# Supplementary material for: A Markerless 3D Computerized Motion Capture System Incorporating a Skeleton Model for Monkeys
Source: PLoS One. 2016 Nov 3;11(11):e0166154. doi: 10.1371/journal.pone.0166154 (PMC5094601; doi:10.1371/journal.pone.0166154)
Supplement: S1 File — (ZIP) [file pone.0166154.s003.zip]

Archive with 11 entries (10 files):
- sample data (shuttling task 1_short)/capture.avi
- sample data (shuttling task 1_short)/MODEL1.txt
- sample data (shuttling task 1_short)/PCLNORM.dat
- sample data (shuttling task 1_short)/RECPARAM.txt
- sample data (shuttling task 1_short)/TS.txt
- software/3DTracker_for_monkey.exe
- software/Dependencies.txt
- software/How to use.txt
- software/src/
- software/src/def.h
- software/src/main.cpp
