# Supplementary material for: A Markerless 3D Computerized Motion Capture System Incorporating a Skeleton Model for Monkeys
Source: PLoS One. 2016 Nov 3;11(11):e0166154. doi: 10.1371/journal.pone.0166154 (PMC5094601; doi:10.1371/journal.pone.0166154)
Supplement: S1 File — (ZIP) [file pone.0166154.s003.zip › sample data (shuttling task 1_short)/MODEL1.txt]

BP	0	25	-2.5	0	4.5	6.5	15	2.7	1	0	0	1	1	1	J
BP	1	20.5	-2	0	6	8	15	3.6	1	0	0	1	1	1	N
BP	2	20	3.5	0	7.5	9.5	15	4.5	1	0	0	1	1	1	H
BP	3	17	1	0	1	1	1	1	1	0	0	1	1	1	N
BP	4	13	1	0	6.5	8.5	15	3.9	1	0	0	1	1	1	N
BP	5	0	0	0	11.5	12.5	15	6.9	1	0	0	1	1	1	N
BP	6	-9.758364208	0	0	11	12.5	15	6.6	1	0	0	1	1	1	N
BP	7	-19.48800259	0	0	9	11	15	5.4	1	0	0	1	1	1	N
BP	8	7.958336326	0	-6.562051962	6.5	8.5	15	3.9	1	2	0	1	0.8	1	N
BP	9	7.958336326	0	-14.21713058	5.75	7.75	15	3.45	1	2	0	1	0.8	1	N
BP	10	7.958336326	0	-21.8722092	5	7	15	3	1	2	0	1	0.8	1	N
BP	11	7.958336326	0	-27.34737696	4.333333333	6.333333333	15	2.6	1	2	0	1	0.8	1	N
BP	12	7.958336326	0	-32.82254471	3.666666667	5.666666667	15	2.2	1	3	1	1	0.5	1	N
BP	13	7.958336326	0	-38.29771247	3	5	15	1.8	1	3	1	1	0.5	1	N
BP	14	7.958336326	0	-41.97237196	4	6	15	2.4	2	3	1	1	0.5	1	N
BP	15	7.958336326	0	6.562051962	6.5	8.5	15	3.9	1	4	0	0.8	1	1	N
BP	16	7.958336326	0	14.21713058	5.75	7.75	15	3.45	1	4	0	0.8	1	1	N
BP	17	7.958336326	0	21.8722092	5	7	15	3	1	4	0	0.8	1	1	N
BP	18	7.958336326	0	27.34737696	4.333333333	6.333333333	15	2.6	1	4	0	0.8	1	1	N
BP	19	7.958336326	0	32.82254471	3.666666667	5.666666667	15	2.2	1	5	1	0.5	1	1	N
BP	20	7.958336326	0	38.29771247	3	5	15	1.8	1	5	1	0.5	1	1	N
BP	21	7.958336326	0	41.97237196	4	6	15	2.4	2	5	1	0.5	1	1	N
BP	22	-27.25254497	0	-4.13219005	7.5	9.5	15	4.5	1	0	0	1	1	1	N
BP	23	-27.25254497	-8.559782422	-4.13219005	6.25	8.25	15	3.75	1	6	0	1	0.8	0.8	N
BP	24	-27.25254497	-17.11956484	-4.13219005	5	7	15	3	1	6	0	1	0.8	0.8	N
BP	25	-27.25254497	-22.73182486	-4.13219005	4.333333333	6.333333333	15	2.6	1	6	0	1	0.8	0.8	N
BP	26	-27.25254497	-28.34408488	-4.13219005	3.666666667	5.666666667	15	2.2	1	7	1	1	0.5	0.5	N
BP	27	-27.25254497	-33.95634489	-4.13219005	3	5	15	1.8	1	7	1	1	0.5	0.5	N
BP	28	-23.06487932	-33.95634489	-4.13219005	4	6	15	2.4	2	7	1	1	0.5	0.5	N
BP	29	-27.25254497	0	4.13219005	7.5	9.5	15	4.5	1	0	0	1	1	1	N
BP	30	-27.25254497	-8.559782422	4.13219005	6.25	8.25	15	3.75	1	8	0	0.8	0.8	1	N
BP	31	-27.25254497	-17.11956484	4.13219005	5	7	15	3	1	8	0	0.8	0.8	1	N
BP	32	-27.25254497	-22.73182486	4.13219005	4.333333333	6.333333333	15	2.6	1	8	0	0.8	0.8	1	N
BP	33	-27.25254497	-28.34408488	4.13219005	3.666666667	5.666666667	15	2.2	1	9	1	0.5	0.5	1	N
BP	34	-27.25254497	-33.95634489	4.13219005	3	5	15	1.8	1	9	1	0.5	0.5	1	N
BP	35	-23.06487932	-33.95634489	4.13219005	4	6	15	2.4	2	9	1	0.5	0.5	1	N
BP	36	-27.25254497	9.791543925	0	4.5	6.5	15	2.7	0.5	10	0	0.8	0.8	0.8	N
J_CT	0	0	1	0	0	0	0	0	0
J_CT	1	1	2	0	0	0	0	0	0
J_CT	2	3	2	0	0	0	0.785398163	0.785398163	0.392699082
J_CT	3	3	4	0	0	0	0	0	0
J_CT	4	5	4	0	0	0	0.196349541	0.196349541	0
J_CT	5	5	6	0	0	0	0.392699082	0.392699082	0
J_CT	6	6	7	0	0	0	0.392699082	0.392699082	1.047197551
J_CT	7	5	8	0	0	0	0	0	0
J_CT	8	5	15	0	0	0	0	0	0
J_CT	9	7	22	0	0	0	0	0	0
J_CT	10	7	29	0	0	0	0	0	0
J_CT	11	8	9	0	1.570796327	0	1.570796327	1.570796327	1.570796327
J_CT	12	9	10	0	0	0	0	0	0
J_CT	14	11	12	0	0	0	0	0	0
J_CT	15	12	13	0	0	0	0	0	0
J_CT	16	13	14	0	1.570796327	0	1.570796327	1.570796327	1.570796327
J_CT	17	15	16	0	1.570796327	0	1.570796327	1.570796327	1.570796327
J_CT	18	16	17	0	0	0	0	0	0
J_CT	20	18	19	0	0	0	0	0	0
J_CT	21	19	20	0	0	0	0	0	0
J_CT	22	20	21	0	1.570796327	0	1.570796327	1.570796327	1.570796327
J_CT	23	22	23	0	0	1.570796327	0.785398163	0.785398163	0.785398163
J_CT	24	23	24	0	0	0	0	0	0
J_CT	26	25	26	0	0	0	0	0	0
J_CT	27	26	27	0	0	0	0	0	0
J_CT	29	29	30	0	0	1.570796327	0.785398163	0.785398163	0.785398163
J_CT	30	30	31	0	0	0	0	0	0
J_CT	32	32	33	0	0	0	0	0	0
J_CT	33	33	34	0	0	0	0	0	0
J_CT	35	7	36	0	0	0	0	0	0
J_UNIV	0	10	11	7.958336326	0	-21.8722092	2	1	0	180	0	0
J_UNIV	1	17	18	7.958336326	0	21.8722092	2	1	-180	0	0	0
J_UNIV	2	24	25	-27.25254497	-17.11956484	-4.13219005	3	1	0	120	0	0
J_UNIV	3	31	32	-27.25254497	-17.11956484	4.13219005	3	1	0	120	0	0
J_UNIV	4	27	28	-27.25254497	-33.95634489	-4.13219005	3	2	-45	100	-60	60
J_UNIV	5	34	35	-27.25254497	-33.95634489	4.13219005	3	2	-45	100	-60	60
