# Supplementary material for: A Markerless 3D Computerized Motion Capture System Incorporating a Skeleton Model for Monkeys
Source: PLoS One. 2016 Nov 3;11(11):e0166154. doi: 10.1371/journal.pone.0166154 (PMC5094601; doi:10.1371/journal.pone.0166154)
Supplement: S1 File — (ZIP) [file pone.0166154.s003.zip › sample data (shuttling task 1_short)/RECPARAM.txt]

TIME: Fri Mar 20 14:30:04 2015
 
CAL: 0.001200 
CAM: 1 1 1 1 
ROI: -47.500000 94.500000 19.500000 118.500000 -38.000000 66.000000CAM2: 22.500000 104.500000 189.000000 14.000000 182.500000 -1.000000 255 255 0 35.000000 
CAM3: 32.500000 103.000000 -160.000000 13.500000 -3.000000 -2.500000 255 0 0 35.000000 
CAM4: 204.500000 99.500000 11.500000 16.500000 272.500000 -1.000000 0 255 0 35.000000 
MAX_RECTIME: 15.000000
OUTPUT_DIR: C:\Users\monkey\Desktop\data\20150320\shuttle1
ICP: 0
COLOR: 1
