# Supplementary material for: A Markerless 3D Computerized Motion Capture System Incorporating a Skeleton Model for Monkeys
Source: PLoS One. 2016 Nov 3;11(11):e0166154. doi: 10.1371/journal.pone.0166154 (PMC5094601; doi:10.1371/journal.pone.0166154)
Supplement: S1 File — (ZIP) [file pone.0166154.s003.zip › sample data (shuttling task 1_short)/TS.txt]

0   0.000000 0 
1   0.032000 161977 
2   0.068000 305432 
3   0.100000 467679 
4   0.132000 593800 
5   0.168000 755264 
6   0.200000 896289 
7   0.232000 1024246 
8   0.268000 1165325 
9   0.300000 1314720 
10   0.336000 1459579 
11   0.368000 1619342 
12   0.400000 1781670 
13   0.436000 1932442 
14   0.468000 2094635 
15   0.500000 2245812 
16   0.532000 2412514 
17   0.564000 2570792 
18   0.600000 2684061 
19   0.632000 2828596 
20   0.668000 2966300 
21   0.700000 3107406 
22   0.732000 3256153 
23   0.768000 3374039 
24   0.800000 3518520 
25   0.832000 3673045 
26   0.868000 3820307 
27   0.900000 3985173 
28   0.936000 4134514 
29   0.968000 4279211 
30   1.000000 4430199 
31   1.036000 4569793 
32   1.068000 4717811 
33   1.104000 4872606 
34   1.136000 5032909 
35   1.168000 5195291 
36   1.200000 5345874 
37   1.232000 5464192 
38   1.268000 5603759 
39   1.300000 5727342 
40   1.336000 5880085 
41   1.368000 6009230 
42   1.400000 6166455 
43   1.436000 6280399 
44   1.468000 6426365 
45   1.500000 6577137 
46   1.564000 6721753 
47   1.600000 6845768 
48   1.664000 6999429 
49   1.696000 7138861 
50   1.764000 7276592 
51   1.796000 7390239 
52   1.864000 7512445 
53   1.896000 7601657 
54   1.932000 7725753 
55   1.964000 7858813 
56   2.000000 7989065 
57   2.032000 8106195 
58   2.068000 8191789 
59   2.100000 8291153 
60   2.136000 8410875 
61   2.168000 8524630 
62   2.200000 8627315 
63   2.236000 8697681 
64   2.268000 8792779 
65   2.300000 8879750 
66   2.364000 8998122 
67   2.400000 9115630 
68   2.464000 9215102 
69   2.496000 9314466 
70   2.564000 9381862 
71   2.596000 9490379 
72   2.664000 9598140 
73   2.696000 9683572 
74   2.732000 9762389 
75   2.764000 9844365 
76   2.800000 9923317 
77   2.832000 10032374 
78   2.868000 10123611 
79   2.900000 10197487 
80   2.932000 10316210 
81   2.968000 10423485 
82   3.000000 10532218 
83   3.036000 10640870 
84   3.068000 10736994 
85   3.100000 10827016 
86   3.136000 10928972 
87   3.168000 11018022 
88   3.204000 11135719 
89   3.236000 11247098 
90   3.268000 11353779 
91   3.304000 11411617 
92   3.336000 11517407 
93   3.372000 11596440 
94   3.404000 11702554 
95   3.436000 11796950 
96   3.468000 11883651 
97   3.500000 11969731 
98   3.536000 12032510 
99   3.568000 12117402 
100   3.604000 12180262 
101   3.636000 12271283 
102   3.668000 12367758 
103   3.736000 12457186 
104   3.768000 12546533 
105   3.832000 12628968 
106   3.868000 12723634 
107   3.932000 12821243 
108   3.964000 12897657 
109   4.032000 12973855 
110   4.064000 13081481 
111   4.132000 13160838 
112   4.164000 13258609 
113   4.200000 13368719 
114   4.232000 13458822 
115   4.268000 13582297 
116   4.300000 13691138 
117   4.336000 13821606 
118   4.368000 13939033 
119   4.404000 14065154 
120   4.436000 14197971 
121   4.468000 14317153 
122   4.504000 14431988 
123   4.536000 14544393 
124   4.568000 14670811 
125   4.632000 14805815 
126   4.668000 14960826 
127   4.732000 15092725 
128   4.764000 15240608 
129   4.832000 15370050 
130   4.864000 15515287 
131   4.932000 15630446 
132   4.964000 15774630 
133   5.000000 15894919 
134   5.032000 16015640 
135   5.068000 16143597 
136   5.100000 16278682 
137   5.136000 16446842 
138   5.168000 16578174 
139   5.204000 16742878 
140   5.236000 16893110 
141   5.268000 17024874 
142   5.336000 17140357 
143   5.368000 17272607 
144   5.432000 17399646 
145   5.468000 17535703 
146   5.532000 17675297 
147   5.564000 17779764 
148   5.632000 17926216 
149   5.664000 18018614 
150   5.732000 18129048 
151   5.764000 18242452 
152   5.800000 18340844 
153   5.832000 18455274 
154   5.868000 18555988 
155   5.900000 18667097 
156   5.936000 18749991 
157   5.968000 18874006 
158   6.000000 18988814 
159   6.036000 19106430 
160   6.068000 19221724 
161   6.104000 19337963 
162   6.136000 19418724 
163   6.168000 19543468 
164   6.204000 19637270 
165   6.236000 19744707 
166   6.272000 19833811 
167   6.304000 19910765 
168   6.336000 20016474 
169   6.372000 20093320 
170   6.404000 20211044 
171   6.440000 20320614 
172   6.472000 20429293 
173   6.504000 20546504 
174   6.536000 20665146 
175   6.568000 20749363 
176   6.604000 20852858 
177   6.636000 20967477 
178   6.668000 21065329 
179   6.704000 21163397 
180   6.736000 21274452 
181   6.772000 21360640 
182   6.804000 21473558 
183   6.836000 21577539 
184   6.872000 21678766 
185   6.904000 21773108 
186   6.940000 21848604 
187   6.972000 21950452 
188   7.004000 22053245 
189   7.036000 22136355 
190   7.068000 22239472 
191   7.104000 22312619 
192   7.136000 22406286 
193   7.172000 22504489 
194   7.204000 22573181 
195   7.236000 22673598 
196   7.272000 22768750 
197   7.304000 22875944 
198   7.340000 22968801 
199   7.372000 23059579 
200   7.404000 23152247 
201   7.436000 23247993 
202   7.504000 23337718 
203   7.536000 23435003 
204   7.600000 23533206 
205   7.632000 23627710 
206   7.668000 23720729 
207   7.700000 23800626 
208   7.732000 23903824 
209   7.768000 23994602 
210   7.800000 24090888 
211   7.836000 24202186 
212   7.868000 24304601 
213   7.900000 24393111 
214   7.936000 24497308 
215   7.968000 24599156 
216   8.004000 24687558 
217   8.036000 24777472 
218   8.068000 24853022 
219   8.104000 24943854 
220   8.136000 25043920 
221   8.168000 25147577 
222   8.204000 25228095 
223   8.236000 25327135 
224   8.272000 25426067 
225   8.304000 25510338 
226   8.336000 25616830 
227   8.372000 25720649 
228   8.404000 25807134 
229   8.440000 25904581 
230   8.468000 25988960 
231   8.500000 26086299 
232   8.536000 26179966 
233   8.568000 26250251 
234   8.604000 26349669 
235   8.636000 26439772 
236   8.668000 26519426 
237   8.704000 26626458 
238   8.736000 26715292 
239   8.768000 26812523 
240   8.804000 26910483 
241   8.836000 27003826 
242   8.872000 27094415 
243   8.904000 27178551 
244   8.936000 27278941 
245   8.972000 27334349 
246   9.004000 27430392 
247   9.040000 27528217 
248   9.072000 27609815 
249   9.104000 27687741 
250   9.172000 27766639 
251   9.204000 27838895 
252   9.268000 27914769 
253   9.304000 28019911 
254   9.368000 28112363 
255   9.400000 28193232 
256   9.468000 28272859 
257   9.500000 28361909 
258   9.568000 28444830 
259   9.636000 28527076 
260   9.668000 28608647 
261   9.704000 28702233 
262   9.736000 28775758 
263   9.772000 28869182 
264   9.804000 28964523 
265   9.840000 29040532 
266   9.872000 29113949 
267   9.904000 29190120 
268   9.940000 29251819 
269   9.972000 29334281 
270  10.004000 29414853 
271  10.068000 29504929 
272  10.104000 29606399 
273  10.168000 29706654 
274  10.200000 29784877 
275  10.268000 29865179 
276  10.300000 29956443 
277  10.368000 30055186 
278  10.400000 30131087 
279  10.436000 30212712 
280  10.468000 30312157 
281  10.504000 30409361 
282  10.536000 30480024 
283  10.572000 30536107 
284  10.604000 30636524 
285  10.640000 30718770 
286  10.672000 30808009 
287  10.704000 30909074 
288  10.772000 31008519 
289  10.804000 31107316 
290  10.868000 31195799 
291  10.904000 31288062 
292  10.968000 31372981 
293  11.000000 31463975 
294  11.068000 31543305 
295  11.100000 31630465 
296  11.168000 31697888 
297  11.200000 31774221 
298  11.236000 31868293 
299  11.268000 31934447 
300  11.304000 32042802 
301  11.336000 32122348 
302  11.372000 32198168 
303  11.404000 32305848 
304  11.440000 32397679 
305  11.472000 32501336 
306  11.504000 32591574 
307  11.540000 32695555 
308  11.572000 32802506 
309  11.604000 32888127 
310  11.636000 32996212 
311  11.668000 33071816 
312  11.704000 33145881 
313  11.736000 33265306 
314  11.772000 33358568 
315  11.804000 33443919 
316  11.840000 33546712 
317  11.872000 33632738 
318  11.908000 33710934 
319  11.940000 33795151 
320  11.972000 33897485 
321  12.008000 33996606 
322  12.040000 34081201 
323  12.072000 34141118 
324  12.104000 34249149 
325  12.136000 34337848 
326  12.172000 34447364 
327  12.204000 34557177 
328  12.236000 34660861 
329  12.272000 34743377 
330  12.304000 34825758 
331  12.340000 34895773 
332  12.372000 35008178 
333  12.404000 35080569 
334  12.440000 35136706 
335  12.472000 35220194 
336  12.508000 35284323 
337  12.540000 35386225 
338  12.572000 35468984 
339  12.608000 35559897 
340  12.640000 35639578 
341  12.676000 35736809 
342  12.709000 35838117 
343  12.740000 35935429 
344  12.772000 36014111 
345  12.804000 36091470 
346  12.840000 36188647 
347  12.908000 36279317 
348  12.940000 36355380 
349  12.972000 36430822 
350  13.008000 36504455 
351  13.040000 36613485 
352  13.072000 36711715 
353  13.136000 36786887 
354  13.172000 36859791 
355  13.236000 36929860 
356  13.268000 36994988 
357  13.336000 37088439 
358  13.368000 37176355 
359  13.436000 37258682 
360  13.468000 37323810 
361  13.504000 37413373 
362  13.536000 37508012 
363  13.572000 37606512 
364  13.604000 37658896 
365  13.640000 37748486 
366  13.672000 37812939 
367  13.708000 37900747 
368  13.740000 37960421 
369  13.772000 38053737 
370  13.808000 38143219 
371  13.840000 38219066 
372  13.872000 38324154 
373  13.936000 38427514 
374  13.972000 38517239 
375  14.036000 38627349 
376  14.068000 38738377 
377  14.136000 38852591 
378  14.168000 38960352 
379  14.236000 39071596 
380  14.268000 39159782 
381  14.304000 39265437 
382  14.336000 39381082 
383  14.372000 39485765 
384  14.404000 39582348 
385  14.440000 39696400 
386  14.472000 39798140 
387  14.508000 39907926 
388  14.540000 40015363 
389  14.572000 40122152 
390  14.608000 40226754 
