# Supplementary material for: A Markerless 3D Computerized Motion Capture System Incorporating a Skeleton Model for Monkeys
Source: PLoS One. 2016 Nov 3;11(11):e0166154. doi: 10.1371/journal.pone.0166154 (PMC5094601; doi:10.1371/journal.pone.0166154)
Supplement: S1 File — (ZIP) [file pone.0166154.s003.zip › software/Dependencies.txt]

Code were made to be built with Visual C++ 2010 Professional Edition for Windows.
You need to install following libraries to run and build the software.
 - Point cloud library version 1.6.0
 - BulletPhysics library version 2.8.1
 - OpenCV 2.4.10
 - Freeglut 2.8.1
