# Supplementary material for: A Markerless 3D Computerized Motion Capture System Incorporating a Skeleton Model for Monkeys
Source: PLoS One. 2016 Nov 3;11(11):e0166154. doi: 10.1371/journal.pone.0166154 (PMC5094601; doi:10.1371/journal.pone.0166154)
Supplement: S1 File — (ZIP) [file pone.0166154.s003.zip › software/How to use.txt]

(See also Movie S1)

0. Start the software (3DTracker_for_monkey.exe)

1. Select a folder that contain the 3D video data

2. Set the initial position of the model as follows.

  a. Left click the tail of the monkey image with pressing the shift key.
  b. Left click the head of the monkey image with pressing the shift key.
  c. Then you will see a line connecting the head and the tail. 
  d. Press the 'A' key.
  e. Then you will see the model coming near the image.
  f. Drag body parts with left mouse button to fit the model into the image.

  [How to control the display]
   Drag with right mouse button to rotate view.
   Drag with right mouse button with the shift key to slide the view
   Drag with right mouse button with the ctrl key to zoom
   Press 'Q' key to hide/show the model.

3. Press the space key to start automatic fitting of the following frames.
4. When the fitting become inappropriate, press the space key again to pause the automatic fitting process.
5. Go back to the frame when the bad fitting happens.
6. Correct the fitting manually by dragging body parts with left mouse button.
7. Press the space key to restart automatic fitting of following frames.
8. Continue step 4 - 7 until finishing all the frames.
9. Press 'S'key to save the result.
10. Press ESC key to quit.

[Output file format]
The result will be output as "TRK_RSLT.txt" in the same folder that you select.
Each line of the txt file indicate the result of each frame.
1st column: timestamp of the frame
2nd and 3rd column: parameters for checking software performance (not useful for end-users).
From 4th column: the coordinates of the centers of sheres in the model in the frame. the order is: X of sphere 1, Y of sphere 1, Z of sphere 1, X of sphere 2, Y of sphere 2, and so on.
