# Supplementary material for: A Markerless 3D Computerized Motion Capture System Incorporating a Skeleton Model for Monkeys
Source: PLoS One. 2016 Nov 3;11(11):e0166154. doi: 10.1371/journal.pone.0166154 (PMC5094601; doi:10.1371/journal.pone.0166154)
Supplement: S1 File — (ZIP) [file pone.0166154.s003.zip › software/src/def.h]

#pragma once

#include <opencv2/opencv.hpp>
#include <stdlib.h>
#include <algorithm>
#include <vector>
#include <iterator>
#include <pcl/point_types.h>
#include <pcl/io/pcd_io.h>
#include <pcl/filters/passthrough.h>
#include <pcl/filters/voxel_grid.h>
#include <pcl/common/transforms.h>
#include "btBulletDynamicsCommon.h"
#include <pcl/octree/octree.h>
#include <GL/freeglut.h>
#include <time.h>
#include <stdio.h>
#include <Windows.h>
#include <ShlObj.h>

// index of frames in 3D hull stream
struct FRAMEINDEX
{
	double time;
	_int64 file_pos;

	int maninterv;
	float calc_time;
};

struct MODEL
{
	std::vector<btRigidBody*> body;
	std::vector<float> body_r;
	std::vector<float> att_r1;
	std::vector<float> att_r2;
	std::vector<float> rep_r;
	std::vector<btUniversalConstraint*> ujoint;
	std::vector<btPoint2PointConstraint*> p2pjoint;
	std::vector<btConeTwistConstraint*> ctjoint;
	std::vector<btTransform*> ref_pos;
	std::vector<char*> area_def;
	std::vector<float> weight;
	std::vector<Eigen::Vector3f*> body_clr; 
};

struct POSE
{
	std::vector<btTransform*> body_ts;
};


// point in 3D hull
struct POINT3DIMG
{
	float x, y, z;
	float nx, ny, nz;
	
	int target_rat;
	int target_part;
	bool shared;
	
	bool red;
};

struct GLPARAMS
{
	GLfloat clr[4];		
	GLfloat lpos[4];		
	GLfloat viewZ;

	int mx, my;		//mouse cursor position
	int mbtn;		//state of mouse button
	float sx, sy;	//coefficients

	GLfloat mvmat[16];
};

// Parameters

char g_datadir[1024];				// data directory

std::vector<FRAMEINDEX> g_frameindex;		// index of frames in recorded file

FILE *g_fp_pcl;					// file pointer of 3D hull stream

double g_ph_DT;			// delta T for physics simulation
double g_ph_FA;			// constant for f_a
double g_ph_FC;			// constant for f_h
double g_ph_VT;			// threshold of velocity to judge steady-state
double g_resolution;	// resolution of 3D hull

float g_ROIXmin;	// X max of ROI
float g_ROIXmax;	// X min of ROI
float g_ROIYmin;	// Y max of ROI
float g_ROIYmax;	// Y min of ROI
float g_ROIZmin;	// Z max of ROI
float g_ROIZmax;	// Z min of ROI
bool g_clrEnable;

std::vector<POINT3DIMG> g_3Dimg;			// 3D hull
pcl::PointCloud<pcl::PointXYZRGB> g_pc_show;	// point cloud for display 3D hull
pcl::octree::OctreePointCloudSearch<pcl::PointXYZ> *g_octree;	// octree of current frame

MODEL g_model;					// model

std::vector< std::vector< unsigned long long > > g_tgtmatrix1;
std::vector< std::vector< unsigned long long > > g_tgtmatrix2;
std::vector< std::vector< unsigned long long > > g_tgtmatrix_rep;

long g_preframe;
long g_crntframe;				// currently processed (displayed) frame

int g_tgtpart;					// target body part for manual modification of position of body part

GLPARAMS g_gprm;

int g_viewmode;
bool g_vplay;
bool g_analysis;
int g_anafinish;	// the last frame that calculation finished
std::vector<POSE> g_anarslt;	// tracking results
bool g_quickplay;

pcl::PointCloud<pcl::PointXYZ> g_msetpos;

/// BulletPhysics simulation parameters///
btDiscreteDynamicsWorld* g_dynamicsWorld;
btBroadphaseInterface* g_broadphase;
btCollisionDispatcher* g_dispatcher;
btConstraintSolver* g_solver;
btDefaultCollisionConfiguration* g_collisionConfiguration;
// floor
btCollisionShape* g_groundShape;
btRigidBody *g_groundBody;
//////////////////////////////////////////

cv::VideoCapture g_cap;

int g_editparam;
float g_facecolor_huemax;
float g_facecolor_huemin;
float g_facecolor_satmin;
float g_facecolor_litmin;

int g_clratt_jaw;
int g_clratt_head;


// Functions

btRigidBody* addRB(btScalar mass,  const btTransform& initTransform, btCollisionShape* shape, short group, short mask);	// add an object in simulated physics world
void initBPWorld(void);			// initialize simulated physics world
void deleteBPWorld(void);		// delete simulated physics world

void putModel(int id);
void resetModelPos(int id, float x, float y, float z, float pitch, float yaw);

void openData(char *dir);	// open data files
void closeData(void);		// close data files
void readPCL(void);	// load frame

void Tracker_mainloop(void);

void initAnalysisResult(void);
void saveAnalysisResult(void);
void checkTarget(void);
btVector3 calcAttraction(btVector3 &ori, int model_id, int tgt_part);	// for f_a
void keepInside(void);
void applyForces(void);			// calculate and apply all forces
void saveVid(void);


void showPC(bool sel);
void showROI(void);
void showModel(void);
void showSetPosCursor(void);
void showGUI(void);


void glf_init(void);
void glf_resize(int w, int h);
void glf_setView(bool sel, int mx, int my);
void glf_display(void);
void glf_mouse(int button, int state, int x, int y);
void glf_mouseMove(int x, int y);
void glf_mouseWheel(int wheel_number, int direction, int x, int y);
void glf_keyboard(unsigned char key, int x, int y);
void glf_keyboardUp(unsigned char key, int x, int y);
void glf_keyboardSp(int key, int x, int y);
void glf_drawAxis(double length);

void RGBtoHLS(float r, float g, float b, float &h, float &s, float &l) {

  // 0..1
  r = r / 255.0;
  g = g / 255.0;
  b = b / 255.0;
  float mx = max(max(r, g), b);
  float mn = min(min(r, g), b);

  // hue
  if (mx == mn) {
    h = 0.0;
  } else if (mx == r) {
    h = 60.0 * (g - b) / (mx - mn) + 0.0;
  } else if (mx == g) {
    h = (60.0 * (b - r) / (mx - mn)) + 120.0;
  } else {
    h = (60.0 * (r - g) / (mx - mn)) + 240.0;
  }

  while (h < 0.0) {
    h += 360.0;
  }

  // Lightness 
  l = (mx + mn) / 2;

  // Saturation
  if (mx == mn) {
    s = 0.0;
  } else {
    s = (l < 0.5)
      ? (mx - mn) / (mx + mn)
      : (mx - mn) / (2.0 - mx - mn);
  }

}
