# Supplementary material for: A Markerless 3D Computerized Motion Capture System Incorporating a Skeleton Model for Monkeys
Source: PLoS One. 2016 Nov 3;11(11):e0166154. doi: 10.1371/journal.pone.0166154 (PMC5094601; doi:10.1371/journal.pone.0166154)
Supplement: S1 File — (ZIP) [file pone.0166154.s003.zip › software/src/main.cpp]

#include "def.h"

#define BIT(x) (((unsigned long long)1)<<(x))

int main(int argc, char *argv[])
{
	/// init phys params ////
	g_ph_DT = 0.02;
	g_ph_FA = 0.1;
	g_ph_FC = 0.1;
	g_ph_VT = 0.05;
	/////////////////////////

	g_editparam = 0;
	g_facecolor_huemin = 240.0;
	g_facecolor_huemax = 6.0;
	g_facecolor_satmin = 0.125;
	g_facecolor_litmin = 0.25;


	initBPWorld();

	g_fp_pcl = NULL;
	g_octree = NULL;

	/////////Open files ////////
	BROWSEINFO  bi;
	ITEMIDLIST  *idl;
    char        szTmp[MAX_PATH];
    char        path[MAX_PATH];

	bi.hwndOwner        =NULL;
	bi.pidlRoot         =NULL; 
	bi.pszDisplayName   =szTmp;
	bi.lpszTitle        ="�t�H���_��I�����Ă�������";
	bi.ulFlags          =BIF_RETURNONLYFSDIRS;
	bi.lpfn             =NULL;
	bi.lParam           =0;
	bi.iImage           =0;
	
	idl=SHBrowseForFolder(&bi);

	SHGetPathFromIDList(idl, path);

	openData(path);
	////////////////////////////////////


	readPCL();
	putModel(1);

	glutInit(&argc, argv);
	glutInitDisplayMode(GLUT_RGBA | GLUT_DOUBLE | GLUT_DEPTH);
	glutInitWindowSize(800, 600);
	glutCreateWindow("3DTracker_glut");

	glf_init();

	g_preframe = -1;
	g_viewmode = 0;
	g_vplay = false;
	g_quickplay = false;
	g_analysis = true;
	initAnalysisResult();

	glutMainLoop();
	
	closeData();
	
	deleteBPWorld();

	return 0;
}


btRigidBody* addRB(btScalar mass,  const btTransform& initTransform, btCollisionShape* shape,
		   short group, short mask)
{
	btAssert((!shape || shape->getShapeType() != INVALID_SHAPE_PROXYTYPE));

	bool isDynamic = (mass != 0.f);

	btVector3 localInertia(0,0,0);
	if (isDynamic)
		shape->calculateLocalInertia(mass,localInertia);


	btDefaultMotionState* myMotionState = new btDefaultMotionState(initTransform);

	btRigidBody::btRigidBodyConstructionInfo cInfo(mass,myMotionState,shape,localInertia);

	btRigidBody* body = new btRigidBody(cInfo);

	body->setContactProcessingThreshold(BT_LARGE_FLOAT);

	g_dynamicsWorld->addRigidBody(body, group, mask);

	return body;
}


void initBPWorld(void)
{
	g_collisionConfiguration = new btDefaultCollisionConfiguration();
	g_dispatcher = new	btCollisionDispatcher(g_collisionConfiguration);
	g_broadphase = new btDbvtBroadphase();
	g_solver = new btSequentialImpulseConstraintSolver;
	g_dynamicsWorld = new btDiscreteDynamicsWorld(g_dispatcher, g_broadphase, g_solver, g_collisionConfiguration);

	g_dynamicsWorld->setGravity(btVector3(0, 0, 0));
	btContactSolverInfo& slvInfo = g_dynamicsWorld->getSolverInfo();
	slvInfo.m_erp  = 0.8;
}

void deleteBPWorld(void)
{
	for(int i = g_dynamicsWorld->getNumCollisionObjects()-1; i >= 0; i--){
		btCollisionObject* obj = g_dynamicsWorld->getCollisionObjectArray()[i];
		btRigidBody* body = btRigidBody::upcast(obj);
		if (body && body->getMotionState()){
			delete body->getMotionState();
		}
		g_dynamicsWorld->removeCollisionObject( obj );
		delete obj;
	}

	// delete constraints (joints)
	for(int i = g_dynamicsWorld->getNumConstraints()-1; i >= 0; i--){
		btTypedConstraint* constraint = g_dynamicsWorld->getConstraint(i);
		g_dynamicsWorld->removeConstraint(constraint);
		delete constraint;
	}

	delete g_dynamicsWorld;
	delete g_solver;
	delete g_broadphase;
	delete g_dispatcher;
	delete g_collisionConfiguration;  
	g_groundBody = NULL;
}

void putModel(int id)
{
	FILE *fp;
	char fname[1024], buf[1024];
	float x1,y1,z1, x2,y2,z2, angxmin, angxmax, angymin, angymax, angzmin, angzmax, r1, r2, r3, r4;
	float ang1min, ang1max, ang2min, ang2max;
	float clr[3];
	int aid1, aid2;
	//int att_level, att_type;
	int n;
	btTransform ts;
	btTransform ini_pos;
	float w = 1.0;
	int param_i, jid1, jid2;
	int col_i, col_0;
	char clr_att;

	g_clratt_jaw = -1;
	g_clratt_head = -1;

	ini_pos.setIdentity();

	sprintf(fname, "%s\\MODEL%d.txt", g_datadir, id);

	fp = fopen(fname, "r");

	g_model.body.clear();
	g_model.body_r.clear();
	g_model.ujoint.clear();
	g_model.ctjoint.clear();
	g_model.p2pjoint.clear();
	g_model.ref_pos.clear();
	g_model.att_r1.clear();
	g_model.att_r2.clear();
	g_model.rep_r.clear();
	g_model.area_def.clear();
	g_model.weight.clear();
	g_model.body_clr.clear();

	while(fgets(buf, 1024, fp))
	{
		if (strncmp(buf, "BP", 2) == 0)
		{
			n = sscanf(buf,"%*s %d %f %f %f %f %f %f %f %f %d %d %f %f %f %c", &param_i, &x1, &y1, &z1, &r1, &r2, &r3, &r4, &w, &col_i, &col_0, &clr[0], &clr[1], &clr[2], &clr_att);
			if (n==15)
			{
				btRigidBody *body;

				btSphereShape *shp = new btSphereShape(r1/100.0);
				ts.setIdentity();
				ts.setOrigin(btVector3(x1/100.0,y1/100.0,z1/100.0));
				if (col_0 == 1) body = addRB(w, ini_pos*ts, shp,  BIT(col_i), ~BIT(col_i));
				else body = addRB(w, ini_pos*ts, shp,  BIT(col_i), ~BIT(0)&~BIT(col_i));

				g_model.body.push_back(body);
				g_model.body_r.push_back(r1/100.0);
				btTransform *t_ref = new btTransform(body->getCenterOfMassTransform());
				g_model.ref_pos.push_back(t_ref);

				g_model.att_r1.push_back(r2/100.0);
				g_model.att_r2.push_back(r3/100.0);

				g_model.rep_r.push_back(r4/100.0);
				g_model.weight.push_back(w);

				Eigen::Vector3f *v = new Eigen::Vector3f(clr[0], clr[1], clr[2]);
				g_model.body_clr.push_back(v);

				char *adef = new char[1024];
				sprintf(adef, "");
				g_model.area_def.push_back(adef);

				if (clr_att == 'J') { g_clratt_jaw = param_i; printf("JAW: %d\n", param_i); }
				if (clr_att == 'H') { g_clratt_head = param_i; printf("HEAD: %d\n", param_i); }

			}
		}
		else if (strncmp(buf, "J_P2P", 5) == 0)
		{
			n = sscanf(buf,"%*s %d %d %d %f %f %f %f %f %f", &param_i, &jid1, &jid2, &x1, &y1, &z1, &x2, &y2, &z2);

			if (n==9)
			{
				btVector3 pivA, pivB;
				pivA.setValue(x1/100.0, y1/100.0, z1/100.0);
				pivB.setValue(x2/100.0, y2/100.0, z2/100.0);
				btPoint2PointConstraint* joint = new btPoint2PointConstraint(*(g_model.body[jid1]), *(g_model.body[jid2]), pivA, pivB);
				g_dynamicsWorld->addConstraint(joint, true);
				g_model.p2pjoint.push_back(joint);
			}
		}
		else if (strncmp(buf, "J_UNIV", 6) == 0)
		{
			n = sscanf(buf,"%*s %d %d %d %f %f %f %d %d %f %f %f %f", &param_i, &jid1, &jid2, &x1, &y1, &z1, &aid1, &aid2, &ang1min, &ang1max, &ang2min, &ang2max);

			if (n==12)
			{
				btVector3 axis1;
				btVector3 axis2;
				btVector3 anchor;
				axis1.setValue(aid1==1,aid1==2,aid1==3);
				axis2.setValue(aid2==1,aid2==2,aid2==3);

				anchor = ini_pos * btVector3(x1/100.0,y1/100.0,z1/100.0);
				btUniversalConstraint *joint = new btUniversalConstraint(*(g_model.body[jid1]), *(g_model.body[jid2]),
										   anchor, ini_pos.getBasis()*axis1, ini_pos.getBasis()*axis2);

				joint->setAngularLowerLimit(btVector3(0.0, ang2min/180.0*M_PI, ang1min/180.0*M_PI));
				joint->setAngularUpperLimit(btVector3(0.0, ang2max/180.0*M_PI, ang1max/180.0*M_PI));

				g_dynamicsWorld->addConstraint(joint, true);
				g_model.ujoint.push_back(joint);
			}
		}
		else if (strncmp(buf, "J_CT", 4) == 0)
		{
			n = sscanf(buf,"%*s %d %d %d %f %f %f %f %f %f", &param_i, &jid1, &jid2, &x1, &y1, &z1, &z2, &y2, &x2);

			if (n==9)
			{
				btTransform frameA, frameB;
				frameA.setIdentity();
				frameB.setOrigin(g_model.body[jid1]->getCenterOfMassPosition()-g_model.body[jid2]->getCenterOfMassPosition());
				frameA.getBasis().setEulerZYX(x1, y1, z1);
				frameB.getBasis().setEulerZYX(x1, y1, z1);

				btConeTwistConstraint *joint = new btConeTwistConstraint(*(g_model.body[jid1]), *(g_model.body[jid2]), frameA, frameB);
				joint->setLimit(z2, y2, x2);
				g_dynamicsWorld->addConstraint(joint, true);
				g_model.ctjoint.push_back(joint);
			}
		}
	}

	fclose(fp);
	
	g_tgtpart = -1;
}

void resetModelPos(int id, float x, float y, float z, float pitch, float yaw)
{
	int i;
	btTransform ts;
	btQuaternion quat;

	ts.setIdentity();
	ts.setOrigin(btVector3(x,y,z));
	quat.setEuler(yaw, 0, pitch);
	ts.setRotation(quat);

	for (i=0; i<g_model.body.size(); i++)
	{
		g_model.body[i]->setCenterOfMassTransform(ts * (*g_model.ref_pos[i]));
	}

	g_anafinish = g_crntframe - 1;
}

void openData(char *dir)
{
	FILE *fp_ts, *fp_params;
	char fname[1024], buf[1024];
	FRAMEINDEX fi;

	sprintf(fname, "%s\\PCLNORM.dat", dir);
	g_fp_pcl = fopen(fname, "rb");
	
	sprintf(fname, "%s\\TS.txt", dir);
	fp_ts = fopen(fname, "r");

	// make frame index
	g_frameindex.clear();

	while(fgets(buf, 1024, fp_ts))
	{
		if (sscanf(buf, "%*d %lf %lld", &fi.time, &fi.file_pos)==2)
		{
			fi.calc_time = -1.0;
			fi.maninterv = 0;
			g_frameindex.push_back(fi);
		}
	}

	fclose(fp_ts);

	// load recording parameters
	sprintf(fname, "%s\\RECPARAM.txt", dir);
	fp_params = fopen(fname, "r");

	fgets(buf, 1024, fp_params);
	fgets(buf, 1024, fp_params);
	fgets(buf, 1024, fp_params);
	fgets(buf, 1024, fp_params);
	fgets(buf, 1024, fp_params);
	sscanf(buf, "%*s %f %f %f %f %f %f", &g_ROIXmin, &g_ROIXmax, &g_ROIYmin, &g_ROIYmax, &g_ROIZmin, &g_ROIZmax);
	g_ROIXmin /= 100.0;
	g_ROIXmax /= 100.0;
	g_ROIYmin /= 100.0;
	g_ROIYmax /= 100.0;
	g_ROIZmin /= 100.0;
	g_ROIZmax /= 100.0;

	fgets(buf, 1024, fp_params);
	sscanf(buf, "%*s %lf", &g_resolution);
	
	while (fgets(buf, 1024, fp_params))
	{
		if (strncmp(buf, "COLOR", 5) == 0) sscanf(buf, "%*s %d", &g_clrEnable);
	}
	fclose(fp_params);


	sprintf(g_datadir, "%s", dir);
	
	g_crntframe = 0;

	sprintf(fname, "%s\\capture.avi", dir);

	g_cap.open(fname);

	cv::namedWindow("color", CV_WINDOW_AUTOSIZE);

}

void closeData(void)
{
	if (g_fp_pcl != NULL)
	{
		fclose(g_fp_pcl);
		g_fp_pcl = NULL;
	}

	g_cap.release();
	cv::destroyWindow("color");
}

void readPCL(void)
{
	int i,n;
	btTransform ts;

	g_pc_show.clear();
	g_3Dimg.clear();

	if (g_fp_pcl == NULL) return;
	
	_fseeki64(g_fp_pcl, g_frameindex[g_crntframe].file_pos , SEEK_SET);
	
	fread(&n, sizeof(int), 1, g_fp_pcl);

	pcl::PointCloud<pcl::PointXYZRGBNormal> pc, pc_tmp;
	pcl::PointCloud<pcl::PointXYZ> pc_octree;

	for (i=0; i<n; i++)
	{
		pcl::PointXYZRGBNormal p;

		fread(&p.x, sizeof(float), 1, g_fp_pcl);
		fread(&p.y, sizeof(float), 1, g_fp_pcl);
		fread(&p.z, sizeof(float), 1, g_fp_pcl);
		fread(&p.normal_x, sizeof(float), 1, g_fp_pcl);
		fread(&p.normal_y, sizeof(float), 1, g_fp_pcl);
		fread(&p.normal_z, sizeof(float), 1, g_fp_pcl);
		if(g_clrEnable)
		{
			fread(&p.r, sizeof(pcl::uint8_t), 1, g_fp_pcl);
			fread(&p.g, sizeof(pcl::uint8_t), 1, g_fp_pcl);
			fread(&p.b, sizeof(pcl::uint8_t), 1, g_fp_pcl);
		}
		else
		{
			p.r = 255; p.g = 255; p.b = 255; 
		}

		pc.push_back(p);
	}
	
	pcl::VoxelGrid<pcl::PointXYZRGBNormal> vg_normal; 
	vg_normal.setLeafSize (0.02, 0.02, 0.02); 
	pc_tmp = pc;
	vg_normal.setInputCloud (pc_tmp.makeShared());
	vg_normal.filter(pc);
	
	for (i=0; i<pc.size(); i++)
	{
		pcl::PointXYZRGB p;
		POINT3DIMG cp;
		pcl::PointXYZ po;
		
		bool pass = true;
		float h,s,v;
		float huemin = g_facecolor_huemin;
		float huemax = g_facecolor_huemax;
		float satmin = g_facecolor_satmin;
		float satmax = 1.0;
		float ltmin = g_facecolor_litmin;
		float ltmax = 1.0;

		RGBtoHLS((float)pc[i].r, (float)pc[i].g, (float)pc[i].b, h, s, v);
			
		if (huemax >= huemin && (h < huemin || h > huemax)) pass = false;
		if (huemax < huemin && (h < huemin && h > huemax)) pass = false;

		if (s < satmin || s > satmax) pass = false;
		if (v < ltmin || v > ltmax) pass = false;

		if (pass)
		{
			p.x = pc[i].x; p.y = pc[i].y; p.z = pc[i].z; p.r = 255; p.g = 0; p.b = 255; 
			cp.x = pc[i].x; cp.y = pc[i].y; cp.z = pc[i].z; cp.nx = pc[i].normal_x; cp.ny = pc[i].normal_y; cp.nz = pc[i].normal_z; 
			cp.red = true;
			po.x = pc[i].x; po.y = pc[i].y; po.z = pc[i].z;

			g_pc_show.push_back(p);
			g_3Dimg.push_back(cp);
			pc_octree.push_back(po);
		}
		else
		{
			p.x = pc[i].x; p.y = pc[i].y; p.z = pc[i].z; p.r = pc[i].r; p.g = pc[i].g; p.b = pc[i].b; 
			cp.x = pc[i].x; cp.y = pc[i].y; cp.z = pc[i].z; cp.nx = pc[i].normal_x; cp.ny = pc[i].normal_y; cp.nz = pc[i].normal_z; 
			cp.red = false;
			po.x = pc[i].x; po.y = pc[i].y; po.z = pc[i].z;

			g_pc_show.push_back(p);
			g_3Dimg.push_back(cp);
			pc_octree.push_back(po);
		}
	}

	if (g_octree != NULL) delete g_octree;
	g_octree = new pcl::octree::OctreePointCloudSearch<pcl::PointXYZ>((g_ROIXmax-g_ROIXmin)/8.0);
	g_octree->setInputCloud(pc_octree.makeShared());
	g_octree->addPointsFromInputCloud();

	cv::Mat clr_frame, clr_frame_flip;
	g_cap.set(CV_CAP_PROP_POS_FRAMES, g_crntframe+5);
	g_cap >> clr_frame;
	cv::flip(clr_frame, clr_frame_flip, 1);
	cv::imshow("color", clr_frame_flip);
}

void initAnalysisResult(void)
{
	int i, j;
	
	for (i=0; i < g_anarslt.size(); i++) 
	{
		for (j=0; j<g_anarslt[i].body_ts.size(); j++) delete g_anarslt[i].body_ts[j];
	}
	g_anarslt.clear();

	g_anarslt.resize(g_frameindex.size());

	for (i=0; i < g_anarslt.size(); i++) 
	{
		g_anarslt[i].body_ts.clear();
		for (j=0; j<g_model.body.size(); j++)
		{
			btTransform *ts = new btTransform(*g_model.ref_pos[j]);
			g_anarslt[i].body_ts.push_back(ts);
		}
	}

	g_anafinish = -1;
}

void saveAnalysisResult(void)
{
	int i, j;
	char fname[1024];
	FILE *fp;
	sprintf(fname, "%s\\TRK_RSLT.txt", g_datadir);
	fp = fopen(fname, "w");

	for (i=0; i<g_anafinish; i++) 
	{
		fprintf(fp, "%f %f %d ", g_frameindex[i].time, g_frameindex[i].calc_time, g_frameindex[i].maninterv);

		for (j=0; j<g_model.body.size(); j++)
		{
			btVector3 p(g_anarslt[i].body_ts[j]->getOrigin());
			fprintf(fp, "%f %f %f ", p.x(), p.y(), p.z()); 
		}

		fprintf(fp, "\n");
	}
	fclose(fp);
}

void saveVid(void)
{
	int i;
	char fname[1024];

	IplImage* video_buf;
	IplImage* video;
	CvVideoWriter* videowriter;
	
	int w = glutGet(GLUT_WINDOW_WIDTH);
	int h = glutGet(GLUT_WINDOW_HEIGHT);
	sprintf(fname, "%s\\out.avi", g_datadir);

	glutSetWindowTitle("3DTracker_glut - recording video...");

	video_buf = cvCreateImage(cvSize(w, h), IPL_DEPTH_8U, 3);
	video = cvCreateImage(cvSize(w,h), IPL_DEPTH_8U, 3);
	videowriter = cvCreateVideoWriter( fname, CV_FOURCC('X','V','I','D') ,  // Xvid
									   27.0 , cvSize(video->width, video->height), 1 );


	for (i=0; i<g_anafinish; i++)
	{
		g_crntframe = i;
		Tracker_mainloop();
		glf_display();
		glReadPixels(0, 0, w , h, GL_RGB, GL_UNSIGNED_BYTE, video_buf->imageData);
		cvConvertImage(video_buf, video, CV_CVTIMG_FLIP+CV_CVTIMG_SWAP_RB);
		cvWriteFrame(videowriter,video);
	}

	cvReleaseVideoWriter(&videowriter);
	cvReleaseImage(&video_buf);
	cvReleaseImage(&video);

	glutSetWindowTitle("3DTracker_glut");
}

void checkTarget(void)
{
	int i,j,k;

	for (i=0; i<g_tgtmatrix1.size(); i++)
	{
		g_tgtmatrix1[i].clear();
	}
	g_tgtmatrix1.clear();

	for (i=0; i<g_tgtmatrix2.size(); i++)
	{
		g_tgtmatrix2[i].clear();
	}
	g_tgtmatrix2.clear();

	for (i=0; i<g_tgtmatrix_rep.size(); i++)
	{
		g_tgtmatrix_rep[i].clear();
	}
	g_tgtmatrix_rep.clear();

	std::vector<int> pointIdxRadiusSearch;
	std::vector<float> pointRadiusSquaredDistance;

	g_tgtmatrix1.resize(1);
	g_tgtmatrix1[0].resize(g_3Dimg.size());
	for (k=0; k<g_tgtmatrix1[0].size(); k++) g_tgtmatrix1[0][k] = 0;
	g_tgtmatrix2.resize(1);
	g_tgtmatrix2[0].resize(g_3Dimg.size());
	for (k=0; k<g_tgtmatrix2[0].size(); k++) g_tgtmatrix2[0][k] = 0;
	g_tgtmatrix_rep.resize(1);
	g_tgtmatrix_rep[0].resize(g_3Dimg.size());
	for (k=0; k<g_tgtmatrix_rep[0].size(); k++) g_tgtmatrix_rep[0][k] = 0;

	for (j=0; j<g_model.body.size(); j++)
	{
		pcl::PointXYZ p;
		btVector3 bp = g_model.body[j]->getCenterOfMassPosition();
		p.x = bp.x(); p.y = bp.y(); p.z = bp.z();

		pointIdxRadiusSearch.clear();
		pointRadiusSquaredDistance.clear();
		if (g_octree->radiusSearch(p, g_model.att_r1[j], pointIdxRadiusSearch, pointRadiusSquaredDistance) > 0)
		{
			for (k=0; k<pointIdxRadiusSearch.size(); k++)
			{
				g_tgtmatrix1[0][pointIdxRadiusSearch[k]] |= BIT(j);
			}
		}
		
		pointIdxRadiusSearch.clear();
		pointRadiusSquaredDistance.clear();
		if (g_octree->radiusSearch(p, g_model.att_r2[j], pointIdxRadiusSearch, pointRadiusSquaredDistance) > 0)
		{
			for (k=0; k<pointIdxRadiusSearch.size(); k++)
			{
				g_tgtmatrix2[0][pointIdxRadiusSearch[k]] |= BIT(j);
			}
		}

		pointIdxRadiusSearch.clear();
		pointRadiusSquaredDistance.clear();
		if (g_octree->radiusSearch(p, g_model.rep_r[j], pointIdxRadiusSearch, pointRadiusSquaredDistance) > 0)
		{
			for (k=0; k<pointIdxRadiusSearch.size(); k++)
			{
				g_tgtmatrix_rep[0][pointIdxRadiusSearch[k]] |= BIT(j);
			}
		}
	}

}

btVector3 calcAttraction(btVector3 &ori, int model_id, int tgt_part)
{
	btVector3 cog;
	float d2;
	int i;

	cog.setValue(0,0,0);

	for (i=0; i<g_3Dimg.size(); i++)
	{
		if (((~BIT(tgt_part) & g_tgtmatrix1[0][i]) == 0) && ((BIT(tgt_part) & g_tgtmatrix2[0][i]) != 0))
		{

			btVector3 cntr(g_3Dimg[i].x, g_3Dimg[i].y, g_3Dimg[i].z);

			cog = cog + cntr - ori;
		}

	}
	
	if (tgt_part == g_clratt_jaw)
	{
		for (i=0; i<g_3Dimg.size(); i++)
		{
			if ((BIT(g_clratt_head) & g_tgtmatrix2[0][i]) && g_3Dimg[i].red)
			{
				btVector3 cntr(g_3Dimg[i].x, g_3Dimg[i].y, g_3Dimg[i].z);

				cog = cog + (cntr - ori)*3.0;
			}
		}
	}

	return cog;
}

void keepInside(void)
{
	int i,j;
	float Rrep;
	btRigidBody *rb;

	for (i=0; i<g_model.body.size(); i++)
	{
		Rrep = g_model.rep_r[i];
		rb = g_model.body[i];
		
		for (j=0; j<g_3Dimg.size(); j++)
		{
			if (BIT(i) & g_tgtmatrix_rep[0][j])
			{
				btVector3 pos_p(g_3Dimg[j].x, g_3Dimg[j].y, g_3Dimg[j].z);
				btVector3 pb_vec = rb->getCenterOfMassPosition() - pos_p;

				if (pb_vec.x()*g_3Dimg[j].nx + pb_vec.y()*g_3Dimg[j].ny + pb_vec.z()*g_3Dimg[j].nz  < 0.0) {	
					rb->applyCentralImpulse(g_model.weight[i] * g_ph_FC * pb_vec.normalize());
				}
			}
		}
	}

}

void applyForces(void)
{
	int i;

	long t;

	checkTarget();

	float R2;
	btVector3 v;
	
	for (i=0; i<g_model.body.size(); i++)
	{
		//Clear Forces and Velocity
		g_model.body[i]->clearForces();
		g_model.body[i]->setAngularVelocity(btVector3(0, 0, 0));
		g_model.body[i]->setLinearVelocity(btVector3(0, 0, 0));
	}

	//apply Attraction force (f_a)
	for (i=0; i<g_model.body.size(); i++)
	{
		v = g_model.body[i]->getCenterOfMassPosition();
		g_model.body[i]->applyCentralImpulse(g_model.weight[i] * g_ph_FA * calcAttraction(v, 0, i));
	}

	//repulsive force
	keepInside();

	for (i=0; i<g_model.body.size(); i++)
	{
		g_model.body[i]->activate(true);
	}

}

void Tracker_mainloop(void)
{
	int i, j, k, step;
	
	if (g_vplay)
	{
		if (g_crntframe == 0 && g_anafinish == -1 &&  g_analysis) ;
		else g_crntframe++;
	}

	if (g_preframe != g_crntframe) 
	{
		readPCL();
		g_preframe = g_crntframe;
	}

	if(g_crntframe <= g_anafinish)
	{
		for (i=0; i<g_model.body.size(); i++) 
		{
			g_model.body[i]->setCenterOfMassTransform(*g_anarslt[g_crntframe].body_ts[i]);
		}
	}

	if (g_analysis && !g_vplay)
	{
		applyForces();
		g_dynamicsWorld->stepSimulation(g_ph_DT, 1, g_ph_DT);
	}
	else if (g_analysis && g_vplay && g_anafinish < g_crntframe)
	{
		vector< vector < list< btVector3 > > > posHist;		// recennt history of positions of body parts
		posHist.resize(1);
		long calct0 = clock();

		for (i=0; i<1; i++) 
		{ 
			posHist[i].resize(g_model.body.size());
			for (j=0; j<g_model.body.size(); j++) posHist[i][j].clear();
		}


		for(step = 0; step < 1000; step++)
		{
			applyForces();
			g_dynamicsWorld->stepSimulation(g_ph_DT, 1, g_ph_DT);

			for (i=0; i<g_model.body.size(); i++)
			{
				posHist[0][i].push_back(g_model.body[i]->getCenterOfMassPosition());
				if (posHist[0][i].size() > 8) posHist[0][i].pop_front();
			}

			if(posHist[0][0].size() == 8)
			{
				// calculate the maximum velocity among those of body parts
				float mm = 0.0;
				for(i=0; i<1; i++)
				{
					for(j=0; j<g_model.body.size(); j++)
					{
						btVector3 P_pre, P;
						list< btVector3 >::iterator it = posHist[i][j].begin();

						P_pre.setValue(0,0,0);
						for(k=0; k<4; k++)
						{
							P_pre += *it;
							it++;
						}
						P_pre /= 4.0;

						P.setValue(0,0,0);
						for(k=0; k<4; k++)
						{
							P += *it;
							it++;
						}
						P /= 4.0;

						float d = P.distance(P_pre);
						if (d > mm) mm = d;
					}
				}
				// terminate if system reach steady-state
				if(g_crntframe < g_frameindex.size() - 1 && mm/(g_ph_DT*4.0) < g_ph_VT)
				{
					break;
				}
			}
		}

		
		for (i=0; i<g_model.body.size(); i++) 
		{
			delete g_anarslt[g_crntframe].body_ts[i];
			btTransform *ts = new btTransform(g_model.body[i]->getCenterOfMassTransform());
			g_anarslt[g_crntframe].body_ts[i] = ts;
		}
		g_frameindex[g_crntframe].calc_time = (float)(clock()-calct0)/1000.0;

		g_anafinish = g_crntframe;
	}

	// stop playing at the last frame
	if (g_crntframe == g_frameindex.size()-1) g_vplay = false;

	if (!g_vplay || !g_quickplay || g_crntframe%5==0) glutPostRedisplay();
}

void showPC(void)
{
	int i;
	
	glDisable(GL_LIGHTING);

	glPointSize(3.0);
	glBegin(GL_POINTS);
	for (i=0; i<g_pc_show.size(); i++)
	{
		glColor3ub(g_pc_show[i].r, g_pc_show[i].g, g_pc_show[i].b);
		glVertex3f(g_pc_show[i].x, g_pc_show[i].y, g_pc_show[i].z);
	}
	glEnd();
	
	glEnable(GL_LIGHTING);
}

void showROI(void)
{
	Eigen::Vector3f roi_center, roi_size;

	roi_center << (g_ROIXmin+g_ROIXmax)/2.0,  (g_ROIYmin+g_ROIYmax)/2.0, (g_ROIZmin+g_ROIZmax)/2.0; 
	roi_size << g_ROIXmin-g_ROIXmax, g_ROIYmin-g_ROIYmax, g_ROIZmin-g_ROIZmax;
	
	glDisable(GL_LIGHTING);
	
	glLineWidth(2.0);
	glColor3ub(100, 100, 100);

	glPushMatrix();
	glTranslatef(roi_center.x(), roi_center.y(), roi_center.z());
	glScalef(roi_size.x(), roi_size.y(), roi_size.z());
	glutWireCube(1.0);
	glPopMatrix();

	glEnable(GL_LIGHTING);
}

void showModel(bool sel)
{
	int i,j;
	float clr[4];

	if (g_viewmode == 2) return;
	
	if (g_viewmode == 0)
	{
		glInitNames();
		for (i=0; i<g_model.body.size(); i++)
		{
			btVector3 b_pos = g_model.body[i]->getCenterOfMassPosition();
		
			if (sel) glPushName(i);
			glPushMatrix();

			glTranslatef(b_pos.x(), b_pos.y(), b_pos.z()); 
			clr[0] = g_model.body_clr[i]->x(); clr[1] = g_model.body_clr[i]->y(); 
			clr[2] = g_model.body_clr[i]->z(); clr[3] = 1.0;
			glMaterialfv(GL_FRONT, GL_DIFFUSE, clr);
			glutSolidSphere(g_model.body_r[i], 8, 8);

			glPopMatrix();
			if (sel) glPopName();

		}
	}
	if ((g_viewmode == 0 || g_viewmode == 1) && !sel)
	{
		glDisable(GL_LIGHTING);
		if (g_tgtpart >= 0)
		{
			btVector3 b_pos = g_model.body[g_tgtpart]->getCenterOfMassPosition();
		
			glPushMatrix();

			glTranslatef(b_pos.x(), b_pos.y(), b_pos.z()); 
			glColor3f(1.0, 0.0, 0.0);
			glLineWidth(1.0);
			glutWireSphere(g_model.body_r[g_tgtpart]*1.1, 8, 8);

			glPopMatrix();
		}
	
		glLineWidth(5.0);
		glBegin(GL_LINES);
		for (i=0; i<g_model.p2pjoint.size(); i++)
		{
			int body_i = 0;
			btVector3 p1_bt = g_model.p2pjoint[i]->getRigidBodyA().getCenterOfMassPosition();
			btVector3 p2_bt = g_model.p2pjoint[i]->getRigidBodyB().getCenterOfMassPosition();
			for (j=0; j<g_model.body.size(); j++)
			{
				if (p2_bt.distance(g_model.body[j]->getCenterOfMassPosition()) < 0.0001) body_i = j;
			}
			clr[0] = g_model.body_clr[body_i]->x(); clr[1] = g_model.body_clr[body_i]->y(); 
			clr[2] = g_model.body_clr[body_i]->z(); clr[3] = 1.0;
			glColor4fv(clr);
			glVertex3f(p1_bt.x(), p1_bt.y(), p1_bt.z());
			glVertex3f(p2_bt.x(), p2_bt.y(), p2_bt.z());
		}
		for (i=0; i<g_model.ujoint.size(); i++)
		{
			int body_i = 0;
			btVector3 p1_bt = g_model.ujoint[i]->getRigidBodyA().getCenterOfMassPosition();
			btVector3 p2_bt = g_model.ujoint[i]->getRigidBodyB().getCenterOfMassPosition();
			for (j=0; j<g_model.body.size(); j++)
			{
				if (p2_bt.distance(g_model.body[j]->getCenterOfMassPosition()) < 0.0001) body_i = j;
			}
			clr[0] = g_model.body_clr[body_i]->x(); clr[1] = g_model.body_clr[body_i]->y(); 
			clr[2] = g_model.body_clr[body_i]->z(); clr[3] = 1.0;
			glColor4fv(clr);
			glVertex3f(p1_bt.x(), p1_bt.y(), p1_bt.z());
			glVertex3f(p2_bt.x(), p2_bt.y(), p2_bt.z());
		}
		for (i=0; i<g_model.ctjoint.size(); i++)
		{
			int body_i = 0;
			btVector3 p1_bt = g_model.ctjoint[i]->getRigidBodyA().getCenterOfMassPosition();
			btVector3 p2_bt = g_model.ctjoint[i]->getRigidBodyB().getCenterOfMassPosition();
			for (j=0; j<g_model.body.size(); j++)
			{
				if (p2_bt.distance(g_model.body[j]->getCenterOfMassPosition()) < 0.0001) body_i = j;
			}
			clr[0] = g_model.body_clr[body_i]->x(); clr[1] = g_model.body_clr[body_i]->y(); 
			clr[2] = g_model.body_clr[body_i]->z(); clr[3] = 1.0;
			glColor4fv(clr);
			glVertex3f(p1_bt.x(), p1_bt.y(), p1_bt.z());
			glVertex3f(p2_bt.x(), p2_bt.y(), p2_bt.z());
		}

		glEnd();
		glEnable(GL_LIGHTING);
	}

}

void showSetPosCursor(void)
{
	int i;

	if (g_msetpos.size() == 0) return;

	glDisable(GL_LIGHTING);

	if (g_msetpos.size() == 1)
	{
		glPointSize(10.0);
		glBegin(GL_POINTS);
		glColor3f(1.0, 0.0, 0.0);
		glVertex3f(g_msetpos[0].x, g_msetpos[0].y, g_msetpos[0].z); 
	}
	else if (g_msetpos.size() == 2)
	{
		glLineWidth(10.0);
		glBegin(GL_LINES);
		glColor3f(1.0, 0.0, 0.0);
		glVertex3f(g_msetpos[0].x, g_msetpos[0].y, g_msetpos[0].z); 
		glColor3f(0.0, 0.0, 1.0);
		glVertex3f(g_msetpos[1].x, g_msetpos[1].y, g_msetpos[1].z); 
	}

	glEnd();
	glEnable(GL_LIGHTING);
}

void showGUI(void)
{
	float w = (float) glutGet(GLUT_WINDOW_WIDTH);
	float h = (float) glutGet(GLUT_WINDOW_HEIGHT);
	float x;

	glMatrixMode(GL_PROJECTION);
	glPushMatrix();
	glLoadIdentity(); 
	gluOrtho2D(0,w,h,0);

	glMatrixMode(GL_MODELVIEW);
	glPushMatrix();
	glLoadIdentity();
	
	glDisable(GL_DEPTH_TEST);
	glDisable(GL_LIGHTING);
	
	glColor3f(0.2, 0.2, 0.2);
	glLineWidth(10.0);
	glBegin(GL_LINES);

	glVertex2f(20.0, h - 20.0);
	glVertex2f(w - 20.0, h - 20.0);

	glEnd();

	glColor3f(1.0, 1.0, 1.0);
	glLineWidth(5.0);
	glBegin(GL_LINES);

	x = (float)g_crntframe/(float)g_frameindex.size() * (w-40.0);
	glVertex2f(x+20.0, h - 20.0 + 10.0);
	glVertex2f(x+20.0, h - 20.0 - 10.0);

	glEnd();

	char msg[1024];
	sprintf(msg, "FRAME: %8d / %8d;  TIME: %5.1f sec", g_crntframe, g_frameindex.size(), g_frameindex[g_crntframe].time);
	glRasterPos2f(10.0, 20.0);
	glutBitmapString(GLUT_BITMAP_9_BY_15, reinterpret_cast<const unsigned char*>(msg));

	if (g_editparam == 0) sprintf(msg, "Hue min = %5.1f", g_facecolor_huemin );
	else if (g_editparam == 1) sprintf(msg, "Hue max = %5.1f", g_facecolor_huemax );
	else if (g_editparam == 2) sprintf(msg, "Saturation min = %5.3f", g_facecolor_satmin );
	else if (g_editparam == 3) sprintf(msg, "Lightness min = %5.3f", g_facecolor_litmin );
	glRasterPos2f(10.0, 40.0);
	glutBitmapString(GLUT_BITMAP_9_BY_15, reinterpret_cast<const unsigned char*>(msg));

	if (g_msetpos.size() == 1)
	{
		sprintf(msg, "X Y Z: %4.3f %4.3f %4.3f", g_msetpos[0].x,  g_msetpos[0].y,  g_msetpos[0].z);
		glRasterPos2f(10.0, 60.0);
		glutBitmapString(GLUT_BITMAP_9_BY_15, reinterpret_cast<const unsigned char*>(msg));
	}

	glEnable(GL_LIGHTING);
	glEnable(GL_DEPTH_TEST);

	glPopMatrix();
	
	glMatrixMode(GL_PROJECTION);
	glPopMatrix();

}

void glf_init(void)
{

	glutDisplayFunc(glf_display);
	glutReshapeFunc(glf_resize);
	glutMouseFunc(glf_mouse);
	glutMotionFunc(glf_mouseMove);
	glutMouseWheelFunc(glf_mouseWheel);
	glutKeyboardFunc(glf_keyboard);
	glutKeyboardUpFunc(glf_keyboardUp);
	glutSpecialFunc(glf_keyboardSp);
	glutIdleFunc(Tracker_mainloop);

	g_gprm.viewZ = -10.0;
	g_gprm.clr[0] = 0.8; g_gprm.clr[1] = 0.8; g_gprm.clr[2] = 0.8; g_gprm.clr[3] = 0.8; 
	g_gprm.lpos[0] = 0.0; g_gprm.lpos[1] = 0.0; g_gprm.lpos[2] = -10.0; g_gprm.lpos[3] = 1.0;

	glClearColor(0.5, 0.8, 0.5, 0.0);
	glEnable(GL_DEPTH_TEST);
	glEnable(GL_CULL_FACE);
	glEnable(GL_LIGHTING);
	glEnable(GL_LIGHT0);

	glMatrixMode(GL_MODELVIEW);
	glLoadIdentity();
	glTranslatef(-(g_ROIXmin+g_ROIXmax)/2.0,  -(g_ROIYmin+g_ROIYmax)/2.0, -(g_ROIZmin+g_ROIZmax)/2.0);
	glGetFloatv(GL_MODELVIEW_MATRIX, g_gprm.mvmat);
}

void glf_resize(int w, int h)
{
  g_gprm.sx = 1.0 / (double)w;
  g_gprm.sy = 1.0 / (double)h;
}

void glf_setView(bool sel, int mx, int my)
{
	int w, h;

	w = glutGet(GLUT_WINDOW_WIDTH);
	h = glutGet(GLUT_WINDOW_HEIGHT);
	glViewport(0, 0, w, h);

	GLint vp[4];
	glGetIntegerv(GL_VIEWPORT, vp);

	glMatrixMode(GL_PROJECTION);

	glLoadIdentity();
	if (sel) gluPickMatrix( mx, vp[3] - my, 1, 1, vp );

	gluPerspective(30.0, (double)w / (double)h, 1.0, 1000.0);

	glMatrixMode(GL_MODELVIEW);

	glClear(GL_COLOR_BUFFER_BIT | GL_DEPTH_BUFFER_BIT);

	glLoadIdentity();

	gluLookAt(0.0, 0.0, g_gprm.viewZ, 0.0, 0.0, 0.0, 0.0, 1.0, 0.0);

	glLightfv(GL_LIGHT0, GL_POSITION, g_gprm.lpos);

	glMultMatrixf(g_gprm.mvmat);
}

void glf_display(void)
{
	int i;

	glf_setView(false, 0, 0);
	
	showPC();
	showROI();
	showModel(false);
	showSetPosCursor();
	glf_drawAxis(0.1);
	showGUI();

	glutSwapBuffers();

}

void glf_mouse(int button, int state, int x, int y)
{
	int i;

	GLdouble mvmat[16];
	GLdouble projmat[16];
	GLint vp[4];
	float min_d;
	int min_i;
	float z;
	int yy;

	switch (button) {
	case GLUT_LEFT_BUTTON:
		switch (state) {
		case GLUT_DOWN:
			g_gprm.mx = x;
			g_gprm.my = y;

			if (glutGetModifiers() & GLUT_ACTIVE_SHIFT) 
			{
				if (g_msetpos.size() == 2)
				{
					g_msetpos.clear();
				}
				else
				{
					glGetIntegerv(GL_VIEWPORT, vp);
					glGetDoublev(GL_PROJECTION_MATRIX, projmat);
					glGetDoublev(GL_MODELVIEW_MATRIX, mvmat);
				
					float z;
					GLdouble ox, oy, oz;

					glReadPixels(x,vp[3]-y,1,1, GL_DEPTH_COMPONENT, GL_FLOAT, &z);

					if (z < 1.0)
					{
						gluUnProject(x, vp[3]-y, z, mvmat, projmat, vp, &ox, &oy, &oz);
				
						pcl::PointXYZ p;
						p.x = ox; p.y = oy; p.z = oz;
						g_msetpos.push_back(p);
					}
				}
			}
			else
			{
				glGetIntegerv(GL_VIEWPORT, vp);
				glGetDoublev(GL_PROJECTION_MATRIX, projmat);
				glGetDoublev(GL_MODELVIEW_MATRIX, mvmat);
				yy = vp[3] - y;

				if (yy < 40)		//slider clicking
				{
					g_gprm.mbtn = 4;
					float slider_len = (float)glutGet(GLUT_WINDOW_WIDTH) - 40.0;
					g_crntframe = (int)floor((float)(x-20) / slider_len * (float)g_frameindex.size());
					if (g_crntframe < 0) g_crntframe = 0;
					if (g_crntframe > g_frameindex.size()-1) g_crntframe =g_frameindex.size()-1;
				}
				else			//sphere clicking
				{
					GLuint sel_buf[100];
					glSelectBuffer(100, sel_buf);

					glRenderMode(GL_SELECT);
					glf_setView(true, x, y);
					showModel(true);

					GLint hits = glRenderMode(GL_RENDER);
					
					if (hits > 0)
					{
						unsigned int min_z = UINT_MAX;
						int min_i = -1;
						for (i=0; i<hits; i++)
						{
							if (sel_buf[i*4+2] < min_z)
							{
								min_z = sel_buf[i*4+2];
								min_i = sel_buf[i*4+3];
							}
						}
						g_tgtpart = min_i;
					}
					else
					{
						g_tgtpart = -1;
					}

					g_gprm.mbtn = 1;
				}
			}

			break;
		case GLUT_UP:
			break;
		default:
			break;
		}
		break;
	case GLUT_RIGHT_BUTTON:
		switch (state) {
		case GLUT_DOWN:
			g_gprm.mx = x;
			g_gprm.my = y;
			g_gprm.mbtn = 2;
			break;
		case GLUT_UP:
			break;
		default:
			break;
		}
		break;
	case GLUT_MIDDLE_BUTTON:
		switch (state) {
		case GLUT_DOWN:
			g_gprm.mx = x;
			g_gprm.my = y;
			g_gprm.mbtn = 3;
			break;
		case GLUT_UP:
			break;
		default:
			break;
		}
		break;
	default:
		break;
	}
}

void glf_mouseMove(int x, int y)
{
	if (g_gprm.mbtn==1 && g_tgtpart >= 0)		// left btn without shift
	{
		GLdouble mvmat[16];
		GLdouble projmat[16];
		GLint vp[4];
		int yy;

		glGetIntegerv(GL_VIEWPORT, vp);
		glGetDoublev(GL_PROJECTION_MATRIX, projmat);
		glGetDoublev(GL_MODELVIEW_MATRIX, mvmat);

		yy = vp[3] - y;

		btVector3 p(g_model.body[g_tgtpart]->getCenterOfMassPosition());
		GLdouble wx, wy, wz;
		GLdouble ox, oy, oz;
		float d;

		gluProject(p.x(), p.y(), p.z(), mvmat, projmat, vp, &wx, &wy, &wz);

		gluUnProject(x, yy, wz, mvmat, projmat, vp, &ox, &oy, &oz);

		g_model.body[g_tgtpart]->translate(btVector3(ox, oy, oz)-p);
		
		g_anafinish = g_crntframe - 1;

		g_frameindex[g_crntframe].maninterv = 1;
	}
	else if (g_gprm.mbtn==2)		//right btn
	{
		if (glutGetModifiers() & GLUT_ACTIVE_SHIFT)
		{
			double dx, dy, a;
		
			dx = (float)(x - g_gprm.mx) * g_gprm.sx * 10.0 * fabs(g_gprm.viewZ)/10.0;
			dy = (float)(y - g_gprm.my) * g_gprm.sy * 10.0 * fabs(g_gprm.viewZ)/10.0;

			glMatrixMode(GL_MODELVIEW);
			glPushMatrix();
			glLoadIdentity();
			glTranslatef(-dx, -dy, 0.0);
			glMultMatrixf(g_gprm.mvmat);
			glGetFloatv(GL_MODELVIEW_MATRIX, g_gprm.mvmat);
			glPopMatrix();
		}
		else if (glutGetModifiers() & GLUT_ACTIVE_CTRL)
		{
			double dx, dy, a;
		
			dx = (float)(x - g_gprm.mx) * g_gprm.sx * 2.0;
			dy = (float)(y - g_gprm.my) * g_gprm.sy * 2.0;

			a = dx + dy;

			g_gprm.viewZ -= g_gprm.viewZ*a;

		}
		else
		{
			float dx, dy, a;

			dx = (float)(x - g_gprm.mx) * g_gprm.sx * 6.28 * 50.0;
			dy = -(float)(y - g_gprm.my) * g_gprm.sy * 6.28 * 50.0;
		
			glMatrixMode(GL_MODELVIEW);
			glPushMatrix();
			glLoadIdentity();
			glRotatef(dx, 0.0, 1.0, 0.0);
			glRotatef(dy, 1.0, 0.0, 0.0);
			glMultMatrixf(g_gprm.mvmat);
			glGetFloatv(GL_MODELVIEW_MATRIX, g_gprm.mvmat);
			glPopMatrix();
		}

		g_gprm.mx = x;
		g_gprm.my = y;
	}
	else if (g_gprm.mbtn==3)		//middle btn
	{
		g_gprm.mx = x;
		g_gprm.my = y;
	}
	else if (g_gprm.mbtn == 4)		// left btn slider
	{
		float slider_len = (float)glutGet(GLUT_WINDOW_WIDTH) - 40.0;

		g_crntframe = (int)floor((float)(x-20) / slider_len * (float)g_frameindex.size());
		if (g_crntframe < 0) g_crntframe = 0;
		if (g_crntframe > g_frameindex.size()-1) g_crntframe =g_frameindex.size()-1;
	}
}

void glf_mouseWheel(int wheel_number, int direction, int x, int y)
{
	if (direction==1 && g_crntframe > 0 && !g_vplay)
	{
		g_crntframe--;
	}
	if (direction!=1 && g_crntframe < g_frameindex.size() - 1 && !g_vplay)
	{
		g_crntframe++;
	}
}

void glf_keyboard(unsigned char key, int x, int y)
{
	if (key == ' ')	// spacebar
	{
		g_vplay = !g_vplay;
	}
	if (key == 'q')
	{
		g_viewmode = (g_viewmode + 1) % 3;
	}

	if (key == 'a')	
	{
		if (g_msetpos.size() == 2)
		{
			float pitch, yaw;

			Eigen::Vector3f p1, p2;

			p1 << g_msetpos[0].x, g_msetpos[0].y, g_msetpos[0].z;
			p2 << g_msetpos[1].x, g_msetpos[1].y, g_msetpos[1].z;

			Eigen::Vector3f d = p2 - p1;

			yaw = acos(d.x() / sqrt(d.x()*d.x()+d.z()*d.z()));
			if (d.z() < 0) yaw = -yaw;
			pitch = atan(d.y() / sqrt(d.x()*d.x()+d.z()*d.z()));

			resetModelPos(0, p1.x() + d.x()/2, p1.y() + d.y()/2, p1.z() + d.z()/2, pitch, -yaw);
			g_msetpos.clear();
		}
	}
	
	if (key == 's')	
	{
		saveAnalysisResult();
	}
	if (key == 'v')	
	{
		saveVid();
	}
	/* TAB */
	if (key == 9) 
	{
		g_editparam = (g_editparam + 1) % 4;
	}
	if (key == '+') 
	{
		if (g_editparam == 0) g_facecolor_huemin += 2.0;
		else if (g_editparam == 1) g_facecolor_huemax += 2.0;
		else if (g_editparam == 2) g_facecolor_satmin += 0.025;
		else if (g_editparam == 3) g_facecolor_litmin += 0.025;
		if (g_facecolor_huemin > 360.0) g_facecolor_huemin = 360.0;
		if (g_facecolor_huemax > 360.0) g_facecolor_huemax = 360.0;
		if (g_facecolor_satmin > 1.0) g_facecolor_satmin = 1.0;
		if (g_facecolor_litmin > 1.0) g_facecolor_litmin = 1.0;
		readPCL();
	}
	if (key == '-') 
	{
		if (g_editparam == 0) g_facecolor_huemin -= 2.0;
		else if (g_editparam == 1) g_facecolor_huemax -= 2.0;
		else if (g_editparam == 2) g_facecolor_satmin -= 0.025;
		else if (g_editparam == 3) g_facecolor_litmin -= 0.025;
		if (g_facecolor_huemin < 0.0) g_facecolor_huemin = 0.0;
		if (g_facecolor_huemax < 0.0) g_facecolor_huemax = 0.0;
		if (g_facecolor_satmin < 0.0) g_facecolor_satmin = 0.0;
		if (g_facecolor_litmin < 0.0) g_facecolor_litmin = 0.0;
		readPCL();
	}
	if (key == 'c')	
	{
		g_quickplay = true;
	}

	if (key == '\033') 
	{
		exit(0);
	}
}

void glf_keyboardUp(unsigned char key, int x, int y)
{
	if (key == 'c')	
	{
		g_quickplay = false;
	}
}

void glf_keyboardSp(int key, int x, int y)
{
	if (key == GLUT_KEY_LEFT && g_crntframe > 0 && !g_vplay)
	{
		g_crntframe--;
	}
	if (key == GLUT_KEY_RIGHT && g_crntframe < g_frameindex.size() - 1 && !g_vplay)
	{
		g_crntframe++;
	}
}

void glf_drawAxis(double length)
{
	GLUquadricObj *arrows[3];

	glDisable(GL_LIGHTING);
	glLineWidth(3.0);

	// Draw X-axis
	glColor3ub(255, 0, 0);
	glBegin(GL_LINES);
		glVertex3d(-length, 0, 0);
		glVertex3d( length, 0, 0);
	glEnd();
	glPushMatrix();
		arrows[0] = gluNewQuadric();
		gluQuadricDrawStyle(arrows[0], GLU_FILL);
		glTranslated(length, 0.0f, 0.0f);
		glRotated(90.0f, 0,1,0);
		gluCylinder(arrows[0], length/10, 0.0f, length/2.5, 8, 8);
	glPopMatrix();

	// Draw Y-axis
	glColor3ub(  0,255, 0);
	glBegin(GL_LINES);
		glVertex3d( 0,-length, 0);
		glVertex3d( 0, length, 0);
	glEnd();
	glPushMatrix();
		arrows[1] = gluNewQuadric();
		gluQuadricDrawStyle(arrows[1], GLU_FILL);
		glTranslated(0.0f, length, 0.0f);
		glRotated(-90.0f, 1,0,0);
		gluCylinder(arrows[1], length/10, 0.0f, length/2.5, 8, 8);
	glPopMatrix();

	// Draw Z-axis
	glColor3ub(  0, 0,255);
	glBegin(GL_LINES);
		glVertex3d( 0, 0,-length);
		glVertex3d( 0, 0, length);
	glEnd();
	glPushMatrix();
		arrows[2] = gluNewQuadric();
		gluQuadricDrawStyle(arrows[2], GLU_FILL);
		glTranslated(0.0f, 0.0f, length);
		gluCylinder(arrows[2], length/10, 0.0f, length/2.5, 8, 8);
	glPopMatrix();

	glColor3ub(255, 255, 255);
	glDisable(GL_DEPTH_TEST);
	glEnable(GL_DEPTH_TEST);
	
	glEnable(GL_LIGHTING);
}
