# Supplementary material for: A Markerless 3D Computerized Motion Capture System Incorporating a Skeleton Model for Monkeys
Source: PLoS One. 2016 Nov 3;11(11):e0166154. doi: 10.1371/journal.pone.0166154 (PMC5094601; doi:10.1371/journal.pone.0166154)
Supplement: S2 File — (ZIP) [file pone.0166154.s004.zip]

Archive with 22 entries (21 files):
- File S2/
- File S2/About Files.pdf
- File S2/MAPexperiment-Monkey26-MAP-Exp2-MCS.txt
- File S2/MAPexperiment-Monkey26-Saline-Exp2-MCS.txt
- File S2/MAPexperiment-Monkey27-MAP-Exp2-MCS.txt
- File S2/MAPexperiment-Monkey27-Saline-Exp2-MCS.txt
- File S2/MAPexperiment-Monkey28-MAP-Exp2-MCS.txt
- File S2/MAPexperiment-Monkey28-Saline-Exp2-MCS.txt
- File S2/MAPexperiment-Monkey5-MAP-Exp2-MCS.txt
- File S2/MAPexperiment-Monkey5-Saline-Exp2-MCS.txt
- File S2/ShuttlingExperiment-MonkeyR-Session1-Exp1-manual.txt
- File S2/ShuttlingExperiment-MonkeyR-Session1-Exp1-MCS.txt
- File S2/ShuttlingExperiment-MonkeyR-Session1-Exp2-manual.txt
- File S2/ShuttlingExperiment-MonkeyR-Session1-Exp2-MCS.txt
- File S2/ShuttlingExperiment-MonkeyR-Session2-Exp1-manual.txt
- File S2/ShuttlingExperiment-MonkeyR-Session2-Exp1-MCS.txt
- File S2/ShuttlingExperiment-MonkeyR-Session2-Exp2-manual.txt
- File S2/ShuttlingExperiment-MonkeyR-Session2-Exp2-MCS.txt
- File S2/ShuttlingExperiment-MonkeyR-Session3-Exp1-manual.txt
- File S2/ShuttlingExperiment-MonkeyR-Session3-Exp1-MCS.txt
- File S2/ShuttlingExperiment-MonkeyR-Session3-Exp2-manual.txt
- File S2/ShuttlingExperiment-MonkeyR-Session3-Exp2-MCS.txt
