# Supplementary material for: A Markerless 3D Computerized Motion Capture System Incorporating a Skeleton Model for Monkeys
Source: PLoS One. 2016 Nov 3;11(11):e0166154. doi: 10.1371/journal.pone.0166154 (PMC5094601; doi:10.1371/journal.pone.0166154)
Supplement: S2 File — (ZIP) [file pone.0166154.s004.zip › File S2/MAPexperiment-Monkey26-MAP-Exp2-MCS.txt]

0.228000 0.668702 0.544738 -0.324088 0.687464 0.542326 -0.292142 0.688982 0.585670 -0.279241 0.701770 0.561341 -0.262803 0.704733 0.537421 -0.240511 0.717117 0.454493 -0.173838 0.699376 0.394832 -0.135179 0.658735 0.340855 -0.106906 0.656580 0.485811 -0.228538 0.675369 0.459483 -0.281328 0.693204 0.433452 -0.334819 0.649650 0.435809 -0.325573 0.606512 0.435801 -0.314562 0.564093 0.434102 -0.301193 0.572052 0.419336 -0.278348 0.761550 0.521058 -0.209521 0.795599 0.470544 -0.197828 0.829603 0.419976 -0.186058 0.848740 0.454252 -0.206688 0.867570 0.488264 -0.228040 0.886392 0.522475 -0.249174 0.875446 0.548426 -0.249402 0.598482 0.310272 -0.101008 0.614802 0.329567 -0.160930 0.633117 0.349580 -0.219661 0.651723 0.311597 -0.223901 0.673208 0.275062 -0.227795 0.694070 0.237942 -0.232423 0.694573 0.260927 -0.248679 0.655344 0.284432 -0.068415 0.699879 0.285352 -0.115154 0.742452 0.287441 -0.164034 0.708890 0.261889 -0.171461 0.675231 0.236220 -0.179014 0.641596 0.211302 -0.186298 0.633694 0.227005 -0.208399 0.611276 0.343252 -0.017374 
0.260000 0.652824 0.543098 -0.313889 0.677367 0.543378 -0.286071 0.681260 0.587866 -0.278208 0.696935 0.564996 -0.262308 0.699653 0.541518 -0.239994 0.709849 0.460374 -0.172985 0.687724 0.397314 -0.144271 0.652266 0.342733 -0.112644 0.651106 0.506697 -0.217768 0.666184 0.475534 -0.268984 0.677702 0.444957 -0.321175 0.635241 0.448877 -0.306392 0.593411 0.449462 -0.289754 0.554189 0.447485 -0.269160 0.567764 0.439651 -0.245464 0.759995 0.523291 -0.208900 0.791777 0.472261 -0.194021 0.824576 0.422141 -0.178697 0.843448 0.454073 -0.203435 0.862674 0.486066 -0.228516 0.880908 0.518215 -0.253637 0.874326 0.544941 -0.247622 0.593932 0.310258 -0.099386 0.606824 0.328307 -0.160214 0.621359 0.347359 -0.219931 0.639860 0.309049 -0.223083 0.660335 0.272205 -0.227532 0.680770 0.235132 -0.233319 0.687300 0.260623 -0.243351 0.655066 0.286430 -0.074600 0.699292 0.284352 -0.121245 0.740625 0.279478 -0.171539 0.703767 0.256045 -0.175067 0.666492 0.232220 -0.178584 0.629788 0.210205 -0.180240 0.622365 0.226479 -0.201943 0.613872 0.343626 -0.019583 
0.296000 0.643015 0.547670 -0.307028 0.673422 0.543570 -0.286182 0.685511 0.586768 -0.279459 0.701189 0.561386 -0.267956 0.704511 0.539175 -0.244431 0.716882 0.462049 -0.173242 0.703208 0.397635 -0.142046 0.662897 0.343270 -0.115591 0.652906 0.499147 -0.220639 0.665791 0.468561 -0.272969 0.677537 0.438238 -0.325987 0.635465 0.440972 -0.312120 0.593965 0.442059 -0.296322 0.553935 0.441468 -0.277633 0.566795 0.435094 -0.253271 0.760584 0.527390 -0.212964 0.786763 0.472633 -0.200558 0.813499 0.418211 -0.187778 0.837768 0.450126 -0.206902 0.861527 0.481510 -0.227734 0.884278 0.512600 -0.250232 0.881533 0.540584 -0.248585 0.602499 0.312785 -0.109565 0.617289 0.331791 -0.169969 0.632092 0.351196 -0.229906 0.647866 0.311659 -0.232108 0.666007 0.273320 -0.234766 0.685839 0.236047 -0.238850 0.693530 0.260621 -0.250182 0.659109 0.285881 -0.078730 0.701740 0.284252 -0.126459 0.742008 0.280977 -0.177002 0.706067 0.256809 -0.180545 0.669375 0.232858 -0.184715 0.632945 0.211359 -0.188256 0.625825 0.228632 -0.209525 0.617349 0.342274 -0.025622 
0.328000 0.646774 0.556771 -0.309387 0.673406 0.550659 -0.284244 0.684026 0.592835 -0.271809 0.697796 0.566418 -0.260019 0.701443 0.543304 -0.236892 0.713749 0.462153 -0.167571 0.695491 0.401052 -0.131786 0.652281 0.346102 -0.110282 0.646886 0.507114 -0.200118 0.648030 0.477490 -0.254391 0.644173 0.449172 -0.309317 0.607813 0.451119 -0.281448 0.573797 0.447725 -0.251115 0.544198 0.442091 -0.217394 0.564687 0.442800 -0.197341 0.755856 0.524963 -0.210335 0.779036 0.468277 -0.200944 0.805143 0.412508 -0.192199 0.830018 0.446526 -0.207514 0.854896 0.481378 -0.222843 0.876350 0.517987 -0.238238 0.876950 0.544442 -0.247930 0.590244 0.318780 -0.104015 0.611292 0.345114 -0.159074 0.633613 0.372165 -0.212632 0.648157 0.332647 -0.220117 0.662733 0.294111 -0.229410 0.677184 0.255844 -0.241311 0.689302 0.280729 -0.245365 0.646460 0.284217 -0.082636 0.694268 0.277652 -0.124403 0.739721 0.269861 -0.170176 0.699840 0.254893 -0.180130 0.659624 0.238355 -0.190383 0.619981 0.224704 -0.198258 0.624337 0.246067 -0.216043 0.611057 0.338021 -0.018692 
0.364000 0.658575 0.558324 -0.301938 0.684954 0.549301 -0.277423 0.700229 0.590083 -0.265174 0.711312 0.562295 -0.253709 0.713578 0.537276 -0.232458 0.720545 0.450805 -0.168436 0.704539 0.387128 -0.135758 0.660538 0.331935 -0.116318 0.652275 0.496495 -0.197846 0.651636 0.472800 -0.255036 0.648651 0.449670 -0.312365 0.611238 0.452227 -0.287240 0.574784 0.451175 -0.260801 0.539863 0.449016 -0.232595 0.549772 0.446580 -0.206074 0.760178 0.519112 -0.205519 0.784292 0.463320 -0.193531 0.810792 0.408697 -0.182200 0.834521 0.441856 -0.200977 0.858857 0.475333 -0.220028 0.880519 0.509652 -0.239039 0.876903 0.536890 -0.245343 0.598372 0.304831 -0.115760 0.616406 0.337236 -0.169574 0.635319 0.371107 -0.221717 0.647784 0.330946 -0.228601 0.660972 0.291691 -0.235708 0.676929 0.253558 -0.243899 0.690403 0.277889 -0.248269 0.652106 0.270815 -0.085601 0.697109 0.266631 -0.129393 0.739637 0.262647 -0.177528 0.700358 0.245864 -0.186034 0.660629 0.229259 -0.195422 0.621207 0.215923 -0.202798 0.625931 0.240413 -0.216005 0.614558 0.321850 -0.026926 
0.396000 0.649849 0.558629 -0.300348 0.677115 0.551844 -0.276092 0.689762 0.593725 -0.264836 0.702883 0.566957 -0.253107 0.706299 0.541729 -0.232278 0.717680 0.454349 -0.170650 0.700962 0.389495 -0.140721 0.656945 0.336532 -0.114647 0.650182 0.502699 -0.196978 0.648898 0.478123 -0.253723 0.643155 0.454298 -0.310594 0.607295 0.455517 -0.282165 0.573108 0.452425 -0.252179 0.542379 0.447905 -0.219245 0.559486 0.442796 -0.196841 0.759322 0.520458 -0.209240 0.782390 0.464263 -0.196803 0.807393 0.408823 -0.184568 0.832750 0.440971 -0.202499 0.858049 0.473399 -0.221277 0.881019 0.506640 -0.240617 0.875528 0.533814 -0.245698 0.594528 0.311124 -0.105817 0.606767 0.341457 -0.161829 0.619185 0.372913 -0.216673 0.631786 0.332864 -0.223937 0.649080 0.295011 -0.230513 0.668485 0.258317 -0.238088 0.684943 0.281101 -0.241388 0.649319 0.276296 -0.082607 0.693404 0.267675 -0.126839 0.735059 0.259391 -0.174957 0.694662 0.244660 -0.182055 0.654301 0.229866 -0.191221 0.614251 0.216492 -0.196883 0.619004 0.239651 -0.212159 0.619912 0.330537 -0.021175 
0.432000 0.648155 0.558070 -0.303264 0.676154 0.551634 -0.279744 0.687729 0.593536 -0.267723 0.701952 0.566941 -0.256814 0.705798 0.541764 -0.235644 0.718207 0.454110 -0.172358 0.701565 0.391908 -0.137310 0.657673 0.339177 -0.110825 0.649434 0.499900 -0.195054 0.647369 0.477505 -0.252654 0.640264 0.456837 -0.310222 0.605208 0.457071 -0.280186 0.572073 0.450627 -0.248997 0.542664 0.443103 -0.215278 0.556567 0.438582 -0.190652 0.757348 0.519746 -0.214278 0.780198 0.464293 -0.198555 0.805532 0.409776 -0.183473 0.830905 0.441845 -0.201862 0.856521 0.474524 -0.220398 0.879150 0.508335 -0.239113 0.875690 0.536128 -0.242131 0.595444 0.313966 -0.099296 0.605850 0.344721 -0.154964 0.616427 0.376133 -0.209562 0.629207 0.336263 -0.217471 0.647620 0.299212 -0.225138 0.668351 0.264016 -0.234641 0.683693 0.287449 -0.236332 0.651163 0.278233 -0.081040 0.694648 0.268570 -0.126762 0.735490 0.259228 -0.176161 0.695149 0.244058 -0.182141 0.654477 0.229488 -0.189723 0.614173 0.217768 -0.194396 0.619768 0.240793 -0.209239 0.622437 0.334828 -0.016401 
0.464000 0.650898 0.547770 -0.300644 0.678678 0.544120 -0.276309 0.693215 0.586824 -0.272756 0.705709 0.561944 -0.256914 0.709522 0.536696 -0.236228 0.720679 0.449594 -0.173931 0.707251 0.385879 -0.140121 0.665737 0.333883 -0.108705 0.649989 0.495534 -0.195424 0.647210 0.472568 -0.252659 0.641820 0.450461 -0.310502 0.605755 0.450156 -0.284155 0.572168 0.444887 -0.255176 0.540918 0.438480 -0.223642 0.558098 0.435871 -0.201020 0.756262 0.517175 -0.217143 0.783356 0.464251 -0.200149 0.812570 0.412714 -0.183780 0.834849 0.446340 -0.203643 0.858185 0.480012 -0.223791 0.878977 0.514162 -0.244287 0.876457 0.542129 -0.241738 0.604512 0.310182 -0.090896 0.604087 0.341745 -0.147577 0.604036 0.374739 -0.203211 0.613686 0.334341 -0.212035 0.630238 0.297078 -0.220279 0.652153 0.264170 -0.228785 0.666181 0.288138 -0.232869 0.661012 0.273221 -0.077184 0.697273 0.266195 -0.129211 0.730590 0.259460 -0.183692 0.690585 0.242548 -0.184445 0.650432 0.225570 -0.186314 0.611050 0.208736 -0.185301 0.611129 0.231977 -0.200925 0.642015 0.329415 -0.010443 
0.496000 0.656214 0.551625 -0.296960 0.684502 0.547028 -0.273405 0.699819 0.589543 -0.269455 0.712266 0.564157 -0.254491 0.715255 0.538361 -0.234778 0.724543 0.449995 -0.176544 0.711774 0.386657 -0.142909 0.672066 0.334663 -0.111909 0.653745 0.495249 -0.201183 0.650605 0.470535 -0.257917 0.645430 0.447071 -0.315082 0.609388 0.448369 -0.288382 0.574216 0.446787 -0.260624 0.540653 0.443403 -0.231325 0.556754 0.439134 -0.208355 0.761698 0.519249 -0.215679 0.786423 0.465088 -0.198335 0.811877 0.411396 -0.181393 0.836625 0.441798 -0.202608 0.861895 0.472085 -0.224099 0.886553 0.502287 -0.245688 0.878632 0.529249 -0.247699 0.611564 0.311410 -0.092047 0.607197 0.344698 -0.147916 0.603660 0.378949 -0.203044 0.612472 0.338042 -0.210109 0.628760 0.300127 -0.217001 0.651408 0.267044 -0.224548 0.666909 0.290155 -0.228629 0.669653 0.272703 -0.082395 0.704160 0.263553 -0.135598 0.734075 0.254414 -0.192204 0.693804 0.237860 -0.189360 0.653262 0.221757 -0.188195 0.613892 0.205851 -0.183442 0.613126 0.228943 -0.199439 0.653091 0.326008 -0.012883 
0.532000 0.657408 0.550137 -0.295998 0.686043 0.546690 -0.272678 0.700383 0.589547 -0.269813 0.713568 0.564769 -0.254434 0.716153 0.538719 -0.234817 0.723659 0.449361 -0.176508 0.710547 0.386158 -0.142075 0.669887 0.334621 -0.110308 0.653378 0.495700 -0.199350 0.650802 0.470883 -0.256078 0.648015 0.446960 -0.313182 0.610816 0.448803 -0.289676 0.574714 0.447393 -0.264198 0.539984 0.444454 -0.237533 0.557408 0.438149 -0.216257 0.761052 0.517496 -0.218081 0.784682 0.463908 -0.198161 0.809120 0.410906 -0.178361 0.834664 0.440570 -0.199819 0.860887 0.469780 -0.221981 0.886409 0.498966 -0.244861 0.883494 0.526620 -0.249480 0.608842 0.312250 -0.091262 0.606501 0.345143 -0.147768 0.606136 0.379739 -0.202829 0.613639 0.338505 -0.209453 0.627478 0.299671 -0.215571 0.648247 0.265569 -0.222313 0.662129 0.289410 -0.227872 0.666476 0.273353 -0.079074 0.700153 0.266063 -0.132940 0.729866 0.258730 -0.189780 0.691120 0.239421 -0.186932 0.651789 0.220743 -0.185020 0.613148 0.203217 -0.180693 0.612137 0.225726 -0.197395 0.651847 0.325226 -0.011045 
0.568000 0.649107 0.552647 -0.302240 0.676874 0.548330 -0.277989 0.692872 0.590512 -0.275108 0.704592 0.565414 -0.259017 0.709048 0.540592 -0.237952 0.723168 0.454678 -0.174882 0.708648 0.391633 -0.141363 0.667256 0.340303 -0.111141 0.654061 0.501842 -0.198723 0.651953 0.477814 -0.255827 0.649731 0.454967 -0.313461 0.612249 0.456380 -0.290906 0.575822 0.455364 -0.266161 0.541665 0.451743 -0.239551 0.560142 0.444180 -0.219611 0.762361 0.520182 -0.216599 0.781453 0.464593 -0.196580 0.803420 0.409840 -0.177235 0.830786 0.439053 -0.197514 0.858313 0.468926 -0.218499 0.882962 0.500317 -0.239849 0.882928 0.527424 -0.247619 0.606005 0.317936 -0.091835 0.604106 0.349828 -0.148457 0.602672 0.382411 -0.204176 0.610646 0.340981 -0.209197 0.625457 0.301876 -0.214411 0.646318 0.267136 -0.220741 0.661542 0.289985 -0.226791 0.662241 0.278520 -0.082345 0.697252 0.270148 -0.135432 0.729619 0.259240 -0.190177 0.690991 0.239310 -0.187356 0.651273 0.221885 -0.186979 0.612683 0.203387 -0.183000 0.610360 0.223466 -0.202525 0.646949 0.332271 -0.012307 
0.600000 0.657760 0.545174 -0.312276 0.682493 0.543379 -0.284643 0.695478 0.586717 -0.281224 0.706614 0.562909 -0.262924 0.711242 0.538543 -0.241491 0.724845 0.454370 -0.176612 0.711048 0.390247 -0.144402 0.669450 0.338667 -0.114241 0.655577 0.502646 -0.198596 0.652842 0.475386 -0.254146 0.650302 0.448845 -0.310019 0.611495 0.449749 -0.289740 0.573056 0.449490 -0.268143 0.535791 0.447807 -0.245346 0.551669 0.440393 -0.223290 0.762110 0.519916 -0.222316 0.780549 0.464762 -0.201271 0.801304 0.410492 -0.180818 0.829401 0.439921 -0.199873 0.858475 0.469657 -0.218884 0.885762 0.500774 -0.237509 0.886045 0.527602 -0.246126 0.608001 0.316405 -0.096466 0.603566 0.349821 -0.152259 0.601355 0.384323 -0.207786 0.609517 0.342880 -0.214642 0.624260 0.304274 -0.220099 0.646243 0.271278 -0.224004 0.659963 0.295351 -0.229085 0.665172 0.277015 -0.083900 0.699586 0.272554 -0.137530 0.730406 0.266496 -0.193864 0.692482 0.245156 -0.191208 0.653821 0.224614 -0.189611 0.616077 0.205009 -0.184700 0.613113 0.227157 -0.201731 0.647734 0.329408 -0.015844 
0.632000 0.639359 0.559014 -0.305276 0.666335 0.554905 -0.280095 0.677316 0.597900 -0.271368 0.691164 0.572496 -0.257592 0.697863 0.547919 -0.236698 0.719756 0.462499 -0.174903 0.705878 0.395955 -0.148380 0.668665 0.345804 -0.111052 0.652218 0.512315 -0.198471 0.648776 0.483116 -0.252899 0.642205 0.454239 -0.307462 0.606509 0.457701 -0.280123 0.572640 0.458518 -0.250666 0.542015 0.458740 -0.218154 0.562685 0.454291 -0.199261 0.761655 0.526936 -0.214374 0.778519 0.469721 -0.196924 0.797369 0.412611 -0.180327 0.826648 0.440689 -0.198957 0.855799 0.469693 -0.217769 0.882924 0.500282 -0.236935 0.873991 0.524564 -0.248148 0.610983 0.325594 -0.080977 0.600807 0.354807 -0.137932 0.591817 0.383700 -0.194716 0.597904 0.341763 -0.198157 0.609479 0.301211 -0.202440 0.625123 0.263480 -0.207641 0.637597 0.286477 -0.217640 0.667067 0.284649 -0.080778 0.694180 0.271275 -0.137465 0.716014 0.255941 -0.196283 0.677490 0.237945 -0.184933 0.638779 0.219617 -0.174420 0.601343 0.202832 -0.160800 0.593529 0.221108 -0.180739 0.663312 0.336644 -0.010293 
0.668000 0.653555 0.549844 -0.309750 0.677219 0.550627 -0.281145 0.686307 0.594936 -0.277941 0.698767 0.572459 -0.258817 0.704384 0.546904 -0.238999 0.721892 0.458848 -0.180562 0.705306 0.392624 -0.154352 0.670632 0.344296 -0.112127 0.656086 0.512790 -0.200298 0.653199 0.481197 -0.253538 0.650182 0.450224 -0.307137 0.613360 0.449944 -0.283054 0.577577 0.447266 -0.257039 0.542342 0.443802 -0.230458 0.552522 0.437943 -0.204793 0.764009 0.523808 -0.221308 0.777101 0.465763 -0.204037 0.791931 0.408062 -0.186759 0.823619 0.435196 -0.202718 0.855698 0.462517 -0.218827 0.886567 0.490806 -0.235160 0.875178 0.515128 -0.243742 0.613538 0.324095 -0.081228 0.602609 0.348133 -0.140697 0.593288 0.373412 -0.199778 0.600128 0.331338 -0.202877 0.610890 0.291374 -0.206636 0.625534 0.254243 -0.213019 0.638707 0.276104 -0.224759 0.673232 0.286559 -0.075456 0.696513 0.270001 -0.133188 0.714906 0.252755 -0.192801 0.676122 0.237368 -0.180297 0.637082 0.221672 -0.168125 0.598679 0.208631 -0.155047 0.589007 0.225068 -0.175949 0.663549 0.346958 -0.010976 
0.700000 0.649331 0.549513 -0.305183 0.673871 0.549251 -0.277343 0.682496 0.593642 -0.272698 0.695697 0.570483 -0.255051 0.703004 0.545209 -0.236029 0.725518 0.458632 -0.180063 0.707631 0.393879 -0.152375 0.668730 0.347208 -0.113580 0.659385 0.513537 -0.198817 0.653498 0.488392 -0.255048 0.645722 0.463716 -0.311215 0.611153 0.465422 -0.282712 0.577459 0.463471 -0.253090 0.545662 0.459883 -0.221982 0.562560 0.455992 -0.199507 0.767219 0.523818 -0.221655 0.778118 0.466139 -0.201995 0.791610 0.408899 -0.182086 0.824410 0.435373 -0.197097 0.857352 0.462100 -0.212592 0.888313 0.490235 -0.229017 0.872172 0.509672 -0.241592 0.609646 0.330452 -0.084780 0.601370 0.358542 -0.143165 0.595929 0.387176 -0.201413 0.599562 0.344729 -0.203800 0.608947 0.303883 -0.206882 0.624085 0.266082 -0.211691 0.636517 0.287854 -0.224221 0.666689 0.287574 -0.079824 0.694932 0.275302 -0.136392 0.717584 0.261346 -0.195600 0.678814 0.243520 -0.185701 0.639826 0.225236 -0.175887 0.601363 0.211338 -0.164314 0.588475 0.226962 -0.184121 0.662602 0.345571 -0.012401 
0.736000 0.655464 0.550686 -0.300492 0.683508 0.549128 -0.276257 0.695394 0.592968 -0.273517 0.709448 0.569176 -0.257427 0.714098 0.542762 -0.239070 0.727880 0.452903 -0.184146 0.711578 0.388727 -0.154288 0.674149 0.342190 -0.114166 0.661140 0.508236 -0.198221 0.656157 0.479980 -0.253125 0.651226 0.451949 -0.308085 0.614975 0.453449 -0.283143 0.578824 0.454963 -0.257825 0.543135 0.456431 -0.232250 0.559879 0.455688 -0.209651 0.768315 0.521633 -0.221652 0.778254 0.463161 -0.203905 0.791429 0.405239 -0.186118 0.824694 0.432281 -0.199139 0.857746 0.459788 -0.212653 0.887586 0.489428 -0.226753 0.867540 0.508435 -0.232421 0.616001 0.325492 -0.083720 0.601594 0.355833 -0.139839 0.589704 0.386483 -0.196430 0.593658 0.344105 -0.200962 0.602291 0.303259 -0.205760 0.617127 0.266117 -0.211820 0.630542 0.287908 -0.223312 0.673187 0.282260 -0.080564 0.698056 0.272366 -0.139311 0.718165 0.261144 -0.200030 0.679632 0.243517 -0.189958 0.640889 0.225679 -0.180031 0.602816 0.210718 -0.168482 0.585953 0.225299 -0.185900 0.670247 0.340193 -0.012881 
0.768000 0.642058 0.552156 -0.293114 0.671569 0.548292 -0.270957 0.687631 0.590701 -0.269936 0.700594 0.565891 -0.254434 0.706512 0.540156 -0.235239 0.724944 0.451898 -0.178848 0.711709 0.387639 -0.148169 0.674576 0.340060 -0.109918 0.656531 0.503283 -0.196020 0.651807 0.478768 -0.252487 0.643822 0.453969 -0.309179 0.608159 0.455792 -0.282405 0.575154 0.455678 -0.252625 0.545587 0.456746 -0.219365 0.566807 0.459724 -0.200511 0.763540 0.519174 -0.218450 0.778791 0.461768 -0.200186 0.795731 0.404644 -0.181860 0.827084 0.433250 -0.195357 0.858318 0.462284 -0.209244 0.887984 0.491995 -0.224013 0.867279 0.508890 -0.233011 0.617048 0.322711 -0.077953 0.604501 0.356651 -0.131708 0.594156 0.390123 -0.186272 0.596241 0.348045 -0.192252 0.602215 0.306469 -0.199398 0.612171 0.267159 -0.207440 0.627674 0.287723 -0.218938 0.673156 0.278243 -0.081142 0.696986 0.272173 -0.141239 0.714579 0.263375 -0.203648 0.676890 0.244391 -0.192089 0.638882 0.225263 -0.180252 0.601752 0.210183 -0.165388 0.581841 0.225278 -0.178460 0.670798 0.335065 -0.008627 
0.804000 0.663055 0.537705 -0.295191 0.690898 0.542927 -0.271234 0.694927 0.588286 -0.271697 0.713005 0.568616 -0.254125 0.716832 0.542079 -0.235688 0.728167 0.451468 -0.181300 0.715605 0.387694 -0.148160 0.678836 0.338000 -0.110090 0.658916 0.502590 -0.198197 0.655951 0.470754 -0.251325 0.653227 0.439024 -0.304625 0.616327 0.437058 -0.280996 0.579936 0.435162 -0.256258 0.544599 0.433152 -0.230563 0.558558 0.449426 -0.212319 0.765801 0.520207 -0.221370 0.780194 0.462696 -0.203489 0.795994 0.405636 -0.185443 0.827702 0.434049 -0.198807 0.859709 0.462353 -0.212667 0.890598 0.491163 -0.227064 0.870741 0.510410 -0.232498 0.622902 0.320045 -0.075848 0.608715 0.355213 -0.128994 0.597860 0.391513 -0.181386 0.599055 0.349894 -0.190344 0.604795 0.309823 -0.199924 0.614408 0.271475 -0.212075 0.630980 0.293397 -0.218682 0.677654 0.275895 -0.081639 0.700773 0.270695 -0.141896 0.719121 0.264414 -0.204005 0.680358 0.247074 -0.194561 0.641095 0.230334 -0.185322 0.601633 0.217759 -0.174632 0.579560 0.234313 -0.181685 0.681351 0.326539 -0.009296 
0.836000 0.717724 0.562065 -0.302015 0.689894 0.552458 -0.279524 0.677355 0.592795 -0.262962 0.663607 0.564914 -0.255491 0.676462 0.540701 -0.238135 0.720410 0.458829 -0.187914 0.716984 0.396839 -0.150485 0.684769 0.340674 -0.119913 0.652693 0.478422 -0.240547 0.629265 0.439240 -0.282434 0.606500 0.399551 -0.324954 0.641274 0.424708 -0.336152 0.675739 0.450565 -0.346639 0.709091 0.477602 -0.355933 0.695386 0.498277 -0.342420 0.748020 0.534734 -0.221602 0.774964 0.481923 -0.202805 0.803401 0.429480 -0.184433 0.828503 0.462266 -0.200807 0.852379 0.495758 -0.217712 0.873133 0.530175 -0.234751 0.849709 0.545761 -0.234302 0.628228 0.311755 -0.096717 0.616459 0.346042 -0.151070 0.607459 0.381380 -0.205478 0.620273 0.341575 -0.213442 0.640104 0.304994 -0.220802 0.662003 0.269803 -0.227571 0.678102 0.292515 -0.232862 0.688737 0.276952 -0.094677 0.713867 0.256865 -0.150692 0.736981 0.235003 -0.207100 0.695127 0.227042 -0.201109 0.652804 0.221430 -0.196745 0.610654 0.217993 -0.192079 0.593539 0.239416 -0.199216 0.674398 0.322546 -0.020739 
0.868000 0.716152 0.565716 -0.299116 0.687422 0.551494 -0.280438 0.672843 0.587452 -0.257497 0.659543 0.558373 -0.256369 0.673491 0.535072 -0.238683 0.720580 0.455793 -0.187049 0.711031 0.399655 -0.142608 0.675571 0.345264 -0.113207 0.653688 0.481385 -0.237516 0.625488 0.442932 -0.276989 0.597658 0.404479 -0.316801 0.631313 0.430054 -0.330862 0.665092 0.455066 -0.345482 0.698993 0.479760 -0.360257 0.689258 0.502992 -0.348015 0.752156 0.530057 -0.219836 0.775634 0.475038 -0.202831 0.802167 0.420498 -0.186878 0.828438 0.452658 -0.203112 0.853140 0.486323 -0.219328 0.872440 0.521918 -0.235950 0.848198 0.536160 -0.237366 0.617076 0.318255 -0.092216 0.607855 0.352835 -0.146271 0.599960 0.386865 -0.201126 0.613200 0.346823 -0.207491 0.635025 0.310368 -0.213824 0.656962 0.274564 -0.218839 0.674632 0.295757 -0.224564 0.676954 0.281607 -0.087993 0.708050 0.261775 -0.140908 0.735779 0.238791 -0.195906 0.693299 0.230630 -0.193482 0.650453 0.225775 -0.190778 0.608178 0.225360 -0.184630 0.592125 0.247880 -0.190932 0.660873 0.331926 -0.013992 
0.900000 0.719899 0.572282 -0.293744 0.691500 0.554905 -0.277439 0.670874 0.589339 -0.256857 0.661155 0.558855 -0.256261 0.673441 0.535017 -0.238146 0.715763 0.454378 -0.184737 0.701010 0.399958 -0.139130 0.663055 0.345318 -0.111984 0.651461 0.495680 -0.228012 0.626338 0.453425 -0.265595 0.601088 0.411278 -0.302932 0.631346 0.438594 -0.320217 0.661747 0.465250 -0.338250 0.691549 0.492093 -0.356911 0.676371 0.513945 -0.348089 0.756932 0.526129 -0.213560 0.777496 0.469962 -0.196968 0.799595 0.414024 -0.181315 0.827866 0.445477 -0.195601 0.856032 0.477421 -0.210497 0.882302 0.510480 -0.225868 0.865102 0.531211 -0.234286 0.603083 0.318475 -0.095116 0.601610 0.355710 -0.148326 0.604087 0.392271 -0.201577 0.615516 0.351774 -0.208253 0.634129 0.313329 -0.213526 0.654099 0.276832 -0.216753 0.672855 0.298073 -0.217125 0.662745 0.281896 -0.085868 0.700512 0.266755 -0.134917 0.734728 0.246976 -0.187184 0.692350 0.236254 -0.188514 0.649688 0.227401 -0.189410 0.607585 0.222794 -0.185268 0.588360 0.242655 -0.191571 0.643529 0.329554 -0.014192 
0.932000 0.717096 0.572668 -0.293982 0.692091 0.556974 -0.271596 0.675666 0.593164 -0.249778 0.666013 0.563017 -0.245099 0.680274 0.538688 -0.228974 0.728136 0.456086 -0.183332 0.717627 0.392922 -0.148678 0.680455 0.339769 -0.116400 0.659669 0.492334 -0.224144 0.634290 0.447000 -0.257779 0.608703 0.402068 -0.292022 0.632990 0.433763 -0.312040 0.657797 0.465043 -0.332135 0.682972 0.496006 -0.351806 0.666705 0.517363 -0.343379 0.764806 0.528820 -0.216644 0.783308 0.472026 -0.200080 0.802694 0.415367 -0.183813 0.832196 0.444139 -0.200647 0.861242 0.473147 -0.218303 0.888622 0.503050 -0.236683 0.867835 0.522057 -0.237695 0.621388 0.314579 -0.094211 0.609327 0.347419 -0.148926 0.601193 0.381357 -0.203668 0.611376 0.340651 -0.210616 0.628507 0.302572 -0.217676 0.647767 0.266775 -0.224524 0.666191 0.288557 -0.225779 0.680581 0.277629 -0.087543 0.707640 0.259113 -0.142670 0.730152 0.238046 -0.199841 0.687786 0.230549 -0.193292 0.644794 0.226053 -0.188037 0.602579 0.226524 -0.179933 0.586549 0.249687 -0.184384 0.666300 0.328344 -0.016809 
0.968000 0.701138 0.571999 -0.288738 0.679993 0.560974 -0.260369 0.671781 0.600411 -0.239601 0.660652 0.571985 -0.230088 0.676096 0.546473 -0.217344 0.724711 0.459519 -0.182197 0.713139 0.395515 -0.149906 0.675545 0.343672 -0.116627 0.654398 0.509392 -0.198164 0.638859 0.462176 -0.235026 0.623242 0.415208 -0.272953 0.628223 0.455336 -0.290216 0.634462 0.495849 -0.307524 0.640394 0.536100 -0.323581 0.615992 0.542539 -0.311266 0.761616 0.528210 -0.222725 0.777983 0.470950 -0.205507 0.796261 0.413994 -0.188398 0.827230 0.443279 -0.201393 0.857433 0.473350 -0.214926 0.884949 0.505085 -0.228763 0.864953 0.524775 -0.226334 0.616848 0.320495 -0.091194 0.603701 0.353694 -0.145179 0.591867 0.385659 -0.199688 0.603603 0.345195 -0.205987 0.625524 0.308754 -0.213071 0.647059 0.272887 -0.219778 0.664054 0.293817 -0.227915 0.673708 0.280532 -0.090468 0.701069 0.256588 -0.143556 0.724017 0.229810 -0.198507 0.680885 0.226179 -0.193774 0.637835 0.225671 -0.189823 0.595552 0.231111 -0.183890 0.576537 0.251998 -0.187616 0.666871 0.330536 -0.016601 
1.004000 0.727205 0.573929 -0.292524 0.701575 0.558159 -0.270962 0.684017 0.594551 -0.250229 0.674513 0.564357 -0.245707 0.688245 0.540333 -0.229267 0.731026 0.458122 -0.180965 0.721054 0.393556 -0.151508 0.685645 0.343927 -0.116715 0.658965 0.505970 -0.194835 0.648063 0.458982 -0.233864 0.638207 0.411797 -0.273697 0.637843 0.450166 -0.294990 0.637366 0.489095 -0.315887 0.636087 0.527968 -0.336118 0.613286 0.533598 -0.320612 0.766610 0.528267 -0.219816 0.781569 0.470835 -0.201497 0.797965 0.413306 -0.183587 0.830123 0.441086 -0.196332 0.861180 0.469773 -0.209736 0.889754 0.499759 -0.224252 0.868928 0.516599 -0.232929 0.627756 0.322173 -0.089378 0.615797 0.353818 -0.145303 0.603349 0.385230 -0.200867 0.612119 0.343851 -0.206074 0.627635 0.304722 -0.211974 0.645842 0.267136 -0.218414 0.664838 0.287094 -0.225086 0.685479 0.281393 -0.088722 0.707042 0.255440 -0.144028 0.724320 0.226335 -0.199833 0.681816 0.223900 -0.191080 0.639294 0.223819 -0.182893 0.597573 0.229709 -0.174782 0.583983 0.253562 -0.182227 0.680087 0.338848 -0.015634 
1.036000 0.698883 0.585191 -0.297928 0.682891 0.565517 -0.270841 0.666050 0.598391 -0.244693 0.663282 0.567055 -0.238743 0.677155 0.541907 -0.223065 0.722951 0.456397 -0.178310 0.712085 0.391768 -0.147161 0.675149 0.340643 -0.112078 0.651944 0.502671 -0.196405 0.641855 0.451885 -0.230229 0.631392 0.401589 -0.266029 0.623958 0.441968 -0.283072 0.616939 0.482991 -0.299632 0.609984 0.523801 -0.313743 0.594711 0.527309 -0.290289 0.760610 0.526649 -0.214945 0.776297 0.468315 -0.200626 0.792332 0.409929 -0.186514 0.824280 0.438618 -0.197761 0.855840 0.467704 -0.209525 0.886690 0.497312 -0.221848 0.866746 0.516565 -0.226901 0.617597 0.318486 -0.083143 0.604899 0.351750 -0.137096 0.594119 0.384417 -0.191638 0.603113 0.343183 -0.197958 0.621061 0.304953 -0.205214 0.640078 0.268319 -0.212445 0.658886 0.287799 -0.220439 0.673875 0.277428 -0.086489 0.696093 0.254213 -0.142754 0.716454 0.228595 -0.198916 0.674432 0.222926 -0.191387 0.631868 0.219409 -0.184924 0.589561 0.224864 -0.181848 0.576662 0.249035 -0.189864 0.672886 0.328668 -0.011508 
1.068000 0.701846 0.576211 -0.305894 0.686331 0.559909 -0.276402 0.678043 0.595560 -0.249870 0.671096 0.565210 -0.242462 0.684446 0.540684 -0.225593 0.727683 0.456407 -0.177127 0.719035 0.389740 -0.149877 0.684698 0.334875 -0.118653 0.655448 0.500447 -0.198080 0.648277 0.449334 -0.232546 0.641789 0.398121 -0.267678 0.630979 0.436608 -0.286390 0.620440 0.475603 -0.304586 0.609558 0.514633 -0.322043 0.597444 0.521096 -0.297448 0.764028 0.527322 -0.213435 0.779502 0.468841 -0.199573 0.795435 0.410181 -0.185875 0.827687 0.438546 -0.196522 0.859111 0.467488 -0.207822 0.889628 0.496980 -0.220164 0.868974 0.513582 -0.229804 0.627095 0.307664 -0.095028 0.608740 0.339203 -0.148786 0.593212 0.370415 -0.203671 0.604317 0.329692 -0.209876 0.621355 0.290899 -0.216700 0.640534 0.255193 -0.222408 0.656652 0.278215 -0.227282 0.686522 0.271607 -0.092988 0.704309 0.245117 -0.148944 0.717745 0.214486 -0.204581 0.675865 0.212981 -0.193092 0.633577 0.215311 -0.183781 0.592257 0.221849 -0.172605 0.575960 0.244634 -0.178180 0.675844 0.319835 -0.018877 
1.100000 0.704380 0.552917 -0.310275 0.688846 0.546226 -0.277252 0.688412 0.587888 -0.259153 0.677293 0.561556 -0.244899 0.689842 0.537851 -0.227045 0.729811 0.457030 -0.174425 0.718392 0.392234 -0.145696 0.682022 0.342310 -0.111876 0.658765 0.502048 -0.198941 0.655030 0.446145 -0.225675 0.652142 0.390150 -0.252971 0.636147 0.423062 -0.277396 0.620203 0.456710 -0.301096 0.603662 0.490456 -0.323522 0.593835 0.499655 -0.298766 0.767380 0.526316 -0.213298 0.781309 0.467471 -0.199393 0.796315 0.408591 -0.185657 0.828788 0.436555 -0.197266 0.860675 0.465020 -0.209480 0.891059 0.494241 -0.223100 0.870614 0.508656 -0.236082 0.624219 0.320877 -0.083979 0.609217 0.354951 -0.137422 0.593260 0.387912 -0.191722 0.603196 0.347010 -0.198812 0.622936 0.309781 -0.207259 0.646720 0.276388 -0.214801 0.659320 0.300225 -0.223079 0.680764 0.278688 -0.086279 0.705041 0.258114 -0.142514 0.724448 0.233148 -0.199789 0.681492 0.229754 -0.192618 0.638816 0.228725 -0.185601 0.597130 0.232343 -0.175318 0.573166 0.247268 -0.172034 0.678004 0.329979 -0.011529 
1.132000 0.668874 0.561825 -0.300964 0.668926 0.559723 -0.263890 0.674246 0.603140 -0.252265 0.671428 0.578969 -0.231461 0.682558 0.552186 -0.216213 0.718470 0.460989 -0.173485 0.708140 0.397556 -0.139063 0.671794 0.342831 -0.108142 0.650325 0.510253 -0.197103 0.643407 0.457882 -0.229617 0.637166 0.405550 -0.262646 0.626639 0.444022 -0.281848 0.616143 0.482912 -0.300587 0.605415 0.521857 -0.318278 0.596886 0.529573 -0.292589 0.761023 0.525461 -0.214314 0.772563 0.466196 -0.200012 0.784136 0.406640 -0.185707 0.818697 0.432882 -0.194244 0.852315 0.459899 -0.203275 0.885091 0.487637 -0.213429 0.866722 0.504555 -0.226441 0.613295 0.317015 -0.085219 0.600776 0.354750 -0.136709 0.589841 0.392223 -0.187944 0.600616 0.352237 -0.197964 0.620364 0.315877 -0.208891 0.640353 0.280483 -0.220547 0.657965 0.301685 -0.225612 0.672710 0.279125 -0.082667 0.700420 0.266411 -0.139092 0.722908 0.252098 -0.198499 0.680783 0.242235 -0.192393 0.638231 0.235078 -0.186632 0.596579 0.233250 -0.176924 0.575337 0.252173 -0.175436 0.661572 0.326711 -0.008721 
1.168000 0.673036 0.543136 -0.298130 0.670622 0.546714 -0.261255 0.687526 0.588576 -0.255195 0.676914 0.569650 -0.231721 0.689739 0.544335 -0.216235 0.730622 0.458334 -0.172245 0.719606 0.391299 -0.148277 0.684882 0.339306 -0.115020 0.662103 0.507543 -0.197281 0.652213 0.455315 -0.229384 0.641848 0.402914 -0.261247 0.630609 0.439377 -0.283571 0.619531 0.476275 -0.305431 0.608226 0.513263 -0.326687 0.599041 0.523755 -0.302199 0.770141 0.523612 -0.214016 0.779900 0.464363 -0.198423 0.791402 0.404873 -0.182987 0.825939 0.430611 -0.193402 0.859379 0.457327 -0.204776 0.890384 0.485380 -0.218281 0.870992 0.504475 -0.225810 0.628407 0.316914 -0.085243 0.613764 0.356233 -0.135229 0.599099 0.395102 -0.185781 0.606287 0.354808 -0.197332 0.622605 0.317608 -0.209627 0.642529 0.283679 -0.221264 0.658762 0.305649 -0.228418 0.685066 0.274746 -0.091516 0.708307 0.262265 -0.150751 0.727629 0.249380 -0.211267 0.685717 0.240814 -0.203631 0.643720 0.232738 -0.196258 0.602236 0.228151 -0.187906 0.581957 0.248020 -0.188158 0.683403 0.324985 -0.014829 
1.200000 0.658367 0.541285 -0.299865 0.661802 0.541648 -0.262893 0.675564 0.584357 -0.255779 0.670691 0.562625 -0.232844 0.684533 0.537753 -0.217507 0.728798 0.453156 -0.173875 0.719772 0.386643 -0.147214 0.685985 0.333765 -0.113507 0.656634 0.499054 -0.194744 0.643539 0.449440 -0.229750 0.631376 0.399589 -0.265043 0.623388 0.437879 -0.285326 0.615150 0.476754 -0.304809 0.606061 0.515666 -0.323141 0.590440 0.520919 -0.300314 0.765981 0.523142 -0.211090 0.780091 0.463913 -0.198749 0.794793 0.404600 -0.186575 0.827802 0.432862 -0.195160 0.859876 0.461784 -0.204786 0.890122 0.491099 -0.216882 0.870759 0.506252 -0.230608 0.630663 0.311721 -0.081416 0.610972 0.353728 -0.127455 0.593553 0.395032 -0.174979 0.596216 0.354545 -0.187856 0.604769 0.315266 -0.202278 0.617369 0.279544 -0.216816 0.634746 0.300050 -0.225536 0.687387 0.268505 -0.091622 0.695826 0.257846 -0.154580 0.697519 0.246581 -0.218527 0.658605 0.239775 -0.199883 0.619142 0.235431 -0.181497 0.581429 0.239285 -0.161159 0.568601 0.264467 -0.157433 0.692589 0.310462 -0.015497 
1.232000 0.658144 0.545673 -0.293291 0.668695 0.547074 -0.257724 0.687444 0.588573 -0.255678 0.685223 0.568273 -0.231069 0.696073 0.542163 -0.215505 0.729502 0.453260 -0.171390 0.719712 0.386219 -0.146701 0.687139 0.333378 -0.112014 0.658271 0.501416 -0.191062 0.645030 0.449742 -0.222934 0.632473 0.397692 -0.254626 0.624678 0.433567 -0.278983 0.616577 0.470062 -0.302615 0.607607 0.506671 -0.325205 0.591609 0.514664 -0.303415 0.767123 0.522178 -0.210398 0.780093 0.463039 -0.196856 0.794297 0.403788 -0.183475 0.827607 0.431171 -0.193742 0.859624 0.459414 -0.205246 0.889162 0.488845 -0.218782 0.868572 0.505589 -0.228172 0.633129 0.310606 -0.077768 0.613687 0.353959 -0.121932 0.595508 0.397527 -0.166626 0.598437 0.358113 -0.182290 0.607544 0.320107 -0.198878 0.618017 0.283536 -0.214535 0.637088 0.302464 -0.223843 0.688547 0.268029 -0.091178 0.697078 0.257442 -0.154392 0.699867 0.245624 -0.218078 0.660459 0.240501 -0.200225 0.620444 0.237869 -0.183557 0.581825 0.238790 -0.164176 0.565106 0.261059 -0.158225 0.694465 0.314148 -0.013130 
1.268000 0.652052 0.550433 -0.294220 0.655874 0.553640 -0.257434 0.675501 0.594510 -0.254154 0.667976 0.575812 -0.229313 0.680268 0.550680 -0.212969 0.719700 0.465003 -0.166450 0.713530 0.397172 -0.143572 0.683421 0.342750 -0.110523 0.651341 0.510361 -0.197349 0.639705 0.456838 -0.226748 0.629191 0.402946 -0.256644 0.621355 0.440007 -0.278614 0.613427 0.478276 -0.299250 0.604364 0.516719 -0.317656 0.587917 0.520210 -0.295020 0.763360 0.524622 -0.212413 0.776664 0.465796 -0.197244 0.790084 0.406522 -0.182252 0.823625 0.433205 -0.193025 0.856220 0.460695 -0.204479 0.888128 0.488794 -0.216884 0.868867 0.507093 -0.226265 0.630888 0.317992 -0.075773 0.607598 0.361807 -0.117917 0.584261 0.404572 -0.162103 0.590027 0.365096 -0.177363 0.602951 0.327102 -0.194594 0.615600 0.289074 -0.209069 0.633306 0.308567 -0.218949 0.687223 0.276369 -0.092911 0.695463 0.263840 -0.155776 0.697384 0.249484 -0.219381 0.658379 0.243487 -0.200907 0.619328 0.239239 -0.182348 0.581722 0.240464 -0.160983 0.566549 0.264352 -0.157872 0.698204 0.319384 -0.013560 
1.300000 0.652293 0.544971 -0.293581 0.654754 0.548175 -0.256673 0.677697 0.587380 -0.252588 0.667468 0.569629 -0.228047 0.681000 0.543735 -0.214245 0.724959 0.456427 -0.176359 0.720580 0.389949 -0.149454 0.690387 0.335771 -0.116062 0.655119 0.501335 -0.205078 0.644767 0.447209 -0.233655 0.634946 0.392879 -0.262750 0.626547 0.430220 -0.284848 0.617905 0.468219 -0.306068 0.608428 0.506295 -0.325913 0.590738 0.511478 -0.304566 0.765278 0.524934 -0.211645 0.777691 0.465712 -0.197400 0.790542 0.406061 -0.183680 0.824174 0.431921 -0.195756 0.856651 0.458717 -0.208502 0.887481 0.486482 -0.222292 0.867835 0.505498 -0.228964 0.638427 0.311469 -0.080107 0.614870 0.355676 -0.122145 0.592449 0.399408 -0.165502 0.596080 0.360101 -0.181473 0.607740 0.323248 -0.199624 0.621121 0.288670 -0.217561 0.638362 0.309362 -0.225815 0.692566 0.269154 -0.099580 0.698058 0.259015 -0.163386 0.699111 0.246549 -0.227242 0.660255 0.241800 -0.208643 0.620605 0.239778 -0.190696 0.582163 0.242288 -0.171508 0.567655 0.266670 -0.168225 0.705269 0.310029 -0.019548 
1.336000 0.649520 0.548820 -0.290634 0.652010 0.548895 -0.253578 0.669366 0.590280 -0.246052 0.661946 0.569100 -0.223312 0.676759 0.543822 -0.209943 0.724962 0.458751 -0.173457 0.719842 0.390496 -0.150668 0.689053 0.334589 -0.119120 0.652469 0.501836 -0.199756 0.636473 0.450480 -0.230695 0.621305 0.398843 -0.262469 0.614683 0.437458 -0.282309 0.607653 0.477493 -0.300312 0.598169 0.517558 -0.314222 0.583898 0.517819 -0.289835 0.762283 0.528101 -0.211507 0.777103 0.469451 -0.197184 0.791541 0.410294 -0.182959 0.825492 0.435848 -0.194100 0.857637 0.462319 -0.206358 0.887838 0.489345 -0.220605 0.867929 0.507294 -0.229056 0.636971 0.309310 -0.083816 0.611459 0.357343 -0.120072 0.591030 0.406691 -0.157299 0.591732 0.366970 -0.172601 0.598318 0.329147 -0.189410 0.610346 0.294825 -0.207036 0.626866 0.317563 -0.214250 0.690905 0.267492 -0.104356 0.693101 0.260753 -0.168302 0.689500 0.252016 -0.232462 0.651667 0.247143 -0.211501 0.613632 0.244137 -0.190978 0.576995 0.245460 -0.167809 0.563819 0.270025 -0.162111 0.707292 0.303117 -0.025246 
1.368000 0.652594 0.549309 -0.294720 0.657249 0.552705 -0.258043 0.668856 0.596563 -0.254451 0.666080 0.576392 -0.229773 0.680272 0.550757 -0.215847 0.725869 0.463755 -0.177457 0.724349 0.394800 -0.155348 0.699425 0.336030 -0.123128 0.654434 0.503621 -0.209203 0.644514 0.448861 -0.236540 0.634773 0.394046 -0.264595 0.623525 0.431128 -0.286123 0.611934 0.468681 -0.306914 0.599853 0.506211 -0.326342 0.586351 0.513162 -0.302555 0.762948 0.531092 -0.219212 0.777901 0.474449 -0.198469 0.792835 0.417554 -0.177805 0.825661 0.443069 -0.192648 0.857883 0.469073 -0.207624 0.889689 0.495439 -0.222734 0.870740 0.516095 -0.225348 0.653805 0.307217 -0.082065 0.623394 0.353359 -0.116629 0.594074 0.399723 -0.153258 0.594706 0.361512 -0.171988 0.601797 0.325345 -0.193160 0.615147 0.293671 -0.214384 0.627545 0.319217 -0.216883 0.704210 0.268531 -0.112159 0.696924 0.260785 -0.176033 0.688351 0.251449 -0.239624 0.653331 0.244408 -0.216030 0.616891 0.240942 -0.193466 0.580469 0.242101 -0.171365 0.565915 0.266238 -0.167130 0.727854 0.300372 -0.033246 
1.404000 0.650402 0.548421 -0.293769 0.652219 0.549476 -0.256661 0.667223 0.591781 -0.249788 0.660421 0.570756 -0.226708 0.675587 0.545803 -0.213196 0.723603 0.461017 -0.175695 0.720758 0.392238 -0.151887 0.696310 0.331686 -0.120451 0.649817 0.502937 -0.201542 0.635903 0.449907 -0.230331 0.622328 0.396830 -0.259812 0.615687 0.434937 -0.281315 0.608664 0.473949 -0.301655 0.600077 0.513133 -0.319031 0.585909 0.516966 -0.294951 0.756458 0.532796 -0.215371 0.775392 0.476669 -0.197220 0.794369 0.420627 -0.178937 0.826398 0.447149 -0.194328 0.858265 0.473544 -0.210062 0.889983 0.499834 -0.226132 0.870598 0.519193 -0.232716 0.650848 0.300841 -0.080297 0.617196 0.348407 -0.108715 0.587046 0.397321 -0.140254 0.586306 0.360627 -0.161770 0.592801 0.326425 -0.186361 0.606220 0.297816 -0.211483 0.621301 0.322026 -0.211768 0.701840 0.264175 -0.110925 0.693181 0.261522 -0.174568 0.678981 0.255677 -0.237350 0.645492 0.249847 -0.209965 0.610535 0.248216 -0.183645 0.577353 0.253851 -0.156342 0.565489 0.279317 -0.150395 0.726221 0.291666 -0.033081 
1.436000 0.654345 0.541661 -0.299799 0.655260 0.544714 -0.262774 0.678923 0.583052 -0.257991 0.667089 0.565594 -0.233993 0.681446 0.541122 -0.218867 0.727051 0.457745 -0.175722 0.719879 0.390361 -0.149082 0.700085 0.327872 -0.117807 0.654621 0.500553 -0.203277 0.637789 0.448233 -0.232212 0.621625 0.395673 -0.261249 0.616498 0.433944 -0.282718 0.611049 0.472475 -0.303911 0.604452 0.511098 -0.324450 0.587523 0.518140 -0.303129 0.763106 0.528423 -0.214891 0.778662 0.472245 -0.193984 0.794222 0.415967 -0.173180 0.826397 0.441722 -0.189215 0.857650 0.467649 -0.205777 0.887503 0.493713 -0.223621 0.867067 0.509128 -0.235277 0.659244 0.293508 -0.075132 0.623079 0.339647 -0.101270 0.592076 0.387569 -0.132488 0.591278 0.351277 -0.154254 0.597576 0.316471 -0.178212 0.610592 0.285553 -0.201488 0.622493 0.312007 -0.204121 0.707995 0.260399 -0.112059 0.698313 0.258246 -0.175777 0.684070 0.253082 -0.238721 0.651026 0.244710 -0.211465 0.616668 0.239407 -0.185037 0.583209 0.241012 -0.157023 0.569971 0.265051 -0.149016 0.739537 0.286330 -0.035198 
1.468000 0.653291 0.545813 -0.295772 0.654374 0.551028 -0.258978 0.678946 0.589141 -0.256153 0.666552 0.573390 -0.231289 0.679542 0.548304 -0.216092 0.720628 0.463120 -0.172711 0.722841 0.395425 -0.148585 0.701948 0.334953 -0.118263 0.650522 0.507345 -0.202184 0.638934 0.454603 -0.232385 0.628252 0.401903 -0.264108 0.620187 0.440873 -0.284021 0.611535 0.480335 -0.303055 0.602305 0.519710 -0.320090 0.585723 0.524399 -0.297715 0.762073 0.527489 -0.215741 0.780273 0.471030 -0.197066 0.798083 0.413857 -0.178947 0.830100 0.440797 -0.192662 0.860765 0.468052 -0.207212 0.889982 0.494852 -0.223839 0.869696 0.508004 -0.238188 0.661384 0.302909 -0.074244 0.628928 0.351944 -0.102478 0.596092 0.400052 -0.133177 0.596188 0.363039 -0.154366 0.603006 0.328136 -0.179061 0.614100 0.296813 -0.203104 0.627297 0.319790 -0.212964 0.707913 0.266725 -0.114405 0.697877 0.263513 -0.178394 0.684790 0.258459 -0.241864 0.651573 0.248775 -0.216166 0.617377 0.241574 -0.190763 0.583902 0.239207 -0.164181 0.569941 0.262455 -0.155542 0.741958 0.292081 -0.037025 
1.504000 0.649655 0.544315 -0.296612 0.648461 0.546799 -0.259524 0.671248 0.585357 -0.252595 0.658316 0.567328 -0.229624 0.673553 0.543044 -0.214846 0.723028 0.460680 -0.173170 0.723535 0.391004 -0.153761 0.700842 0.332582 -0.119261 0.649742 0.501117 -0.199511 0.635788 0.448169 -0.228316 0.622420 0.395218 -0.259136 0.614783 0.433604 -0.279734 0.606003 0.473454 -0.298173 0.594404 0.512946 -0.311281 0.578740 0.511236 -0.287741 0.759641 0.528584 -0.215386 0.778990 0.471717 -0.199546 0.797938 0.414422 -0.183651 0.830109 0.442476 -0.194823 0.861158 0.470854 -0.207024 0.891140 0.499106 -0.221101 0.871062 0.514466 -0.233471 0.660005 0.304902 -0.072745 0.625585 0.353749 -0.099808 0.591401 0.401837 -0.127992 0.586890 0.363849 -0.147258 0.588318 0.329044 -0.171262 0.595810 0.300845 -0.198929 0.601912 0.327505 -0.206126 0.704256 0.264704 -0.110251 0.694389 0.263063 -0.173741 0.677289 0.261085 -0.236466 0.644259 0.254163 -0.208546 0.611416 0.249695 -0.180072 0.582203 0.250839 -0.147378 0.571732 0.272594 -0.132065 0.741650 0.291896 -0.037309 
1.536000 0.650808 0.538331 -0.296002 0.648850 0.545215 -0.259575 0.675836 0.581703 -0.256168 0.660297 0.568072 -0.231834 0.674498 0.544208 -0.215685 0.720425 0.463154 -0.169356 0.721806 0.393641 -0.148832 0.703627 0.330285 -0.120436 0.649429 0.501489 -0.205257 0.641349 0.447402 -0.234541 0.633551 0.393206 -0.264595 0.623915 0.430556 -0.286228 0.613971 0.468812 -0.306644 0.602915 0.507021 -0.324690 0.586673 0.510296 -0.301842 0.758838 0.531565 -0.209837 0.778132 0.474767 -0.193987 0.797013 0.417628 -0.178084 0.829416 0.445008 -0.190120 0.860114 0.472615 -0.203276 0.888411 0.499715 -0.219607 0.867353 0.513222 -0.232319 0.666616 0.295399 -0.075598 0.634975 0.347608 -0.099399 0.602633 0.400035 -0.122246 0.597736 0.365473 -0.146547 0.598215 0.333111 -0.173830 0.601838 0.302997 -0.202459 0.612888 0.327560 -0.211009 0.709865 0.262198 -0.119081 0.694455 0.263176 -0.181445 0.672916 0.262976 -0.242581 0.642271 0.254836 -0.212625 0.611093 0.250720 -0.182382 0.583262 0.251825 -0.148963 0.572261 0.271451 -0.131359 0.749054 0.283251 -0.043890 
1.568000 0.650333 0.545824 -0.298045 0.647438 0.548318 -0.261129 0.673319 0.584574 -0.252629 0.657562 0.567768 -0.230492 0.672100 0.542953 -0.215654 0.718756 0.458249 -0.173759 0.723198 0.388762 -0.152970 0.698761 0.327502 -0.124329 0.642835 0.492279 -0.201127 0.630913 0.439256 -0.230988 0.619750 0.386137 -0.262785 0.609429 0.424031 -0.282693 0.599032 0.463850 -0.300162 0.587043 0.503458 -0.312046 0.580317 0.505069 -0.284507 0.750739 0.529534 -0.214778 0.775321 0.475556 -0.196615 0.799445 0.421213 -0.178535 0.831054 0.448890 -0.192327 0.862144 0.476518 -0.206464 0.892526 0.503901 -0.221471 0.871857 0.519085 -0.233027 0.656514 0.297485 -0.080960 0.624842 0.352494 -0.099492 0.593579 0.408600 -0.115077 0.581705 0.377440 -0.141369 0.574829 0.348977 -0.170549 0.570026 0.322331 -0.201702 0.577125 0.349182 -0.207251 0.700744 0.259049 -0.120845 0.692682 0.266754 -0.183946 0.674393 0.272841 -0.245684 0.641255 0.268112 -0.216735 0.608449 0.267442 -0.187073 0.581833 0.270087 -0.152404 0.568249 0.275385 -0.128052 0.739416 0.276436 -0.047682 
1.600000 0.650299 0.546048 -0.295875 0.649038 0.546464 -0.258783 0.665440 0.587957 -0.249808 0.655918 0.566935 -0.227690 0.671932 0.541906 -0.214829 0.724882 0.457810 -0.180230 0.724185 0.387744 -0.161273 0.696914 0.329683 -0.129005 0.651553 0.494987 -0.211030 0.640997 0.440580 -0.238290 0.630379 0.386307 -0.268000 0.618740 0.423863 -0.288727 0.606545 0.463187 -0.306910 0.593191 0.502382 -0.318580 0.585650 0.503409 -0.291193 0.757993 0.533250 -0.210534 0.777728 0.476915 -0.193377 0.797166 0.420248 -0.176337 0.828267 0.447086 -0.192530 0.858776 0.474169 -0.208847 0.888810 0.501186 -0.225447 0.868293 0.518991 -0.232814 0.653069 0.304647 -0.084111 0.621427 0.356576 -0.109844 0.591447 0.409425 -0.134650 0.579841 0.373506 -0.154269 0.569566 0.338181 -0.173754 0.561001 0.303622 -0.195130 0.569484 0.327758 -0.207148 0.696397 0.261563 -0.120680 0.689305 0.266403 -0.184234 0.673283 0.269821 -0.246801 0.639300 0.268064 -0.218879 0.605360 0.270033 -0.190994 0.576437 0.274458 -0.158883 0.561673 0.283117 -0.136325 0.733573 0.283157 -0.048301 
1.636000 0.648403 0.550194 -0.294082 0.647334 0.546884 -0.257122 0.660594 0.588397 -0.244103 0.652739 0.564643 -0.224204 0.670185 0.540148 -0.212507 0.726311 0.457417 -0.181573 0.726460 0.388253 -0.159218 0.701768 0.331057 -0.123341 0.649794 0.493166 -0.207606 0.638632 0.439549 -0.236491 0.627693 0.385960 -0.266378 0.616152 0.423946 -0.286285 0.604390 0.462698 -0.305034 0.592196 0.501507 -0.321122 0.584210 0.507873 -0.294769 0.752967 0.535746 -0.211587 0.775245 0.480256 -0.195126 0.797498 0.424684 -0.178835 0.828975 0.451256 -0.194953 0.859927 0.477939 -0.211323 0.890166 0.504520 -0.228602 0.869858 0.519640 -0.240881 0.661617 0.306706 -0.074526 0.635795 0.355605 -0.110135 0.610831 0.405526 -0.145051 0.596659 0.374287 -0.170268 0.584847 0.342974 -0.196160 0.571515 0.310845 -0.219855 0.579646 0.336648 -0.227821 0.699950 0.263112 -0.114565 0.693039 0.266465 -0.178649 0.681322 0.268082 -0.242448 0.645727 0.267604 -0.217753 0.610171 0.271397 -0.193280 0.576838 0.278524 -0.166777 0.564724 0.299558 -0.151926 0.747021 0.287206 -0.044327 
1.668000 0.652628 0.546748 -0.295864 0.654007 0.548822 -0.258816 0.674494 0.589071 -0.252846 0.664674 0.569939 -0.229179 0.678974 0.544307 -0.215686 0.725244 0.457754 -0.178744 0.724048 0.387059 -0.162218 0.702583 0.328623 -0.126468 0.651221 0.494599 -0.208904 0.644026 0.439365 -0.236477 0.637478 0.383930 -0.264458 0.626761 0.420014 -0.287363 0.615809 0.456917 -0.309300 0.603821 0.493871 -0.329510 0.594477 0.502171 -0.304241 0.757136 0.535325 -0.206494 0.780748 0.479639 -0.192996 0.804124 0.423846 -0.179641 0.834798 0.452327 -0.194141 0.865230 0.480545 -0.209117 0.895309 0.508549 -0.224336 0.874949 0.523218 -0.237066 0.665346 0.301894 -0.076466 0.636836 0.349986 -0.110599 0.609306 0.398614 -0.144637 0.594019 0.368902 -0.171119 0.580952 0.339585 -0.198503 0.568655 0.310309 -0.226261 0.577687 0.336459 -0.231928 0.702674 0.260657 -0.119104 0.694900 0.264942 -0.183211 0.682648 0.266547 -0.246954 0.647256 0.265297 -0.221620 0.611788 0.268910 -0.196692 0.578254 0.276351 -0.169820 0.563275 0.293237 -0.152274 0.750694 0.285703 -0.048978 
1.704000 0.652461 0.543901 -0.295353 0.650576 0.547642 -0.258429 0.671501 0.587505 -0.252550 0.658931 0.569794 -0.229143 0.674319 0.545000 -0.215707 0.723596 0.461096 -0.178356 0.724655 0.391076 -0.161253 0.700254 0.333395 -0.128325 0.647882 0.496251 -0.205425 0.639784 0.440469 -0.231074 0.632643 0.384568 -0.258556 0.623330 0.420654 -0.282426 0.613579 0.458179 -0.304601 0.602772 0.495803 -0.323097 0.592817 0.502170 -0.297392 0.754593 0.537111 -0.210475 0.776712 0.480980 -0.195736 0.798644 0.424528 -0.181077 0.831019 0.451255 -0.194856 0.862233 0.478135 -0.209407 0.891868 0.504679 -0.226033 0.871406 0.520358 -0.237205 0.658731 0.307492 -0.081905 0.628284 0.357880 -0.112039 0.597398 0.408457 -0.140463 0.588210 0.371988 -0.160332 0.579406 0.336199 -0.180729 0.568898 0.300952 -0.201445 0.574647 0.326218 -0.212655 0.702163 0.265242 -0.119339 0.692419 0.265177 -0.182878 0.676705 0.263867 -0.245827 0.642762 0.260653 -0.218822 0.608845 0.261965 -0.191856 0.577399 0.267373 -0.162298 0.563045 0.284628 -0.144578 0.739228 0.291202 -0.046647 
1.736000 0.654687 0.546784 -0.291496 0.651574 0.549505 -0.254600 0.673057 0.588859 -0.246677 0.659479 0.570681 -0.224175 0.675390 0.545519 -0.211674 0.726439 0.460313 -0.177848 0.727006 0.389608 -0.160841 0.702769 0.329770 -0.128888 0.651473 0.497925 -0.204173 0.643547 0.442133 -0.229816 0.635938 0.386286 -0.256504 0.625343 0.422542 -0.279886 0.614332 0.459473 -0.302294 0.602705 0.496423 -0.322838 0.592499 0.506042 -0.298272 0.757021 0.536359 -0.210784 0.777874 0.479943 -0.195829 0.798667 0.423510 -0.180814 0.829625 0.451469 -0.195792 0.860184 0.479435 -0.211226 0.890201 0.507351 -0.227591 0.869702 0.521653 -0.240592 0.660046 0.301437 -0.084810 0.629807 0.351879 -0.114230 0.599963 0.403355 -0.141958 0.591044 0.368124 -0.163867 0.583021 0.333340 -0.185865 0.573690 0.298716 -0.207416 0.579822 0.323932 -0.218077 0.705757 0.261850 -0.120483 0.695100 0.263786 -0.183821 0.679559 0.263717 -0.246274 0.646117 0.259242 -0.218803 0.611509 0.259327 -0.192456 0.578336 0.263213 -0.164966 0.563702 0.282560 -0.149882 0.741222 0.286593 -0.046693 
1.768000 0.659272 0.547187 -0.300111 0.672169 0.552102 -0.265644 0.693419 0.592107 -0.269626 0.691665 0.575019 -0.242610 0.697904 0.548924 -0.224135 0.718728 0.459838 -0.170432 0.720653 0.390752 -0.147655 0.698382 0.328885 -0.117783 0.642713 0.492974 -0.197744 0.643418 0.436894 -0.224103 0.644438 0.380693 -0.251701 0.635582 0.415965 -0.276889 0.626112 0.452367 -0.300713 0.615664 0.488656 -0.322093 0.605881 0.499027 -0.297606 0.747839 0.534032 -0.207932 0.776628 0.480594 -0.195234 0.805236 0.426988 -0.182611 0.835497 0.454066 -0.200344 0.865759 0.481150 -0.217827 0.896060 0.508135 -0.234968 0.876400 0.526163 -0.243986 0.657601 0.297291 -0.073819 0.627310 0.348057 -0.101832 0.598316 0.399685 -0.128892 0.590766 0.364630 -0.151772 0.583830 0.330662 -0.175361 0.575522 0.297657 -0.199805 0.587720 0.320440 -0.211107 0.702623 0.260829 -0.113440 0.694402 0.265164 -0.177166 0.680078 0.268047 -0.240136 0.646227 0.260291 -0.213707 0.611529 0.255632 -0.187566 0.578463 0.254640 -0.159627 0.565552 0.275688 -0.145316 0.738894 0.283253 -0.037726 
1.800000 0.630631 0.548012 -0.263323 0.667124 0.552552 -0.258240 0.668791 0.595285 -0.243016 0.694256 0.576448 -0.247499 0.700510 0.550881 -0.228591 0.721757 0.463105 -0.173260 0.724338 0.392778 -0.155566 0.704777 0.333086 -0.120754 0.647791 0.501492 -0.200498 0.631117 0.445045 -0.219609 0.615196 0.388212 -0.240312 0.624904 0.419873 -0.270168 0.634642 0.452494 -0.299234 0.644456 0.485078 -0.326718 0.623265 0.501413 -0.317494 0.755917 0.533070 -0.213677 0.776820 0.475691 -0.202511 0.797690 0.418183 -0.191071 0.828691 0.447726 -0.202115 0.858977 0.477523 -0.213501 0.888507 0.507314 -0.225798 0.867665 0.523862 -0.234927 0.669343 0.304367 -0.070419 0.631942 0.354350 -0.091069 0.597378 0.405437 -0.115036 0.587645 0.368780 -0.134189 0.582782 0.333420 -0.156212 0.583575 0.300887 -0.180060 0.596825 0.323228 -0.191921 0.708401 0.264791 -0.115916 0.693388 0.263296 -0.178697 0.672076 0.260514 -0.239661 0.641567 0.253924 -0.208756 0.609595 0.254289 -0.178296 0.581055 0.258484 -0.145603 0.568385 0.276516 -0.127728 0.756957 0.287196 -0.048627 
1.832000 0.629963 0.548907 -0.263963 0.666341 0.553828 -0.258797 0.667457 0.596176 -0.242519 0.693139 0.577751 -0.247476 0.700521 0.552166 -0.229047 0.725280 0.464460 -0.175299 0.725699 0.394210 -0.156656 0.706571 0.333500 -0.122867 0.652030 0.504416 -0.202527 0.634621 0.448070 -0.221387 0.617721 0.391456 -0.241739 0.626441 0.423295 -0.271816 0.635525 0.455991 -0.301057 0.644682 0.488710 -0.328807 0.623283 0.504195 -0.318573 0.760033 0.534210 -0.216031 0.780649 0.477082 -0.203412 0.801236 0.419900 -0.190725 0.831359 0.450080 -0.202782 0.861353 0.480276 -0.215031 0.891286 0.510431 -0.227522 0.871806 0.527002 -0.239321 0.671127 0.303035 -0.073552 0.634128 0.352995 -0.094175 0.598992 0.403912 -0.116215 0.590166 0.367938 -0.137031 0.586798 0.333879 -0.161224 0.587101 0.302585 -0.187278 0.601541 0.323565 -0.199806 0.710461 0.265372 -0.118309 0.694701 0.263914 -0.180814 0.673689 0.261454 -0.242072 0.642948 0.254759 -0.212114 0.611494 0.251681 -0.182183 0.581904 0.255232 -0.150774 0.570004 0.277027 -0.136427 0.756563 0.288617 -0.048262 
1.868000 0.631506 0.547256 -0.263084 0.668534 0.548495 -0.262335 0.675301 0.589755 -0.245149 0.698351 0.569296 -0.253845 0.704032 0.545266 -0.233050 0.723847 0.462328 -0.171082 0.722014 0.392855 -0.150010 0.702772 0.330165 -0.120022 0.650314 0.501566 -0.199300 0.635490 0.445486 -0.221293 0.621513 0.389076 -0.243889 0.628447 0.422342 -0.272446 0.635295 0.456051 -0.300634 0.642199 0.489732 -0.328300 0.620278 0.504637 -0.318628 0.759069 0.533088 -0.210078 0.777582 0.475586 -0.196004 0.795861 0.417924 -0.181912 0.827497 0.445964 -0.194969 0.858754 0.474084 -0.208109 0.889610 0.501977 -0.221729 0.869538 0.520249 -0.229199 0.666759 0.296988 -0.072986 0.633093 0.349016 -0.092981 0.601871 0.401798 -0.116653 0.593525 0.365710 -0.137513 0.588854 0.330771 -0.161126 0.589560 0.299789 -0.185727 0.604243 0.321231 -0.197010 0.707448 0.262038 -0.118116 0.694308 0.261019 -0.180870 0.672185 0.258632 -0.241240 0.642236 0.251652 -0.209377 0.611116 0.248089 -0.177802 0.584985 0.252719 -0.143085 0.576107 0.276504 -0.129594 0.752652 0.281564 -0.048920 
1.900000 0.628506 0.552433 -0.258707 0.665500 0.550324 -0.261083 0.677995 0.588179 -0.239543 0.698151 0.567105 -0.252800 0.704212 0.543300 -0.231830 0.724570 0.460710 -0.169448 0.721780 0.391666 -0.146562 0.706578 0.324539 -0.124465 0.650933 0.500992 -0.196440 0.638344 0.443849 -0.217126 0.626532 0.386512 -0.237872 0.631341 0.418490 -0.267821 0.636210 0.450917 -0.297462 0.640966 0.483338 -0.326809 0.621296 0.501546 -0.318129 0.759021 0.530933 -0.210355 0.780273 0.473689 -0.199767 0.801353 0.416420 -0.189137 0.831698 0.444321 -0.205430 0.862079 0.472162 -0.221544 0.892314 0.499985 -0.237445 0.873940 0.521174 -0.234886 0.674033 0.283664 -0.081230 0.638179 0.336691 -0.095584 0.605742 0.391663 -0.110984 0.597188 0.359694 -0.137630 0.592200 0.329457 -0.165867 0.590300 0.301458 -0.195787 0.608583 0.322840 -0.200400 0.713642 0.257105 -0.130931 0.694287 0.264105 -0.191714 0.670464 0.268517 -0.251243 0.641775 0.256981 -0.220439 0.611368 0.249828 -0.189817 0.582494 0.249808 -0.157354 0.572002 0.271640 -0.141881 0.759491 0.270022 -0.058978 
1.936000 0.632419 0.556051 -0.263774 0.669260 0.553055 -0.260509 0.680047 0.593340 -0.242774 0.701096 0.570257 -0.249784 0.706629 0.545067 -0.229880 0.725653 0.458013 -0.171330 0.720030 0.390727 -0.144106 0.705882 0.323376 -0.122192 0.651983 0.498090 -0.196682 0.637942 0.441445 -0.217799 0.624156 0.384543 -0.239056 0.630594 0.416833 -0.268895 0.637076 0.449260 -0.298488 0.643787 0.481691 -0.328004 0.625828 0.501457 -0.319023 0.759816 0.529613 -0.208072 0.781364 0.473350 -0.192998 0.802858 0.416861 -0.178012 0.832696 0.443396 -0.197055 0.861775 0.470085 -0.216693 0.890355 0.496824 -0.236895 0.869987 0.515884 -0.240710 0.673974 0.282214 -0.078871 0.638213 0.335695 -0.092487 0.605000 0.390875 -0.106680 0.595617 0.359071 -0.133231 0.589910 0.328894 -0.161267 0.588436 0.301743 -0.191649 0.605829 0.323451 -0.197477 0.714104 0.256068 -0.129362 0.692386 0.267490 -0.188442 0.666889 0.275631 -0.246526 0.639534 0.260890 -0.216169 0.610101 0.249712 -0.185898 0.581965 0.246901 -0.153456 0.571890 0.269827 -0.139588 0.761042 0.267700 -0.059937 
1.968000 0.633997 0.558599 -0.259909 0.670640 0.553571 -0.257012 0.684239 0.594634 -0.243380 0.703625 0.569698 -0.248573 0.708833 0.543928 -0.229495 0.727016 0.455398 -0.173823 0.720620 0.388997 -0.144887 0.707121 0.321198 -0.123954 0.653034 0.493474 -0.200917 0.633805 0.437503 -0.219403 0.615001 0.381156 -0.239306 0.625786 0.411629 -0.269660 0.636365 0.443272 -0.299201 0.645715 0.475203 -0.327036 0.626516 0.491241 -0.313855 0.760665 0.529822 -0.206637 0.780634 0.473156 -0.191188 0.800332 0.416243 -0.175974 0.829123 0.442914 -0.196325 0.856988 0.469939 -0.216649 0.883919 0.497656 -0.236146 0.865479 0.518435 -0.231679 0.676877 0.278257 -0.080729 0.634310 0.327190 -0.089446 0.593102 0.377294 -0.101089 0.587739 0.344696 -0.127910 0.588066 0.315570 -0.158911 0.593669 0.291401 -0.191452 0.608839 0.315653 -0.193676 0.716549 0.254209 -0.132583 0.690424 0.261355 -0.191070 0.661271 0.264799 -0.248556 0.636434 0.249646 -0.216354 0.609928 0.237608 -0.183837 0.584309 0.233409 -0.149389 0.571592 0.255502 -0.136356 0.762690 0.266755 -0.060549 
2.000000 0.634164 0.557266 -0.260507 0.671060 0.554764 -0.257513 0.681293 0.595073 -0.239185 0.702585 0.572452 -0.246812 0.707411 0.545338 -0.229939 0.723374 0.453064 -0.181237 0.716545 0.393661 -0.140373 0.703796 0.326029 -0.120373 0.653687 0.503607 -0.199836 0.631571 0.446672 -0.210060 0.609717 0.389637 -0.221437 0.620589 0.415526 -0.255771 0.631110 0.442091 -0.289953 0.641109 0.469062 -0.323092 0.633199 0.490605 -0.306651 0.762851 0.527022 -0.207657 0.783580 0.471314 -0.189950 0.804798 0.415481 -0.172785 0.832124 0.442118 -0.195292 0.858427 0.469124 -0.218244 0.883356 0.497353 -0.240337 0.866677 0.518584 -0.232317 0.673957 0.283330 -0.076837 0.637202 0.335834 -0.090832 0.602069 0.389628 -0.107216 0.594867 0.356615 -0.133132 0.591638 0.324836 -0.160897 0.594455 0.295307 -0.189469 0.606959 0.320529 -0.192839 0.713298 0.259041 -0.129931 0.687801 0.264805 -0.188672 0.658087 0.267932 -0.245723 0.633537 0.253014 -0.213224 0.607397 0.241022 -0.179969 0.584100 0.234252 -0.144472 0.573948 0.255863 -0.129040 0.760067 0.271003 -0.059078 
2.068000 0.647530 0.566723 -0.279197 0.682831 0.565486 -0.267896 0.684604 0.601655 -0.240659 0.709125 0.582095 -0.246942 0.713937 0.555325 -0.229470 0.729832 0.464059 -0.179073 0.717344 0.405093 -0.139368 0.707752 0.336755 -0.121341 0.660385 0.510420 -0.206344 0.632677 0.454989 -0.203224 0.603859 0.399844 -0.201497 0.612815 0.417813 -0.241147 0.621425 0.437026 -0.280416 0.629532 0.457175 -0.318627 0.624766 0.482357 -0.306471 0.769659 0.531844 -0.217526 0.784297 0.474993 -0.197288 0.799679 0.417992 -0.177359 0.831202 0.442668 -0.196377 0.861866 0.467993 -0.215761 0.891228 0.494374 -0.235152 0.873433 0.516152 -0.233658 0.679332 0.292347 -0.078562 0.641284 0.344243 -0.091568 0.605944 0.397049 -0.108027 0.596599 0.362929 -0.131623 0.588803 0.329694 -0.155657 0.587120 0.301268 -0.182740 0.601211 0.324162 -0.191770 0.719758 0.270422 -0.133129 0.685947 0.275379 -0.187583 0.648866 0.276614 -0.239842 0.629912 0.260707 -0.203927 0.607936 0.251154 -0.166923 0.588124 0.249479 -0.128358 0.579858 0.270792 -0.110719 0.765777 0.281763 -0.060869 
2.100000 0.662561 0.586080 -0.277409 0.695496 0.573484 -0.265943 0.715632 0.611802 -0.252682 0.728992 0.582741 -0.251345 0.729447 0.556590 -0.231802 0.731262 0.466769 -0.174498 0.720580 0.402613 -0.141614 0.712216 0.333871 -0.120575 0.663094 0.509851 -0.209220 0.634994 0.454802 -0.204837 0.606794 0.399919 -0.201104 0.617716 0.415457 -0.241414 0.628541 0.431992 -0.281322 0.639101 0.449479 -0.320480 0.636430 0.475482 -0.309633 0.771346 0.528704 -0.220922 0.787160 0.473240 -0.198052 0.804073 0.417752 -0.175262 0.835313 0.443741 -0.193126 0.866064 0.470097 -0.211395 0.895723 0.497367 -0.230323 0.876830 0.516666 -0.238398 0.684762 0.289350 -0.077335 0.639750 0.336943 -0.083872 0.596570 0.386217 -0.091120 0.590168 0.354497 -0.118668 0.587462 0.325713 -0.149070 0.588156 0.300938 -0.182246 0.600979 0.325682 -0.186996 0.724997 0.267435 -0.129054 0.689515 0.274033 -0.181969 0.654031 0.278184 -0.234763 0.633408 0.262548 -0.200450 0.610035 0.251362 -0.165568 0.585599 0.245925 -0.130513 0.574941 0.267616 -0.115052 0.772774 0.281826 -0.059502 
2.164000 0.669360 0.583508 -0.278778 0.702046 0.571080 -0.266483 0.722395 0.609756 -0.254310 0.735515 0.580667 -0.251858 0.733897 0.555903 -0.230826 0.729060 0.470378 -0.168300 0.718658 0.405362 -0.137534 0.712057 0.336479 -0.117125 0.664003 0.514039 -0.208717 0.636754 0.458209 -0.208172 0.609431 0.402335 -0.207483 0.620785 0.419498 -0.246645 0.631742 0.436990 -0.285861 0.642215 0.454743 -0.325041 0.634691 0.480111 -0.315330 0.773446 0.527887 -0.216132 0.786874 0.470412 -0.196931 0.800820 0.412789 -0.177835 0.833972 0.438707 -0.191648 0.866192 0.465048 -0.206254 0.896961 0.491897 -0.222027 0.877218 0.508587 -0.233150 0.686260 0.290787 -0.073828 0.642602 0.338556 -0.083294 0.600150 0.387576 -0.094053 0.596080 0.355683 -0.121865 0.596956 0.327547 -0.153298 0.601582 0.303575 -0.186231 0.611006 0.329393 -0.193656 0.725598 0.270395 -0.127229 0.691172 0.271476 -0.181631 0.656143 0.270320 -0.235524 0.635916 0.254269 -0.201083 0.613155 0.243683 -0.165925 0.590562 0.236395 -0.130067 0.579045 0.257420 -0.114461 0.774753 0.285263 -0.057382 
2.200000 0.674580 0.576272 -0.275594 0.708736 0.564250 -0.267738 0.726112 0.600731 -0.247459 0.741508 0.573148 -0.252642 0.739632 0.548438 -0.231831 0.731270 0.463218 -0.169612 0.718192 0.399508 -0.137762 0.707824 0.331342 -0.117787 0.663812 0.509065 -0.201150 0.635376 0.453979 -0.197357 0.607134 0.398196 -0.196494 0.613623 0.418105 -0.236225 0.620612 0.440210 -0.274816 0.627885 0.463767 -0.311048 0.629235 0.488051 -0.296120 0.775113 0.521665 -0.219444 0.788160 0.464351 -0.199944 0.801848 0.407160 -0.180234 0.835180 0.434350 -0.191250 0.868101 0.461648 -0.202987 0.899979 0.489387 -0.215875 0.880867 0.506615 -0.227328 0.678031 0.287732 -0.075301 0.635262 0.336347 -0.087374 0.592803 0.385784 -0.098067 0.586516 0.353185 -0.124939 0.582218 0.322935 -0.152721 0.579661 0.295448 -0.182842 0.582422 0.322844 -0.188821 0.720411 0.264850 -0.127124 0.688034 0.270745 -0.182425 0.653039 0.274542 -0.236234 0.631686 0.258177 -0.202491 0.608030 0.248955 -0.167291 0.586483 0.245555 -0.130865 0.577555 0.268694 -0.117217 0.765597 0.279178 -0.053855 
2.264000 0.677466 0.580287 -0.281147 0.709998 0.566413 -0.270068 0.734040 0.604380 -0.263607 0.744996 0.574660 -0.259112 0.742577 0.550918 -0.237100 0.733234 0.468890 -0.170865 0.723202 0.403293 -0.142678 0.713966 0.336485 -0.120031 0.666745 0.514960 -0.203370 0.642878 0.457974 -0.195936 0.618496 0.400421 -0.189209 0.620222 0.417850 -0.229610 0.622358 0.435860 -0.270080 0.624557 0.454399 -0.309859 0.627901 0.479335 -0.297025 0.776660 0.525029 -0.222194 0.787784 0.468458 -0.199316 0.800689 0.411953 -0.176364 0.834330 0.436928 -0.191238 0.867222 0.462344 -0.207041 0.897888 0.488748 -0.224718 0.877940 0.501277 -0.240166 0.685853 0.294882 -0.074876 0.643836 0.344232 -0.088255 0.601204 0.393793 -0.099073 0.593743 0.360942 -0.124936 0.588697 0.330201 -0.152304 0.585595 0.302354 -0.181908 0.590030 0.329423 -0.188937 0.725548 0.269307 -0.126062 0.689870 0.274752 -0.179025 0.653376 0.278550 -0.231593 0.632551 0.264267 -0.197065 0.609863 0.254815 -0.161511 0.588018 0.250393 -0.124975 0.579814 0.272808 -0.109402 0.773292 0.285995 -0.056762 
2.296000 0.678101 0.581079 -0.290174 0.709596 0.566990 -0.276627 0.734652 0.604475 -0.271437 0.744425 0.574829 -0.264440 0.742162 0.551744 -0.241648 0.734361 0.471534 -0.172947 0.723187 0.405616 -0.144969 0.715774 0.338445 -0.120799 0.670860 0.520479 -0.208396 0.648073 0.463415 -0.199559 0.625333 0.406168 -0.190691 0.626361 0.422107 -0.231854 0.628231 0.438352 -0.273029 0.630514 0.454785 -0.313994 0.635087 0.480329 -0.302960 0.781212 0.525196 -0.223625 0.790550 0.470119 -0.196516 0.801376 0.415023 -0.169457 0.836135 0.437514 -0.185493 0.869804 0.460420 -0.202620 0.900613 0.483528 -0.222456 0.881589 0.495387 -0.239441 0.690987 0.296886 -0.073532 0.651686 0.347337 -0.089160 0.612101 0.398250 -0.102265 0.602492 0.365052 -0.126807 0.594162 0.332896 -0.152570 0.585906 0.301629 -0.179443 0.586291 0.329049 -0.185588 0.727834 0.271545 -0.126673 0.690066 0.275053 -0.178289 0.651735 0.276970 -0.229229 0.632794 0.262970 -0.193324 0.611442 0.253217 -0.157154 0.590352 0.246530 -0.120485 0.580972 0.268116 -0.104458 0.777598 0.288849 -0.058421 
2.328000 0.675386 0.569411 -0.278226 0.709893 0.556071 -0.276087 0.733205 0.593748 -0.265892 0.745918 0.564653 -0.270030 0.743731 0.543360 -0.246032 0.735843 0.469628 -0.171969 0.723254 0.404994 -0.142269 0.713382 0.336598 -0.123914 0.671311 0.516032 -0.210098 0.645521 0.460302 -0.200708 0.620474 0.404024 -0.191396 0.621342 0.418448 -0.232441 0.622932 0.433812 -0.273817 0.624480 0.450271 -0.314253 0.627934 0.474605 -0.300417 0.782569 0.526341 -0.221530 0.793567 0.471646 -0.194699 0.805470 0.416876 -0.168349 0.839497 0.440383 -0.184561 0.873019 0.464185 -0.200892 0.904956 0.488597 -0.218129 0.885973 0.504897 -0.231005 0.686666 0.292519 -0.080216 0.648472 0.344619 -0.093452 0.610488 0.397479 -0.104313 0.596968 0.364174 -0.126950 0.585974 0.332513 -0.151461 0.576932 0.302863 -0.178354 0.583127 0.328753 -0.187680 0.724442 0.270041 -0.133701 0.684406 0.277769 -0.183061 0.644601 0.282164 -0.232675 0.626150 0.267951 -0.196584 0.605831 0.257669 -0.160138 0.585034 0.251669 -0.123173 0.576253 0.273475 -0.107040 0.773738 0.283374 -0.064107 
2.364000 0.667446 0.571126 -0.275514 0.702448 0.559175 -0.272937 0.724407 0.597790 -0.263423 0.738308 0.569148 -0.266788 0.737503 0.546384 -0.243840 0.735061 0.467088 -0.174478 0.722395 0.401475 -0.145218 0.711996 0.332761 -0.124269 0.671492 0.516005 -0.211175 0.644271 0.460852 -0.203510 0.616532 0.405633 -0.196211 0.621052 0.421380 -0.237301 0.626058 0.438103 -0.278115 0.631426 0.455892 -0.318116 0.636807 0.480629 -0.305531 0.781174 0.523856 -0.224428 0.800574 0.469016 -0.203464 0.820457 0.414519 -0.182464 0.850224 0.444347 -0.196687 0.880114 0.473913 -0.211197 0.909297 0.503441 -0.226175 0.889423 0.515125 -0.242347 0.684253 0.289383 -0.080057 0.644447 0.339099 -0.094653 0.606304 0.390079 -0.108753 0.593233 0.356086 -0.130699 0.580249 0.323351 -0.152860 0.567541 0.292654 -0.177236 0.575213 0.317194 -0.188524 0.723211 0.266266 -0.132899 0.683981 0.276914 -0.182396 0.643358 0.283667 -0.230777 0.626067 0.268320 -0.194171 0.606306 0.256840 -0.156997 0.586800 0.252120 -0.119071 0.577344 0.274072 -0.103332 0.771164 0.279972 -0.062568 
2.396000 0.672126 0.570581 -0.276644 0.707075 0.558365 -0.274744 0.728880 0.595829 -0.261358 0.742795 0.567590 -0.267250 0.741249 0.544552 -0.244613 0.736705 0.464269 -0.176337 0.719968 0.400775 -0.145217 0.712123 0.332068 -0.124344 0.673305 0.513512 -0.212130 0.649891 0.456215 -0.206897 0.626398 0.398862 -0.202332 0.630360 0.416907 -0.242662 0.634885 0.435599 -0.282767 0.639837 0.454715 -0.322119 0.646428 0.478596 -0.308539 0.782856 0.523210 -0.222846 0.799567 0.466807 -0.203496 0.817351 0.410632 -0.184169 0.848613 0.440095 -0.195678 0.879444 0.469772 -0.207689 0.908546 0.500075 -0.220982 0.888542 0.513844 -0.235237 0.686487 0.287883 -0.079695 0.649972 0.338432 -0.099471 0.614886 0.389824 -0.118624 0.599532 0.356166 -0.139845 0.584392 0.323877 -0.161510 0.569317 0.293213 -0.185082 0.576755 0.318379 -0.195247 0.724097 0.265794 -0.134136 0.686071 0.277973 -0.184394 0.647412 0.287038 -0.234212 0.628403 0.270101 -0.199503 0.607191 0.256635 -0.164178 0.585540 0.248966 -0.128301 0.574618 0.269832 -0.112268 0.776398 0.279829 -0.067776 
2.432000 0.673549 0.565040 -0.280400 0.709131 0.555587 -0.276118 0.727386 0.595129 -0.263282 0.743627 0.567822 -0.267182 0.741607 0.544831 -0.244587 0.735589 0.464870 -0.176386 0.721320 0.400988 -0.145398 0.711082 0.333677 -0.122769 0.672490 0.511968 -0.215442 0.644805 0.456757 -0.208407 0.616714 0.401445 -0.201645 0.621786 0.417169 -0.242300 0.627023 0.433900 -0.282925 0.632246 0.451620 -0.322641 0.638760 0.475212 -0.308567 0.782160 0.520689 -0.225800 0.798268 0.465129 -0.203535 0.815649 0.409764 -0.181484 0.847240 0.438425 -0.194073 0.878208 0.467616 -0.206723 0.906949 0.497692 -0.220039 0.886416 0.512820 -0.231926 0.682667 0.292169 -0.077218 0.644169 0.341462 -0.097174 0.607798 0.391636 -0.117690 0.596203 0.356566 -0.138947 0.584305 0.322245 -0.159912 0.572787 0.289269 -0.182590 0.580712 0.313563 -0.194776 0.722248 0.266726 -0.130794 0.686787 0.272510 -0.184251 0.648766 0.277511 -0.235987 0.628992 0.262117 -0.201141 0.607462 0.251211 -0.165345 0.587989 0.246125 -0.127919 0.581240 0.268265 -0.111440 0.771351 0.282546 -0.060696 
2.464000 0.676008 0.563671 -0.278656 0.711618 0.554065 -0.274956 0.730981 0.594468 -0.267442 0.746611 0.566589 -0.268936 0.744065 0.543975 -0.245911 0.735663 0.465215 -0.175846 0.720212 0.401055 -0.145162 0.711989 0.332652 -0.122941 0.672446 0.513389 -0.213611 0.646861 0.457192 -0.206881 0.621000 0.400993 -0.200083 0.626403 0.416271 -0.240950 0.632037 0.432181 -0.281857 0.637678 0.448587 -0.322343 0.644252 0.473087 -0.310029 0.782091 0.522696 -0.223700 0.798736 0.467230 -0.201781 0.816519 0.412021 -0.180301 0.847590 0.440571 -0.194489 0.878471 0.469440 -0.208433 0.907647 0.499068 -0.222398 0.886882 0.515011 -0.232736 0.685264 0.289502 -0.077931 0.647269 0.339146 -0.097343 0.611058 0.389946 -0.116344 0.598703 0.355933 -0.138710 0.586167 0.322920 -0.161218 0.573169 0.290787 -0.184357 0.580246 0.315565 -0.195827 0.725758 0.266353 -0.129988 0.689626 0.276609 -0.181833 0.652045 0.285167 -0.232527 0.632548 0.267855 -0.198248 0.610670 0.253789 -0.163501 0.589366 0.244071 -0.127540 0.580840 0.264184 -0.109228 0.772363 0.283063 -0.060423 
2.500000 0.669658 0.568712 -0.275069 0.704762 0.557243 -0.271880 0.726153 0.596361 -0.263032 0.740411 0.567823 -0.265657 0.738335 0.545083 -0.242868 0.731957 0.466055 -0.173941 0.720058 0.400884 -0.143853 0.710893 0.332340 -0.122857 0.668261 0.514480 -0.212039 0.642855 0.458110 -0.207265 0.617666 0.401625 -0.201547 0.626178 0.416622 -0.241940 0.634342 0.431959 -0.282461 0.641914 0.447824 -0.322918 0.646237 0.472440 -0.310052 0.778573 0.520488 -0.225428 0.795337 0.466107 -0.200953 0.812419 0.411789 -0.176545 0.843945 0.438882 -0.191996 0.875154 0.466238 -0.207086 0.905584 0.493825 -0.222090 0.885381 0.510870 -0.231730 0.682009 0.288763 -0.079700 0.641009 0.337677 -0.095061 0.601943 0.388038 -0.110152 0.592056 0.353870 -0.133897 0.583163 0.321530 -0.157618 0.574810 0.291807 -0.184036 0.582620 0.317152 -0.193818 0.724658 0.266077 -0.130905 0.686451 0.275105 -0.181418 0.647211 0.281775 -0.230934 0.629744 0.264340 -0.195820 0.608029 0.252431 -0.160500 0.587212 0.247006 -0.123854 0.578509 0.268977 -0.108002 0.770118 0.281238 -0.059104 
2.532000 0.665662 0.571031 -0.273080 0.701224 0.560748 -0.270852 0.722316 0.600949 -0.271752 0.737088 0.572625 -0.269798 0.735836 0.549721 -0.246674 0.732002 0.469388 -0.176735 0.720211 0.403992 -0.147049 0.711619 0.335700 -0.124595 0.668108 0.515553 -0.214637 0.639415 0.460989 -0.207101 0.610582 0.405941 -0.200021 0.618991 0.419467 -0.241102 0.627606 0.434781 -0.281801 0.636001 0.451837 -0.321318 0.637674 0.476943 -0.308270 0.779754 0.523151 -0.226526 0.793920 0.468447 -0.200759 0.808209 0.413516 -0.175158 0.841245 0.437993 -0.191465 0.873545 0.463316 -0.207174 0.904978 0.489376 -0.222439 0.885070 0.507930 -0.229620 0.682836 0.292786 -0.080846 0.639885 0.339555 -0.097969 0.599102 0.388267 -0.113449 0.590853 0.352924 -0.135406 0.584396 0.319944 -0.158368 0.579736 0.290984 -0.186633 0.587281 0.316418 -0.196871 0.725983 0.269333 -0.129713 0.688050 0.273062 -0.181029 0.649609 0.276924 -0.231201 0.631781 0.261332 -0.195390 0.609419 0.251191 -0.159969 0.587474 0.245185 -0.123507 0.579038 0.266797 -0.106762 0.769459 0.286729 -0.058518 
2.568000 0.655759 0.560294 -0.265149 0.692034 0.552960 -0.267854 0.710010 0.594820 -0.264703 0.726868 0.567924 -0.268724 0.728399 0.544889 -0.246456 0.732551 0.465321 -0.179142 0.718936 0.400937 -0.148963 0.708531 0.336133 -0.120370 0.667288 0.518067 -0.207301 0.636477 0.464542 -0.201574 0.605450 0.410800 -0.197761 0.611434 0.428827 -0.238061 0.617250 0.448766 -0.277654 0.623393 0.470428 -0.315005 0.627823 0.492890 -0.298200 0.774808 0.521936 -0.232499 0.788819 0.467779 -0.206193 0.803832 0.413839 -0.179536 0.836355 0.440378 -0.194284 0.868818 0.466951 -0.209287 0.900378 0.494195 -0.225109 0.880865 0.512648 -0.233650 0.679712 0.298582 -0.071775 0.638228 0.346077 -0.090631 0.598555 0.395052 -0.109917 0.589606 0.360179 -0.133287 0.584094 0.327816 -0.157468 0.583051 0.299812 -0.186005 0.592576 0.325032 -0.194717 0.719507 0.268666 -0.122144 0.686935 0.271382 -0.177648 0.652279 0.270837 -0.232127 0.630036 0.260387 -0.196920 0.606011 0.254121 -0.161526 0.583748 0.251642 -0.125108 0.572969 0.274740 -0.112563 0.768874 0.290622 -0.053579 
2.600000 0.660851 0.569304 -0.266427 0.696601 0.559587 -0.268493 0.717044 0.600280 -0.268600 0.732266 0.572181 -0.270285 0.732545 0.548803 -0.247893 0.732885 0.467488 -0.180353 0.720550 0.401415 -0.153151 0.709201 0.336488 -0.124696 0.667790 0.519517 -0.207709 0.638469 0.464899 -0.203708 0.608670 0.410106 -0.201407 0.614343 0.428989 -0.241235 0.620435 0.449872 -0.280231 0.626552 0.472628 -0.316914 0.630861 0.495143 -0.300061 0.775515 0.524012 -0.231907 0.786163 0.468302 -0.206831 0.798180 0.412876 -0.181333 0.832414 0.438242 -0.194094 0.866088 0.464034 -0.207419 0.897800 0.490925 -0.221432 0.878249 0.508486 -0.231566 0.679345 0.298843 -0.076812 0.636713 0.346207 -0.093505 0.595291 0.394882 -0.110156 0.588525 0.360312 -0.133934 0.585813 0.328426 -0.160747 0.586861 0.300664 -0.191226 0.594788 0.326498 -0.199129 0.719801 0.268917 -0.125944 0.688672 0.270107 -0.182291 0.656020 0.269279 -0.237797 0.632512 0.258948 -0.203390 0.607329 0.252737 -0.168964 0.582217 0.252848 -0.134668 0.572696 0.276994 -0.122953 0.767881 0.290551 -0.056859 
2.636000 0.657629 0.559866 -0.269018 0.693163 0.549681 -0.272217 0.714436 0.589843 -0.268407 0.729040 0.561736 -0.273104 0.730673 0.540150 -0.249334 0.735114 0.464943 -0.176672 0.721206 0.399693 -0.148562 0.706193 0.336115 -0.119430 0.670153 0.518033 -0.203844 0.640389 0.463895 -0.200704 0.610160 0.409819 -0.199504 0.612921 0.430592 -0.237710 0.615056 0.454203 -0.275171 0.617715 0.480028 -0.309273 0.622533 0.499114 -0.288736 0.777929 0.523264 -0.227670 0.786096 0.467707 -0.201726 0.796257 0.412125 -0.175944 0.831305 0.436132 -0.189328 0.865820 0.460719 -0.203142 0.898569 0.487149 -0.217865 0.879939 0.505009 -0.229230 0.675209 0.301718 -0.070036 0.640202 0.353808 -0.090643 0.606422 0.406776 -0.110206 0.594600 0.371777 -0.131670 0.586163 0.339554 -0.156328 0.580022 0.309219 -0.183516 0.586686 0.335252 -0.192040 0.712392 0.267945 -0.120148 0.685036 0.271831 -0.178116 0.654358 0.274362 -0.234438 0.629063 0.264979 -0.200727 0.602423 0.259949 -0.166798 0.577600 0.260894 -0.132155 0.570355 0.285320 -0.119492 0.763570 0.286411 -0.054088 
2.668000 0.672252 0.560292 -0.283166 0.708093 0.552635 -0.277596 0.725384 0.594274 -0.271659 0.742352 0.567169 -0.271000 0.740183 0.545555 -0.247034 0.733533 0.469818 -0.173988 0.718989 0.405313 -0.144602 0.709828 0.337930 -0.122307 0.671561 0.518222 -0.212758 0.646153 0.462041 -0.205593 0.620440 0.405766 -0.198874 0.627668 0.421013 -0.239900 0.634814 0.436910 -0.280750 0.641731 0.453507 -0.321183 0.645009 0.479033 -0.309598 0.781468 0.524573 -0.223028 0.787651 0.466978 -0.200820 0.794740 0.409457 -0.178455 0.830985 0.432354 -0.190087 0.866867 0.455423 -0.202321 0.901470 0.478876 -0.215819 0.884685 0.495163 -0.231500 0.681861 0.295927 -0.077199 0.641385 0.345588 -0.093696 0.603171 0.397096 -0.107984 0.594874 0.363755 -0.132856 0.589087 0.332874 -0.158572 0.585123 0.305382 -0.188527 0.595478 0.330091 -0.197434 0.722697 0.271125 -0.128272 0.687917 0.275265 -0.181911 0.650674 0.276910 -0.234214 0.630675 0.264006 -0.198269 0.608210 0.256786 -0.161644 0.588367 0.254397 -0.123430 0.580847 0.276309 -0.106602 0.768624 0.289275 -0.057248 
2.700000 0.672786 0.559229 -0.282454 0.708762 0.551426 -0.278116 0.726153 0.592943 -0.271430 0.743101 0.565827 -0.272088 0.740851 0.543977 -0.248439 0.733584 0.468066 -0.175811 0.721076 0.401430 -0.150945 0.711181 0.335199 -0.126632 0.672211 0.517027 -0.214884 0.644090 0.462343 -0.205791 0.616170 0.407257 -0.197363 0.625595 0.419935 -0.238772 0.634682 0.433823 -0.279993 0.643262 0.448985 -0.320502 0.644921 0.474890 -0.309323 0.782258 0.524934 -0.221844 0.787771 0.467300 -0.199609 0.794263 0.409626 -0.177578 0.830650 0.432276 -0.189367 0.866859 0.455096 -0.201319 0.901959 0.478446 -0.213949 0.885035 0.495606 -0.228506 0.682257 0.294995 -0.080543 0.641800 0.345510 -0.094756 0.602902 0.397729 -0.108127 0.593510 0.364811 -0.133161 0.587290 0.334405 -0.159588 0.584660 0.308359 -0.189509 0.594041 0.333767 -0.197473 0.722999 0.267907 -0.131806 0.687000 0.275244 -0.184337 0.648988 0.279857 -0.235448 0.629525 0.266255 -0.199505 0.607561 0.257039 -0.162816 0.587872 0.251086 -0.125038 0.580046 0.271758 -0.106946 0.770764 0.286038 -0.062204 
2.736000 0.676272 0.560870 -0.281233 0.711864 0.555073 -0.272668 0.727848 0.597674 -0.271271 0.745308 0.571422 -0.266000 0.741978 0.548672 -0.243151 0.731200 0.469594 -0.173648 0.718547 0.402285 -0.148630 0.710404 0.334619 -0.123944 0.669604 0.518725 -0.212970 0.646629 0.461537 -0.205822 0.623649 0.404241 -0.198539 0.631587 0.418106 -0.239791 0.639766 0.432271 -0.280985 0.647988 0.446608 -0.322054 0.649474 0.473007 -0.312285 0.780768 0.527396 -0.218089 0.785603 0.467397 -0.203603 0.791214 0.407542 -0.188641 0.828068 0.431427 -0.195419 0.864734 0.455356 -0.202637 0.900582 0.479967 -0.210812 0.885602 0.495321 -0.229074 0.684633 0.292943 -0.076942 0.644962 0.341055 -0.096945 0.606492 0.389990 -0.116508 0.597255 0.355268 -0.139330 0.587721 0.321598 -0.162594 0.577442 0.289135 -0.187302 0.581255 0.315251 -0.196353 0.723409 0.268045 -0.130833 0.687911 0.275960 -0.183855 0.651614 0.281543 -0.236581 0.631861 0.262752 -0.203636 0.610394 0.246409 -0.170113 0.587931 0.237699 -0.135829 0.576069 0.258239 -0.120332 0.773535 0.285412 -0.062407 
2.768000 0.662318 0.554718 -0.285760 0.697949 0.549407 -0.277009 0.712551 0.592262 -0.272119 0.730776 0.566251 -0.268567 0.730089 0.544872 -0.244292 0.727455 0.470256 -0.169664 0.719238 0.402249 -0.145498 0.707845 0.335028 -0.122297 0.663855 0.518711 -0.206262 0.636738 0.463211 -0.199898 0.609899 0.407361 -0.193385 0.616509 0.422775 -0.234154 0.623152 0.438746 -0.274890 0.629493 0.455386 -0.315263 0.631241 0.480529 -0.302698 0.775878 0.526403 -0.217674 0.783431 0.466369 -0.204276 0.791143 0.406432 -0.190685 0.827034 0.431746 -0.197239 0.862923 0.457005 -0.204165 0.898584 0.482441 -0.211549 0.883869 0.498064 -0.229798 0.676835 0.293670 -0.078306 0.633838 0.341010 -0.093838 0.592052 0.389512 -0.109190 0.586968 0.355136 -0.133650 0.582514 0.321930 -0.158743 0.578342 0.290072 -0.185232 0.583315 0.315826 -0.195642 0.721188 0.268282 -0.128747 0.688961 0.277172 -0.183796 0.655459 0.284150 -0.238599 0.633253 0.265476 -0.207351 0.609945 0.249024 -0.175509 0.586788 0.237694 -0.142297 0.571765 0.257067 -0.128293 0.764556 0.285830 -0.055441 
2.804000 0.671044 0.554150 -0.286447 0.706745 0.548267 -0.278390 0.721722 0.590829 -0.272418 0.739746 0.564548 -0.269910 0.739215 0.541421 -0.247271 0.736925 0.461493 -0.178208 0.719750 0.398137 -0.146984 0.709858 0.330363 -0.124239 0.672340 0.510601 -0.211741 0.642901 0.456622 -0.202992 0.612954 0.402614 -0.194646 0.620840 0.416004 -0.236063 0.629007 0.430269 -0.277285 0.637190 0.445429 -0.317880 0.639994 0.471172 -0.306611 0.781512 0.522750 -0.223762 0.789649 0.464556 -0.204626 0.800935 0.406709 -0.185382 0.835353 0.434236 -0.193788 0.869656 0.462021 -0.203050 0.900957 0.491477 -0.215225 0.883098 0.505606 -0.231857 0.680708 0.287846 -0.080179 0.637595 0.334451 -0.096456 0.594998 0.381884 -0.111546 0.588542 0.348960 -0.137687 0.583970 0.318459 -0.165794 0.580806 0.291133 -0.196434 0.587300 0.317367 -0.204112 0.722310 0.263650 -0.130503 0.690054 0.271229 -0.185546 0.655750 0.276391 -0.239364 0.634242 0.261072 -0.205150 0.609723 0.250595 -0.170523 0.586571 0.244430 -0.134478 0.575563 0.262910 -0.115563 0.768075 0.280879 -0.058408 
2.836000 0.665414 0.569823 -0.292697 0.698897 0.560924 -0.279503 0.716465 0.601909 -0.271135 0.731599 0.574186 -0.266056 0.730911 0.550638 -0.243564 0.728292 0.468648 -0.176004 0.719042 0.402188 -0.147772 0.707466 0.334079 -0.126230 0.663102 0.516150 -0.210067 0.636371 0.460777 -0.201172 0.609724 0.405095 -0.192454 0.618813 0.417620 -0.233906 0.627298 0.431588 -0.275160 0.635753 0.446162 -0.316007 0.637019 0.472745 -0.306431 0.774345 0.522731 -0.227679 0.785069 0.465633 -0.205943 0.795681 0.408463 -0.184084 0.830490 0.433725 -0.194644 0.864960 0.459171 -0.205703 0.899298 0.484714 -0.217339 0.882756 0.498998 -0.235120 0.677824 0.291035 -0.082737 0.633084 0.336901 -0.095542 0.588847 0.383449 -0.107774 0.583737 0.350239 -0.133853 0.580865 0.319824 -0.162624 0.579596 0.292874 -0.194285 0.586723 0.318686 -0.202744 0.717798 0.267304 -0.135261 0.686259 0.269230 -0.191764 0.653821 0.269535 -0.247853 0.631161 0.254297 -0.214992 0.606398 0.244622 -0.181335 0.581237 0.240767 -0.147604 0.569582 0.263463 -0.135202 0.765357 0.282133 -0.061205 
2.868000 0.670960 0.568436 -0.296493 0.703159 0.558666 -0.280906 0.721383 0.599194 -0.271736 0.735238 0.571077 -0.265324 0.734848 0.547416 -0.242918 0.732991 0.465194 -0.175712 0.717012 0.401785 -0.143329 0.708174 0.332444 -0.123652 0.667784 0.515332 -0.205712 0.641178 0.459608 -0.199092 0.614183 0.403871 -0.192388 0.623047 0.416167 -0.233835 0.632216 0.429318 -0.275122 0.641461 0.442989 -0.316077 0.643001 0.469519 -0.306550 0.776901 0.524209 -0.224392 0.786173 0.466817 -0.203483 0.796578 0.409370 -0.182388 0.831541 0.434431 -0.193429 0.865888 0.459756 -0.205157 0.898888 0.486468 -0.218044 0.881441 0.500477 -0.235177 0.680468 0.286798 -0.081698 0.635818 0.332955 -0.093227 0.591511 0.379995 -0.103123 0.587521 0.347580 -0.130284 0.586311 0.318285 -0.159842 0.587309 0.293274 -0.192586 0.590720 0.320728 -0.197356 0.720953 0.266391 -0.133039 0.688529 0.270266 -0.188479 0.655466 0.271042 -0.243680 0.633613 0.255282 -0.210299 0.609429 0.243743 -0.176449 0.585035 0.239519 -0.141913 0.572553 0.261820 -0.129378 0.766265 0.280746 -0.059118 
2.900000 0.663934 0.563974 -0.290148 0.698631 0.555924 -0.279911 0.714260 0.597089 -0.268509 0.731173 0.569991 -0.267303 0.732126 0.545639 -0.246180 0.734175 0.462134 -0.182573 0.717534 0.402454 -0.145512 0.707496 0.335267 -0.123718 0.667293 0.513262 -0.207015 0.635153 0.460743 -0.199029 0.602763 0.407817 -0.192596 0.614576 0.420632 -0.233684 0.626731 0.434752 -0.274266 0.639251 0.450114 -0.313816 0.639822 0.476894 -0.304502 0.776943 0.524230 -0.229222 0.788489 0.467285 -0.207840 0.800801 0.410428 -0.186422 0.834908 0.436792 -0.197016 0.868440 0.463363 -0.208093 0.900470 0.490173 -0.220854 0.883322 0.502115 -0.239707 0.678774 0.292946 -0.079155 0.634396 0.339604 -0.092978 0.590919 0.387431 -0.106905 0.586147 0.353200 -0.131632 0.584651 0.321315 -0.158560 0.585612 0.291905 -0.187914 0.584717 0.319650 -0.193349 0.718503 0.268254 -0.132034 0.688421 0.268595 -0.189048 0.654885 0.265737 -0.244269 0.632615 0.253807 -0.209038 0.608688 0.246054 -0.173572 0.586868 0.244210 -0.136509 0.577734 0.267264 -0.122333 0.767388 0.283794 -0.061298 
2.932000 0.674736 0.571141 -0.286045 0.709126 0.559087 -0.279329 0.728533 0.596541 -0.262693 0.743295 0.568431 -0.266770 0.741273 0.545247 -0.244266 0.734503 0.464700 -0.176393 0.717476 0.401922 -0.144247 0.706450 0.334625 -0.121361 0.670433 0.514987 -0.208842 0.642914 0.460083 -0.199862 0.614602 0.405548 -0.191743 0.625408 0.417614 -0.232858 0.636801 0.430256 -0.273888 0.648628 0.443181 -0.314273 0.651583 0.469539 -0.304580 0.779419 0.522861 -0.225287 0.789020 0.465831 -0.203353 0.800583 0.408833 -0.181464 0.835143 0.434601 -0.192577 0.868915 0.460887 -0.204471 0.900282 0.488800 -0.218427 0.881778 0.503511 -0.233756 0.677342 0.293248 -0.076287 0.638025 0.343093 -0.093077 0.599681 0.393805 -0.108435 0.592569 0.358714 -0.131583 0.586733 0.325912 -0.156463 0.581455 0.295330 -0.183946 0.584967 0.322026 -0.191704 0.716804 0.267611 -0.128010 0.689197 0.269765 -0.185861 0.657878 0.269029 -0.241769 0.634653 0.256238 -0.207185 0.609131 0.247173 -0.172616 0.584939 0.246467 -0.137166 0.575135 0.270053 -0.124167 0.765168 0.283447 -0.058275 
2.968000 0.679254 0.569076 -0.275730 0.714434 0.558431 -0.270960 0.733480 0.597216 -0.257147 0.748876 0.569446 -0.261152 0.746207 0.545143 -0.239934 0.736564 0.461341 -0.176051 0.716961 0.401500 -0.139664 0.712019 0.330480 -0.126409 0.672801 0.514067 -0.205197 0.644444 0.459080 -0.200804 0.615915 0.403999 -0.196285 0.628240 0.416260 -0.236927 0.641183 0.428700 -0.277430 0.654321 0.441300 -0.317721 0.661358 0.466441 -0.307091 0.781606 0.521245 -0.223104 0.789535 0.463306 -0.202738 0.800008 0.405556 -0.182700 0.834910 0.431492 -0.192986 0.869379 0.457778 -0.204055 0.901038 0.485806 -0.217232 0.881741 0.501273 -0.230741 0.692017 0.280674 -0.085359 0.652646 0.332047 -0.094381 0.614679 0.384713 -0.101639 0.601803 0.353704 -0.128171 0.590409 0.324823 -0.154802 0.581037 0.299344 -0.184483 0.589550 0.325183 -0.191828 0.724953 0.265926 -0.141715 0.685258 0.276199 -0.190547 0.645429 0.280816 -0.239838 0.628365 0.263644 -0.203969 0.607858 0.252624 -0.167012 0.587869 0.248913 -0.128792 0.579666 0.271323 -0.112757 0.779664 0.275387 -0.075849 
3.000000 0.677566 0.578384 -0.287873 0.709545 0.564540 -0.275193 0.731873 0.602326 -0.263894 0.743442 0.572654 -0.260659 0.741316 0.548280 -0.239021 0.733398 0.463773 -0.174484 0.717399 0.399143 -0.144377 0.712684 0.329489 -0.123942 0.669959 0.516655 -0.204123 0.643386 0.460777 -0.199549 0.616575 0.404929 -0.194930 0.628979 0.416560 -0.235821 0.641518 0.428381 -0.276668 0.654121 0.440299 -0.317435 0.661543 0.465625 -0.307564 0.779649 0.519428 -0.224010 0.790120 0.462099 -0.202773 0.801379 0.404992 -0.181644 0.835531 0.431135 -0.193238 0.869984 0.457207 -0.204903 0.903774 0.483354 -0.217018 0.885938 0.500564 -0.230410 0.692750 0.283678 -0.077865 0.649777 0.332461 -0.085964 0.608428 0.382771 -0.094308 0.595897 0.353050 -0.122101 0.585822 0.325472 -0.151747 0.578070 0.300778 -0.183938 0.587134 0.326542 -0.190927 0.724294 0.263644 -0.136794 0.686792 0.277353 -0.187144 0.648424 0.289035 -0.237054 0.628914 0.269810 -0.203970 0.607629 0.254544 -0.169791 0.586265 0.243060 -0.134529 0.578142 0.262554 -0.115500 0.783409 0.276251 -0.075774 
3.036000 0.674653 0.576335 -0.287105 0.706140 0.566913 -0.269935 0.723251 0.607599 -0.259445 0.737195 0.579641 -0.252536 0.735869 0.553756 -0.232732 0.731201 0.464830 -0.174578 0.719591 0.397913 -0.148722 0.710438 0.330183 -0.126197 0.665020 0.513921 -0.204196 0.633898 0.460256 -0.201010 0.602925 0.406338 -0.197813 0.615507 0.419135 -0.238388 0.628018 0.432560 -0.278794 0.640302 0.446431 -0.319186 0.647792 0.472693 -0.312040 0.775840 0.524369 -0.220583 0.786576 0.466431 -0.201067 0.797272 0.408384 -0.181478 0.832391 0.432495 -0.193514 0.867052 0.456800 -0.206055 0.901259 0.481026 -0.219683 0.884351 0.494977 -0.237351 0.685296 0.287977 -0.079336 0.644714 0.339604 -0.086850 0.605244 0.392549 -0.093711 0.594013 0.360874 -0.119891 0.586162 0.331384 -0.148003 0.581162 0.304716 -0.179043 0.585327 0.332178 -0.184091 0.719945 0.263163 -0.136105 0.685790 0.276823 -0.188738 0.649582 0.288162 -0.240404 0.628070 0.271625 -0.207075 0.605099 0.258174 -0.172951 0.583224 0.252070 -0.136903 0.576561 0.273666 -0.119615 0.776044 0.276348 -0.072282 
3.068000 0.683939 0.572853 -0.285654 0.715355 0.564316 -0.267911 0.729861 0.605388 -0.254928 0.745125 0.577930 -0.248946 0.742807 0.551760 -0.229804 0.734678 0.462225 -0.173801 0.719139 0.396567 -0.146625 0.711355 0.326949 -0.128973 0.669007 0.512774 -0.201877 0.639142 0.458354 -0.198297 0.608931 0.403803 -0.194672 0.618346 0.416956 -0.235774 0.627859 0.430695 -0.276819 0.637262 0.444667 -0.317743 0.645700 0.470363 -0.309757 0.778826 0.525747 -0.216594 0.790045 0.466882 -0.201460 0.802759 0.408104 -0.186144 0.836552 0.435135 -0.196506 0.869729 0.462388 -0.207787 0.900969 0.490816 -0.221247 0.883156 0.503100 -0.239296 0.687852 0.280604 -0.085480 0.645892 0.331130 -0.088655 0.604559 0.382819 -0.090035 0.594135 0.353015 -0.118437 0.587248 0.326128 -0.149468 0.583160 0.302588 -0.183101 0.589130 0.329774 -0.188040 0.722049 0.260979 -0.141718 0.685634 0.275327 -0.192155 0.646677 0.286589 -0.241174 0.627410 0.269078 -0.206458 0.606476 0.256080 -0.170539 0.588121 0.250146 -0.132081 0.583258 0.271672 -0.113896 0.776264 0.271612 -0.076070 
3.104000 0.693150 0.572914 -0.290063 0.723150 0.564692 -0.269895 0.735303 0.605747 -0.254745 0.750743 0.578530 -0.248176 0.747197 0.552656 -0.228843 0.735287 0.464043 -0.172095 0.717291 0.400378 -0.142026 0.709557 0.330450 -0.126160 0.671227 0.515555 -0.202920 0.644888 0.459736 -0.196172 0.618432 0.403813 -0.189289 0.624106 0.415674 -0.231516 0.630227 0.427922 -0.273674 0.636620 0.440364 -0.315667 0.646605 0.465161 -0.306703 0.781451 0.525987 -0.214279 0.792690 0.467483 -0.197264 0.805452 0.409199 -0.180736 0.838647 0.436072 -0.193724 0.871997 0.462943 -0.207080 0.903776 0.490387 -0.221442 0.886258 0.501404 -0.240561 0.684762 0.283093 -0.084319 0.643675 0.333740 -0.091287 0.603295 0.385246 -0.096906 0.593943 0.355412 -0.125692 0.585968 0.327724 -0.155772 0.578994 0.303099 -0.188223 0.582519 0.330652 -0.191481 0.720654 0.264942 -0.141180 0.683743 0.276901 -0.192400 0.645236 0.285646 -0.243028 0.625984 0.267557 -0.209056 0.604691 0.254774 -0.173497 0.584118 0.251023 -0.136367 0.576808 0.273570 -0.120458 0.774000 0.273866 -0.073471 
3.168000 0.693346 0.576042 -0.294472 0.721594 0.565800 -0.272715 0.736461 0.605924 -0.257922 0.749094 0.577626 -0.249879 0.746180 0.552511 -0.229037 0.734588 0.465932 -0.166989 0.717631 0.401951 -0.136424 0.712112 0.330662 -0.124246 0.670436 0.513278 -0.202423 0.644613 0.457385 -0.193765 0.618720 0.401215 -0.184921 0.623572 0.412924 -0.227124 0.628384 0.425340 -0.269377 0.632942 0.438323 -0.311337 0.641563 0.463231 -0.301423 0.781546 0.525892 -0.210300 0.796235 0.467123 -0.197220 0.812412 0.408625 -0.184880 0.844141 0.437884 -0.195974 0.875553 0.467162 -0.207956 0.904467 0.496527 -0.222715 0.887166 0.503680 -0.243745 0.688719 0.279964 -0.085481 0.644129 0.327477 -0.089071 0.599926 0.375671 -0.091294 0.591284 0.348548 -0.123032 0.584251 0.324241 -0.156358 0.577026 0.301851 -0.190569 0.576534 0.330008 -0.189787 0.724872 0.266263 -0.141798 0.686021 0.278912 -0.191605 0.646487 0.288033 -0.241371 0.627954 0.270216 -0.206843 0.607066 0.257934 -0.170879 0.587269 0.250518 -0.133539 0.579823 0.271576 -0.115751 0.777407 0.273670 -0.072869 
3.200000 0.695423 0.579695 -0.295749 0.720682 0.567751 -0.271326 0.737854 0.606828 -0.256329 0.747146 0.577824 -0.246449 0.743908 0.552113 -0.226371 0.731588 0.463681 -0.167642 0.715582 0.399864 -0.136169 0.710348 0.328404 -0.125013 0.668414 0.511233 -0.204772 0.639254 0.457040 -0.196088 0.610486 0.402432 -0.187253 0.616508 0.414702 -0.229220 0.622195 0.427480 -0.271266 0.627154 0.440860 -0.313108 0.629905 0.467076 -0.303182 0.779102 0.519902 -0.215131 0.795422 0.462416 -0.198632 0.812530 0.405018 -0.182510 0.843768 0.433669 -0.195799 0.874798 0.462607 -0.208938 0.904854 0.491888 -0.222454 0.886653 0.502080 -0.241369 0.687951 0.276965 -0.086572 0.642854 0.323929 -0.090331 0.597740 0.371040 -0.092772 0.589252 0.344192 -0.124729 0.582746 0.320424 -0.159066 0.576732 0.298890 -0.194886 0.577213 0.326983 -0.194459 0.723376 0.264582 -0.144508 0.685461 0.277808 -0.195024 0.646436 0.287263 -0.244988 0.628144 0.267688 -0.210923 0.606792 0.255115 -0.175131 0.586057 0.246641 -0.138374 0.576779 0.265670 -0.119135 0.776309 0.271833 -0.074060 
3.232000 0.691055 0.596880 -0.292803 0.715562 0.576421 -0.273900 0.740975 0.608506 -0.254815 0.745323 0.577004 -0.251075 0.743411 0.551311 -0.230833 0.735170 0.463013 -0.170932 0.720905 0.397379 -0.142464 0.712339 0.326271 -0.130974 0.669965 0.512719 -0.200608 0.637931 0.460072 -0.192632 0.605394 0.407467 -0.185317 0.611546 0.423129 -0.226413 0.618080 0.439253 -0.267328 0.624326 0.456086 -0.307753 0.628749 0.481726 -0.296748 0.778784 0.523726 -0.216587 0.797561 0.467889 -0.197379 0.818175 0.412639 -0.178352 0.846952 0.442307 -0.195126 0.875515 0.472128 -0.212306 0.901781 0.502251 -0.230888 0.879764 0.511286 -0.245998 0.688056 0.276147 -0.091993 0.643465 0.323835 -0.090449 0.599256 0.371938 -0.087404 0.589286 0.344563 -0.118396 0.580469 0.320249 -0.151531 0.571532 0.299150 -0.186424 0.573137 0.327099 -0.186728 0.722154 0.261864 -0.150470 0.680350 0.277387 -0.196929 0.637504 0.288316 -0.242734 0.622361 0.269327 -0.206805 0.603627 0.255488 -0.169761 0.586360 0.245974 -0.131487 0.579624 0.265975 -0.112118 0.775907 0.265813 -0.080074 
3.268000 0.690272 0.584813 -0.283245 0.720775 0.568451 -0.270057 0.741085 0.603412 -0.249763 0.752349 0.573479 -0.251013 0.748860 0.548714 -0.230389 0.734377 0.464004 -0.168408 0.721839 0.396585 -0.144457 0.713657 0.326451 -0.130303 0.670754 0.514834 -0.201111 0.645039 0.458548 -0.195477 0.619058 0.402138 -0.189743 0.622743 0.415790 -0.231518 0.626933 0.430092 -0.273226 0.631175 0.445051 -0.314513 0.636521 0.470340 -0.303258 0.780051 0.523851 -0.214656 0.798351 0.466943 -0.198726 0.819413 0.411339 -0.182803 0.847024 0.441668 -0.201145 0.875566 0.471885 -0.219343 0.901300 0.502557 -0.238023 0.878817 0.515898 -0.248500 0.689647 0.278087 -0.089028 0.644995 0.325926 -0.092140 0.600248 0.373877 -0.094070 0.589985 0.345856 -0.124458 0.582057 0.320596 -0.157362 0.574409 0.297172 -0.191457 0.577237 0.325102 -0.193916 0.722936 0.261217 -0.147973 0.684167 0.275270 -0.197694 0.643532 0.284797 -0.246221 0.626064 0.267670 -0.210297 0.606289 0.253828 -0.173688 0.588259 0.243664 -0.135860 0.580099 0.263455 -0.116930 0.779367 0.267898 -0.080772 
3.300000 0.692271 0.587420 -0.292106 0.719146 0.571144 -0.272422 0.741844 0.607128 -0.257325 0.749244 0.576634 -0.251002 0.745206 0.551816 -0.230124 0.729112 0.466525 -0.168030 0.717259 0.399380 -0.142487 0.708483 0.329774 -0.125362 0.665984 0.513835 -0.205247 0.640988 0.458074 -0.193932 0.615521 0.402392 -0.183081 0.619901 0.416222 -0.225099 0.624123 0.430233 -0.267055 0.627997 0.444503 -0.308918 0.633691 0.470694 -0.300232 0.776068 0.525227 -0.213589 0.798593 0.471849 -0.191750 0.823243 0.419358 -0.170694 0.848600 0.447956 -0.194023 0.874090 0.476696 -0.217897 0.896690 0.505918 -0.242363 0.872968 0.518166 -0.251361 0.681616 0.283732 -0.083285 0.639040 0.332641 -0.093812 0.597297 0.382370 -0.103403 0.588725 0.351433 -0.131326 0.581474 0.322335 -0.160664 0.574490 0.294838 -0.191494 0.577594 0.322260 -0.196629 0.720724 0.264033 -0.139028 0.686042 0.275526 -0.192051 0.647340 0.286452 -0.242097 0.628055 0.267606 -0.208149 0.607324 0.252662 -0.172627 0.589723 0.243661 -0.134836 0.583267 0.263983 -0.115986 0.770777 0.274580 -0.068629 
3.364000 0.693301 0.590816 -0.291740 0.719792 0.572493 -0.273396 0.739651 0.606335 -0.250920 0.748305 0.575551 -0.249545 0.745053 0.550535 -0.229141 0.732888 0.464898 -0.168352 0.720450 0.397642 -0.144246 0.712241 0.328850 -0.125107 0.669573 0.514098 -0.203557 0.643924 0.458264 -0.195235 0.617944 0.402435 -0.186855 0.622840 0.416789 -0.228458 0.628143 0.431242 -0.270038 0.633558 0.445732 -0.311572 0.641492 0.471291 -0.302748 0.779084 0.526089 -0.212165 0.797920 0.469259 -0.196032 0.820063 0.413589 -0.181097 0.845942 0.442853 -0.203380 0.871917 0.472468 -0.226383 0.893405 0.503110 -0.249964 0.869618 0.516778 -0.256381 0.686072 0.283946 -0.081517 0.643829 0.332635 -0.093750 0.602181 0.381947 -0.104349 0.592887 0.350916 -0.131979 0.584057 0.321369 -0.160631 0.575144 0.293311 -0.190797 0.578545 0.320633 -0.196188 0.724951 0.262800 -0.136641 0.689996 0.277444 -0.188556 0.651117 0.290282 -0.238316 0.631302 0.271055 -0.205097 0.611042 0.254744 -0.170059 0.594460 0.246668 -0.131890 0.589403 0.267409 -0.113092 0.773024 0.275650 -0.065275 
3.396000 0.686987 0.602547 -0.288778 0.712786 0.581864 -0.271917 0.734885 0.613014 -0.247725 0.742020 0.581796 -0.248093 0.738731 0.557188 -0.226581 0.727479 0.471659 -0.162789 0.719517 0.402328 -0.141410 0.712542 0.332471 -0.122715 0.666703 0.523798 -0.197310 0.640289 0.467678 -0.194398 0.613794 0.411435 -0.191539 0.620178 0.423925 -0.233505 0.626782 0.437241 -0.275264 0.633630 0.450896 -0.316805 0.646651 0.474400 -0.308025 0.777478 0.525427 -0.209826 0.797228 0.469295 -0.192133 0.818113 0.413322 -0.175124 0.845423 0.440576 -0.197301 0.872189 0.468200 -0.220215 0.897047 0.496336 -0.243588 0.874341 0.511305 -0.250913 0.688042 0.286324 -0.079533 0.644515 0.333634 -0.091325 0.601865 0.381775 -0.101683 0.591512 0.351449 -0.129730 0.582092 0.323171 -0.158992 0.573556 0.297417 -0.190420 0.581339 0.323433 -0.198080 0.725947 0.266781 -0.133580 0.688766 0.280788 -0.183839 0.651250 0.292000 -0.234260 0.631306 0.273324 -0.201197 0.608974 0.260023 -0.166768 0.586442 0.253925 -0.131044 0.578726 0.275311 -0.113733 0.775449 0.280235 -0.063994 
3.464000 0.690120 0.602865 -0.289850 0.715410 0.581772 -0.272743 0.738914 0.612815 -0.249653 0.744988 0.581377 -0.249295 0.740492 0.556651 -0.228300 0.725374 0.471122 -0.166212 0.718275 0.402168 -0.142975 0.712340 0.331797 -0.124829 0.665924 0.523888 -0.203374 0.642437 0.466841 -0.196985 0.619043 0.409699 -0.190515 0.624590 0.422640 -0.232491 0.629699 0.436012 -0.274450 0.634712 0.449618 -0.316294 0.647015 0.473121 -0.306814 0.777313 0.525640 -0.210911 0.794734 0.468332 -0.194854 0.812760 0.411093 -0.179135 0.842322 0.438351 -0.198007 0.871551 0.465815 -0.217211 0.899612 0.493692 -0.236880 0.878241 0.510520 -0.244159 0.687960 0.284540 -0.082781 0.642671 0.329879 -0.094807 0.598008 0.375844 -0.105521 0.588862 0.345484 -0.133975 0.579757 0.316568 -0.163003 0.570676 0.289561 -0.193630 0.575543 0.316511 -0.199719 0.726834 0.266579 -0.136558 0.686989 0.280082 -0.185011 0.648833 0.291013 -0.235025 0.629698 0.270675 -0.202951 0.608290 0.254412 -0.169928 0.584164 0.244517 -0.136796 0.569551 0.264272 -0.122427 0.776178 0.279618 -0.066133 
3.496000 0.690599 0.589773 -0.289354 0.717915 0.573853 -0.269968 0.736778 0.609911 -0.250115 0.746644 0.579673 -0.246545 0.743844 0.553948 -0.226794 0.733048 0.465872 -0.168768 0.717863 0.400847 -0.140007 0.708766 0.331745 -0.121176 0.669460 0.516733 -0.201063 0.642146 0.461083 -0.197950 0.614668 0.405382 -0.194755 0.622766 0.420285 -0.235612 0.628733 0.436347 -0.276495 0.634176 0.452764 -0.317232 0.643661 0.476612 -0.305679 0.778568 0.523562 -0.217180 0.795810 0.466992 -0.198662 0.814553 0.410812 -0.180409 0.844035 0.438437 -0.199212 0.873473 0.466389 -0.218021 0.901352 0.495306 -0.236865 0.880233 0.513453 -0.241320 0.680579 0.286584 -0.079193 0.636207 0.334020 -0.089434 0.592521 0.382239 -0.098423 0.586210 0.350725 -0.126240 0.581014 0.321582 -0.155632 0.576033 0.295471 -0.187308 0.579240 0.322834 -0.191859 0.722170 0.265748 -0.132064 0.687409 0.279169 -0.184281 0.651974 0.290768 -0.236147 0.631335 0.270261 -0.204557 0.608758 0.251576 -0.172759 0.584580 0.239939 -0.139860 0.568296 0.259278 -0.126634 0.769455 0.278764 -0.061394 
3.532000 0.692151 0.585835 -0.286720 0.721184 0.572398 -0.268019 0.736036 0.609717 -0.247192 0.749145 0.580641 -0.244711 0.746356 0.554275 -0.225991 0.735472 0.464341 -0.171147 0.720052 0.398333 -0.144761 0.710119 0.329430 -0.125546 0.671126 0.515030 -0.202564 0.644067 0.459368 -0.198087 0.616903 0.403593 -0.193618 0.623315 0.418269 -0.234932 0.629760 0.433350 -0.276131 0.636126 0.448672 -0.317237 0.646039 0.472809 -0.306564 0.780409 0.526957 -0.214350 0.797318 0.470561 -0.195207 0.816029 0.414710 -0.176732 0.844958 0.441979 -0.197133 0.874055 0.469329 -0.217930 0.901404 0.497826 -0.238362 0.881811 0.517651 -0.242568 0.681818 0.285018 -0.082937 0.638615 0.334221 -0.092064 0.596341 0.384122 -0.098848 0.588905 0.352411 -0.126158 0.583540 0.323002 -0.154877 0.578498 0.296219 -0.186184 0.580765 0.323866 -0.191022 0.723760 0.263237 -0.134989 0.688528 0.277156 -0.186552 0.651532 0.289606 -0.237003 0.631660 0.269306 -0.204599 0.609754 0.251154 -0.171800 0.589297 0.235224 -0.137425 0.573581 0.253325 -0.122229 0.768628 0.276861 -0.063104 
3.564000 0.673714 0.587969 -0.286994 0.702685 0.573238 -0.269096 0.724498 0.610382 -0.255088 0.734143 0.580382 -0.249431 0.732762 0.555446 -0.228275 0.727237 0.469253 -0.165596 0.720845 0.399301 -0.144924 0.712995 0.329245 -0.125510 0.667275 0.526125 -0.195414 0.642434 0.469305 -0.195538 0.617800 0.412354 -0.195428 0.623112 0.432466 -0.234268 0.626905 0.452847 -0.273339 0.630182 0.473136 -0.312327 0.639259 0.495709 -0.298295 0.777744 0.524353 -0.211577 0.797718 0.470120 -0.189112 0.817759 0.415865 -0.166821 0.846303 0.441493 -0.189039 0.874681 0.467347 -0.210923 0.902617 0.493449 -0.232254 0.882521 0.513041 -0.234349 0.686970 0.282848 -0.083295 0.638453 0.326290 -0.088418 0.589962 0.370208 -0.092043 0.583011 0.339886 -0.121094 0.579176 0.313600 -0.153766 0.577214 0.291281 -0.189110 0.583661 0.317903 -0.195563 0.726275 0.263513 -0.136408 0.690910 0.278824 -0.187796 0.654901 0.294146 -0.238482 0.634535 0.270537 -0.209178 0.612747 0.248680 -0.179257 0.590424 0.230891 -0.147907 0.572981 0.248365 -0.133989 0.775577 0.276895 -0.065800 
3.600000 0.681751 0.594130 -0.291491 0.707294 0.577106 -0.270582 0.736643 0.610632 -0.262871 0.739854 0.580796 -0.251632 0.736643 0.557006 -0.229022 0.723573 0.474155 -0.161346 0.716387 0.403234 -0.145362 0.710985 0.333476 -0.125959 0.668242 0.536773 -0.186008 0.639854 0.481588 -0.184127 0.611442 0.426258 -0.182394 0.618184 0.438852 -0.224310 0.623746 0.452882 -0.265991 0.628651 0.467799 -0.307378 0.632275 0.494015 -0.297493 0.775798 0.521873 -0.212005 0.794698 0.467010 -0.189881 0.814394 0.412057 -0.168172 0.843002 0.437202 -0.190879 0.871193 0.463214 -0.213141 0.898416 0.490356 -0.234645 0.879852 0.511435 -0.232443 0.688248 0.287337 -0.081605 0.643258 0.334855 -0.088314 0.599027 0.383405 -0.094095 0.590055 0.351608 -0.120844 0.582491 0.321812 -0.149049 0.576257 0.294904 -0.180012 0.581205 0.321390 -0.187903 0.725396 0.268051 -0.138759 0.686616 0.281589 -0.188093 0.646436 0.294040 -0.236084 0.629231 0.271730 -0.203568 0.610200 0.250508 -0.170747 0.591847 0.232742 -0.136788 0.573211 0.250783 -0.125370 0.777903 0.280796 -0.071685 
3.632000 0.687467 0.591658 -0.293062 0.713380 0.576895 -0.270957 0.740648 0.612309 -0.264012 0.745185 0.583154 -0.251537 0.741587 0.558294 -0.230287 0.727012 0.472632 -0.166892 0.719798 0.404167 -0.142894 0.712208 0.334248 -0.125553 0.669145 0.533277 -0.190363 0.644006 0.476568 -0.186936 0.618896 0.419597 -0.183538 0.622355 0.431508 -0.225906 0.625699 0.444370 -0.268174 0.628546 0.458101 -0.310050 0.631079 0.484362 -0.300066 0.778141 0.523829 -0.215394 0.796064 0.469784 -0.190571 0.814733 0.415575 -0.166488 0.843391 0.438987 -0.191042 0.871953 0.463207 -0.215151 0.899726 0.488522 -0.238534 0.883026 0.511198 -0.237476 0.687488 0.287811 -0.082695 0.645843 0.337442 -0.093664 0.604512 0.387638 -0.103182 0.593934 0.357342 -0.131153 0.584147 0.328145 -0.159518 0.574539 0.299845 -0.188721 0.580248 0.326310 -0.196626 0.725141 0.268780 -0.139682 0.686954 0.283830 -0.189274 0.647633 0.298656 -0.237765 0.629261 0.275901 -0.206310 0.609459 0.253950 -0.174888 0.590430 0.232562 -0.142857 0.572203 0.249093 -0.128862 0.776140 0.279969 -0.069149 
3.664000 0.743458 0.581903 -0.302325 0.745105 0.576319 -0.265657 0.718635 0.609628 -0.250437 0.733636 0.588269 -0.231941 0.732013 0.560377 -0.214988 0.727325 0.465341 -0.167394 0.704824 0.402386 -0.137731 0.704692 0.330786 -0.124287 0.673743 0.513516 -0.217476 0.639668 0.468870 -0.191377 0.605289 0.423654 -0.166839 0.613198 0.423210 -0.210952 0.620594 0.424141 -0.254957 0.627698 0.428038 -0.298563 0.627237 0.456319 -0.296361 0.784116 0.516186 -0.211177 0.804226 0.461689 -0.189647 0.825344 0.407615 -0.168115 0.853737 0.435160 -0.188406 0.882044 0.463068 -0.208323 0.909131 0.492346 -0.226259 0.895989 0.513192 -0.212592 0.680959 0.278796 -0.087234 0.631384 0.320079 -0.097996 0.583651 0.362863 -0.109583 0.582565 0.329083 -0.135345 0.579685 0.295458 -0.160751 0.573833 0.261692 -0.185653 0.567030 0.288668 -0.190110 0.729295 0.269088 -0.139459 0.686249 0.288163 -0.183234 0.639581 0.305830 -0.223220 0.633210 0.267681 -0.204080 0.625803 0.229484 -0.185303 0.620581 0.192262 -0.164846 0.602643 0.213738 -0.165375 0.765900 0.282679 -0.060176 
3.700000 0.677361 0.555403 -0.299247 0.691953 0.555218 -0.265110 0.706109 0.598103 -0.261007 0.709343 0.575673 -0.238387 0.713161 0.548236 -0.220895 0.725214 0.454652 -0.170862 0.713727 0.390584 -0.136817 0.709342 0.317620 -0.128800 0.658513 0.506936 -0.194295 0.635113 0.449582 -0.194040 0.611970 0.392202 -0.194497 0.616748 0.414112 -0.233147 0.620707 0.436257 -0.271640 0.623879 0.458810 -0.309798 0.623645 0.484785 -0.298751 0.767971 0.521278 -0.208976 0.793583 0.466904 -0.194044 0.819485 0.412659 -0.179144 0.844571 0.443789 -0.198499 0.869531 0.475050 -0.217967 0.893920 0.506636 -0.237505 0.878082 0.529809 -0.235088 0.683720 0.263664 -0.095911 0.629527 0.299282 -0.101257 0.576380 0.335457 -0.108624 0.572422 0.309118 -0.141942 0.569473 0.285675 -0.177527 0.566469 0.264423 -0.214240 0.561336 0.291880 -0.211043 0.727930 0.255632 -0.149790 0.684130 0.281429 -0.189981 0.639615 0.308024 -0.227487 0.628550 0.269540 -0.212353 0.616668 0.231435 -0.197385 0.604342 0.193296 -0.182374 0.588957 0.216272 -0.187505 0.770789 0.261288 -0.071409 
3.736000 0.695970 0.565001 -0.303699 0.707225 0.561473 -0.268493 0.729423 0.600339 -0.262108 0.725935 0.577533 -0.239880 0.726529 0.550616 -0.220981 0.726701 0.458358 -0.165995 0.714792 0.394169 -0.133087 0.708558 0.322201 -0.122934 0.656917 0.503583 -0.191952 0.634572 0.445691 -0.192234 0.612311 0.387545 -0.193117 0.616468 0.409280 -0.231598 0.620024 0.431872 -0.269719 0.623591 0.454770 -0.307398 0.623587 0.481554 -0.298470 0.766242 0.523102 -0.209848 0.794019 0.469836 -0.194537 0.822221 0.416692 -0.179547 0.845097 0.447639 -0.201751 0.867879 0.478717 -0.224135 0.889951 0.510077 -0.246573 0.871110 0.530897 -0.248873 0.680617 0.270360 -0.088977 0.627121 0.307031 -0.095857 0.573869 0.343835 -0.102743 0.569324 0.315953 -0.134686 0.565598 0.289602 -0.167859 0.562205 0.264490 -0.201896 0.556429 0.292070 -0.200437 0.727166 0.259066 -0.140163 0.684651 0.283692 -0.182037 0.641901 0.308080 -0.222904 0.630207 0.270553 -0.205833 0.617558 0.233171 -0.189150 0.604870 0.195825 -0.172494 0.587923 0.218249 -0.174760 0.764823 0.267230 -0.059445 
3.768000 0.699818 0.567607 -0.303567 0.711111 0.563431 -0.268445 0.733257 0.602239 -0.261326 0.729881 0.578996 -0.239548 0.728754 0.552081 -0.220707 0.724661 0.459849 -0.166197 0.708359 0.394826 -0.136771 0.705802 0.322961 -0.124109 0.659181 0.510220 -0.194914 0.638324 0.451902 -0.191407 0.617503 0.393483 -0.187852 0.618668 0.413088 -0.227493 0.619941 0.432935 -0.267087 0.621304 0.452825 -0.306584 0.622272 0.479549 -0.297686 0.769853 0.523744 -0.205309 0.796228 0.469437 -0.191052 0.822801 0.415140 -0.176994 0.847030 0.446091 -0.197589 0.871058 0.477116 -0.218404 0.894601 0.508263 -0.239453 0.874004 0.527278 -0.242282 0.681341 0.271464 -0.087173 0.630785 0.312018 -0.096549 0.580729 0.353198 -0.105333 0.575819 0.323779 -0.135633 0.571078 0.294597 -0.166213 0.565941 0.265176 -0.196659 0.559557 0.292628 -0.197130 0.726705 0.260212 -0.140195 0.685976 0.284811 -0.183290 0.643714 0.308235 -0.225093 0.631975 0.270801 -0.207358 0.619600 0.233249 -0.190163 0.608246 0.195904 -0.172507 0.591650 0.218511 -0.170921 0.767941 0.270789 -0.063249 
3.800000 0.701589 0.566512 -0.295145 0.715492 0.562987 -0.260911 0.736734 0.602986 -0.255777 0.735783 0.579840 -0.233737 0.734661 0.551755 -0.217676 0.730829 0.456791 -0.172166 0.713892 0.392441 -0.143403 0.710788 0.322055 -0.128790 0.665416 0.510134 -0.197307 0.642198 0.452705 -0.195055 0.618831 0.395347 -0.192810 0.622906 0.414010 -0.232941 0.626225 0.432748 -0.273045 0.629069 0.451580 -0.313233 0.627538 0.477718 -0.302887 0.774390 0.523882 -0.209392 0.796485 0.468471 -0.192672 0.820133 0.413735 -0.176416 0.846007 0.443462 -0.197398 0.871999 0.473219 -0.218800 0.895741 0.503661 -0.239958 0.873698 0.521197 -0.239525 0.687210 0.272445 -0.088966 0.639294 0.316366 -0.098267 0.591441 0.360078 -0.106448 0.588055 0.328534 -0.134861 0.583933 0.297558 -0.163565 0.578308 0.266614 -0.192315 0.567597 0.292231 -0.196994 0.729764 0.258349 -0.144162 0.690434 0.286456 -0.186463 0.648570 0.311482 -0.227103 0.637618 0.272901 -0.210417 0.624496 0.234557 -0.194489 0.614306 0.196323 -0.177523 0.596966 0.216451 -0.168347 0.773998 0.271331 -0.068834 
3.836000 0.697251 0.567667 -0.289734 0.712261 0.564588 -0.255930 0.734798 0.604106 -0.252620 0.733948 0.581572 -0.229953 0.732798 0.552588 -0.215651 0.727401 0.455078 -0.175798 0.712389 0.393379 -0.139896 0.707787 0.322151 -0.126382 0.661674 0.511925 -0.193231 0.633961 0.456556 -0.192651 0.606726 0.401074 -0.192039 0.614597 0.420643 -0.231149 0.621799 0.440167 -0.270337 0.628236 0.459956 -0.309586 0.628350 0.485479 -0.297685 0.769251 0.521300 -0.217197 0.794377 0.468549 -0.197012 0.820343 0.416343 -0.176966 0.845295 0.446063 -0.198878 0.870297 0.475600 -0.221369 0.894001 0.505394 -0.244139 0.872981 0.524046 -0.242199 0.681957 0.272150 -0.088346 0.633537 0.315852 -0.097382 0.587018 0.360815 -0.105569 0.585297 0.329140 -0.133733 0.582321 0.297727 -0.161832 0.576566 0.266360 -0.190375 0.567988 0.292944 -0.192106 0.727052 0.258663 -0.141984 0.688462 0.283510 -0.186892 0.647178 0.306937 -0.229114 0.635484 0.269658 -0.210555 0.621767 0.232295 -0.192484 0.609821 0.195209 -0.173730 0.593722 0.216051 -0.163476 0.769780 0.269223 -0.067299 
3.868000 0.685403 0.558052 -0.284689 0.710076 0.557214 -0.257002 0.728557 0.598724 -0.260113 0.736795 0.576683 -0.238445 0.735778 0.549057 -0.221330 0.729470 0.455481 -0.171643 0.713592 0.394387 -0.134957 0.706652 0.322872 -0.123272 0.663111 0.510480 -0.190198 0.635083 0.455396 -0.193721 0.607816 0.399939 -0.198449 0.615754 0.423735 -0.235566 0.622820 0.448012 -0.272474 0.629295 0.472728 -0.308807 0.630848 0.496165 -0.293123 0.770894 0.518459 -0.217189 0.794030 0.464735 -0.196873 0.818226 0.411398 -0.176834 0.845217 0.440778 -0.196435 0.871443 0.470326 -0.216536 0.895218 0.500255 -0.237182 0.873477 0.518096 -0.236977 0.679223 0.272484 -0.086853 0.633190 0.317645 -0.096938 0.587946 0.363546 -0.106209 0.584848 0.331301 -0.133589 0.579942 0.299461 -0.161233 0.573091 0.267898 -0.188958 0.566671 0.294975 -0.191619 0.723705 0.259250 -0.140112 0.684948 0.283919 -0.185048 0.644202 0.306719 -0.228320 0.632135 0.269870 -0.208980 0.617841 0.233225 -0.189915 0.604770 0.196679 -0.170031 0.588728 0.217954 -0.160486 0.765575 0.267401 -0.063203 
3.904000 0.682852 0.561040 -0.288210 0.706881 0.559028 -0.260006 0.726478 0.599988 -0.261763 0.733750 0.577297 -0.240400 0.732935 0.550798 -0.221335 0.728944 0.460179 -0.165717 0.716054 0.391636 -0.143732 0.708491 0.320974 -0.127501 0.664701 0.515679 -0.188727 0.638770 0.459539 -0.193405 0.613172 0.403292 -0.198079 0.619557 0.427151 -0.234932 0.625291 0.451196 -0.271783 0.630249 0.475633 -0.308451 0.629294 0.498800 -0.292478 0.773409 0.519474 -0.212494 0.795140 0.464624 -0.193367 0.817658 0.410000 -0.174654 0.845198 0.438802 -0.194344 0.872464 0.467906 -0.213956 0.898161 0.497523 -0.233075 0.876720 0.515707 -0.234263 0.680332 0.273077 -0.088351 0.631405 0.315959 -0.095839 0.583063 0.359773 -0.102790 0.578615 0.329158 -0.131795 0.574213 0.298774 -0.161125 0.569044 0.268379 -0.190469 0.562288 0.295565 -0.191979 0.725046 0.256174 -0.140439 0.684832 0.281214 -0.183773 0.643309 0.305511 -0.225773 0.629550 0.270072 -0.205721 0.614527 0.234938 -0.185873 0.600206 0.199698 -0.165608 0.585969 0.222380 -0.156733 0.767017 0.268252 -0.064017 
3.936000 0.690886 0.567231 -0.290499 0.712964 0.563720 -0.260877 0.735092 0.603292 -0.261323 0.739568 0.580195 -0.239613 0.738038 0.553393 -0.220872 0.731199 0.461876 -0.166246 0.718921 0.394518 -0.141059 0.711374 0.323496 -0.127722 0.666972 0.516992 -0.189008 0.645650 0.458956 -0.193963 0.624130 0.400942 -0.198902 0.627611 0.424663 -0.236173 0.630739 0.448706 -0.273292 0.633648 0.472947 -0.310255 0.632040 0.496416 -0.294737 0.775160 0.521027 -0.212734 0.793167 0.464953 -0.193214 0.813263 0.409107 -0.174652 0.842262 0.437223 -0.193581 0.870826 0.466208 -0.212557 0.896800 0.496732 -0.231292 0.876012 0.515758 -0.231613 0.683939 0.274493 -0.089674 0.635457 0.318378 -0.094885 0.586932 0.362395 -0.098271 0.580642 0.330853 -0.126144 0.574709 0.300370 -0.154650 0.568718 0.270629 -0.184172 0.561918 0.297293 -0.189721 0.727540 0.259167 -0.143208 0.687253 0.283036 -0.186971 0.645587 0.306294 -0.228946 0.632232 0.270869 -0.208162 0.617813 0.235261 -0.188340 0.604420 0.199016 -0.168795 0.589330 0.220715 -0.159180 0.770089 0.267790 -0.067027 
3.972000 0.689405 0.575486 -0.287351 0.714070 0.571015 -0.260031 0.733767 0.611679 -0.259331 0.741196 0.587285 -0.240013 0.739696 0.559080 -0.223502 0.731230 0.463424 -0.176554 0.715128 0.402622 -0.139622 0.709545 0.331264 -0.126981 0.664619 0.515974 -0.196951 0.637593 0.460419 -0.200921 0.610654 0.404473 -0.207771 0.618038 0.429484 -0.244337 0.624213 0.456677 -0.279752 0.630684 0.484618 -0.312715 0.629876 0.506377 -0.294395 0.772919 0.522316 -0.226212 0.790909 0.469818 -0.198445 0.810949 0.417756 -0.171083 0.840883 0.443714 -0.191455 0.869731 0.470464 -0.212370 0.894826 0.498819 -0.233419 0.873213 0.516290 -0.237729 0.683784 0.281188 -0.089120 0.636958 0.327041 -0.094522 0.589837 0.373378 -0.097579 0.584176 0.343019 -0.126743 0.578918 0.313565 -0.155881 0.573589 0.284416 -0.185180 0.568041 0.311955 -0.188324 0.727054 0.267524 -0.143458 0.688664 0.287855 -0.190713 0.648658 0.307804 -0.236721 0.634441 0.273746 -0.215049 0.619461 0.239811 -0.193527 0.605078 0.206733 -0.171197 0.590098 0.230290 -0.166790 0.771391 0.275647 -0.068454 
4.004000 0.690568 0.579387 -0.284407 0.718723 0.569463 -0.262403 0.733609 0.609906 -0.248194 0.746227 0.581748 -0.239769 0.744448 0.553926 -0.222984 0.736622 0.459534 -0.175092 0.719333 0.399520 -0.137920 0.711444 0.328703 -0.125914 0.671688 0.514220 -0.197213 0.640802 0.460609 -0.200747 0.609909 0.406852 -0.205022 0.617464 0.430122 -0.242030 0.623785 0.454444 -0.278716 0.628660 0.479883 -0.314225 0.623177 0.501968 -0.297480 0.778988 0.519446 -0.223086 0.791449 0.465116 -0.195789 0.806326 0.410916 -0.169165 0.838608 0.434139 -0.189324 0.870025 0.458556 -0.209573 0.898186 0.485164 -0.229764 0.878189 0.504288 -0.234964 0.683768 0.279250 -0.088569 0.636416 0.323983 -0.097040 0.590522 0.370306 -0.103315 0.584632 0.337549 -0.129723 0.578836 0.305981 -0.155919 0.570074 0.274605 -0.183095 0.566386 0.302190 -0.186868 0.728074 0.264714 -0.142422 0.686170 0.278612 -0.189330 0.642385 0.291668 -0.234298 0.628636 0.265728 -0.202810 0.613447 0.240143 -0.171094 0.599626 0.215780 -0.138671 0.588304 0.241561 -0.137032 0.770135 0.273227 -0.065541 
4.040000 0.691894 0.586360 -0.278373 0.723167 0.574845 -0.262192 0.738296 0.613525 -0.243996 0.752941 0.585166 -0.241996 0.750107 0.557442 -0.225557 0.739173 0.463456 -0.178997 0.720400 0.404089 -0.142929 0.714194 0.336219 -0.122665 0.673797 0.513928 -0.206740 0.648453 0.457507 -0.200350 0.622598 0.400948 -0.195136 0.624736 0.419760 -0.235427 0.627018 0.439410 -0.275382 0.629425 0.459693 -0.314501 0.627573 0.484665 -0.301400 0.783498 0.524862 -0.224123 0.791833 0.468795 -0.198984 0.802153 0.412741 -0.174230 0.836263 0.434178 -0.193207 0.869883 0.456658 -0.211967 0.901306 0.481160 -0.230384 0.883416 0.502693 -0.233470 0.687704 0.291684 -0.079019 0.643392 0.336708 -0.097931 0.598778 0.381407 -0.115916 0.595518 0.346103 -0.139522 0.592057 0.310961 -0.162782 0.588062 0.276096 -0.186068 0.586101 0.303010 -0.194343 0.730887 0.270565 -0.132610 0.698036 0.281962 -0.187098 0.660148 0.293085 -0.238145 0.643963 0.265053 -0.209276 0.627239 0.236677 -0.180540 0.613544 0.209918 -0.149898 0.601090 0.235082 -0.148095 0.775569 0.289078 -0.058971 
4.072000 0.687579 0.582876 -0.288920 0.716689 0.572634 -0.268345 0.732091 0.612744 -0.254015 0.745114 0.584459 -0.246607 0.743526 0.556844 -0.229158 0.736340 0.462872 -0.178938 0.719306 0.402579 -0.141565 0.712337 0.333192 -0.121509 0.670230 0.514862 -0.203133 0.643356 0.459136 -0.198085 0.616593 0.403215 -0.193305 0.619803 0.421946 -0.233391 0.622736 0.441150 -0.273304 0.625223 0.460760 -0.312970 0.622245 0.486659 -0.302168 0.779639 0.525761 -0.221935 0.791452 0.470273 -0.196952 0.804828 0.414942 -0.172350 0.837171 0.437954 -0.192609 0.869390 0.461452 -0.212906 0.899982 0.486182 -0.233253 0.881422 0.506990 -0.237278 0.684069 0.287756 -0.079640 0.637255 0.331344 -0.094186 0.591479 0.376103 -0.108705 0.586261 0.341680 -0.133074 0.581345 0.307682 -0.157699 0.575601 0.274059 -0.182712 0.573294 0.301194 -0.189735 0.730095 0.267987 -0.130788 0.691451 0.276852 -0.181331 0.650819 0.284473 -0.229683 0.635301 0.263210 -0.195310 0.617410 0.242152 -0.161588 0.599517 0.223082 -0.127377 0.588344 0.249093 -0.130034 0.771177 0.284210 -0.055360 
4.108000 0.688581 0.584886 -0.289638 0.716430 0.575136 -0.267196 0.726926 0.615043 -0.248476 0.741523 0.587299 -0.242187 0.740041 0.559194 -0.226047 0.733924 0.463985 -0.180167 0.717738 0.402037 -0.145672 0.710891 0.333435 -0.124148 0.667916 0.518106 -0.202045 0.641585 0.462358 -0.195833 0.615441 0.406386 -0.190961 0.619396 0.424884 -0.231354 0.622637 0.444174 -0.271444 0.625157 0.464518 -0.310489 0.621293 0.489256 -0.297338 0.776251 0.525514 -0.226795 0.790169 0.471532 -0.199719 0.805082 0.417719 -0.172795 0.836981 0.440855 -0.193387 0.868463 0.464148 -0.214628 0.898646 0.488117 -0.236311 0.878907 0.506542 -0.244331 0.682763 0.289286 -0.080909 0.638006 0.334831 -0.096839 0.594336 0.381474 -0.112495 0.588831 0.346783 -0.136552 0.582669 0.312555 -0.159936 0.575053 0.278705 -0.183177 0.575792 0.305389 -0.192538 0.728606 0.267908 -0.132174 0.691006 0.277662 -0.183385 0.650356 0.287360 -0.231599 0.634441 0.265966 -0.197472 0.615978 0.244383 -0.164198 0.600230 0.223341 -0.129985 0.589873 0.249584 -0.130798 0.769927 0.286051 -0.057183 
4.140000 0.694215 0.583985 -0.281074 0.723876 0.574569 -0.260947 0.738679 0.615299 -0.247668 0.752268 0.587347 -0.240128 0.749715 0.559389 -0.223680 0.737742 0.464802 -0.176545 0.719784 0.400155 -0.149082 0.711420 0.332519 -0.126233 0.671991 0.517214 -0.199341 0.646104 0.460883 -0.194316 0.620583 0.404077 -0.189479 0.622275 0.421934 -0.229877 0.623729 0.440357 -0.270157 0.624835 0.458980 -0.310304 0.620533 0.484618 -0.299379 0.781647 0.528767 -0.218682 0.793378 0.472071 -0.196717 0.807101 0.415611 -0.175419 0.839359 0.439867 -0.194372 0.871236 0.464501 -0.213686 0.901022 0.490172 -0.233133 0.880406 0.508730 -0.238204 0.682100 0.289750 -0.082442 0.634707 0.332690 -0.097644 0.588489 0.376477 -0.112880 0.585360 0.341348 -0.136680 0.581247 0.306707 -0.160326 0.575747 0.272937 -0.184662 0.576007 0.299534 -0.193845 0.728530 0.266640 -0.132511 0.691214 0.275422 -0.184201 0.650956 0.283711 -0.233188 0.635196 0.261099 -0.199861 0.617389 0.238845 -0.166855 0.600995 0.218727 -0.132554 0.590289 0.244837 -0.134205 0.768555 0.287192 -0.057320 
4.172000 0.690503 0.591223 -0.281638 0.716395 0.579520 -0.257786 0.733879 0.618846 -0.243745 0.743394 0.589936 -0.233845 0.742151 0.561325 -0.218181 0.735059 0.464599 -0.174244 0.720931 0.398149 -0.148211 0.711741 0.329703 -0.126951 0.667400 0.515104 -0.197226 0.641697 0.458730 -0.192600 0.616159 0.402024 -0.187909 0.619999 0.418811 -0.228441 0.623110 0.436720 -0.268799 0.625461 0.455326 -0.308689 0.620877 0.480411 -0.296567 0.776933 0.529545 -0.216062 0.791678 0.473183 -0.194876 0.807639 0.416943 -0.174188 0.838515 0.441787 -0.194364 0.868963 0.467004 -0.214764 0.897718 0.493086 -0.235185 0.877287 0.511440 -0.241362 0.681241 0.285849 -0.085079 0.634861 0.330337 -0.098854 0.589175 0.375701 -0.111942 0.584777 0.342449 -0.138213 0.580385 0.310189 -0.164680 0.575225 0.279030 -0.191876 0.574553 0.306459 -0.198365 0.727935 0.263787 -0.134475 0.691532 0.276491 -0.185948 0.653082 0.288396 -0.235855 0.634949 0.265812 -0.204078 0.615082 0.243764 -0.172361 0.596733 0.223242 -0.139560 0.586660 0.249640 -0.141359 0.767685 0.281913 -0.058129 
4.208000 0.692853 0.592053 -0.281116 0.718435 0.579992 -0.257122 0.734950 0.619155 -0.241419 0.744784 0.590100 -0.232333 0.742919 0.561789 -0.216359 0.734430 0.465967 -0.171590 0.720113 0.398914 -0.146826 0.712530 0.329259 -0.128132 0.669090 0.518917 -0.197037 0.646043 0.461428 -0.193365 0.622927 0.403876 -0.189601 0.624540 0.419508 -0.230986 0.626240 0.435480 -0.272302 0.627800 0.451729 -0.313457 0.622814 0.477451 -0.303081 0.777405 0.528082 -0.216889 0.792378 0.472381 -0.194490 0.809035 0.416880 -0.172590 0.839680 0.441922 -0.193045 0.869848 0.467275 -0.213974 0.897665 0.493999 -0.235244 0.876855 0.511913 -0.241475 0.683608 0.282860 -0.087887 0.638081 0.327462 -0.102730 0.592628 0.372352 -0.116300 0.588734 0.340486 -0.144275 0.584865 0.309724 -0.172908 0.579898 0.279495 -0.201927 0.581555 0.305444 -0.212892 0.729445 0.264014 -0.137992 0.695287 0.276165 -0.191214 0.659257 0.287994 -0.243109 0.639756 0.265067 -0.212456 0.618362 0.242961 -0.181972 0.598727 0.221441 -0.150555 0.588632 0.247833 -0.151999 0.769616 0.279458 -0.061098 
4.240000 0.692127 0.592999 -0.286361 0.716497 0.579888 -0.261628 0.734891 0.618160 -0.246000 0.742906 0.588741 -0.236229 0.741199 0.560748 -0.219272 0.733828 0.465664 -0.171088 0.718649 0.399684 -0.143718 0.711162 0.329675 -0.125598 0.668268 0.517699 -0.196811 0.645267 0.460189 -0.193145 0.622307 0.402586 -0.189424 0.623700 0.418165 -0.230758 0.625395 0.434001 -0.272112 0.627134 0.450029 -0.313301 0.622667 0.475833 -0.302918 0.777902 0.527060 -0.215271 0.793905 0.470101 -0.196679 0.810713 0.413135 -0.178796 0.841195 0.439819 -0.197160 0.871534 0.466641 -0.215875 0.900727 0.493880 -0.234982 0.880133 0.511941 -0.241534 0.684301 0.282844 -0.084297 0.639424 0.327590 -0.100037 0.594467 0.372400 -0.114993 0.588987 0.341395 -0.143726 0.584140 0.311488 -0.173402 0.578508 0.282219 -0.203475 0.579978 0.308782 -0.212603 0.726772 0.264427 -0.137332 0.693598 0.277281 -0.191326 0.658657 0.289633 -0.244052 0.638161 0.267146 -0.213549 0.616156 0.244938 -0.183489 0.595568 0.222934 -0.152641 0.585346 0.249142 -0.154460 0.770856 0.278784 -0.061612 
4.272000 0.693327 0.599525 -0.276806 0.717710 0.584086 -0.253507 0.735802 0.620762 -0.234380 0.743815 0.590522 -0.227627 0.741427 0.561547 -0.212831 0.729999 0.463866 -0.172192 0.712704 0.399761 -0.142591 0.707047 0.330134 -0.124329 0.664341 0.517530 -0.192944 0.641584 0.459735 -0.191569 0.618991 0.401574 -0.190220 0.623220 0.416714 -0.231257 0.628217 0.432359 -0.272338 0.633033 0.448718 -0.312860 0.631706 0.473873 -0.300269 0.773842 0.525405 -0.217565 0.792014 0.470181 -0.196287 0.811661 0.415316 -0.174880 0.841112 0.442559 -0.194184 0.869933 0.469938 -0.214632 0.896796 0.498174 -0.236342 0.874966 0.513722 -0.245082 0.679607 0.283125 -0.083598 0.634683 0.328246 -0.099323 0.590900 0.374468 -0.114717 0.587421 0.342610 -0.142731 0.583021 0.311568 -0.170408 0.576720 0.281833 -0.198580 0.580079 0.309031 -0.205728 0.725375 0.265341 -0.135726 0.691860 0.277188 -0.189361 0.654633 0.288566 -0.240999 0.635898 0.265643 -0.209816 0.615197 0.243878 -0.178475 0.597397 0.224278 -0.144856 0.587772 0.250703 -0.147621 0.767021 0.280796 -0.059912 
4.308000 0.673920 0.618025 -0.268527 0.701429 0.595962 -0.256987 0.729003 0.625795 -0.237128 0.734480 0.594305 -0.239134 0.732816 0.566283 -0.222352 0.725990 0.471175 -0.174528 0.714101 0.405876 -0.144702 0.711157 0.336270 -0.124919 0.660332 0.524259 -0.197336 0.636401 0.467547 -0.189283 0.612916 0.410493 -0.181114 0.621098 0.420587 -0.223371 0.628700 0.431129 -0.265749 0.635325 0.442113 -0.308115 0.624268 0.467528 -0.302910 0.771033 0.533121 -0.216845 0.789670 0.478253 -0.194501 0.808433 0.423205 -0.172201 0.838498 0.448989 -0.191918 0.867682 0.475012 -0.212117 0.895843 0.501301 -0.232908 0.875010 0.519431 -0.238305 0.688360 0.289377 -0.081480 0.639274 0.331810 -0.090577 0.590985 0.375226 -0.099061 0.585028 0.342300 -0.125650 0.579486 0.310776 -0.152037 0.574714 0.281965 -0.180907 0.576649 0.309325 -0.187784 0.730936 0.271794 -0.134710 0.689867 0.280794 -0.183413 0.648107 0.290212 -0.230910 0.632988 0.267588 -0.197767 0.615528 0.245578 -0.165018 0.598975 0.223269 -0.132142 0.587122 0.248950 -0.132946 0.773416 0.290381 -0.059922 
4.340000 0.686161 0.607649 -0.264198 0.715306 0.585657 -0.257994 0.741057 0.613098 -0.233051 0.748355 0.583152 -0.241846 0.745961 0.556006 -0.224577 0.733959 0.463916 -0.174471 0.717944 0.399647 -0.144575 0.710196 0.331061 -0.123206 0.667225 0.516903 -0.197063 0.639667 0.462056 -0.188099 0.612371 0.406917 -0.178996 0.618881 0.416783 -0.221588 0.625122 0.426771 -0.264322 0.630820 0.436981 -0.306999 0.619979 0.462445 -0.301867 0.774677 0.528758 -0.219960 0.791797 0.474160 -0.197014 0.811437 0.419954 -0.174953 0.840858 0.447206 -0.194640 0.869863 0.474728 -0.214680 0.895641 0.504076 -0.235174 0.874085 0.521719 -0.239341 0.682433 0.286560 -0.080111 0.634716 0.330658 -0.089865 0.588713 0.376349 -0.098675 0.584459 0.343034 -0.124661 0.581328 0.312153 -0.152362 0.577519 0.283819 -0.182555 0.582469 0.310050 -0.191724 0.725864 0.265258 -0.131689 0.689605 0.277899 -0.183140 0.650988 0.289483 -0.232280 0.634371 0.265809 -0.200084 0.614253 0.243197 -0.168211 0.596500 0.221833 -0.135053 0.586287 0.248123 -0.135827 0.769664 0.283142 -0.058092 
4.376000 0.686427 0.608290 -0.269464 0.715535 0.587319 -0.260139 0.738411 0.615763 -0.233467 0.747388 0.585896 -0.240779 0.745281 0.558198 -0.223913 0.735618 0.464192 -0.175576 0.719228 0.398840 -0.147877 0.711840 0.329888 -0.127032 0.670525 0.519012 -0.197040 0.643644 0.463954 -0.186957 0.617012 0.408673 -0.176730 0.622612 0.417418 -0.219708 0.628294 0.426231 -0.262785 0.634289 0.434807 -0.305803 0.625985 0.461689 -0.304871 0.778150 0.526889 -0.221066 0.795602 0.472767 -0.196762 0.814673 0.418972 -0.173506 0.843766 0.445606 -0.194612 0.873273 0.472181 -0.216094 0.901098 0.499528 -0.237771 0.879993 0.516841 -0.244858 0.684239 0.285049 -0.084050 0.635382 0.328366 -0.092756 0.588190 0.373295 -0.101161 0.583753 0.339651 -0.126693 0.580662 0.308230 -0.153610 0.578003 0.280062 -0.183552 0.580990 0.307037 -0.191787 0.728843 0.264399 -0.136356 0.690709 0.275418 -0.186839 0.650415 0.285922 -0.234983 0.634993 0.262412 -0.202234 0.615999 0.240365 -0.169670 0.599223 0.218604 -0.136351 0.588247 0.244692 -0.136818 0.770689 0.281349 -0.060843 
4.408000 0.686033 0.595804 -0.269591 0.716100 0.580422 -0.254336 0.733874 0.615946 -0.232793 0.746126 0.586374 -0.233167 0.744549 0.557977 -0.217460 0.735164 0.461865 -0.173744 0.720154 0.397781 -0.142255 0.707410 0.328107 -0.126898 0.667091 0.512441 -0.197085 0.637941 0.458873 -0.185354 0.609190 0.404926 -0.173248 0.617640 0.415672 -0.215406 0.626020 0.426411 -0.257607 0.633765 0.437327 -0.299876 0.624774 0.463415 -0.305511 0.776058 0.525712 -0.219864 0.795916 0.471914 -0.196846 0.816230 0.418585 -0.173879 0.844775 0.446027 -0.194266 0.873994 0.473102 -0.214434 0.902960 0.499931 -0.234504 0.882705 0.518307 -0.241230 0.675390 0.282587 -0.088030 0.630754 0.331042 -0.092035 0.586928 0.381037 -0.094774 0.579184 0.350761 -0.123634 0.573542 0.322830 -0.153369 0.569198 0.296219 -0.183904 0.572332 0.323938 -0.188842 0.719875 0.262270 -0.140059 0.681970 0.278434 -0.189065 0.641834 0.294558 -0.236172 0.623608 0.273088 -0.203679 0.603789 0.252615 -0.171004 0.585627 0.232580 -0.137566 0.577995 0.259719 -0.137732 0.761974 0.270699 -0.063990 
4.440000 0.688576 0.592861 -0.269353 0.717548 0.578733 -0.251041 0.738269 0.616435 -0.237063 0.748285 0.586616 -0.231172 0.746190 0.558296 -0.215136 0.736176 0.462518 -0.169757 0.718211 0.401358 -0.134460 0.711200 0.330042 -0.123477 0.670570 0.515060 -0.192593 0.640897 0.461461 -0.181988 0.610821 0.407853 -0.171435 0.618663 0.416599 -0.214109 0.626710 0.425705 -0.256750 0.634754 0.434949 -0.299336 0.626543 0.461301 -0.304977 0.778552 0.527118 -0.212735 0.796211 0.469936 -0.196800 0.815830 0.413576 -0.181330 0.844318 0.442868 -0.199679 0.873248 0.472167 -0.218411 0.900118 0.502310 -0.237270 0.878485 0.519729 -0.242065 0.684854 0.279474 -0.086743 0.636845 0.324026 -0.090361 0.589898 0.369831 -0.093114 0.584807 0.339650 -0.122588 0.579939 0.311279 -0.152585 0.574932 0.285723 -0.184087 0.576292 0.313652 -0.187971 0.728613 0.266342 -0.140009 0.689260 0.280449 -0.188597 0.647528 0.294626 -0.235069 0.631964 0.269805 -0.203614 0.614045 0.246413 -0.171618 0.598196 0.224247 -0.138215 0.588500 0.250816 -0.137313 0.770324 0.273951 -0.063669 
4.472000 0.691010 0.586945 -0.267716 0.722819 0.576723 -0.251725 0.733328 0.614389 -0.228863 0.750645 0.587512 -0.229506 0.747843 0.558944 -0.214691 0.735738 0.462609 -0.173329 0.717202 0.402730 -0.137114 0.708206 0.332654 -0.125117 0.670839 0.518747 -0.194614 0.639229 0.466666 -0.183305 0.607899 0.414406 -0.171845 0.619232 0.421882 -0.214070 0.630736 0.428679 -0.256361 0.642239 0.435065 -0.298718 0.628011 0.459313 -0.297780 0.778779 0.526175 -0.216439 0.797713 0.469298 -0.200929 0.819966 0.413510 -0.186363 0.847279 0.444738 -0.203628 0.874800 0.476369 -0.221282 0.898485 0.509273 -0.239288 0.875833 0.525791 -0.242146 0.680821 0.284577 -0.086270 0.638048 0.335331 -0.090492 0.595260 0.386540 -0.092687 0.586194 0.357185 -0.121993 0.578861 0.329084 -0.152062 0.572170 0.301740 -0.183008 0.571756 0.329852 -0.185731 0.723677 0.267793 -0.140807 0.686766 0.282157 -0.190999 0.647461 0.295008 -0.239782 0.629281 0.272632 -0.207696 0.609835 0.251466 -0.175351 0.592005 0.231813 -0.141607 0.582128 0.258202 -0.143747 0.767803 0.274891 -0.067020 
4.536000 0.690722 0.589437 -0.262156 0.722467 0.575946 -0.248632 0.742612 0.613890 -0.234076 0.755007 0.584466 -0.232016 0.751618 0.556572 -0.215734 0.738355 0.462237 -0.168933 0.717250 0.401769 -0.134660 0.712220 0.330817 -0.122290 0.676880 0.522089 -0.187459 0.644942 0.469217 -0.181680 0.612607 0.416427 -0.175683 0.623758 0.421890 -0.218010 0.634920 0.427604 -0.260491 0.645376 0.433901 -0.302893 0.630611 0.457807 -0.301788 0.784889 0.523824 -0.210968 0.801248 0.465350 -0.198371 0.820893 0.407814 -0.186871 0.849304 0.438198 -0.203859 0.877950 0.469116 -0.220880 0.902531 0.501393 -0.238051 0.879909 0.517680 -0.242084 0.687832 0.280094 -0.084394 0.641287 0.326021 -0.087585 0.594736 0.372315 -0.088888 0.587924 0.344872 -0.120688 0.582506 0.319648 -0.153802 0.576777 0.294976 -0.186967 0.576325 0.323118 -0.188480 0.727844 0.266887 -0.139474 0.689688 0.283092 -0.188542 0.649731 0.296962 -0.236529 0.632504 0.273415 -0.204719 0.613392 0.251077 -0.172396 0.596216 0.229771 -0.138916 0.586361 0.256184 -0.139506 0.774980 0.274993 -0.065987 
4.568000 0.691074 0.590380 -0.262046 0.721965 0.574628 -0.248990 0.745108 0.611051 -0.235125 0.755269 0.580780 -0.233008 0.751922 0.552659 -0.217070 0.738370 0.457715 -0.171368 0.717606 0.397537 -0.136300 0.710259 0.326694 -0.124865 0.675718 0.515307 -0.192505 0.644003 0.462149 -0.187328 0.612029 0.408966 -0.181954 0.625091 0.416457 -0.223350 0.637423 0.424153 -0.265164 0.648480 0.432230 -0.307072 0.627197 0.450616 -0.307993 0.784655 0.522008 -0.209797 0.800764 0.463460 -0.197553 0.819617 0.405731 -0.186224 0.848156 0.435548 -0.203850 0.877151 0.465769 -0.221377 0.903110 0.497319 -0.238596 0.881682 0.515560 -0.240129 0.683194 0.276398 -0.087978 0.637868 0.323678 -0.092026 0.592938 0.371588 -0.094822 0.587025 0.343857 -0.126535 0.582644 0.318510 -0.159793 0.577898 0.294756 -0.193872 0.584650 0.321396 -0.200379 0.725456 0.262771 -0.143129 0.689933 0.279339 -0.194107 0.650601 0.294004 -0.243143 0.632383 0.270345 -0.211923 0.612824 0.248556 -0.179553 0.597084 0.228315 -0.145054 0.587894 0.255069 -0.145852 0.770266 0.269563 -0.067587 
4.604000 0.692381 0.591576 -0.257090 0.723512 0.575399 -0.245208 0.746522 0.611259 -0.229866 0.756876 0.580975 -0.229418 0.752661 0.552800 -0.213839 0.735899 0.457735 -0.169803 0.715339 0.396800 -0.135728 0.710880 0.325504 -0.123302 0.674018 0.515780 -0.192920 0.646760 0.460280 -0.187114 0.619601 0.404593 -0.181110 0.629753 0.412438 -0.223330 0.639691 0.420748 -0.265692 0.648955 0.429467 -0.307972 0.628060 0.448302 -0.307679 0.782935 0.519668 -0.211149 0.801599 0.462415 -0.196452 0.822439 0.406011 -0.182590 0.849901 0.435755 -0.201853 0.877752 0.465980 -0.220840 0.902832 0.497020 -0.239667 0.881340 0.515227 -0.240294 0.683414 0.274286 -0.087864 0.639653 0.322487 -0.092465 0.596129 0.370937 -0.096187 0.588796 0.343431 -0.127835 0.582112 0.317761 -0.160208 0.575009 0.294407 -0.193620 0.581536 0.321400 -0.198937 0.726156 0.261732 -0.141432 0.688424 0.279722 -0.190625 0.649059 0.295950 -0.238352 0.631499 0.271993 -0.207040 0.611130 0.249852 -0.175173 0.592930 0.228331 -0.142241 0.583801 0.255160 -0.142179 0.774004 0.269129 -0.068385 
4.636000 0.681208 0.589530 -0.257091 0.713035 0.575244 -0.244558 0.736238 0.612825 -0.233961 0.747257 0.582983 -0.230470 0.745063 0.554577 -0.214717 0.736985 0.458441 -0.170292 0.717932 0.397254 -0.135555 0.710326 0.325931 -0.124710 0.674085 0.517035 -0.189729 0.642523 0.463889 -0.185861 0.611093 0.410714 -0.181814 0.623928 0.422257 -0.222614 0.635689 0.433986 -0.263716 0.648107 0.445063 -0.304758 0.627030 0.463669 -0.305829 0.782442 0.521256 -0.210979 0.803306 0.465181 -0.194516 0.825584 0.409503 -0.178594 0.852041 0.438170 -0.200164 0.878665 0.467363 -0.221403 0.903734 0.497382 -0.242281 0.883740 0.517024 -0.239349 0.683299 0.275501 -0.088210 0.638570 0.323415 -0.091500 0.594981 0.372585 -0.093579 0.587744 0.345000 -0.125085 0.581665 0.320065 -0.157820 0.575774 0.298417 -0.192222 0.581727 0.325786 -0.195568 0.724503 0.261919 -0.142832 0.685834 0.278219 -0.191169 0.646308 0.292802 -0.238597 0.629148 0.269682 -0.206746 0.608458 0.249319 -0.174346 0.589142 0.230265 -0.141175 0.579665 0.256934 -0.143322 0.771799 0.267011 -0.070506 
4.668000 0.692020 0.597466 -0.270067 0.719678 0.579602 -0.253009 0.741528 0.613967 -0.233424 0.750005 0.583165 -0.231357 0.747540 0.554147 -0.216626 0.736681 0.456309 -0.176184 0.718627 0.396977 -0.137692 0.711152 0.326120 -0.124200 0.671239 0.508626 -0.201920 0.641995 0.454520 -0.193086 0.613026 0.400111 -0.184046 0.622346 0.412451 -0.225489 0.632030 0.425072 -0.266844 0.641824 0.437747 -0.308148 0.620444 0.455949 -0.310271 0.781234 0.521368 -0.215601 0.803402 0.466390 -0.197793 0.826587 0.411870 -0.180355 0.852612 0.440623 -0.202322 0.878857 0.469499 -0.224317 0.903894 0.498843 -0.246153 0.883222 0.517951 -0.245071 0.683960 0.276725 -0.086129 0.636820 0.321872 -0.092728 0.590417 0.368046 -0.099014 0.585346 0.339023 -0.129712 0.583370 0.313518 -0.162982 0.583975 0.291681 -0.198369 0.586174 0.319855 -0.199715 0.727255 0.261824 -0.140411 0.694187 0.276653 -0.193759 0.655860 0.291561 -0.243761 0.636876 0.267281 -0.213447 0.617465 0.243701 -0.182236 0.601329 0.223639 -0.148319 0.593042 0.249630 -0.155114 0.771976 0.270479 -0.065942 
4.700000 0.692659 0.601509 -0.272964 0.719105 0.582592 -0.255083 0.742233 0.616052 -0.235373 0.749242 0.584923 -0.232687 0.747007 0.556588 -0.216394 0.738138 0.460565 -0.170534 0.719823 0.398816 -0.136085 0.712530 0.327178 -0.126196 0.672934 0.511475 -0.199181 0.644160 0.457006 -0.191398 0.615411 0.402382 -0.183518 0.624223 0.413709 -0.225371 0.633103 0.425333 -0.267218 0.641935 0.437072 -0.309000 0.620699 0.455511 -0.310566 0.783469 0.523846 -0.210949 0.805698 0.468237 -0.194925 0.828586 0.412894 -0.179157 0.854566 0.441485 -0.201171 0.880504 0.470168 -0.223343 0.905465 0.499137 -0.245436 0.884306 0.517722 -0.245411 0.684915 0.275873 -0.091331 0.637979 0.321590 -0.094894 0.591051 0.367708 -0.096719 0.586917 0.339959 -0.128668 0.584683 0.315234 -0.162508 0.582772 0.292680 -0.197644 0.581931 0.320921 -0.198453 0.728281 0.263650 -0.144852 0.692110 0.277696 -0.196196 0.654314 0.290918 -0.245926 0.636185 0.266508 -0.215324 0.615759 0.244123 -0.184010 0.596571 0.222652 -0.152176 0.585784 0.248432 -0.155566 0.772266 0.268684 -0.068689 
4.732000 0.692552 0.591462 -0.266434 0.720794 0.576421 -0.247771 0.739263 0.613286 -0.229304 0.749785 0.583295 -0.225670 0.746956 0.554751 -0.210575 0.734300 0.458408 -0.168684 0.716047 0.398393 -0.131870 0.709393 0.327488 -0.120123 0.668757 0.511630 -0.193552 0.641835 0.455881 -0.188650 0.614813 0.400114 -0.183630 0.624438 0.415473 -0.223940 0.634419 0.430767 -0.264286 0.644303 0.446000 -0.304567 0.622697 0.463802 -0.302205 0.777261 0.522921 -0.211184 0.802678 0.469013 -0.194845 0.829505 0.415783 -0.178415 0.853126 0.445777 -0.201353 0.876586 0.475590 -0.224909 0.898426 0.505828 -0.249060 0.881114 0.527868 -0.251938 0.682198 0.277200 -0.083442 0.635594 0.323170 -0.088085 0.589006 0.369694 -0.090926 0.584767 0.341009 -0.121988 0.582108 0.314837 -0.154398 0.579603 0.290081 -0.187444 0.577441 0.318053 -0.188632 0.725612 0.263550 -0.137257 0.690982 0.279000 -0.189271 0.652922 0.292394 -0.239332 0.634290 0.268743 -0.208158 0.614418 0.246306 -0.176070 0.597790 0.224659 -0.142484 0.587683 0.250842 -0.143452 0.768565 0.271088 -0.061323 
4.768000 0.686810 0.593500 -0.267437 0.715201 0.579108 -0.248411 0.736271 0.616565 -0.234057 0.745839 0.586673 -0.227797 0.743143 0.558645 -0.211306 0.733391 0.463601 -0.164626 0.715926 0.401724 -0.130516 0.708053 0.330319 -0.122365 0.669112 0.515028 -0.195147 0.641025 0.460094 -0.188602 0.613235 0.404887 -0.182147 0.621863 0.419675 -0.223032 0.630469 0.434827 -0.263828 0.638957 0.450248 -0.304467 0.618301 0.469135 -0.301205 0.779919 0.524961 -0.206413 0.802505 0.468518 -0.194030 0.825610 0.412056 -0.182675 0.851581 0.442414 -0.202152 0.877438 0.472897 -0.221856 0.902352 0.503593 -0.241746 0.881509 0.522498 -0.243304 0.680888 0.279121 -0.086885 0.637813 0.328679 -0.091590 0.597131 0.380003 -0.096730 0.588783 0.349236 -0.124757 0.581145 0.319158 -0.153257 0.573473 0.289485 -0.182798 0.571907 0.317526 -0.185690 0.723964 0.267195 -0.142900 0.685784 0.282400 -0.192284 0.643963 0.296512 -0.238593 0.628098 0.271519 -0.206971 0.611256 0.247025 -0.174972 0.597075 0.224828 -0.141323 0.586994 0.251103 -0.141730 0.766779 0.269561 -0.067633 
4.800000 0.695501 0.590662 -0.265037 0.723761 0.575750 -0.246263 0.740374 0.612241 -0.225169 0.752040 0.582548 -0.222756 0.749068 0.553899 -0.207865 0.737178 0.457219 -0.166835 0.717079 0.396137 -0.132770 0.709179 0.324998 -0.122737 0.673253 0.510560 -0.194583 0.644598 0.455721 -0.189565 0.615688 0.400907 -0.184490 0.624408 0.416342 -0.225064 0.633353 0.431546 -0.265740 0.642124 0.446701 -0.306459 0.621149 0.465268 -0.303809 0.782425 0.522280 -0.207017 0.804523 0.465968 -0.194315 0.827716 0.410293 -0.181636 0.853330 0.440704 -0.201855 0.879386 0.470906 -0.222218 0.904317 0.501504 -0.242699 0.882905 0.519763 -0.244197 0.681341 0.274540 -0.086868 0.636541 0.322455 -0.090478 0.593495 0.372211 -0.093560 0.586789 0.343051 -0.123686 0.579747 0.314674 -0.153116 0.572499 0.287601 -0.183134 0.575599 0.315425 -0.186994 0.724663 0.261311 -0.141347 0.685109 0.277562 -0.189084 0.643638 0.291948 -0.235219 0.627937 0.267641 -0.203253 0.609354 0.245731 -0.170314 0.592683 0.225156 -0.136249 0.582848 0.251615 -0.136975 0.768468 0.266132 -0.066147 
4.832000 0.701198 0.588063 -0.270242 0.727778 0.575680 -0.247536 0.740912 0.614102 -0.227531 0.753208 0.585157 -0.221612 0.749587 0.555852 -0.207743 0.735235 0.457269 -0.170360 0.716743 0.396554 -0.134053 0.709683 0.325111 -0.121750 0.672157 0.511912 -0.197944 0.645077 0.456445 -0.191517 0.617957 0.400903 -0.184943 0.627177 0.415113 -0.225799 0.636222 0.429258 -0.266817 0.644763 0.443449 -0.307882 0.622138 0.460155 -0.306492 0.782334 0.522067 -0.207317 0.806256 0.466770 -0.193407 0.831225 0.412043 -0.179723 0.855406 0.442275 -0.201830 0.879961 0.472407 -0.224095 0.903482 0.502800 -0.246289 0.880675 0.519139 -0.248897 0.683648 0.275300 -0.083692 0.641734 0.325055 -0.091338 0.601358 0.376221 -0.098061 0.592128 0.345210 -0.125647 0.582560 0.315353 -0.152955 0.572862 0.287257 -0.181577 0.576127 0.314584 -0.187475 0.725233 0.261108 -0.138428 0.686790 0.278607 -0.186340 0.646322 0.294651 -0.232171 0.629937 0.270325 -0.200317 0.610714 0.247359 -0.168100 0.593157 0.225834 -0.134946 0.583552 0.252539 -0.134361 0.770690 0.267181 -0.066425 
4.868000 0.687541 0.584427 -0.257388 0.718337 0.574937 -0.239101 0.731672 0.615177 -0.222740 0.747004 0.587497 -0.218187 0.744383 0.557802 -0.205471 0.735441 0.458003 -0.171208 0.717296 0.397197 -0.134672 0.709887 0.325619 -0.122669 0.670659 0.514328 -0.193608 0.638744 0.462043 -0.186372 0.607265 0.409537 -0.179175 0.620923 0.421267 -0.219907 0.635116 0.432177 -0.260544 0.649352 0.443176 -0.301130 0.630282 0.463837 -0.301679 0.779355 0.523935 -0.210987 0.802732 0.468004 -0.198941 0.827412 0.412784 -0.187149 0.851889 0.444002 -0.207634 0.876932 0.475169 -0.228120 0.900793 0.506719 -0.248364 0.879106 0.524634 -0.249998 0.683017 0.275733 -0.085175 0.639617 0.324396 -0.091386 0.598053 0.374896 -0.097008 0.590503 0.345777 -0.127268 0.582615 0.317876 -0.156640 0.573557 0.291471 -0.186179 0.578168 0.318815 -0.191591 0.724548 0.261485 -0.139902 0.685661 0.276476 -0.188461 0.645126 0.290453 -0.235584 0.628449 0.267679 -0.203139 0.608703 0.247572 -0.169824 0.590592 0.228894 -0.135307 0.581923 0.255919 -0.136451 0.771641 0.267033 -0.068151 
4.900000 0.695227 0.589870 -0.266120 0.722554 0.577920 -0.244100 0.737210 0.616935 -0.226435 0.749191 0.588019 -0.219825 0.746849 0.558383 -0.206515 0.735398 0.458877 -0.170699 0.717473 0.396933 -0.136511 0.711221 0.325716 -0.123421 0.669777 0.514143 -0.189875 0.639523 0.460198 -0.184568 0.609298 0.406137 -0.179201 0.623457 0.417794 -0.219484 0.637986 0.429283 -0.259753 0.652634 0.440638 -0.299978 0.632208 0.459828 -0.302687 0.777965 0.524890 -0.210868 0.802973 0.470258 -0.196359 0.829493 0.416424 -0.181935 0.853510 0.447838 -0.202613 0.877635 0.479102 -0.223889 0.900055 0.510725 -0.245616 0.878155 0.528381 -0.247831 0.686670 0.276051 -0.084320 0.641170 0.322908 -0.088719 0.596561 0.370792 -0.091943 0.587191 0.341991 -0.121841 0.578128 0.314409 -0.151987 0.569090 0.288246 -0.182894 0.573568 0.315305 -0.189508 0.725463 0.261390 -0.139979 0.683928 0.277094 -0.186003 0.641477 0.291525 -0.230776 0.626344 0.268717 -0.197485 0.607983 0.248317 -0.163434 0.591250 0.227811 -0.128947 0.580556 0.254116 -0.127649 0.774705 0.268389 -0.069498 
4.936000 0.696753 0.593935 -0.269497 0.721375 0.579986 -0.245539 0.739785 0.617920 -0.228936 0.747894 0.588167 -0.220397 0.745580 0.558058 -0.208294 0.734239 0.457395 -0.175964 0.718521 0.395437 -0.140815 0.711362 0.325148 -0.124435 0.669413 0.515925 -0.185956 0.640671 0.461004 -0.182962 0.611326 0.406335 -0.180076 0.623589 0.418252 -0.220914 0.636477 0.429795 -0.261719 0.650084 0.440806 -0.302372 0.630282 0.460666 -0.303701 0.776550 0.525190 -0.214106 0.802875 0.471295 -0.199207 0.829728 0.417929 -0.184317 0.853298 0.449176 -0.205580 0.877410 0.480153 -0.227015 0.901140 0.511101 -0.248383 0.880600 0.530311 -0.250039 0.686935 0.277614 -0.082378 0.641329 0.324394 -0.088424 0.596624 0.372041 -0.094040 0.586906 0.342623 -0.123238 0.578321 0.315500 -0.154048 0.569882 0.291139 -0.186666 0.575685 0.318194 -0.192359 0.724998 0.260065 -0.139773 0.684438 0.275373 -0.187426 0.642178 0.289883 -0.233413 0.625838 0.267588 -0.200680 0.607780 0.246611 -0.167387 0.592024 0.227223 -0.133081 0.581653 0.253547 -0.134819 0.776305 0.269810 -0.070337 
4.968000 0.702173 0.591800 -0.277489 0.722822 0.580392 -0.248844 0.734869 0.619892 -0.230237 0.743489 0.591099 -0.219236 0.742418 0.560852 -0.206924 0.736120 0.459538 -0.174371 0.720318 0.397302 -0.139723 0.714141 0.326338 -0.125462 0.670010 0.515365 -0.188093 0.641056 0.460460 -0.187258 0.611935 0.405537 -0.186330 0.626051 0.417743 -0.226380 0.640042 0.430071 -0.266545 0.653564 0.442558 -0.306697 0.632014 0.460613 -0.307721 0.777331 0.525855 -0.214619 0.804392 0.471994 -0.200402 0.832108 0.418114 -0.187841 0.855410 0.450470 -0.207720 0.878653 0.482869 -0.228178 0.900535 0.515690 -0.248836 0.880838 0.535573 -0.252134 0.689159 0.276858 -0.086168 0.643243 0.321782 -0.097624 0.597335 0.366591 -0.108246 0.591150 0.337279 -0.138580 0.585118 0.309220 -0.170046 0.577670 0.281503 -0.201767 0.579818 0.308298 -0.210464 0.729228 0.262028 -0.141696 0.693081 0.278419 -0.192561 0.655116 0.293952 -0.241851 0.637475 0.267410 -0.212866 0.617666 0.241706 -0.184174 0.599551 0.217133 -0.154250 0.588346 0.242747 -0.158071 0.777502 0.271801 -0.068752 
5.000000 0.699887 0.593324 -0.266989 0.722770 0.579011 -0.241585 0.738626 0.616822 -0.222051 0.746768 0.586962 -0.214029 0.743928 0.556601 -0.203313 0.731868 0.455161 -0.175981 0.718289 0.395972 -0.136114 0.709208 0.325627 -0.124270 0.667351 0.513411 -0.191683 0.635675 0.460160 -0.188810 0.604095 0.406693 -0.185977 0.619216 0.420272 -0.225301 0.634800 0.434006 -0.264454 0.650427 0.447945 -0.303315 0.630568 0.467863 -0.303313 0.776148 0.524899 -0.208369 0.804261 0.471691 -0.194346 0.833146 0.419149 -0.181281 0.854447 0.451449 -0.203674 0.876782 0.483557 -0.226072 0.898197 0.515636 -0.248284 0.880539 0.536801 -0.254175 0.679311 0.276586 -0.087910 0.632750 0.321929 -0.097154 0.589195 0.369595 -0.108307 0.586468 0.339607 -0.138416 0.584356 0.310955 -0.169596 0.581016 0.282770 -0.200866 0.586035 0.309675 -0.207799 0.724228 0.261187 -0.141448 0.692130 0.274317 -0.196077 0.654945 0.286781 -0.247756 0.635739 0.263287 -0.216976 0.615666 0.240570 -0.185527 0.598576 0.221109 -0.151825 0.590436 0.248192 -0.153306 0.766546 0.268410 -0.064466 
5.036000 0.701147 0.598105 -0.269722 0.723476 0.584252 -0.243558 0.740405 0.622169 -0.225528 0.747603 0.592459 -0.216083 0.743716 0.562176 -0.204690 0.727857 0.461118 -0.175216 0.719176 0.399520 -0.136456 0.710077 0.328562 -0.121083 0.664692 0.519574 -0.194655 0.637577 0.464067 -0.189654 0.610491 0.408491 -0.184518 0.622769 0.421820 -0.224998 0.635444 0.435191 -0.265344 0.648503 0.448519 -0.305593 0.634104 0.472731 -0.306931 0.774087 0.529512 -0.206665 0.803644 0.476333 -0.196253 0.835168 0.424602 -0.186713 0.853920 0.458743 -0.209087 0.873192 0.492862 -0.232261 0.889566 0.527179 -0.255516 0.867016 0.543531 -0.259891 0.680081 0.280385 -0.083597 0.633614 0.324749 -0.094834 0.587681 0.369958 -0.105406 0.584341 0.339454 -0.134912 0.581516 0.310421 -0.165198 0.578531 0.282010 -0.195874 0.580102 0.309643 -0.201480 0.725704 0.263651 -0.133949 0.691114 0.277675 -0.186508 0.655744 0.292989 -0.237834 0.638205 0.269224 -0.206742 0.619391 0.245512 -0.176156 0.600286 0.222483 -0.145330 0.589769 0.248459 -0.146762 0.766076 0.274026 -0.056897 
5.068000 0.716922 0.599030 -0.281229 0.732252 0.583265 -0.251369 0.743362 0.619851 -0.227244 0.748383 0.589511 -0.218473 0.744388 0.559754 -0.206276 0.726120 0.460388 -0.174438 0.716594 0.401291 -0.133241 0.709009 0.330915 -0.119310 0.660725 0.515356 -0.196056 0.634129 0.459646 -0.189823 0.607460 0.403745 -0.183459 0.619766 0.415016 -0.224405 0.632047 0.426646 -0.265368 0.644076 0.438474 -0.306298 0.627391 0.460374 -0.312334 0.769610 0.530004 -0.207888 0.806183 0.481711 -0.196662 0.845117 0.435964 -0.187195 0.855638 0.470125 -0.214959 0.866674 0.504382 -0.243954 0.873113 0.538057 -0.272922 0.848396 0.550788 -0.277663 0.680067 0.282342 -0.081861 0.634487 0.328044 -0.093027 0.589442 0.374255 -0.102971 0.585026 0.342526 -0.130960 0.579902 0.311708 -0.158981 0.573964 0.282584 -0.188352 0.574994 0.310019 -0.194317 0.725941 0.266386 -0.133265 0.689117 0.278669 -0.184702 0.650320 0.291066 -0.234544 0.632475 0.267357 -0.203577 0.612987 0.244719 -0.172283 0.594968 0.222743 -0.140064 0.584983 0.249188 -0.140349 0.764640 0.276905 -0.054225 
5.100000 0.714180 0.605125 -0.273552 0.728565 0.588595 -0.243630 0.732379 0.623787 -0.215390 0.740598 0.593615 -0.208673 0.736781 0.562599 -0.199912 0.721204 0.459551 -0.179473 0.717055 0.399872 -0.138122 0.709820 0.329451 -0.123585 0.656986 0.517122 -0.198164 0.631230 0.461231 -0.190556 0.605534 0.405186 -0.182795 0.617637 0.416594 -0.223837 0.629827 0.428310 -0.264874 0.642649 0.439904 -0.305601 0.630922 0.463453 -0.315593 0.766394 0.531621 -0.203639 0.805801 0.485421 -0.192519 0.846669 0.441050 -0.183184 0.855672 0.474709 -0.211709 0.865144 0.508636 -0.240958 0.871320 0.542024 -0.269823 0.845331 0.551691 -0.274873 0.681668 0.280798 -0.085391 0.633664 0.324541 -0.093664 0.586876 0.369246 -0.101802 0.583580 0.337863 -0.130429 0.580101 0.307923 -0.159685 0.576170 0.280470 -0.190906 0.576482 0.308447 -0.194519 0.726885 0.264983 -0.137962 0.690626 0.276981 -0.189918 0.651529 0.289471 -0.239560 0.634061 0.265489 -0.208353 0.615096 0.241786 -0.177282 0.598003 0.218674 -0.145222 0.587922 0.245033 -0.144566 0.767249 0.276082 -0.059484 
5.136000 0.721439 0.604677 -0.277439 0.730362 0.588634 -0.245187 0.736406 0.624904 -0.218838 0.739504 0.594484 -0.209401 0.735877 0.563732 -0.199391 0.719878 0.461474 -0.174689 0.716649 0.401094 -0.134452 0.708680 0.330615 -0.121953 0.654746 0.517850 -0.192223 0.636653 0.458780 -0.186597 0.618695 0.399530 -0.180826 0.625643 0.413870 -0.222147 0.633269 0.427849 -0.263579 0.642236 0.441360 -0.304777 0.630799 0.466750 -0.308406 0.763824 0.532542 -0.202174 0.804718 0.487629 -0.190194 0.847468 0.445104 -0.180271 0.853893 0.477168 -0.211418 0.860255 0.509822 -0.243431 0.862417 0.541884 -0.274690 0.836462 0.552226 -0.278500 0.680037 0.281828 -0.084678 0.633693 0.327539 -0.094676 0.587807 0.373514 -0.103437 0.585493 0.341782 -0.131660 0.582519 0.311011 -0.160364 0.578123 0.281092 -0.189998 0.578383 0.308450 -0.196471 0.726634 0.266429 -0.136814 0.691728 0.279183 -0.189380 0.653180 0.292230 -0.239050 0.635894 0.266870 -0.208664 0.617087 0.241640 -0.178286 0.601065 0.217739 -0.146273 0.590544 0.243855 -0.145239 0.766068 0.275884 -0.060159 
5.168000 0.723309 0.599525 -0.282786 0.727007 0.585458 -0.248622 0.735920 0.622626 -0.224480 0.733785 0.593078 -0.212311 0.732432 0.561902 -0.202112 0.724238 0.458224 -0.176791 0.719136 0.398696 -0.135043 0.709703 0.328350 -0.120411 0.655967 0.509736 -0.193130 0.634609 0.451687 -0.187283 0.612599 0.393599 -0.181305 0.619647 0.407829 -0.222440 0.627522 0.422004 -0.263644 0.635870 0.435881 -0.304710 0.623357 0.460439 -0.310090 0.763866 0.532186 -0.201672 0.806083 0.488139 -0.190538 0.849715 0.446147 -0.181157 0.855513 0.478339 -0.212068 0.861258 0.510789 -0.243918 0.863606 0.542386 -0.275383 0.837211 0.551786 -0.278425 0.678773 0.280445 -0.083424 0.631198 0.324320 -0.093763 0.586281 0.370131 -0.103964 0.583921 0.338035 -0.131672 0.581774 0.307989 -0.160062 0.579695 0.281691 -0.191736 0.583676 0.309192 -0.196876 0.726125 0.263597 -0.133668 0.692875 0.276233 -0.187315 0.656353 0.288417 -0.238667 0.637557 0.264566 -0.207903 0.616820 0.241327 -0.177298 0.598605 0.218882 -0.145098 0.588487 0.245154 -0.145589 0.764562 0.273906 -0.056056 
5.204000 0.728136 0.594697 -0.280396 0.728177 0.581683 -0.245625 0.739319 0.618994 -0.222264 0.733447 0.590315 -0.209351 0.732953 0.559360 -0.199515 0.728060 0.456065 -0.174795 0.719780 0.393449 -0.138691 0.710018 0.323525 -0.123588 0.659030 0.509602 -0.186285 0.638511 0.451195 -0.184434 0.617709 0.392828 -0.182613 0.624387 0.408012 -0.223781 0.631014 0.423078 -0.264973 0.637623 0.438088 -0.306209 0.628616 0.464508 -0.310015 0.766450 0.531865 -0.199553 0.807933 0.486917 -0.190897 0.850514 0.443962 -0.183695 0.856373 0.477105 -0.213592 0.862561 0.510095 -0.244610 0.866007 0.541897 -0.275726 0.839090 0.549864 -0.278145 0.680209 0.276278 -0.084913 0.634346 0.322067 -0.094275 0.589802 0.369019 -0.103433 0.584813 0.337024 -0.131243 0.579780 0.306619 -0.159103 0.575722 0.279153 -0.189470 0.577898 0.306652 -0.194843 0.725573 0.258541 -0.137127 0.690012 0.275981 -0.188029 0.651294 0.291176 -0.237351 0.633614 0.264885 -0.207959 0.614663 0.239747 -0.177476 0.597916 0.217468 -0.144972 0.588059 0.244046 -0.144565 0.764748 0.270026 -0.057726 
5.236000 0.746808 0.588356 -0.274470 0.733515 0.579047 -0.241087 0.741743 0.616874 -0.217285 0.727817 0.590589 -0.205548 0.728175 0.559427 -0.196267 0.728586 0.455566 -0.173629 0.719809 0.391591 -0.140130 0.711570 0.321884 -0.122746 0.659302 0.507207 -0.190764 0.636530 0.449708 -0.186507 0.614120 0.392098 -0.182166 0.623285 0.407777 -0.222654 0.632121 0.423274 -0.263271 0.640748 0.438684 -0.304005 0.630561 0.463562 -0.312421 0.767138 0.531769 -0.194307 0.808426 0.485826 -0.189363 0.850477 0.440883 -0.185167 0.857254 0.474736 -0.213476 0.863843 0.508535 -0.242466 0.868589 0.541768 -0.271516 0.840761 0.545671 -0.273456 0.683607 0.275411 -0.082114 0.638429 0.321901 -0.091658 0.593844 0.368933 -0.099579 0.588336 0.336726 -0.126838 0.582696 0.305820 -0.154625 0.576407 0.276936 -0.184056 0.576038 0.304606 -0.188773 0.727059 0.256549 -0.133969 0.691712 0.273778 -0.184520 0.652870 0.289679 -0.231995 0.635515 0.264409 -0.200905 0.616331 0.239144 -0.170245 0.598879 0.216731 -0.137757 0.590126 0.243659 -0.136522 0.768773 0.269715 -0.058155 
5.268000 0.747593 0.585988 -0.276932 0.732681 0.577806 -0.243943 0.741582 0.615652 -0.220434 0.726141 0.590170 -0.208833 0.726832 0.559466 -0.198131 0.728767 0.456807 -0.170757 0.719823 0.391214 -0.140180 0.711639 0.321090 -0.123345 0.659207 0.507455 -0.190281 0.637290 0.449546 -0.188053 0.615496 0.391684 -0.185754 0.625497 0.408918 -0.225442 0.635123 0.425737 -0.265357 0.644454 0.442402 -0.305460 0.632020 0.465661 -0.315334 0.766739 0.532640 -0.193877 0.806881 0.485576 -0.190146 0.847773 0.439466 -0.187040 0.855911 0.474087 -0.213987 0.863612 0.508566 -0.241724 0.869079 0.542216 -0.269866 0.841213 0.545334 -0.272475 0.683778 0.274037 -0.083308 0.639186 0.320991 -0.093212 0.594715 0.368285 -0.101342 0.588926 0.337064 -0.129668 0.583578 0.306969 -0.158689 0.577625 0.277459 -0.188285 0.577276 0.305133 -0.193175 0.726508 0.255833 -0.135316 0.692014 0.273255 -0.186307 0.654554 0.289542 -0.234933 0.636183 0.263986 -0.204921 0.616183 0.238243 -0.175563 0.598068 0.213725 -0.144785 0.588302 0.240124 -0.143098 0.770710 0.267577 -0.061721 
5.336000 0.751481 0.587241 -0.276410 0.736387 0.578010 -0.243780 0.743498 0.615661 -0.219541 0.728837 0.589428 -0.208536 0.729189 0.558578 -0.197746 0.730126 0.455543 -0.170233 0.719715 0.392498 -0.135341 0.711237 0.322203 -0.120470 0.661462 0.506054 -0.189313 0.640715 0.447660 -0.185803 0.619805 0.389257 -0.182151 0.627688 0.406514 -0.222091 0.635646 0.423851 -0.262053 0.643810 0.441058 -0.302031 0.630931 0.464195 -0.311517 0.769228 0.529735 -0.195390 0.810111 0.483138 -0.190959 0.851759 0.437526 -0.187188 0.860131 0.472708 -0.213346 0.867943 0.507833 -0.240479 0.873543 0.542404 -0.267954 0.845765 0.545292 -0.271634 0.683056 0.274376 -0.081221 0.637307 0.320712 -0.089812 0.592486 0.367902 -0.098147 0.587772 0.336874 -0.127098 0.583645 0.307541 -0.156557 0.578974 0.279836 -0.187049 0.579897 0.307784 -0.191202 0.726644 0.257407 -0.135593 0.693163 0.273601 -0.188153 0.654777 0.290173 -0.236756 0.636447 0.264973 -0.206509 0.617176 0.239266 -0.176712 0.600578 0.215423 -0.145283 0.592463 0.242291 -0.143314 0.771057 0.267159 -0.060921 
5.368000 0.754106 0.586090 -0.274718 0.737540 0.576997 -0.242775 0.742209 0.615355 -0.218993 0.727778 0.588889 -0.208287 0.728352 0.558268 -0.197107 0.730235 0.455837 -0.168222 0.718888 0.393643 -0.132207 0.712095 0.322447 -0.121046 0.661826 0.506208 -0.190122 0.640793 0.447923 -0.187050 0.619704 0.389639 -0.183842 0.628439 0.406593 -0.223713 0.637286 0.423475 -0.263694 0.646213 0.440185 -0.303629 0.631385 0.463035 -0.310563 0.769862 0.528378 -0.197198 0.810950 0.482120 -0.191720 0.852758 0.436640 -0.187121 0.861621 0.471868 -0.212998 0.870106 0.507290 -0.239403 0.876608 0.542391 -0.265772 0.848867 0.546183 -0.268851 0.685391 0.271880 -0.084709 0.640392 0.318973 -0.091976 0.595328 0.366285 -0.097374 0.589483 0.337703 -0.128364 0.584343 0.310378 -0.159908 0.578914 0.283798 -0.191844 0.580699 0.311719 -0.195949 0.727598 0.258558 -0.138280 0.692048 0.275261 -0.189189 0.654663 0.290850 -0.237841 0.636432 0.265796 -0.207531 0.616139 0.240429 -0.177798 0.597587 0.215401 -0.147741 0.587165 0.241565 -0.146458 0.772015 0.265763 -0.062998 
5.400000 0.748448 0.585750 -0.277218 0.733114 0.576923 -0.244589 0.736271 0.616200 -0.222173 0.723501 0.589399 -0.210217 0.724451 0.558409 -0.199832 0.727649 0.455022 -0.173628 0.720258 0.392802 -0.135820 0.712135 0.321650 -0.121769 0.658715 0.505769 -0.193082 0.636989 0.447759 -0.190837 0.615248 0.389754 -0.189149 0.623050 0.408723 -0.228678 0.631549 0.427533 -0.268095 0.640261 0.446394 -0.307240 0.626424 0.469815 -0.314570 0.767660 0.528808 -0.199347 0.809247 0.482995 -0.195168 0.850963 0.437302 -0.190939 0.860823 0.472941 -0.215447 0.870226 0.508454 -0.240333 0.878789 0.543665 -0.265814 0.851222 0.547871 -0.269750 0.684767 0.272699 -0.083217 0.637308 0.317630 -0.086852 0.591728 0.364767 -0.091051 0.584391 0.335351 -0.121265 0.579066 0.308292 -0.151847 0.576099 0.283875 -0.184394 0.580851 0.311614 -0.187891 0.727000 0.257155 -0.137683 0.689673 0.273544 -0.187337 0.650481 0.289627 -0.235056 0.632491 0.265908 -0.203855 0.612746 0.242189 -0.173058 0.594530 0.218030 -0.142018 0.584783 0.244328 -0.140748 0.772460 0.264807 -0.063992 
5.468000 0.778049 0.585085 -0.258800 0.749176 0.576971 -0.236985 0.741085 0.617194 -0.217328 0.724336 0.590523 -0.211842 0.726661 0.560289 -0.200230 0.733939 0.458901 -0.169829 0.721995 0.393508 -0.140891 0.713737 0.324053 -0.124351 0.664700 0.506640 -0.194120 0.640658 0.450019 -0.185532 0.616945 0.393333 -0.177319 0.624404 0.407886 -0.218762 0.631515 0.422475 -0.260165 0.638000 0.437113 -0.301578 0.625719 0.458719 -0.314922 0.772142 0.530978 -0.202736 0.811858 0.483725 -0.196100 0.852021 0.436958 -0.189928 0.863390 0.472151 -0.214668 0.874697 0.507475 -0.239638 0.884791 0.542788 -0.264650 0.857502 0.548935 -0.267975 0.687373 0.276884 -0.083078 0.640219 0.322237 -0.088063 0.593243 0.367768 -0.092261 0.587159 0.337512 -0.121552 0.583954 0.311098 -0.154154 0.582158 0.288846 -0.189489 0.585518 0.316678 -0.192928 0.726946 0.258642 -0.139215 0.693152 0.273934 -0.192271 0.655272 0.289509 -0.242637 0.635534 0.266071 -0.212236 0.615639 0.242661 -0.181340 0.599125 0.220059 -0.148832 0.590491 0.246783 -0.148261 0.774781 0.270238 -0.064428 
5.532000 0.775691 0.589819 -0.259030 0.747728 0.580316 -0.236613 0.737970 0.620039 -0.217029 0.722765 0.592531 -0.211053 0.724908 0.561891 -0.200077 0.731578 0.459406 -0.171734 0.720082 0.397660 -0.135169 0.711570 0.327019 -0.123174 0.662451 0.507907 -0.194721 0.635466 0.452923 -0.184844 0.608661 0.397705 -0.175789 0.618342 0.410375 -0.217457 0.628098 0.423451 -0.258900 0.637997 0.436980 -0.299962 0.629913 0.459925 -0.314260 0.771802 0.529962 -0.204402 0.811503 0.482691 -0.197104 0.851762 0.435895 -0.190227 0.863434 0.470994 -0.214910 0.875024 0.506356 -0.239695 0.885692 0.541717 -0.264240 0.858543 0.548510 -0.267443 0.683381 0.277993 -0.085563 0.636943 0.324625 -0.089417 0.592125 0.372716 -0.093319 0.586106 0.342218 -0.122601 0.582264 0.314191 -0.152747 0.581573 0.291815 -0.186814 0.586375 0.319450 -0.189523 0.726247 0.262621 -0.140772 0.690932 0.277461 -0.192383 0.652292 0.291891 -0.241418 0.634168 0.267990 -0.210340 0.614371 0.244928 -0.178779 0.597070 0.222986 -0.145765 0.587953 0.249692 -0.145383 0.771211 0.268702 -0.065830 
5.564000 0.784530 0.574332 -0.249649 0.751594 0.571035 -0.232943 0.745802 0.612797 -0.216046 0.724950 0.588777 -0.212857 0.726284 0.558921 -0.200065 0.730358 0.458541 -0.165560 0.717110 0.397475 -0.128414 0.710436 0.326412 -0.117221 0.662582 0.507016 -0.191140 0.640786 0.449258 -0.184202 0.618384 0.391670 -0.177322 0.626649 0.406450 -0.218159 0.635407 0.421253 -0.258992 0.644371 0.435962 -0.299775 0.636149 0.460098 -0.311649 0.770549 0.529498 -0.199151 0.809363 0.481196 -0.196511 0.848107 0.432881 -0.193768 0.861930 0.468575 -0.216170 0.875220 0.504285 -0.238774 0.887608 0.540039 -0.261646 0.860692 0.547770 -0.264631 0.683206 0.275975 -0.081087 0.639101 0.323325 -0.091477 0.594649 0.370455 -0.099086 0.590189 0.338435 -0.126683 0.585990 0.308046 -0.155213 0.582047 0.279788 -0.185787 0.585337 0.306677 -0.193132 0.727040 0.262713 -0.133938 0.692861 0.275250 -0.186561 0.655551 0.285774 -0.236934 0.638321 0.261204 -0.205438 0.618393 0.238032 -0.173563 0.601157 0.215794 -0.140386 0.590437 0.241912 -0.140617 0.770676 0.269771 -0.060643 
5.600000 0.783098 0.570670 -0.250523 0.750015 0.567688 -0.234065 0.743870 0.609926 -0.218286 0.723061 0.585935 -0.214710 0.724753 0.555746 -0.202950 0.729889 0.454387 -0.171814 0.718796 0.394890 -0.131358 0.709942 0.324628 -0.116029 0.663099 0.506203 -0.194461 0.639062 0.449734 -0.185120 0.614730 0.393346 -0.176145 0.623670 0.406412 -0.217623 0.633544 0.419306 -0.258954 0.643599 0.432251 -0.300039 0.635373 0.458589 -0.305630 0.771565 0.526450 -0.200892 0.810962 0.478609 -0.198371 0.850217 0.430705 -0.195924 0.863940 0.467458 -0.216615 0.877285 0.504142 -0.237646 0.890159 0.540810 -0.259067 0.863277 0.547881 -0.263619 0.680199 0.276917 -0.077895 0.633744 0.321744 -0.088752 0.588713 0.367819 -0.099353 0.585760 0.336321 -0.127732 0.583543 0.307086 -0.157539 0.582266 0.281569 -0.190059 0.586114 0.309094 -0.194338 0.725946 0.259733 -0.129145 0.694406 0.276208 -0.182749 0.659874 0.290841 -0.234329 0.640466 0.265029 -0.205253 0.618435 0.240279 -0.176031 0.598804 0.216353 -0.145523 0.588102 0.242387 -0.145617 0.767460 0.270622 -0.054181 
5.632000 0.786377 0.576842 -0.243555 0.751939 0.571195 -0.231069 0.741746 0.612068 -0.214110 0.722123 0.586823 -0.214069 0.724911 0.557129 -0.201239 0.733832 0.457164 -0.166437 0.718806 0.395735 -0.130468 0.711389 0.324756 -0.118636 0.667585 0.506745 -0.195018 0.642510 0.450564 -0.187047 0.617068 0.394513 -0.179109 0.627211 0.407565 -0.220324 0.637108 0.420616 -0.261552 0.646581 0.433788 -0.302874 0.636907 0.459624 -0.308666 0.776240 0.528788 -0.195312 0.813249 0.479081 -0.194154 0.850381 0.429525 -0.192789 0.864468 0.464989 -0.215477 0.878071 0.500274 -0.238884 0.891072 0.535494 -0.262926 0.864426 0.540997 -0.270282 0.682747 0.274838 -0.082765 0.636784 0.320312 -0.093788 0.590926 0.366055 -0.103409 0.587938 0.335852 -0.133210 0.585561 0.307325 -0.163925 0.583577 0.280907 -0.196169 0.583420 0.308843 -0.199385 0.729226 0.260789 -0.133802 0.696312 0.276042 -0.187070 0.661146 0.290478 -0.238635 0.641661 0.264803 -0.209982 0.620171 0.240370 -0.181104 0.600312 0.217417 -0.150971 0.590219 0.243857 -0.151315 0.767381 0.270189 -0.055144 
5.664000 0.783536 0.582269 -0.241499 0.749801 0.573443 -0.228959 0.736881 0.612547 -0.209720 0.719173 0.585946 -0.210818 0.721429 0.555753 -0.199233 0.728656 0.454412 -0.168712 0.715627 0.394296 -0.129850 0.708821 0.323405 -0.117904 0.661291 0.503997 -0.196031 0.635460 0.448715 -0.185711 0.609186 0.393484 -0.176685 0.618661 0.406925 -0.218751 0.627871 0.420687 -0.260298 0.637201 0.435502 -0.301279 0.629812 0.461653 -0.309288 0.769418 0.526677 -0.198275 0.809038 0.479113 -0.194386 0.848758 0.431664 -0.190336 0.863238 0.466487 -0.213667 0.877599 0.501298 -0.237047 0.891879 0.536070 -0.260519 0.865537 0.541044 -0.269156 0.680688 0.273328 -0.081488 0.634094 0.318459 -0.090595 0.588471 0.364617 -0.099520 0.584331 0.334741 -0.129504 0.580253 0.305932 -0.159590 0.576628 0.279026 -0.190841 0.577441 0.306932 -0.194298 0.726450 0.259702 -0.135024 0.691486 0.275968 -0.186946 0.653033 0.291639 -0.236608 0.635038 0.265224 -0.207700 0.615755 0.240068 -0.177909 0.599050 0.216547 -0.146220 0.589184 0.243035 -0.145113 0.767363 0.268060 -0.056572 
5.700000 0.782320 0.582645 -0.238673 0.748513 0.573912 -0.226275 0.734885 0.613509 -0.208810 0.717504 0.586653 -0.209060 0.719915 0.556321 -0.197586 0.727447 0.454601 -0.167404 0.711906 0.391238 -0.135453 0.706935 0.321021 -0.119429 0.661415 0.505771 -0.192427 0.637157 0.449036 -0.185566 0.612703 0.392399 -0.178834 0.622483 0.406774 -0.219704 0.631914 0.420885 -0.260707 0.640851 0.434968 -0.301906 0.631366 0.459596 -0.311820 0.770030 0.525642 -0.197039 0.810161 0.478218 -0.195337 0.850279 0.430829 -0.193518 0.865048 0.466790 -0.214765 0.879251 0.502598 -0.236463 0.892872 0.538138 -0.258781 0.866778 0.542197 -0.268550 0.681117 0.272615 -0.079478 0.635698 0.319184 -0.088904 0.591387 0.366672 -0.097439 0.586532 0.336086 -0.126600 0.581833 0.306988 -0.156605 0.576540 0.279057 -0.187573 0.577371 0.306641 -0.193195 0.725485 0.256709 -0.132547 0.691915 0.277709 -0.182957 0.653835 0.296971 -0.229862 0.636533 0.268590 -0.201694 0.616426 0.241664 -0.172653 0.599994 0.217159 -0.141216 0.591551 0.243985 -0.137998 0.767029 0.269942 -0.057069 
5.732000 0.785241 0.573646 -0.246105 0.752886 0.569092 -0.228602 0.744761 0.611156 -0.213619 0.725550 0.586037 -0.208838 0.726224 0.555561 -0.197376 0.728126 0.453454 -0.167258 0.711859 0.390540 -0.133989 0.708122 0.318686 -0.123340 0.661905 0.505289 -0.191982 0.638356 0.447967 -0.189825 0.614693 0.390763 -0.187581 0.623614 0.407414 -0.227624 0.632509 0.423450 -0.267969 0.641279 0.439143 -0.308420 0.624421 0.456239 -0.323032 0.770654 0.524186 -0.197494 0.810722 0.476950 -0.194018 0.850736 0.429813 -0.190479 0.864558 0.465451 -0.213028 0.878660 0.500992 -0.235641 0.892976 0.536455 -0.258322 0.867148 0.541621 -0.268303 0.683431 0.266857 -0.087147 0.638130 0.313560 -0.095256 0.593320 0.360811 -0.101914 0.588581 0.331779 -0.132673 0.583100 0.303463 -0.163433 0.576466 0.275847 -0.194598 0.575159 0.303043 -0.201703 0.728571 0.256065 -0.140321 0.692014 0.279760 -0.187152 0.652594 0.301677 -0.231896 0.637098 0.269217 -0.207973 0.618279 0.239171 -0.182596 0.601417 0.212204 -0.154129 0.591505 0.238420 -0.149579 0.769280 0.264360 -0.064666 
5.768000 0.786238 0.572790 -0.248340 0.753310 0.567809 -0.232061 0.744209 0.609755 -0.217165 0.725098 0.584426 -0.213255 0.724928 0.554757 -0.200015 0.724639 0.454850 -0.163941 0.707559 0.391198 -0.132842 0.704952 0.319727 -0.120401 0.659561 0.506039 -0.192976 0.633843 0.449730 -0.190482 0.607972 0.393409 -0.188641 0.619544 0.410635 -0.228011 0.631051 0.427788 -0.267409 0.642711 0.444984 -0.306559 0.621424 0.460377 -0.316746 0.769484 0.525322 -0.192037 0.809293 0.477833 -0.192134 0.848976 0.430248 -0.192287 0.863102 0.466347 -0.213802 0.877433 0.502362 -0.235255 0.891976 0.538281 -0.256584 0.865890 0.542651 -0.266253 0.680412 0.268347 -0.083561 0.634132 0.313501 -0.094210 0.588342 0.359427 -0.103385 0.583581 0.329834 -0.133542 0.578276 0.300763 -0.163421 0.571966 0.272091 -0.193341 0.570433 0.300026 -0.196438 0.725353 0.256793 -0.136096 0.689054 0.278547 -0.184225 0.649923 0.299057 -0.230212 0.633315 0.268485 -0.204543 0.615002 0.238808 -0.178311 0.597796 0.212238 -0.150054 0.587728 0.238475 -0.146773 0.767732 0.267626 -0.061230 
5.800000 0.781973 0.575566 -0.255404 0.750655 0.570110 -0.236334 0.744211 0.611012 -0.217671 0.724851 0.585881 -0.213691 0.725672 0.555825 -0.201309 0.728230 0.454848 -0.168192 0.715255 0.393640 -0.130585 0.708964 0.322132 -0.119111 0.661409 0.506952 -0.191711 0.639042 0.449343 -0.187907 0.616597 0.391776 -0.185469 0.625693 0.410166 -0.225363 0.634702 0.428698 -0.265054 0.643766 0.447678 -0.304186 0.623334 0.463600 -0.315365 0.770300 0.526495 -0.197206 0.809899 0.478795 -0.196614 0.849438 0.431087 -0.196084 0.860799 0.467912 -0.218095 0.871931 0.504638 -0.240479 0.882806 0.541373 -0.263179 0.856860 0.546017 -0.273124 0.682107 0.271374 -0.082713 0.634677 0.314995 -0.093425 0.587825 0.359223 -0.103968 0.583450 0.330211 -0.134881 0.578788 0.301621 -0.165791 0.572276 0.273112 -0.196055 0.570917 0.301118 -0.198808 0.726180 0.258650 -0.136716 0.689720 0.279295 -0.185869 0.650367 0.299246 -0.232487 0.633760 0.269304 -0.206338 0.615398 0.240142 -0.179777 0.598426 0.213482 -0.151339 0.588073 0.239655 -0.147885 0.769357 0.266518 -0.060308 
5.832000 0.779073 0.572389 -0.253700 0.748442 0.569204 -0.233056 0.744270 0.611363 -0.216402 0.724200 0.587279 -0.210217 0.725962 0.556815 -0.199140 0.731366 0.454731 -0.170368 0.719895 0.393150 -0.133587 0.712914 0.322136 -0.122100 0.664417 0.507282 -0.190478 0.640380 0.450092 -0.189347 0.616087 0.392989 -0.188433 0.625807 0.411565 -0.227525 0.635559 0.430019 -0.266682 0.645306 0.448351 -0.305847 0.624164 0.464032 -0.315841 0.772938 0.528105 -0.195713 0.812883 0.480694 -0.193566 0.853027 0.433531 -0.191443 0.863625 0.469827 -0.214758 0.874147 0.506075 -0.238390 0.884152 0.542254 -0.262223 0.858197 0.546203 -0.272438 0.685809 0.271807 -0.085666 0.639615 0.317391 -0.094063 0.593171 0.362629 -0.100804 0.587650 0.333787 -0.131676 0.581314 0.305375 -0.162534 0.573046 0.276816 -0.193032 0.571388 0.304449 -0.198406 0.728893 0.258213 -0.139001 0.690630 0.279267 -0.186197 0.650901 0.299346 -0.231933 0.634085 0.270869 -0.204241 0.615271 0.242736 -0.176638 0.598122 0.214628 -0.148358 0.587179 0.240330 -0.143865 0.771450 0.266378 -0.061792 
5.868000 0.781477 0.573337 -0.257401 0.750697 0.570669 -0.236884 0.746028 0.613293 -0.221806 0.726096 0.589281 -0.214849 0.727922 0.559256 -0.202377 0.733798 0.458370 -0.169024 0.720236 0.392982 -0.139298 0.711216 0.322256 -0.123836 0.665385 0.508186 -0.192684 0.638039 0.453008 -0.185991 0.610642 0.397849 -0.180237 0.619400 0.413638 -0.221181 0.628180 0.429598 -0.261896 0.637230 0.445875 -0.302226 0.620080 0.465178 -0.313603 0.773761 0.530225 -0.199803 0.814867 0.483886 -0.197716 0.856566 0.438155 -0.196140 0.865212 0.474540 -0.220356 0.873422 0.511039 -0.245102 0.879842 0.547400 -0.269934 0.852941 0.550231 -0.277810 0.682539 0.274324 -0.085175 0.634712 0.318610 -0.089213 0.587939 0.364181 -0.092256 0.582111 0.333830 -0.121562 0.576310 0.304991 -0.151349 0.570344 0.276962 -0.180918 0.570692 0.304932 -0.185219 0.726094 0.257322 -0.137089 0.686769 0.275790 -0.184151 0.645224 0.293488 -0.228445 0.629595 0.267472 -0.197490 0.611984 0.241157 -0.167303 0.595144 0.216323 -0.136855 0.585376 0.242739 -0.134317 0.768200 0.267079 -0.061105 
5.900000 0.783100 0.575688 -0.258205 0.753238 0.571078 -0.236713 0.745572 0.613610 -0.222648 0.727896 0.588243 -0.214497 0.728788 0.558710 -0.200901 0.731801 0.459227 -0.163726 0.718138 0.396554 -0.129348 0.710504 0.325014 -0.121212 0.664155 0.505841 -0.193762 0.639676 0.449221 -0.186225 0.615022 0.392714 -0.179276 0.622332 0.407997 -0.220424 0.629938 0.423519 -0.261418 0.637825 0.439033 -0.302111 0.621654 0.459111 -0.313416 0.772063 0.529109 -0.198738 0.814652 0.483938 -0.197736 0.856531 0.438159 -0.197950 0.866904 0.473695 -0.222455 0.876441 0.509343 -0.247237 0.884884 0.545134 -0.272345 0.857636 0.549582 -0.277966 0.682507 0.273633 -0.086954 0.635217 0.319231 -0.090614 0.589452 0.366145 -0.092680 0.583450 0.335856 -0.121923 0.576869 0.305870 -0.149985 0.568015 0.275316 -0.177630 0.567531 0.303170 -0.182707 0.727410 0.261819 -0.139932 0.684157 0.275996 -0.184887 0.639894 0.289202 -0.228465 0.626741 0.264721 -0.195663 0.610680 0.241062 -0.162987 0.595332 0.218610 -0.129633 0.584349 0.244645 -0.129210 0.767063 0.266105 -0.062193 
5.936000 0.781391 0.576837 -0.258120 0.752783 0.572760 -0.234858 0.746600 0.615421 -0.220336 0.729008 0.590374 -0.211062 0.729143 0.560479 -0.198121 0.730057 0.459978 -0.163316 0.716557 0.395733 -0.131970 0.710212 0.324178 -0.123375 0.663394 0.507033 -0.195044 0.639242 0.450525 -0.186306 0.614633 0.394146 -0.177727 0.620615 0.408749 -0.219231 0.626866 0.423525 -0.260631 0.633342 0.438333 -0.301915 0.617527 0.459083 -0.312527 0.773594 0.528853 -0.196048 0.814743 0.482419 -0.195232 0.855801 0.435891 -0.194665 0.865133 0.471887 -0.218867 0.874504 0.507800 -0.243298 0.883865 0.543664 -0.268018 0.857214 0.549114 -0.275342 0.682931 0.272397 -0.089001 0.638278 0.320291 -0.093589 0.594425 0.369134 -0.096886 0.586111 0.337713 -0.124263 0.577759 0.307131 -0.151498 0.568948 0.277685 -0.179643 0.570101 0.305194 -0.185890 0.727433 0.261186 -0.142591 0.684273 0.276446 -0.187476 0.640234 0.290315 -0.231172 0.626741 0.264784 -0.199263 0.610529 0.241690 -0.166077 0.595631 0.219225 -0.132557 0.584683 0.245270 -0.132281 0.770075 0.265495 -0.067079 
5.968000 0.777388 0.573685 -0.257294 0.749946 0.570341 -0.232572 0.742736 0.613849 -0.221007 0.726539 0.588970 -0.209185 0.728402 0.558942 -0.197115 0.734536 0.458188 -0.165041 0.720720 0.392370 -0.137199 0.712923 0.321229 -0.126681 0.666683 0.507448 -0.191690 0.642692 0.450492 -0.186784 0.618411 0.393708 -0.181801 0.625637 0.408713 -0.222731 0.632643 0.423673 -0.263843 0.639240 0.438641 -0.304937 0.621838 0.458833 -0.313895 0.775025 0.530993 -0.194236 0.814098 0.482952 -0.195003 0.853097 0.434938 -0.195838 0.864908 0.471040 -0.218813 0.876413 0.507077 -0.242049 0.887432 0.543134 -0.265514 0.860661 0.549152 -0.271887 0.686228 0.270978 -0.089817 0.643295 0.320176 -0.096773 0.600723 0.369865 -0.102155 0.589886 0.337605 -0.127676 0.579609 0.306238 -0.153550 0.569548 0.276018 -0.180746 0.569785 0.303600 -0.186548 0.728530 0.257466 -0.144677 0.685882 0.275537 -0.188886 0.642009 0.291403 -0.231353 0.628468 0.265940 -0.199000 0.612129 0.241388 -0.166660 0.597084 0.218247 -0.133657 0.586344 0.244414 -0.132120 0.772217 0.262936 -0.069594 
6.000000 0.781472 0.573137 -0.254994 0.749512 0.569345 -0.236597 0.744742 0.610709 -0.218138 0.724033 0.586643 -0.214594 0.725731 0.556984 -0.201790 0.730934 0.457128 -0.167191 0.719118 0.391343 -0.138203 0.710948 0.320684 -0.124423 0.662752 0.508254 -0.190454 0.638088 0.451677 -0.184978 0.614097 0.394948 -0.180104 0.621457 0.412064 -0.220666 0.628713 0.429044 -0.261177 0.635547 0.446262 -0.301492 0.621268 0.469477 -0.308668 0.770912 0.530004 -0.196705 0.812754 0.484395 -0.194735 0.854400 0.438643 -0.192979 0.864829 0.473440 -0.218431 0.875529 0.508327 -0.243560 0.886536 0.543270 -0.268309 0.859331 0.549726 -0.271679 0.684064 0.272257 -0.085015 0.640574 0.321014 -0.091174 0.597893 0.370650 -0.096620 0.587624 0.340448 -0.124780 0.577379 0.310860 -0.152647 0.566524 0.281589 -0.180536 0.567871 0.309426 -0.185387 0.725230 0.256091 -0.141209 0.684066 0.275182 -0.186920 0.640981 0.293774 -0.230369 0.624982 0.269585 -0.198643 0.607831 0.245239 -0.167073 0.592540 0.222044 -0.134889 0.583684 0.248756 -0.133931 0.772052 0.263822 -0.067240 
6.036000 0.780327 0.570247 -0.251809 0.749184 0.569286 -0.231712 0.747673 0.611748 -0.215343 0.725884 0.589150 -0.209456 0.726880 0.559174 -0.197192 0.729848 0.458438 -0.164358 0.720437 0.392004 -0.135594 0.712092 0.320665 -0.124115 0.662310 0.509634 -0.188882 0.636996 0.453215 -0.184734 0.612046 0.396803 -0.180527 0.620784 0.413654 -0.220802 0.628987 0.430506 -0.261068 0.636575 0.447500 -0.301482 0.621700 0.468987 -0.312181 0.771129 0.530886 -0.193142 0.812043 0.484419 -0.193860 0.852909 0.437924 -0.194576 0.864735 0.472958 -0.219061 0.876360 0.508053 -0.243371 0.887484 0.543195 -0.267499 0.860391 0.550693 -0.269074 0.685584 0.270818 -0.086351 0.641125 0.318767 -0.089569 0.597577 0.367657 -0.091936 0.587148 0.337924 -0.120542 0.576274 0.308552 -0.148453 0.564852 0.279648 -0.176585 0.565074 0.307596 -0.180695 0.726250 0.256637 -0.142169 0.682522 0.277334 -0.184235 0.638148 0.297060 -0.224933 0.624152 0.270803 -0.193874 0.607612 0.245081 -0.162935 0.592320 0.219897 -0.131577 0.582220 0.246180 -0.130538 0.772140 0.261910 -0.068402 
6.068000 0.778209 0.573260 -0.252416 0.745820 0.570807 -0.234549 0.741197 0.613051 -0.218376 0.720114 0.589439 -0.214007 0.721920 0.559860 -0.200802 0.727589 0.460204 -0.164790 0.721120 0.391588 -0.141171 0.712453 0.321498 -0.124617 0.658915 0.508812 -0.189841 0.637353 0.450803 -0.185855 0.615835 0.392808 -0.182216 0.623567 0.410311 -0.222314 0.631259 0.428005 -0.262340 0.638914 0.445812 -0.302174 0.625711 0.466746 -0.315630 0.768266 0.532227 -0.195049 0.809884 0.486244 -0.192785 0.851620 0.440211 -0.190443 0.864301 0.474365 -0.215701 0.876036 0.508701 -0.241194 0.886804 0.543232 -0.267038 0.860653 0.553430 -0.269469 0.684627 0.274776 -0.084145 0.638751 0.320283 -0.094976 0.593136 0.366011 -0.104808 0.586378 0.334208 -0.132347 0.579334 0.302688 -0.159841 0.571517 0.271753 -0.187763 0.571014 0.299320 -0.194012 0.727360 0.256248 -0.136903 0.688760 0.274591 -0.184616 0.648322 0.291504 -0.229739 0.632699 0.264929 -0.199340 0.613954 0.238974 -0.169310 0.596978 0.215058 -0.138214 0.587180 0.241619 -0.138524 0.771296 0.267079 -0.064114 
6.104000 0.783515 0.584693 -0.257489 0.750689 0.578459 -0.241547 0.744580 0.617071 -0.218707 0.724015 0.592588 -0.219283 0.724150 0.564005 -0.203912 0.723570 0.467168 -0.160707 0.715633 0.398803 -0.136694 0.708464 0.327755 -0.124416 0.655697 0.514828 -0.189980 0.634802 0.456946 -0.182682 0.613510 0.399236 -0.175695 0.622863 0.413811 -0.216504 0.632655 0.428069 -0.257358 0.642884 0.442034 -0.298030 0.629331 0.465043 -0.306725 0.763981 0.532718 -0.203278 0.806257 0.487975 -0.197193 0.849167 0.443995 -0.191679 0.855963 0.478221 -0.219540 0.863053 0.512530 -0.247966 0.868750 0.546789 -0.276622 0.843881 0.558176 -0.283401 0.680625 0.278223 -0.087198 0.633185 0.323127 -0.094374 0.586569 0.369050 -0.100936 0.580836 0.338548 -0.130045 0.575283 0.308934 -0.159177 0.570149 0.280699 -0.189590 0.571010 0.308407 -0.194587 0.725987 0.263865 -0.140757 0.687884 0.280082 -0.189917 0.647619 0.295535 -0.237107 0.630482 0.270827 -0.206007 0.612361 0.245631 -0.175476 0.595497 0.220598 -0.144622 0.584455 0.246488 -0.142957 0.767764 0.271391 -0.065092 
6.136000 0.781199 0.579021 -0.255327 0.749412 0.575046 -0.236652 0.745059 0.615889 -0.217304 0.724246 0.591839 -0.213927 0.723835 0.561755 -0.201412 0.722397 0.460654 -0.167931 0.713463 0.397529 -0.132449 0.708588 0.325528 -0.123575 0.655248 0.511657 -0.191570 0.634328 0.453938 -0.182644 0.613589 0.396112 -0.174002 0.623234 0.409438 -0.215252 0.632827 0.422989 -0.256446 0.642416 0.436637 -0.297467 0.629183 0.460692 -0.303793 0.765332 0.531161 -0.197894 0.808770 0.487098 -0.193514 0.851973 0.442743 -0.190097 0.858762 0.477449 -0.217000 0.865297 0.512052 -0.244395 0.871152 0.546499 -0.272092 0.846224 0.556882 -0.280135 0.682015 0.273125 -0.089616 0.634385 0.317882 -0.094071 0.587792 0.364010 -0.097231 0.583138 0.334373 -0.127356 0.577838 0.305374 -0.156903 0.571540 0.276949 -0.186507 0.570815 0.304840 -0.190554 0.727753 0.263033 -0.142149 0.688387 0.281128 -0.189191 0.645897 0.297701 -0.233480 0.631311 0.270221 -0.203235 0.615000 0.243309 -0.172789 0.600802 0.218651 -0.140359 0.591196 0.245001 -0.137600 0.768258 0.268679 -0.065107 
6.172000 0.781051 0.576555 -0.251337 0.747911 0.570816 -0.235752 0.739309 0.611617 -0.217430 0.719731 0.586419 -0.215843 0.721786 0.556876 -0.202806 0.728204 0.457354 -0.167456 0.716541 0.395119 -0.131635 0.711500 0.323584 -0.122583 0.660032 0.508267 -0.190678 0.636801 0.451057 -0.185174 0.613535 0.394147 -0.179245 0.623153 0.409652 -0.219766 0.633039 0.424151 -0.260464 0.643251 0.437927 -0.301621 0.627206 0.460975 -0.302038 0.768139 0.530388 -0.196506 0.810363 0.485030 -0.194395 0.852836 0.439961 -0.191906 0.860867 0.474797 -0.218229 0.868159 0.509573 -0.244925 0.874490 0.544338 -0.272099 0.849491 0.555067 -0.279451 0.686042 0.271551 -0.087248 0.640329 0.318345 -0.092685 0.595570 0.366039 -0.096978 0.589386 0.336445 -0.126831 0.582497 0.307279 -0.156326 0.574493 0.278849 -0.186187 0.574145 0.306745 -0.189287 0.729526 0.260909 -0.142132 0.690543 0.279450 -0.189636 0.649086 0.296762 -0.234906 0.633306 0.269309 -0.205483 0.616361 0.242054 -0.175956 0.600583 0.216958 -0.145139 0.589963 0.243112 -0.142580 0.772992 0.266818 -0.066291 
6.236000 0.777431 0.572892 -0.258105 0.744897 0.568883 -0.240805 0.739988 0.609569 -0.221221 0.718938 0.585602 -0.219015 0.721628 0.555696 -0.206538 0.729769 0.455079 -0.173020 0.721295 0.393969 -0.134138 0.712314 0.322872 -0.122469 0.660992 0.506396 -0.191064 0.637425 0.449288 -0.186258 0.613337 0.392443 -0.182203 0.622357 0.409355 -0.222498 0.632106 0.425973 -0.262638 0.642266 0.442620 -0.302461 0.629333 0.467266 -0.306755 0.768822 0.528470 -0.201282 0.811894 0.483944 -0.198625 0.855475 0.440022 -0.196585 0.861398 0.475289 -0.223168 0.867054 0.510753 -0.250089 0.871258 0.546044 -0.276794 0.845970 0.556312 -0.283797 0.685100 0.273322 -0.084628 0.640759 0.320478 -0.093161 0.597864 0.368595 -0.102070 0.590028 0.337417 -0.130031 0.581930 0.307164 -0.158380 0.573626 0.278198 -0.188060 0.574021 0.306167 -0.191551 0.725673 0.258851 -0.141457 0.688493 0.276341 -0.191180 0.647749 0.292168 -0.238002 0.631608 0.265572 -0.207596 0.613891 0.240042 -0.176559 0.598736 0.216655 -0.143775 0.589041 0.243148 -0.142408 0.773173 0.264136 -0.067312 
6.268000 0.779435 0.574214 -0.255405 0.746773 0.570274 -0.238331 0.743179 0.609938 -0.216463 0.721358 0.586598 -0.215650 0.723815 0.556904 -0.202795 0.731199 0.456873 -0.168026 0.720774 0.394811 -0.131330 0.712602 0.323624 -0.120254 0.662311 0.507521 -0.187721 0.638795 0.450231 -0.184881 0.614983 0.393047 -0.182439 0.624983 0.410468 -0.222074 0.635134 0.427900 -0.261658 0.645380 0.445378 -0.301057 0.631428 0.469027 -0.307309 0.770714 0.529929 -0.197453 0.812642 0.484285 -0.196442 0.854636 0.438729 -0.195346 0.862749 0.473890 -0.221197 0.870227 0.508950 -0.247436 0.876859 0.543989 -0.274137 0.851674 0.554154 -0.281641 0.684645 0.273650 -0.083784 0.638062 0.319483 -0.088562 0.592108 0.365891 -0.092082 0.585354 0.335233 -0.120731 0.578134 0.305550 -0.149600 0.570027 0.277190 -0.179376 0.568303 0.305034 -0.182500 0.728147 0.259761 -0.138053 0.687182 0.277795 -0.184014 0.644138 0.295142 -0.227213 0.629685 0.269001 -0.195877 0.612872 0.243155 -0.164693 0.597530 0.218455 -0.132950 0.587703 0.244838 -0.130007 0.770740 0.265329 -0.061603 
6.300000 0.783728 0.573291 -0.241532 0.748469 0.571234 -0.230255 0.743196 0.611496 -0.209492 0.720383 0.589342 -0.212360 0.723061 0.559086 -0.201515 0.730761 0.457445 -0.173392 0.722589 0.392560 -0.141693 0.716006 0.322195 -0.126767 0.661950 0.511239 -0.185248 0.638226 0.454106 -0.181533 0.614249 0.397145 -0.177858 0.623125 0.411898 -0.218606 0.632307 0.426398 -0.259468 0.641638 0.440741 -0.300299 0.627353 0.464168 -0.306493 0.769692 0.534110 -0.194398 0.811156 0.488290 -0.192319 0.852571 0.442707 -0.190328 0.861579 0.479521 -0.213648 0.870953 0.515908 -0.237798 0.880159 0.552034 -0.262580 0.854181 0.555659 -0.272884 0.692615 0.273683 -0.085346 0.646147 0.318919 -0.093201 0.600144 0.364282 -0.100736 0.591331 0.334016 -0.129442 0.582074 0.304248 -0.158366 0.571591 0.275404 -0.187684 0.570639 0.303507 -0.189605 0.728997 0.257508 -0.143877 0.689254 0.274865 -0.191877 0.647147 0.291309 -0.237513 0.631192 0.265805 -0.206507 0.614324 0.240181 -0.175695 0.598958 0.215265 -0.144264 0.589001 0.241573 -0.141869 0.780806 0.267309 -0.071820 
6.336000 0.781745 0.575776 -0.239887 0.747090 0.572743 -0.227090 0.741084 0.613372 -0.207682 0.719123 0.590163 -0.208678 0.721701 0.559259 -0.199018 0.729005 0.455934 -0.174782 0.722175 0.391609 -0.141217 0.714902 0.321374 -0.124623 0.660944 0.510289 -0.184317 0.638721 0.452417 -0.182698 0.616255 0.394654 -0.181128 0.624349 0.410056 -0.221780 0.632718 0.425234 -0.262566 0.641161 0.440233 -0.303346 0.626965 0.463278 -0.310981 0.769873 0.531205 -0.195289 0.811330 0.485130 -0.194108 0.852797 0.439073 -0.192859 0.862539 0.476007 -0.215420 0.872138 0.512874 -0.238197 0.881521 0.549676 -0.261209 0.855919 0.554587 -0.271878 0.691180 0.273955 -0.082134 0.646266 0.320375 -0.092316 0.601751 0.367079 -0.102042 0.592269 0.337112 -0.130864 0.582956 0.307895 -0.160268 0.572744 0.278934 -0.189757 0.571982 0.306964 -0.192721 0.727121 0.256213 -0.140221 0.689520 0.274915 -0.189156 0.649739 0.292574 -0.236143 0.631994 0.267342 -0.205853 0.613242 0.241721 -0.176110 0.595966 0.216642 -0.145864 0.585877 0.242889 -0.144167 0.780387 0.266436 -0.071097 
6.368000 0.777896 0.577928 -0.241943 0.744709 0.573622 -0.226022 0.739053 0.613972 -0.206002 0.717962 0.589962 -0.205043 0.720241 0.559228 -0.194724 0.726659 0.456382 -0.168327 0.716479 0.393963 -0.132211 0.710973 0.322263 -0.123314 0.659394 0.510675 -0.182759 0.636664 0.452972 -0.181751 0.613772 0.395280 -0.180658 0.623010 0.409822 -0.221380 0.632429 0.424015 -0.262281 0.641912 0.438115 -0.303109 0.627518 0.460503 -0.312186 0.769108 0.529014 -0.194137 0.811504 0.483732 -0.193553 0.853933 0.438465 -0.192938 0.862970 0.475259 -0.216048 0.871825 0.512159 -0.239175 0.880402 0.549177 -0.262349 0.854841 0.555102 -0.272607 0.686657 0.270436 -0.087068 0.641081 0.317288 -0.092659 0.596368 0.364828 -0.097228 0.588752 0.334670 -0.125967 0.580345 0.304668 -0.155224 0.570824 0.274945 -0.184782 0.569186 0.302930 -0.186182 0.728016 0.259299 -0.142565 0.686948 0.274909 -0.189162 0.644349 0.289481 -0.234048 0.629696 0.264073 -0.202428 0.612775 0.239446 -0.170881 0.596456 0.215959 -0.138674 0.586075 0.242251 -0.137390 0.773318 0.265155 -0.068365 
6.432000 0.777438 0.572570 -0.250205 0.746230 0.570648 -0.230275 0.746196 0.611157 -0.209549 0.723580 0.588869 -0.206033 0.724931 0.558225 -0.195490 0.728325 0.455591 -0.168430 0.720490 0.393943 -0.130700 0.712029 0.322908 -0.120344 0.661821 0.511049 -0.180659 0.639412 0.453337 -0.176126 0.616713 0.395691 -0.171552 0.625185 0.410162 -0.212417 0.633150 0.424216 -0.253664 0.641124 0.438161 -0.294824 0.626852 0.460380 -0.304428 0.770131 0.528897 -0.193690 0.811805 0.483034 -0.191063 0.853643 0.437512 -0.188756 0.862233 0.473742 -0.213133 0.870830 0.509953 -0.237957 0.878583 0.545994 -0.263043 0.853509 0.554073 -0.273043 0.683807 0.272633 -0.084459 0.637528 0.318875 -0.088581 0.592663 0.366258 -0.092158 0.587469 0.336621 -0.122139 0.581168 0.307476 -0.151858 0.572233 0.279144 -0.181547 0.572657 0.307139 -0.184719 0.727359 0.259224 -0.138910 0.687585 0.277437 -0.185810 0.645900 0.294128 -0.230757 0.630694 0.267868 -0.200108 0.612790 0.242141 -0.169585 0.597093 0.217856 -0.137767 0.586808 0.244050 -0.135940 0.770762 0.264550 -0.063236 
6.464000 0.773460 0.570330 -0.248815 0.741657 0.568099 -0.229819 0.740766 0.608389 -0.208844 0.718193 0.585908 -0.206051 0.720341 0.554703 -0.196894 0.726883 0.450733 -0.174788 0.718604 0.390838 -0.134012 0.709885 0.320158 -0.121027 0.661298 0.506676 -0.191869 0.635976 0.450732 -0.183614 0.610234 0.394999 -0.175849 0.619716 0.408897 -0.217110 0.629928 0.422387 -0.258234 0.640869 0.435695 -0.299131 0.631833 0.461840 -0.304398 0.770320 0.523084 -0.199353 0.811617 0.476915 -0.196948 0.853183 0.431009 -0.194877 0.863942 0.468698 -0.215784 0.874249 0.506340 -0.237180 0.883323 0.543939 -0.258996 0.858755 0.552174 -0.270056 0.680533 0.271327 -0.083947 0.633825 0.316851 -0.091716 0.587458 0.362987 -0.098389 0.582877 0.333623 -0.128815 0.579177 0.306460 -0.160447 0.574925 0.281173 -0.193040 0.574760 0.309105 -0.196088 0.725929 0.255790 -0.137256 0.691576 0.280349 -0.185722 0.652846 0.303044 -0.231239 0.635339 0.273395 -0.204607 0.615597 0.244860 -0.177577 0.598830 0.219535 -0.147380 0.590632 0.246406 -0.143155 0.768115 0.263566 -0.061338 
6.500000 0.775655 0.566036 -0.245665 0.744306 0.567713 -0.225923 0.744652 0.611053 -0.211886 0.721722 0.589905 -0.204987 0.722920 0.559210 -0.194483 0.726480 0.456478 -0.167537 0.714022 0.395223 -0.130639 0.710028 0.324010 -0.119737 0.661071 0.510193 -0.189566 0.638004 0.453075 -0.182120 0.614808 0.395942 -0.174790 0.622508 0.409316 -0.216431 0.630525 0.422701 -0.257959 0.638768 0.436068 -0.299476 0.630956 0.461821 -0.307839 0.771583 0.527382 -0.193286 0.811282 0.479680 -0.191404 0.851246 0.432159 -0.189710 0.862458 0.468857 -0.212048 0.873486 0.505657 -0.234587 0.883990 0.542479 -0.257143 0.859642 0.551238 -0.268283 0.687361 0.272836 -0.081461 0.642354 0.320070 -0.089130 0.597413 0.367316 -0.095365 0.589910 0.338610 -0.125934 0.582347 0.310519 -0.156584 0.574149 0.282768 -0.187548 0.573184 0.310520 -0.193121 0.728179 0.260871 -0.138029 0.690411 0.284536 -0.184342 0.650239 0.307511 -0.227959 0.634350 0.276140 -0.202835 0.615877 0.245769 -0.177803 0.598963 0.216989 -0.151108 0.588376 0.242695 -0.145858 0.772544 0.268969 -0.062209 
6.532000 0.772144 0.569593 -0.245730 0.741519 0.568958 -0.224863 0.739463 0.612048 -0.210570 0.718335 0.589291 -0.203038 0.721064 0.558789 -0.192149 0.729680 0.456669 -0.163754 0.714222 0.394085 -0.129842 0.708372 0.322488 -0.119960 0.664810 0.509941 -0.187966 0.639131 0.453689 -0.182676 0.613187 0.397497 -0.177236 0.621041 0.412362 -0.218116 0.629530 0.426809 -0.259137 0.638240 0.440922 -0.300150 0.632468 0.466398 -0.310488 0.773724 0.529002 -0.187817 0.812507 0.480610 -0.190503 0.851137 0.432224 -0.193192 0.862786 0.469791 -0.213684 0.874032 0.507186 -0.234716 0.884874 0.544521 -0.256225 0.860876 0.551773 -0.269105 0.681414 0.271248 -0.084368 0.636259 0.318814 -0.089389 0.592687 0.367754 -0.093603 0.587214 0.338262 -0.123699 0.580904 0.309718 -0.153592 0.573356 0.283249 -0.184778 0.574893 0.311176 -0.187980 0.726643 0.259498 -0.138814 0.689499 0.280808 -0.186431 0.648996 0.302193 -0.230254 0.632632 0.273775 -0.202074 0.614100 0.245355 -0.174212 0.597084 0.219606 -0.144884 0.588735 0.246362 -0.140503 0.769522 0.265699 -0.063960 
6.564000 0.776607 0.579950 -0.257105 0.747968 0.574900 -0.234080 0.743093 0.616405 -0.216426 0.724842 0.591206 -0.208991 0.724382 0.560786 -0.197167 0.723300 0.458815 -0.166007 0.712732 0.392530 -0.137591 0.707519 0.321434 -0.123887 0.660588 0.514287 -0.191264 0.636156 0.457884 -0.182696 0.611973 0.401293 -0.174202 0.619399 0.415402 -0.215697 0.626880 0.429734 -0.257050 0.634400 0.444245 -0.298395 0.632602 0.467627 -0.314150 0.772594 0.528350 -0.186827 0.812324 0.480857 -0.191345 0.851971 0.433147 -0.196133 0.862895 0.470829 -0.216678 0.873789 0.508731 -0.236731 0.884790 0.546727 -0.256293 0.858661 0.553324 -0.264470 0.682188 0.271617 -0.085286 0.637009 0.319159 -0.088382 0.593534 0.368334 -0.090523 0.586622 0.338740 -0.120174 0.579528 0.310361 -0.149823 0.571728 0.284085 -0.180926 0.573922 0.311918 -0.184486 0.725319 0.257560 -0.139343 0.687145 0.278595 -0.186137 0.646292 0.298193 -0.230412 0.629819 0.271457 -0.200432 0.611569 0.245077 -0.170718 0.594597 0.220203 -0.139668 0.585778 0.246840 -0.136653 0.768874 0.267128 -0.064711 
6.600000 0.773928 0.579465 -0.246975 0.744070 0.573233 -0.225924 0.736807 0.614397 -0.208237 0.718950 0.588544 -0.202325 0.722111 0.557908 -0.191830 0.732212 0.455443 -0.164892 0.717786 0.393513 -0.129343 0.710910 0.321917 -0.119834 0.668070 0.510948 -0.187228 0.642179 0.454856 -0.181942 0.616207 0.398819 -0.176639 0.623503 0.414363 -0.217533 0.630714 0.429849 -0.258463 0.637810 0.445342 -0.299415 0.634246 0.466955 -0.317120 0.777303 0.527604 -0.186205 0.814678 0.478279 -0.190509 0.852653 0.429459 -0.194987 0.863529 0.467222 -0.215777 0.874403 0.505201 -0.236497 0.884348 0.543230 -0.256827 0.858093 0.550556 -0.263921 0.685106 0.270738 -0.083573 0.639521 0.317753 -0.087055 0.594535 0.365258 -0.089138 0.587882 0.336460 -0.119752 0.581034 0.308783 -0.150755 0.573437 0.282339 -0.182636 0.573672 0.310358 -0.185558 0.727480 0.258646 -0.138515 0.688866 0.282845 -0.183419 0.648259 0.305467 -0.226469 0.632663 0.274249 -0.200831 0.614552 0.244146 -0.174681 0.597796 0.215426 -0.147325 0.587369 0.241139 -0.141833 0.771608 0.263868 -0.064257 
6.632000 0.775854 0.576837 -0.249187 0.744189 0.572226 -0.230478 0.737257 0.613935 -0.214067 0.717898 0.588948 -0.209167 0.719518 0.558840 -0.196793 0.724961 0.457716 -0.163609 0.714173 0.394373 -0.128717 0.708672 0.322221 -0.120594 0.662942 0.513162 -0.191338 0.640321 0.455795 -0.185075 0.617291 0.398553 -0.179436 0.623013 0.415550 -0.220160 0.628963 0.432553 -0.260821 0.635135 0.449649 -0.301163 0.630078 0.472197 -0.317204 0.772899 0.527115 -0.188002 0.811751 0.478858 -0.190458 0.850762 0.430734 -0.193235 0.861657 0.468304 -0.214229 0.872488 0.506120 -0.234899 0.882816 0.544006 -0.255161 0.856400 0.552352 -0.260241 0.681519 0.269691 -0.087112 0.635370 0.315864 -0.093100 0.590278 0.363197 -0.098085 0.585080 0.332843 -0.127249 0.579060 0.303394 -0.156945 0.573503 0.274632 -0.187703 0.571942 0.302596 -0.189934 0.727766 0.259975 -0.140414 0.690809 0.278900 -0.189222 0.650063 0.296542 -0.234697 0.634308 0.268389 -0.205420 0.617083 0.240265 -0.176257 0.601851 0.215107 -0.144915 0.592062 0.241444 -0.141800 0.768894 0.263668 -0.064245 
6.668000 0.775946 0.573459 -0.252010 0.746769 0.571277 -0.229233 0.742608 0.614367 -0.215683 0.723590 0.590408 -0.206305 0.725083 0.559869 -0.194858 0.730223 0.457642 -0.164774 0.715943 0.395908 -0.129318 0.710098 0.324697 -0.119186 0.664051 0.507927 -0.189551 0.639923 0.450811 -0.185788 0.615127 0.393770 -0.182475 0.621930 0.411765 -0.222393 0.629000 0.429922 -0.262281 0.636213 0.448065 -0.301969 0.631667 0.471329 -0.317100 0.774352 0.529455 -0.188880 0.812105 0.480161 -0.191237 0.850093 0.430880 -0.193966 0.862019 0.467965 -0.215082 0.873802 0.505394 -0.235602 0.885234 0.542851 -0.255469 0.858259 0.550690 -0.257474 0.681674 0.273557 -0.084849 0.635081 0.318921 -0.094727 0.589368 0.365095 -0.102653 0.585270 0.332710 -0.129806 0.580919 0.301439 -0.156898 0.574348 0.271305 -0.185088 0.571704 0.298923 -0.189586 0.729818 0.261613 -0.135831 0.691270 0.276766 -0.184765 0.650065 0.290780 -0.231077 0.634924 0.264689 -0.199862 0.617914 0.238808 -0.169020 0.601356 0.214536 -0.137221 0.590503 0.240722 -0.135399 0.766177 0.268957 -0.057016 
6.700000 0.780842 0.576353 -0.249649 0.748367 0.572440 -0.232201 0.747266 0.610116 -0.206749 0.724316 0.587907 -0.207565 0.725846 0.557441 -0.196802 0.730519 0.455296 -0.168999 0.717636 0.394905 -0.130871 0.709898 0.324123 -0.120576 0.667347 0.512897 -0.189786 0.640754 0.457247 -0.183568 0.614190 0.401662 -0.177166 0.621506 0.416594 -0.217599 0.629133 0.430993 -0.258681 0.637109 0.444685 -0.299710 0.631023 0.464653 -0.318346 0.777377 0.526977 -0.190043 0.814933 0.477633 -0.190431 0.852674 0.428442 -0.190722 0.864738 0.464725 -0.213227 0.876443 0.500959 -0.236084 0.887638 0.537130 -0.259216 0.861581 0.547812 -0.258676 0.681110 0.273664 -0.085433 0.635337 0.319314 -0.095591 0.590007 0.364993 -0.104820 0.587034 0.335981 -0.135997 0.582538 0.307173 -0.166895 0.575802 0.278879 -0.197836 0.575809 0.306963 -0.200552 0.726565 0.260447 -0.138520 0.691577 0.281944 -0.188439 0.653327 0.302062 -0.236204 0.636444 0.271760 -0.210601 0.617217 0.242524 -0.184665 0.600022 0.216057 -0.155863 0.589361 0.242110 -0.153027 0.766317 0.267581 -0.058531 
6.732000 0.778147 0.577171 -0.249326 0.746426 0.572066 -0.230834 0.744545 0.609804 -0.205597 0.722527 0.586635 -0.205484 0.723788 0.556263 -0.194103 0.727575 0.454362 -0.164350 0.712493 0.391998 -0.129789 0.706380 0.320286 -0.121191 0.663607 0.511352 -0.183763 0.639005 0.454496 -0.181001 0.614405 0.397610 -0.178124 0.621500 0.414255 -0.218433 0.628832 0.430802 -0.258855 0.636292 0.447164 -0.299208 0.628337 0.465184 -0.319213 0.773792 0.526037 -0.186839 0.812880 0.478125 -0.190670 0.852009 0.430273 -0.194270 0.865383 0.466359 -0.216295 0.878247 0.502138 -0.239050 0.890426 0.537704 -0.262519 0.864319 0.548022 -0.260361 0.677651 0.268485 -0.087986 0.632571 0.315497 -0.096705 0.588592 0.363696 -0.104589 0.583809 0.334698 -0.135173 0.577739 0.305573 -0.165025 0.569590 0.276602 -0.194356 0.568347 0.304556 -0.197358 0.725831 0.257654 -0.139926 0.687832 0.282264 -0.185177 0.647726 0.305094 -0.228727 0.631712 0.273930 -0.203582 0.613134 0.244220 -0.178016 0.594862 0.217450 -0.150160 0.584877 0.243744 -0.145796 0.764317 0.262980 -0.061758 
6.768000 0.775134 0.578331 -0.247814 0.744803 0.571259 -0.227706 0.739051 0.610707 -0.205850 0.720037 0.585197 -0.202768 0.721990 0.554339 -0.192817 0.727987 0.451201 -0.167844 0.715356 0.390028 -0.130490 0.709908 0.318698 -0.119622 0.665141 0.509690 -0.185266 0.642577 0.451987 -0.182305 0.619498 0.394530 -0.179289 0.624952 0.411961 -0.219247 0.631148 0.428886 -0.259638 0.637697 0.445327 -0.299958 0.628015 0.463271 -0.319115 0.774830 0.522921 -0.188457 0.814543 0.475502 -0.193147 0.853932 0.427965 -0.198201 0.865564 0.465166 -0.219383 0.877268 0.502281 -0.240688 0.888995 0.539345 -0.262128 0.862737 0.549445 -0.260824 0.684549 0.267504 -0.082833 0.639337 0.313172 -0.094777 0.594548 0.359022 -0.106202 0.588987 0.331374 -0.138256 0.582541 0.303766 -0.169909 0.574263 0.275912 -0.200943 0.572186 0.303561 -0.206426 0.726924 0.255480 -0.138583 0.692045 0.280624 -0.186788 0.653546 0.304917 -0.232031 0.636271 0.273431 -0.207894 0.616956 0.242421 -0.184036 0.600665 0.212536 -0.157833 0.590694 0.238132 -0.151369 0.771532 0.262590 -0.062284 
6.836000 0.777772 0.579911 -0.243411 0.747627 0.572074 -0.223311 0.741286 0.611126 -0.201040 0.722733 0.585241 -0.198200 0.724517 0.554870 -0.186755 0.729981 0.453030 -0.156782 0.712557 0.389992 -0.124773 0.707322 0.318098 -0.117534 0.665955 0.508445 -0.179290 0.642101 0.451178 -0.179391 0.618076 0.393981 -0.179440 0.625768 0.412118 -0.219095 0.633525 0.430040 -0.258882 0.641264 0.447791 -0.298705 0.630792 0.464679 -0.318611 0.775378 0.523567 -0.183568 0.813101 0.474757 -0.190253 0.850673 0.425977 -0.197000 0.864081 0.463644 -0.216271 0.877444 0.501189 -0.235943 0.890647 0.538635 -0.256055 0.864181 0.548230 -0.257068 0.680373 0.265174 -0.084641 0.635277 0.311687 -0.094093 0.591121 0.358996 -0.102703 0.586190 0.331031 -0.134331 0.580246 0.303216 -0.165604 0.572763 0.275510 -0.196581 0.568730 0.303508 -0.197231 0.726412 0.255971 -0.137744 0.690199 0.282785 -0.183391 0.650775 0.307592 -0.226438 0.634078 0.276489 -0.201072 0.614588 0.246386 -0.175761 0.598119 0.217352 -0.148262 0.589340 0.243353 -0.141511 0.766666 0.260604 -0.060201 
6.868000 0.771181 0.575524 -0.249737 0.742010 0.571785 -0.227150 0.741449 0.612071 -0.206435 0.720599 0.588433 -0.200958 0.722532 0.558465 -0.188176 0.728932 0.457766 -0.153714 0.710010 0.393586 -0.124466 0.705258 0.321274 -0.118915 0.667498 0.510181 -0.187546 0.641662 0.454166 -0.180846 0.615850 0.398185 -0.174459 0.622856 0.414124 -0.215399 0.629818 0.430123 -0.256270 0.636100 0.446569 -0.297011 0.624908 0.456779 -0.320788 0.777256 0.523024 -0.186845 0.812875 0.472257 -0.189982 0.848508 0.421550 -0.192973 0.863224 0.458175 -0.213229 0.877860 0.494855 -0.233547 0.892297 0.531573 -0.254107 0.865971 0.540948 -0.257680 0.677182 0.267509 -0.088258 0.631676 0.314250 -0.095498 0.587390 0.361930 -0.101926 0.585009 0.333337 -0.133017 0.580451 0.304154 -0.163753 0.573476 0.275795 -0.195159 0.570533 0.303530 -0.195628 0.726416 0.259972 -0.140031 0.689981 0.283094 -0.187220 0.649529 0.305423 -0.230113 0.634444 0.274126 -0.203897 0.616492 0.242970 -0.178304 0.599787 0.215677 -0.150775 0.590063 0.242105 -0.146452 0.762817 0.261898 -0.060911 
6.904000 0.770978 0.576421 -0.252896 0.743209 0.572475 -0.228635 0.744620 0.612243 -0.206783 0.723743 0.588813 -0.200708 0.724581 0.559573 -0.186534 0.727628 0.460941 -0.147398 0.708564 0.396032 -0.119964 0.705444 0.323481 -0.115875 0.667388 0.511340 -0.187134 0.641817 0.455155 -0.181431 0.616365 0.398951 -0.175989 0.623021 0.415650 -0.216605 0.629719 0.432362 -0.257199 0.637132 0.448736 -0.297653 0.624607 0.460081 -0.320125 0.778140 0.523242 -0.183829 0.813200 0.472322 -0.188258 0.848282 0.421431 -0.192543 0.862700 0.458137 -0.212841 0.877101 0.494808 -0.233230 0.891474 0.531461 -0.253684 0.865258 0.541070 -0.257379 0.678960 0.268203 -0.086700 0.632796 0.313531 -0.095848 0.587233 0.359390 -0.103842 0.582732 0.329440 -0.133621 0.577703 0.300220 -0.163763 0.571682 0.271846 -0.194654 0.568637 0.299738 -0.196361 0.727272 0.262904 -0.137520 0.689135 0.285440 -0.183762 0.648781 0.306569 -0.228007 0.634154 0.273861 -0.203750 0.617272 0.241716 -0.179652 0.601108 0.211847 -0.153713 0.588871 0.236831 -0.148459 0.763666 0.264042 -0.058417 
6.936000 0.764123 0.581818 -0.253094 0.737174 0.578444 -0.227848 0.742100 0.616754 -0.204308 0.720002 0.594378 -0.198390 0.718622 0.564236 -0.185849 0.714556 0.463012 -0.152064 0.702037 0.397378 -0.122337 0.702620 0.324603 -0.117077 0.657685 0.515465 -0.192725 0.634125 0.459000 -0.182478 0.610572 0.402325 -0.173267 0.618083 0.416131 -0.215338 0.623765 0.431436 -0.256910 0.629496 0.447684 -0.297974 0.625919 0.461504 -0.322422 0.769788 0.522419 -0.185635 0.808184 0.473757 -0.188569 0.846440 0.424875 -0.191653 0.860165 0.461389 -0.212646 0.873882 0.497987 -0.233466 0.887647 0.534607 -0.254213 0.861293 0.544280 -0.256464 0.680666 0.268439 -0.085495 0.634424 0.313585 -0.094188 0.589448 0.360173 -0.102545 0.585050 0.334372 -0.135941 0.578994 0.307839 -0.168325 0.570698 0.279683 -0.198676 0.568686 0.307860 -0.199546 0.726199 0.264923 -0.139740 0.688761 0.287344 -0.187130 0.648254 0.310284 -0.231671 0.632319 0.278081 -0.208489 0.614819 0.247014 -0.184496 0.598423 0.218794 -0.157503 0.588652 0.245032 -0.153874 0.765625 0.269084 -0.059807 
6.968000 0.764068 0.572037 -0.251326 0.736109 0.570056 -0.227079 0.741229 0.608953 -0.204385 0.718306 0.587401 -0.198837 0.720953 0.557111 -0.187426 0.729810 0.455630 -0.157167 0.711491 0.392399 -0.126126 0.706825 0.320501 -0.119180 0.666169 0.506810 -0.188767 0.640277 0.450952 -0.181363 0.613820 0.395343 -0.174566 0.619587 0.411562 -0.215586 0.625426 0.427861 -0.256550 0.631370 0.444327 -0.297248 0.625985 0.461780 -0.318669 0.774876 0.526090 -0.184157 0.809552 0.474808 -0.187700 0.844746 0.423933 -0.191493 0.858428 0.461294 -0.211378 0.872027 0.498719 -0.231653 0.884707 0.536200 -0.251786 0.858652 0.546148 -0.255751 0.679771 0.267245 -0.086938 0.633339 0.313166 -0.094204 0.588689 0.360658 -0.101157 0.586306 0.332988 -0.133578 0.582972 0.306180 -0.165512 0.577319 0.280047 -0.197328 0.578085 0.308246 -0.199440 0.728369 0.258686 -0.138209 0.693797 0.280357 -0.187624 0.655918 0.301986 -0.234029 0.638557 0.272368 -0.208010 0.618102 0.243729 -0.182316 0.599883 0.216968 -0.154218 0.590151 0.243281 -0.150194 0.765247 0.264116 -0.059926 
7.004000 0.750948 0.586329 -0.256252 0.727021 0.583153 -0.228088 0.739316 0.618047 -0.201878 0.715571 0.597706 -0.195236 0.716331 0.566923 -0.184671 0.719891 0.464087 -0.157434 0.708754 0.400116 -0.124350 0.706530 0.327948 -0.117296 0.663208 0.516693 -0.198890 0.638511 0.460878 -0.187729 0.614421 0.404834 -0.176249 0.621345 0.416307 -0.217990 0.628552 0.427955 -0.260011 0.635926 0.439333 -0.302016 0.630560 0.463614 -0.315049 0.774038 0.528904 -0.181679 0.809434 0.478092 -0.185977 0.844655 0.427168 -0.190614 0.857915 0.464295 -0.210958 0.870861 0.501383 -0.231703 0.883664 0.538470 -0.252504 0.857444 0.547792 -0.256868 0.680814 0.273580 -0.085826 0.633197 0.316710 -0.097589 0.586641 0.361061 -0.108889 0.586964 0.332808 -0.140865 0.585340 0.303764 -0.171462 0.581284 0.273483 -0.200116 0.584146 0.300987 -0.206018 0.729552 0.266583 -0.135168 0.695084 0.277537 -0.188438 0.658588 0.287228 -0.240362 0.641432 0.261660 -0.210366 0.621047 0.238178 -0.179849 0.602026 0.216774 -0.147799 0.590097 0.242401 -0.150042 0.763992 0.272653 -0.054797 
7.036000 0.752495 0.579356 -0.257381 0.729552 0.576889 -0.228349 0.745290 0.610161 -0.201731 0.720505 0.591310 -0.194745 0.721216 0.560442 -0.185045 0.723850 0.457342 -0.160601 0.709753 0.395652 -0.125154 0.706629 0.324417 -0.115680 0.661945 0.515003 -0.184692 0.640320 0.457019 -0.180628 0.618465 0.399213 -0.176584 0.625460 0.411023 -0.218291 0.632036 0.422987 -0.260401 0.638278 0.434854 -0.302381 0.630774 0.458813 -0.314877 0.772157 0.528214 -0.180350 0.809016 0.478574 -0.184362 0.846555 0.429323 -0.188692 0.857604 0.466824 -0.209902 0.868399 0.504504 -0.231383 0.877794 0.542356 -0.252782 0.854540 0.557689 -0.257102 0.678435 0.271585 -0.083723 0.631994 0.315911 -0.096411 0.586634 0.361146 -0.107846 0.588533 0.332183 -0.138990 0.588556 0.303383 -0.169442 0.585345 0.274211 -0.198674 0.587583 0.301943 -0.204140 0.729626 0.262360 -0.131617 0.698692 0.275414 -0.186448 0.663372 0.287120 -0.238675 0.645370 0.261261 -0.209085 0.623779 0.237299 -0.179519 0.605617 0.215621 -0.147526 0.594805 0.241607 -0.149650 0.761846 0.271468 -0.050633 
7.072000 0.761291 0.580606 -0.257249 0.732111 0.575861 -0.234891 0.742133 0.604401 -0.201144 0.715809 0.586378 -0.202773 0.718133 0.556046 -0.191814 0.725731 0.454341 -0.163155 0.710770 0.393501 -0.126998 0.706437 0.322694 -0.116782 0.662767 0.510623 -0.185868 0.641459 0.452330 -0.186080 0.619419 0.394184 -0.186192 0.626261 0.410224 -0.226673 0.632771 0.426207 -0.267428 0.639336 0.441804 -0.308138 0.630946 0.461221 -0.326504 0.772517 0.526856 -0.181253 0.807986 0.476080 -0.182980 0.844054 0.425752 -0.185581 0.856071 0.462245 -0.208141 0.867930 0.499125 -0.230753 0.878272 0.536178 -0.252840 0.856721 0.553904 -0.256794 0.677787 0.270902 -0.083682 0.632747 0.316394 -0.097752 0.588882 0.362893 -0.110941 0.589611 0.332843 -0.141075 0.588143 0.302743 -0.170203 0.584351 0.272893 -0.199006 0.585535 0.300628 -0.204031 0.728385 0.260117 -0.132127 0.698128 0.275778 -0.186622 0.663202 0.288820 -0.238584 0.644930 0.262380 -0.209392 0.623285 0.237589 -0.179857 0.605360 0.215475 -0.147524 0.595305 0.241894 -0.147999 0.761371 0.269621 -0.051956 
7.104000 0.769502 0.582862 -0.252959 0.738330 0.577390 -0.233660 0.741822 0.609485 -0.201871 0.717450 0.588982 -0.204641 0.718170 0.559053 -0.192126 0.721031 0.458430 -0.158426 0.705339 0.396793 -0.123282 0.701064 0.325399 -0.114287 0.659566 0.512738 -0.189671 0.637213 0.455220 -0.183431 0.615032 0.397569 -0.177658 0.621895 0.413773 -0.218309 0.628857 0.430169 -0.258974 0.636066 0.446674 -0.299431 0.627818 0.465343 -0.318829 0.770389 0.527588 -0.181444 0.806285 0.477093 -0.185225 0.842357 0.426605 -0.188706 0.855185 0.463056 -0.210358 0.867744 0.499556 -0.232015 0.880170 0.536065 -0.253717 0.858047 0.553297 -0.256304 0.672344 0.272869 -0.082301 0.625971 0.317237 -0.095920 0.580244 0.361923 -0.108854 0.582357 0.333044 -0.140162 0.583291 0.304242 -0.171566 0.581228 0.275067 -0.202733 0.581974 0.302769 -0.207811 0.724065 0.263201 -0.130409 0.695572 0.278411 -0.186221 0.661611 0.293775 -0.238968 0.642269 0.265866 -0.212245 0.621149 0.238873 -0.185183 0.602429 0.215405 -0.155068 0.592641 0.242054 -0.154550 0.755947 0.271073 -0.049636 
7.140000 0.765121 0.590096 -0.242671 0.735599 0.580499 -0.222393 0.729523 0.617720 -0.197021 0.711240 0.591520 -0.195604 0.713227 0.559703 -0.189007 0.720248 0.454263 -0.175220 0.713047 0.394446 -0.133833 0.707430 0.323223 -0.119702 0.658236 0.512326 -0.198204 0.637366 0.454901 -0.187898 0.616457 0.397566 -0.178217 0.621052 0.411630 -0.219890 0.626455 0.425741 -0.261636 0.632305 0.439990 -0.302987 0.622755 0.462178 -0.317304 0.767641 0.527027 -0.188597 0.804000 0.477021 -0.192167 0.840864 0.427400 -0.196122 0.853463 0.465339 -0.215665 0.866061 0.503477 -0.235263 0.877578 0.541771 -0.254593 0.854627 0.557728 -0.258140 0.679230 0.273002 -0.083450 0.632436 0.316728 -0.095894 0.586181 0.361103 -0.107656 0.584546 0.332235 -0.138992 0.583714 0.304810 -0.171213 0.581660 0.277263 -0.203207 0.584798 0.304474 -0.210335 0.726836 0.259484 -0.133701 0.697032 0.274833 -0.188817 0.663747 0.290219 -0.241509 0.643187 0.264531 -0.213441 0.620372 0.239923 -0.185403 0.599993 0.215596 -0.155978 0.589912 0.241948 -0.155326 0.764243 0.270507 -0.054222 
7.172000 0.762790 0.591299 -0.246337 0.734329 0.580743 -0.224993 0.726771 0.618361 -0.200741 0.710075 0.591206 -0.197943 0.713859 0.560068 -0.188922 0.727105 0.456548 -0.167296 0.719837 0.395690 -0.127689 0.711395 0.324551 -0.116373 0.662120 0.509529 -0.193937 0.640793 0.452357 -0.183019 0.619405 0.395267 -0.172012 0.622742 0.408572 -0.213907 0.625935 0.422152 -0.255959 0.628976 0.435827 -0.297890 0.622374 0.457911 -0.313983 0.770455 0.531658 -0.180596 0.804304 0.480119 -0.186598 0.839001 0.429276 -0.193213 0.852050 0.467425 -0.212318 0.864944 0.505660 -0.232169 0.876150 0.543846 -0.251937 0.852278 0.558347 -0.255666 0.680716 0.274171 -0.082490 0.633950 0.318587 -0.092380 0.586925 0.362847 -0.100710 0.585892 0.334692 -0.132677 0.585741 0.308592 -0.165971 0.584204 0.282978 -0.199542 0.586718 0.309503 -0.208983 0.728616 0.260588 -0.132150 0.698367 0.276887 -0.186817 0.664058 0.293067 -0.238923 0.643646 0.267387 -0.210683 0.621530 0.242547 -0.182139 0.602135 0.218899 -0.151618 0.593223 0.245652 -0.150807 0.764570 0.268099 -0.051557 
7.208000 0.764406 0.590189 -0.246205 0.736509 0.579680 -0.224161 0.731298 0.616578 -0.198060 0.713775 0.589939 -0.195785 0.716220 0.558527 -0.188040 0.724312 0.454014 -0.170451 0.720336 0.394345 -0.129031 0.712193 0.323823 -0.115327 0.660270 0.511377 -0.189222 0.641165 0.452861 -0.181799 0.621878 0.394502 -0.174488 0.625061 0.408584 -0.216213 0.628481 0.422583 -0.258117 0.632131 0.436406 -0.299972 0.625197 0.458194 -0.316291 0.769367 0.528296 -0.184435 0.804652 0.477502 -0.187788 0.840809 0.427626 -0.192032 0.852907 0.465645 -0.212267 0.865162 0.503861 -0.233067 0.875519 0.542001 -0.253617 0.851596 0.556480 -0.257161 0.684566 0.274485 -0.077634 0.639438 0.319916 -0.089520 0.593840 0.364791 -0.099951 0.590082 0.335572 -0.130794 0.587183 0.308584 -0.163618 0.583056 0.282476 -0.197210 0.585831 0.308543 -0.207586 0.727272 0.259248 -0.130560 0.695925 0.274955 -0.185061 0.662472 0.289974 -0.237944 0.641722 0.265073 -0.209471 0.619041 0.240576 -0.181520 0.598018 0.216509 -0.152695 0.587463 0.242638 -0.153181 0.769569 0.269104 -0.052660 
7.240000 0.754795 0.587898 -0.246921 0.726749 0.579164 -0.224301 0.721332 0.617985 -0.201167 0.703773 0.591611 -0.196904 0.706826 0.560196 -0.189276 0.716877 0.455759 -0.172074 0.715543 0.396025 -0.130519 0.709033 0.325399 -0.116832 0.654752 0.514884 -0.191049 0.640706 0.454825 -0.184645 0.626550 0.394742 -0.178094 0.628486 0.408575 -0.219959 0.630701 0.422429 -0.261954 0.632803 0.436241 -0.303857 0.624856 0.457024 -0.320940 0.765361 0.527969 -0.185541 0.801614 0.477727 -0.188419 0.838146 0.427603 -0.191345 0.851734 0.464974 -0.211069 0.864570 0.502504 -0.231194 0.876324 0.540230 -0.251666 0.852880 0.555130 -0.256425 0.681257 0.275663 -0.079873 0.635760 0.320555 -0.093161 0.589954 0.365225 -0.104823 0.587153 0.335944 -0.135626 0.585166 0.308751 -0.167947 0.582549 0.282662 -0.201166 0.586151 0.309671 -0.208326 0.726214 0.261186 -0.131658 0.696031 0.275606 -0.187091 0.662997 0.289712 -0.241046 0.641307 0.265465 -0.212936 0.619012 0.241424 -0.184541 0.598951 0.218220 -0.154677 0.588676 0.244370 -0.156030 0.766336 0.272352 -0.052475 
7.272000 0.755950 0.584044 -0.247000 0.728732 0.577067 -0.222821 0.728071 0.615605 -0.198700 0.708681 0.590670 -0.193879 0.711899 0.559417 -0.185853 0.721972 0.455325 -0.167128 0.714814 0.394950 -0.127253 0.708751 0.324039 -0.114515 0.659367 0.514894 -0.183065 0.643618 0.454949 -0.181161 0.628075 0.394982 -0.179366 0.629939 0.409330 -0.221078 0.632342 0.423411 -0.263018 0.634907 0.437257 -0.304916 0.627745 0.458124 -0.322253 0.770177 0.527275 -0.183524 0.805776 0.476798 -0.188729 0.841621 0.426400 -0.194032 0.855178 0.464140 -0.213033 0.867983 0.502056 -0.232309 0.879650 0.540150 -0.251746 0.855253 0.553723 -0.255541 0.682276 0.273852 -0.077374 0.639306 0.320750 -0.092372 0.596037 0.367427 -0.105615 0.592886 0.337978 -0.136270 0.589397 0.309494 -0.167304 0.584445 0.281463 -0.198534 0.587986 0.308361 -0.206237 0.725638 0.260076 -0.130190 0.696438 0.275177 -0.185617 0.664227 0.289318 -0.239037 0.643375 0.264385 -0.210280 0.619847 0.240140 -0.182221 0.599079 0.215655 -0.153004 0.588357 0.241775 -0.152932 0.767949 0.270497 -0.053215 
7.304000 0.763862 0.582631 -0.254148 0.736172 0.574778 -0.230790 0.737102 0.611028 -0.203422 0.716585 0.586675 -0.200929 0.717970 0.555680 -0.191649 0.722598 0.452184 -0.168778 0.714959 0.391787 -0.129083 0.708421 0.320870 -0.118322 0.659794 0.510741 -0.189033 0.639197 0.452496 -0.184014 0.619744 0.393884 -0.178746 0.625419 0.409288 -0.219728 0.631904 0.423909 -0.261029 0.638732 0.437939 -0.302335 0.629267 0.460702 -0.315626 0.769659 0.525181 -0.183116 0.805097 0.474421 -0.185832 0.841229 0.424281 -0.188781 0.854410 0.461936 -0.208619 0.867648 0.499604 -0.228962 0.879626 0.537205 -0.249437 0.854932 0.550201 -0.253324 0.680168 0.270151 -0.083168 0.635692 0.317421 -0.092603 0.592240 0.365716 -0.100926 0.589140 0.336609 -0.131964 0.585569 0.309091 -0.163020 0.580372 0.282534 -0.194177 0.581493 0.310562 -0.197388 0.725995 0.257348 -0.135724 0.694249 0.276168 -0.188571 0.657887 0.293298 -0.238851 0.638644 0.267166 -0.210107 0.617620 0.241862 -0.180946 0.600235 0.219008 -0.149139 0.591385 0.245794 -0.148615 0.766694 0.265453 -0.057216 
7.336000 0.759096 0.588784 -0.252446 0.730383 0.578796 -0.231243 0.725286 0.615530 -0.205187 0.707116 0.589260 -0.203525 0.710825 0.558590 -0.193254 0.723374 0.456148 -0.167111 0.714508 0.393899 -0.130244 0.707466 0.322395 -0.121038 0.658442 0.510673 -0.189592 0.635814 0.453561 -0.181187 0.613182 0.396554 -0.172772 0.619713 0.410791 -0.214085 0.626175 0.425115 -0.255523 0.632428 0.439463 -0.296920 0.621672 0.461002 -0.311471 0.767679 0.530775 -0.180882 0.800730 0.478354 -0.183206 0.833762 0.425898 -0.185753 0.849429 0.461739 -0.206613 0.864891 0.497692 -0.227289 0.880220 0.533659 -0.247775 0.855896 0.547496 -0.250919 0.678727 0.271086 -0.087178 0.633438 0.318355 -0.093028 0.589561 0.367040 -0.096644 0.583318 0.337274 -0.126409 0.577287 0.308476 -0.155087 0.570952 0.280288 -0.185000 0.572126 0.308071 -0.189961 0.725199 0.259169 -0.138895 0.686385 0.276615 -0.186951 0.645302 0.292649 -0.233433 0.628915 0.266584 -0.203313 0.610896 0.242131 -0.172226 0.594931 0.219463 -0.139477 0.585552 0.246058 -0.138472 0.764374 0.264109 -0.060955 
7.372000 0.756466 0.589365 -0.251980 0.730545 0.579273 -0.227446 0.729855 0.615256 -0.199667 0.711382 0.589361 -0.196407 0.713657 0.557796 -0.188870 0.721183 0.452943 -0.172074 0.720962 0.391332 -0.132926 0.711958 0.320312 -0.120708 0.656950 0.510216 -0.190033 0.636620 0.452036 -0.183283 0.616218 0.393882 -0.176421 0.622192 0.408984 -0.217671 0.628254 0.424079 -0.258925 0.634365 0.439163 -0.300168 0.624452 0.459778 -0.316590 0.767189 0.526537 -0.186999 0.801087 0.474695 -0.188379 0.834939 0.422857 -0.190016 0.850769 0.459427 -0.209554 0.866611 0.495999 -0.229128 0.882273 0.532586 -0.248663 0.857295 0.545401 -0.250939 0.684191 0.270627 -0.083366 0.638457 0.316911 -0.088236 0.593710 0.363994 -0.092786 0.587771 0.334759 -0.123145 0.582745 0.307748 -0.155100 0.577643 0.283363 -0.188978 0.581630 0.311063 -0.192487 0.725532 0.256001 -0.138579 0.689927 0.274699 -0.189237 0.652282 0.293405 -0.238063 0.633664 0.266183 -0.210394 0.613851 0.238939 -0.182968 0.595583 0.211719 -0.154820 0.584933 0.237562 -0.151750 0.771735 0.262190 -0.063399 
7.404000 0.754687 0.588799 -0.251707 0.730056 0.577599 -0.226352 0.727722 0.614187 -0.199366 0.711064 0.587236 -0.195156 0.714532 0.555909 -0.187635 0.725326 0.451641 -0.170787 0.721016 0.390874 -0.131213 0.711787 0.320529 -0.118939 0.661127 0.510114 -0.185269 0.638812 0.452398 -0.181103 0.616848 0.394532 -0.176873 0.624328 0.408616 -0.218167 0.631434 0.422999 -0.259485 0.637843 0.437666 -0.300761 0.626694 0.458058 -0.316674 0.770889 0.525403 -0.186792 0.804114 0.473163 -0.188230 0.837788 0.421221 -0.190111 0.853435 0.457777 -0.210015 0.869022 0.494509 -0.229919 0.883579 0.531395 -0.249604 0.858700 0.544556 -0.250799 0.683055 0.271651 -0.081545 0.637179 0.318326 -0.087406 0.592433 0.366094 -0.092620 0.586972 0.335945 -0.122053 0.582666 0.308137 -0.152779 0.580080 0.284921 -0.186350 0.584238 0.312464 -0.189747 0.726633 0.256119 -0.136007 0.692545 0.275626 -0.187009 0.654819 0.293768 -0.235693 0.636230 0.267459 -0.206797 0.615866 0.241894 -0.177631 0.598717 0.217410 -0.146634 0.589391 0.243953 -0.144701 0.769778 0.263051 -0.060015 
7.436000 0.748373 0.592480 -0.250291 0.723671 0.580982 -0.225169 0.722660 0.616485 -0.196836 0.705283 0.589868 -0.193559 0.709982 0.558494 -0.187026 0.725097 0.454312 -0.173187 0.719567 0.392960 -0.134205 0.711316 0.321807 -0.122990 0.664373 0.515997 -0.191655 0.643283 0.457995 -0.186605 0.621284 0.400410 -0.181347 0.625940 0.414487 -0.222957 0.631136 0.428121 -0.264776 0.637100 0.441215 -0.306506 0.628455 0.464492 -0.319462 0.773905 0.527166 -0.182270 0.805249 0.474173 -0.187503 0.837893 0.422247 -0.193883 0.852742 0.460467 -0.211965 0.867858 0.498781 -0.230884 0.880660 0.537134 -0.249407 0.855575 0.549897 -0.250837 0.682699 0.271435 -0.087626 0.634525 0.315134 -0.092718 0.586735 0.359177 -0.096183 0.583477 0.329560 -0.126525 0.580269 0.301999 -0.158153 0.576631 0.276878 -0.191455 0.576727 0.304677 -0.194995 0.727056 0.257901 -0.139762 0.690791 0.274921 -0.190178 0.651962 0.290550 -0.238629 0.634885 0.263582 -0.209424 0.615943 0.237650 -0.179616 0.598918 0.213290 -0.148370 0.588736 0.239579 -0.146582 0.768210 0.264374 -0.062201 
7.468000 0.745309 0.588948 -0.250825 0.721985 0.578729 -0.223860 0.719053 0.617003 -0.199397 0.703603 0.589833 -0.192644 0.708840 0.558289 -0.186951 0.726172 0.453905 -0.176066 0.723742 0.393956 -0.134898 0.712383 0.323983 -0.120445 0.663578 0.511824 -0.197505 0.638528 0.455843 -0.188449 0.613210 0.399916 -0.179460 0.621540 0.413094 -0.220970 0.629701 0.426697 -0.262399 0.637498 0.440719 -0.303705 0.627906 0.464000 -0.316364 0.772281 0.527991 -0.185986 0.807912 0.477361 -0.186597 0.844922 0.428069 -0.189153 0.855140 0.465222 -0.212276 0.865603 0.502867 -0.235873 0.872840 0.540289 -0.258728 0.846869 0.551233 -0.258987 0.680568 0.276592 -0.083484 0.633476 0.321083 -0.091633 0.587349 0.366215 -0.099021 0.584985 0.334821 -0.127567 0.584235 0.306591 -0.158472 0.583980 0.284340 -0.193318 0.588491 0.311990 -0.196206 0.726225 0.258688 -0.134058 0.694877 0.274290 -0.188373 0.659930 0.290289 -0.239921 0.640158 0.264585 -0.211508 0.618406 0.239184 -0.183310 0.599329 0.215318 -0.153324 0.589809 0.241925 -0.152432 0.766099 0.267571 -0.057119 
7.500000 0.751071 0.589858 -0.253122 0.737332 0.580672 -0.219888 0.735183 0.621236 -0.199560 0.726358 0.593577 -0.186125 0.726591 0.561537 -0.180394 0.727996 0.455603 -0.169297 0.718602 0.395692 -0.128776 0.711300 0.324706 -0.116115 0.665216 0.512245 -0.194223 0.641854 0.455772 -0.184022 0.618625 0.399311 -0.173687 0.625274 0.412530 -0.215559 0.631705 0.425574 -0.257474 0.637774 0.438675 -0.299473 0.627117 0.459191 -0.315636 0.774386 0.528852 -0.183088 0.809558 0.477931 -0.186219 0.845464 0.427640 -0.189982 0.856940 0.464399 -0.212441 0.868120 0.501247 -0.235551 0.877701 0.537940 -0.258597 0.851124 0.547245 -0.259433 0.682596 0.274753 -0.080204 0.637349 0.321589 -0.087917 0.592268 0.368669 -0.092781 0.589054 0.339435 -0.123415 0.587477 0.312808 -0.155332 0.586401 0.288430 -0.189645 0.584678 0.316567 -0.190314 0.728164 0.260473 -0.131100 0.694259 0.275131 -0.184050 0.660137 0.289259 -0.236388 0.640151 0.263410 -0.208799 0.618418 0.238462 -0.181133 0.596696 0.214377 -0.153511 0.585286 0.240265 -0.154734 0.768486 0.269059 -0.053936 
7.536000 0.749091 0.590712 -0.250589 0.733147 0.577449 -0.219819 0.721883 0.616059 -0.198241 0.716146 0.586571 -0.187224 0.718527 0.554642 -0.182441 0.726540 0.449004 -0.174654 0.721443 0.389454 -0.133321 0.708801 0.320264 -0.118578 0.665838 0.509813 -0.195404 0.643654 0.452870 -0.185651 0.620918 0.396401 -0.175329 0.624957 0.410092 -0.216969 0.629454 0.423624 -0.258806 0.634395 0.436765 -0.300774 0.623197 0.459319 -0.313204 0.775201 0.521968 -0.185297 0.814353 0.474344 -0.189490 0.854157 0.427596 -0.194762 0.862278 0.466052 -0.216037 0.870664 0.504658 -0.237695 0.877722 0.543298 -0.258499 0.855388 0.560485 -0.258657 0.675719 0.274486 -0.080873 0.633526 0.324520 -0.089332 0.591453 0.375079 -0.096226 0.585675 0.345299 -0.125984 0.582751 0.318730 -0.157887 0.580964 0.294762 -0.191694 0.582521 0.322825 -0.193898 0.721950 0.254518 -0.132530 0.691728 0.274101 -0.185926 0.657431 0.292724 -0.237161 0.635528 0.269439 -0.208016 0.612072 0.247544 -0.178530 0.591677 0.227077 -0.146844 0.584970 0.254516 -0.147038 0.762815 0.262890 -0.055694 
7.604000 0.750196 0.593271 -0.251120 0.734128 0.578589 -0.221068 0.724293 0.616092 -0.197015 0.717726 0.586159 -0.187820 0.720256 0.554304 -0.182653 0.728410 0.448801 -0.173690 0.724317 0.388216 -0.133697 0.711394 0.318676 -0.120773 0.666379 0.510399 -0.188096 0.642824 0.453317 -0.183270 0.619813 0.396288 -0.178473 0.624069 0.410754 -0.219862 0.629012 0.424933 -0.261526 0.634248 0.438850 -0.303102 0.623112 0.461549 -0.315263 0.776414 0.521860 -0.185736 0.816290 0.474972 -0.192343 0.856339 0.428607 -0.199729 0.864276 0.467586 -0.219810 0.872069 0.506640 -0.240223 0.878733 0.545424 -0.260356 0.855118 0.560767 -0.259717 0.678920 0.271704 -0.084130 0.637278 0.322024 -0.091624 0.595413 0.372426 -0.097003 0.589304 0.343587 -0.127618 0.586704 0.318516 -0.161155 0.585392 0.296237 -0.196387 0.586328 0.324474 -0.196913 0.723384 0.253253 -0.136319 0.694477 0.272119 -0.190610 0.660520 0.290609 -0.242703 0.637874 0.267583 -0.213995 0.614675 0.245728 -0.184267 0.595204 0.226143 -0.151377 0.589286 0.253759 -0.151701 0.763693 0.259042 -0.057806 
7.636000 0.734213 0.583611 -0.251981 0.709495 0.577708 -0.224958 0.714189 0.615542 -0.199839 0.693742 0.591871 -0.193392 0.700150 0.560805 -0.187222 0.720721 0.457603 -0.174782 0.723238 0.395634 -0.136584 0.708555 0.326322 -0.123203 0.662079 0.520770 -0.195501 0.642855 0.462591 -0.186608 0.623305 0.404735 -0.177581 0.625400 0.420234 -0.218974 0.626772 0.435932 -0.260343 0.627661 0.451614 -0.301801 0.616739 0.477407 -0.304783 0.771877 0.528398 -0.185317 0.815572 0.485361 -0.193157 0.859906 0.443550 -0.202576 0.857429 0.479645 -0.229087 0.854329 0.516203 -0.256034 0.848739 0.552013 -0.282071 0.825314 0.567619 -0.280404 0.673653 0.280698 -0.086966 0.630801 0.330342 -0.095032 0.589159 0.381230 -0.102437 0.584819 0.351698 -0.132854 0.584531 0.325748 -0.165323 0.585709 0.302753 -0.199679 0.586617 0.330888 -0.200450 0.720346 0.260493 -0.137961 0.692764 0.276911 -0.193893 0.660351 0.293979 -0.247087 0.636869 0.272344 -0.218082 0.612439 0.252014 -0.188128 0.591024 0.233453 -0.156122 0.584941 0.261058 -0.157394 0.759127 0.265887 -0.059788 
7.672000 0.736703 0.587514 -0.246799 0.711148 0.578057 -0.221663 0.715593 0.611591 -0.191204 0.694694 0.587551 -0.188953 0.702022 0.556551 -0.183180 0.725415 0.453661 -0.171991 0.725593 0.390286 -0.136478 0.712131 0.320567 -0.124062 0.664951 0.516904 -0.182810 0.643652 0.458712 -0.184692 0.622517 0.400567 -0.186569 0.625866 0.418436 -0.226895 0.628873 0.436496 -0.267251 0.631971 0.454511 -0.307554 0.629269 0.482358 -0.310656 0.774881 0.526150 -0.176134 0.816992 0.481640 -0.184934 0.859753 0.438274 -0.195237 0.859155 0.475217 -0.220548 0.857845 0.512389 -0.246524 0.854207 0.548785 -0.271860 0.829104 0.561471 -0.273683 0.680868 0.273344 -0.086542 0.641466 0.324826 -0.096100 0.601623 0.376148 -0.104044 0.594530 0.347500 -0.134723 0.589516 0.321257 -0.167423 0.584236 0.296084 -0.200867 0.588506 0.323125 -0.207370 0.722891 0.255286 -0.140778 0.694610 0.274679 -0.195407 0.661678 0.293511 -0.247776 0.638420 0.271155 -0.218891 0.614391 0.249518 -0.189320 0.594055 0.227745 -0.158045 0.586896 0.254919 -0.158009 0.765637 0.260344 -0.063180 
7.704000 0.757683 0.577066 -0.254150 0.724861 0.572190 -0.237670 0.728068 0.601252 -0.202840 0.702646 0.583112 -0.209383 0.706715 0.553327 -0.198399 0.718423 0.453039 -0.169521 0.719625 0.391686 -0.131353 0.706702 0.322698 -0.119272 0.658647 0.518240 -0.177948 0.637962 0.459848 -0.176943 0.617520 0.401471 -0.175925 0.621848 0.418182 -0.216745 0.626021 0.434822 -0.257551 0.630109 0.451581 -0.298455 0.625510 0.474939 -0.313519 0.768993 0.524498 -0.182429 0.813053 0.481989 -0.191398 0.857531 0.440288 -0.200834 0.856285 0.477126 -0.226033 0.854419 0.513879 -0.252051 0.851005 0.550178 -0.278105 0.825994 0.562503 -0.282270 0.674788 0.276175 -0.081790 0.633690 0.327866 -0.088258 0.593346 0.379941 -0.093314 0.586314 0.350617 -0.123581 0.581659 0.323623 -0.154436 0.577935 0.299301 -0.187338 0.582223 0.327085 -0.190263 0.719224 0.257189 -0.135077 0.685426 0.275308 -0.186835 0.649129 0.290378 -0.236584 0.629466 0.268794 -0.204639 0.606416 0.249703 -0.172443 0.585594 0.232520 -0.139319 0.577121 0.259457 -0.142461 0.758999 0.262956 -0.057585 
7.736000 0.744499 0.585293 -0.251395 0.713786 0.577052 -0.232367 0.716267 0.606789 -0.198100 0.692697 0.585658 -0.202360 0.698490 0.554955 -0.194107 0.716270 0.452323 -0.174733 0.722843 0.390589 -0.136780 0.711851 0.320671 -0.123254 0.657415 0.517147 -0.186307 0.638727 0.458088 -0.184082 0.620056 0.399062 -0.181595 0.621946 0.416347 -0.222190 0.624195 0.433397 -0.262958 0.626857 0.450128 -0.303790 0.624618 0.474982 -0.316633 0.768282 0.522372 -0.186515 0.814476 0.481983 -0.194879 0.860981 0.442365 -0.204226 0.858291 0.479266 -0.229267 0.854781 0.516223 -0.254970 0.849249 0.552517 -0.280576 0.824374 0.564592 -0.286067 0.682591 0.272942 -0.084718 0.638501 0.321701 -0.087717 0.595667 0.371977 -0.090506 0.587805 0.344448 -0.121948 0.582854 0.319825 -0.155314 0.577811 0.296855 -0.189140 0.582851 0.324308 -0.192705 0.723142 0.255434 -0.140146 0.687079 0.273494 -0.190447 0.648698 0.289115 -0.239168 0.629829 0.267468 -0.206915 0.608417 0.248174 -0.173818 0.589527 0.229579 -0.139700 0.580144 0.256329 -0.140734 0.770516 0.260741 -0.066620 
7.772000 0.745036 0.588736 -0.245770 0.715593 0.579856 -0.225084 0.714118 0.614804 -0.195948 0.693481 0.590417 -0.196248 0.699455 0.559317 -0.189386 0.718248 0.455829 -0.174681 0.725793 0.393048 -0.138582 0.713411 0.323330 -0.124403 0.658423 0.519923 -0.184445 0.638223 0.461350 -0.182966 0.618196 0.402787 -0.181455 0.622294 0.419745 -0.222324 0.626442 0.436633 -0.263124 0.630292 0.453608 -0.304052 0.630525 0.478345 -0.317647 0.768982 0.527160 -0.181965 0.813009 0.484656 -0.191209 0.857724 0.443425 -0.201986 0.854964 0.480781 -0.226639 0.851316 0.518171 -0.252304 0.845427 0.554750 -0.277323 0.820900 0.566782 -0.284278 0.682632 0.277143 -0.085475 0.639963 0.327173 -0.090229 0.597761 0.377987 -0.093474 0.589317 0.348567 -0.122961 0.582507 0.320703 -0.153320 0.576599 0.294539 -0.184921 0.583076 0.321121 -0.192399 0.724574 0.257646 -0.139368 0.688250 0.275073 -0.189203 0.649291 0.292272 -0.236507 0.630624 0.270046 -0.204445 0.609641 0.250343 -0.171532 0.591236 0.230560 -0.137588 0.583675 0.257862 -0.136335 0.769468 0.262880 -0.066004 
7.804000 0.751367 0.590986 -0.246932 0.722828 0.580871 -0.225582 0.724907 0.612096 -0.192663 0.703152 0.588794 -0.194558 0.707887 0.557670 -0.187264 0.722505 0.453940 -0.170939 0.721031 0.393049 -0.131433 0.709598 0.323177 -0.118611 0.660438 0.515378 -0.184143 0.642166 0.456178 -0.181911 0.624272 0.396870 -0.179575 0.626592 0.414433 -0.220066 0.628667 0.432283 -0.260549 0.630616 0.450210 -0.300880 0.629781 0.474517 -0.314962 0.770560 0.526861 -0.182500 0.814252 0.483962 -0.191656 0.858322 0.442058 -0.202102 0.857379 0.479631 -0.226416 0.855673 0.517338 -0.251471 0.851941 0.554250 -0.276070 0.826881 0.565948 -0.281492 0.678992 0.275939 -0.080816 0.637995 0.326041 -0.092102 0.598080 0.376936 -0.102573 0.590246 0.345393 -0.130295 0.582635 0.315498 -0.157787 0.575114 0.288134 -0.187137 0.580458 0.315190 -0.193584 0.722637 0.258037 -0.134302 0.688186 0.274266 -0.186148 0.650303 0.290710 -0.234913 0.631469 0.267173 -0.203984 0.610040 0.245863 -0.172402 0.591496 0.225741 -0.139462 0.584104 0.253098 -0.139415 0.764985 0.265143 -0.058366 
7.840000 0.756399 0.583977 -0.254795 0.726656 0.577661 -0.233598 0.734313 0.605849 -0.198903 0.708788 0.586850 -0.201804 0.711619 0.556038 -0.192185 0.720623 0.453017 -0.168222 0.720874 0.391380 -0.129464 0.709288 0.321269 -0.116130 0.658023 0.513496 -0.181877 0.638038 0.454851 -0.180063 0.618141 0.396247 -0.178418 0.621552 0.414378 -0.219006 0.625217 0.432618 -0.259359 0.629467 0.450971 -0.299780 0.631984 0.473649 -0.316562 0.768304 0.526327 -0.178770 0.811203 0.482846 -0.189145 0.854132 0.439536 -0.199744 0.855138 0.477200 -0.223330 0.855929 0.514772 -0.247346 0.856249 0.552179 -0.271481 0.830821 0.563212 -0.276526 0.677153 0.274209 -0.079529 0.634180 0.323558 -0.088480 0.592682 0.374034 -0.095388 0.587400 0.344303 -0.125262 0.583496 0.316356 -0.155525 0.579459 0.289940 -0.187291 0.583468 0.317525 -0.191577 0.722668 0.255894 -0.130029 0.691072 0.272787 -0.182965 0.656484 0.288907 -0.233516 0.635492 0.267043 -0.202333 0.612004 0.246177 -0.171596 0.589983 0.225974 -0.139788 0.582215 0.253171 -0.139925 0.763608 0.262743 -0.055150 
7.872000 0.754839 0.585069 -0.247694 0.725410 0.578263 -0.226213 0.733889 0.605366 -0.190694 0.708180 0.586726 -0.193825 0.710987 0.555332 -0.186935 0.719615 0.450722 -0.172047 0.723021 0.388902 -0.134345 0.711892 0.319398 -0.120238 0.658783 0.513851 -0.182545 0.638565 0.455232 -0.181910 0.618429 0.396628 -0.181160 0.623295 0.414522 -0.221217 0.627954 0.432150 -0.261552 0.631772 0.449705 -0.301838 0.630763 0.472662 -0.317881 0.768860 0.523311 -0.180620 0.811695 0.479316 -0.189029 0.855057 0.436150 -0.198125 0.856756 0.474052 -0.221611 0.857774 0.512017 -0.245722 0.857015 0.549498 -0.269647 0.831891 0.560774 -0.275617 0.681851 0.272456 -0.081798 0.640367 0.322765 -0.090501 0.598595 0.373207 -0.097123 0.590757 0.344400 -0.127424 0.584609 0.317356 -0.158726 0.578892 0.291454 -0.190852 0.583386 0.318879 -0.195808 0.724292 0.253889 -0.134590 0.691060 0.273138 -0.185953 0.655629 0.290239 -0.235913 0.634895 0.268039 -0.205005 0.611610 0.247774 -0.173731 0.590371 0.227495 -0.141592 0.581553 0.254266 -0.142690 0.766883 0.261504 -0.058366 
7.904000 0.759088 0.581290 -0.252789 0.729485 0.576728 -0.230957 0.739171 0.605268 -0.196897 0.712742 0.587545 -0.199071 0.714196 0.556830 -0.189655 0.718549 0.453939 -0.166312 0.720444 0.392663 -0.127994 0.711374 0.322738 -0.117295 0.658674 0.517450 -0.180933 0.641469 0.457897 -0.180305 0.624210 0.398526 -0.179626 0.627553 0.415763 -0.220115 0.631340 0.432727 -0.260842 0.635074 0.449534 -0.301500 0.632345 0.471901 -0.318208 0.768863 0.525375 -0.178492 0.812057 0.481708 -0.186893 0.855777 0.438804 -0.195508 0.857352 0.476559 -0.219107 0.858252 0.514071 -0.243685 0.857721 0.551107 -0.268552 0.832448 0.561727 -0.275074 0.682038 0.273907 -0.080914 0.641629 0.324859 -0.092148 0.601144 0.375824 -0.101186 0.592852 0.345498 -0.129948 0.585370 0.316603 -0.159279 0.578280 0.289262 -0.189872 0.582628 0.316602 -0.195362 0.725550 0.258122 -0.134495 0.691903 0.275969 -0.186475 0.655384 0.293309 -0.236218 0.635207 0.269786 -0.206161 0.613327 0.247443 -0.175653 0.593487 0.226172 -0.143919 0.585580 0.253350 -0.143593 0.768937 0.263951 -0.059091 
7.936000 0.751169 0.589817 -0.250715 0.723249 0.580362 -0.228257 0.735208 0.601509 -0.189994 0.708780 0.584019 -0.193875 0.711738 0.552860 -0.185884 0.720928 0.448882 -0.167300 0.719605 0.385904 -0.130606 0.709764 0.314813 -0.120081 0.658813 0.511306 -0.177978 0.640192 0.452246 -0.177837 0.621304 0.393401 -0.177548 0.626384 0.410664 -0.218030 0.631448 0.427504 -0.258710 0.636509 0.444087 -0.299425 0.632303 0.466362 -0.316006 0.768729 0.522532 -0.176274 0.810000 0.477368 -0.184058 0.852053 0.433492 -0.192604 0.855527 0.472492 -0.214419 0.858889 0.511262 -0.237614 0.860069 0.549304 -0.261183 0.834419 0.557865 -0.269133 0.680997 0.264786 -0.084295 0.639220 0.315184 -0.086599 0.598395 0.366678 -0.087446 0.589520 0.340655 -0.119907 0.581554 0.316492 -0.152673 0.573489 0.294206 -0.186031 0.578536 0.321795 -0.188063 0.722817 0.250683 -0.138550 0.687648 0.277690 -0.184830 0.650543 0.302142 -0.229764 0.631158 0.275932 -0.201098 0.608621 0.251082 -0.172496 0.588542 0.225821 -0.143380 0.580433 0.252625 -0.139811 0.767120 0.254900 -0.062192 
8.004000 0.752494 0.589825 -0.247343 0.724398 0.580267 -0.225146 0.733167 0.605537 -0.188420 0.708272 0.585827 -0.191653 0.711423 0.554390 -0.184960 0.720930 0.449702 -0.170761 0.724118 0.385478 -0.136790 0.713512 0.314786 -0.127123 0.658625 0.512434 -0.175176 0.641954 0.452777 -0.176238 0.625139 0.393249 -0.177374 0.627650 0.409570 -0.218557 0.630751 0.425755 -0.259711 0.634484 0.441891 -0.300846 0.631754 0.464226 -0.317773 0.768548 0.523580 -0.177935 0.809326 0.477388 -0.183230 0.851058 0.432485 -0.189250 0.856473 0.471003 -0.211429 0.861407 0.509421 -0.234895 0.863651 0.547197 -0.258656 0.837524 0.554139 -0.266627 0.684625 0.265210 -0.091056 0.642846 0.316213 -0.091361 0.601694 0.367889 -0.089600 0.592575 0.341058 -0.121224 0.585055 0.316636 -0.154026 0.578290 0.294733 -0.188410 0.581609 0.322803 -0.189863 0.726403 0.250577 -0.146088 0.689547 0.277429 -0.190855 0.650690 0.302189 -0.233953 0.631821 0.276307 -0.204678 0.611042 0.250637 -0.175869 0.592172 0.225351 -0.146301 0.584623 0.252263 -0.142670 0.771052 0.253053 -0.071383 
8.036000 0.757509 0.592737 -0.246906 0.729636 0.580786 -0.225582 0.733382 0.608434 -0.189777 0.711255 0.585619 -0.193126 0.713387 0.554132 -0.185654 0.719882 0.449366 -0.168980 0.721795 0.385211 -0.134457 0.712229 0.314072 -0.125643 0.656132 0.510020 -0.175725 0.638465 0.450615 -0.176272 0.621004 0.391243 -0.176756 0.624746 0.409552 -0.216972 0.628629 0.427386 -0.257352 0.632747 0.445003 -0.297882 0.629888 0.466247 -0.316120 0.765747 0.523898 -0.177914 0.806338 0.477783 -0.185621 0.847597 0.432529 -0.193764 0.853271 0.471461 -0.214820 0.858573 0.510319 -0.236804 0.862150 0.548785 -0.259013 0.836164 0.555847 -0.267308 0.683790 0.263594 -0.090131 0.639612 0.312548 -0.090760 0.596352 0.362520 -0.090650 0.587904 0.336053 -0.123043 0.580980 0.311607 -0.155961 0.574922 0.288890 -0.189994 0.577627 0.316992 -0.190490 0.725853 0.250512 -0.146713 0.691301 0.278518 -0.192900 0.651995 0.305019 -0.235108 0.633554 0.276916 -0.207342 0.613610 0.248617 -0.179893 0.597968 0.221643 -0.150488 0.591886 0.248381 -0.144556 0.772357 0.252046 -0.073368 
8.100000 0.756697 0.591818 -0.247940 0.728540 0.579714 -0.227131 0.733486 0.605324 -0.190048 0.710578 0.583524 -0.194537 0.712841 0.552106 -0.187379 0.719628 0.447431 -0.171480 0.723245 0.383906 -0.136197 0.712148 0.313442 -0.125191 0.656038 0.508540 -0.180758 0.637975 0.449299 -0.180478 0.620149 0.390229 -0.180092 0.623668 0.409103 -0.219853 0.627934 0.427579 -0.259898 0.632738 0.445703 -0.299873 0.630383 0.467170 -0.317775 0.765653 0.522471 -0.178220 0.807747 0.477511 -0.182918 0.850337 0.433461 -0.188675 0.854942 0.471813 -0.211194 0.859735 0.510273 -0.234207 0.862925 0.548326 -0.257033 0.836773 0.555366 -0.264801 0.684100 0.264600 -0.087173 0.641809 0.314414 -0.092003 0.601685 0.365754 -0.097606 0.591274 0.337804 -0.128018 0.581724 0.311484 -0.159463 0.572118 0.286380 -0.191755 0.573842 0.314421 -0.194622 0.723790 0.248986 -0.144330 0.688779 0.277965 -0.190233 0.650123 0.304916 -0.232827 0.631861 0.275486 -0.206348 0.611121 0.246985 -0.179573 0.593913 0.219730 -0.151042 0.586514 0.246328 -0.145094 0.769884 0.252638 -0.069256 
8.132000 0.749808 0.593806 -0.246925 0.721811 0.580968 -0.226328 0.727657 0.604409 -0.188000 0.704365 0.583167 -0.193246 0.707537 0.551852 -0.185589 0.717434 0.447529 -0.168187 0.719770 0.383671 -0.132751 0.709907 0.312243 -0.123946 0.656555 0.511022 -0.178408 0.636233 0.452541 -0.176672 0.615808 0.394255 -0.174772 0.619832 0.412395 -0.215018 0.624151 0.430012 -0.255426 0.628801 0.447232 -0.296076 0.627432 0.468549 -0.314405 0.766598 0.520523 -0.173967 0.807870 0.475779 -0.183831 0.849623 0.431695 -0.194610 0.854290 0.471605 -0.214042 0.858580 0.511426 -0.234479 0.861099 0.550937 -0.254867 0.834841 0.557702 -0.262520 0.681529 0.261662 -0.088482 0.641242 0.313304 -0.091542 0.602045 0.366058 -0.093387 0.590863 0.339199 -0.124355 0.580412 0.313459 -0.155524 0.570020 0.288553 -0.187209 0.572504 0.316617 -0.188920 0.722988 0.248692 -0.144729 0.686782 0.277411 -0.189547 0.647488 0.304562 -0.230962 0.629046 0.276462 -0.203378 0.608755 0.248688 -0.175766 0.591237 0.222546 -0.146825 0.584821 0.249489 -0.141448 0.769033 0.250153 -0.070393 
8.168000 0.750766 0.588205 -0.247086 0.721990 0.578027 -0.226057 0.730675 0.600583 -0.187769 0.705357 0.581711 -0.192682 0.708014 0.550620 -0.183947 0.716724 0.446917 -0.162959 0.719166 0.382014 -0.129522 0.709613 0.310459 -0.122581 0.657468 0.510942 -0.178893 0.636103 0.452866 -0.176677 0.614501 0.395022 -0.174155 0.620562 0.413906 -0.213802 0.626432 0.432460 -0.253612 0.631722 0.451083 -0.293516 0.629375 0.471008 -0.313253 0.767228 0.519096 -0.168039 0.808709 0.475229 -0.181021 0.850406 0.431991 -0.194276 0.853493 0.472176 -0.213382 0.856734 0.512178 -0.233315 0.859371 0.551875 -0.253503 0.833368 0.558574 -0.262038 0.680898 0.259236 -0.088353 0.638502 0.309611 -0.090210 0.596872 0.360985 -0.090923 0.586476 0.335564 -0.123210 0.576906 0.310173 -0.155419 0.567114 0.284523 -0.187228 0.568029 0.312708 -0.187608 0.724811 0.247382 -0.143981 0.686660 0.276745 -0.186345 0.645918 0.305291 -0.225953 0.627943 0.276749 -0.199026 0.608450 0.249076 -0.171414 0.591695 0.222013 -0.142630 0.585698 0.248712 -0.135615 0.767558 0.247988 -0.068659 
8.200000 0.748716 0.589104 -0.246331 0.721735 0.578460 -0.223234 0.729936 0.604786 -0.187202 0.706117 0.583581 -0.189355 0.708563 0.552127 -0.181614 0.716822 0.447550 -0.164040 0.721174 0.382595 -0.130811 0.710834 0.311126 -0.122505 0.656386 0.510394 -0.177580 0.636462 0.451705 -0.177821 0.616470 0.393113 -0.177881 0.622144 0.413261 -0.216957 0.627974 0.433225 -0.256077 0.634078 0.453222 -0.295197 0.630998 0.472116 -0.315833 0.766173 0.520149 -0.169148 0.806649 0.474996 -0.181258 0.847597 0.430638 -0.193881 0.852343 0.470913 -0.212521 0.856931 0.511131 -0.231979 0.860038 0.551010 -0.251611 0.834495 0.558578 -0.260791 0.681457 0.260485 -0.087983 0.638428 0.309799 -0.090634 0.596091 0.359788 -0.092227 0.586571 0.333578 -0.124403 0.576947 0.307912 -0.156317 0.566858 0.282669 -0.188537 0.566557 0.310960 -0.188714 0.724446 0.247594 -0.142912 0.686117 0.278205 -0.184288 0.645767 0.306785 -0.223903 0.628193 0.277197 -0.197561 0.608462 0.248111 -0.171586 0.590808 0.219364 -0.144756 0.582722 0.245549 -0.138274 0.767653 0.248453 -0.067081 
8.236000 0.750599 0.585451 -0.250797 0.725475 0.575347 -0.225471 0.736556 0.602348 -0.190721 0.712608 0.581210 -0.190620 0.714021 0.549691 -0.183114 0.718670 0.444856 -0.166270 0.719692 0.381108 -0.130812 0.709770 0.309790 -0.122019 0.656250 0.506339 -0.177540 0.637780 0.447195 -0.178493 0.619154 0.388192 -0.179249 0.623134 0.409889 -0.217507 0.627277 0.431015 -0.256132 0.631786 0.451575 -0.294933 0.629036 0.469618 -0.316199 0.765926 0.518909 -0.172441 0.807376 0.474284 -0.183392 0.849169 0.430531 -0.194991 0.854355 0.471318 -0.212514 0.859598 0.512087 -0.230830 0.863564 0.552435 -0.249209 0.837241 0.557514 -0.257874 0.681536 0.259219 -0.086562 0.637720 0.307655 -0.090937 0.594704 0.356759 -0.094463 0.585192 0.330707 -0.126795 0.575853 0.305723 -0.159390 0.565949 0.281453 -0.192233 0.564557 0.309633 -0.191097 0.723294 0.246165 -0.142180 0.686085 0.277685 -0.184099 0.645915 0.307144 -0.223551 0.627969 0.278446 -0.196155 0.607931 0.249944 -0.169011 0.591648 0.220362 -0.141455 0.584853 0.246405 -0.133246 0.767678 0.248774 -0.066115 
8.268000 0.733783 0.581898 -0.251402 0.711183 0.576331 -0.222552 0.729857 0.603428 -0.191401 0.703777 0.585585 -0.186981 0.707067 0.554236 -0.179783 0.717233 0.449895 -0.163552 0.715318 0.385952 -0.128441 0.707926 0.314189 -0.121227 0.655296 0.512876 -0.171397 0.635154 0.454317 -0.172722 0.615522 0.395856 -0.173885 0.619070 0.417327 -0.211952 0.622653 0.438554 -0.250424 0.626908 0.459167 -0.288949 0.620909 0.471972 -0.313063 0.765399 0.523235 -0.172374 0.802355 0.474986 -0.183933 0.839691 0.427115 -0.195454 0.848571 0.466472 -0.214171 0.857041 0.505691 -0.233665 0.864302 0.544836 -0.253698 0.838544 0.555552 -0.257693 0.679832 0.262389 -0.087481 0.636468 0.311509 -0.093726 0.594146 0.361480 -0.099061 0.587027 0.335066 -0.131631 0.579626 0.309184 -0.164101 0.570649 0.283285 -0.196192 0.571064 0.311585 -0.196469 0.725286 0.251500 -0.142148 0.689414 0.279278 -0.187456 0.650049 0.306884 -0.228589 0.632339 0.276714 -0.203051 0.612279 0.246511 -0.178285 0.595138 0.216706 -0.152497 0.586960 0.242554 -0.144809 0.766369 0.253526 -0.065306 
8.300000 0.735150 0.585247 -0.242630 0.705661 0.578612 -0.221189 0.711664 0.609108 -0.187945 0.687128 0.588799 -0.189892 0.694674 0.558239 -0.182788 0.718238 0.456267 -0.166950 0.725358 0.391328 -0.134813 0.711730 0.321302 -0.123464 0.655053 0.518240 -0.170871 0.637226 0.458980 -0.173804 0.619074 0.400124 -0.176737 0.622177 0.419973 -0.215697 0.625289 0.440148 -0.254815 0.628456 0.460251 -0.293754 0.629850 0.470113 -0.319907 0.764833 0.530881 -0.171204 0.798938 0.480551 -0.181765 0.834572 0.431435 -0.193765 0.843082 0.470481 -0.214049 0.850972 0.509943 -0.235019 0.855356 0.549254 -0.255135 0.830147 0.561852 -0.255788 0.680227 0.274157 -0.086062 0.639116 0.325415 -0.091406 0.599887 0.377708 -0.096254 0.591154 0.347261 -0.124594 0.583161 0.318561 -0.154068 0.575368 0.290935 -0.185039 0.576368 0.318947 -0.187889 0.722722 0.256420 -0.141926 0.689615 0.284742 -0.189048 0.650756 0.312174 -0.231326 0.632751 0.280647 -0.207199 0.613512 0.249072 -0.183285 0.598109 0.219814 -0.156445 0.590510 0.245924 -0.149196 0.766708 0.257760 -0.067307 
8.336000 0.749427 0.589800 -0.244546 0.721998 0.580025 -0.221621 0.726673 0.610878 -0.188542 0.704381 0.588041 -0.189336 0.708002 0.556608 -0.182773 0.719038 0.452000 -0.168959 0.719977 0.387180 -0.135628 0.712311 0.315695 -0.126170 0.653692 0.511371 -0.175926 0.637915 0.451495 -0.178425 0.622161 0.391722 -0.180787 0.623650 0.414915 -0.218576 0.625410 0.437894 -0.256449 0.627375 0.460840 -0.294412 0.629391 0.469266 -0.321245 0.762904 0.528437 -0.175311 0.802081 0.481051 -0.181518 0.841744 0.434586 -0.188818 0.847188 0.472333 -0.212239 0.852749 0.510268 -0.236165 0.856945 0.547746 -0.259460 0.831472 0.559681 -0.257871 0.686957 0.264204 -0.089617 0.641532 0.311348 -0.088024 0.596763 0.359150 -0.085505 0.587907 0.332346 -0.117337 0.580203 0.307660 -0.150468 0.572822 0.285240 -0.185134 0.572297 0.313311 -0.183756 0.726100 0.252408 -0.147325 0.688128 0.281961 -0.190135 0.647474 0.309093 -0.230804 0.630863 0.277071 -0.206528 0.612786 0.245098 -0.182525 0.596565 0.214603 -0.156819 0.586971 0.240021 -0.148958 0.773927 0.255623 -0.072814 
8.368000 0.742366 0.580354 -0.250484 0.714617 0.575247 -0.226468 0.726519 0.603615 -0.193126 0.700248 0.585501 -0.193378 0.703804 0.554697 -0.184582 0.714639 0.451692 -0.163052 0.715473 0.387417 -0.129220 0.707958 0.316128 -0.123800 0.652708 0.514309 -0.173009 0.633299 0.455465 -0.173398 0.612900 0.397091 -0.173699 0.616781 0.418696 -0.212365 0.621060 0.440176 -0.250999 0.625888 0.461619 -0.289545 0.628697 0.469298 -0.316506 0.762698 0.524937 -0.172715 0.802390 0.478687 -0.183137 0.842773 0.433456 -0.194441 0.847841 0.473251 -0.214244 0.853013 0.513213 -0.234644 0.856741 0.552819 -0.254453 0.829830 0.561022 -0.256036 0.681387 0.263662 -0.089728 0.636669 0.312363 -0.089897 0.592984 0.362230 -0.089287 0.584361 0.333901 -0.119821 0.576695 0.306767 -0.150389 0.570026 0.281702 -0.182638 0.571559 0.309703 -0.185140 0.723819 0.254063 -0.148120 0.684693 0.277562 -0.193587 0.641573 0.299568 -0.235110 0.626600 0.270546 -0.206438 0.610065 0.241915 -0.177461 0.596428 0.215927 -0.146383 0.587942 0.242486 -0.141572 0.769910 0.254062 -0.073470 
8.400000 0.738022 0.586708 -0.248147 0.713522 0.579378 -0.221303 0.721207 0.613791 -0.192544 0.699450 0.590839 -0.188212 0.703366 0.559334 -0.181958 0.715584 0.454673 -0.169081 0.721150 0.390531 -0.134813 0.711676 0.319375 -0.125097 0.651886 0.515717 -0.178272 0.636297 0.455797 -0.178749 0.620580 0.396038 -0.179040 0.621724 0.417077 -0.217965 0.622944 0.437731 -0.257118 0.624420 0.458092 -0.296264 0.630468 0.464079 -0.323008 0.761515 0.529463 -0.175954 0.798403 0.481008 -0.186356 0.836621 0.434034 -0.197998 0.842672 0.473579 -0.218375 0.848610 0.513398 -0.239615 0.852034 0.552776 -0.259895 0.825420 0.562041 -0.259938 0.683310 0.269401 -0.088834 0.637841 0.316645 -0.092534 0.593230 0.364722 -0.095558 0.585045 0.335270 -0.125217 0.577176 0.307345 -0.155679 0.569302 0.280439 -0.186946 0.567267 0.308563 -0.188356 0.725721 0.255670 -0.145116 0.687518 0.282680 -0.189276 0.645136 0.308146 -0.229297 0.629387 0.277545 -0.202578 0.612420 0.246743 -0.176108 0.599174 0.217843 -0.147448 0.590628 0.244319 -0.144726 0.771604 0.257825 -0.071759 
8.436000 0.739223 0.589422 -0.247774 0.714703 0.577182 -0.222806 0.719408 0.608036 -0.189817 0.699184 0.583304 -0.189032 0.703137 0.551639 -0.183125 0.715515 0.446631 -0.171554 0.721666 0.382818 -0.136819 0.708926 0.312583 -0.124303 0.655884 0.511490 -0.179188 0.636735 0.452583 -0.177888 0.617350 0.393857 -0.176697 0.617577 0.414328 -0.215722 0.617990 0.434648 -0.255005 0.618327 0.454890 -0.294269 0.628263 0.458766 -0.320264 0.766184 0.517884 -0.177339 0.812531 0.479923 -0.192653 0.859749 0.444431 -0.209798 0.852379 0.483876 -0.230412 0.843799 0.523480 -0.252084 0.832613 0.561312 -0.272361 0.806782 0.564290 -0.261493 0.676343 0.265176 -0.088267 0.632686 0.313523 -0.096069 0.589486 0.362326 -0.102842 0.582487 0.334233 -0.134215 0.575393 0.306784 -0.165687 0.566924 0.279222 -0.196648 0.565816 0.307410 -0.197677 0.721595 0.247470 -0.140014 0.686032 0.277228 -0.184234 0.647568 0.304681 -0.226184 0.629250 0.275914 -0.199259 0.607773 0.248228 -0.172491 0.589446 0.221409 -0.143922 0.582439 0.248107 -0.138225 0.761959 0.252845 -0.062213 
8.468000 0.745736 0.585823 -0.247840 0.720065 0.576543 -0.222763 0.728077 0.607001 -0.190208 0.705345 0.584550 -0.189137 0.707550 0.552815 -0.182290 0.714980 0.447600 -0.167547 0.719130 0.383376 -0.132756 0.710965 0.311581 -0.123396 0.655009 0.511269 -0.179507 0.637596 0.451799 -0.178526 0.620290 0.392398 -0.177512 0.620597 0.413625 -0.216117 0.621224 0.434539 -0.255069 0.621825 0.455280 -0.294012 0.627869 0.461026 -0.320818 0.764756 0.520143 -0.169546 0.810489 0.482067 -0.186079 0.856259 0.444570 -0.203079 0.851086 0.483815 -0.223696 0.845568 0.522760 -0.245426 0.839163 0.561123 -0.267569 0.812102 0.564497 -0.260547 0.683295 0.260581 -0.088046 0.640487 0.309353 -0.096087 0.597958 0.358341 -0.102903 0.589889 0.331115 -0.134748 0.580379 0.304067 -0.165935 0.568803 0.277104 -0.196713 0.566819 0.305001 -0.200551 0.726245 0.248103 -0.142788 0.688617 0.276975 -0.186179 0.648495 0.305636 -0.226324 0.631000 0.275030 -0.201382 0.611114 0.245344 -0.176350 0.593711 0.216988 -0.149352 0.586915 0.243363 -0.141914 0.768682 0.251319 -0.065663 
8.504000 0.745950 0.582685 -0.249788 0.723430 0.574389 -0.221508 0.735349 0.605918 -0.191041 0.712842 0.583703 -0.186522 0.713179 0.551897 -0.180025 0.714398 0.446380 -0.166496 0.716292 0.382819 -0.130846 0.708521 0.311318 -0.121945 0.654601 0.510269 -0.176461 0.636250 0.451056 -0.177975 0.618072 0.391840 -0.179389 0.619779 0.414143 -0.217426 0.621839 0.436265 -0.255657 0.624278 0.458043 -0.293838 0.628714 0.460915 -0.321380 0.764798 0.518146 -0.172941 0.810608 0.480009 -0.190210 0.856736 0.442388 -0.207530 0.852926 0.482101 -0.227166 0.848123 0.521617 -0.247377 0.841928 0.560635 -0.267653 0.814668 0.563692 -0.261258 0.680255 0.260125 -0.087338 0.636565 0.308076 -0.096490 0.594192 0.356950 -0.105446 0.588053 0.329476 -0.137426 0.580785 0.302335 -0.169031 0.571040 0.275591 -0.200162 0.569821 0.303886 -0.200505 0.724819 0.248185 -0.141910 0.689879 0.276251 -0.187932 0.650778 0.303051 -0.230119 0.633342 0.272801 -0.204352 0.612639 0.243862 -0.178384 0.596306 0.216371 -0.149701 0.589105 0.243003 -0.143391 0.767721 0.252105 -0.065561 
8.536000 0.745465 0.588939 -0.252084 0.724200 0.577218 -0.224028 0.734336 0.607554 -0.191794 0.713658 0.583417 -0.188304 0.713791 0.551579 -0.181477 0.714475 0.446040 -0.167095 0.718570 0.382345 -0.131573 0.710615 0.310780 -0.121449 0.654149 0.509434 -0.176785 0.635874 0.450221 -0.178240 0.617655 0.391052 -0.179686 0.619712 0.413500 -0.217931 0.621850 0.435821 -0.256177 0.623953 0.458165 -0.294536 0.628151 0.461008 -0.322274 0.764825 0.517940 -0.172375 0.810372 0.479991 -0.190282 0.856067 0.442313 -0.208380 0.851716 0.481897 -0.228103 0.847162 0.521484 -0.248001 0.842157 0.560868 -0.267698 0.815051 0.564348 -0.260877 0.683665 0.259979 -0.085172 0.639953 0.307617 -0.094694 0.596953 0.355709 -0.103969 0.588961 0.328976 -0.136201 0.580501 0.302748 -0.168483 0.570519 0.276489 -0.200536 0.569362 0.304680 -0.200613 0.725224 0.247223 -0.141174 0.689727 0.274640 -0.187429 0.651681 0.301626 -0.230746 0.632643 0.272953 -0.204455 0.611668 0.244045 -0.178961 0.592729 0.215452 -0.152758 0.584296 0.241615 -0.146535 0.770721 0.251893 -0.065495 
8.572000 0.745176 0.588689 -0.252053 0.725497 0.576925 -0.222885 0.733909 0.609796 -0.192618 0.715304 0.584355 -0.187326 0.715687 0.552507 -0.180990 0.717191 0.446911 -0.168135 0.720959 0.382481 -0.133708 0.710327 0.311142 -0.123876 0.656115 0.510532 -0.177716 0.638739 0.451157 -0.178828 0.621423 0.391974 -0.180082 0.622524 0.415344 -0.218095 0.623541 0.438094 -0.256290 0.624468 0.460738 -0.294753 0.627491 0.463618 -0.322717 0.766008 0.520197 -0.171357 0.810480 0.479875 -0.185762 0.855556 0.440662 -0.200453 0.853485 0.480418 -0.220740 0.850769 0.519909 -0.242166 0.845998 0.558646 -0.263942 0.818406 0.562113 -0.259464 0.679626 0.261541 -0.089016 0.634304 0.308544 -0.095060 0.589918 0.356214 -0.100589 0.584216 0.328159 -0.132011 0.578043 0.300940 -0.164047 0.570349 0.274322 -0.196214 0.568485 0.302306 -0.196051 0.724658 0.247168 -0.142605 0.689208 0.275395 -0.187880 0.649616 0.302055 -0.229026 0.632461 0.272405 -0.201775 0.612551 0.243023 -0.174963 0.595730 0.215171 -0.146516 0.588988 0.241661 -0.139323 0.766841 0.250108 -0.066669 
8.604000 0.744127 0.586227 -0.255417 0.725618 0.574783 -0.225370 0.736151 0.607286 -0.195518 0.717294 0.582208 -0.189403 0.716517 0.550485 -0.182241 0.714104 0.445206 -0.166559 0.715871 0.381091 -0.131584 0.708788 0.309142 -0.123585 0.652629 0.508109 -0.174677 0.633926 0.449190 -0.175892 0.615064 0.390265 -0.178337 0.617578 0.413820 -0.216237 0.620225 0.437653 -0.253899 0.622366 0.462170 -0.290697 0.626098 0.464688 -0.318461 0.762739 0.518085 -0.173709 0.808534 0.478117 -0.185407 0.854858 0.439071 -0.197104 0.853864 0.478619 -0.217693 0.852357 0.517910 -0.239285 0.849365 0.556579 -0.261315 0.821547 0.560028 -0.258556 0.681282 0.257210 -0.089536 0.636170 0.304524 -0.095131 0.591710 0.352493 -0.099956 0.584725 0.325977 -0.132528 0.578696 0.300976 -0.166017 0.570400 0.274933 -0.198138 0.569017 0.303090 -0.197801 0.725686 0.246368 -0.144043 0.689495 0.274589 -0.188653 0.650026 0.301695 -0.229732 0.632583 0.272217 -0.202859 0.612152 0.243444 -0.176304 0.594832 0.215100 -0.148452 0.587810 0.241422 -0.141165 0.767303 0.249351 -0.067095 
8.640000 0.741810 0.578093 -0.257909 0.725289 0.571015 -0.225452 0.743176 0.603590 -0.199175 0.721988 0.581778 -0.189498 0.720077 0.550389 -0.181986 0.714216 0.445896 -0.164921 0.711258 0.383049 -0.128451 0.705890 0.311492 -0.120702 0.654435 0.510503 -0.176715 0.635609 0.451541 -0.176631 0.616022 0.393080 -0.176774 0.618528 0.414199 -0.215252 0.621444 0.435685 -0.253862 0.625380 0.457074 -0.291791 0.628621 0.461865 -0.319109 0.764665 0.517583 -0.173239 0.807893 0.474798 -0.184318 0.852063 0.433391 -0.195843 0.852981 0.472956 -0.216669 0.853365 0.512527 -0.238314 0.851476 0.551414 -0.259783 0.823739 0.556053 -0.258144 0.680049 0.259184 -0.086011 0.637102 0.308297 -0.094385 0.595153 0.357989 -0.102111 0.587673 0.331879 -0.135016 0.580073 0.306742 -0.168248 0.570659 0.280720 -0.200517 0.570993 0.308860 -0.202556 0.723166 0.248937 -0.142179 0.689871 0.276989 -0.189483 0.652218 0.304950 -0.232489 0.633161 0.275212 -0.207271 0.611750 0.246372 -0.182027 0.593477 0.218709 -0.154775 0.587175 0.245293 -0.147738 0.768085 0.252778 -0.066671 
8.672000 0.741674 0.579707 -0.254697 0.723387 0.571306 -0.223543 0.740298 0.602338 -0.194865 0.718351 0.580429 -0.187441 0.717778 0.548940 -0.180527 0.716022 0.444096 -0.165375 0.715627 0.380878 -0.129362 0.708393 0.309566 -0.120426 0.656020 0.508862 -0.175965 0.641917 0.448716 -0.180732 0.627096 0.389224 -0.185392 0.627239 0.413489 -0.221853 0.626880 0.437879 -0.258590 0.626227 0.462086 -0.295173 0.627765 0.462662 -0.323143 0.766144 0.516765 -0.171462 0.809948 0.475350 -0.184843 0.854058 0.434439 -0.198291 0.854739 0.474226 -0.218197 0.854698 0.513666 -0.239028 0.853014 0.552402 -0.260353 0.825000 0.553053 -0.257509 0.681334 0.258185 -0.085050 0.641927 0.309314 -0.095799 0.604092 0.361010 -0.106156 0.594414 0.334528 -0.138153 0.584382 0.310115 -0.171145 0.572787 0.286026 -0.204007 0.573575 0.314016 -0.207910 0.723864 0.246474 -0.141346 0.691769 0.277905 -0.187442 0.654756 0.307895 -0.230014 0.634793 0.278515 -0.204834 0.612388 0.250939 -0.178769 0.595145 0.223579 -0.150185 0.588838 0.250322 -0.143880 0.768138 0.250790 -0.064060 
8.704000 0.734564 0.585414 -0.250788 0.716337 0.575808 -0.219944 0.730783 0.607654 -0.190892 0.710112 0.584373 -0.183838 0.710921 0.552568 -0.177941 0.713732 0.447043 -0.166262 0.715151 0.384003 -0.129734 0.704335 0.313315 -0.120731 0.653548 0.510998 -0.178961 0.638338 0.451018 -0.178630 0.622478 0.391480 -0.179105 0.621695 0.413948 -0.217344 0.621203 0.436795 -0.255430 0.620865 0.459874 -0.292979 0.625251 0.460842 -0.320678 0.763455 0.519565 -0.171380 0.806616 0.476542 -0.181409 0.850582 0.434809 -0.192499 0.850565 0.473488 -0.215037 0.850272 0.512331 -0.238158 0.847854 0.550375 -0.260648 0.819747 0.550556 -0.258835 0.672009 0.264119 -0.086943 0.631006 0.315941 -0.091582 0.592050 0.369416 -0.095473 0.585104 0.343518 -0.128234 0.579132 0.319088 -0.162038 0.571695 0.293388 -0.194782 0.573486 0.321420 -0.194513 0.719476 0.249173 -0.139587 0.688077 0.277370 -0.187808 0.651815 0.305659 -0.232043 0.630601 0.279117 -0.205106 0.608028 0.253402 -0.177682 0.588005 0.229482 -0.148284 0.583559 0.256883 -0.143158 0.759031 0.251383 -0.062529 
8.740000 0.738400 0.582495 -0.250547 0.720023 0.573672 -0.219548 0.735702 0.605033 -0.190621 0.714253 0.582520 -0.183303 0.714465 0.550603 -0.177327 0.715634 0.444858 -0.165495 0.715426 0.381669 -0.129178 0.705171 0.310512 -0.120782 0.654505 0.507163 -0.178149 0.636922 0.447711 -0.179582 0.619774 0.388339 -0.181460 0.620654 0.411596 -0.219239 0.621568 0.434853 -0.257078 0.622583 0.457877 -0.294739 0.626660 0.457836 -0.322537 0.764200 0.517952 -0.170232 0.808115 0.475442 -0.180205 0.852516 0.433829 -0.191051 0.852264 0.472073 -0.214077 0.851542 0.510416 -0.237632 0.849111 0.548075 -0.260724 0.821038 0.548417 -0.258461 0.674897 0.260041 -0.086835 0.634494 0.311439 -0.092035 0.595193 0.363787 -0.095919 0.587878 0.338128 -0.129062 0.580837 0.314300 -0.162650 0.572741 0.290739 -0.195982 0.575533 0.318809 -0.196101 0.719554 0.246756 -0.140216 0.689404 0.275563 -0.189051 0.653603 0.304031 -0.233626 0.632469 0.276698 -0.207012 0.609541 0.250158 -0.179966 0.591273 0.224932 -0.149956 0.587198 0.252131 -0.144184 0.759891 0.249246 -0.062446 
8.772000 0.745391 0.587448 -0.251456 0.725121 0.574857 -0.223056 0.735838 0.604731 -0.190606 0.715616 0.580247 -0.187057 0.715943 0.548627 -0.179711 0.717134 0.443555 -0.163425 0.716221 0.380181 -0.127189 0.707902 0.308546 -0.119559 0.656612 0.507476 -0.174433 0.639160 0.448134 -0.177374 0.621874 0.389008 -0.180412 0.622457 0.413027 -0.217503 0.623138 0.436712 -0.254919 0.623880 0.460215 -0.292371 0.628387 0.457843 -0.320038 0.766747 0.515735 -0.170809 0.809073 0.472283 -0.182597 0.852356 0.430213 -0.195111 0.852503 0.469252 -0.216987 0.852001 0.508292 -0.239760 0.849234 0.546516 -0.262034 0.821337 0.548427 -0.258636 0.679706 0.256879 -0.085649 0.639329 0.307982 -0.092652 0.600230 0.360065 -0.098717 0.591898 0.334209 -0.131492 0.584023 0.309854 -0.164660 0.575667 0.286540 -0.198222 0.578557 0.314643 -0.198293 0.722878 0.245525 -0.140759 0.691608 0.276035 -0.188011 0.656561 0.305008 -0.232601 0.636016 0.274686 -0.209255 0.613018 0.245805 -0.185433 0.592549 0.218371 -0.159418 0.585231 0.244990 -0.152998 0.765920 0.246907 -0.063515 
8.804000 0.745645 0.584110 -0.254657 0.723965 0.573698 -0.226432 0.736965 0.602925 -0.194144 0.714555 0.580468 -0.190699 0.715157 0.549119 -0.182930 0.717345 0.444639 -0.165110 0.715202 0.381318 -0.129048 0.704996 0.310174 -0.121240 0.659328 0.511066 -0.178036 0.639847 0.452445 -0.178076 0.619300 0.394208 -0.179082 0.621253 0.417014 -0.217387 0.623043 0.440290 -0.255381 0.625023 0.463945 -0.292392 0.629651 0.462966 -0.319993 0.769410 0.515821 -0.169576 0.810888 0.472319 -0.182623 0.853486 0.430865 -0.196508 0.852490 0.470795 -0.217386 0.851351 0.510494 -0.240004 0.847890 0.549047 -0.262533 0.819757 0.549849 -0.261414 0.674290 0.259924 -0.087559 0.632993 0.311005 -0.093211 0.593034 0.363267 -0.097630 0.586747 0.336377 -0.129952 0.580291 0.310572 -0.162023 0.572673 0.285185 -0.194175 0.575348 0.313262 -0.195930 0.719836 0.246603 -0.141379 0.689626 0.274249 -0.190740 0.653450 0.301668 -0.235763 0.632876 0.273076 -0.210188 0.611075 0.244569 -0.184660 0.592598 0.219541 -0.155740 0.587589 0.246848 -0.151040 0.761991 0.247652 -0.065916 
8.836000 0.735825 0.589115 -0.253038 0.716265 0.579870 -0.222919 0.737629 0.603803 -0.190904 0.712379 0.584904 -0.185983 0.712833 0.553031 -0.180209 0.714561 0.447329 -0.168617 0.716674 0.384263 -0.131851 0.706238 0.313190 -0.121257 0.658211 0.515079 -0.182444 0.638534 0.456538 -0.178672 0.616436 0.399067 -0.174369 0.617453 0.418381 -0.214413 0.618954 0.437855 -0.254399 0.622570 0.457004 -0.293953 0.627259 0.459938 -0.321450 0.768407 0.516521 -0.174377 0.811635 0.473864 -0.185447 0.855888 0.432917 -0.197654 0.855370 0.472323 -0.219141 0.854082 0.511783 -0.241726 0.850146 0.550200 -0.263588 0.822083 0.550387 -0.261186 0.675807 0.264038 -0.085663 0.634275 0.315211 -0.091024 0.595635 0.368059 -0.094332 0.588423 0.340493 -0.125789 0.582595 0.315137 -0.157616 0.575804 0.292213 -0.191701 0.578014 0.320308 -0.192230 0.720543 0.248960 -0.139319 0.689939 0.279632 -0.186590 0.654001 0.309151 -0.229599 0.634282 0.277352 -0.207347 0.612357 0.246766 -0.184251 0.593876 0.219000 -0.157639 0.587792 0.245670 -0.150479 0.762586 0.251709 -0.064392 
8.868000 0.740479 0.586129 -0.254999 0.720053 0.577168 -0.225360 0.737517 0.604859 -0.193847 0.713672 0.584211 -0.188908 0.713569 0.552585 -0.181806 0.713465 0.447454 -0.166299 0.720370 0.383908 -0.131532 0.710380 0.313241 -0.121849 0.655814 0.512727 -0.180098 0.636455 0.453867 -0.178440 0.616921 0.395092 -0.177040 0.618835 0.416147 -0.216136 0.620560 0.437392 -0.255102 0.621851 0.458863 -0.293840 0.626943 0.461762 -0.321364 0.766061 0.517541 -0.173887 0.810094 0.475579 -0.185913 0.854560 0.434620 -0.198625 0.852323 0.472473 -0.222180 0.850102 0.510707 -0.245681 0.847237 0.548685 -0.268083 0.819654 0.552246 -0.263579 0.681105 0.263423 -0.086168 0.638405 0.313445 -0.088697 0.596836 0.364373 -0.090218 0.589226 0.337057 -0.121988 0.582051 0.311753 -0.154308 0.574890 0.288745 -0.187997 0.577625 0.316761 -0.188852 0.724313 0.249261 -0.141501 0.690252 0.278686 -0.187519 0.652143 0.307286 -0.230218 0.633259 0.276411 -0.206410 0.612482 0.246843 -0.181575 0.594311 0.219618 -0.154104 0.587196 0.246267 -0.148036 0.766877 0.251605 -0.064404 
8.904000 0.732656 0.585930 -0.251967 0.713610 0.577771 -0.221185 0.724196 0.613001 -0.194476 0.704893 0.588926 -0.186150 0.705739 0.557432 -0.178199 0.708516 0.452709 -0.159931 0.720903 0.386559 -0.132140 0.709902 0.315818 -0.123574 0.654631 0.519953 -0.177652 0.632610 0.462134 -0.173524 0.608820 0.404967 -0.169053 0.612644 0.423284 -0.209870 0.617241 0.441385 -0.250267 0.622835 0.459549 -0.290805 0.629010 0.463519 -0.318213 0.765721 0.517935 -0.173902 0.809943 0.476046 -0.185609 0.854631 0.435095 -0.197624 0.851837 0.472152 -0.222290 0.848678 0.509328 -0.247246 0.844380 0.546006 -0.272074 0.817441 0.553569 -0.268765 0.680963 0.266226 -0.087316 0.640179 0.318359 -0.089766 0.600825 0.371774 -0.091202 0.590773 0.343029 -0.120668 0.582012 0.315834 -0.150708 0.573843 0.290146 -0.182710 0.576143 0.318127 -0.185346 0.722402 0.252039 -0.145231 0.687346 0.280039 -0.191122 0.647747 0.307566 -0.232551 0.629695 0.277155 -0.207215 0.610427 0.246839 -0.181903 0.594467 0.218123 -0.154326 0.587204 0.244360 -0.146999 0.768290 0.251992 -0.071096 
8.940000 0.742056 0.586877 -0.246767 0.721478 0.577170 -0.217448 0.729201 0.611885 -0.189146 0.710298 0.586922 -0.182684 0.711203 0.554713 -0.178006 0.714023 0.448439 -0.170662 0.720934 0.385524 -0.134465 0.711679 0.314729 -0.122823 0.656628 0.514608 -0.181651 0.637167 0.455832 -0.178991 0.617646 0.397301 -0.176177 0.618583 0.415312 -0.216498 0.619201 0.433943 -0.256707 0.619969 0.452782 -0.296564 0.629484 0.457925 -0.322445 0.767081 0.517530 -0.179965 0.810292 0.474087 -0.188849 0.854087 0.431675 -0.199525 0.852761 0.468692 -0.224654 0.850775 0.506243 -0.249955 0.846558 0.543177 -0.273860 0.820748 0.553632 -0.269514 0.684932 0.265129 -0.084704 0.642813 0.314587 -0.092475 0.600996 0.364244 -0.099593 0.592949 0.336773 -0.131208 0.586414 0.311413 -0.164564 0.579384 0.286219 -0.197955 0.582048 0.314107 -0.201534 0.724099 0.250452 -0.142094 0.694058 0.275702 -0.193571 0.658043 0.300983 -0.241082 0.637466 0.272299 -0.215828 0.615904 0.244384 -0.189637 0.598625 0.220022 -0.159040 0.593242 0.247409 -0.154570 0.772722 0.254717 -0.069317 
8.972000 0.741119 0.589660 -0.244422 0.718870 0.577393 -0.217398 0.727159 0.607751 -0.184545 0.706733 0.583309 -0.182159 0.709294 0.551381 -0.177151 0.717463 0.445704 -0.168650 0.720104 0.382870 -0.131916 0.711133 0.311852 -0.122264 0.658432 0.510568 -0.180036 0.639926 0.451457 -0.178266 0.621255 0.392510 -0.176399 0.621088 0.412737 -0.215983 0.620963 0.432711 -0.255621 0.621018 0.452605 -0.295375 0.629450 0.458321 -0.321685 0.768638 0.516990 -0.175160 0.810794 0.472822 -0.184817 0.853743 0.429867 -0.195245 0.853576 0.467382 -0.219606 0.853045 0.504932 -0.244742 0.850824 0.541804 -0.269419 0.824805 0.551470 -0.264586 0.683143 0.261458 -0.086336 0.639896 0.310647 -0.090499 0.597127 0.360312 -0.093341 0.588517 0.333796 -0.125501 0.580281 0.308558 -0.158019 0.571527 0.284499 -0.191023 0.572117 0.312645 -0.191006 0.724973 0.248090 -0.142218 0.689485 0.279081 -0.186072 0.650507 0.308387 -0.227294 0.632176 0.277182 -0.203376 0.611989 0.246663 -0.179265 0.594496 0.218048 -0.152724 0.586768 0.244616 -0.147254 0.770698 0.251708 -0.067638 
9.004000 0.734150 0.588099 -0.253441 0.714833 0.576760 -0.223868 0.726464 0.608028 -0.193044 0.706417 0.583709 -0.187742 0.708278 0.551693 -0.182388 0.714517 0.445845 -0.172690 0.722019 0.382695 -0.136875 0.713113 0.311683 -0.125366 0.657676 0.512149 -0.185171 0.639789 0.452808 -0.183788 0.621625 0.393564 -0.182366 0.620629 0.415111 -0.221026 0.619706 0.436848 -0.259601 0.618993 0.458754 -0.297945 0.628728 0.464815 -0.323580 0.767892 0.515164 -0.177848 0.811053 0.471568 -0.185791 0.855101 0.429318 -0.195047 0.854561 0.466607 -0.219903 0.853301 0.504165 -0.245450 0.849640 0.540988 -0.270049 0.824053 0.551942 -0.265607 0.685351 0.261987 -0.088067 0.640426 0.309707 -0.091569 0.596455 0.358471 -0.094873 0.587796 0.331519 -0.126736 0.580154 0.305910 -0.159103 0.572443 0.281003 -0.191720 0.573870 0.309102 -0.192460 0.727094 0.247550 -0.144233 0.690830 0.276513 -0.188881 0.651599 0.304259 -0.230814 0.633582 0.273539 -0.206144 0.613682 0.243522 -0.181410 0.595499 0.215754 -0.154375 0.587599 0.242135 -0.147913 0.773415 0.252281 -0.070106 
9.040000 0.738037 0.587060 -0.250993 0.717557 0.576219 -0.222021 0.726477 0.609169 -0.191896 0.706997 0.584398 -0.186651 0.709594 0.552552 -0.181101 0.717453 0.447015 -0.170823 0.721823 0.382945 -0.136868 0.713742 0.311838 -0.129998 0.658824 0.512597 -0.175142 0.643628 0.452557 -0.178417 0.628564 0.392517 -0.181662 0.625683 0.412211 -0.221240 0.622841 0.431889 -0.260854 0.619979 0.451537 -0.300422 0.628951 0.457493 -0.326407 0.769273 0.517477 -0.178862 0.811720 0.473562 -0.189903 0.854788 0.430378 -0.201200 0.860354 0.471208 -0.217977 0.865040 0.512001 -0.235578 0.867568 0.552289 -0.253595 0.839627 0.555426 -0.251978 0.687936 0.259793 -0.094696 0.643973 0.308646 -0.096955 0.600766 0.358039 -0.098657 0.591850 0.332224 -0.131399 0.583808 0.308206 -0.164929 0.575832 0.285975 -0.199300 0.576585 0.314141 -0.198157 0.727607 0.249207 -0.153726 0.693596 0.281519 -0.198175 0.653475 0.311803 -0.237828 0.635988 0.279221 -0.214606 0.616739 0.247939 -0.189644 0.602794 0.220146 -0.159884 0.597916 0.246835 -0.151608 0.775827 0.249550 -0.080187 
9.072000 0.741758 0.587671 -0.246967 0.719726 0.576072 -0.219475 0.726393 0.608581 -0.188330 0.706956 0.583488 -0.184700 0.709862 0.551481 -0.180358 0.718514 0.445633 -0.174047 0.719690 0.381922 -0.138854 0.712018 0.310549 -0.133010 0.657823 0.509212 -0.180828 0.636799 0.450891 -0.180403 0.615773 0.392549 -0.179907 0.618080 0.413947 -0.218501 0.620581 0.435190 -0.257231 0.623201 0.456263 -0.296037 0.623738 0.460790 -0.323789 0.768684 0.517188 -0.183962 0.812557 0.474261 -0.192399 0.856885 0.431992 -0.201605 0.860980 0.472114 -0.220527 0.864637 0.512392 -0.239734 0.866573 0.552397 -0.258695 0.839056 0.557359 -0.255289 0.686668 0.257496 -0.098598 0.642878 0.306566 -0.094758 0.599731 0.356342 -0.090039 0.588404 0.334397 -0.124728 0.580105 0.316120 -0.161601 0.573153 0.300587 -0.199732 0.578508 0.328374 -0.198333 0.724997 0.248331 -0.158589 0.689247 0.284279 -0.199039 0.649293 0.318161 -0.235078 0.631776 0.284329 -0.213759 0.611805 0.251929 -0.191218 0.595534 0.221065 -0.166260 0.589413 0.246654 -0.156137 0.776253 0.247602 -0.086775 
9.108000 0.739651 0.591825 -0.254253 0.718018 0.579637 -0.226697 0.738266 0.598152 -0.190658 0.712055 0.579898 -0.189588 0.713899 0.548437 -0.181606 0.719207 0.443761 -0.163292 0.716361 0.379354 -0.128692 0.711692 0.306899 -0.123040 0.660714 0.509052 -0.172505 0.640546 0.450501 -0.171835 0.619962 0.392113 -0.171756 0.621189 0.414459 -0.210211 0.622828 0.436776 -0.248581 0.624618 0.459200 -0.286788 0.626474 0.462782 -0.314650 0.771003 0.513398 -0.177900 0.813202 0.469591 -0.189204 0.855783 0.426465 -0.200760 0.860269 0.466966 -0.218856 0.864660 0.507493 -0.237398 0.867881 0.547771 -0.255823 0.841027 0.556095 -0.254043 0.691903 0.252275 -0.087433 0.649174 0.301617 -0.086958 0.607743 0.352073 -0.085900 0.595331 0.328308 -0.119013 0.583628 0.306384 -0.152990 0.572056 0.285459 -0.187559 0.573618 0.313427 -0.184783 0.725931 0.245498 -0.148784 0.689663 0.278296 -0.190960 0.649363 0.310718 -0.229003 0.631301 0.278033 -0.207102 0.612238 0.245552 -0.185155 0.595464 0.215622 -0.160258 0.589379 0.241498 -0.150918 0.780388 0.246940 -0.078652 
9.140000 0.742049 0.592725 -0.257022 0.720924 0.578368 -0.230108 0.736668 0.600229 -0.193723 0.713162 0.578518 -0.193235 0.714933 0.547476 -0.183165 0.720021 0.443890 -0.157964 0.718214 0.378094 -0.125732 0.713191 0.305193 -0.121341 0.661774 0.508825 -0.169127 0.641338 0.450323 -0.170874 0.620788 0.391880 -0.172482 0.622391 0.414064 -0.210735 0.624262 0.436434 -0.248909 0.626251 0.458827 -0.286899 0.628817 0.463692 -0.314437 0.772442 0.511699 -0.176776 0.815422 0.468846 -0.189062 0.859012 0.426558 -0.200989 0.862566 0.466764 -0.219569 0.865846 0.507077 -0.238078 0.868226 0.547232 -0.256398 0.841545 0.555645 -0.253117 0.692186 0.250277 -0.087154 0.652208 0.301779 -0.088945 0.613286 0.354246 -0.089998 0.598322 0.330625 -0.122052 0.583676 0.307800 -0.154231 0.568680 0.284534 -0.186400 0.571473 0.312595 -0.185072 0.726092 0.244123 -0.148077 0.688827 0.277192 -0.188426 0.649273 0.309629 -0.226073 0.630576 0.278166 -0.202966 0.610608 0.246965 -0.180086 0.592308 0.217142 -0.155420 0.585276 0.243073 -0.146971 0.781033 0.243076 -0.080014 
9.172000 0.746201 0.594198 -0.260102 0.724533 0.578654 -0.234321 0.737759 0.600672 -0.197117 0.715183 0.578004 -0.197929 0.716899 0.547352 -0.186786 0.721648 0.444774 -0.157457 0.716794 0.379385 -0.124888 0.707083 0.307207 -0.119219 0.662748 0.510056 -0.161863 0.640506 0.452329 -0.165386 0.617312 0.395119 -0.168962 0.619988 0.416764 -0.207839 0.622388 0.438443 -0.246561 0.624690 0.460315 -0.285344 0.628266 0.468282 -0.312229 0.772699 0.514506 -0.172639 0.814554 0.471281 -0.187213 0.856337 0.428157 -0.201788 0.859946 0.468147 -0.220760 0.863763 0.508164 -0.239587 0.867824 0.548290 -0.257960 0.841448 0.556516 -0.252469 0.681506 0.254976 -0.084114 0.643627 0.308585 -0.085311 0.607503 0.363322 -0.085774 0.593235 0.337265 -0.116097 0.578546 0.311694 -0.146194 0.562339 0.287797 -0.176678 0.565532 0.315813 -0.177667 0.718183 0.244717 -0.143801 0.680898 0.278671 -0.182575 0.641539 0.311115 -0.218850 0.623852 0.279644 -0.194826 0.602612 0.249780 -0.170764 0.583676 0.221044 -0.144766 0.577728 0.247319 -0.135916 0.769801 0.241692 -0.075399 
9.204000 0.741848 0.595558 -0.251277 0.714133 0.582177 -0.230649 0.717041 0.608456 -0.193795 0.695423 0.585343 -0.198231 0.702043 0.554777 -0.189876 0.722559 0.452609 -0.170026 0.720764 0.389360 -0.133766 0.712342 0.317888 -0.125058 0.664407 0.519002 -0.177897 0.643302 0.460868 -0.174531 0.621515 0.403220 -0.170956 0.620988 0.423386 -0.210061 0.621488 0.443321 -0.249531 0.623063 0.462813 -0.288940 0.629509 0.459343 -0.316028 0.774823 0.522625 -0.180277 0.818372 0.481330 -0.194615 0.863268 0.441472 -0.208894 0.860765 0.480583 -0.230348 0.857586 0.519761 -0.252348 0.852462 0.558433 -0.273891 0.825318 0.565451 -0.271099 0.686458 0.266916 -0.088149 0.646285 0.319032 -0.089071 0.608045 0.372617 -0.089653 0.596091 0.346826 -0.121277 0.584427 0.322344 -0.152926 0.571539 0.298367 -0.184018 0.577049 0.325876 -0.187344 0.725490 0.254639 -0.147420 0.686573 0.280624 -0.191354 0.644293 0.307078 -0.230907 0.627682 0.278760 -0.202691 0.609673 0.250463 -0.174563 0.594994 0.222486 -0.145484 0.588587 0.248947 -0.138381 0.774821 0.254948 -0.076577 
9.236000 0.743650 0.592608 -0.252167 0.716766 0.580844 -0.229513 0.723740 0.606966 -0.193015 0.700590 0.585113 -0.195720 0.706133 0.553983 -0.188586 0.723355 0.450339 -0.173110 0.724132 0.386636 -0.137737 0.713615 0.315623 -0.128408 0.663080 0.514313 -0.179663 0.643037 0.455762 -0.176861 0.623176 0.397047 -0.173971 0.622687 0.417541 -0.213021 0.622141 0.438221 -0.252052 0.620933 0.459156 -0.290856 0.628794 0.454015 -0.317297 0.774211 0.521678 -0.182285 0.819869 0.481838 -0.195034 0.865576 0.442454 -0.208622 0.862341 0.480702 -0.231345 0.858252 0.518898 -0.254711 0.852663 0.556526 -0.278039 0.825628 0.564377 -0.276875 0.686491 0.265418 -0.091272 0.643774 0.315430 -0.091336 0.601549 0.366083 -0.090578 0.591161 0.340493 -0.122963 0.582540 0.316946 -0.156670 0.573022 0.294612 -0.190560 0.577509 0.322326 -0.193575 0.724694 0.251783 -0.150188 0.687754 0.279046 -0.195310 0.647490 0.304443 -0.236908 0.631012 0.277744 -0.206671 0.611392 0.252640 -0.175942 0.596348 0.227703 -0.143784 0.589606 0.254774 -0.139020 0.775079 0.253750 -0.077862 
9.304000 0.746800 0.591764 -0.247100 0.719958 0.579726 -0.224561 0.726730 0.605722 -0.188031 0.703733 0.583731 -0.190905 0.709440 0.552923 -0.182705 0.726841 0.450029 -0.163450 0.720221 0.386437 -0.128577 0.711837 0.314837 -0.120698 0.665227 0.512893 -0.170047 0.644367 0.454608 -0.172520 0.623326 0.396452 -0.174871 0.624551 0.417894 -0.213739 0.624565 0.439336 -0.252568 0.624205 0.460671 -0.291472 0.629303 0.454000 -0.318376 0.775169 0.522490 -0.176536 0.817842 0.479722 -0.189524 0.860912 0.437806 -0.203383 0.860656 0.476956 -0.224945 0.859524 0.516042 -0.247411 0.856119 0.554473 -0.269875 0.829472 0.563175 -0.272822 0.685493 0.263332 -0.085189 0.645702 0.315035 -0.091367 0.607185 0.367673 -0.096533 0.595261 0.339882 -0.126595 0.584024 0.313994 -0.157348 0.572711 0.289410 -0.188772 0.576510 0.317430 -0.191094 0.724591 0.251738 -0.142619 0.688594 0.277345 -0.188797 0.649664 0.301457 -0.232236 0.631594 0.274581 -0.203336 0.610483 0.249126 -0.174400 0.592591 0.224419 -0.143907 0.585655 0.251479 -0.139768 0.774102 0.253231 -0.071705 
9.336000 0.747132 0.593319 -0.248382 0.723047 0.578890 -0.224147 0.729395 0.605762 -0.188154 0.708621 0.581491 -0.189432 0.712521 0.550102 -0.181836 0.724797 0.445751 -0.164841 0.718459 0.382782 -0.128474 0.710291 0.311057 -0.120351 0.662828 0.507476 -0.176128 0.642032 0.449187 -0.179127 0.621056 0.391109 -0.182309 0.622530 0.415110 -0.219379 0.624354 0.439199 -0.256541 0.626669 0.463113 -0.293504 0.628251 0.454971 -0.320337 0.772825 0.518035 -0.177769 0.815471 0.474675 -0.189267 0.858895 0.432469 -0.201485 0.860790 0.472344 -0.221603 0.861670 0.512144 -0.242842 0.859933 0.551206 -0.264119 0.833637 0.560516 -0.268098 0.684091 0.259390 -0.084576 0.646403 0.311966 -0.093100 0.610257 0.365366 -0.101193 0.597717 0.336438 -0.129717 0.585356 0.309271 -0.159558 0.572268 0.283044 -0.189848 0.573723 0.311206 -0.191460 0.723812 0.248152 -0.142749 0.689011 0.275512 -0.189484 0.649544 0.301234 -0.232014 0.631701 0.272563 -0.204177 0.611713 0.244771 -0.176095 0.596046 0.217932 -0.146132 0.589348 0.244672 -0.140464 0.771390 0.249932 -0.068886 
9.400000 0.748469 0.590034 -0.254540 0.723469 0.577033 -0.230467 0.738284 0.595215 -0.191796 0.712482 0.576597 -0.194724 0.715046 0.545938 -0.184599 0.722692 0.443287 -0.158937 0.715944 0.378982 -0.125049 0.709001 0.306911 -0.120075 0.660054 0.504881 -0.169857 0.639886 0.446826 -0.177307 0.619629 0.388914 -0.184594 0.622772 0.414818 -0.220482 0.625972 0.440349 -0.256603 0.629158 0.465755 -0.292818 0.630097 0.456106 -0.319276 0.769910 0.516175 -0.174347 0.811794 0.472190 -0.185960 0.854136 0.428958 -0.197757 0.857492 0.468865 -0.217416 0.860365 0.508596 -0.238150 0.861815 0.547963 -0.259104 0.835970 0.558352 -0.263374 0.685710 0.253446 -0.085436 0.649460 0.307845 -0.091902 0.614549 0.363084 -0.097408 0.600733 0.336908 -0.128023 0.586941 0.311372 -0.158425 0.572213 0.286177 -0.188785 0.573379 0.314327 -0.189525 0.724300 0.245041 -0.144037 0.689304 0.277681 -0.186624 0.650917 0.307647 -0.226522 0.632526 0.277166 -0.201272 0.611447 0.247186 -0.176495 0.593246 0.218079 -0.150613 0.585485 0.244182 -0.143214 0.772956 0.244989 -0.072108 
9.436000 0.748655 0.588300 -0.257966 0.724267 0.575824 -0.232984 0.740363 0.594303 -0.194966 0.714333 0.575846 -0.196850 0.716091 0.545352 -0.185814 0.721273 0.443148 -0.157193 0.716592 0.377700 -0.124734 0.708130 0.305399 -0.120413 0.659649 0.505969 -0.166630 0.635978 0.449163 -0.173462 0.612394 0.392488 -0.180209 0.618113 0.415118 -0.218075 0.622562 0.437928 -0.255911 0.626829 0.460772 -0.293839 0.628178 0.453841 -0.321171 0.769636 0.515106 -0.172659 0.811497 0.471228 -0.184859 0.853522 0.427750 -0.196984 0.856202 0.466935 -0.217879 0.859096 0.506131 -0.238921 0.861790 0.545188 -0.259809 0.836524 0.557189 -0.263147 0.680453 0.252271 -0.088229 0.645211 0.307277 -0.093165 0.611923 0.363284 -0.097076 0.599106 0.335440 -0.126165 0.585348 0.308367 -0.155869 0.570730 0.282964 -0.186829 0.572705 0.310907 -0.187149 0.722408 0.243596 -0.145136 0.689149 0.276085 -0.188773 0.650447 0.306901 -0.227379 0.632206 0.275692 -0.202592 0.611670 0.244918 -0.177800 0.594869 0.217560 -0.150093 0.589363 0.244540 -0.143348 0.768089 0.240297 -0.072350 
9.500000 0.751719 0.583513 -0.254554 0.726590 0.570828 -0.230403 0.733735 0.598075 -0.194941 0.711816 0.574793 -0.196010 0.713188 0.543651 -0.186420 0.717145 0.439785 -0.162744 0.712436 0.375706 -0.127647 0.706416 0.303363 -0.121026 0.657390 0.504024 -0.170237 0.636587 0.445921 -0.175659 0.615765 0.387925 -0.181483 0.620210 0.412967 -0.217856 0.624235 0.437951 -0.254341 0.627919 0.462823 -0.290586 0.628240 0.454451 -0.317409 0.767587 0.510423 -0.175905 0.811802 0.468323 -0.186297 0.856391 0.426746 -0.196669 0.859784 0.467057 -0.215167 0.862468 0.507134 -0.234603 0.863570 0.546878 -0.254690 0.838475 0.558462 -0.260162 0.681940 0.250176 -0.086092 0.646036 0.304603 -0.091387 0.612379 0.360432 -0.096336 0.599130 0.334175 -0.126590 0.585654 0.308052 -0.157206 0.570186 0.282108 -0.187452 0.571758 0.310038 -0.186511 0.721081 0.241472 -0.145714 0.687331 0.273730 -0.189885 0.648200 0.304245 -0.228349 0.630448 0.273683 -0.202030 0.609954 0.243423 -0.175964 0.593834 0.214724 -0.148047 0.588056 0.241016 -0.139383 0.770988 0.241208 -0.074343 
9.532000 0.744879 0.576487 -0.251847 0.716637 0.568151 -0.229341 0.718715 0.602138 -0.199466 0.697169 0.578520 -0.198879 0.701238 0.548435 -0.187221 0.713442 0.447401 -0.156061 0.714111 0.377308 -0.135001 0.705871 0.305352 -0.125332 0.656731 0.514707 -0.164604 0.636970 0.456153 -0.167377 0.616212 0.398464 -0.170074 0.617756 0.422227 -0.207574 0.620151 0.446091 -0.245028 0.624187 0.469794 -0.282100 0.632929 0.462996 -0.307967 0.766836 0.514221 -0.174642 0.812060 0.474014 -0.187196 0.858360 0.435662 -0.200676 0.856502 0.476184 -0.219967 0.853502 0.516585 -0.240842 0.847655 0.555996 -0.261423 0.823496 0.568825 -0.268280 0.683389 0.254375 -0.086316 0.646398 0.308273 -0.088779 0.612484 0.363903 -0.091971 0.594510 0.339311 -0.121873 0.577231 0.317090 -0.152745 0.560870 0.295113 -0.184207 0.565600 0.323017 -0.184360 0.716408 0.241918 -0.147634 0.678262 0.274018 -0.187765 0.638678 0.305416 -0.225054 0.620181 0.279382 -0.195937 0.599032 0.254112 -0.166986 0.579472 0.228461 -0.138440 0.575209 0.255460 -0.131658 0.771130 0.243481 -0.079570 
9.564000 0.758615 0.581078 -0.252985 0.733734 0.569200 -0.228180 0.736979 0.601327 -0.196240 0.717288 0.576178 -0.195004 0.718312 0.545191 -0.185284 0.720559 0.441745 -0.160222 0.719209 0.376730 -0.127180 0.710273 0.304990 -0.121857 0.659917 0.506316 -0.161701 0.642550 0.448052 -0.173494 0.625165 0.390029 -0.185210 0.626333 0.418777 -0.218818 0.627623 0.447216 -0.252773 0.629093 0.475488 -0.286845 0.638160 0.462145 -0.309958 0.769836 0.513692 -0.170303 0.813281 0.472571 -0.185482 0.857523 0.432942 -0.201553 0.856749 0.473986 -0.219508 0.855315 0.514842 -0.238899 0.851785 0.554795 -0.258179 0.826251 0.564052 -0.265682 0.684690 0.252560 -0.086930 0.650505 0.308043 -0.094372 0.617881 0.364231 -0.101605 0.601403 0.337836 -0.130725 0.585213 0.312545 -0.160376 0.567968 0.287653 -0.190197 0.569058 0.315577 -0.194221 0.721331 0.242681 -0.147470 0.685669 0.274969 -0.189884 0.646987 0.306324 -0.228755 0.628036 0.277260 -0.202631 0.606772 0.248430 -0.177198 0.587695 0.220136 -0.151315 0.580812 0.247254 -0.148363 0.773346 0.239894 -0.077952 
9.600000 0.733896 0.589240 -0.257074 0.712480 0.578851 -0.228618 0.725988 0.607650 -0.196256 0.703438 0.585295 -0.192578 0.704453 0.553755 -0.184654 0.707206 0.448925 -0.166549 0.721165 0.382185 -0.139805 0.709573 0.311020 -0.129143 0.649511 0.515468 -0.173964 0.639863 0.455175 -0.184116 0.630290 0.394974 -0.195058 0.625043 0.424089 -0.228483 0.620301 0.453436 -0.261677 0.616833 0.483036 -0.294362 0.630091 0.465186 -0.311543 0.760280 0.517283 -0.180616 0.807557 0.478340 -0.189898 0.855457 0.440562 -0.199757 0.853138 0.479378 -0.221769 0.849994 0.518092 -0.244781 0.844989 0.556134 -0.267538 0.818895 0.564719 -0.273824 0.681797 0.261830 -0.091216 0.641438 0.313641 -0.093182 0.602645 0.366755 -0.094870 0.589046 0.343803 -0.128081 0.578224 0.323621 -0.162973 0.568299 0.305997 -0.198885 0.575796 0.333250 -0.197697 0.718637 0.246645 -0.150066 0.684057 0.277811 -0.194198 0.646804 0.309831 -0.234414 0.626100 0.283963 -0.206590 0.603402 0.258605 -0.179029 0.583277 0.232934 -0.150738 0.579772 0.260008 -0.143769 0.770871 0.246261 -0.081113 
9.632000 0.734450 0.589111 -0.257107 0.712000 0.580867 -0.228753 0.728416 0.607908 -0.196202 0.703611 0.588075 -0.192726 0.704981 0.556761 -0.184243 0.709095 0.452446 -0.164218 0.723577 0.385944 -0.137626 0.711138 0.315398 -0.126777 0.648471 0.515791 -0.174980 0.636796 0.455223 -0.180288 0.624633 0.394858 -0.186490 0.622759 0.420648 -0.222656 0.621131 0.447240 -0.258320 0.619545 0.474166 -0.292979 0.632657 0.459871 -0.313169 0.758753 0.523855 -0.176281 0.804679 0.483064 -0.183168 0.851103 0.443544 -0.191579 0.847588 0.479794 -0.217756 0.843914 0.516460 -0.244424 0.838332 0.552415 -0.270466 0.813646 0.563449 -0.278451 0.681431 0.267543 -0.088847 0.644359 0.322184 -0.091943 0.608656 0.377931 -0.094010 0.595055 0.353214 -0.125801 0.582796 0.329176 -0.157600 0.570608 0.304693 -0.189329 0.575838 0.332403 -0.190761 0.721085 0.250563 -0.146549 0.687027 0.280541 -0.191906 0.649738 0.313032 -0.232402 0.628273 0.287197 -0.205549 0.605937 0.261899 -0.178404 0.586204 0.238380 -0.149167 0.584854 0.265745 -0.142787 0.769441 0.251213 -0.074064 
9.668000 0.758978 0.573746 -0.247119 0.730408 0.570474 -0.223802 0.739498 0.603498 -0.193944 0.714085 0.584209 -0.192799 0.714345 0.552607 -0.185771 0.714257 0.447548 -0.170296 0.722765 0.382593 -0.137783 0.710208 0.311908 -0.126701 0.650968 0.509483 -0.170570 0.642083 0.448957 -0.180585 0.633414 0.388561 -0.190489 0.627953 0.415001 -0.225759 0.623171 0.441060 -0.261295 0.619385 0.467205 -0.297139 0.630002 0.453825 -0.319617 0.760448 0.522106 -0.178925 0.806658 0.481685 -0.186501 0.852892 0.441636 -0.194206 0.852944 0.479806 -0.217157 0.852898 0.517685 -0.241036 0.852492 0.555249 -0.265308 0.825270 0.561384 -0.269013 0.681013 0.263675 -0.088683 0.642649 0.316976 -0.092235 0.605667 0.371613 -0.095356 0.592365 0.347937 -0.128177 0.581245 0.325718 -0.161636 0.570209 0.303008 -0.194171 0.576774 0.330540 -0.195362 0.718659 0.247067 -0.146594 0.685785 0.275949 -0.193604 0.649025 0.305909 -0.236554 0.627304 0.282001 -0.207787 0.604746 0.258834 -0.177944 0.585705 0.236555 -0.146031 0.584559 0.264125 -0.140611 0.769493 0.247570 -0.075675 
9.700000 0.759443 0.576065 -0.247583 0.729505 0.572953 -0.226063 0.736411 0.606588 -0.196516 0.711164 0.586993 -0.196508 0.711701 0.555592 -0.188201 0.712494 0.451034 -0.168454 0.721941 0.386219 -0.135777 0.710617 0.315160 -0.124573 0.650032 0.512994 -0.171840 0.643491 0.452090 -0.181523 0.637784 0.391378 -0.191411 0.630522 0.416367 -0.226390 0.624396 0.441255 -0.262064 0.619535 0.465905 -0.298018 0.628428 0.452233 -0.320965 0.760627 0.523981 -0.176910 0.805053 0.481563 -0.184912 0.849694 0.439720 -0.193877 0.851657 0.478727 -0.215398 0.853325 0.517716 -0.237591 0.853745 0.556218 -0.259780 0.826670 0.561832 -0.265038 0.683603 0.266366 -0.085816 0.649259 0.321429 -0.093922 0.616919 0.377629 -0.101435 0.601433 0.352846 -0.132357 0.587239 0.329644 -0.164373 0.572288 0.305568 -0.195604 0.578496 0.333107 -0.197202 0.719925 0.250545 -0.143697 0.687392 0.280074 -0.190388 0.652103 0.309060 -0.234768 0.629803 0.285149 -0.206417 0.605932 0.262513 -0.177692 0.584350 0.240759 -0.147315 0.581011 0.268450 -0.143725 0.770241 0.251750 -0.073217 
9.736000 0.751879 0.573361 -0.253471 0.723465 0.572267 -0.229672 0.736231 0.603125 -0.199106 0.709013 0.586374 -0.197950 0.710032 0.555237 -0.188440 0.712755 0.451345 -0.164690 0.719658 0.385925 -0.132160 0.710201 0.313728 -0.124142 0.650905 0.512892 -0.176706 0.640241 0.452081 -0.182587 0.629615 0.391306 -0.188166 0.625593 0.416729 -0.224180 0.620689 0.442525 -0.259845 0.615658 0.468401 -0.295288 0.626374 0.454105 -0.316984 0.760925 0.523314 -0.178471 0.805896 0.481262 -0.184222 0.851327 0.440038 -0.191041 0.852821 0.478298 -0.214020 0.854027 0.516697 -0.237492 0.853419 0.554628 -0.260559 0.826205 0.560077 -0.265379 0.683240 0.262445 -0.088745 0.646608 0.316589 -0.090803 0.612071 0.372325 -0.091879 0.598946 0.347867 -0.123974 0.585310 0.323601 -0.155268 0.570165 0.298932 -0.185428 0.575489 0.326613 -0.187320 0.721516 0.250297 -0.145514 0.685416 0.278623 -0.189746 0.646805 0.307306 -0.230769 0.627394 0.280879 -0.202570 0.605746 0.256468 -0.173431 0.586541 0.233599 -0.142145 0.583731 0.261188 -0.136585 0.770667 0.249342 -0.074153 
9.768000 0.757439 0.572510 -0.253030 0.728529 0.569278 -0.230067 0.738926 0.600055 -0.198425 0.712622 0.581955 -0.198520 0.713333 0.551264 -0.188367 0.715130 0.448499 -0.162395 0.720050 0.384011 -0.128558 0.710477 0.312537 -0.120685 0.653606 0.511257 -0.174207 0.640734 0.451503 -0.184397 0.627696 0.391952 -0.194548 0.624750 0.420827 -0.228142 0.621793 0.449138 -0.262123 0.619298 0.476837 -0.296482 0.628125 0.456211 -0.313500 0.763701 0.521044 -0.173456 0.805956 0.476650 -0.180898 0.848950 0.433473 -0.189474 0.850988 0.471846 -0.212518 0.853033 0.510440 -0.236115 0.852953 0.548398 -0.259242 0.825626 0.553596 -0.263699 0.682763 0.261262 -0.085663 0.641000 0.311871 -0.086002 0.600297 0.363454 -0.085377 0.590450 0.339175 -0.118923 0.581715 0.316752 -0.153222 0.572164 0.294596 -0.187181 0.576130 0.322677 -0.187280 0.722815 0.249182 -0.142802 0.688629 0.278617 -0.188660 0.650157 0.307958 -0.230208 0.630735 0.280261 -0.202876 0.609243 0.253332 -0.175476 0.592482 0.226722 -0.145705 0.588046 0.253600 -0.138893 0.770567 0.249460 -0.069073 
9.800000 0.765360 0.571591 -0.245471 0.734531 0.568776 -0.225043 0.740820 0.601987 -0.194659 0.715228 0.582903 -0.195826 0.715719 0.551660 -0.187155 0.716545 0.447439 -0.166392 0.721299 0.383123 -0.132408 0.711774 0.311910 -0.122856 0.654784 0.510226 -0.169033 0.644081 0.450166 -0.179995 0.633270 0.390200 -0.190966 0.628450 0.418027 -0.225184 0.623660 0.445741 -0.259470 0.618960 0.473417 -0.293785 0.627211 0.453758 -0.312202 0.764898 0.520509 -0.175033 0.807992 0.476478 -0.181557 0.851321 0.432909 -0.188572 0.853893 0.470182 -0.212795 0.856240 0.507448 -0.237413 0.857681 0.544356 -0.261843 0.829812 0.548445 -0.262141 0.685698 0.261701 -0.085311 0.646668 0.314522 -0.088915 0.608346 0.367991 -0.091339 0.596006 0.342867 -0.123425 0.584432 0.318790 -0.155754 0.572427 0.295226 -0.188269 0.576453 0.323066 -0.191013 0.723818 0.248147 -0.143946 0.688630 0.277859 -0.188411 0.650323 0.306620 -0.229600 0.631099 0.279301 -0.201807 0.609471 0.252540 -0.174343 0.590917 0.226242 -0.145576 0.584950 0.253164 -0.139966 0.771517 0.249783 -0.070165 
9.836000 0.761709 0.572458 -0.249172 0.732176 0.570790 -0.226847 0.742418 0.602647 -0.196242 0.715737 0.585074 -0.196231 0.715289 0.554043 -0.186899 0.713191 0.450416 -0.163690 0.718229 0.385685 -0.130760 0.708537 0.314591 -0.123418 0.651335 0.512364 -0.172065 0.635115 0.453295 -0.180918 0.618222 0.394351 -0.190630 0.621075 0.421966 -0.225578 0.623283 0.450298 -0.260031 0.625557 0.478911 -0.293606 0.631091 0.458977 -0.312547 0.761712 0.522708 -0.176043 0.804609 0.478474 -0.182694 0.847934 0.434763 -0.189755 0.851211 0.472523 -0.213095 0.854029 0.510248 -0.237051 0.855631 0.547722 -0.261073 0.827760 0.551015 -0.263445 0.679825 0.263949 -0.088467 0.639492 0.315981 -0.093286 0.600650 0.369308 -0.097531 0.592252 0.342248 -0.129226 0.583621 0.315486 -0.160166 0.573729 0.289144 -0.190915 0.577332 0.316969 -0.193617 0.722012 0.251331 -0.145764 0.688269 0.276027 -0.194515 0.649399 0.299828 -0.239373 0.630562 0.272937 -0.210910 0.610249 0.246873 -0.181858 0.593569 0.224393 -0.149682 0.587926 0.251964 -0.146592 0.768809 0.251118 -0.072557 
9.872000 0.772912 0.574755 -0.243389 0.741720 0.570035 -0.223939 0.745908 0.602461 -0.192410 0.721171 0.582388 -0.194879 0.719923 0.551055 -0.186556 0.714599 0.446755 -0.166353 0.719140 0.382621 -0.131856 0.709918 0.311316 -0.122645 0.652463 0.509087 -0.169567 0.640967 0.449555 -0.181996 0.629851 0.389971 -0.195394 0.628450 0.420060 -0.228161 0.626912 0.450330 -0.260746 0.625423 0.480386 -0.292839 0.631321 0.459985 -0.311153 0.763263 0.519826 -0.176158 0.806102 0.475898 -0.183801 0.848585 0.431840 -0.191664 0.851905 0.469603 -0.214830 0.856125 0.507444 -0.237798 0.861185 0.545389 -0.260538 0.833177 0.547976 -0.261848 0.683138 0.260849 -0.085962 0.644597 0.313380 -0.092964 0.607556 0.367016 -0.099328 0.595920 0.337559 -0.127759 0.583699 0.308953 -0.155617 0.570651 0.281351 -0.183629 0.574310 0.308850 -0.188787 0.721650 0.247636 -0.143617 0.684569 0.269926 -0.190850 0.643647 0.290279 -0.234634 0.627331 0.264289 -0.203658 0.607988 0.240275 -0.171838 0.592550 0.219079 -0.137381 0.586772 0.246692 -0.134745 0.771561 0.248843 -0.072834 
9.904000 0.775731 0.576834 -0.245979 0.745262 0.570210 -0.225981 0.745450 0.605585 -0.197609 0.723300 0.582538 -0.198054 0.721817 0.551850 -0.187443 0.715800 0.449236 -0.159673 0.720861 0.384253 -0.126850 0.712353 0.312570 -0.119665 0.653734 0.510785 -0.168096 0.642919 0.451104 -0.181018 0.631886 0.391429 -0.193906 0.630316 0.418183 -0.229224 0.628813 0.445059 -0.264461 0.627325 0.471978 -0.299646 0.630530 0.454066 -0.321126 0.764486 0.521547 -0.173041 0.807113 0.477064 -0.179006 0.849571 0.432546 -0.185034 0.854749 0.469529 -0.208999 0.860117 0.506380 -0.233079 0.865331 0.542930 -0.257603 0.837377 0.544848 -0.260236 0.687032 0.260373 -0.084294 0.652845 0.314947 -0.094420 0.619759 0.370073 -0.103430 0.605851 0.339859 -0.129795 0.591731 0.310817 -0.156935 0.576561 0.282987 -0.184960 0.580615 0.310497 -0.189118 0.723026 0.249698 -0.143062 0.687524 0.270152 -0.192992 0.649062 0.288704 -0.239921 0.630730 0.263597 -0.209126 0.610759 0.238653 -0.178387 0.593130 0.214407 -0.146828 0.584399 0.241087 -0.144001 0.774794 0.249358 -0.071613 
9.936000 0.769071 0.590785 -0.241456 0.738385 0.579427 -0.224016 0.730429 0.614348 -0.196276 0.712351 0.588012 -0.198198 0.713089 0.557364 -0.187084 0.715176 0.454746 -0.158325 0.722356 0.388795 -0.128327 0.711621 0.317714 -0.121513 0.651332 0.512397 -0.174306 0.636288 0.452380 -0.178626 0.621620 0.392226 -0.183117 0.622173 0.416701 -0.219907 0.623264 0.441413 -0.256668 0.624874 0.466144 -0.293369 0.626376 0.456093 -0.319626 0.762999 0.525636 -0.177989 0.802595 0.478522 -0.186410 0.843481 0.432114 -0.193318 0.852322 0.471067 -0.212518 0.860210 0.509922 -0.232254 0.866059 0.548100 -0.253290 0.838355 0.550007 -0.257918 0.682887 0.267070 -0.086708 0.645411 0.320827 -0.092152 0.609201 0.375578 -0.096418 0.596658 0.345797 -0.123810 0.584482 0.317072 -0.152119 0.572009 0.288858 -0.180820 0.574926 0.316528 -0.184544 0.722840 0.254135 -0.143361 0.684587 0.273108 -0.190993 0.643529 0.290445 -0.235790 0.626758 0.267301 -0.202931 0.607733 0.246345 -0.169501 0.590126 0.227267 -0.134603 0.582797 0.254718 -0.133307 0.770019 0.252674 -0.071666 
9.972000 0.775026 0.593767 -0.241140 0.744384 0.581179 -0.224515 0.742237 0.608406 -0.188350 0.721238 0.585311 -0.195344 0.720273 0.554266 -0.186030 0.716908 0.450582 -0.163212 0.720850 0.386247 -0.129187 0.710725 0.315117 -0.121486 0.653480 0.510845 -0.175621 0.640170 0.450429 -0.179828 0.627309 0.390074 -0.183962 0.625238 0.414860 -0.220545 0.622802 0.439563 -0.257206 0.620024 0.464168 -0.293878 0.626291 0.454775 -0.319660 0.763713 0.523938 -0.176848 0.802597 0.476521 -0.185337 0.841790 0.429536 -0.194127 0.849750 0.468491 -0.214117 0.857941 0.507499 -0.234169 0.865319 0.546324 -0.254333 0.837681 0.549475 -0.258749 0.681430 0.264626 -0.086798 0.644785 0.318589 -0.094304 0.609447 0.373329 -0.100528 0.597366 0.343078 -0.127490 0.585324 0.313494 -0.155441 0.571278 0.284816 -0.183616 0.573086 0.312608 -0.186648 0.723248 0.251583 -0.142955 0.686633 0.273404 -0.191035 0.645529 0.295135 -0.234792 0.627903 0.269416 -0.204623 0.609450 0.244363 -0.173733 0.594191 0.223149 -0.140266 0.588954 0.250785 -0.138077 0.770638 0.252634 -0.071028 
10.004000 0.776874 0.579075 -0.246372 0.746583 0.571877 -0.226297 0.748644 0.604792 -0.195187 0.725689 0.582633 -0.197044 0.723735 0.551442 -0.188342 0.717029 0.447445 -0.167419 0.722157 0.385220 -0.129544 0.712230 0.314426 -0.117071 0.655207 0.509565 -0.177798 0.644115 0.448931 -0.184466 0.633040 0.388439 -0.191066 0.630166 0.412611 -0.228008 0.627970 0.436381 -0.265349 0.626434 0.459914 -0.302879 0.631689 0.448282 -0.328028 0.765462 0.520169 -0.178832 0.806471 0.474492 -0.186745 0.847538 0.429076 -0.195054 0.854620 0.468336 -0.214645 0.861571 0.507500 -0.234522 0.867379 0.546231 -0.254883 0.839497 0.548034 -0.258274 0.684383 0.265727 -0.078582 0.652372 0.320546 -0.093656 0.621403 0.375946 -0.107744 0.603903 0.345280 -0.131218 0.587038 0.315433 -0.155950 0.569816 0.285977 -0.181204 0.574417 0.313112 -0.187019 0.723523 0.249806 -0.135438 0.688051 0.273168 -0.183865 0.649691 0.295295 -0.229556 0.630318 0.271320 -0.198827 0.609285 0.247431 -0.168500 0.590702 0.223700 -0.137536 0.582996 0.250702 -0.135098 0.772003 0.253854 -0.062881 
10.040000 0.775831 0.579878 -0.240523 0.744680 0.571411 -0.222313 0.741179 0.606586 -0.193998 0.720503 0.582246 -0.195728 0.720315 0.551414 -0.185382 0.719346 0.448312 -0.159000 0.720676 0.384015 -0.124688 0.710248 0.312718 -0.117627 0.655802 0.507515 -0.172019 0.645634 0.447047 -0.181318 0.636313 0.386446 -0.190666 0.633736 0.411438 -0.227073 0.630492 0.436729 -0.263276 0.627149 0.462034 -0.299317 0.633085 0.450186 -0.324109 0.766580 0.520999 -0.173745 0.807325 0.475405 -0.183972 0.848238 0.429822 -0.194363 0.854448 0.468870 -0.214378 0.860303 0.507948 -0.234371 0.865285 0.546790 -0.254562 0.837366 0.548653 -0.257708 0.681482 0.262007 -0.083025 0.650013 0.318147 -0.096231 0.619677 0.374751 -0.108923 0.602434 0.344720 -0.133407 0.585449 0.315070 -0.158279 0.568101 0.285727 -0.183413 0.572669 0.312868 -0.189200 0.722577 0.249111 -0.138655 0.687844 0.274885 -0.185800 0.650027 0.299668 -0.230058 0.630462 0.273729 -0.201189 0.608835 0.249330 -0.171587 0.590062 0.226108 -0.140041 0.584401 0.253506 -0.136115 0.767378 0.250584 -0.063043 
10.072000 0.775284 0.581269 -0.241275 0.745650 0.571952 -0.221035 0.743431 0.606705 -0.192011 0.723157 0.581975 -0.192601 0.721800 0.551058 -0.182562 0.717177 0.447767 -0.157331 0.721486 0.381576 -0.126687 0.708833 0.310600 -0.119016 0.653762 0.507325 -0.171629 0.641701 0.447003 -0.179213 0.629864 0.386839 -0.187108 0.629133 0.413551 -0.222573 0.628502 0.440515 -0.257892 0.627893 0.467554 -0.292855 0.634320 0.457140 -0.318163 0.764139 0.520093 -0.174467 0.804087 0.473668 -0.183993 0.844694 0.427755 -0.192811 0.852078 0.466871 -0.212432 0.859142 0.505844 -0.232391 0.864996 0.544488 -0.253053 0.837142 0.547136 -0.256224 0.676726 0.261438 -0.085020 0.645713 0.318818 -0.094249 0.616158 0.377079 -0.102131 0.597087 0.347955 -0.126233 0.579494 0.319772 -0.151821 0.562349 0.291748 -0.178668 0.568259 0.318748 -0.183903 0.720237 0.246575 -0.139928 0.686014 0.277262 -0.184203 0.648471 0.308159 -0.224939 0.627424 0.282271 -0.197495 0.605604 0.256248 -0.170007 0.586774 0.229978 -0.141892 0.582828 0.256883 -0.135089 0.764259 0.245164 -0.066051 
10.108000 0.778436 0.580275 -0.242486 0.747342 0.570140 -0.225023 0.741482 0.604785 -0.196360 0.722007 0.579520 -0.198747 0.721894 0.548870 -0.187747 0.720536 0.446271 -0.158888 0.722288 0.381275 -0.125538 0.710029 0.310070 -0.118272 0.655871 0.505254 -0.168346 0.644177 0.445552 -0.180317 0.633037 0.385867 -0.192367 0.630087 0.414929 -0.225315 0.627520 0.443845 -0.258595 0.625274 0.472487 -0.291950 0.632514 0.456573 -0.314038 0.765824 0.519905 -0.174734 0.804582 0.472293 -0.182845 0.843866 0.425162 -0.191114 0.851942 0.463662 -0.211774 0.859545 0.502099 -0.232815 0.865354 0.540040 -0.254243 0.837490 0.543139 -0.256821 0.680212 0.259953 -0.083398 0.649670 0.316342 -0.096578 0.620143 0.373296 -0.108965 0.601430 0.343700 -0.133056 0.583859 0.314887 -0.158267 0.565762 0.286790 -0.183998 0.570894 0.313956 -0.189661 0.720328 0.246512 -0.140911 0.687614 0.276061 -0.187685 0.650121 0.305140 -0.229398 0.630466 0.277611 -0.201757 0.608361 0.250708 -0.174244 0.590029 0.225498 -0.144652 0.585653 0.252763 -0.138668 0.766265 0.244015 -0.065986 
10.172000 0.763677 0.579814 -0.239941 0.731314 0.572016 -0.223658 0.727395 0.606754 -0.194681 0.706039 0.583225 -0.198192 0.707784 0.552637 -0.187720 0.712367 0.450089 -0.160885 0.721109 0.383824 -0.131650 0.708307 0.313065 -0.124473 0.654285 0.516625 -0.167921 0.643428 0.456463 -0.178259 0.631750 0.396609 -0.188069 0.628408 0.425204 -0.221981 0.625708 0.453314 -0.256269 0.624190 0.481202 -0.290955 0.631515 0.465402 -0.313189 0.765006 0.519315 -0.174280 0.805519 0.473105 -0.182206 0.846530 0.427443 -0.190227 0.853831 0.466724 -0.209778 0.860757 0.505921 -0.229943 0.866275 0.544724 -0.250582 0.838531 0.546659 -0.255016 0.679331 0.263887 -0.088211 0.644684 0.320673 -0.092980 0.613262 0.378750 -0.095625 0.597483 0.350739 -0.123369 0.583011 0.323536 -0.150370 0.565764 0.296965 -0.178105 0.571897 0.323966 -0.183774 0.719538 0.248898 -0.145663 0.683719 0.278487 -0.189171 0.644621 0.308243 -0.228276 0.626108 0.281329 -0.199848 0.604540 0.256211 -0.170981 0.586039 0.233019 -0.139948 0.582975 0.260575 -0.134100 0.766318 0.246409 -0.074388 
10.204000 0.769371 0.578264 -0.239325 0.736154 0.573530 -0.223526 0.736654 0.605888 -0.191764 0.712357 0.585750 -0.196999 0.712536 0.555299 -0.185577 0.712339 0.453173 -0.155808 0.721590 0.386628 -0.127423 0.708704 0.315890 -0.120427 0.654642 0.518930 -0.165518 0.642620 0.458638 -0.173196 0.630098 0.398666 -0.181600 0.627868 0.425935 -0.216506 0.625655 0.453670 -0.251219 0.623661 0.481424 -0.285441 0.628240 0.467070 -0.309130 0.766274 0.520543 -0.171917 0.804283 0.472483 -0.181858 0.842791 0.424725 -0.192054 0.851955 0.463761 -0.211068 0.860281 0.502961 -0.230261 0.866584 0.541715 -0.249845 0.838816 0.544902 -0.253210 0.678075 0.266382 -0.085405 0.645301 0.323024 -0.092271 0.614874 0.380659 -0.098907 0.599211 0.351587 -0.125676 0.584376 0.324481 -0.153875 0.568974 0.298408 -0.182986 0.575978 0.325627 -0.185744 0.718403 0.252170 -0.143448 0.684621 0.278640 -0.191140 0.646276 0.305868 -0.234079 0.626544 0.280052 -0.205360 0.605113 0.255269 -0.176147 0.586680 0.232350 -0.144982 0.583529 0.259976 -0.139872 0.765793 0.248696 -0.071135 
10.236000 0.773818 0.582346 -0.237471 0.740119 0.574371 -0.224252 0.736447 0.604520 -0.190654 0.714003 0.583217 -0.198773 0.714705 0.552654 -0.187821 0.715810 0.450139 -0.159480 0.721658 0.384171 -0.128212 0.709475 0.312692 -0.120734 0.658783 0.517334 -0.165646 0.646863 0.457240 -0.174978 0.635485 0.397191 -0.184434 0.631305 0.425454 -0.218390 0.626367 0.453641 -0.252254 0.621138 0.481737 -0.285945 0.627328 0.462563 -0.305593 0.769520 0.518327 -0.174012 0.805605 0.469161 -0.184719 0.842034 0.420300 -0.195502 0.853590 0.459809 -0.212231 0.864712 0.499264 -0.229518 0.874159 0.538378 -0.247648 0.846687 0.543140 -0.251560 0.682065 0.262207 -0.084484 0.649423 0.318509 -0.090826 0.618646 0.375865 -0.096415 0.602616 0.349344 -0.125485 0.586736 0.323703 -0.154615 0.570350 0.298700 -0.184006 0.576026 0.326086 -0.186879 0.718665 0.249184 -0.143200 0.686446 0.278819 -0.189896 0.648862 0.307512 -0.232431 0.628204 0.281418 -0.204205 0.606668 0.256106 -0.175128 0.589665 0.234311 -0.142687 0.586770 0.262181 -0.138780 0.768148 0.246290 -0.071950 
10.272000 0.773605 0.579591 -0.242423 0.741539 0.570934 -0.225983 0.740245 0.601531 -0.192528 0.717752 0.579546 -0.198239 0.718103 0.549002 -0.187392 0.717582 0.446633 -0.158881 0.719509 0.381516 -0.126500 0.709567 0.310245 -0.120609 0.657049 0.510747 -0.160954 0.646305 0.451163 -0.174251 0.635384 0.391653 -0.187367 0.632506 0.421078 -0.220219 0.629231 0.450368 -0.253174 0.625859 0.479277 -0.286203 0.630929 0.458527 -0.304505 0.766342 0.517600 -0.175737 0.800825 0.466868 -0.184080 0.837227 0.417605 -0.193514 0.850336 0.457667 -0.208576 0.862808 0.498301 -0.223788 0.870674 0.538809 -0.238336 0.844233 0.547166 -0.233421 0.682960 0.258648 -0.085622 0.646404 0.313113 -0.090777 0.610845 0.368238 -0.094827 0.598316 0.344542 -0.127938 0.585529 0.321381 -0.160538 0.571612 0.298509 -0.192950 0.576217 0.326365 -0.193398 0.720200 0.247403 -0.144728 0.687604 0.279797 -0.189158 0.651940 0.310064 -0.231744 0.630773 0.282833 -0.205376 0.607224 0.256821 -0.178773 0.586560 0.231026 -0.151048 0.580995 0.258097 -0.145661 0.771602 0.244994 -0.075953 
10.304000 0.773443 0.581194 -0.236855 0.739565 0.574661 -0.223311 0.737873 0.604306 -0.189146 0.714292 0.584271 -0.197303 0.713204 0.553273 -0.187500 0.708249 0.449733 -0.162789 0.717408 0.384372 -0.131385 0.705877 0.313384 -0.121655 0.653422 0.518577 -0.164830 0.639325 0.459571 -0.177581 0.625389 0.400628 -0.190115 0.623442 0.429141 -0.223825 0.621733 0.456988 -0.258080 0.620307 0.484237 -0.292862 0.624164 0.462144 -0.309983 0.763896 0.516374 -0.173822 0.799185 0.465679 -0.179022 0.835519 0.415890 -0.185920 0.848467 0.454711 -0.203739 0.861195 0.494223 -0.220858 0.870482 0.533687 -0.236604 0.845331 0.543570 -0.228688 0.677159 0.264403 -0.084598 0.641034 0.318991 -0.092046 0.607185 0.375002 -0.098985 0.595326 0.349710 -0.131030 0.582889 0.325074 -0.162685 0.568407 0.299845 -0.192972 0.574759 0.327370 -0.195055 0.716571 0.248867 -0.141182 0.683903 0.276537 -0.188551 0.648053 0.304052 -0.233314 0.626548 0.279980 -0.204580 0.602790 0.257741 -0.175406 0.581828 0.236224 -0.144195 0.578369 0.264003 -0.140462 0.765773 0.249376 -0.071508 
10.368000 0.774913 0.582705 -0.237388 0.741162 0.574987 -0.224132 0.739299 0.602453 -0.188047 0.715863 0.582798 -0.197376 0.715329 0.551967 -0.187206 0.712485 0.448808 -0.160637 0.720636 0.383599 -0.129017 0.707754 0.313111 -0.118774 0.657070 0.517276 -0.163911 0.640429 0.459266 -0.177975 0.623583 0.401394 -0.191917 0.625181 0.430303 -0.225381 0.625998 0.458899 -0.259130 0.626040 0.487133 -0.293052 0.624808 0.465202 -0.310691 0.767350 0.516551 -0.171080 0.801329 0.465202 -0.177486 0.836570 0.414901 -0.185268 0.849512 0.453538 -0.203594 0.862027 0.492653 -0.221898 0.870724 0.531715 -0.239398 0.845352 0.540528 -0.230890 0.676370 0.265319 -0.082290 0.642272 0.320817 -0.091841 0.610630 0.377566 -0.100897 0.599492 0.350542 -0.131699 0.587541 0.324236 -0.162023 0.574128 0.299164 -0.192566 0.580323 0.326644 -0.195542 0.718381 0.248376 -0.137640 0.688371 0.276933 -0.186077 0.653965 0.304530 -0.231058 0.632480 0.279289 -0.202877 0.607394 0.256741 -0.174243 0.586397 0.235460 -0.142980 0.583615 0.263411 -0.138996 0.764262 0.249004 -0.066481 
10.400000 0.772289 0.590466 -0.235037 0.740023 0.579809 -0.220202 0.737081 0.607524 -0.184487 0.715271 0.585515 -0.192473 0.714037 0.554704 -0.182058 0.709569 0.451614 -0.155637 0.721965 0.384420 -0.129713 0.708839 0.313654 -0.120503 0.653397 0.518969 -0.164961 0.644099 0.458659 -0.175766 0.635024 0.398417 -0.186704 0.630581 0.427505 -0.220242 0.626078 0.456555 -0.253743 0.622143 0.485677 -0.287173 0.623283 0.469954 -0.310512 0.765082 0.518715 -0.166708 0.796912 0.466072 -0.174373 0.829167 0.413721 -0.182143 0.844649 0.451424 -0.199854 0.859830 0.489077 -0.218179 0.873753 0.526667 -0.237103 0.847392 0.536579 -0.237302 0.676020 0.265417 -0.085960 0.637165 0.318307 -0.091754 0.600551 0.372825 -0.096415 0.591988 0.346137 -0.128338 0.584089 0.321438 -0.160430 0.576279 0.300037 -0.194097 0.584826 0.326850 -0.196881 0.720505 0.248908 -0.138586 0.687940 0.272481 -0.188066 0.651963 0.297111 -0.234263 0.631050 0.273038 -0.205179 0.607276 0.251566 -0.175350 0.586285 0.231483 -0.143317 0.583065 0.259540 -0.140082 0.762634 0.249796 -0.064227 
10.436000 0.775414 0.582934 -0.246434 0.744892 0.574663 -0.227080 0.747481 0.604675 -0.193215 0.724077 0.583220 -0.196993 0.721964 0.552552 -0.186502 0.714560 0.449951 -0.159757 0.720155 0.385477 -0.126590 0.710851 0.314458 -0.119633 0.659868 0.518184 -0.168092 0.648047 0.458099 -0.177964 0.636831 0.397897 -0.187883 0.632221 0.425867 -0.221830 0.627366 0.453970 -0.255687 0.622090 0.482058 -0.289332 0.623205 0.464044 -0.310907 0.770300 0.516336 -0.171936 0.798555 0.461454 -0.177779 0.828789 0.407542 -0.184396 0.846775 0.444692 -0.201444 0.863846 0.482413 -0.219069 0.876469 0.520334 -0.236830 0.850402 0.530781 -0.234810 0.683176 0.263026 -0.084767 0.648020 0.317858 -0.093621 0.613994 0.373463 -0.100448 0.603019 0.349694 -0.134003 0.591357 0.326560 -0.166888 0.578326 0.303890 -0.199527 0.586236 0.330694 -0.202706 0.722977 0.251263 -0.142130 0.690579 0.277955 -0.190768 0.655046 0.303293 -0.237728 0.633675 0.277393 -0.210469 0.610427 0.253266 -0.182329 0.589842 0.229348 -0.152575 0.583804 0.256703 -0.148516 0.772175 0.251065 -0.069702 
10.468000 0.774490 0.585431 -0.239748 0.742673 0.575507 -0.223496 0.740702 0.604933 -0.189092 0.718710 0.582555 -0.195365 0.716608 0.552055 -0.184209 0.709317 0.449807 -0.155391 0.718144 0.383334 -0.126929 0.706888 0.312304 -0.121350 0.653880 0.517467 -0.165675 0.641842 0.456973 -0.171882 0.630308 0.396541 -0.178134 0.626091 0.422196 -0.214111 0.621864 0.447766 -0.250090 0.617863 0.473062 -0.286357 0.620675 0.453092 -0.306050 0.766914 0.514629 -0.169086 0.796738 0.460408 -0.174568 0.826479 0.405974 -0.180196 0.844383 0.441622 -0.199342 0.861264 0.477532 -0.218734 0.876922 0.513500 -0.238616 0.852672 0.526958 -0.233772 0.675877 0.261950 -0.088244 0.638324 0.316456 -0.091667 0.603306 0.372759 -0.094246 0.593778 0.347609 -0.127406 0.584740 0.324109 -0.159834 0.575271 0.301620 -0.192109 0.583021 0.328657 -0.194787 0.719503 0.248926 -0.143806 0.687787 0.277163 -0.191240 0.651512 0.304209 -0.235434 0.631057 0.278080 -0.207239 0.607555 0.255234 -0.177555 0.587679 0.233996 -0.145088 0.584750 0.261831 -0.140648 0.765480 0.246652 -0.073032 
10.500000 0.776576 0.583217 -0.238067 0.744385 0.573804 -0.222194 0.741017 0.604971 -0.189469 0.719460 0.581978 -0.195054 0.717316 0.551123 -0.184491 0.710031 0.448057 -0.157798 0.719121 0.381669 -0.128448 0.708833 0.309701 -0.121753 0.653696 0.514856 -0.167677 0.642752 0.454408 -0.176023 0.632025 0.394056 -0.184410 0.627660 0.420977 -0.219400 0.623580 0.447741 -0.254571 0.619664 0.474480 -0.289871 0.622467 0.455922 -0.310922 0.766168 0.514433 -0.169859 0.795735 0.460036 -0.173906 0.825391 0.405621 -0.178189 0.843605 0.441171 -0.197434 0.861361 0.477019 -0.216473 0.878035 0.512998 -0.235390 0.854060 0.526950 -0.230567 0.673775 0.260351 -0.090161 0.638051 0.314958 -0.094226 0.604424 0.370679 -0.099289 0.593962 0.346775 -0.133345 0.583498 0.324346 -0.166945 0.572443 0.302813 -0.200308 0.580228 0.329971 -0.200802 0.719461 0.246459 -0.144433 0.687347 0.275719 -0.191780 0.652160 0.304383 -0.236801 0.629906 0.280098 -0.208879 0.605679 0.258885 -0.179379 0.584239 0.239772 -0.147284 0.581808 0.267910 -0.144547 0.766792 0.244385 -0.071534 
10.536000 0.785308 0.588761 -0.242407 0.753698 0.576056 -0.227711 0.747884 0.604525 -0.193038 0.728035 0.580524 -0.200508 0.724681 0.550032 -0.189086 0.713104 0.448001 -0.158943 0.721304 0.381932 -0.128304 0.710211 0.310143 -0.120539 0.658436 0.515872 -0.169649 0.647863 0.455265 -0.176666 0.637247 0.394721 -0.184837 0.631459 0.422451 -0.219042 0.624708 0.450241 -0.253105 0.617646 0.477657 -0.286575 0.619877 0.455792 -0.303980 0.769626 0.513676 -0.170413 0.796495 0.457844 -0.170544 0.824897 0.402594 -0.171574 0.844287 0.436798 -0.192455 0.862335 0.471407 -0.213993 0.875592 0.505842 -0.236746 0.849735 0.516916 -0.236640 0.681539 0.259026 -0.086151 0.644832 0.312608 -0.093013 0.609543 0.367213 -0.099231 0.597397 0.347540 -0.135040 0.586878 0.329390 -0.171725 0.575874 0.311320 -0.208323 0.582561 0.338554 -0.205095 0.719687 0.246514 -0.142381 0.688787 0.277164 -0.189541 0.655757 0.307194 -0.235358 0.631678 0.283554 -0.208491 0.606624 0.260860 -0.181212 0.583444 0.238069 -0.152904 0.579281 0.265727 -0.149040 0.769699 0.245166 -0.070641 
10.568000 0.777162 0.639263 -0.233778 0.744800 0.622852 -0.226087 0.758222 0.588933 -0.199548 0.727823 0.594976 -0.207657 0.725062 0.564775 -0.195358 0.715216 0.463085 -0.163216 0.708949 0.399157 -0.128243 0.706310 0.326656 -0.121180 0.663997 0.530804 -0.184193 0.650960 0.470409 -0.178904 0.637001 0.410136 -0.173874 0.628235 0.430896 -0.212185 0.620126 0.452047 -0.250457 0.612910 0.473408 -0.288475 0.611094 0.449266 -0.302718 0.775013 0.522830 -0.185611 0.793885 0.464456 -0.176329 0.813703 0.406207 -0.167904 0.839267 0.433953 -0.191380 0.863880 0.462397 -0.215105 0.886125 0.491606 -0.238331 0.865733 0.510736 -0.235014 0.682653 0.272001 -0.088252 0.635789 0.317157 -0.092559 0.590541 0.364051 -0.096093 0.584956 0.340455 -0.131096 0.582504 0.321936 -0.168564 0.581796 0.308539 -0.207881 0.590275 0.335427 -0.206506 0.723903 0.264775 -0.142878 0.688811 0.282239 -0.193897 0.652053 0.297742 -0.243993 0.632833 0.273309 -0.214230 0.610817 0.251978 -0.183529 0.590608 0.232705 -0.151130 0.581232 0.259492 -0.152791 0.772362 0.270231 -0.070461 
10.604000 0.775850 0.637307 -0.228691 0.744259 0.619669 -0.220598 0.759398 0.586215 -0.194637 0.728664 0.591256 -0.202188 0.725099 0.560991 -0.190661 0.712952 0.459212 -0.161038 0.709984 0.395355 -0.126239 0.707401 0.323420 -0.120682 0.657579 0.523745 -0.181866 0.645889 0.462948 -0.177861 0.634789 0.401953 -0.173820 0.628530 0.422037 -0.212726 0.622922 0.442314 -0.251694 0.618147 0.462585 -0.290780 0.617555 0.443651 -0.311596 0.770261 0.521504 -0.183671 0.794153 0.465083 -0.173607 0.818005 0.408421 -0.163861 0.840703 0.436492 -0.189447 0.862704 0.464890 -0.214929 0.883759 0.493455 -0.240529 0.861467 0.510630 -0.239852 0.683700 0.268355 -0.088512 0.637449 0.314808 -0.089011 0.593141 0.363439 -0.088825 0.587142 0.340296 -0.124017 0.584717 0.321655 -0.161305 0.584606 0.306280 -0.199864 0.594891 0.332576 -0.200407 0.725422 0.261963 -0.143732 0.688891 0.280217 -0.193392 0.649732 0.295542 -0.242354 0.631223 0.271374 -0.211700 0.611359 0.250217 -0.179437 0.593839 0.231495 -0.144796 0.584401 0.258142 -0.146672 0.772058 0.265426 -0.069239 
10.636000 0.781435 0.633424 -0.218814 0.748540 0.617692 -0.212461 0.761221 0.579362 -0.193728 0.730904 0.588711 -0.198822 0.729420 0.557734 -0.190119 0.723404 0.453777 -0.169851 0.716052 0.392652 -0.131203 0.710539 0.321416 -0.121646 0.662298 0.516759 -0.180259 0.649002 0.456205 -0.179964 0.635463 0.395762 -0.179477 0.632023 0.417726 -0.217770 0.628685 0.439629 -0.256152 0.625299 0.461498 -0.294468 0.622728 0.439189 -0.311455 0.772535 0.524297 -0.190258 0.792161 0.467022 -0.177104 0.813081 0.409929 -0.164186 0.838930 0.436051 -0.188990 0.863001 0.462874 -0.214131 0.883328 0.490664 -0.239561 0.861469 0.508292 -0.237975 0.685875 0.269344 -0.085840 0.642889 0.318243 -0.091930 0.599903 0.367106 -0.095396 0.594321 0.340413 -0.128002 0.590657 0.318153 -0.163369 0.587050 0.299533 -0.200595 0.594616 0.326538 -0.202947 0.726416 0.258270 -0.141049 0.693339 0.276337 -0.193153 0.656278 0.291979 -0.242971 0.637982 0.265964 -0.213292 0.616620 0.244233 -0.181565 0.599384 0.225167 -0.147241 0.590735 0.251736 -0.150998 0.773146 0.263810 -0.068041 
10.668000 0.775564 0.631376 -0.221347 0.742785 0.616937 -0.211994 0.755645 0.578784 -0.192979 0.725316 0.588949 -0.196047 0.724282 0.557692 -0.188259 0.719741 0.453065 -0.170992 0.713851 0.392631 -0.131061 0.708826 0.321585 -0.120137 0.661359 0.518771 -0.180990 0.645441 0.458879 -0.182157 0.629675 0.399021 -0.183339 0.627526 0.422523 -0.220959 0.625382 0.446011 -0.258565 0.623591 0.469454 -0.296119 0.619607 0.445614 -0.310516 0.772303 0.521605 -0.189060 0.791892 0.464571 -0.174568 0.812306 0.407464 -0.161170 0.837960 0.432927 -0.186870 0.862210 0.459222 -0.212429 0.882850 0.486509 -0.237662 0.861979 0.505177 -0.235107 0.683467 0.270141 -0.083830 0.637499 0.316700 -0.088289 0.591662 0.363526 -0.090689 0.587475 0.335756 -0.122591 0.584745 0.311442 -0.156585 0.581857 0.290542 -0.192399 0.584107 0.318542 -0.193726 0.725663 0.258189 -0.138493 0.690563 0.275140 -0.189687 0.652286 0.290126 -0.238449 0.635113 0.264549 -0.207944 0.614432 0.241321 -0.176813 0.596830 0.220160 -0.143732 0.587409 0.246875 -0.143953 0.770981 0.265541 -0.063516 
10.704000 0.781303 0.631454 -0.216060 0.747354 0.617860 -0.210209 0.757155 0.576539 -0.196550 0.727600 0.588850 -0.199293 0.725677 0.557702 -0.190891 0.718244 0.453462 -0.171751 0.715841 0.392340 -0.133156 0.709154 0.321997 -0.122813 0.658037 0.516856 -0.177799 0.644316 0.456418 -0.180332 0.630371 0.395915 -0.182844 0.626022 0.419469 -0.220160 0.622565 0.443110 -0.257531 0.620437 0.466915 -0.294998 0.619050 0.444426 -0.311902 0.769462 0.522915 -0.187969 0.790278 0.465841 -0.175140 0.812245 0.408691 -0.163415 0.836763 0.435273 -0.189092 0.859771 0.462915 -0.214753 0.879308 0.491801 -0.239796 0.857496 0.509420 -0.237305 0.682303 0.271619 -0.086207 0.638491 0.320807 -0.091673 0.596607 0.371545 -0.096048 0.589502 0.341830 -0.125824 0.583938 0.314384 -0.155606 0.581311 0.291255 -0.189120 0.587334 0.318544 -0.192641 0.725768 0.258513 -0.141789 0.690729 0.276661 -0.192504 0.651919 0.292043 -0.241326 0.634048 0.266509 -0.211304 0.614531 0.242818 -0.180116 0.598383 0.221114 -0.146857 0.588890 0.247768 -0.146932 0.769990 0.264164 -0.066916 
10.772000 0.780483 0.627877 -0.219550 0.746565 0.615883 -0.210666 0.755961 0.575377 -0.194359 0.726651 0.588390 -0.196266 0.725791 0.557138 -0.187906 0.721677 0.452555 -0.168930 0.719622 0.390551 -0.131369 0.710607 0.319958 -0.122648 0.660137 0.514898 -0.174957 0.646399 0.454445 -0.176839 0.632501 0.393950 -0.178608 0.629131 0.416659 -0.216455 0.625730 0.439858 -0.254091 0.622842 0.463178 -0.291506 0.617678 0.441762 -0.308968 0.770789 0.523797 -0.184983 0.791455 0.466720 -0.172163 0.812937 0.409581 -0.160184 0.837187 0.435731 -0.186549 0.860113 0.462554 -0.213097 0.880180 0.490229 -0.239434 0.859128 0.508735 -0.236891 0.682482 0.269367 -0.087290 0.638745 0.318460 -0.090624 0.595884 0.368522 -0.092564 0.588640 0.341248 -0.124330 0.583231 0.316660 -0.157493 0.579151 0.295068 -0.192556 0.584653 0.322633 -0.195902 0.723914 0.256260 -0.143352 0.688006 0.273931 -0.193926 0.648635 0.290008 -0.241972 0.630857 0.265443 -0.210866 0.611400 0.242071 -0.179095 0.595272 0.218670 -0.146260 0.586076 0.245254 -0.144992 0.770791 0.259374 -0.068796 
10.804000 0.778217 0.629722 -0.219715 0.745406 0.615626 -0.209984 0.757797 0.575810 -0.194494 0.727716 0.587095 -0.195447 0.728583 0.556175 -0.186372 0.729710 0.452231 -0.164870 0.720307 0.389554 -0.129039 0.711251 0.318128 -0.122048 0.666519 0.513433 -0.173915 0.652924 0.453050 -0.177474 0.639393 0.392731 -0.180849 0.635843 0.416427 -0.218127 0.632112 0.440073 -0.255428 0.628254 0.463681 -0.292689 0.622528 0.442933 -0.310844 0.776361 0.524532 -0.185087 0.796621 0.467444 -0.172088 0.817571 0.410411 -0.159938 0.841394 0.436228 -0.187125 0.864224 0.462361 -0.214639 0.884643 0.489177 -0.241845 0.864113 0.508178 -0.238709 0.683025 0.266328 -0.088691 0.642079 0.316592 -0.096384 0.601383 0.367311 -0.101859 0.593056 0.337511 -0.130978 0.585298 0.309686 -0.160940 0.577941 0.284620 -0.192789 0.582287 0.312116 -0.197388 0.724478 0.255020 -0.143077 0.688710 0.273137 -0.193328 0.651109 0.288795 -0.242618 0.632803 0.263915 -0.212373 0.612010 0.240531 -0.181771 0.593738 0.217646 -0.149908 0.583568 0.244036 -0.149689 0.769577 0.256011 -0.067488 
10.840000 0.778145 0.628890 -0.215438 0.744663 0.615799 -0.206657 0.753948 0.572761 -0.201104 0.725058 0.586489 -0.197566 0.724469 0.555931 -0.187678 0.720858 0.452916 -0.163552 0.714664 0.390205 -0.127809 0.708172 0.319163 -0.121294 0.659391 0.515696 -0.172472 0.643538 0.455777 -0.173879 0.627818 0.395816 -0.175555 0.626976 0.419161 -0.213416 0.627238 0.442707 -0.251149 0.628571 0.466310 -0.288664 0.627112 0.447251 -0.309285 0.770839 0.522898 -0.185135 0.794680 0.467260 -0.171653 0.817851 0.411161 -0.158242 0.840554 0.436344 -0.186462 0.862008 0.461713 -0.214588 0.882552 0.487322 -0.242563 0.862460 0.506694 -0.239060 0.681840 0.266810 -0.087293 0.639210 0.317068 -0.090313 0.598768 0.369180 -0.091970 0.592182 0.341912 -0.123790 0.586594 0.316868 -0.155949 0.582315 0.295836 -0.190460 0.589740 0.322995 -0.193362 0.723859 0.256544 -0.143191 0.690212 0.277015 -0.193689 0.651491 0.294947 -0.240857 0.634293 0.268205 -0.210955 0.614383 0.242598 -0.180634 0.598951 0.219461 -0.147532 0.590790 0.246365 -0.145619 0.769649 0.257682 -0.070100 
10.872000 0.783896 0.634721 -0.213413 0.751272 0.618828 -0.205912 0.762926 0.575489 -0.204536 0.733326 0.586887 -0.199761 0.732018 0.556066 -0.189487 0.726146 0.452820 -0.163802 0.716060 0.390153 -0.128429 0.710829 0.318584 -0.120660 0.663459 0.513654 -0.168754 0.649485 0.453417 -0.173747 0.635058 0.393147 -0.178619 0.634341 0.416760 -0.215934 0.633775 0.440995 -0.252966 0.633378 0.465423 -0.289614 0.632369 0.445920 -0.309754 0.773342 0.523148 -0.186879 0.795525 0.467135 -0.171993 0.818338 0.411051 -0.157979 0.840755 0.436355 -0.186762 0.862445 0.462320 -0.215644 0.882561 0.489308 -0.243634 0.863668 0.509572 -0.238454 0.687259 0.266028 -0.084799 0.644031 0.315040 -0.091631 0.601963 0.365497 -0.096577 0.593994 0.337624 -0.127636 0.586441 0.311039 -0.158281 0.579132 0.286724 -0.189792 0.583312 0.314300 -0.193328 0.727680 0.256023 -0.141239 0.691768 0.276522 -0.190282 0.653619 0.294620 -0.237626 0.635786 0.268548 -0.207942 0.614950 0.244341 -0.177304 0.596285 0.220859 -0.145877 0.586257 0.247375 -0.144370 0.776481 0.260622 -0.070336 
10.904000 0.787864 0.633067 -0.215967 0.754523 0.618804 -0.208421 0.765036 0.575839 -0.201737 0.735554 0.588377 -0.199610 0.734464 0.557699 -0.189123 0.728691 0.454664 -0.162906 0.718953 0.391843 -0.127337 0.712383 0.320134 -0.120664 0.664622 0.514467 -0.167876 0.649094 0.455372 -0.178636 0.633483 0.396245 -0.189183 0.633323 0.420148 -0.226397 0.633319 0.444247 -0.263551 0.633429 0.468354 -0.300581 0.628880 0.446081 -0.317157 0.773023 0.525182 -0.191226 0.798120 0.470873 -0.174862 0.823614 0.416468 -0.159157 0.845024 0.442129 -0.188351 0.865675 0.468134 -0.217712 0.884833 0.494668 -0.246789 0.863860 0.513246 -0.243882 0.687184 0.267182 -0.086357 0.644638 0.316465 -0.091756 0.603019 0.366441 -0.096163 0.596029 0.339757 -0.128594 0.588627 0.313962 -0.161154 0.579957 0.288527 -0.193762 0.585014 0.315617 -0.200081 0.726798 0.257828 -0.143921 0.692338 0.276924 -0.195056 0.652884 0.294711 -0.242693 0.635384 0.267687 -0.213593 0.616602 0.241780 -0.183470 0.601983 0.218859 -0.150523 0.593891 0.245861 -0.148755 0.774587 0.258872 -0.069174 
10.940000 0.775707 0.627950 -0.230177 0.745202 0.614059 -0.214420 0.761405 0.576550 -0.196335 0.731001 0.586653 -0.194334 0.727406 0.556237 -0.184037 0.714444 0.454170 -0.158262 0.711447 0.391030 -0.122932 0.706660 0.319826 -0.116517 0.654196 0.517132 -0.168970 0.640768 0.456582 -0.170365 0.627027 0.396255 -0.172228 0.624055 0.419798 -0.209653 0.621442 0.443786 -0.246978 0.619604 0.467787 -0.284106 0.617069 0.452212 -0.307361 0.765108 0.519705 -0.188110 0.793917 0.467307 -0.171171 0.822489 0.414462 -0.154290 0.842665 0.440106 -0.184021 0.861740 0.466119 -0.213607 0.880143 0.492681 -0.242709 0.859291 0.510953 -0.237756 0.681873 0.267093 -0.081976 0.642056 0.319727 -0.085837 0.604151 0.373876 -0.087971 0.593563 0.347223 -0.119498 0.584611 0.323118 -0.151574 0.576609 0.300763 -0.184887 0.582084 0.328512 -0.186897 0.722596 0.257359 -0.138937 0.687296 0.282228 -0.186294 0.648402 0.304888 -0.231450 0.629465 0.278439 -0.202729 0.608893 0.254289 -0.172559 0.591132 0.233071 -0.139510 0.585518 0.260759 -0.137181 0.771053 0.260272 -0.067081 
10.972000 0.772014 0.623922 -0.234022 0.744468 0.613172 -0.211714 0.762885 0.577610 -0.192314 0.733482 0.589137 -0.186352 0.731425 0.557807 -0.179338 0.723044 0.453236 -0.164186 0.726124 0.389376 -0.130245 0.714224 0.319289 -0.122648 0.661545 0.516364 -0.168604 0.646949 0.456183 -0.171758 0.632088 0.396208 -0.174754 0.629277 0.419880 -0.211802 0.626136 0.444154 -0.248719 0.623761 0.468378 -0.285211 0.617124 0.453115 -0.307751 0.771237 0.523896 -0.185578 0.794737 0.468718 -0.169622 0.819314 0.413634 -0.154846 0.841198 0.439543 -0.183632 0.862243 0.466168 -0.212554 0.880614 0.493862 -0.240768 0.860284 0.512864 -0.236358 0.683561 0.269985 -0.087572 0.643886 0.322599 -0.092338 0.605458 0.376177 -0.096174 0.594284 0.347149 -0.125159 0.584363 0.320089 -0.154770 0.574843 0.294892 -0.185142 0.578375 0.322704 -0.187794 0.726307 0.255420 -0.144477 0.690162 0.280856 -0.191304 0.648972 0.305482 -0.233391 0.631691 0.278402 -0.204062 0.612601 0.253169 -0.173339 0.598218 0.230824 -0.139805 0.594014 0.258481 -0.135813 0.770678 0.255198 -0.068600 
11.008000 0.735205 0.617469 -0.249510 0.718966 0.603741 -0.219132 0.754806 0.590918 -0.195270 0.724371 0.588255 -0.185838 0.723681 0.556529 -0.179668 0.719631 0.451124 -0.166969 0.723304 0.386916 -0.133580 0.712153 0.316535 -0.126171 0.657265 0.513273 -0.163478 0.641394 0.453722 -0.170383 0.625669 0.394123 -0.177221 0.623291 0.419115 -0.213859 0.621619 0.444354 -0.250443 0.622186 0.469405 -0.286898 0.630777 0.457964 -0.311147 0.766215 0.523307 -0.185395 0.796330 0.469320 -0.179830 0.827483 0.415655 -0.174959 0.846544 0.449136 -0.197070 0.864442 0.483165 -0.219529 0.879929 0.517871 -0.241250 0.860597 0.534658 -0.229480 0.682373 0.266758 -0.091026 0.640345 0.317921 -0.091746 0.599873 0.370580 -0.091460 0.591509 0.343429 -0.122973 0.584493 0.318479 -0.155137 0.578090 0.296759 -0.188908 0.586139 0.323565 -0.193165 0.724645 0.252561 -0.147178 0.689182 0.275304 -0.195504 0.649244 0.296902 -0.239353 0.632107 0.271791 -0.208026 0.611540 0.249079 -0.175712 0.595565 0.227282 -0.141511 0.590724 0.255000 -0.137582 0.770255 0.252646 -0.074527 
11.040000 0.742702 0.610847 -0.251408 0.728129 0.598270 -0.219688 0.765340 0.590667 -0.195348 0.735408 0.586029 -0.185105 0.733146 0.554210 -0.179382 0.723477 0.448931 -0.168250 0.727581 0.385471 -0.133162 0.716515 0.315119 -0.124023 0.660048 0.509874 -0.165792 0.645728 0.450129 -0.174303 0.631341 0.390393 -0.182593 0.628703 0.416641 -0.217984 0.626003 0.443054 -0.253357 0.623253 0.469398 -0.288563 0.631730 0.458642 -0.313097 0.767839 0.522451 -0.186606 0.796620 0.468154 -0.178109 0.827139 0.414537 -0.171407 0.846451 0.447309 -0.194739 0.864737 0.480964 -0.218146 0.878960 0.515536 -0.239756 0.856863 0.530914 -0.231496 0.687882 0.265813 -0.087298 0.648456 0.318147 -0.093532 0.609891 0.371209 -0.098598 0.597955 0.343938 -0.129017 0.587018 0.318121 -0.159995 0.576535 0.293800 -0.192013 0.583033 0.320835 -0.196746 0.727292 0.251003 -0.145047 0.690713 0.274519 -0.192581 0.650826 0.295568 -0.237651 0.632786 0.271184 -0.206472 0.612668 0.248089 -0.174820 0.595859 0.225705 -0.141813 0.588338 0.252854 -0.140046 0.775633 0.251895 -0.071764 
11.072000 0.740331 0.604825 -0.252185 0.727208 0.593528 -0.219364 0.765468 0.587078 -0.196361 0.736032 0.582729 -0.184647 0.733779 0.550914 -0.178832 0.723421 0.445780 -0.167009 0.725803 0.381567 -0.132911 0.712406 0.311221 -0.123556 0.660627 0.506820 -0.159852 0.644897 0.447610 -0.169621 0.628881 0.388376 -0.179052 0.626264 0.414614 -0.214205 0.624438 0.441033 -0.249463 0.623827 0.467280 -0.284448 0.626702 0.457348 -0.310509 0.766704 0.519309 -0.188371 0.795481 0.465204 -0.179145 0.826200 0.412027 -0.171424 0.846093 0.445678 -0.193148 0.865198 0.479838 -0.215644 0.880086 0.514673 -0.237763 0.857040 0.529702 -0.231760 0.680806 0.262946 -0.088005 0.639248 0.313880 -0.090792 0.599729 0.366459 -0.092572 0.590841 0.338416 -0.123143 0.582725 0.312911 -0.154214 0.576084 0.292293 -0.188045 0.584681 0.319108 -0.191206 0.722571 0.246605 -0.142701 0.687210 0.269792 -0.190530 0.648854 0.292243 -0.234401 0.631333 0.267270 -0.203200 0.608981 0.244146 -0.172426 0.590181 0.221024 -0.140455 0.584299 0.248429 -0.136655 0.768457 0.247721 -0.069969 
11.104000 0.744232 0.592319 -0.257626 0.729929 0.584198 -0.224348 0.765585 0.590984 -0.197336 0.736625 0.581799 -0.187332 0.734560 0.550218 -0.179442 0.724711 0.445617 -0.161048 0.721935 0.381241 -0.126640 0.711242 0.309729 -0.119983 0.660232 0.505452 -0.161761 0.645158 0.445957 -0.170055 0.630023 0.386391 -0.178751 0.628604 0.414036 -0.213532 0.627671 0.442055 -0.248066 0.627129 0.470246 -0.282099 0.624937 0.461986 -0.308856 0.767628 0.518556 -0.184272 0.795376 0.463546 -0.178249 0.825501 0.409718 -0.173489 0.845391 0.443969 -0.194313 0.864374 0.478777 -0.215865 0.878553 0.514103 -0.237083 0.853860 0.527350 -0.234389 0.682039 0.258644 -0.086119 0.642931 0.311460 -0.088219 0.605717 0.365693 -0.089270 0.595915 0.340471 -0.122036 0.586579 0.316987 -0.154901 0.577468 0.296229 -0.188954 0.585586 0.323116 -0.190944 0.724024 0.246630 -0.142239 0.689173 0.274492 -0.187781 0.650064 0.300300 -0.228960 0.633230 0.271160 -0.200673 0.612207 0.243880 -0.172156 0.595966 0.216313 -0.142435 0.589188 0.242859 -0.135680 0.768345 0.244642 -0.068497 
11.172000 0.748590 0.595262 -0.254685 0.729558 0.584018 -0.224900 0.755009 0.600676 -0.191380 0.727987 0.584095 -0.187435 0.727923 0.552574 -0.179573 0.726007 0.447769 -0.161286 0.721794 0.384276 -0.125456 0.710532 0.312896 -0.117557 0.660196 0.506371 -0.161843 0.642440 0.447824 -0.171486 0.624683 0.389298 -0.181623 0.626294 0.417448 -0.215996 0.627511 0.445967 -0.250102 0.628345 0.474640 -0.283601 0.630930 0.460581 -0.307758 0.767105 0.521103 -0.187578 0.796823 0.467507 -0.178448 0.827178 0.414372 -0.169777 0.846736 0.446945 -0.192987 0.866239 0.479614 -0.216416 0.884487 0.512276 -0.239633 0.863057 0.529576 -0.233675 0.681489 0.262365 -0.082780 0.643349 0.314526 -0.092572 0.606006 0.367278 -0.101305 0.593548 0.337566 -0.128910 0.581224 0.308211 -0.156875 0.568204 0.280613 -0.186268 0.570006 0.308397 -0.188981 0.722290 0.249381 -0.138538 0.685805 0.275547 -0.184174 0.647091 0.299524 -0.227581 0.629391 0.271311 -0.199569 0.608776 0.243722 -0.171957 0.589700 0.218462 -0.143021 0.580652 0.245275 -0.139974 0.768158 0.248755 -0.065261 
11.204000 0.747615 0.598115 -0.253774 0.728418 0.587140 -0.224017 0.751331 0.607599 -0.190831 0.725528 0.589231 -0.186819 0.725360 0.557905 -0.178541 0.722735 0.453592 -0.158564 0.714365 0.390358 -0.123507 0.706386 0.318903 -0.116489 0.659000 0.514478 -0.158578 0.642336 0.455349 -0.166561 0.625949 0.396113 -0.175094 0.626255 0.423499 -0.209931 0.625877 0.450975 -0.244783 0.625320 0.478442 -0.279382 0.627011 0.466191 -0.304645 0.766539 0.523933 -0.188960 0.795721 0.469989 -0.179968 0.825092 0.416023 -0.170747 0.846070 0.447281 -0.193988 0.865885 0.478666 -0.217498 0.884221 0.510359 -0.241017 0.863217 0.527751 -0.234023 0.677520 0.267477 -0.082933 0.636552 0.318326 -0.091683 0.596797 0.370059 -0.099630 0.589534 0.341287 -0.130204 0.581240 0.312965 -0.160178 0.570526 0.284751 -0.189517 0.571966 0.312823 -0.193235 0.722784 0.256034 -0.137664 0.687377 0.280233 -0.185065 0.648366 0.303523 -0.228847 0.631302 0.275200 -0.200734 0.610400 0.248098 -0.172859 0.593009 0.222002 -0.143025 0.585425 0.248755 -0.137872 0.765815 0.256444 -0.064197 
11.268000 0.750752 0.582326 -0.258325 0.728461 0.578864 -0.228885 0.752560 0.600325 -0.197024 0.723908 0.587009 -0.192517 0.723361 0.556531 -0.181888 0.719819 0.454534 -0.154251 0.707278 0.390228 -0.123498 0.702702 0.318771 -0.119670 0.656363 0.515806 -0.158367 0.642184 0.455798 -0.163348 0.628326 0.395579 -0.169651 0.626202 0.422417 -0.205564 0.624569 0.449679 -0.241154 0.625046 0.477315 -0.275891 0.631079 0.465762 -0.300819 0.764566 0.522808 -0.187248 0.793122 0.468899 -0.175771 0.822653 0.415203 -0.164290 0.843237 0.444827 -0.189947 0.862114 0.474888 -0.215910 0.878246 0.505538 -0.241393 0.855592 0.521590 -0.236887 0.675171 0.265023 -0.088895 0.631973 0.315380 -0.094473 0.590906 0.367067 -0.098882 0.586511 0.339642 -0.130871 0.581063 0.311806 -0.161558 0.572766 0.283681 -0.191932 0.573380 0.311653 -0.194594 0.723127 0.257572 -0.142759 0.688044 0.281197 -0.190705 0.648699 0.303984 -0.234835 0.631773 0.274047 -0.208487 0.612710 0.244682 -0.182196 0.595473 0.218116 -0.153471 0.586639 0.244603 -0.148783 0.762786 0.258048 -0.065608 
11.300000 0.786482 0.581621 -0.241905 0.753049 0.574190 -0.227728 0.753238 0.600228 -0.190699 0.729007 0.581499 -0.199932 0.728835 0.551098 -0.188653 0.726462 0.449131 -0.159106 0.716131 0.386477 -0.123627 0.710556 0.314824 -0.115910 0.663140 0.509941 -0.163040 0.649694 0.450213 -0.172795 0.636149 0.390581 -0.183405 0.632923 0.419734 -0.216864 0.629524 0.448978 -0.250244 0.626273 0.477624 -0.283210 0.634531 0.457282 -0.300638 0.771636 0.520037 -0.185111 0.797476 0.464561 -0.175394 0.824167 0.409157 -0.166389 0.844832 0.438359 -0.192658 0.864254 0.467928 -0.219399 0.881520 0.498336 -0.245283 0.861016 0.516474 -0.238627 0.684498 0.262151 -0.081976 0.639037 0.309285 -0.085966 0.594032 0.356806 -0.088443 0.588598 0.330493 -0.121441 0.583530 0.306144 -0.155413 0.577140 0.282950 -0.189950 0.578204 0.311089 -0.190914 0.728076 0.252302 -0.136382 0.693078 0.280172 -0.182280 0.655801 0.306001 -0.226845 0.637705 0.274665 -0.203128 0.617049 0.243989 -0.179797 0.597765 0.214858 -0.154784 0.587731 0.240662 -0.148863 0.771239 0.255808 -0.061220 
11.336000 0.768080 0.590596 -0.237489 0.736758 0.577910 -0.222268 0.730289 0.607846 -0.188846 0.710946 0.583186 -0.195337 0.714627 0.552455 -0.185163 0.725372 0.449547 -0.159478 0.714500 0.385409 -0.126428 0.706911 0.313306 -0.121399 0.662685 0.510280 -0.167826 0.642713 0.451724 -0.170874 0.622819 0.393033 -0.175146 0.622911 0.418516 -0.211929 0.623202 0.444733 -0.248185 0.624041 0.471316 -0.283574 0.628200 0.454375 -0.305538 0.774002 0.519307 -0.181258 0.800387 0.463724 -0.173097 0.827325 0.408083 -0.165285 0.847915 0.437074 -0.191598 0.866698 0.466721 -0.217826 0.882364 0.496955 -0.243360 0.859942 0.513157 -0.238270 0.679390 0.260084 -0.089342 0.635703 0.309120 -0.089794 0.593486 0.359717 -0.088927 0.586587 0.333878 -0.121914 0.579714 0.309569 -0.154869 0.572029 0.287131 -0.188343 0.574698 0.315226 -0.189502 0.724256 0.251349 -0.143716 0.687161 0.279627 -0.187523 0.648025 0.306614 -0.229697 0.630712 0.275145 -0.206083 0.610165 0.245878 -0.181402 0.591970 0.217379 -0.155289 0.582552 0.243425 -0.149140 0.765037 0.251492 -0.066182 
11.368000 0.768876 0.591946 -0.236649 0.736678 0.579161 -0.223512 0.728119 0.608955 -0.190427 0.709237 0.584359 -0.198323 0.713231 0.554007 -0.187522 0.724981 0.452077 -0.159695 0.717547 0.388265 -0.125640 0.708000 0.317004 -0.119857 0.662496 0.513319 -0.167267 0.640490 0.455412 -0.168688 0.618694 0.397316 -0.171775 0.620471 0.421686 -0.209274 0.622624 0.446882 -0.246243 0.625429 0.472304 -0.282051 0.626244 0.457666 -0.305889 0.773996 0.522358 -0.179250 0.799186 0.466242 -0.171157 0.824942 0.410024 -0.163428 0.845664 0.438543 -0.190186 0.864858 0.467752 -0.216890 0.881442 0.497681 -0.243032 0.860020 0.515048 -0.237401 0.677706 0.265703 -0.087267 0.634492 0.315766 -0.091570 0.593249 0.367395 -0.094141 0.585963 0.339103 -0.124964 0.579503 0.311982 -0.155346 0.572373 0.285930 -0.187262 0.573649 0.314011 -0.190025 0.724135 0.254361 -0.142303 0.688093 0.281097 -0.188073 0.647795 0.307329 -0.230118 0.630999 0.275644 -0.206086 0.611957 0.245634 -0.180961 0.596035 0.217377 -0.153357 0.588077 0.243657 -0.146355 0.765206 0.252907 -0.066662 
11.404000 0.771476 0.587376 -0.234880 0.738548 0.578104 -0.220656 0.731427 0.612241 -0.191567 0.711260 0.587935 -0.196585 0.714930 0.557059 -0.187398 0.725620 0.453768 -0.164950 0.724348 0.389929 -0.130022 0.712898 0.319028 -0.121490 0.665119 0.517475 -0.166216 0.645701 0.458791 -0.169518 0.626385 0.399950 -0.174628 0.625897 0.426047 -0.210858 0.625693 0.452656 -0.246726 0.626329 0.479488 -0.281680 0.620493 0.464919 -0.304895 0.777179 0.524253 -0.176566 0.798935 0.466601 -0.169500 0.820497 0.408768 -0.162373 0.844581 0.435009 -0.188611 0.868065 0.461336 -0.214951 0.891202 0.487801 -0.241055 0.874381 0.509217 -0.233885 0.681666 0.269246 -0.087610 0.636236 0.316658 -0.092125 0.592375 0.365034 -0.094264 0.586683 0.336022 -0.124788 0.581120 0.308455 -0.155368 0.573743 0.282429 -0.188050 0.574025 0.310366 -0.190605 0.726767 0.255242 -0.140921 0.691173 0.283070 -0.186337 0.651515 0.308908 -0.228726 0.634861 0.276830 -0.204448 0.616066 0.245626 -0.179814 0.599262 0.218087 -0.151691 0.591171 0.244546 -0.145201 0.767172 0.256601 -0.063304 
11.472000 0.770756 0.586348 -0.235543 0.739151 0.577858 -0.218161 0.735794 0.612118 -0.188377 0.714601 0.588424 -0.191488 0.719242 0.557835 -0.182227 0.732458 0.455267 -0.159429 0.720649 0.392968 -0.124410 0.712822 0.322008 -0.117135 0.670303 0.517010 -0.164994 0.653034 0.457784 -0.171438 0.635919 0.398439 -0.178021 0.634994 0.424440 -0.213775 0.633075 0.450804 -0.249313 0.630856 0.477181 -0.284733 0.624324 0.463051 -0.308184 0.781144 0.525612 -0.182398 0.800070 0.467629 -0.171407 0.818915 0.409559 -0.160591 0.842866 0.434626 -0.188170 0.866240 0.459834 -0.215746 0.888731 0.485447 -0.242845 0.871662 0.506924 -0.236397 0.684622 0.270306 -0.083509 0.643076 0.319702 -0.095624 0.601136 0.368865 -0.106320 0.594329 0.339289 -0.136209 0.587242 0.310147 -0.165975 0.579014 0.281045 -0.195558 0.577946 0.308536 -0.201636 0.728916 0.259097 -0.138128 0.695052 0.283071 -0.187597 0.656798 0.305717 -0.234014 0.639449 0.274336 -0.209731 0.620471 0.243919 -0.184651 0.603874 0.216829 -0.156329 0.594700 0.243225 -0.151460 0.770279 0.261905 -0.059891 
11.504000 0.778983 0.582277 -0.238018 0.745485 0.577352 -0.222939 0.746906 0.606875 -0.188546 0.721984 0.588236 -0.195809 0.721318 0.558631 -0.182997 0.717769 0.458910 -0.148339 0.710274 0.394084 -0.116909 0.704553 0.322641 -0.113820 0.659189 0.523805 -0.158697 0.643643 0.463834 -0.161228 0.628743 0.403663 -0.164094 0.627680 0.427487 -0.201592 0.626527 0.451191 -0.239086 0.625691 0.474818 -0.276813 0.628994 0.464291 -0.302788 0.770914 0.524706 -0.174091 0.795317 0.468298 -0.165841 0.819511 0.411752 -0.157514 0.843442 0.437920 -0.184062 0.867250 0.463850 -0.210893 0.890940 0.489496 -0.238129 0.872155 0.510283 -0.235310 0.674814 0.268978 -0.085080 0.630642 0.317769 -0.092559 0.588171 0.367834 -0.098583 0.586041 0.340527 -0.131288 0.583791 0.313729 -0.162518 0.580809 0.288529 -0.195023 0.585332 0.316401 -0.197879 0.724924 0.261196 -0.135663 0.693367 0.280698 -0.187802 0.657884 0.299194 -0.237542 0.638836 0.271758 -0.210265 0.616829 0.246245 -0.182397 0.597479 0.222575 -0.152245 0.588052 0.249290 -0.150902 0.760746 0.261965 -0.056646 
11.536000 0.773774 0.583731 -0.236503 0.741232 0.577588 -0.219848 0.741305 0.609813 -0.187900 0.717696 0.588784 -0.192635 0.719321 0.557994 -0.182458 0.723354 0.454893 -0.156620 0.722398 0.390556 -0.122788 0.711044 0.319671 -0.116226 0.663293 0.518561 -0.162216 0.645710 0.459129 -0.163992 0.628273 0.399546 -0.166029 0.627171 0.423291 -0.203499 0.626074 0.447571 -0.240727 0.625797 0.471938 -0.277460 0.623923 0.453442 -0.298475 0.774882 0.523758 -0.174796 0.793546 0.464847 -0.169371 0.812112 0.405805 -0.163981 0.837835 0.433022 -0.187626 0.863366 0.460403 -0.211169 0.888774 0.487903 -0.234601 0.870180 0.508599 -0.230232 0.679381 0.268898 -0.084113 0.635188 0.317293 -0.088353 0.591391 0.366324 -0.091350 0.587263 0.339579 -0.124127 0.585073 0.315492 -0.158321 0.583470 0.293429 -0.193543 0.584971 0.321668 -0.194360 0.724308 0.256147 -0.137289 0.690723 0.271742 -0.189996 0.652814 0.286948 -0.239412 0.634200 0.262550 -0.208397 0.614509 0.237908 -0.177676 0.598278 0.212645 -0.146000 0.588661 0.238972 -0.143302 0.765184 0.256243 -0.059382 
11.572000 0.779358 0.581261 -0.238565 0.745609 0.575952 -0.224206 0.746648 0.604038 -0.188579 0.721696 0.585912 -0.197000 0.723337 0.555654 -0.185938 0.727466 0.453914 -0.157172 0.718886 0.390979 -0.122025 0.711246 0.319595 -0.116342 0.667238 0.517803 -0.163992 0.650548 0.458132 -0.166822 0.634256 0.398412 -0.169606 0.633455 0.422735 -0.206736 0.631996 0.446875 -0.243866 0.629353 0.471064 -0.281256 0.626734 0.452657 -0.302535 0.779165 0.523951 -0.172569 0.797321 0.465047 -0.165746 0.815188 0.405968 -0.158894 0.840070 0.432217 -0.184297 0.863799 0.458624 -0.209855 0.886035 0.485285 -0.235689 0.863967 0.502661 -0.234013 0.682480 0.266741 -0.085253 0.637845 0.314586 -0.088750 0.593058 0.362363 -0.089523 0.589606 0.336225 -0.122833 0.586662 0.312585 -0.157264 0.582586 0.290887 -0.192586 0.585309 0.318818 -0.194415 0.727483 0.257048 -0.137229 0.692069 0.274934 -0.187698 0.654900 0.291394 -0.236267 0.637288 0.264765 -0.207013 0.616413 0.238960 -0.178360 0.597574 0.213128 -0.149272 0.586208 0.238963 -0.147745 0.768194 0.257867 -0.060396 
11.604000 0.775148 0.579330 -0.237830 0.741592 0.573628 -0.223149 0.741120 0.604400 -0.189762 0.717074 0.584523 -0.196710 0.718357 0.554034 -0.185907 0.721575 0.451692 -0.158082 0.716333 0.387636 -0.124101 0.709733 0.315955 -0.119172 0.662677 0.516175 -0.168636 0.643496 0.457309 -0.170914 0.624609 0.398274 -0.173719 0.624697 0.422622 -0.211019 0.623493 0.447628 -0.247830 0.622281 0.472980 -0.284277 0.620533 0.455711 -0.306413 0.774891 0.519709 -0.175564 0.796247 0.462019 -0.167714 0.817400 0.404110 -0.159910 0.840768 0.431508 -0.185597 0.863312 0.459174 -0.211336 0.885078 0.487130 -0.237000 0.864558 0.506127 -0.233735 0.682310 0.262512 -0.087805 0.638656 0.311479 -0.090746 0.595201 0.360856 -0.091075 0.590132 0.334877 -0.124276 0.585615 0.311231 -0.158155 0.580957 0.290289 -0.193297 0.582968 0.318251 -0.193776 0.726273 0.253853 -0.141386 0.690846 0.274175 -0.190829 0.653232 0.292326 -0.239270 0.635022 0.265249 -0.211082 0.614048 0.240558 -0.182054 0.595151 0.217297 -0.151391 0.586035 0.244102 -0.150006 0.768852 0.254239 -0.064612 
11.636000 0.774666 0.581633 -0.238538 0.742265 0.573488 -0.222538 0.740669 0.604536 -0.189521 0.718053 0.582719 -0.195372 0.722225 0.552229 -0.185385 0.734315 0.449928 -0.160061 0.725573 0.386223 -0.126179 0.714859 0.315082 -0.121357 0.670056 0.509553 -0.167135 0.649356 0.451434 -0.172881 0.628752 0.393146 -0.178723 0.629286 0.419072 -0.214572 0.628694 0.445666 -0.249994 0.627832 0.472542 -0.285048 0.621152 0.458846 -0.308670 0.780420 0.522849 -0.178337 0.797618 0.464249 -0.167787 0.815519 0.405636 -0.157776 0.840798 0.430848 -0.184079 0.865083 0.456754 -0.210219 0.886988 0.483866 -0.235487 0.868837 0.504390 -0.228963 0.685571 0.262997 -0.089115 0.645129 0.314741 -0.090513 0.604794 0.366640 -0.090099 0.596159 0.342886 -0.124335 0.588502 0.321149 -0.159438 0.580154 0.300756 -0.195044 0.585015 0.328333 -0.197677 0.727248 0.252549 -0.145487 0.692138 0.280927 -0.191150 0.653887 0.306600 -0.234864 0.635846 0.276482 -0.208999 0.615224 0.247406 -0.183024 0.598058 0.217444 -0.156263 0.588603 0.243116 -0.149247 0.771791 0.249822 -0.068916 
11.672000 0.782289 0.577578 -0.233649 0.748158 0.571515 -0.220533 0.745108 0.603523 -0.188336 0.721977 0.582802 -0.195805 0.724354 0.551776 -0.187262 0.730119 0.447965 -0.166840 0.727835 0.384714 -0.131171 0.712409 0.315220 -0.121386 0.668698 0.511445 -0.166060 0.650703 0.452537 -0.172892 0.632633 0.393863 -0.179901 0.629653 0.420159 -0.215081 0.627061 0.446388 -0.250575 0.624892 0.472406 -0.286089 0.629484 0.454461 -0.307290 0.777832 0.519925 -0.186681 0.798885 0.463722 -0.171293 0.819626 0.407394 -0.156041 0.843422 0.431349 -0.184631 0.866849 0.455438 -0.212750 0.889940 0.480038 -0.239666 0.875053 0.502387 -0.231135 0.679860 0.268265 -0.084864 0.644353 0.323423 -0.091305 0.610280 0.379490 -0.096738 0.597523 0.349701 -0.124196 0.585967 0.321699 -0.152787 0.575685 0.295263 -0.182956 0.580282 0.322809 -0.187426 0.721267 0.250386 -0.141101 0.687964 0.280207 -0.187026 0.649182 0.308310 -0.228736 0.631393 0.276680 -0.204206 0.611147 0.246501 -0.178742 0.595709 0.216777 -0.151008 0.589202 0.242732 -0.141836 0.764891 0.250198 -0.065297 
11.704000 0.786200 0.575322 -0.237172 0.752172 0.569108 -0.223885 0.749411 0.600869 -0.191549 0.726268 0.580146 -0.199040 0.728107 0.549845 -0.188132 0.732080 0.447994 -0.159744 0.721894 0.385759 -0.123747 0.711366 0.314896 -0.116474 0.668574 0.508944 -0.165774 0.652920 0.449598 -0.173723 0.636919 0.390316 -0.182388 0.634876 0.418541 -0.216820 0.632657 0.446958 -0.251118 0.630428 0.475578 -0.284839 0.633879 0.458548 -0.306947 0.777145 0.519249 -0.186762 0.799540 0.462901 -0.174241 0.822073 0.406539 -0.161895 0.844597 0.432809 -0.189636 0.867021 0.459213 -0.217212 0.889136 0.485956 -0.244392 0.875797 0.508620 -0.234257 0.682654 0.264236 -0.081829 0.643695 0.316758 -0.089768 0.605791 0.369593 -0.094845 0.595854 0.339396 -0.123088 0.586704 0.310751 -0.151589 0.575821 0.283573 -0.181798 0.577869 0.311332 -0.185577 0.723262 0.251511 -0.138437 0.688858 0.277035 -0.186250 0.649934 0.300989 -0.230294 0.632757 0.270549 -0.204106 0.613132 0.241117 -0.177647 0.596374 0.214561 -0.148306 0.588263 0.241184 -0.142956 0.769578 0.251072 -0.064361 
11.740000 0.787476 0.570327 -0.234493 0.752873 0.565724 -0.222039 0.748993 0.600707 -0.193334 0.725979 0.579380 -0.199475 0.727220 0.548592 -0.189603 0.729304 0.445480 -0.164617 0.724664 0.382318 -0.129051 0.711615 0.311962 -0.121030 0.663941 0.503902 -0.165299 0.647202 0.444727 -0.172214 0.629854 0.385590 -0.180771 0.627048 0.414025 -0.215143 0.624726 0.443244 -0.249022 0.623266 0.472633 -0.281594 0.626371 0.456213 -0.304047 0.772368 0.518599 -0.189585 0.796406 0.462559 -0.178479 0.820283 0.406427 -0.167285 0.842661 0.433481 -0.194252 0.864832 0.460579 -0.221040 0.886885 0.487816 -0.247399 0.873687 0.509446 -0.235088 0.681531 0.262642 -0.085134 0.641795 0.315114 -0.088539 0.604265 0.369116 -0.091481 0.595444 0.341200 -0.122239 0.586990 0.314526 -0.152600 0.577640 0.289826 -0.184124 0.581988 0.317647 -0.185893 0.721350 0.248219 -0.144141 0.688580 0.275882 -0.192414 0.650644 0.303606 -0.236173 0.631550 0.273755 -0.211126 0.610827 0.243950 -0.186116 0.594231 0.214917 -0.158931 0.587046 0.241066 -0.151280 0.769477 0.246830 -0.069175 
11.772000 0.784428 0.576837 -0.237254 0.751208 0.569261 -0.222671 0.746870 0.602806 -0.192355 0.725063 0.580058 -0.197744 0.727068 0.549243 -0.187855 0.732017 0.446063 -0.163027 0.725680 0.380609 -0.131643 0.712420 0.309878 -0.123407 0.665767 0.503888 -0.165490 0.647139 0.445361 -0.173896 0.628717 0.386835 -0.182627 0.627607 0.415168 -0.216932 0.625363 0.443795 -0.250903 0.622839 0.472442 -0.284666 0.626255 0.456840 -0.307838 0.774715 0.520292 -0.184349 0.798639 0.464144 -0.173598 0.822426 0.407959 -0.162923 0.843427 0.434526 -0.191567 0.864389 0.461094 -0.220209 0.885438 0.487780 -0.248591 0.870788 0.509958 -0.239266 0.682816 0.260529 -0.087389 0.642490 0.312501 -0.088519 0.603096 0.365390 -0.088694 0.593530 0.338281 -0.120004 0.585297 0.312610 -0.151906 0.577736 0.288730 -0.184824 0.580493 0.316718 -0.186066 0.722581 0.245859 -0.144598 0.690134 0.276061 -0.190717 0.653065 0.305313 -0.232718 0.633892 0.274666 -0.208001 0.612453 0.244032 -0.184068 0.594624 0.213424 -0.158750 0.587112 0.239067 -0.149830 0.769249 0.244756 -0.072149 
11.808000 0.787454 0.575169 -0.236779 0.754103 0.568163 -0.222234 0.750363 0.602005 -0.192154 0.728244 0.579585 -0.197544 0.729121 0.548843 -0.187772 0.730223 0.445855 -0.163177 0.725354 0.382197 -0.128615 0.713014 0.311658 -0.121769 0.664976 0.505172 -0.165694 0.648095 0.446106 -0.173568 0.631214 0.387036 -0.182185 0.629389 0.415092 -0.216647 0.627035 0.443598 -0.250750 0.624388 0.472238 -0.284050 0.627188 0.454054 -0.305215 0.773878 0.519850 -0.184275 0.799657 0.464946 -0.171866 0.825794 0.409990 -0.159785 0.845856 0.436837 -0.188810 0.865302 0.463997 -0.217799 0.883672 0.492031 -0.245981 0.868155 0.513038 -0.235404 0.683273 0.261644 -0.086978 0.643896 0.314413 -0.089115 0.605682 0.367849 -0.089987 0.596602 0.340403 -0.121199 0.588078 0.313800 -0.152275 0.579754 0.288796 -0.184645 0.583491 0.316586 -0.186605 0.723599 0.248178 -0.144341 0.691551 0.276921 -0.191706 0.653894 0.303894 -0.234876 0.635151 0.273750 -0.209208 0.614424 0.243970 -0.183635 0.597772 0.216468 -0.154967 0.591199 0.243089 -0.148206 0.769701 0.245654 -0.071252 
11.840000 0.777509 0.580938 -0.236509 0.745413 0.571548 -0.220540 0.740387 0.605008 -0.190329 0.719773 0.580949 -0.194664 0.722939 0.549984 -0.185442 0.731420 0.446452 -0.162707 0.723714 0.383081 -0.127128 0.713441 0.311446 -0.119329 0.667635 0.507366 -0.165833 0.654171 0.448387 -0.179327 0.640490 0.389545 -0.192522 0.637854 0.419850 -0.224734 0.635119 0.449877 -0.257199 0.632234 0.479823 -0.289779 0.633900 0.460597 -0.310343 0.775808 0.519146 -0.185069 0.801324 0.464025 -0.173237 0.828015 0.409225 -0.162437 0.847652 0.437449 -0.190734 0.866940 0.466229 -0.219031 0.884450 0.496244 -0.245596 0.870065 0.516621 -0.232457 0.685559 0.260382 -0.084334 0.643583 0.310575 -0.087182 0.602494 0.361659 -0.088988 0.593398 0.335187 -0.121032 0.584807 0.309901 -0.153348 0.576248 0.285912 -0.186378 0.578870 0.313893 -0.187912 0.725337 0.248109 -0.141112 0.690430 0.276955 -0.186579 0.653166 0.304368 -0.229852 0.634329 0.273607 -0.205837 0.613308 0.243266 -0.181946 0.594101 0.213478 -0.157355 0.584694 0.239194 -0.150415 0.772365 0.247370 -0.067287 
11.872000 0.775478 0.581864 -0.235242 0.744131 0.571702 -0.218305 0.738715 0.605587 -0.188496 0.718816 0.580812 -0.191937 0.722662 0.550046 -0.182667 0.733519 0.447041 -0.159853 0.723588 0.383310 -0.126285 0.712966 0.312091 -0.121023 0.669715 0.507888 -0.165908 0.654492 0.449352 -0.179434 0.639154 0.390921 -0.192829 0.637937 0.421025 -0.225444 0.636573 0.450965 -0.258164 0.635125 0.480883 -0.290952 0.636270 0.462951 -0.312664 0.778546 0.519608 -0.181113 0.800403 0.462367 -0.171908 0.824393 0.405817 -0.163968 0.844948 0.434833 -0.190991 0.864784 0.464533 -0.218273 0.881924 0.495814 -0.242867 0.866735 0.515468 -0.229515 0.684104 0.260615 -0.087683 0.641662 0.310841 -0.090934 0.600110 0.361591 -0.093052 0.593612 0.333886 -0.124658 0.586992 0.307779 -0.156855 0.579937 0.283871 -0.190347 0.581114 0.311811 -0.191315 0.727408 0.249330 -0.143563 0.694698 0.279773 -0.189491 0.656593 0.307979 -0.231554 0.638968 0.274976 -0.209034 0.618971 0.243088 -0.185632 0.602028 0.215180 -0.158020 0.594240 0.241585 -0.150944 0.771030 0.247917 -0.069240 
11.908000 0.770084 0.584731 -0.236138 0.739012 0.573956 -0.219049 0.733387 0.607277 -0.188673 0.713754 0.582287 -0.192211 0.716370 0.550808 -0.184646 0.723125 0.446022 -0.167538 0.727245 0.381958 -0.133191 0.713326 0.311977 -0.122782 0.661632 0.508750 -0.164235 0.643538 0.450619 -0.175473 0.625926 0.392335 -0.187827 0.627062 0.422064 -0.221112 0.627705 0.452407 -0.253904 0.628550 0.482929 -0.285764 0.631497 0.464594 -0.306786 0.771410 0.516907 -0.187188 0.795435 0.460582 -0.177184 0.819561 0.404177 -0.166880 0.841767 0.431349 -0.193796 0.863293 0.458985 -0.220416 0.884819 0.487437 -0.245629 0.871778 0.508631 -0.232412 0.682000 0.264168 -0.085998 0.640955 0.315938 -0.087978 0.601522 0.368971 -0.089010 0.593415 0.341584 -0.120445 0.587053 0.315970 -0.152777 0.580739 0.291389 -0.186409 0.583177 0.319491 -0.186950 0.722806 0.247267 -0.143038 0.692337 0.278243 -0.190528 0.656011 0.308739 -0.233642 0.635801 0.277450 -0.211140 0.614410 0.246190 -0.188456 0.597094 0.216259 -0.162761 0.590886 0.242287 -0.153883 0.769954 0.247352 -0.069931 
11.940000 0.773799 0.584794 -0.235335 0.742029 0.574706 -0.219122 0.739205 0.604997 -0.185361 0.717657 0.582161 -0.191352 0.720490 0.550768 -0.183818 0.728094 0.446126 -0.166905 0.726260 0.382198 -0.132027 0.713505 0.311636 -0.122314 0.666422 0.509282 -0.167318 0.649641 0.451210 -0.181056 0.633218 0.393101 -0.194730 0.632032 0.423285 -0.227134 0.630366 0.453496 -0.259500 0.628139 0.483739 -0.291699 0.627550 0.465953 -0.313513 0.776163 0.518323 -0.182308 0.798625 0.461978 -0.170099 0.822107 0.405518 -0.158864 0.844171 0.432129 -0.186689 0.864941 0.459367 -0.214844 0.883702 0.488444 -0.241478 0.867417 0.509235 -0.231541 0.683621 0.262795 -0.085854 0.643872 0.315171 -0.087732 0.604442 0.367963 -0.087852 0.595589 0.341605 -0.120012 0.587902 0.316918 -0.153048 0.580007 0.293332 -0.186688 0.583266 0.321111 -0.190503 0.723922 0.247267 -0.142234 0.692461 0.278611 -0.188298 0.656721 0.308547 -0.231516 0.636446 0.277848 -0.208383 0.613743 0.248711 -0.184574 0.594475 0.220288 -0.158606 0.587360 0.246672 -0.151299 0.770266 0.247534 -0.068903 
11.972000 0.773002 0.587668 -0.234749 0.741479 0.576320 -0.218913 0.734349 0.609371 -0.188506 0.715210 0.584171 -0.193030 0.717264 0.553016 -0.184483 0.722548 0.448985 -0.164185 0.724335 0.384670 -0.130605 0.710213 0.314835 -0.123288 0.663027 0.513887 -0.164502 0.649775 0.453883 -0.172891 0.636825 0.393802 -0.181240 0.632784 0.419951 -0.216755 0.628197 0.446416 -0.251989 0.624098 0.472935 -0.287153 0.621534 0.452683 -0.306507 0.773952 0.518970 -0.178929 0.798472 0.463308 -0.166768 0.823395 0.407549 -0.155058 0.843323 0.433341 -0.185045 0.862498 0.459833 -0.214675 0.880743 0.487541 -0.242546 0.865795 0.508698 -0.231437 0.678312 0.266136 -0.088319 0.640574 0.320254 -0.092010 0.604229 0.375311 -0.094904 0.595907 0.348639 -0.126905 0.588221 0.323665 -0.159498 0.580107 0.300419 -0.193142 0.584165 0.328258 -0.193613 0.720088 0.250845 -0.146067 0.691384 0.279805 -0.196174 0.656607 0.309116 -0.241810 0.634594 0.281151 -0.216733 0.611539 0.253263 -0.191482 0.592397 0.226992 -0.163271 0.587253 0.253978 -0.157027 0.766010 0.248598 -0.071540 
12.004000 0.778884 0.577497 -0.238882 0.748121 0.571458 -0.219108 0.751290 0.604127 -0.187614 0.727419 0.583046 -0.189892 0.727413 0.551647 -0.182292 0.726164 0.446992 -0.165017 0.723123 0.383505 -0.129847 0.709591 0.313295 -0.122545 0.665485 0.511211 -0.167279 0.649851 0.451883 -0.175980 0.634611 0.392520 -0.184545 0.634635 0.419978 -0.219211 0.631650 0.447339 -0.253792 0.628254 0.473914 -0.288824 0.623388 0.451113 -0.304642 0.776375 0.518050 -0.179761 0.797441 0.461037 -0.167676 0.819113 0.403925 -0.156260 0.841681 0.429160 -0.184828 0.863289 0.455341 -0.212825 0.883452 0.483448 -0.237872 0.868337 0.504443 -0.226661 0.677809 0.264521 -0.087827 0.639314 0.318494 -0.087986 0.602173 0.373827 -0.086810 0.590894 0.348870 -0.119302 0.581038 0.324882 -0.151478 0.572009 0.301559 -0.183965 0.577209 0.329243 -0.185941 0.719990 0.249143 -0.144200 0.686033 0.279793 -0.188879 0.648112 0.309021 -0.230299 0.628256 0.282755 -0.201807 0.606273 0.258101 -0.172568 0.587410 0.234662 -0.141185 0.584156 0.262179 -0.135532 0.764970 0.247010 -0.070542 
12.036000 0.778183 0.574434 -0.241404 0.747570 0.569710 -0.221033 0.752253 0.602632 -0.190040 0.727649 0.582318 -0.191565 0.728302 0.550846 -0.183827 0.729039 0.446038 -0.166118 0.727431 0.382484 -0.130767 0.715659 0.311752 -0.123133 0.667956 0.509371 -0.167765 0.651429 0.450758 -0.179439 0.635025 0.392113 -0.190926 0.633330 0.421415 -0.223840 0.631106 0.450573 -0.256863 0.628703 0.479041 -0.290161 0.623181 0.457294 -0.307084 0.778118 0.517121 -0.182713 0.799883 0.460474 -0.169926 0.822486 0.403885 -0.157823 0.844888 0.429805 -0.186052 0.866489 0.456414 -0.214155 0.886298 0.484251 -0.240753 0.869963 0.505271 -0.231509 0.688373 0.261658 -0.086255 0.650897 0.315966 -0.086379 0.614463 0.371127 -0.085766 0.600679 0.347252 -0.118158 0.587739 0.324170 -0.150767 0.574167 0.301429 -0.183328 0.578181 0.329340 -0.182907 0.725425 0.248084 -0.146213 0.689855 0.280151 -0.188899 0.651747 0.311485 -0.228844 0.631536 0.284887 -0.201547 0.609788 0.258242 -0.174751 0.589718 0.232340 -0.147537 0.584329 0.259475 -0.142055 0.775011 0.245722 -0.074890 
12.072000 0.772635 0.589456 -0.236974 0.740945 0.578764 -0.221039 0.739768 0.605858 -0.184798 0.717480 0.584181 -0.192333 0.720015 0.552746 -0.184566 0.726158 0.447951 -0.166559 0.727982 0.383282 -0.133105 0.713191 0.313054 -0.124408 0.666073 0.512226 -0.164503 0.647353 0.453559 -0.171174 0.628659 0.394896 -0.178486 0.627425 0.422436 -0.213477 0.626446 0.450135 -0.248377 0.626149 0.477428 -0.283003 0.621620 0.455167 -0.299457 0.776060 0.517869 -0.184871 0.797827 0.461368 -0.171295 0.820071 0.404675 -0.158163 0.843494 0.429543 -0.186219 0.865414 0.455532 -0.213777 0.885644 0.483613 -0.238464 0.869149 0.504208 -0.228484 0.683031 0.264581 -0.087726 0.645209 0.318480 -0.087295 0.608578 0.373474 -0.085764 0.596043 0.348705 -0.118097 0.584926 0.325680 -0.150842 0.573918 0.303320 -0.183620 0.579286 0.331007 -0.184617 0.719276 0.248705 -0.146401 0.684839 0.275967 -0.193203 0.646770 0.304293 -0.235858 0.626525 0.279676 -0.206556 0.604624 0.256174 -0.176556 0.585893 0.233843 -0.144731 0.583420 0.261521 -0.139529 0.771253 0.245532 -0.076705 
12.108000 0.770126 0.591608 -0.238652 0.740063 0.579080 -0.220953 0.739210 0.606147 -0.184567 0.717868 0.583164 -0.190819 0.720725 0.551596 -0.183568 0.728060 0.446567 -0.167500 0.729018 0.381994 -0.133518 0.715155 0.311449 -0.123795 0.667952 0.510550 -0.162806 0.649942 0.452179 -0.173441 0.631923 0.393812 -0.184009 0.631707 0.421586 -0.218428 0.630931 0.449609 -0.252654 0.629891 0.477498 -0.286786 0.624664 0.455733 -0.303793 0.776516 0.517838 -0.185298 0.795834 0.460705 -0.171084 0.815657 0.403536 -0.157286 0.839838 0.427846 -0.185389 0.863391 0.452751 -0.213269 0.886060 0.479021 -0.239447 0.870851 0.501050 -0.230658 0.685874 0.262850 -0.086355 0.645901 0.315122 -0.085865 0.606514 0.367970 -0.084413 0.593850 0.343490 -0.116858 0.583259 0.321115 -0.150813 0.573232 0.299994 -0.185662 0.578445 0.327656 -0.186716 0.722708 0.247091 -0.145435 0.688647 0.277194 -0.190631 0.651247 0.307634 -0.232102 0.630320 0.282356 -0.203671 0.608272 0.256646 -0.175779 0.588762 0.229835 -0.148211 0.583843 0.256649 -0.141296 0.773856 0.245024 -0.075499 
12.140000 0.771030 0.590514 -0.237214 0.741060 0.578507 -0.219012 0.738087 0.609068 -0.185557 0.717906 0.584653 -0.189921 0.720755 0.553117 -0.182746 0.728335 0.448165 -0.166960 0.726515 0.383615 -0.133306 0.714296 0.312593 -0.126537 0.666360 0.510561 -0.164553 0.645905 0.452434 -0.170614 0.625795 0.394124 -0.177612 0.627201 0.420858 -0.213295 0.627665 0.448328 -0.248441 0.628137 0.476127 -0.282871 0.623792 0.456779 -0.302725 0.777007 0.519933 -0.183085 0.798611 0.463828 -0.167935 0.819888 0.407529 -0.152913 0.842754 0.431588 -0.182235 0.865345 0.455784 -0.211392 0.887715 0.480261 -0.240163 0.869589 0.501407 -0.235989 0.686145 0.262199 -0.090505 0.645180 0.313920 -0.089799 0.605435 0.366765 -0.088321 0.593169 0.340964 -0.119845 0.582339 0.316465 -0.151882 0.572246 0.293478 -0.185054 0.575870 0.321555 -0.185735 0.724958 0.249334 -0.150665 0.687544 0.276348 -0.195451 0.645686 0.304999 -0.234151 0.628335 0.276902 -0.205958 0.610063 0.247825 -0.178462 0.595531 0.218211 -0.150706 0.590395 0.244265 -0.141627 0.773986 0.247330 -0.077628 
12.172000 0.766610 0.585609 -0.238001 0.737205 0.576153 -0.217531 0.737502 0.608795 -0.185878 0.716023 0.585214 -0.187714 0.720291 0.554032 -0.180251 0.731846 0.449930 -0.163283 0.724642 0.387514 -0.127383 0.714840 0.316944 -0.120405 0.669239 0.511614 -0.163808 0.651117 0.452842 -0.171335 0.633221 0.393967 -0.179823 0.632439 0.421499 -0.214366 0.631263 0.449412 -0.248795 0.629947 0.476694 -0.282726 0.624888 0.454537 -0.299058 0.778387 0.520361 -0.188494 0.798223 0.464450 -0.170422 0.818905 0.408474 -0.152492 0.842971 0.430727 -0.182251 0.865905 0.453841 -0.211814 0.886717 0.478553 -0.240537 0.867925 0.498505 -0.233946 0.688467 0.265897 -0.084283 0.650082 0.319246 -0.088811 0.611979 0.372657 -0.092208 0.601820 0.346704 -0.124377 0.592227 0.321936 -0.157262 0.581495 0.297308 -0.190041 0.584851 0.324716 -0.195982 0.725354 0.253776 -0.144575 0.691515 0.278927 -0.193410 0.653540 0.303862 -0.238335 0.634769 0.274679 -0.212240 0.614613 0.245038 -0.186854 0.597659 0.215246 -0.160703 0.588736 0.241078 -0.154024 0.776406 0.252828 -0.072853 
12.208000 0.780415 0.588981 -0.234931 0.748838 0.577547 -0.219299 0.746879 0.604440 -0.182797 0.725065 0.582473 -0.190716 0.728440 0.551489 -0.182231 0.737074 0.447782 -0.161920 0.725538 0.383509 -0.129561 0.715223 0.311984 -0.124228 0.673344 0.509221 -0.164444 0.656068 0.450510 -0.173721 0.638844 0.391882 -0.183535 0.638205 0.420647 -0.217593 0.636856 0.449589 -0.251437 0.635488 0.478633 -0.284860 0.629513 0.457581 -0.302511 0.781057 0.520027 -0.188116 0.799233 0.462941 -0.172627 0.818160 0.405965 -0.157884 0.842452 0.429731 -0.186565 0.866454 0.453848 -0.215121 0.888864 0.479093 -0.242654 0.871600 0.500702 -0.237306 0.687950 0.259944 -0.090216 0.649556 0.313087 -0.092982 0.612347 0.367076 -0.094698 0.602004 0.340592 -0.126321 0.590980 0.315013 -0.157499 0.578395 0.290465 -0.188511 0.581473 0.318179 -0.192325 0.726183 0.249507 -0.148921 0.690144 0.279296 -0.192659 0.651362 0.306413 -0.234297 0.634484 0.274546 -0.209922 0.613447 0.245311 -0.184396 0.595500 0.216584 -0.157179 0.586901 0.242683 -0.150021 0.776026 0.246352 -0.077315 
12.240000 0.771429 0.584975 -0.235690 0.737907 0.575468 -0.223112 0.731597 0.606272 -0.190387 0.710579 0.583589 -0.198539 0.715973 0.553259 -0.188646 0.731252 0.451319 -0.163575 0.721515 0.388025 -0.128276 0.709902 0.316445 -0.120487 0.670079 0.515159 -0.166251 0.650445 0.456822 -0.172892 0.630924 0.398574 -0.180308 0.630219 0.426220 -0.215142 0.629714 0.453660 -0.250141 0.629983 0.480206 -0.284982 0.626543 0.457271 -0.300732 0.779375 0.521550 -0.187782 0.800692 0.465347 -0.173007 0.821793 0.409071 -0.158296 0.845501 0.433706 -0.186452 0.868727 0.458308 -0.214593 0.891503 0.483240 -0.242216 0.874795 0.505033 -0.235917 0.679616 0.266025 -0.086542 0.636887 0.315756 -0.087024 0.595800 0.367109 -0.086461 0.588043 0.340905 -0.118980 0.581366 0.316695 -0.152291 0.574595 0.294483 -0.186518 0.580368 0.322202 -0.189403 0.721711 0.252676 -0.140906 0.687942 0.276717 -0.189446 0.650389 0.301153 -0.233841 0.631224 0.275345 -0.204556 0.609169 0.250223 -0.175357 0.590554 0.225222 -0.144821 0.585275 0.252407 -0.139348 0.766604 0.251641 -0.067864 
12.276000 0.777107 0.593170 -0.238155 0.746605 0.579951 -0.221786 0.742925 0.607789 -0.186242 0.722776 0.583913 -0.193095 0.726452 0.553280 -0.183046 0.736852 0.450622 -0.157646 0.723861 0.385907 -0.126815 0.713040 0.314794 -0.118347 0.672026 0.509642 -0.164752 0.653660 0.450722 -0.170740 0.635481 0.391784 -0.176966 0.633384 0.418427 -0.212139 0.631001 0.445169 -0.247304 0.628273 0.471440 -0.282305 0.622682 0.448858 -0.298010 0.781945 0.522850 -0.180796 0.803599 0.465741 -0.170394 0.825472 0.408687 -0.160323 0.848119 0.435769 -0.187240 0.870531 0.462925 -0.214200 0.892098 0.490439 -0.240665 0.873972 0.510949 -0.234024 0.682675 0.264993 -0.083667 0.645313 0.318566 -0.091628 0.609061 0.373030 -0.098317 0.598329 0.343195 -0.126501 0.587950 0.314823 -0.155403 0.576969 0.287474 -0.184839 0.579370 0.315293 -0.188785 0.726672 0.251023 -0.138266 0.692109 0.278509 -0.184134 0.654155 0.304121 -0.227014 0.636147 0.274574 -0.200651 0.614771 0.246698 -0.173891 0.596253 0.220370 -0.145290 0.588661 0.247133 -0.140222 0.769411 0.251906 -0.064633 
12.308000 0.773808 0.577176 -0.238688 0.741007 0.573087 -0.221921 0.741900 0.607390 -0.192086 0.717700 0.586858 -0.195697 0.719370 0.556150 -0.185807 0.722802 0.453237 -0.160834 0.716328 0.390565 -0.125160 0.709081 0.319589 -0.119278 0.661888 0.516367 -0.164526 0.642566 0.457461 -0.166663 0.623313 0.398557 -0.169496 0.623549 0.423211 -0.206744 0.624397 0.447674 -0.244003 0.626262 0.471803 -0.281385 0.626587 0.448115 -0.296667 0.773112 0.521456 -0.185473 0.794852 0.464547 -0.173507 0.816202 0.407293 -0.161018 0.840719 0.432386 -0.187642 0.863428 0.457898 -0.214290 0.884943 0.484216 -0.240154 0.867538 0.504850 -0.232185 0.682785 0.267149 -0.085106 0.641395 0.318350 -0.087508 0.601333 0.370425 -0.088761 0.594849 0.342997 -0.120535 0.587914 0.317001 -0.152587 0.579495 0.292321 -0.185336 0.581902 0.320119 -0.187524 0.724216 0.257308 -0.143163 0.692369 0.285049 -0.192025 0.653825 0.310821 -0.235657 0.635886 0.280136 -0.209772 0.616522 0.249411 -0.183711 0.601392 0.222245 -0.154061 0.594689 0.248909 -0.147314 0.769960 0.257494 -0.067883 
12.340000 0.785212 0.572185 -0.245564 0.753132 0.571566 -0.226951 0.759219 0.605566 -0.197460 0.732853 0.587628 -0.199490 0.733028 0.556954 -0.188945 0.732149 0.454271 -0.161943 0.723607 0.390858 -0.126769 0.715129 0.319023 -0.119576 0.672185 0.518676 -0.167930 0.655512 0.459191 -0.172803 0.638875 0.399761 -0.177865 0.637791 0.425524 -0.214000 0.636290 0.451289 -0.250099 0.634549 0.476896 -0.286051 0.633627 0.453742 -0.301962 0.781921 0.523537 -0.184773 0.800208 0.465796 -0.171798 0.819591 0.408612 -0.157861 0.843990 0.432733 -0.185913 0.867861 0.457231 -0.213712 0.890760 0.482737 -0.240315 0.873667 0.503664 -0.232318 0.688120 0.266891 -0.085375 0.642970 0.314030 -0.088046 0.598714 0.361913 -0.089906 0.592319 0.334516 -0.121840 0.585675 0.308232 -0.154171 0.578172 0.282833 -0.186981 0.580493 0.310897 -0.189567 0.729288 0.256249 -0.141560 0.692584 0.277970 -0.189787 0.652614 0.299046 -0.234700 0.635886 0.270341 -0.207018 0.616969 0.242357 -0.178963 0.600742 0.216295 -0.149136 0.591815 0.242799 -0.145151 0.774586 0.256706 -0.066525 
12.376000 0.775625 0.577019 -0.240774 0.742680 0.573344 -0.224196 0.743741 0.607666 -0.194667 0.719364 0.587283 -0.198257 0.722302 0.556655 -0.187812 0.730072 0.453972 -0.160833 0.723008 0.391358 -0.124609 0.711637 0.320576 -0.116131 0.663735 0.510609 -0.166299 0.646841 0.451406 -0.172738 0.630270 0.391892 -0.180335 0.629384 0.419150 -0.215564 0.627542 0.447080 -0.250299 0.625293 0.475372 -0.284209 0.621030 0.453533 -0.301314 0.774650 0.525424 -0.186161 0.797081 0.469382 -0.171614 0.819200 0.412920 -0.156947 0.842980 0.436921 -0.185274 0.865443 0.461436 -0.213457 0.887056 0.486724 -0.240638 0.870246 0.508199 -0.233636 0.680704 0.271277 -0.081389 0.640432 0.323282 -0.089127 0.603170 0.377137 -0.094930 0.593540 0.347422 -0.123903 0.585140 0.319834 -0.152654 0.576111 0.294138 -0.184065 0.581603 0.321655 -0.188772 0.725780 0.256602 -0.135193 0.689681 0.280381 -0.182244 0.651099 0.302439 -0.226884 0.633540 0.274551 -0.198776 0.613018 0.247150 -0.171073 0.595371 0.219613 -0.142905 0.585246 0.245642 -0.138752 0.767603 0.258135 -0.061153 
12.408000 0.772469 0.581513 -0.239821 0.738397 0.574441 -0.227101 0.734806 0.605171 -0.193912 0.712033 0.584350 -0.202252 0.716203 0.554189 -0.191489 0.727432 0.452674 -0.163502 0.723304 0.390893 -0.125822 0.710668 0.321035 -0.115669 0.663658 0.513423 -0.165714 0.645641 0.454231 -0.170048 0.627891 0.395209 -0.175357 0.627008 0.421333 -0.211308 0.626705 0.447277 -0.247507 0.627128 0.472780 -0.283554 0.627346 0.450577 -0.300853 0.772850 0.524051 -0.188120 0.795331 0.468597 -0.171711 0.818208 0.413007 -0.155558 0.841409 0.437319 -0.184377 0.863555 0.462266 -0.213089 0.884323 0.488313 -0.240832 0.867301 0.509628 -0.233808 0.678958 0.273370 -0.079400 0.639203 0.325656 -0.088058 0.601420 0.378777 -0.095189 0.591977 0.347862 -0.122780 0.583807 0.318754 -0.151212 0.575379 0.291819 -0.182452 0.578750 0.319465 -0.186340 0.722677 0.256346 -0.134539 0.688915 0.281216 -0.183237 0.651756 0.303891 -0.229231 0.632921 0.276327 -0.201263 0.611612 0.249181 -0.173535 0.592620 0.223022 -0.145018 0.582597 0.249223 -0.141355 0.766525 0.258378 -0.060400 
12.440000 0.775563 0.580108 -0.235780 0.741736 0.575706 -0.221285 0.742333 0.606402 -0.187889 0.717561 0.587460 -0.194978 0.720024 0.556617 -0.185262 0.726267 0.453293 -0.160876 0.720769 0.390238 -0.125031 0.710002 0.319162 -0.116826 0.661565 0.512194 -0.166816 0.644452 0.452753 -0.170404 0.627641 0.393162 -0.175503 0.628116 0.418505 -0.212297 0.627725 0.445030 -0.248298 0.627362 0.471841 -0.282947 0.625130 0.450817 -0.301215 0.772106 0.524613 -0.184373 0.795723 0.469167 -0.169562 0.819686 0.413576 -0.155047 0.841482 0.438490 -0.184465 0.862221 0.464022 -0.213828 0.881316 0.490357 -0.242707 0.861253 0.509684 -0.238553 0.679160 0.269367 -0.082877 0.639301 0.321470 -0.091492 0.600806 0.373900 -0.097170 0.591500 0.343488 -0.125306 0.583170 0.314902 -0.154042 0.574097 0.288140 -0.185245 0.575884 0.316133 -0.188726 0.724632 0.255285 -0.135437 0.689496 0.281721 -0.181620 0.651650 0.306994 -0.225310 0.633498 0.276709 -0.200474 0.612624 0.247714 -0.175369 0.593939 0.220280 -0.148775 0.585614 0.246806 -0.143974 0.765516 0.257518 -0.060505 
12.476000 0.776445 0.587889 -0.234478 0.742776 0.577290 -0.223203 0.736740 0.603966 -0.186976 0.715495 0.582705 -0.197881 0.719125 0.551821 -0.188945 0.729175 0.448372 -0.167324 0.726569 0.384452 -0.133057 0.713034 0.314465 -0.123325 0.663497 0.506895 -0.168411 0.644369 0.448174 -0.173656 0.625251 0.389426 -0.179490 0.626254 0.415328 -0.215631 0.627048 0.441597 -0.251523 0.628058 0.467924 -0.286974 0.626470 0.446125 -0.304623 0.773073 0.522454 -0.185877 0.794669 0.465595 -0.173773 0.817096 0.408751 -0.162270 0.839810 0.434986 -0.189950 0.861494 0.461891 -0.217741 0.880733 0.489663 -0.245256 0.860859 0.509039 -0.240479 0.680254 0.266491 -0.088145 0.638706 0.317537 -0.092034 0.597989 0.369343 -0.094857 0.590722 0.341669 -0.126377 0.583638 0.315373 -0.157903 0.575834 0.290483 -0.189967 0.578533 0.318441 -0.192180 0.724790 0.249895 -0.142656 0.691849 0.278700 -0.189770 0.653522 0.306463 -0.232869 0.634355 0.277411 -0.206994 0.613441 0.249238 -0.180366 0.596625 0.224050 -0.150443 0.591093 0.251526 -0.147362 0.766770 0.252226 -0.064585 
12.508000 0.772633 0.590279 -0.241488 0.740127 0.578924 -0.227790 0.735902 0.605907 -0.191711 0.714614 0.583807 -0.200784 0.717610 0.553458 -0.189624 0.725747 0.451508 -0.160488 0.717966 0.388169 -0.125512 0.707464 0.317015 -0.119170 0.662629 0.512527 -0.164635 0.646191 0.452995 -0.169309 0.629559 0.393520 -0.175133 0.626918 0.420656 -0.210775 0.624788 0.447933 -0.246272 0.623618 0.475297 -0.281316 0.623742 0.455612 -0.301404 0.773488 0.522374 -0.181192 0.796394 0.465311 -0.172878 0.819244 0.408049 -0.164649 0.841961 0.435985 -0.190362 0.863926 0.464325 -0.215831 0.884692 0.493172 -0.241054 0.865180 0.512308 -0.234287 0.676374 0.266360 -0.086472 0.633882 0.316599 -0.092731 0.593539 0.368438 -0.097552 0.587389 0.339842 -0.128463 0.581449 0.312214 -0.158585 0.574066 0.285399 -0.189828 0.576720 0.313293 -0.193266 0.722705 0.253900 -0.140440 0.689351 0.276811 -0.190222 0.651027 0.299162 -0.235647 0.632596 0.272070 -0.207187 0.612181 0.244912 -0.179073 0.595128 0.220358 -0.148962 0.587574 0.247365 -0.145900 0.763879 0.253141 -0.065553 
12.540000 0.770924 0.589678 -0.243003 0.738989 0.577697 -0.228525 0.734819 0.604960 -0.192545 0.713873 0.582309 -0.200981 0.717267 0.551706 -0.190803 0.726646 0.449078 -0.165019 0.721032 0.385564 -0.129937 0.712160 0.313959 -0.123593 0.663003 0.509759 -0.167120 0.646652 0.450309 -0.172811 0.630495 0.390687 -0.179172 0.629954 0.416792 -0.215106 0.628248 0.443756 -0.250432 0.625564 0.471276 -0.284764 0.627210 0.449230 -0.302026 0.773264 0.521090 -0.185251 0.795925 0.464054 -0.176402 0.818442 0.406797 -0.167814 0.841448 0.434698 -0.193364 0.863890 0.462966 -0.218666 0.885652 0.491671 -0.243555 0.867608 0.511949 -0.236037 0.679380 0.262704 -0.093004 0.636870 0.312064 -0.096538 0.595181 0.362055 -0.100280 0.588869 0.335535 -0.133290 0.581308 0.309758 -0.165365 0.572201 0.284443 -0.196807 0.574409 0.312584 -0.198726 0.726216 0.251240 -0.146033 0.689597 0.276023 -0.193226 0.650248 0.299902 -0.237920 0.631955 0.272769 -0.209923 0.611574 0.246192 -0.181913 0.593887 0.220668 -0.152664 0.585913 0.247610 -0.151234 0.768434 0.250936 -0.068416 
12.576000 0.771896 0.575763 -0.244237 0.739789 0.570726 -0.226437 0.740375 0.605399 -0.197170 0.716864 0.583904 -0.199751 0.718979 0.553228 -0.189610 0.724003 0.450433 -0.163690 0.718520 0.386837 -0.128507 0.708441 0.315453 -0.121311 0.662423 0.513493 -0.164802 0.645940 0.454221 -0.171966 0.629327 0.395009 -0.179535 0.628180 0.422318 -0.214600 0.626469 0.449813 -0.249487 0.624747 0.477307 -0.284034 0.627713 0.455321 -0.301275 0.772071 0.522099 -0.182273 0.795380 0.465782 -0.171125 0.818584 0.409316 -0.160874 0.840818 0.437084 -0.187468 0.862958 0.464943 -0.214013 0.884302 0.493046 -0.240142 0.868395 0.514093 -0.230137 0.678613 0.264468 -0.087765 0.638406 0.315927 -0.094114 0.599811 0.368716 -0.099742 0.591582 0.343026 -0.132679 0.582931 0.317764 -0.164812 0.573135 0.292956 -0.196651 0.577633 0.320770 -0.198467 0.722119 0.252202 -0.142702 0.689082 0.278173 -0.191215 0.651913 0.303401 -0.236698 0.631848 0.276561 -0.209288 0.610003 0.250677 -0.181417 0.591475 0.226329 -0.151399 0.585565 0.253616 -0.147398 0.766540 0.252359 -0.068539 
12.608000 0.778779 0.593316 -0.236845 0.746799 0.580656 -0.223026 0.743168 0.605209 -0.185212 0.721931 0.583358 -0.195027 0.722539 0.552686 -0.183995 0.723781 0.449913 -0.155477 0.721015 0.383574 -0.124574 0.710980 0.311331 -0.120761 0.663482 0.512552 -0.168512 0.648974 0.452780 -0.176196 0.634152 0.393122 -0.183918 0.629247 0.421076 -0.218069 0.624350 0.448962 -0.252259 0.619704 0.476797 -0.286403 0.624859 0.458278 -0.306976 0.774911 0.518915 -0.174470 0.798562 0.461703 -0.170963 0.822209 0.404550 -0.167647 0.843242 0.434900 -0.192246 0.864186 0.465384 -0.216643 0.884749 0.495984 -0.240384 0.868302 0.515834 -0.229029 0.681204 0.258722 -0.089859 0.638551 0.308778 -0.089072 0.597462 0.360559 -0.087110 0.588892 0.335688 -0.120510 0.580423 0.311497 -0.153320 0.571388 0.287657 -0.185985 0.573905 0.315827 -0.186831 0.725092 0.249097 -0.144372 0.688059 0.276656 -0.188201 0.648518 0.303551 -0.228958 0.630541 0.275343 -0.201532 0.610123 0.248068 -0.173849 0.591723 0.222036 -0.144702 0.586025 0.248998 -0.138343 0.768285 0.245130 -0.069838 
12.640000 0.780164 0.569770 -0.245942 0.747798 0.562940 -0.229252 0.746577 0.596125 -0.198306 0.723772 0.574144 -0.202564 0.727626 0.544208 -0.190940 0.739219 0.443488 -0.160227 0.726445 0.377847 -0.131336 0.711879 0.307365 -0.122635 0.673037 0.500636 -0.171814 0.658338 0.442040 -0.184301 0.642374 0.383832 -0.198468 0.637803 0.416134 -0.229230 0.633047 0.448423 -0.259978 0.629457 0.479912 -0.289902 0.637527 0.460840 -0.308688 0.781873 0.518613 -0.178658 0.805420 0.461582 -0.175056 0.831320 0.405536 -0.172972 0.850342 0.437952 -0.197453 0.869788 0.471026 -0.221708 0.885716 0.504958 -0.244751 0.866650 0.522754 -0.234025 0.682699 0.259061 -0.085298 0.644548 0.312876 -0.087070 0.606935 0.367272 -0.087325 0.593737 0.341991 -0.118924 0.581114 0.317273 -0.150113 0.568199 0.292919 -0.181268 0.571225 0.320950 -0.183114 0.721382 0.242693 -0.142037 0.684671 0.274338 -0.183333 0.645773 0.304220 -0.222641 0.626785 0.278240 -0.193536 0.605223 0.253364 -0.164591 0.585928 0.228535 -0.134815 0.581143 0.255690 -0.128803 0.767604 0.242397 -0.069276 
12.672000 0.780297 0.575976 -0.242710 0.748037 0.566588 -0.227041 0.743542 0.599040 -0.195799 0.722549 0.575421 -0.200845 0.726396 0.545077 -0.189556 0.738019 0.443327 -0.159717 0.727902 0.375956 -0.133076 0.713219 0.305199 -0.123359 0.670280 0.498935 -0.166735 0.656013 0.441314 -0.184561 0.641560 0.383943 -0.203101 0.636699 0.417986 -0.231317 0.631454 0.451386 -0.260070 0.626848 0.483435 -0.289310 0.632405 0.464192 -0.308974 0.778741 0.519629 -0.175095 0.804066 0.463144 -0.173561 0.830317 0.407126 -0.172736 0.849291 0.439701 -0.196517 0.868230 0.472509 -0.220485 0.885514 0.505645 -0.243704 0.866528 0.523326 -0.232716 0.682679 0.257080 -0.086334 0.645979 0.311355 -0.089671 0.610307 0.366374 -0.092126 0.597494 0.341065 -0.123865 0.584566 0.316493 -0.155348 0.569859 0.292403 -0.186423 0.574233 0.320247 -0.189151 0.720821 0.240699 -0.144145 0.686110 0.271764 -0.187833 0.648451 0.302400 -0.227894 0.628941 0.276365 -0.199072 0.606089 0.251903 -0.170382 0.586559 0.227548 -0.140336 0.583298 0.254930 -0.134017 0.769075 0.238709 -0.071667 
12.708000 0.771818 0.581289 -0.245342 0.740591 0.572051 -0.227678 0.740401 0.602205 -0.193894 0.717939 0.580021 -0.198961 0.720337 0.549841 -0.187502 0.726866 0.448422 -0.157270 0.723006 0.383122 -0.125554 0.710079 0.312384 -0.121694 0.662358 0.508059 -0.164297 0.648760 0.449653 -0.179364 0.635204 0.391312 -0.195821 0.633025 0.423669 -0.226582 0.630509 0.456360 -0.257008 0.628423 0.488661 -0.286465 0.637349 0.470499 -0.305803 0.772589 0.521021 -0.177121 0.799811 0.465495 -0.172713 0.827638 0.410001 -0.168429 0.847573 0.441144 -0.192742 0.866119 0.472819 -0.216943 0.882590 0.505251 -0.240061 0.862176 0.522361 -0.230950 0.680705 0.261381 -0.087884 0.647088 0.318113 -0.089841 0.615178 0.376033 -0.090913 0.601150 0.350919 -0.122155 0.587603 0.326188 -0.152920 0.573335 0.301819 -0.183564 0.579485 0.329248 -0.185975 0.720118 0.249494 -0.146728 0.686635 0.279760 -0.192242 0.648088 0.309351 -0.233550 0.628336 0.282088 -0.206071 0.607037 0.256601 -0.177334 0.589878 0.234508 -0.144828 0.587464 0.262352 -0.139808 0.766428 0.243809 -0.073215 
12.740000 0.777091 0.575186 -0.242887 0.745987 0.569396 -0.223583 0.748628 0.602354 -0.192436 0.724762 0.581257 -0.194888 0.725953 0.550520 -0.184905 0.728442 0.447596 -0.159657 0.723037 0.383442 -0.125926 0.712536 0.312292 -0.120242 0.663743 0.507312 -0.165683 0.647030 0.450809 -0.184960 0.630647 0.394260 -0.204063 0.630425 0.426513 -0.233920 0.630226 0.458250 -0.264361 0.630905 0.488656 -0.295524 0.644186 0.469891 -0.311736 0.773714 0.520222 -0.180869 0.798642 0.463728 -0.175381 0.824131 0.407278 -0.169978 0.845345 0.437066 -0.194904 0.865158 0.467385 -0.219754 0.882908 0.498611 -0.243299 0.864077 0.516326 -0.232144 0.685047 0.261232 -0.085251 0.651142 0.317802 -0.088053 0.618525 0.375153 -0.089059 0.602243 0.349243 -0.118587 0.586380 0.324400 -0.147767 0.570161 0.300604 -0.177472 0.575168 0.328224 -0.180864 0.722320 0.249082 -0.144184 0.685756 0.279599 -0.186336 0.645073 0.309970 -0.223722 0.627293 0.282434 -0.195191 0.607236 0.257260 -0.165176 0.592082 0.234204 -0.132203 0.591035 0.261786 -0.125780 0.773035 0.245492 -0.074567 
12.772000 0.777218 0.586782 -0.238118 0.745929 0.575093 -0.222048 0.737445 0.609031 -0.193036 0.719125 0.583059 -0.196605 0.723493 0.552509 -0.186412 0.736445 0.450168 -0.160304 0.729354 0.382773 -0.133956 0.712031 0.313913 -0.121594 0.667152 0.504011 -0.160867 0.652668 0.444805 -0.171840 0.638237 0.385710 -0.184284 0.628023 0.416454 -0.213891 0.617161 0.447336 -0.243535 0.608015 0.477282 -0.273341 0.623764 0.462594 -0.291311 0.776404 0.527083 -0.175498 0.798012 0.469362 -0.168461 0.819522 0.411511 -0.161424 0.841565 0.437852 -0.189357 0.863064 0.464354 -0.217354 0.884260 0.491100 -0.245096 0.869379 0.512920 -0.235305 0.679870 0.269597 -0.081687 0.649691 0.328226 -0.086892 0.621471 0.387987 -0.090988 0.602850 0.360944 -0.117741 0.585881 0.334958 -0.145144 0.568776 0.308796 -0.172019 0.577091 0.335762 -0.174861 0.716901 0.248003 -0.139747 0.681470 0.277332 -0.183904 0.643045 0.308242 -0.223470 0.622854 0.284873 -0.193323 0.601310 0.263425 -0.162037 0.582622 0.245091 -0.128531 0.583455 0.273167 -0.124614 0.765887 0.247150 -0.068664 
12.804000 0.780270 0.590647 -0.238921 0.749284 0.578902 -0.222339 0.742002 0.612225 -0.192485 0.723361 0.586485 -0.196170 0.726187 0.555538 -0.186588 0.734088 0.452102 -0.162705 0.727795 0.385201 -0.134061 0.712990 0.315305 -0.120458 0.669662 0.512345 -0.162539 0.656851 0.452254 -0.170314 0.643977 0.392260 -0.178735 0.631203 0.421563 -0.209659 0.618619 0.450883 -0.240621 0.607293 0.479910 -0.271608 0.624362 0.466269 -0.289273 0.778919 0.526464 -0.176212 0.798750 0.468246 -0.168534 0.819211 0.410142 -0.161479 0.841097 0.437146 -0.189135 0.862683 0.464640 -0.216555 0.882990 0.492873 -0.243030 0.868820 0.514227 -0.231282 0.683596 0.269783 -0.079725 0.649819 0.325791 -0.086097 0.617778 0.382961 -0.091762 0.601502 0.356763 -0.121016 0.585413 0.330935 -0.149512 0.568950 0.305018 -0.177431 0.575167 0.332204 -0.181965 0.718432 0.249544 -0.137707 0.683776 0.277374 -0.183192 0.645491 0.306140 -0.224280 0.625629 0.283676 -0.192852 0.603875 0.263672 -0.160100 0.586357 0.244467 -0.125238 0.586858 0.272429 -0.120856 0.770369 0.249247 -0.069463 
12.872000 0.777414 0.591305 -0.238225 0.749123 0.577751 -0.218462 0.742299 0.611193 -0.188579 0.725367 0.584080 -0.189939 0.727897 0.552497 -0.182536 0.734885 0.447519 -0.166021 0.729238 0.381040 -0.136186 0.716821 0.310365 -0.123547 0.670079 0.507217 -0.166075 0.655755 0.448984 -0.181913 0.641479 0.390772 -0.197393 0.631711 0.422362 -0.226495 0.621887 0.453518 -0.256017 0.613182 0.483712 -0.286394 0.627126 0.467531 -0.304703 0.779373 0.522241 -0.179097 0.801486 0.465203 -0.169250 0.824578 0.408401 -0.160475 0.845576 0.435989 -0.188422 0.866334 0.464190 -0.216188 0.885274 0.493292 -0.242645 0.868651 0.513771 -0.232692 0.690337 0.262647 -0.083121 0.657023 0.318005 -0.092567 0.625363 0.374164 -0.101638 0.607202 0.349546 -0.131325 0.588703 0.325629 -0.160480 0.569485 0.302235 -0.189648 0.574805 0.329777 -0.193201 0.722662 0.245334 -0.142622 0.686406 0.276036 -0.185475 0.647537 0.306237 -0.225223 0.628021 0.283009 -0.194277 0.606596 0.261520 -0.162563 0.588684 0.241117 -0.128962 0.587700 0.269077 -0.124792 0.778062 0.246009 -0.075440 
12.904000 0.777650 0.588321 -0.237166 0.748489 0.575263 -0.218372 0.741196 0.608818 -0.188832 0.723895 0.581963 -0.190718 0.725129 0.550429 -0.182562 0.728108 0.445545 -0.163551 0.728682 0.377439 -0.136290 0.714250 0.306518 -0.124043 0.664521 0.506654 -0.166272 0.652643 0.448915 -0.185461 0.641125 0.391239 -0.204538 0.632645 0.424772 -0.231838 0.624766 0.457683 -0.259972 0.618950 0.489291 -0.289422 0.635033 0.473967 -0.306706 0.774965 0.518739 -0.177587 0.800838 0.463244 -0.168212 0.826882 0.407830 -0.159222 0.846252 0.436257 -0.187332 0.865676 0.464959 -0.215113 0.884479 0.494001 -0.242310 0.868898 0.514726 -0.231266 0.685261 0.259375 -0.084674 0.649980 0.314070 -0.090072 0.616745 0.369859 -0.095177 0.601985 0.343823 -0.125365 0.585347 0.317919 -0.154563 0.565658 0.291767 -0.181857 0.570244 0.319674 -0.183904 0.720176 0.241379 -0.142364 0.682623 0.269801 -0.184933 0.642994 0.299961 -0.222431 0.625525 0.275972 -0.190816 0.603774 0.254291 -0.159489 0.585518 0.234244 -0.125979 0.585230 0.262137 -0.121243 0.771658 0.241175 -0.073179 
12.968000 0.784388 0.579679 -0.246348 0.756437 0.570456 -0.223786 0.754786 0.606574 -0.196292 0.735391 0.581230 -0.194348 0.735226 0.549895 -0.185611 0.733377 0.445561 -0.164529 0.727920 0.380213 -0.131941 0.715632 0.308744 -0.122903 0.669076 0.506078 -0.165409 0.657668 0.448372 -0.184860 0.646339 0.390770 -0.204231 0.639422 0.424364 -0.232497 0.632094 0.457674 -0.260926 0.624181 0.490984 -0.289324 0.637126 0.476731 -0.309902 0.778046 0.520000 -0.180384 0.802781 0.464110 -0.170682 0.827871 0.408484 -0.161125 0.846918 0.435891 -0.190455 0.865828 0.463044 -0.220027 0.883872 0.490163 -0.249536 0.865990 0.510425 -0.241608 0.689169 0.259120 -0.084961 0.652430 0.313271 -0.088156 0.617112 0.368258 -0.090411 0.602368 0.341903 -0.120425 0.586576 0.316113 -0.149632 0.568371 0.290915 -0.177861 0.570124 0.318949 -0.181195 0.724225 0.244656 -0.143898 0.684971 0.274486 -0.184065 0.644032 0.304297 -0.220629 0.627210 0.278040 -0.190434 0.606998 0.253315 -0.160496 0.588381 0.229023 -0.129812 0.584817 0.256413 -0.123487 0.775659 0.243265 -0.075122 
13.036000 0.784167 0.583401 -0.243032 0.755258 0.572545 -0.222516 0.749258 0.608676 -0.195774 0.731466 0.582112 -0.194967 0.731938 0.551535 -0.183906 0.732464 0.449142 -0.155259 0.725063 0.383755 -0.124062 0.714330 0.312325 -0.120859 0.666373 0.506786 -0.161645 0.654699 0.449226 -0.181196 0.643233 0.391738 -0.201441 0.634799 0.425564 -0.228385 0.626380 0.459503 -0.255355 0.619140 0.492406 -0.282325 0.632160 0.476945 -0.301690 0.776109 0.522390 -0.176923 0.801207 0.466348 -0.168460 0.826699 0.410326 -0.160048 0.845887 0.438060 -0.188779 0.864510 0.466033 -0.217443 0.882533 0.494313 -0.245597 0.865137 0.513879 -0.235123 0.685439 0.260203 -0.088222 0.648485 0.314691 -0.092047 0.612949 0.370152 -0.095422 0.600230 0.343567 -0.126039 0.586521 0.317525 -0.155850 0.570965 0.291603 -0.184592 0.573036 0.319656 -0.186898 0.725949 0.250162 -0.147290 0.689026 0.280733 -0.189750 0.647709 0.310584 -0.226393 0.631031 0.281914 -0.198163 0.611565 0.255100 -0.168586 0.596763 0.229993 -0.136837 0.593516 0.257206 -0.129790 0.773507 0.244277 -0.074779 
13.068000 0.783658 0.579011 -0.242710 0.754289 0.570165 -0.221902 0.749249 0.607929 -0.197073 0.730604 0.582054 -0.195090 0.732150 0.551525 -0.184458 0.735870 0.449230 -0.157122 0.725583 0.384984 -0.124406 0.715912 0.313416 -0.119588 0.669812 0.507475 -0.164595 0.658687 0.450751 -0.186994 0.647199 0.394129 -0.209072 0.640234 0.428247 -0.236234 0.633885 0.461983 -0.264015 0.628198 0.495089 -0.292368 0.639335 0.478811 -0.312471 0.777861 0.522795 -0.181944 0.800677 0.465984 -0.172989 0.824727 0.409491 -0.164421 0.845446 0.437308 -0.192209 0.865626 0.465688 -0.219769 0.883948 0.495222 -0.246109 0.868981 0.515878 -0.234079 0.688084 0.261220 -0.086302 0.649905 0.314559 -0.090245 0.613369 0.368863 -0.093612 0.602739 0.341231 -0.124145 0.590891 0.314084 -0.153973 0.576532 0.287257 -0.183183 0.578297 0.315240 -0.185549 0.728665 0.251068 -0.144018 0.692323 0.278986 -0.188632 0.652395 0.305051 -0.228712 0.635794 0.276490 -0.200032 0.615752 0.248486 -0.171853 0.597814 0.222977 -0.142517 0.590792 0.249928 -0.137261 0.774608 0.248274 -0.070503 
13.104000 0.781466 0.582654 -0.238713 0.750964 0.573908 -0.219538 0.743241 0.612485 -0.196784 0.725146 0.586194 -0.194818 0.724970 0.554518 -0.187448 0.723138 0.449322 -0.171051 0.728676 0.384231 -0.138690 0.714185 0.314118 -0.128194 0.658726 0.509239 -0.169511 0.644711 0.450634 -0.184037 0.631274 0.392015 -0.198657 0.627463 0.423766 -0.229638 0.623743 0.454906 -0.261167 0.620622 0.485925 -0.293357 0.631183 0.468334 -0.312837 0.769408 0.522365 -0.187333 0.793355 0.465803 -0.178505 0.817226 0.409019 -0.169406 0.840267 0.435094 -0.196595 0.862225 0.461759 -0.223371 0.883372 0.489381 -0.248738 0.866456 0.510074 -0.239861 0.682650 0.266722 -0.091036 0.642229 0.318788 -0.092369 0.603574 0.372238 -0.093538 0.593603 0.344557 -0.124075 0.583334 0.317597 -0.154714 0.571600 0.291007 -0.185057 0.572720 0.319022 -0.186761 0.723506 0.249360 -0.148263 0.687332 0.275139 -0.194743 0.647410 0.300630 -0.236036 0.629565 0.275459 -0.205095 0.609568 0.250243 -0.174646 0.591488 0.226952 -0.143170 0.586344 0.254448 -0.138870 0.770170 0.248774 -0.075042 
13.136000 0.782499 0.586504 -0.239586 0.752933 0.576345 -0.219673 0.745877 0.613528 -0.194546 0.728151 0.586947 -0.193317 0.729206 0.555448 -0.185462 0.731562 0.450643 -0.167422 0.733261 0.385077 -0.135242 0.718786 0.314291 -0.126841 0.666869 0.510685 -0.168957 0.651567 0.452524 -0.183893 0.636525 0.394422 -0.198761 0.632894 0.425864 -0.229925 0.628759 0.456962 -0.261334 0.624382 0.488002 -0.292915 0.632395 0.470855 -0.313832 0.776369 0.525325 -0.181205 0.796234 0.467279 -0.172650 0.816340 0.409353 -0.164300 0.838910 0.436268 -0.191489 0.861490 0.463166 -0.218806 0.883997 0.490327 -0.245625 0.871458 0.512679 -0.233937 0.689257 0.265177 -0.090449 0.647566 0.315650 -0.089619 0.606612 0.366607 -0.087778 0.595765 0.339395 -0.118656 0.584720 0.313086 -0.149797 0.572473 0.287373 -0.181074 0.573565 0.315246 -0.184998 0.726636 0.250212 -0.148354 0.687459 0.275669 -0.192575 0.645951 0.300063 -0.232280 0.630103 0.274005 -0.200850 0.611294 0.247465 -0.170169 0.594695 0.221220 -0.139631 0.588285 0.248057 -0.133413 0.774495 0.247654 -0.075004 
13.172000 0.779737 0.592243 -0.239863 0.750156 0.578943 -0.221914 0.739362 0.613985 -0.195142 0.723529 0.586201 -0.196155 0.725916 0.554689 -0.188388 0.732416 0.449899 -0.170686 0.732329 0.384337 -0.139565 0.720942 0.313967 -0.130076 0.667085 0.508014 -0.167141 0.652643 0.450270 -0.184583 0.638516 0.392404 -0.202191 0.633209 0.424601 -0.231994 0.628045 0.456632 -0.262090 0.623128 0.488372 -0.292465 0.629723 0.469908 -0.312733 0.777535 0.524048 -0.184504 0.795145 0.464594 -0.182212 0.812605 0.404920 -0.179829 0.838735 0.431705 -0.203310 0.863794 0.458761 -0.226992 0.888223 0.486178 -0.250168 0.874207 0.507775 -0.238754 0.695328 0.264335 -0.091363 0.652256 0.313846 -0.093243 0.609556 0.363708 -0.094761 0.598202 0.335822 -0.124895 0.587537 0.308777 -0.155569 0.576545 0.282252 -0.186406 0.580439 0.309600 -0.192316 0.728801 0.249974 -0.152848 0.688896 0.268652 -0.200318 0.645183 0.286134 -0.243297 0.630477 0.262320 -0.209768 0.613963 0.238458 -0.176266 0.601622 0.214843 -0.142146 0.593661 0.241704 -0.138904 0.783684 0.249965 -0.082889 
13.204000 0.780099 0.592247 -0.237697 0.748619 0.579182 -0.223158 0.737816 0.612327 -0.194102 0.720640 0.585754 -0.198851 0.723335 0.554651 -0.189942 0.731001 0.450807 -0.168430 0.731784 0.385973 -0.135995 0.718824 0.315760 -0.129876 0.665127 0.508480 -0.172849 0.650726 0.449955 -0.187166 0.636904 0.391244 -0.202298 0.632578 0.422874 -0.233099 0.627458 0.454744 -0.263601 0.622809 0.486306 -0.293804 0.634199 0.469037 -0.312810 0.776626 0.524110 -0.184996 0.795819 0.465146 -0.182401 0.814818 0.405916 -0.179848 0.840345 0.434908 -0.201333 0.864968 0.464358 -0.222708 0.888937 0.494203 -0.243798 0.871681 0.514546 -0.234760 0.690117 0.265560 -0.094206 0.647625 0.315952 -0.091852 0.606243 0.367532 -0.088958 0.595331 0.340737 -0.120094 0.584660 0.314651 -0.150733 0.573478 0.289568 -0.181354 0.577643 0.317113 -0.186003 0.726884 0.252534 -0.154939 0.685155 0.274391 -0.199124 0.640012 0.293297 -0.239896 0.626410 0.268637 -0.206765 0.610463 0.245883 -0.172422 0.598841 0.224120 -0.137120 0.590076 0.250905 -0.135007 0.779029 0.248357 -0.084485 
13.236000 0.787196 0.582902 -0.245117 0.754397 0.573595 -0.230582 0.749539 0.605301 -0.198530 0.728317 0.582230 -0.204875 0.730114 0.552073 -0.193019 0.734957 0.450684 -0.161814 0.727157 0.386668 -0.128690 0.716008 0.315918 -0.125197 0.670306 0.509327 -0.169032 0.655025 0.450238 -0.180403 0.640176 0.390982 -0.191750 0.634865 0.420676 -0.224084 0.629224 0.450603 -0.256187 0.623071 0.480485 -0.288077 0.633320 0.467322 -0.310701 0.780888 0.523074 -0.180386 0.799654 0.463984 -0.180150 0.819327 0.404873 -0.180587 0.844974 0.435291 -0.200109 0.869125 0.466492 -0.219879 0.890356 0.498591 -0.239605 0.869139 0.516405 -0.234656 0.689357 0.263504 -0.091058 0.650298 0.316292 -0.087627 0.611963 0.369765 -0.083167 0.599442 0.344299 -0.114835 0.587246 0.319455 -0.146249 0.574556 0.294956 -0.177675 0.579080 0.322212 -0.183155 0.724441 0.253820 -0.152809 0.684600 0.278219 -0.197806 0.640539 0.300588 -0.238826 0.625140 0.274336 -0.207729 0.608665 0.249217 -0.175483 0.596696 0.226292 -0.141356 0.590292 0.253551 -0.137894 0.777011 0.248189 -0.080767 
13.272000 0.784758 0.578581 -0.247223 0.752116 0.570946 -0.231460 0.750480 0.602476 -0.198886 0.727710 0.580832 -0.204734 0.731616 0.551688 -0.191556 0.742553 0.453186 -0.155519 0.727849 0.389289 -0.124317 0.717427 0.318242 -0.121592 0.675947 0.508796 -0.170832 0.662021 0.450480 -0.186637 0.648133 0.392145 -0.202580 0.640234 0.424502 -0.231568 0.632551 0.456713 -0.260795 0.625560 0.488177 -0.290352 0.635899 0.470876 -0.309930 0.785468 0.523655 -0.188487 0.804474 0.464669 -0.187293 0.823202 0.405796 -0.185615 0.849922 0.436471 -0.203365 0.876936 0.466769 -0.221304 0.904577 0.496801 -0.238767 0.883856 0.515128 -0.244246 0.689319 0.265461 -0.089296 0.651697 0.319258 -0.094121 0.616038 0.374296 -0.098365 0.604437 0.344948 -0.126836 0.593156 0.316146 -0.154688 0.581414 0.288020 -0.183439 0.586614 0.315077 -0.189760 0.728773 0.256628 -0.148974 0.690764 0.276037 -0.197370 0.648030 0.292942 -0.241005 0.633665 0.266082 -0.209619 0.616818 0.241137 -0.176936 0.604425 0.218597 -0.142603 0.595438 0.245321 -0.140774 0.777607 0.250497 -0.077125 
13.304000 0.786815 0.582686 -0.241691 0.753672 0.574804 -0.227034 0.750612 0.606144 -0.194427 0.728215 0.584245 -0.200915 0.732229 0.554063 -0.189452 0.743966 0.452719 -0.159497 0.729720 0.389111 -0.126933 0.718215 0.317822 -0.121636 0.677660 0.508579 -0.173346 0.662404 0.450120 -0.187176 0.647037 0.391651 -0.201250 0.639846 0.423473 -0.231342 0.632554 0.455483 -0.261249 0.625306 0.487532 -0.290882 0.635839 0.470984 -0.311050 0.786496 0.523416 -0.190251 0.806125 0.464924 -0.184603 0.826407 0.406619 -0.179829 0.852092 0.436988 -0.199844 0.878139 0.467544 -0.219438 0.903271 0.498487 -0.238332 0.880684 0.514867 -0.242271 0.691153 0.265970 -0.087077 0.652357 0.318548 -0.090655 0.614420 0.371811 -0.093793 0.603904 0.343928 -0.124197 0.593363 0.316378 -0.154397 0.582269 0.289133 -0.184607 0.586956 0.316501 -0.189536 0.727443 0.255318 -0.146969 0.691210 0.276481 -0.195731 0.651939 0.295170 -0.241728 0.635420 0.269345 -0.210632 0.616274 0.243914 -0.179953 0.600634 0.218551 -0.148270 0.590809 0.244849 -0.145750 0.778136 0.251027 -0.074976 
13.340000 0.785436 0.586883 -0.242277 0.752433 0.578066 -0.227918 0.748811 0.608529 -0.194493 0.726774 0.586503 -0.201681 0.730726 0.556124 -0.191035 0.742542 0.454135 -0.163714 0.732000 0.391251 -0.128949 0.718213 0.320817 -0.122475 0.672874 0.504143 -0.181298 0.652517 0.445660 -0.184331 0.632056 0.387217 -0.188321 0.628885 0.413348 -0.224099 0.625623 0.440158 -0.259519 0.623015 0.467131 -0.294378 0.629944 0.448185 -0.313903 0.782687 0.526343 -0.194406 0.804989 0.468859 -0.187628 0.827065 0.411192 -0.180944 0.852911 0.440809 -0.201323 0.878557 0.470559 -0.221516 0.903851 0.500331 -0.241822 0.881446 0.517044 -0.245137 0.687172 0.271022 -0.088272 0.647886 0.322945 -0.095520 0.611155 0.376091 -0.101554 0.600465 0.345327 -0.128861 0.589749 0.316032 -0.156161 0.577585 0.288035 -0.184473 0.583623 0.314466 -0.192475 0.726206 0.257107 -0.145095 0.687989 0.272078 -0.194775 0.645915 0.284648 -0.241529 0.630087 0.263048 -0.207189 0.611821 0.244401 -0.171588 0.597869 0.227184 -0.134125 0.591019 0.254676 -0.134536 0.773841 0.254216 -0.070994 
13.372000 0.785375 0.586897 -0.245889 0.753230 0.577600 -0.229967 0.749732 0.609282 -0.197635 0.728219 0.586277 -0.203112 0.732143 0.556380 -0.191227 0.744051 0.455767 -0.159829 0.730384 0.392747 -0.126066 0.719314 0.321509 -0.120290 0.676220 0.507409 -0.181934 0.657694 0.448315 -0.185031 0.639275 0.389249 -0.188294 0.635023 0.415113 -0.224192 0.630608 0.441023 -0.260010 0.626037 0.466959 -0.295703 0.632383 0.448738 -0.316201 0.785439 0.525929 -0.193293 0.807418 0.468467 -0.185770 0.829960 0.411159 -0.178628 0.854431 0.441233 -0.200334 0.878857 0.471590 -0.221732 0.902085 0.502283 -0.242800 0.879227 0.518641 -0.244394 0.690927 0.269993 -0.086542 0.653498 0.323143 -0.092918 0.616837 0.376837 -0.097722 0.605500 0.346697 -0.125496 0.593816 0.317384 -0.153231 0.580882 0.288661 -0.181172 0.585643 0.315231 -0.189127 0.729964 0.258377 -0.142938 0.690618 0.273862 -0.191321 0.649062 0.288081 -0.237379 0.633223 0.264425 -0.204720 0.614565 0.244036 -0.170547 0.598452 0.224024 -0.135553 0.589572 0.250795 -0.136108 0.775734 0.255642 -0.067873 
13.404000 0.781560 0.590147 -0.242996 0.750910 0.578933 -0.225446 0.746137 0.611433 -0.194108 0.726372 0.586581 -0.197880 0.731475 0.556170 -0.187817 0.746931 0.454236 -0.162448 0.734184 0.391388 -0.128135 0.720015 0.320929 -0.122506 0.678600 0.505315 -0.182061 0.659778 0.446260 -0.184940 0.640483 0.387363 -0.188142 0.635556 0.413306 -0.223702 0.630628 0.439518 -0.259180 0.625686 0.465627 -0.294279 0.633158 0.445897 -0.312858 0.787901 0.525726 -0.194557 0.809975 0.468220 -0.187864 0.831904 0.410759 -0.181112 0.856880 0.440855 -0.202079 0.882418 0.470792 -0.222591 0.908266 0.500523 -0.242726 0.887515 0.519541 -0.241495 0.688771 0.270703 -0.088948 0.651691 0.324207 -0.095348 0.616095 0.378479 -0.101412 0.605085 0.348047 -0.129023 0.594302 0.318433 -0.156816 0.583323 0.289637 -0.185400 0.585940 0.317387 -0.189995 0.728491 0.257726 -0.146694 0.690908 0.272617 -0.197082 0.649322 0.285710 -0.244168 0.633111 0.262507 -0.211285 0.615471 0.240426 -0.177641 0.601480 0.220630 -0.142331 0.592663 0.247488 -0.142816 0.774825 0.253416 -0.071070 
13.440000 0.791450 0.588594 -0.232405 0.759584 0.575975 -0.218351 0.746955 0.610954 -0.192238 0.730455 0.583803 -0.195865 0.733999 0.553558 -0.185010 0.744547 0.452038 -0.156948 0.729486 0.389719 -0.122496 0.718010 0.318614 -0.116158 0.677306 0.502300 -0.183527 0.667482 0.441350 -0.189010 0.657436 0.380385 -0.194890 0.645877 0.407344 -0.228306 0.634842 0.434497 -0.261772 0.624381 0.461766 -0.295047 0.635258 0.445451 -0.315231 0.786918 0.521429 -0.192573 0.812545 0.465362 -0.187156 0.837970 0.409405 -0.181631 0.860745 0.441399 -0.202352 0.884018 0.473126 -0.222850 0.907432 0.504677 -0.242990 0.884181 0.520442 -0.244850 0.687749 0.267617 -0.083422 0.653651 0.322899 -0.091896 0.620100 0.378531 -0.097114 0.606834 0.348714 -0.124135 0.594341 0.320013 -0.151721 0.581131 0.292173 -0.180593 0.584315 0.319840 -0.184777 0.728882 0.255106 -0.137231 0.689385 0.272807 -0.184450 0.649673 0.290439 -0.230756 0.634200 0.265691 -0.199146 0.616928 0.241671 -0.167739 0.599474 0.217808 -0.136265 0.589117 0.244070 -0.134795 0.773823 0.254064 -0.063296 
13.472000 0.775330 0.595186 -0.234286 0.745087 0.580271 -0.218915 0.734119 0.611801 -0.188047 0.717798 0.584751 -0.193099 0.724509 0.554270 -0.184149 0.745646 0.452387 -0.162680 0.733368 0.388374 -0.130703 0.718187 0.319241 -0.118051 0.676844 0.502617 -0.183378 0.658410 0.443534 -0.186308 0.639665 0.384395 -0.190069 0.631456 0.411631 -0.224174 0.623601 0.439129 -0.258250 0.616815 0.466397 -0.291999 0.629525 0.447897 -0.308904 0.786595 0.524929 -0.191004 0.810928 0.467906 -0.188744 0.835517 0.410942 -0.185890 0.859931 0.442065 -0.205845 0.884080 0.473373 -0.225705 0.907985 0.504801 -0.245569 0.885526 0.521788 -0.245810 0.684595 0.273992 -0.080274 0.648698 0.328149 -0.091308 0.614263 0.383318 -0.101590 0.603456 0.351508 -0.127617 0.592369 0.320369 -0.152786 0.579827 0.289929 -0.177685 0.584673 0.316490 -0.186213 0.727494 0.253538 -0.134618 0.691901 0.272306 -0.184514 0.652182 0.289988 -0.230961 0.634212 0.267513 -0.198438 0.613988 0.246450 -0.165468 0.597790 0.226147 -0.131106 0.591325 0.253643 -0.130148 0.772123 0.256050 -0.061226 
13.508000 0.774961 0.594570 -0.234536 0.744059 0.580769 -0.219465 0.736203 0.610654 -0.186046 0.717795 0.585366 -0.192676 0.725120 0.554705 -0.185404 0.747580 0.452333 -0.169430 0.735276 0.389930 -0.134593 0.720921 0.321078 -0.120182 0.679750 0.505147 -0.187471 0.667405 0.444404 -0.187214 0.654865 0.383638 -0.187770 0.640810 0.408931 -0.221681 0.626652 0.434478 -0.255385 0.613000 0.460250 -0.288757 0.628142 0.445060 -0.306963 0.789183 0.525196 -0.196815 0.812403 0.468013 -0.191223 0.836129 0.411031 -0.185935 0.860081 0.442580 -0.206130 0.884066 0.474272 -0.226321 0.907200 0.506249 -0.246439 0.884691 0.523181 -0.246029 0.689231 0.276130 -0.080385 0.652797 0.329677 -0.091913 0.617279 0.383886 -0.102701 0.606487 0.351615 -0.128157 0.595590 0.320062 -0.153404 0.583930 0.289303 -0.179118 0.588229 0.315989 -0.187248 0.730373 0.255233 -0.136267 0.695023 0.275229 -0.186179 0.654920 0.293385 -0.231995 0.638420 0.267809 -0.200587 0.619424 0.242621 -0.169480 0.605315 0.217973 -0.137009 0.596783 0.244675 -0.133586 0.775596 0.259529 -0.062550 
13.540000 0.775073 0.591139 -0.235501 0.744254 0.579964 -0.218223 0.736860 0.614588 -0.189610 0.718304 0.588679 -0.192110 0.723502 0.557565 -0.184663 0.739387 0.453864 -0.168060 0.728768 0.393919 -0.128478 0.716922 0.323961 -0.116871 0.673269 0.508609 -0.186663 0.659993 0.448064 -0.184492 0.647143 0.387400 -0.182919 0.633212 0.411205 -0.217555 0.619671 0.435052 -0.252394 0.606918 0.458616 -0.287316 0.627810 0.446926 -0.302163 0.783968 0.525417 -0.193789 0.809755 0.469149 -0.189878 0.835477 0.412815 -0.186042 0.858969 0.444382 -0.206465 0.882351 0.476068 -0.226798 0.905628 0.507865 -0.247035 0.883239 0.524929 -0.246108 0.685594 0.276380 -0.080068 0.650554 0.330379 -0.093672 0.617175 0.385125 -0.106190 0.604060 0.352162 -0.129537 0.592292 0.320230 -0.153735 0.580909 0.289201 -0.179778 0.585200 0.316109 -0.187482 0.728927 0.259017 -0.134178 0.693765 0.276160 -0.185098 0.654522 0.292299 -0.232966 0.636178 0.268945 -0.201369 0.616472 0.246384 -0.169473 0.600336 0.225075 -0.135973 0.592183 0.252106 -0.135570 0.772286 0.262479 -0.059516 
13.576000 0.777548 0.594004 -0.235689 0.746420 0.581926 -0.219626 0.738342 0.615063 -0.189536 0.719910 0.589261 -0.193701 0.725606 0.558279 -0.186004 0.743137 0.454945 -0.168580 0.734952 0.393566 -0.130890 0.719911 0.324117 -0.120352 0.673928 0.505971 -0.185185 0.657587 0.446208 -0.182398 0.641687 0.386186 -0.180235 0.628812 0.410366 -0.215196 0.616504 0.434952 -0.250158 0.604965 0.459664 -0.285048 0.625180 0.452329 -0.303299 0.784394 0.528406 -0.194491 0.810312 0.472309 -0.188901 0.836036 0.415994 -0.183432 0.861220 0.445901 -0.204182 0.886012 0.475985 -0.224807 0.910349 0.506143 -0.245470 0.888316 0.523656 -0.245752 0.687032 0.277463 -0.083946 0.648356 0.330432 -0.090400 0.610204 0.383667 -0.094560 0.598975 0.353231 -0.122053 0.589013 0.323893 -0.149916 0.578832 0.295837 -0.179151 0.581462 0.323479 -0.183904 0.728262 0.258777 -0.138007 0.690898 0.276370 -0.187030 0.650501 0.293429 -0.233492 0.632294 0.271902 -0.200619 0.612749 0.252035 -0.167087 0.595357 0.233669 -0.131959 0.589629 0.261428 -0.131565 0.772219 0.260255 -0.062121 
13.640000 0.782892 0.592745 -0.241662 0.752640 0.580369 -0.224199 0.743665 0.615025 -0.196250 0.726402 0.588180 -0.198303 0.730693 0.557645 -0.188170 0.743943 0.455387 -0.162632 0.734856 0.392657 -0.126849 0.720067 0.322358 -0.118955 0.674122 0.505186 -0.182928 0.656731 0.445681 -0.183061 0.639605 0.386156 -0.183145 0.628374 0.411441 -0.217803 0.617141 0.436353 -0.252754 0.606287 0.460968 -0.288080 0.629487 0.455216 -0.303038 0.782877 0.529226 -0.190489 0.809757 0.473571 -0.185397 0.836658 0.417888 -0.180373 0.860999 0.447456 -0.202692 0.885145 0.477281 -0.224687 0.909277 0.507470 -0.245856 0.887601 0.525412 -0.244650 0.688372 0.273630 -0.084120 0.652732 0.327921 -0.092191 0.617675 0.382685 -0.097364 0.603947 0.351925 -0.123341 0.590967 0.322288 -0.149321 0.576823 0.293146 -0.175751 0.581239 0.320190 -0.182480 0.728250 0.257815 -0.138453 0.689891 0.277442 -0.185967 0.648492 0.294841 -0.231107 0.631614 0.272864 -0.197548 0.612579 0.252680 -0.163266 0.597043 0.233795 -0.127196 0.590886 0.261372 -0.126297 0.770944 0.256706 -0.061263 
13.672000 0.783133 0.594381 -0.240083 0.753497 0.580640 -0.222571 0.741702 0.615614 -0.196226 0.726371 0.587552 -0.197382 0.729648 0.556909 -0.186933 0.739906 0.454393 -0.160351 0.727982 0.391301 -0.125791 0.716744 0.319920 -0.119463 0.670981 0.503970 -0.182781 0.651594 0.445136 -0.179691 0.632262 0.386211 -0.176402 0.621931 0.409627 -0.212701 0.611664 0.432934 -0.249077 0.601705 0.456154 -0.285722 0.621706 0.445057 -0.302253 0.780962 0.527130 -0.188139 0.809693 0.472455 -0.182907 0.838108 0.417572 -0.178026 0.861643 0.446918 -0.201450 0.885121 0.476426 -0.224495 0.908382 0.506081 -0.247180 0.887349 0.524613 -0.244510 0.687254 0.268702 -0.085870 0.648124 0.321080 -0.087812 0.610801 0.374816 -0.087836 0.598236 0.346386 -0.116806 0.586581 0.319476 -0.145598 0.574942 0.294186 -0.175154 0.581285 0.321293 -0.180163 0.727729 0.256528 -0.141610 0.687383 0.276744 -0.187590 0.644529 0.296886 -0.230566 0.628353 0.272200 -0.199177 0.610460 0.249303 -0.166748 0.595167 0.228617 -0.132655 0.589496 0.256285 -0.130166 0.772932 0.254945 -0.065985 
13.704000 0.789592 0.591509 -0.236132 0.758877 0.577833 -0.220558 0.745809 0.612657 -0.194570 0.730353 0.584746 -0.196967 0.734245 0.554004 -0.187211 0.746610 0.451267 -0.162884 0.734074 0.388771 -0.127445 0.719725 0.318097 -0.120560 0.678612 0.500129 -0.188477 0.659346 0.441401 -0.182868 0.639621 0.382724 -0.177218 0.629511 0.405158 -0.214195 0.619089 0.428139 -0.250768 0.608429 0.451378 -0.287029 0.628103 0.442022 -0.304822 0.787090 0.525382 -0.189205 0.812050 0.468757 -0.188726 0.836775 0.412249 -0.188460 0.859873 0.445111 -0.207438 0.883111 0.477546 -0.226952 0.906338 0.509732 -0.246697 0.884669 0.527691 -0.247835 0.688469 0.267982 -0.086625 0.648246 0.319173 -0.085693 0.609639 0.371350 -0.084627 0.599403 0.343417 -0.115008 0.588762 0.316426 -0.145352 0.578456 0.291481 -0.177232 0.584457 0.318733 -0.182012 0.729109 0.254423 -0.142498 0.689552 0.275402 -0.189061 0.647639 0.294724 -0.233367 0.631289 0.269564 -0.202180 0.612599 0.246881 -0.169763 0.597037 0.224676 -0.136149 0.589195 0.251745 -0.134310 0.772075 0.251887 -0.065650 
13.740000 0.800718 0.582332 -0.240884 0.769029 0.571283 -0.225140 0.759762 0.606546 -0.198197 0.741669 0.580308 -0.200994 0.741814 0.551059 -0.186894 0.741691 0.452323 -0.148075 0.724930 0.387987 -0.118318 0.717051 0.316039 -0.114291 0.676166 0.506878 -0.170070 0.658308 0.447515 -0.171299 0.640423 0.388165 -0.172430 0.630455 0.408472 -0.210613 0.620548 0.428789 -0.248798 0.610670 0.449139 -0.287016 0.628903 0.442139 -0.307331 0.786596 0.521267 -0.179613 0.813961 0.465811 -0.183780 0.841290 0.410363 -0.187858 0.861656 0.444939 -0.206749 0.882037 0.479509 -0.225617 0.902410 0.514063 -0.244346 0.880106 0.531157 -0.246259 0.692116 0.262543 -0.080963 0.654349 0.316010 -0.084292 0.616899 0.369855 -0.085762 0.604302 0.342495 -0.115803 0.592201 0.316031 -0.145947 0.580163 0.290612 -0.176936 0.585148 0.318102 -0.180774 0.730019 0.253927 -0.138365 0.691970 0.276667 -0.184338 0.652522 0.298045 -0.228894 0.634868 0.271387 -0.199824 0.614709 0.245967 -0.170431 0.596305 0.220904 -0.140089 0.587358 0.247489 -0.136539 0.777949 0.251993 -0.066998 
13.772000 0.791326 0.580735 -0.242940 0.760105 0.569527 -0.226434 0.751115 0.604937 -0.199589 0.733210 0.578530 -0.201828 0.736154 0.549177 -0.188400 0.744702 0.450161 -0.151696 0.729995 0.387151 -0.118926 0.715051 0.317399 -0.110366 0.677752 0.502590 -0.170836 0.654000 0.445415 -0.175925 0.629759 0.388309 -0.181023 0.628347 0.414911 -0.216199 0.626727 0.441728 -0.251311 0.625560 0.468086 -0.286586 0.642951 0.450173 -0.299538 0.785968 0.521733 -0.183557 0.813567 0.466408 -0.187542 0.841012 0.411124 -0.191373 0.861457 0.446476 -0.208748 0.881921 0.481645 -0.226451 0.902349 0.516737 -0.244308 0.886064 0.539140 -0.249480 0.681740 0.269574 -0.075614 0.645405 0.323317 -0.086341 0.609825 0.377552 -0.096056 0.598579 0.345611 -0.121640 0.588075 0.314995 -0.148517 0.577944 0.285674 -0.177045 0.580054 0.313318 -0.181875 0.725516 0.252950 -0.130459 0.692923 0.279390 -0.179034 0.655330 0.303407 -0.223985 0.637002 0.274033 -0.197139 0.616571 0.244755 -0.170745 0.599745 0.217496 -0.142097 0.591248 0.243935 -0.136661 0.767431 0.253108 -0.054323 
13.836000 0.793690 0.582042 -0.246172 0.764028 0.571999 -0.226320 0.759931 0.607131 -0.197953 0.740571 0.581672 -0.198463 0.741815 0.551279 -0.186860 0.745273 0.449343 -0.156446 0.731306 0.388182 -0.119590 0.717740 0.317814 -0.110306 0.679704 0.503595 -0.175739 0.657874 0.445974 -0.182712 0.635564 0.388436 -0.189659 0.633779 0.416037 -0.224259 0.631826 0.443580 -0.258920 0.629941 0.470903 -0.293718 0.646426 0.453170 -0.308108 0.788505 0.520284 -0.185502 0.814263 0.463986 -0.188087 0.840898 0.408031 -0.191124 0.861867 0.442859 -0.209167 0.882769 0.478031 -0.227026 0.902496 0.513757 -0.243934 0.885851 0.536340 -0.246541 0.684912 0.269498 -0.075841 0.648233 0.322971 -0.086382 0.612586 0.376783 -0.095261 0.603355 0.345865 -0.122980 0.593841 0.315404 -0.150330 0.582728 0.285267 -0.178156 0.584758 0.312922 -0.182861 0.729390 0.253354 -0.128983 0.697370 0.278131 -0.178662 0.660401 0.301692 -0.224231 0.641475 0.272945 -0.197082 0.620853 0.244028 -0.170227 0.603322 0.216113 -0.141773 0.595265 0.242468 -0.135234 0.769630 0.253878 -0.052963 
13.868000 0.778517 0.588551 -0.241170 0.748591 0.576553 -0.222917 0.743101 0.609480 -0.192214 0.724256 0.583807 -0.195162 0.729720 0.553571 -0.184735 0.746754 0.452207 -0.158104 0.731314 0.391352 -0.121109 0.717929 0.320787 -0.111858 0.681933 0.506465 -0.181794 0.657018 0.450295 -0.189112 0.631939 0.394088 -0.196741 0.631193 0.422578 -0.230647 0.629936 0.451255 -0.264430 0.628707 0.479570 -0.297924 0.646837 0.462901 -0.311302 0.791081 0.523232 -0.186284 0.815639 0.466334 -0.186160 0.841292 0.410101 -0.186399 0.862642 0.444225 -0.205703 0.884349 0.478367 -0.225414 0.904682 0.512802 -0.245010 0.886445 0.534128 -0.247657 0.684008 0.272347 -0.078471 0.646603 0.324562 -0.092396 0.611062 0.377644 -0.104258 0.601358 0.345207 -0.129879 0.592261 0.314193 -0.155995 0.581660 0.284310 -0.184391 0.583980 0.311758 -0.189834 0.731062 0.256418 -0.130040 0.698148 0.278416 -0.180662 0.661103 0.299732 -0.228003 0.642018 0.272447 -0.200046 0.621078 0.245485 -0.172206 0.602396 0.220682 -0.142515 0.594049 0.247530 -0.139103 0.768012 0.258647 -0.050203 
13.936000 0.793567 0.589337 -0.244582 0.762471 0.576905 -0.228719 0.754586 0.609372 -0.198088 0.736176 0.583631 -0.202761 0.738786 0.554366 -0.189091 0.746609 0.455577 -0.151656 0.729142 0.393162 -0.118434 0.718305 0.321798 -0.112088 0.681589 0.507654 -0.180354 0.657682 0.451064 -0.188666 0.633633 0.394558 -0.196916 0.631623 0.422767 -0.231105 0.629659 0.450943 -0.265309 0.627730 0.479119 -0.299534 0.645004 0.462916 -0.314784 0.790948 0.522568 -0.188223 0.818124 0.467000 -0.185712 0.846106 0.411926 -0.183603 0.866012 0.445824 -0.204618 0.886447 0.479893 -0.225366 0.905977 0.514214 -0.245366 0.885235 0.533260 -0.244321 0.688049 0.270397 -0.079964 0.650845 0.322592 -0.092014 0.613892 0.375037 -0.102205 0.603668 0.343492 -0.128805 0.593260 0.312772 -0.155680 0.581993 0.282785 -0.182940 0.583819 0.310382 -0.188185 0.731358 0.258512 -0.132376 0.695705 0.278824 -0.181608 0.658221 0.297467 -0.229303 0.640333 0.269709 -0.201219 0.620320 0.242100 -0.173704 0.601579 0.215278 -0.145363 0.590751 0.241201 -0.142539 0.772467 0.258327 -0.055584 
13.968000 0.797722 0.583344 -0.242917 0.765615 0.573772 -0.227077 0.760863 0.606636 -0.196158 0.740111 0.582804 -0.201007 0.741420 0.552786 -0.188979 0.745555 0.451848 -0.157024 0.730191 0.390426 -0.121737 0.717044 0.320173 -0.114764 0.678867 0.500189 -0.186069 0.656355 0.442436 -0.188528 0.632623 0.385339 -0.193102 0.628880 0.413593 -0.227767 0.624473 0.442534 -0.261964 0.620389 0.471450 -0.294885 0.639201 0.458659 -0.311321 0.787556 0.522908 -0.188825 0.815793 0.467793 -0.188684 0.844701 0.413097 -0.188888 0.864014 0.448123 -0.208542 0.883586 0.483301 -0.228312 0.902094 0.518747 -0.247731 0.882479 0.538979 -0.247454 0.683350 0.270713 -0.082729 0.645599 0.322653 -0.096051 0.610214 0.375506 -0.108927 0.601364 0.342520 -0.134090 0.591459 0.310361 -0.159475 0.580287 0.278976 -0.185740 0.581582 0.306330 -0.191690 0.730168 0.256433 -0.135061 0.695128 0.276486 -0.185220 0.655556 0.294487 -0.232671 0.638522 0.266234 -0.204618 0.619904 0.240037 -0.174740 0.604359 0.217772 -0.141971 0.595483 0.244770 -0.140183 0.768242 0.256558 -0.056745
[truncated: 8,496,316 more chars]
