# Supplementary material for: A Markerless 3D Computerized Motion Capture System Incorporating a Skeleton Model for Monkeys
Source: PLoS One. 2016 Nov 3;11(11):e0166154. doi: 10.1371/journal.pone.0166154 (PMC5094601; doi:10.1371/journal.pone.0166154)
Supplement: S2 File — (ZIP) [file pone.0166154.s004.zip › File S2/MAPexperiment-Monkey26-Saline-Exp2-MCS.txt]

0.168000 0.763343 0.494054 -0.237768 0.731472 0.485269 -0.221089 0.724875 0.521302 -0.194495 0.704899 0.496435 -0.196669 0.717353 0.481543 -0.171070 0.752542 0.427447 -0.088545 0.777730 0.367621 -0.055107 0.786714 0.295994 -0.046913 0.667067 0.444516 -0.103607 0.676085 0.392328 -0.135979 0.686418 0.341087 -0.168605 0.672252 0.301399 -0.165563 0.664978 0.257998 -0.158698 0.661702 0.214917 -0.151450 0.689064 0.212776 -0.158710 0.754925 0.480012 -0.160450 0.791486 0.432430 -0.175082 0.827503 0.385310 -0.188570 0.793187 0.385971 -0.216575 0.759410 0.387082 -0.245066 0.725070 0.387911 -0.272573 0.709341 0.397641 -0.251317 0.766597 0.237390 -0.017889 0.729217 0.278464 -0.049426 0.692356 0.317759 -0.085735 0.712357 0.285376 -0.105932 0.731778 0.251438 -0.129166 0.751670 0.218838 -0.146576 0.752706 0.190889 -0.149904 0.821191 0.239659 -0.063693 0.819390 0.270002 -0.121548 0.818667 0.301350 -0.178670 0.790572 0.271736 -0.188046 0.764079 0.240649 -0.197370 0.739781 0.208520 -0.207022 0.751186 0.185205 -0.217655 0.844427 0.251069 0.022571 
0.200000 0.769613 0.487734 -0.235551 0.737353 0.484870 -0.217592 0.735450 0.524565 -0.195513 0.712672 0.502266 -0.194449 0.726474 0.485257 -0.171310 0.764698 0.425326 -0.095892 0.781824 0.364692 -0.059497 0.788989 0.293352 -0.050808 0.679466 0.449805 -0.100974 0.683339 0.398805 -0.136111 0.689203 0.347652 -0.170200 0.674430 0.307197 -0.165231 0.663000 0.264816 -0.159038 0.654856 0.222222 -0.151698 0.682319 0.216656 -0.155439 0.764758 0.488052 -0.159906 0.795240 0.436072 -0.172898 0.826061 0.385443 -0.185482 0.792154 0.383945 -0.214038 0.759039 0.383283 -0.243232 0.725461 0.383036 -0.271283 0.710507 0.397521 -0.252262 0.767012 0.235745 -0.021809 0.730461 0.277222 -0.055437 0.693501 0.317259 -0.092488 0.712899 0.285886 -0.114245 0.732584 0.253143 -0.136200 0.750163 0.220177 -0.153555 0.751183 0.192370 -0.157152 0.822301 0.235870 -0.066067 0.817387 0.268697 -0.122179 0.814273 0.301585 -0.178108 0.787932 0.272175 -0.191665 0.762338 0.241719 -0.204424 0.737427 0.210619 -0.215006 0.748783 0.187077 -0.224905 0.845482 0.249201 0.020380 
0.268000 0.765938 0.488074 -0.235675 0.734032 0.486913 -0.216808 0.735483 0.526020 -0.193739 0.711388 0.505115 -0.192287 0.725291 0.487148 -0.169445 0.765869 0.423663 -0.096396 0.779986 0.363025 -0.058769 0.787411 0.291791 -0.049743 0.682062 0.451715 -0.102253 0.684274 0.400231 -0.136490 0.688225 0.348678 -0.170102 0.671653 0.309554 -0.164991 0.661410 0.266948 -0.156542 0.654134 0.224415 -0.147956 0.681031 0.218841 -0.155120 0.771044 0.485724 -0.159634 0.801162 0.433207 -0.172168 0.831488 0.381575 -0.184632 0.796666 0.381038 -0.212175 0.762482 0.380697 -0.240414 0.728689 0.380674 -0.269147 0.714525 0.397552 -0.251606 0.766096 0.234513 -0.019732 0.731739 0.276793 -0.054624 0.697213 0.318950 -0.091589 0.716132 0.286530 -0.112701 0.732471 0.253583 -0.135661 0.747545 0.220215 -0.153702 0.746386 0.192511 -0.158144 0.822004 0.234580 -0.063011 0.818898 0.266326 -0.119755 0.816897 0.298263 -0.176167 0.788781 0.270711 -0.190372 0.761531 0.242160 -0.204041 0.735202 0.212985 -0.215910 0.745515 0.189110 -0.226065 0.843251 0.248780 0.022063 
0.300000 0.760353 0.489372 -0.237085 0.731193 0.488932 -0.214215 0.736405 0.528151 -0.192021 0.712324 0.507756 -0.187349 0.725805 0.488984 -0.165058 0.764691 0.422826 -0.093925 0.779082 0.362423 -0.056385 0.786257 0.291523 -0.047237 0.680869 0.450501 -0.097712 0.684494 0.401087 -0.134622 0.688969 0.351832 -0.171367 0.671013 0.313178 -0.164587 0.661116 0.270784 -0.155151 0.655042 0.228207 -0.146250 0.681087 0.222943 -0.156280 0.770098 0.485244 -0.157008 0.799092 0.432111 -0.170050 0.828693 0.379904 -0.183368 0.794977 0.378228 -0.212063 0.761717 0.377015 -0.240899 0.728356 0.376193 -0.269098 0.715321 0.395408 -0.253106 0.762785 0.233969 -0.019248 0.729177 0.278265 -0.052314 0.696093 0.321891 -0.088011 0.714800 0.290480 -0.110145 0.731204 0.257698 -0.134026 0.745525 0.224473 -0.153932 0.743803 0.197137 -0.160518 0.820580 0.234103 -0.061060 0.818633 0.264739 -0.118504 0.817306 0.296050 -0.175292 0.788714 0.269523 -0.190719 0.760619 0.242271 -0.205546 0.733315 0.214601 -0.218152 0.742872 0.190542 -0.228475 0.841018 0.247636 0.024514 
0.364000 0.764979 0.489226 -0.238609 0.735284 0.488027 -0.216466 0.738409 0.527719 -0.194574 0.714889 0.506625 -0.190292 0.727519 0.487806 -0.167787 0.762013 0.421621 -0.095456 0.778812 0.361415 -0.057850 0.786112 0.290039 -0.048541 0.676244 0.445505 -0.102098 0.681203 0.397852 -0.141386 0.688927 0.350589 -0.179920 0.671090 0.313981 -0.166716 0.660721 0.273514 -0.151132 0.655922 0.232887 -0.135160 0.680160 0.225451 -0.148074 0.763216 0.483367 -0.159352 0.793657 0.430959 -0.171996 0.824857 0.379746 -0.184427 0.792170 0.378938 -0.214279 0.760051 0.378791 -0.244230 0.727743 0.379032 -0.273081 0.716744 0.401020 -0.259243 0.762180 0.232074 -0.022129 0.731397 0.277781 -0.056611 0.700281 0.322634 -0.093142 0.718729 0.291170 -0.115365 0.735463 0.258355 -0.138549 0.749278 0.225463 -0.157784 0.747934 0.198152 -0.164826 0.820823 0.232544 -0.060726 0.819142 0.263991 -0.117494 0.819000 0.295596 -0.173972 0.790761 0.270279 -0.191802 0.763049 0.243899 -0.209050 0.735815 0.216954 -0.222481 0.745323 0.192799 -0.232517 0.837642 0.245497 0.026247 
0.400000 0.762210 0.493306 -0.237739 0.733444 0.487725 -0.215068 0.733231 0.526241 -0.191175 0.712290 0.502420 -0.187557 0.725233 0.484883 -0.163926 0.763691 0.422939 -0.089020 0.775488 0.359587 -0.054712 0.782911 0.287690 -0.049645 0.680993 0.451766 -0.103566 0.687826 0.403800 -0.142241 0.696298 0.355862 -0.180117 0.671304 0.323504 -0.166639 0.652332 0.287242 -0.150678 0.639575 0.249531 -0.133557 0.664128 0.239178 -0.143217 0.774645 0.483543 -0.152858 0.801803 0.430715 -0.170514 0.829200 0.378496 -0.187702 0.793486 0.376278 -0.213873 0.758335 0.374371 -0.240596 0.723676 0.373026 -0.267688 0.719459 0.400499 -0.263012 0.759324 0.228218 -0.025998 0.725839 0.273927 -0.056615 0.694007 0.320432 -0.090332 0.711696 0.290262 -0.114772 0.728557 0.258316 -0.139404 0.744744 0.226184 -0.159630 0.741298 0.199218 -0.167025 0.817830 0.231454 -0.065947 0.818677 0.263201 -0.122665 0.821114 0.294282 -0.179474 0.790708 0.269584 -0.195104 0.761601 0.243474 -0.210900 0.733850 0.216118 -0.225068 0.742872 0.191317 -0.234550 0.835666 0.239296 0.021443 
0.464000 0.754156 0.500312 -0.238625 0.729046 0.492999 -0.212329 0.727712 0.532361 -0.189754 0.709953 0.506764 -0.182611 0.723173 0.488450 -0.159385 0.763082 0.423137 -0.086528 0.781878 0.360624 -0.054491 0.784742 0.288808 -0.048821 0.678020 0.440048 -0.100812 0.688232 0.396385 -0.143615 0.699488 0.353108 -0.186377 0.671857 0.324067 -0.169818 0.649593 0.291581 -0.150152 0.632953 0.257479 -0.129055 0.657808 0.244372 -0.132919 0.766850 0.483955 -0.150604 0.795976 0.431220 -0.165978 0.826001 0.379118 -0.181561 0.791426 0.376327 -0.209097 0.757006 0.374376 -0.236749 0.723050 0.373552 -0.264728 0.723228 0.401702 -0.265818 0.757248 0.231262 -0.024993 0.722795 0.275577 -0.057289 0.689971 0.320446 -0.092558 0.708421 0.289805 -0.115820 0.725791 0.258090 -0.139693 0.742129 0.226933 -0.159472 0.738814 0.200094 -0.167354 0.817651 0.230715 -0.063453 0.820480 0.262292 -0.120469 0.823442 0.294275 -0.177030 0.792468 0.270134 -0.193004 0.761745 0.245773 -0.209194 0.731464 0.221080 -0.223904 0.738516 0.196344 -0.235261 0.832484 0.238918 0.024497 
0.496000 0.760186 0.496604 -0.234789 0.733109 0.492912 -0.209676 0.736630 0.531734 -0.186382 0.714933 0.509030 -0.180322 0.726197 0.489980 -0.156430 0.759621 0.421930 -0.081552 0.781181 0.358164 -0.053016 0.785377 0.285710 -0.049180 0.675475 0.439199 -0.100565 0.688672 0.396798 -0.143632 0.702970 0.354763 -0.186343 0.675360 0.324588 -0.171420 0.651331 0.291635 -0.154151 0.631211 0.257402 -0.135478 0.655932 0.243520 -0.135925 0.767380 0.483071 -0.144537 0.796731 0.431156 -0.161801 0.826630 0.379847 -0.179011 0.792626 0.376607 -0.207244 0.759096 0.374613 -0.235791 0.726665 0.374641 -0.265191 0.730046 0.402321 -0.269127 0.758656 0.226946 -0.027557 0.725702 0.272137 -0.060144 0.693088 0.317654 -0.094403 0.709588 0.286440 -0.118560 0.726103 0.254736 -0.142617 0.742610 0.223203 -0.163795 0.736702 0.196262 -0.169665 0.818698 0.228416 -0.065230 0.820612 0.261555 -0.121175 0.823168 0.294949 -0.176684 0.791285 0.271879 -0.192047 0.760074 0.248249 -0.207718 0.729955 0.224211 -0.223382 0.736877 0.199839 -0.235394 0.833285 0.234029 0.023702 
0.564000 0.758958 0.497936 -0.236212 0.733414 0.492375 -0.209891 0.737600 0.530015 -0.185019 0.716732 0.506544 -0.179021 0.725477 0.487984 -0.153778 0.752121 0.421775 -0.075252 0.778367 0.359145 -0.049008 0.785292 0.287007 -0.045535 0.671569 0.437680 -0.105541 0.689696 0.393168 -0.144377 0.708621 0.349141 -0.183148 0.676067 0.324548 -0.168133 0.645968 0.297256 -0.151373 0.618972 0.268710 -0.133135 0.641052 0.251365 -0.130186 0.767776 0.481754 -0.138217 0.796577 0.429847 -0.156800 0.826049 0.378375 -0.175500 0.794657 0.379449 -0.206732 0.762920 0.380108 -0.237470 0.730845 0.380166 -0.267701 0.735876 0.407110 -0.274163 0.759166 0.227951 -0.024244 0.721555 0.269917 -0.056477 0.684162 0.312032 -0.089990 0.702106 0.281716 -0.114155 0.720345 0.251789 -0.138792 0.739088 0.222468 -0.161455 0.736009 0.195199 -0.167909 0.820531 0.230823 -0.061174 0.821936 0.261878 -0.118342 0.823506 0.293414 -0.174996 0.791440 0.270704 -0.191104 0.759511 0.248314 -0.207569 0.728487 0.225442 -0.223829 0.734710 0.200776 -0.235674 0.832887 0.237140 0.028501 
0.596000 0.761261 0.500673 -0.234533 0.735693 0.495068 -0.208242 0.740171 0.532455 -0.183090 0.719138 0.509076 -0.177291 0.727157 0.489547 -0.152591 0.751563 0.420352 -0.076239 0.778983 0.358050 -0.050213 0.786262 0.285997 -0.046572 0.671768 0.435081 -0.109400 0.692966 0.390858 -0.147147 0.714942 0.347042 -0.184764 0.682335 0.321907 -0.170469 0.651077 0.295351 -0.154667 0.621957 0.267941 -0.137643 0.643263 0.250271 -0.132468 0.767727 0.482025 -0.137669 0.798216 0.430907 -0.155454 0.828970 0.380189 -0.172975 0.796224 0.381013 -0.202806 0.764038 0.382086 -0.233304 0.732304 0.383425 -0.264493 0.738853 0.409162 -0.273936 0.762710 0.226191 -0.024281 0.726533 0.268389 -0.057686 0.689901 0.310188 -0.092363 0.707850 0.279552 -0.115901 0.726409 0.249114 -0.139746 0.745159 0.219270 -0.161499 0.740290 0.192177 -0.167552 0.821343 0.229870 -0.063020 0.822226 0.262307 -0.119463 0.824025 0.295362 -0.175302 0.791861 0.272750 -0.190870 0.760460 0.249561 -0.206870 0.730270 0.225665 -0.222386 0.737153 0.201510 -0.234841 0.836335 0.236316 0.026402 
0.664000 0.760126 0.496973 -0.236063 0.734724 0.494072 -0.209221 0.743320 0.531087 -0.184650 0.720211 0.510010 -0.178331 0.731763 0.488459 -0.157491 0.765527 0.413205 -0.093565 0.780449 0.352727 -0.056478 0.786194 0.281687 -0.048918 0.681019 0.428815 -0.111999 0.699034 0.384584 -0.151416 0.717937 0.340777 -0.190946 0.685818 0.318098 -0.172366 0.654572 0.293973 -0.152973 0.625152 0.269390 -0.132970 0.645914 0.251004 -0.128121 0.770310 0.481318 -0.151060 0.800562 0.428603 -0.163614 0.831158 0.376279 -0.175777 0.797463 0.379076 -0.204428 0.764100 0.381953 -0.233426 0.731052 0.385059 -0.262866 0.736994 0.410135 -0.274249 0.761420 0.223861 -0.022903 0.726444 0.266759 -0.056989 0.692609 0.310167 -0.092000 0.709729 0.278634 -0.115051 0.726933 0.247578 -0.139067 0.743925 0.216692 -0.161992 0.738121 0.189957 -0.168656 0.820404 0.224420 -0.063121 0.820984 0.257874 -0.119279 0.822645 0.291699 -0.174975 0.789488 0.270697 -0.190632 0.756867 0.249339 -0.206468 0.725563 0.227009 -0.222555 0.731366 0.202595 -0.235130 0.838454 0.237745 0.024895 
0.696000 0.763909 0.495216 -0.236662 0.739057 0.491504 -0.209388 0.741745 0.531947 -0.189219 0.722196 0.508340 -0.180175 0.731053 0.488749 -0.155894 0.758516 0.419359 -0.081177 0.782210 0.356643 -0.052307 0.788061 0.284290 -0.047830 0.677731 0.433724 -0.112449 0.696044 0.388511 -0.150674 0.714891 0.343671 -0.189025 0.682106 0.320242 -0.172210 0.650922 0.295863 -0.153312 0.621563 0.271051 -0.133435 0.642607 0.253230 -0.127926 0.772722 0.481231 -0.142947 0.802962 0.429100 -0.157695 0.833321 0.377303 -0.172062 0.800099 0.379231 -0.201312 0.767164 0.381549 -0.230820 0.734518 0.384380 -0.260712 0.738926 0.408585 -0.274434 0.762996 0.225148 -0.025553 0.726944 0.267451 -0.058960 0.690707 0.309987 -0.092941 0.707728 0.278954 -0.116812 0.725146 0.247935 -0.140944 0.742613 0.217009 -0.163741 0.736852 0.189964 -0.169297 0.821893 0.227167 -0.062891 0.822245 0.260096 -0.118777 0.823262 0.293378 -0.174023 0.789918 0.272674 -0.189886 0.756949 0.251766 -0.206141 0.724908 0.230169 -0.222278 0.730108 0.205719 -0.235102 0.837616 0.234661 0.024986 
0.732000 0.764621 0.490460 -0.236262 0.738389 0.487705 -0.210227 0.738846 0.529373 -0.192613 0.719423 0.505820 -0.183233 0.729327 0.484848 -0.160738 0.760707 0.411260 -0.092698 0.778412 0.351708 -0.055170 0.783924 0.280546 -0.048136 0.681645 0.412130 -0.131027 0.705332 0.367983 -0.167640 0.728802 0.324118 -0.205006 0.692932 0.314516 -0.181386 0.657494 0.304410 -0.157183 0.624227 0.292925 -0.130563 0.637654 0.268435 -0.126458 0.770172 0.479246 -0.149280 0.803122 0.427634 -0.159163 0.836126 0.376177 -0.168442 0.802476 0.379176 -0.197117 0.768956 0.382243 -0.225829 0.735241 0.384927 -0.254165 0.736900 0.405746 -0.273057 0.757592 0.222575 -0.024279 0.723779 0.267152 -0.057719 0.690771 0.312647 -0.091945 0.706593 0.281537 -0.116271 0.722005 0.249722 -0.140169 0.737453 0.217528 -0.161943 0.728862 0.191095 -0.166563 0.818787 0.223269 -0.061102 0.820723 0.257394 -0.116701 0.822612 0.292308 -0.171490 0.789018 0.272001 -0.187325 0.755311 0.252237 -0.203024 0.722098 0.232260 -0.218424 0.726075 0.208246 -0.232305 0.831563 0.233370 0.027455 
0.764000 0.762517 0.494228 -0.236262 0.736878 0.488607 -0.210076 0.737327 0.528289 -0.188370 0.718335 0.503679 -0.180958 0.728137 0.482752 -0.158287 0.759806 0.409377 -0.090010 0.777376 0.349972 -0.052302 0.783482 0.278828 -0.046760 0.681361 0.409411 -0.130003 0.705754 0.365406 -0.166652 0.729265 0.320667 -0.203890 0.693215 0.311044 -0.180062 0.658061 0.302229 -0.154543 0.625109 0.293932 -0.126306 0.637948 0.269573 -0.121048 0.769541 0.476989 -0.146765 0.802635 0.425962 -0.159196 0.835835 0.375143 -0.171090 0.801816 0.376629 -0.199496 0.767972 0.378541 -0.227957 0.734044 0.380418 -0.256175 0.736519 0.401736 -0.274420 0.758370 0.220015 -0.023515 0.726439 0.265434 -0.057168 0.694989 0.311197 -0.091400 0.709073 0.279054 -0.115626 0.723811 0.246705 -0.139313 0.738889 0.214640 -0.161619 0.728043 0.188894 -0.165503 0.817802 0.221876 -0.061897 0.819864 0.256457 -0.117299 0.822569 0.291540 -0.171911 0.788784 0.271081 -0.186763 0.754765 0.251563 -0.201580 0.721867 0.231299 -0.216217 0.726104 0.207845 -0.230781 0.832799 0.231105 0.026958 
0.800000 0.759110 0.499337 -0.236403 0.735352 0.491807 -0.208920 0.734552 0.531154 -0.186596 0.717598 0.505277 -0.178449 0.726914 0.484473 -0.155198 0.757859 0.411235 -0.085220 0.781520 0.351463 -0.051534 0.786578 0.279986 -0.045918 0.680944 0.409768 -0.128190 0.705834 0.366034 -0.165164 0.730703 0.322711 -0.202837 0.694473 0.311868 -0.180260 0.659086 0.301816 -0.155966 0.624816 0.292082 -0.129847 0.638656 0.269046 -0.121586 0.770158 0.477496 -0.142153 0.802221 0.426178 -0.156237 0.834367 0.374851 -0.169981 0.801174 0.377702 -0.199231 0.768205 0.380989 -0.228647 0.735402 0.384584 -0.258192 0.738458 0.405937 -0.276302 0.760599 0.221712 -0.022626 0.728051 0.266190 -0.057856 0.695760 0.311203 -0.092748 0.709913 0.278431 -0.116459 0.724366 0.245707 -0.139568 0.738848 0.213065 -0.162587 0.729177 0.186962 -0.166933 0.820687 0.222624 -0.060242 0.820850 0.256485 -0.116054 0.821587 0.290836 -0.171373 0.788031 0.270305 -0.187026 0.754570 0.249986 -0.202597 0.721850 0.229304 -0.217979 0.726328 0.205644 -0.232254 0.834935 0.230859 0.028366 
0.832000 0.751767 0.499539 -0.238282 0.730235 0.488824 -0.210031 0.723912 0.527981 -0.188165 0.711499 0.499892 -0.179195 0.723100 0.480409 -0.155796 0.762128 0.411903 -0.084944 0.783003 0.351580 -0.050295 0.787318 0.279984 -0.045678 0.682057 0.411445 -0.121125 0.703718 0.369922 -0.162142 0.725165 0.328530 -0.203473 0.690231 0.317517 -0.178604 0.655007 0.306874 -0.154301 0.621331 0.295534 -0.128289 0.635606 0.272130 -0.121741 0.767228 0.480403 -0.140556 0.798820 0.429588 -0.157159 0.830447 0.378775 -0.173238 0.794650 0.388442 -0.197577 0.759066 0.398236 -0.222134 0.723647 0.408198 -0.246958 0.731184 0.420799 -0.271001 0.760128 0.221367 -0.025098 0.727013 0.266749 -0.058799 0.693553 0.312403 -0.091827 0.705794 0.280042 -0.116928 0.718692 0.247413 -0.140547 0.731487 0.214315 -0.163408 0.728127 0.186981 -0.169738 0.821748 0.222528 -0.058770 0.821580 0.256702 -0.114355 0.821503 0.291279 -0.169463 0.787998 0.270348 -0.185284 0.754052 0.250265 -0.200953 0.720002 0.230744 -0.216598 0.723519 0.208900 -0.233943 0.829565 0.230094 0.032328 
0.868000 0.753062 0.493051 -0.242342 0.730971 0.485644 -0.213470 0.732599 0.524700 -0.190613 0.715595 0.499105 -0.181758 0.725830 0.478832 -0.158524 0.760000 0.407816 -0.088247 0.778611 0.347866 -0.051780 0.785368 0.276586 -0.046877 0.681538 0.407102 -0.128340 0.705210 0.362987 -0.165517 0.729295 0.319383 -0.203567 0.693956 0.308347 -0.180349 0.658513 0.298548 -0.156419 0.624001 0.288080 -0.131457 0.637256 0.264263 -0.124450 0.768299 0.477064 -0.142645 0.799207 0.426708 -0.161624 0.829759 0.376021 -0.179841 0.793595 0.386526 -0.203386 0.757776 0.397224 -0.227311 0.722232 0.408159 -0.251542 0.730643 0.421231 -0.275038 0.760569 0.217302 -0.024671 0.726025 0.261418 -0.058004 0.692161 0.306077 -0.091340 0.707612 0.274768 -0.115816 0.721808 0.243167 -0.140188 0.735558 0.211600 -0.164152 0.729728 0.184812 -0.170776 0.821026 0.220357 -0.061545 0.821304 0.255774 -0.116440 0.821881 0.291902 -0.170515 0.788920 0.270180 -0.185740 0.755443 0.249788 -0.200995 0.722206 0.229820 -0.215801 0.726637 0.209225 -0.234165 0.833098 0.228076 0.027995 
0.900000 0.754879 0.493481 -0.243869 0.733348 0.485687 -0.214654 0.734390 0.524812 -0.191843 0.718111 0.498852 -0.182582 0.726850 0.479016 -0.158085 0.756782 0.408858 -0.083591 0.776864 0.348141 -0.048967 0.784492 0.276545 -0.045755 0.680736 0.406584 -0.127872 0.705736 0.362996 -0.165021 0.730622 0.319781 -0.203677 0.694484 0.308564 -0.181755 0.659066 0.298297 -0.157902 0.625163 0.287525 -0.131849 0.639022 0.264023 -0.124933 0.769343 0.477094 -0.137713 0.798737 0.426937 -0.159215 0.827496 0.376386 -0.179970 0.791749 0.385744 -0.204651 0.756401 0.395433 -0.229620 0.721400 0.405495 -0.254838 0.731995 0.416305 -0.278593 0.760048 0.216375 -0.025797 0.727367 0.261204 -0.060038 0.694957 0.306373 -0.094050 0.708696 0.274074 -0.118230 0.722678 0.241809 -0.141936 0.736764 0.209962 -0.165106 0.729687 0.183294 -0.171018 0.820865 0.220920 -0.060780 0.821577 0.256191 -0.115583 0.822514 0.292166 -0.169610 0.789886 0.270356 -0.185280 0.757013 0.248982 -0.200864 0.724534 0.228085 -0.215576 0.729842 0.208087 -0.234337 0.832246 0.226641 0.028351 
0.932000 0.757879 0.500087 -0.236641 0.735606 0.490531 -0.208517 0.733623 0.529070 -0.184813 0.718349 0.502098 -0.176755 0.726567 0.481290 -0.152782 0.754392 0.407667 -0.080343 0.775450 0.346431 -0.047300 0.784390 0.274922 -0.046231 0.678998 0.406043 -0.125210 0.705609 0.363847 -0.162849 0.732080 0.322558 -0.201487 0.695205 0.310628 -0.180274 0.658880 0.299055 -0.157877 0.623626 0.287487 -0.133976 0.637755 0.264802 -0.125281 0.768005 0.476546 -0.133573 0.799399 0.427531 -0.155220 0.830793 0.378476 -0.176613 0.796687 0.384715 -0.204253 0.762735 0.391312 -0.231882 0.728992 0.398314 -0.259579 0.742520 0.408224 -0.282206 0.761533 0.213656 -0.027672 0.728377 0.258649 -0.061005 0.695589 0.304402 -0.094190 0.709645 0.272372 -0.118998 0.724154 0.240283 -0.143164 0.738833 0.208544 -0.166678 0.731305 0.182089 -0.172779 0.821332 0.220393 -0.063386 0.821461 0.257133 -0.117297 0.822613 0.294200 -0.170715 0.790578 0.271238 -0.186102 0.758671 0.248501 -0.201626 0.727055 0.225922 -0.216423 0.733627 0.207024 -0.235996 0.833854 0.224419 0.026237 
0.968000 0.756133 0.495742 -0.239737 0.733230 0.486457 -0.212055 0.732827 0.524455 -0.187494 0.716293 0.498010 -0.180347 0.724614 0.477913 -0.156079 0.752696 0.407067 -0.082422 0.775779 0.346990 -0.048728 0.783772 0.275471 -0.045600 0.678005 0.404126 -0.129046 0.704443 0.360959 -0.165446 0.730474 0.318213 -0.202642 0.693619 0.307168 -0.181008 0.657816 0.296478 -0.157312 0.623623 0.285707 -0.131438 0.637858 0.262738 -0.123447 0.765546 0.475190 -0.137222 0.798246 0.426854 -0.158501 0.831104 0.378624 -0.179526 0.794636 0.387391 -0.203149 0.758130 0.396013 -0.226736 0.721586 0.404472 -0.250321 0.734081 0.413233 -0.273995 0.760063 0.215142 -0.025198 0.727426 0.259605 -0.059969 0.694996 0.304516 -0.094212 0.707949 0.271532 -0.118115 0.721136 0.238879 -0.141656 0.734431 0.206577 -0.165262 0.726622 0.180348 -0.172152 0.820168 0.219964 -0.060969 0.820666 0.255436 -0.115701 0.821725 0.291479 -0.169749 0.789415 0.268293 -0.184535 0.756820 0.245843 -0.199440 0.724965 0.223105 -0.214230 0.732106 0.205664 -0.235014 0.831750 0.225426 0.028085 
1.000000 0.757967 0.496470 -0.241657 0.735975 0.486726 -0.213381 0.736077 0.524430 -0.188287 0.719935 0.497791 -0.180887 0.727603 0.478146 -0.155865 0.753671 0.408423 -0.079520 0.776247 0.347169 -0.047228 0.784917 0.275466 -0.046261 0.678798 0.407927 -0.125373 0.703887 0.365298 -0.162988 0.728535 0.322824 -0.201260 0.692064 0.311998 -0.178608 0.656671 0.301273 -0.153967 0.622789 0.290254 -0.127547 0.637516 0.268051 -0.118266 0.768613 0.476458 -0.133453 0.800063 0.427088 -0.154204 0.831527 0.377684 -0.174668 0.796296 0.387399 -0.199786 0.761034 0.397024 -0.224962 0.725772 0.406581 -0.250244 0.737689 0.413039 -0.274941 0.761979 0.214341 -0.027407 0.729995 0.260419 -0.060587 0.698019 0.306603 -0.093216 0.709746 0.274015 -0.118018 0.721923 0.241311 -0.142287 0.734331 0.208511 -0.166239 0.728900 0.181605 -0.172685 0.821716 0.220721 -0.063211 0.821222 0.256864 -0.117495 0.821897 0.293115 -0.171649 0.789793 0.269775 -0.186551 0.757660 0.246622 -0.201072 0.726120 0.223200 -0.215295 0.734027 0.206007 -0.235948 0.833771 0.224217 0.026536 
1.036000 0.755164 0.499054 -0.242636 0.735738 0.488482 -0.212815 0.736026 0.526304 -0.187874 0.721681 0.499003 -0.179273 0.730461 0.478408 -0.155383 0.761134 0.406206 -0.083212 0.781421 0.344917 -0.049506 0.785584 0.273145 -0.045979 0.685764 0.406268 -0.128809 0.708186 0.361457 -0.165731 0.730359 0.316969 -0.203359 0.693748 0.308856 -0.180185 0.657983 0.299986 -0.155435 0.623553 0.289846 -0.129222 0.637273 0.266806 -0.120207 0.772942 0.475404 -0.135868 0.804092 0.425065 -0.154566 0.834719 0.374365 -0.172727 0.799564 0.384512 -0.198094 0.764595 0.394708 -0.223834 0.729746 0.404991 -0.249818 0.737645 0.408828 -0.276601 0.757887 0.214383 -0.025877 0.726491 0.260702 -0.059116 0.695960 0.307527 -0.092740 0.707646 0.274268 -0.116626 0.719270 0.241153 -0.140793 0.730897 0.208086 -0.164115 0.723873 0.181590 -0.170779 0.819928 0.216119 -0.061095 0.821062 0.253264 -0.114846 0.822854 0.290452 -0.168366 0.789580 0.268340 -0.182816 0.756176 0.246566 -0.197218 0.722837 0.225114 -0.211510 0.729433 0.208347 -0.233046 0.831118 0.221323 0.028102 
1.068000 0.754432 0.496312 -0.245546 0.735963 0.487175 -0.214660 0.739186 0.525315 -0.190475 0.723976 0.498887 -0.180710 0.732145 0.478506 -0.156432 0.759507 0.406448 -0.082736 0.781627 0.345015 -0.050074 0.787733 0.272998 -0.046664 0.683568 0.408397 -0.127233 0.709172 0.365012 -0.163673 0.734193 0.321589 -0.200762 0.697037 0.311848 -0.178569 0.661054 0.301690 -0.154239 0.626268 0.291455 -0.128283 0.640202 0.269004 -0.118272 0.771473 0.475216 -0.136284 0.802541 0.424251 -0.153071 0.833526 0.373478 -0.169510 0.799772 0.383269 -0.196681 0.766164 0.393077 -0.224022 0.732737 0.403110 -0.251557 0.738177 0.406826 -0.278942 0.761830 0.213330 -0.026984 0.731289 0.260421 -0.059860 0.701235 0.307914 -0.092776 0.710877 0.274155 -0.116862 0.720629 0.240515 -0.141056 0.730854 0.207230 -0.164419 0.723849 0.180827 -0.171372 0.822720 0.216288 -0.061089 0.822100 0.252639 -0.114881 0.822502 0.289254 -0.168265 0.789281 0.267394 -0.182964 0.755772 0.246014 -0.197419 0.722662 0.224630 -0.211664 0.729402 0.208198 -0.233370 0.834052 0.221602 0.027127 
1.100000 0.753909 0.494855 -0.250676 0.736576 0.486665 -0.218870 0.744146 0.524015 -0.194403 0.727504 0.498674 -0.184054 0.734749 0.478512 -0.159175 0.759159 0.406804 -0.083523 0.781119 0.345875 -0.050485 0.787450 0.274226 -0.047031 0.684656 0.406836 -0.130048 0.707855 0.361322 -0.165547 0.730798 0.316530 -0.202281 0.693740 0.306980 -0.180395 0.658007 0.297297 -0.156104 0.623271 0.287698 -0.130662 0.637305 0.265381 -0.120935 0.774871 0.473927 -0.137895 0.804884 0.422422 -0.155416 0.834863 0.370821 -0.172527 0.800938 0.380583 -0.199331 0.767286 0.390696 -0.225995 0.733853 0.400883 -0.252416 0.741131 0.406145 -0.279107 0.762177 0.214665 -0.026386 0.729334 0.259761 -0.060334 0.696766 0.305508 -0.094085 0.707683 0.271572 -0.117457 0.718646 0.238067 -0.141082 0.729912 0.204853 -0.164589 0.722432 0.178648 -0.171940 0.822602 0.217831 -0.062258 0.822013 0.253063 -0.117099 0.821752 0.288702 -0.171331 0.788529 0.265748 -0.184367 0.754668 0.244392 -0.197650 0.721349 0.223178 -0.211409 0.728678 0.207330 -0.233293 0.834562 0.223382 0.027035 
1.136000 0.751090 0.485896 -0.251976 0.735080 0.478738 -0.219251 0.739986 0.518366 -0.197914 0.725746 0.492590 -0.185355 0.734784 0.472747 -0.160943 0.766097 0.402762 -0.086951 0.784238 0.341883 -0.051601 0.788987 0.270247 -0.048329 0.691969 0.399771 -0.133670 0.711866 0.355575 -0.172010 0.730226 0.311381 -0.210875 0.694000 0.304602 -0.185657 0.658857 0.297000 -0.159037 0.625040 0.289774 -0.131216 0.638057 0.266376 -0.122464 0.778553 0.470069 -0.142234 0.809967 0.420184 -0.162094 0.841501 0.370255 -0.181499 0.804787 0.379863 -0.204297 0.768134 0.389488 -0.226911 0.731537 0.399009 -0.249368 0.741275 0.401490 -0.275682 0.762381 0.211273 -0.027991 0.730146 0.257375 -0.061840 0.698626 0.304429 -0.095330 0.708707 0.270989 -0.119620 0.719578 0.237677 -0.143115 0.730403 0.204144 -0.166096 0.722630 0.177837 -0.172455 0.823417 0.213228 -0.063187 0.821399 0.250170 -0.116932 0.821031 0.286643 -0.170887 0.788431 0.263851 -0.185417 0.755085 0.242481 -0.199728 0.722226 0.220833 -0.213585 0.730152 0.205603 -0.235732 0.835989 0.219430 0.025822 
1.168000 0.752652 0.480286 -0.248544 0.734122 0.475020 -0.216793 0.737180 0.515878 -0.197415 0.722006 0.490827 -0.184430 0.730221 0.471694 -0.159034 0.758255 0.403336 -0.081436 0.780256 0.342641 -0.047831 0.788225 0.270955 -0.045774 0.682392 0.401627 -0.125304 0.706842 0.358964 -0.163278 0.729211 0.316155 -0.202719 0.692875 0.306418 -0.178487 0.657596 0.296860 -0.152336 0.623910 0.288679 -0.124600 0.637627 0.265922 -0.115363 0.771332 0.470850 -0.136164 0.803171 0.420961 -0.154885 0.835090 0.371233 -0.173484 0.798858 0.380412 -0.197370 0.762642 0.389625 -0.221263 0.726370 0.398868 -0.245215 0.735164 0.400958 -0.271891 0.764216 0.210439 -0.026620 0.731473 0.257096 -0.058743 0.698965 0.304363 -0.090528 0.708287 0.271130 -0.115442 0.718044 0.237870 -0.139709 0.728271 0.204686 -0.163096 0.723954 0.177718 -0.170124 0.824535 0.215365 -0.061308 0.821943 0.251520 -0.115174 0.819783 0.287769 -0.168507 0.786375 0.265380 -0.182049 0.752887 0.243613 -0.196095 0.720341 0.221179 -0.210709 0.729163 0.207126 -0.233384 0.836198 0.220154 0.027308 
1.204000 0.750378 0.484001 -0.249214 0.732638 0.477900 -0.217173 0.736034 0.518292 -0.196926 0.721258 0.492880 -0.184209 0.731120 0.472749 -0.160281 0.763746 0.401327 -0.087457 0.780169 0.340517 -0.050628 0.786057 0.268941 -0.045878 0.684366 0.404787 -0.124107 0.704593 0.360567 -0.162623 0.724170 0.316648 -0.202025 0.689806 0.307758 -0.175451 0.655742 0.299031 -0.147743 0.622590 0.290812 -0.119403 0.636579 0.268166 -0.110271 0.772468 0.470756 -0.141014 0.803742 0.419683 -0.157218 0.835168 0.368815 -0.173166 0.799385 0.379188 -0.197323 0.763781 0.389537 -0.221892 0.728296 0.399965 -0.246862 0.736010 0.402202 -0.273860 0.759975 0.209854 -0.024576 0.729754 0.257548 -0.057070 0.699865 0.305835 -0.089468 0.708383 0.271917 -0.113828 0.717515 0.238034 -0.138153 0.727072 0.203810 -0.161596 0.724242 0.176685 -0.169083 0.820993 0.212243 -0.060675 0.819513 0.248478 -0.114921 0.817912 0.285489 -0.168579 0.784404 0.263547 -0.182706 0.750863 0.241633 -0.196447 0.718229 0.219143 -0.210332 0.727707 0.206053 -0.233455 0.834435 0.218795 0.027609 
1.236000 0.751678 0.485525 -0.248710 0.733454 0.478989 -0.217028 0.737107 0.518896 -0.195914 0.721817 0.493435 -0.183940 0.730605 0.473547 -0.159455 0.759036 0.402679 -0.084888 0.782562 0.341626 -0.052494 0.787851 0.269507 -0.048263 0.680580 0.404525 -0.124623 0.702730 0.360836 -0.163102 0.724662 0.317722 -0.201960 0.688966 0.308119 -0.177646 0.654193 0.298197 -0.151843 0.620516 0.287735 -0.124819 0.634911 0.265380 -0.115258 0.770010 0.469886 -0.140936 0.801722 0.418879 -0.156305 0.833779 0.368329 -0.171520 0.799212 0.379440 -0.197013 0.764635 0.390363 -0.222720 0.730120 0.401285 -0.248678 0.737094 0.402987 -0.275914 0.761835 0.210395 -0.027154 0.729610 0.256356 -0.060246 0.697629 0.303006 -0.092552 0.707821 0.269353 -0.116896 0.717708 0.235441 -0.140451 0.727249 0.201252 -0.163113 0.725486 0.174058 -0.170562 0.821940 0.212392 -0.062845 0.819209 0.248615 -0.116787 0.817102 0.284970 -0.170505 0.783137 0.262797 -0.183293 0.749635 0.240337 -0.196544 0.716702 0.217491 -0.210260 0.727293 0.205545 -0.233503 0.834808 0.218351 0.025983 
1.268000 0.751973 0.489126 -0.245344 0.734087 0.482284 -0.213529 0.736916 0.522325 -0.192558 0.722347 0.496532 -0.180355 0.730375 0.476283 -0.155752 0.757072 0.404166 -0.080912 0.783037 0.342915 -0.050831 0.789407 0.270806 -0.047484 0.679851 0.408924 -0.121939 0.702999 0.364129 -0.158069 0.725952 0.319695 -0.194936 0.689490 0.310954 -0.171480 0.654828 0.301430 -0.145662 0.621508 0.291653 -0.117980 0.635950 0.269308 -0.108539 0.771413 0.471246 -0.135923 0.803447 0.421095 -0.153642 0.836022 0.371368 -0.171371 0.801344 0.381921 -0.196799 0.766626 0.392511 -0.222088 0.731750 0.402998 -0.247124 0.737043 0.405251 -0.274704 0.765161 0.211295 -0.025370 0.732982 0.257989 -0.057342 0.700930 0.304736 -0.088634 0.709508 0.270820 -0.113263 0.718871 0.236956 -0.137740 0.728810 0.203168 -0.161734 0.728541 0.176151 -0.170143 0.823958 0.214272 -0.063205 0.821374 0.250930 -0.116809 0.819583 0.287492 -0.170218 0.785562 0.265082 -0.182379 0.751783 0.242796 -0.195094 0.718840 0.220332 -0.208799 0.730015 0.209046 -0.232108 0.838421 0.219934 0.025285 
1.300000 0.756135 0.483526 -0.246922 0.737176 0.477454 -0.215582 0.738857 0.518167 -0.195793 0.724107 0.492603 -0.183360 0.732656 0.472941 -0.158553 0.760874 0.402845 -0.082778 0.780618 0.341027 -0.049334 0.787907 0.269205 -0.048080 0.682341 0.408262 -0.121216 0.704831 0.363850 -0.158324 0.726839 0.319727 -0.196347 0.690875 0.310921 -0.172070 0.655701 0.301713 -0.146621 0.621980 0.292167 -0.119198 0.636454 0.270118 -0.109135 0.773747 0.468995 -0.139534 0.806140 0.419264 -0.157876 0.839443 0.370481 -0.176506 0.803916 0.380778 -0.200646 0.768262 0.390883 -0.224272 0.732730 0.400986 -0.247672 0.740799 0.402044 -0.274633 0.765151 0.208630 -0.026844 0.734029 0.255846 -0.058509 0.702921 0.303138 -0.090082 0.712035 0.269527 -0.114905 0.721809 0.235917 -0.139495 0.731943 0.202188 -0.163331 0.732847 0.175350 -0.172150 0.821734 0.213617 -0.068180 0.819348 0.250826 -0.121872 0.818379 0.288144 -0.175221 0.784284 0.265879 -0.186574 0.750650 0.243124 -0.197746 0.718371 0.219503 -0.209300 0.732115 0.210395 -0.232189 0.841046 0.214264 0.019692 
1.332000 0.754393 0.480063 -0.249361 0.735644 0.475600 -0.217625 0.737731 0.517197 -0.199765 0.722917 0.492346 -0.186030 0.731187 0.472940 -0.160934 0.758638 0.403687 -0.084208 0.780309 0.342013 -0.051887 0.786758 0.270070 -0.049993 0.680588 0.408286 -0.123868 0.704076 0.364345 -0.161149 0.726934 0.320026 -0.198273 0.691058 0.310659 -0.173809 0.656041 0.301510 -0.147847 0.622588 0.292634 -0.120127 0.637512 0.271284 -0.109414 0.772919 0.469424 -0.140951 0.806142 0.419267 -0.156555 0.840141 0.369779 -0.172352 0.805583 0.379117 -0.198356 0.770716 0.388209 -0.223816 0.735832 0.397272 -0.249060 0.743363 0.394856 -0.276098 0.763653 0.210094 -0.027387 0.733716 0.257205 -0.060066 0.704266 0.304504 -0.092145 0.712755 0.270184 -0.116211 0.721754 0.235961 -0.139965 0.730460 0.201728 -0.163684 0.734221 0.175761 -0.174178 0.820086 0.214025 -0.069527 0.818682 0.250873 -0.123537 0.817853 0.287877 -0.176924 0.783420 0.265420 -0.187180 0.749036 0.243186 -0.197533 0.715769 0.220461 -0.208785 0.731131 0.212718 -0.231133 0.840417 0.218076 0.018411 
1.368000 0.752495 0.482075 -0.249345 0.735496 0.476825 -0.216754 0.739224 0.517821 -0.197804 0.724890 0.492713 -0.184035 0.732398 0.473142 -0.158835 0.758301 0.403709 -0.082066 0.779577 0.342276 -0.048693 0.786567 0.270288 -0.046297 0.681865 0.410303 -0.125079 0.703946 0.363916 -0.159767 0.724707 0.317671 -0.195423 0.688860 0.311074 -0.170032 0.654500 0.303399 -0.142461 0.622147 0.295199 -0.112965 0.636882 0.273320 -0.102720 0.774968 0.468167 -0.139346 0.806628 0.417176 -0.155410 0.839119 0.366876 -0.171616 0.804778 0.377065 -0.197664 0.770342 0.387186 -0.223525 0.735885 0.397285 -0.249318 0.745813 0.395004 -0.275581 0.763314 0.210282 -0.023991 0.733043 0.258102 -0.055604 0.703954 0.306204 -0.087880 0.710754 0.271485 -0.111892 0.718317 0.236611 -0.135786 0.726615 0.201830 -0.158480 0.734448 0.177099 -0.169710 0.819786 0.214079 -0.065750 0.817000 0.249647 -0.120314 0.814934 0.285426 -0.174365 0.780736 0.262584 -0.184468 0.745974 0.240924 -0.194647 0.712116 0.218936 -0.205646 0.729405 0.213076 -0.227205 0.841046 0.218452 0.021142 
1.400000 0.752916 0.482948 -0.255257 0.736550 0.478550 -0.222217 0.737018 0.520838 -0.205953 0.724799 0.495635 -0.190383 0.734235 0.475240 -0.166358 0.765298 0.402557 -0.093274 0.780872 0.341128 -0.056091 0.788516 0.269000 -0.050010 0.684384 0.414526 -0.124774 0.701909 0.365936 -0.159103 0.719164 0.317443 -0.193470 0.685392 0.312735 -0.165205 0.652137 0.307496 -0.136352 0.620862 0.301449 -0.105662 0.634560 0.278283 -0.097306 0.777708 0.469213 -0.148809 0.808159 0.416563 -0.160547 0.839151 0.364582 -0.172813 0.805109 0.375803 -0.199023 0.770741 0.387031 -0.224847 0.736263 0.398493 -0.250246 0.746365 0.395887 -0.276412 0.765930 0.209756 -0.024668 0.735173 0.257529 -0.054746 0.705074 0.305700 -0.085208 0.710588 0.271110 -0.109887 0.717256 0.236278 -0.134324 0.725146 0.201370 -0.157060 0.735047 0.177828 -0.169211 0.821060 0.211985 -0.067527 0.817012 0.247498 -0.121861 0.813676 0.283537 -0.175544 0.778464 0.262010 -0.184659 0.743211 0.240702 -0.193635 0.709111 0.218956 -0.203516 0.728247 0.217032 -0.224371 0.843510 0.219098 0.019180 
1.436000 0.755005 0.481073 -0.252944 0.737469 0.476206 -0.220585 0.736730 0.518425 -0.204172 0.724295 0.492957 -0.189285 0.733563 0.473313 -0.164808 0.763811 0.403330 -0.090130 0.781612 0.342310 -0.054237 0.788635 0.270601 -0.049916 0.683394 0.412866 -0.123716 0.698588 0.364433 -0.159594 0.713724 0.316435 -0.196166 0.680541 0.311793 -0.167552 0.648837 0.306212 -0.137138 0.620258 0.298758 -0.104263 0.635050 0.275642 -0.097292 0.776331 0.466921 -0.149234 0.808115 0.415075 -0.160583 0.839761 0.363316 -0.173022 0.805729 0.374776 -0.199417 0.770842 0.385962 -0.225155 0.735991 0.397514 -0.249489 0.745700 0.397407 -0.275931 0.765653 0.211335 -0.025483 0.734761 0.258877 -0.057138 0.704447 0.306896 -0.088839 0.709422 0.271938 -0.112746 0.714857 0.237032 -0.136095 0.720874 0.202173 -0.158724 0.731382 0.179233 -0.171396 0.821206 0.213792 -0.068717 0.816700 0.248344 -0.123969 0.812427 0.283027 -0.178659 0.776943 0.261301 -0.187100 0.740807 0.241055 -0.195292 0.704672 0.221471 -0.203687 0.724757 0.222442 -0.223470 0.845046 0.220566 0.018010 
1.468000 0.754504 0.477472 -0.255807 0.736870 0.474714 -0.223254 0.736989 0.517732 -0.209101 0.724005 0.493365 -0.192889 0.732794 0.473569 -0.168331 0.760960 0.402728 -0.093376 0.783783 0.341996 -0.059453 0.790571 0.270040 -0.052747 0.680297 0.412435 -0.126772 0.696936 0.363902 -0.161566 0.713136 0.315688 -0.196927 0.679523 0.311094 -0.168536 0.647507 0.305401 -0.138533 0.618286 0.298549 -0.105834 0.633238 0.275965 -0.097690 0.775469 0.465087 -0.153353 0.808181 0.413833 -0.164730 0.840967 0.362734 -0.177216 0.805664 0.372601 -0.202558 0.769575 0.382076 -0.227250 0.733555 0.391780 -0.250412 0.749138 0.390438 -0.273838 0.766987 0.211574 -0.026987 0.735013 0.258180 -0.058969 0.703613 0.305478 -0.090797 0.709171 0.270400 -0.114537 0.715420 0.235443 -0.137751 0.722018 0.200532 -0.160401 0.734144 0.178651 -0.173500 0.823039 0.212468 -0.069050 0.818435 0.247053 -0.123838 0.814199 0.282062 -0.177973 0.778618 0.260581 -0.186487 0.742387 0.240521 -0.194998 0.706213 0.221304 -0.204184 0.727343 0.226411 -0.222284 0.845254 0.221538 0.017613 
1.500000 0.754553 0.474300 -0.258522 0.736997 0.470804 -0.225981 0.736382 0.513621 -0.211034 0.723798 0.488820 -0.195095 0.732963 0.470491 -0.169349 0.762369 0.404014 -0.090015 0.782564 0.343031 -0.054883 0.788406 0.270732 -0.051104 0.681642 0.409238 -0.123344 0.698236 0.362440 -0.160518 0.713643 0.315686 -0.198083 0.679762 0.310426 -0.169292 0.646760 0.304718 -0.139507 0.616301 0.298855 -0.107334 0.630250 0.276013 -0.098192 0.774037 0.467438 -0.150133 0.805264 0.415554 -0.163249 0.837042 0.364422 -0.176303 0.801773 0.373671 -0.201524 0.766332 0.382367 -0.226567 0.730904 0.390720 -0.251583 0.745767 0.384533 -0.274701 0.765059 0.211584 -0.026880 0.732507 0.257919 -0.058314 0.700788 0.304756 -0.089695 0.707491 0.270348 -0.114044 0.714783 0.235524 -0.137615 0.722340 0.200760 -0.160367 0.735948 0.180080 -0.173998 0.819651 0.213363 -0.069674 0.816942 0.247769 -0.124745 0.815545 0.282239 -0.179358 0.779936 0.260848 -0.187435 0.743203 0.241289 -0.195217 0.706580 0.222494 -0.203740 0.727556 0.227778 -0.221779 0.845482 0.218891 0.013388 
1.536000 0.755990 0.468340 -0.258407 0.737871 0.467867 -0.226014 0.737732 0.511817 -0.215082 0.724581 0.488637 -0.197361 0.732618 0.470552 -0.171332 0.759369 0.405644 -0.091075 0.779551 0.344887 -0.055817 0.787851 0.273011 -0.052477 0.680501 0.413167 -0.129167 0.695859 0.363029 -0.162198 0.710756 0.313690 -0.196379 0.676402 0.311374 -0.168712 0.643808 0.306954 -0.138715 0.613281 0.300500 -0.107100 0.628281 0.278580 -0.097139 0.775745 0.467828 -0.151018 0.807219 0.416071 -0.164202 0.839076 0.364750 -0.177907 0.803115 0.374544 -0.201970 0.767151 0.384155 -0.225706 0.733091 0.394646 -0.250306 0.748325 0.388391 -0.273104 0.766236 0.213113 -0.028738 0.732604 0.259642 -0.059452 0.699197 0.306432 -0.090133 0.704987 0.271368 -0.113858 0.711606 0.236319 -0.137686 0.719032 0.201412 -0.160489 0.733244 0.181440 -0.174542 0.820877 0.216593 -0.071161 0.815306 0.250696 -0.126229 0.810530 0.284739 -0.181174 0.774943 0.262882 -0.188832 0.738617 0.242674 -0.196251 0.701931 0.223013 -0.203427 0.722292 0.228993 -0.221962 0.845416 0.221943 0.013841 
1.568000 0.753651 0.470454 -0.259329 0.735882 0.469485 -0.226745 0.738123 0.512863 -0.213772 0.723937 0.489638 -0.196900 0.732541 0.472012 -0.170677 0.760381 0.408409 -0.089443 0.784572 0.347705 -0.056509 0.790242 0.275529 -0.049879 0.680453 0.417683 -0.124781 0.696177 0.369326 -0.160213 0.711724 0.321285 -0.195938 0.676195 0.317245 -0.169599 0.643811 0.310571 -0.139855 0.612579 0.302892 -0.109364 0.627000 0.280722 -0.099468 0.774905 0.470088 -0.150332 0.804121 0.417047 -0.163467 0.833978 0.364736 -0.176918 0.798541 0.375718 -0.201266 0.763135 0.386428 -0.225805 0.727960 0.397204 -0.250797 0.738332 0.387355 -0.275069 0.766303 0.217623 -0.023366 0.734236 0.262041 -0.058360 0.702995 0.306922 -0.093624 0.709059 0.270985 -0.115695 0.715265 0.235249 -0.137783 0.721103 0.199376 -0.159794 0.735476 0.179620 -0.173955 0.821892 0.217438 -0.066070 0.817912 0.249475 -0.122619 0.813364 0.282292 -0.178222 0.777400 0.261241 -0.186414 0.740874 0.241296 -0.194299 0.704066 0.221691 -0.201954 0.724516 0.228372 -0.220188 0.844693 0.226609 0.020112 
1.604000 0.753437 0.474696 -0.258405 0.734334 0.473605 -0.226617 0.733163 0.517487 -0.215418 0.719869 0.493929 -0.198380 0.730478 0.474615 -0.174441 0.766498 0.406662 -0.101762 0.779795 0.346898 -0.061776 0.786859 0.275441 -0.052729 0.686696 0.417366 -0.137131 0.696433 0.364537 -0.168204 0.704943 0.311277 -0.198874 0.672788 0.313804 -0.168170 0.642118 0.315469 -0.135817 0.615813 0.316707 -0.100239 0.628554 0.293060 -0.091664 0.779914 0.473207 -0.157287 0.806809 0.418596 -0.169510 0.833491 0.363916 -0.181454 0.798004 0.375910 -0.205404 0.762488 0.387981 -0.229242 0.726240 0.399705 -0.252622 0.736635 0.392550 -0.277805 0.762716 0.217650 -0.026168 0.732161 0.263671 -0.060732 0.703183 0.310257 -0.094913 0.707897 0.273977 -0.117068 0.713315 0.237971 -0.138834 0.719319 0.201919 -0.160550 0.732555 0.180345 -0.173193 0.820135 0.217556 -0.065810 0.817455 0.249216 -0.122413 0.814887 0.281025 -0.178701 0.779094 0.259727 -0.187438 0.742192 0.240698 -0.195898 0.705040 0.222505 -0.204973 0.726690 0.227146 -0.222237 0.839985 0.229652 0.020206 
1.636000 0.755635 0.475817 -0.257799 0.737470 0.474305 -0.225466 0.735707 0.518088 -0.213962 0.723322 0.494247 -0.196567 0.733553 0.475323 -0.171952 0.766414 0.407505 -0.096335 0.784875 0.347246 -0.058967 0.791061 0.275217 -0.051309 0.684021 0.416847 -0.125613 0.694321 0.366577 -0.160758 0.704917 0.315921 -0.194627 0.673971 0.315135 -0.162661 0.644899 0.314191 -0.128885 0.618625 0.313024 -0.092662 0.633440 0.291398 -0.081841 0.777420 0.470295 -0.156844 0.806831 0.417113 -0.168432 0.835930 0.363899 -0.180534 0.800022 0.374959 -0.204551 0.763594 0.385945 -0.228148 0.727417 0.397687 -0.250866 0.737973 0.390402 -0.275943 0.767228 0.217224 -0.024643 0.736167 0.263745 -0.057026 0.707051 0.311198 -0.089259 0.710049 0.275305 -0.112275 0.713529 0.239128 -0.134400 0.717574 0.203083 -0.155867 0.731402 0.182697 -0.169609 0.822162 0.216997 -0.067206 0.818071 0.249463 -0.123239 0.815108 0.281498 -0.179292 0.778650 0.260912 -0.186118 0.740699 0.243024 -0.192429 0.702582 0.225739 -0.199041 0.723199 0.230145 -0.217656 0.848466 0.228767 0.016513 
1.668000 0.755647 0.468027 -0.260338 0.738409 0.468309 -0.227466 0.738320 0.512559 -0.217700 0.725766 0.489796 -0.199046 0.735879 0.472591 -0.173222 0.768825 0.410656 -0.093356 0.785493 0.351886 -0.053253 0.787789 0.280327 -0.043416 0.687345 0.416942 -0.126021 0.696235 0.367300 -0.162401 0.705826 0.316725 -0.196516 0.674215 0.317564 -0.164948 0.645776 0.316575 -0.130353 0.619201 0.315072 -0.094323 0.632958 0.295241 -0.079321 0.779384 0.471725 -0.156113 0.806947 0.417580 -0.168932 0.835372 0.364253 -0.181233 0.799905 0.375200 -0.205270 0.764476 0.385901 -0.228936 0.729352 0.396334 -0.253424 0.742668 0.386930 -0.276385 0.761573 0.224820 -0.013708 0.733128 0.269545 -0.050973 0.706418 0.314649 -0.088459 0.708024 0.277942 -0.110196 0.710409 0.241407 -0.131842 0.713267 0.204909 -0.153632 0.728759 0.185731 -0.167411 0.816435 0.220434 -0.058746 0.814699 0.251249 -0.116551 0.813113 0.282552 -0.173827 0.775890 0.263783 -0.181977 0.737916 0.246348 -0.189521 0.699876 0.228863 -0.196617 0.720816 0.233796 -0.214898 0.842675 0.232195 0.026096 
1.700000 0.755645 0.471878 -0.262279 0.737637 0.470544 -0.229829 0.736003 0.514372 -0.218283 0.723659 0.490617 -0.200665 0.732218 0.473377 -0.174009 0.759936 0.410529 -0.091404 0.784266 0.350176 -0.057925 0.789663 0.278071 -0.051877 0.679829 0.419111 -0.125952 0.695513 0.370746 -0.161488 0.711174 0.322595 -0.197364 0.677988 0.318395 -0.168451 0.645969 0.313682 -0.137951 0.615491 0.308393 -0.106214 0.630396 0.293477 -0.087417 0.775357 0.469859 -0.154157 0.805869 0.417709 -0.168159 0.837067 0.366371 -0.182358 0.800754 0.376266 -0.205754 0.764600 0.386186 -0.229072 0.729285 0.396548 -0.253264 0.742224 0.385819 -0.275847 0.764513 0.220001 -0.027292 0.733847 0.266392 -0.061387 0.703797 0.313171 -0.095589 0.707995 0.276784 -0.117356 0.712720 0.240361 -0.138742 0.717865 0.203943 -0.159352 0.733046 0.184605 -0.173216 0.821361 0.219709 -0.066861 0.819191 0.251757 -0.123062 0.817687 0.283675 -0.179028 0.781398 0.263220 -0.187146 0.743831 0.245157 -0.194769 0.705603 0.228841 -0.202136 0.726574 0.233132 -0.220412 0.844157 0.226320 0.016166 
1.768000 0.758477 0.471058 -0.262456 0.740068 0.470198 -0.230246 0.737153 0.514331 -0.220421 0.725272 0.490794 -0.202317 0.735035 0.472285 -0.177318 0.767848 0.406444 -0.100806 0.783690 0.346409 -0.061919 0.788127 0.274305 -0.054638 0.687302 0.415711 -0.134845 0.697381 0.364500 -0.168475 0.705899 0.312649 -0.201097 0.673868 0.314170 -0.169598 0.643151 0.314728 -0.136741 0.614046 0.315852 -0.102595 0.629561 0.298561 -0.086449 0.780252 0.469340 -0.161259 0.809583 0.415817 -0.171747 0.838944 0.362845 -0.182571 0.803046 0.372965 -0.206865 0.767158 0.382873 -0.231087 0.732841 0.393704 -0.256312 0.747541 0.385911 -0.279013 0.762877 0.216738 -0.028516 0.733582 0.264193 -0.061457 0.704436 0.311793 -0.094242 0.707812 0.275760 -0.116738 0.711523 0.239491 -0.138950 0.715647 0.203167 -0.159981 0.730508 0.183633 -0.173864 0.818263 0.215402 -0.070372 0.816144 0.248138 -0.126456 0.814739 0.281354 -0.181936 0.778165 0.261637 -0.189390 0.740670 0.244002 -0.196210 0.702658 0.227568 -0.202842 0.723418 0.231657 -0.221520 0.841374 0.224861 0.016046 
1.800000 0.757841 0.473463 -0.261460 0.740042 0.472127 -0.228918 0.736779 0.516120 -0.218606 0.725510 0.492292 -0.200460 0.735125 0.473674 -0.175383 0.767149 0.407205 -0.098523 0.783215 0.346218 -0.061167 0.788752 0.274010 -0.055276 0.686540 0.418663 -0.131509 0.695991 0.367484 -0.165397 0.705169 0.316173 -0.198755 0.672124 0.317012 -0.168705 0.642923 0.315751 -0.134940 0.615016 0.314226 -0.100209 0.629839 0.295305 -0.085514 0.780323 0.470672 -0.158176 0.807900 0.416296 -0.169398 0.836513 0.363201 -0.181272 0.801493 0.373434 -0.206426 0.766819 0.383510 -0.231786 0.733231 0.393665 -0.257979 0.747132 0.382808 -0.279920 0.764669 0.215837 -0.029576 0.733959 0.263272 -0.061859 0.703929 0.311228 -0.093851 0.706698 0.275446 -0.116871 0.709885 0.239397 -0.139022 0.713149 0.203251 -0.160181 0.727846 0.183816 -0.174364 0.819756 0.215818 -0.071998 0.815897 0.248602 -0.127934 0.812096 0.281803 -0.183233 0.775313 0.262011 -0.190170 0.737480 0.244339 -0.196523 0.699185 0.227974 -0.202546 0.719486 0.231929 -0.221720 0.842918 0.223942 0.014662 
1.864000 0.756935 0.471514 -0.261670 0.739118 0.469914 -0.229146 0.735623 0.513819 -0.218585 0.724432 0.489843 -0.200576 0.733414 0.472189 -0.174558 0.762465 0.408491 -0.094018 0.784166 0.347756 -0.059444 0.789567 0.275542 -0.053702 0.681796 0.418309 -0.127586 0.694301 0.368357 -0.162219 0.705930 0.318020 -0.196045 0.672794 0.317295 -0.165919 0.641385 0.315437 -0.134072 0.612375 0.313282 -0.100028 0.627292 0.294516 -0.084851 0.777087 0.469102 -0.155987 0.807474 0.416612 -0.168654 0.838344 0.364718 -0.181674 0.803096 0.375400 -0.206356 0.768139 0.385822 -0.231195 0.735241 0.396843 -0.257426 0.747762 0.383023 -0.278491 0.765341 0.217234 -0.028287 0.733313 0.263353 -0.060694 0.701911 0.309735 -0.092509 0.705594 0.274037 -0.115417 0.709717 0.238165 -0.137599 0.714058 0.202208 -0.159346 0.729591 0.184351 -0.174672 0.820404 0.217463 -0.070818 0.817429 0.250202 -0.126938 0.814998 0.282994 -0.182723 0.778376 0.262529 -0.189324 0.739927 0.245414 -0.194938 0.700929 0.229818 -0.200165 0.720682 0.234722 -0.219568 0.844439 0.225299 0.014867 
1.896000 0.757099 0.474470 -0.258940 0.739285 0.473101 -0.226403 0.736781 0.517025 -0.215592 0.725071 0.493210 -0.197707 0.734996 0.474246 -0.173023 0.767666 0.406584 -0.097487 0.784783 0.347273 -0.058249 0.787951 0.275534 -0.047989 0.686644 0.414117 -0.130859 0.695827 0.363665 -0.166110 0.704156 0.312728 -0.199253 0.671907 0.314061 -0.167863 0.640830 0.314279 -0.135375 0.611368 0.314896 -0.102109 0.626633 0.295614 -0.088313 0.778389 0.469786 -0.157205 0.807436 0.416218 -0.168297 0.836448 0.362922 -0.179924 0.802209 0.374973 -0.205682 0.767473 0.386624 -0.231023 0.733403 0.398492 -0.256257 0.743975 0.382633 -0.276961 0.761512 0.219763 -0.019263 0.731381 0.263138 -0.057128 0.701937 0.307068 -0.094644 0.705446 0.270711 -0.116793 0.709720 0.234646 -0.138619 0.714214 0.198637 -0.159873 0.732579 0.182915 -0.174511 0.817885 0.215903 -0.061352 0.817305 0.247990 -0.117992 0.817422 0.280700 -0.173875 0.780843 0.261368 -0.182740 0.742510 0.245279 -0.190519 0.704171 0.230111 -0.198745 0.725553 0.236181 -0.216260 0.842143 0.230063 0.023236 
1.932000 0.752755 0.478134 -0.259698 0.735250 0.475710 -0.227049 0.734303 0.519085 -0.213912 0.721967 0.494797 -0.197089 0.731576 0.475925 -0.172132 0.762379 0.408268 -0.095336 0.779430 0.347594 -0.057901 0.786938 0.275626 -0.050678 0.680818 0.419941 -0.125557 0.693810 0.370393 -0.160468 0.705704 0.320603 -0.195285 0.672559 0.318967 -0.165439 0.641707 0.316368 -0.132723 0.612704 0.314038 -0.098932 0.628746 0.294333 -0.086542 0.774745 0.471745 -0.154980 0.805115 0.419204 -0.167371 0.835627 0.366983 -0.179862 0.800566 0.378095 -0.204862 0.765437 0.389033 -0.229996 0.730611 0.400266 -0.255394 0.741216 0.384626 -0.276282 0.763244 0.216849 -0.025656 0.732495 0.262669 -0.059479 0.703521 0.309147 -0.093058 0.707075 0.272673 -0.114924 0.710925 0.236319 -0.136482 0.714875 0.199861 -0.158109 0.732858 0.183577 -0.172593 0.820619 0.218452 -0.065244 0.818441 0.251809 -0.120996 0.816172 0.285470 -0.176296 0.780355 0.264072 -0.184790 0.742919 0.245420 -0.192212 0.704460 0.228914 -0.198688 0.724607 0.234886 -0.217329 0.839135 0.228448 0.022108 
1.964000 0.756052 0.482303 -0.258190 0.736324 0.479141 -0.226899 0.735252 0.522068 -0.212353 0.721342 0.497494 -0.197276 0.730390 0.478483 -0.172281 0.759001 0.410423 -0.095233 0.777376 0.350075 -0.057911 0.786045 0.278352 -0.050087 0.677725 0.422927 -0.126438 0.691697 0.373441 -0.161133 0.705138 0.323759 -0.195736 0.671352 0.321367 -0.166762 0.641110 0.317684 -0.134124 0.612384 0.314354 -0.100460 0.629536 0.296324 -0.087368 0.772609 0.473908 -0.154431 0.802646 0.421119 -0.166275 0.832847 0.368726 -0.178718 0.798107 0.380176 -0.203972 0.763307 0.391265 -0.229268 0.729514 0.402492 -0.254834 0.740224 0.386528 -0.275380 0.762966 0.219413 -0.024958 0.733174 0.265016 -0.060009 0.704181 0.311107 -0.095198 0.707464 0.274001 -0.115866 0.711503 0.237075 -0.136508 0.715967 0.200155 -0.156842 0.734570 0.183979 -0.170658 0.819755 0.221144 -0.064546 0.819245 0.252905 -0.121163 0.818535 0.284964 -0.177133 0.782658 0.263503 -0.184738 0.745086 0.244933 -0.191596 0.706489 0.228786 -0.197960 0.726922 0.233592 -0.216640 0.839497 0.231979 0.022526 
1.996000 0.757140 0.477986 -0.258616 0.737747 0.474277 -0.227170 0.735218 0.517175 -0.212719 0.722319 0.492183 -0.197365 0.731823 0.475030 -0.170993 0.761840 0.412293 -0.088943 0.782175 0.352149 -0.052723 0.787034 0.280154 -0.045381 0.679982 0.419679 -0.119110 0.693007 0.372810 -0.157795 0.706125 0.325712 -0.195506 0.673316 0.320848 -0.165706 0.642422 0.315323 -0.133993 0.612663 0.309644 -0.101106 0.629215 0.292358 -0.085967 0.774941 0.470787 -0.153048 0.806241 0.419343 -0.168162 0.837803 0.368387 -0.183525 0.803009 0.380298 -0.208363 0.768393 0.392268 -0.233331 0.734837 0.404514 -0.258916 0.742611 0.385207 -0.277864 0.762459 0.222438 -0.018507 0.732279 0.265473 -0.055939 0.703512 0.308949 -0.093352 0.708817 0.272866 -0.115552 0.714420 0.236621 -0.137237 0.720044 0.200286 -0.158453 0.739084 0.184344 -0.171896 0.818837 0.222241 -0.061460 0.819220 0.253672 -0.118952 0.820037 0.285589 -0.176074 0.784511 0.264268 -0.185459 0.747556 0.245307 -0.193377 0.709800 0.227654 -0.200246 0.730322 0.232973 -0.218676 0.839305 0.231804 0.026320 
2.032000 0.760946 0.465993 -0.257665 0.741301 0.468440 -0.226277 0.741103 0.513228 -0.219124 0.726847 0.491769 -0.200134 0.735316 0.473941 -0.174076 0.762817 0.409748 -0.093276 0.776179 0.348555 -0.055573 0.785067 0.276985 -0.050938 0.683140 0.423159 -0.127092 0.697364 0.372731 -0.160524 0.711373 0.322663 -0.195056 0.677580 0.319930 -0.166999 0.645244 0.317097 -0.136132 0.613962 0.313429 -0.104394 0.630683 0.297450 -0.088068 0.778895 0.471607 -0.153463 0.809087 0.419208 -0.167355 0.839816 0.367372 -0.180822 0.807216 0.380142 -0.207723 0.775057 0.392184 -0.234591 0.744050 0.403104 -0.262394 0.750903 0.380447 -0.277561 0.762827 0.216955 -0.027593 0.733715 0.264065 -0.061080 0.705545 0.312138 -0.093163 0.710131 0.276377 -0.116223 0.715220 0.240599 -0.138599 0.720655 0.204673 -0.160431 0.738499 0.187603 -0.174182 0.819503 0.220928 -0.067463 0.819554 0.254575 -0.123378 0.820260 0.288271 -0.179095 0.784792 0.266803 -0.188470 0.747618 0.248267 -0.196223 0.709492 0.231109 -0.202580 0.729902 0.236155 -0.221097 0.839952 0.229392 0.020204 
2.064000 0.754104 0.472045 -0.258055 0.737396 0.473569 -0.224934 0.738363 0.518044 -0.216303 0.725646 0.496047 -0.196842 0.735302 0.476674 -0.172335 0.766891 0.407658 -0.097214 0.782176 0.346851 -0.059433 0.787468 0.274878 -0.052051 0.685769 0.420567 -0.127867 0.698615 0.371291 -0.163652 0.711183 0.322024 -0.198691 0.677175 0.320081 -0.169936 0.644487 0.317268 -0.139881 0.612318 0.314293 -0.109434 0.628505 0.297502 -0.093750 0.779397 0.472518 -0.155170 0.808214 0.419011 -0.167345 0.837518 0.366155 -0.179712 0.805233 0.379554 -0.207089 0.772675 0.392775 -0.234108 0.740116 0.406098 -0.261137 0.743506 0.383210 -0.277194 0.761806 0.216967 -0.027118 0.732313 0.263307 -0.061691 0.703819 0.310558 -0.095553 0.707642 0.274447 -0.117940 0.711127 0.238268 -0.139350 0.714395 0.202072 -0.160164 0.733043 0.186078 -0.174056 0.818953 0.216499 -0.066808 0.818230 0.249712 -0.122715 0.817469 0.283574 -0.177927 0.780746 0.264116 -0.186364 0.742465 0.247493 -0.193687 0.703502 0.232244 -0.199819 0.723851 0.236775 -0.218517 0.838343 0.226584 0.021156 
2.100000 0.754528 0.473002 -0.258971 0.736292 0.471706 -0.226676 0.733477 0.515740 -0.216094 0.721595 0.492002 -0.198219 0.731880 0.473449 -0.173373 0.764984 0.407027 -0.096774 0.780550 0.346541 -0.058669 0.786161 0.274683 -0.051383 0.682993 0.420053 -0.125366 0.696393 0.372178 -0.162806 0.708940 0.323679 -0.199195 0.675977 0.320308 -0.169208 0.644023 0.316931 -0.137807 0.613099 0.314463 -0.105919 0.630026 0.299036 -0.089469 0.776239 0.470751 -0.156110 0.806865 0.418132 -0.167029 0.837719 0.366003 -0.179016 0.806059 0.379255 -0.207340 0.774124 0.392657 -0.235483 0.742611 0.406743 -0.263011 0.745227 0.382449 -0.277067 0.761232 0.216798 -0.025656 0.732602 0.263202 -0.060996 0.705411 0.310138 -0.096249 0.708851 0.274212 -0.119056 0.713245 0.238162 -0.141130 0.717569 0.201602 -0.162241 0.735000 0.184492 -0.176289 0.818376 0.216579 -0.066051 0.818426 0.249588 -0.122136 0.818341 0.283272 -0.177472 0.782325 0.263263 -0.187222 0.744623 0.245935 -0.195585 0.706357 0.229319 -0.203023 0.726917 0.235164 -0.221261 0.838238 0.226422 0.020883 
2.132000 0.755859 0.488883 -0.258019 0.736427 0.477556 -0.228515 0.726499 0.516857 -0.208607 0.717580 0.488109 -0.197741 0.728805 0.470052 -0.172918 0.767083 0.405761 -0.097087 0.781704 0.345647 -0.057717 0.787482 0.273557 -0.050326 0.686323 0.412708 -0.131085 0.695207 0.361812 -0.165635 0.703279 0.310294 -0.198559 0.672085 0.311411 -0.166222 0.641742 0.311583 -0.133182 0.612270 0.312047 -0.099497 0.630996 0.309743 -0.078584 0.777446 0.472876 -0.153321 0.805941 0.419303 -0.165591 0.834046 0.365811 -0.177603 0.803016 0.381418 -0.205812 0.771815 0.396602 -0.234341 0.740652 0.411175 -0.262512 0.740118 0.385847 -0.274665 0.763121 0.215107 -0.024851 0.733383 0.260547 -0.059361 0.705982 0.306662 -0.093512 0.710419 0.270792 -0.116028 0.715342 0.234713 -0.137817 0.720459 0.198429 -0.159102 0.737795 0.180515 -0.172357 0.819705 0.215943 -0.065777 0.818453 0.249234 -0.122004 0.818050 0.282341 -0.178177 0.782437 0.260925 -0.186508 0.745736 0.241278 -0.194583 0.708430 0.222693 -0.202308 0.729456 0.228157 -0.220224 0.839363 0.226069 0.022310 
2.164000 0.755627 0.482078 -0.259744 0.737671 0.474971 -0.228032 0.733155 0.516449 -0.210555 0.722422 0.489641 -0.196722 0.732218 0.471688 -0.171143 0.764682 0.407249 -0.092355 0.781461 0.346129 -0.055401 0.786552 0.273746 -0.049616 0.683548 0.417442 -0.124872 0.694255 0.367032 -0.159440 0.704496 0.316813 -0.194159 0.673589 0.315413 -0.162051 0.645990 0.312411 -0.127088 0.620476 0.308749 -0.089909 0.637672 0.306606 -0.067300 0.778683 0.470518 -0.151657 0.806933 0.417314 -0.166410 0.835657 0.364746 -0.180982 0.803310 0.379491 -0.207464 0.771010 0.393895 -0.233996 0.738641 0.407905 -0.260884 0.739471 0.383792 -0.275306 0.761837 0.215245 -0.024532 0.734941 0.263490 -0.057542 0.710056 0.312315 -0.090847 0.712336 0.276130 -0.113452 0.714699 0.239834 -0.135797 0.717457 0.203376 -0.156999 0.732929 0.183847 -0.170336 0.817169 0.215665 -0.067073 0.817083 0.248611 -0.123330 0.817255 0.281784 -0.178999 0.780887 0.261485 -0.187013 0.743366 0.243530 -0.194356 0.705176 0.226648 -0.200944 0.725907 0.230909 -0.219564 0.839779 0.223413 0.020099 
2.200000 0.755175 0.479574 -0.260586 0.737685 0.473905 -0.228325 0.733937 0.516159 -0.212304 0.723081 0.490078 -0.197191 0.733462 0.471729 -0.172011 0.767067 0.405573 -0.094365 0.787515 0.344096 -0.059542 0.792077 0.271447 -0.052985 0.684752 0.415726 -0.123732 0.695890 0.367571 -0.161430 0.706927 0.318861 -0.197675 0.676444 0.315380 -0.165247 0.647571 0.311318 -0.131430 0.620748 0.307189 -0.096014 0.637157 0.305749 -0.072959 0.777813 0.469609 -0.153248 0.806169 0.416501 -0.167498 0.835605 0.364640 -0.182490 0.803804 0.379472 -0.209494 0.771991 0.394013 -0.236311 0.740450 0.407873 -0.262947 0.743571 0.384393 -0.278105 0.766131 0.213377 -0.028283 0.736767 0.260849 -0.060392 0.710840 0.309336 -0.093314 0.713101 0.273652 -0.116522 0.714905 0.237327 -0.138384 0.716741 0.200919 -0.158815 0.733119 0.182772 -0.172823 0.822904 0.213115 -0.069178 0.820540 0.247387 -0.124375 0.818301 0.281500 -0.178934 0.781490 0.261544 -0.186286 0.743628 0.243617 -0.193302 0.705324 0.227085 -0.200824 0.726051 0.232101 -0.219084 0.844211 0.220611 0.017645 
2.232000 0.754922 0.479617 -0.259596 0.737014 0.475022 -0.227364 0.730920 0.517792 -0.214030 0.721039 0.492108 -0.197656 0.730746 0.473794 -0.172251 0.763405 0.408220 -0.094325 0.781636 0.348228 -0.056239 0.787498 0.276054 -0.049499 0.682915 0.413923 -0.129593 0.695644 0.364449 -0.164909 0.707121 0.314371 -0.198773 0.675083 0.313293 -0.167060 0.645466 0.310546 -0.133141 0.618382 0.307692 -0.097359 0.631629 0.306559 -0.072225 0.775246 0.471384 -0.153983 0.803355 0.418308 -0.169759 0.832369 0.366087 -0.185562 0.799696 0.381030 -0.211471 0.767254 0.395788 -0.237555 0.734967 0.410107 -0.264258 0.736667 0.386187 -0.278878 0.763291 0.217689 -0.024106 0.733164 0.263776 -0.057962 0.705320 0.310677 -0.091744 0.708105 0.274488 -0.113962 0.710770 0.238178 -0.135408 0.713503 0.201751 -0.156693 0.730453 0.184101 -0.170737 0.819356 0.218143 -0.064978 0.817270 0.250418 -0.121498 0.815389 0.283196 -0.177434 0.779326 0.262278 -0.185712 0.741310 0.244580 -0.192483 0.702548 0.228707 -0.198572 0.722983 0.233163 -0.217255 0.840701 0.226422 0.020965 
2.264000 0.752510 0.482330 -0.258892 0.734815 0.476822 -0.226716 0.729928 0.519203 -0.211446 0.719530 0.493121 -0.196017 0.728955 0.475396 -0.170013 0.760042 0.411260 -0.089805 0.784128 0.350391 -0.057000 0.789516 0.277998 -0.050880 0.679340 0.420249 -0.122752 0.692789 0.370435 -0.157230 0.705510 0.320490 -0.191503 0.671616 0.318956 -0.162470 0.640106 0.316301 -0.130546 0.611615 0.313316 -0.095338 0.626290 0.314075 -0.070814 0.774004 0.473022 -0.150668 0.802605 0.419723 -0.164339 0.831545 0.366774 -0.178020 0.799621 0.381281 -0.205207 0.767737 0.395714 -0.232643 0.735961 0.410153 -0.260393 0.737831 0.388528 -0.278318 0.765193 0.219394 -0.026184 0.733578 0.265488 -0.058068 0.700844 0.310885 -0.089174 0.706960 0.275560 -0.112891 0.713962 0.239407 -0.135774 0.721912 0.203092 -0.156638 0.736885 0.183208 -0.170047 0.820624 0.219774 -0.066472 0.818771 0.252120 -0.122610 0.818411 0.284376 -0.178590 0.783206 0.261971 -0.186495 0.745773 0.243149 -0.193174 0.707930 0.225748 -0.200038 0.728664 0.230154 -0.218596 0.842183 0.227894 0.019278 
2.300000 0.750343 0.483717 -0.257096 0.731369 0.478635 -0.225621 0.727352 0.521199 -0.210731 0.715647 0.495428 -0.195871 0.726139 0.476546 -0.171581 0.761908 0.410137 -0.097596 0.783150 0.350730 -0.060858 0.790298 0.279153 -0.052754 0.682467 0.415135 -0.135523 0.693906 0.363266 -0.167473 0.703467 0.310926 -0.198904 0.670078 0.313434 -0.168807 0.638153 0.314452 -0.137202 0.608348 0.316023 -0.103876 0.623858 0.316944 -0.080158 0.773525 0.474102 -0.156593 0.801793 0.420509 -0.169207 0.829177 0.366469 -0.181770 0.794891 0.379905 -0.207001 0.760727 0.393959 -0.232625 0.726983 0.408829 -0.257699 0.731592 0.387793 -0.275843 0.767379 0.221521 -0.025265 0.733303 0.265788 -0.059476 0.698971 0.310445 -0.093173 0.704203 0.274131 -0.114885 0.709577 0.237962 -0.136134 0.715093 0.201733 -0.157138 0.730864 0.182757 -0.170833 0.822626 0.221000 -0.067355 0.816677 0.252107 -0.123905 0.811675 0.283513 -0.180321 0.775523 0.262443 -0.187644 0.738329 0.243122 -0.194223 0.700659 0.224798 -0.200273 0.720816 0.230284 -0.219112 0.848209 0.234014 0.016377 
2.332000 0.754304 0.480583 -0.257259 0.733932 0.476232 -0.226544 0.728080 0.519172 -0.213453 0.716290 0.493691 -0.198095 0.726432 0.475442 -0.172936 0.760491 0.410117 -0.095723 0.780683 0.349995 -0.059510 0.790016 0.278346 -0.053465 0.680235 0.416702 -0.129990 0.694178 0.366790 -0.164182 0.707028 0.316819 -0.198481 0.673416 0.315138 -0.169118 0.640656 0.313061 -0.138494 0.609174 0.311686 -0.107136 0.625937 0.314919 -0.084575 0.771251 0.474175 -0.154961 0.800839 0.421379 -0.168725 0.829574 0.368690 -0.182675 0.795275 0.381794 -0.207771 0.761215 0.395104 -0.233152 0.728482 0.408516 -0.259020 0.735337 0.388320 -0.277366 0.769699 0.219189 -0.026882 0.735754 0.262797 -0.061435 0.701762 0.306872 -0.095545 0.708430 0.271016 -0.117641 0.715100 0.235240 -0.139369 0.721098 0.199188 -0.160588 0.737158 0.180686 -0.174649 0.823563 0.221699 -0.070486 0.818685 0.253045 -0.127142 0.814237 0.285078 -0.183017 0.779393 0.261962 -0.190221 0.742645 0.241791 -0.196629 0.705764 0.222315 -0.203378 0.725977 0.228287 -0.222265 0.850440 0.234662 0.013919 
2.364000 0.751503 0.478557 -0.256339 0.731915 0.475677 -0.224940 0.729117 0.519020 -0.212049 0.716338 0.494414 -0.196072 0.726421 0.476025 -0.171016 0.760925 0.410676 -0.094532 0.780330 0.350787 -0.057320 0.787665 0.278962 -0.050254 0.681079 0.416079 -0.131177 0.694757 0.367270 -0.166936 0.706980 0.317124 -0.200522 0.673618 0.316319 -0.170068 0.641094 0.314404 -0.139402 0.610620 0.313454 -0.107059 0.630204 0.321440 -0.088499 0.772132 0.474539 -0.153575 0.799477 0.420790 -0.168381 0.826388 0.366854 -0.182713 0.791520 0.380623 -0.206606 0.756762 0.394328 -0.230694 0.722345 0.408065 -0.255223 0.730027 0.390443 -0.275816 0.764600 0.220457 -0.024134 0.734046 0.264413 -0.060537 0.705041 0.308985 -0.097545 0.708164 0.272105 -0.118279 0.711338 0.235088 -0.138121 0.715495 0.198119 -0.157626 0.732136 0.179160 -0.170382 0.820792 0.221654 -0.065984 0.818388 0.251849 -0.123922 0.815050 0.282632 -0.180829 0.779566 0.260166 -0.188150 0.742888 0.240345 -0.194967 0.705565 0.222020 -0.201954 0.726880 0.225273 -0.220138 0.842976 0.232478 0.020256 
2.400000 0.754159 0.476410 -0.257016 0.734546 0.472819 -0.225708 0.730064 0.516045 -0.212668 0.718041 0.491017 -0.196700 0.727672 0.473941 -0.170405 0.759225 0.411778 -0.089061 0.781886 0.352377 -0.052741 0.789112 0.280451 -0.045155 0.678145 0.417721 -0.122267 0.695080 0.369806 -0.157945 0.711173 0.321455 -0.192784 0.677811 0.316984 -0.163263 0.645968 0.312066 -0.131831 0.615296 0.307636 -0.099577 0.632904 0.318807 -0.080504 0.771252 0.471597 -0.151899 0.800888 0.419110 -0.166300 0.830832 0.366893 -0.181452 0.796189 0.379516 -0.206079 0.761334 0.391732 -0.230273 0.728403 0.404418 -0.255055 0.738134 0.387417 -0.275260 0.766830 0.222116 -0.017514 0.736943 0.266028 -0.053897 0.708348 0.310206 -0.089926 0.708509 0.273848 -0.112043 0.709988 0.237504 -0.134194 0.712338 0.201232 -0.156329 0.729020 0.183744 -0.171038 0.820866 0.222916 -0.062470 0.819037 0.252712 -0.120654 0.817501 0.283001 -0.178413 0.781242 0.262331 -0.186646 0.742995 0.245076 -0.193243 0.703810 0.229902 -0.198860 0.724539 0.233203 -0.217522 0.845656 0.233487 0.024413 
2.432000 0.753180 0.473161 -0.256212 0.733469 0.471626 -0.224787 0.730377 0.515481 -0.213645 0.717537 0.491583 -0.196617 0.726686 0.473851 -0.170588 0.756264 0.409668 -0.089999 0.778049 0.348570 -0.055885 0.786046 0.276287 -0.051954 0.675664 0.417926 -0.123471 0.693057 0.371357 -0.160728 0.710689 0.324924 -0.197830 0.676552 0.318061 -0.170861 0.644100 0.310289 -0.141309 0.612406 0.302203 -0.111317 0.626916 0.311754 -0.089062 0.769786 0.471086 -0.151529 0.800491 0.420028 -0.168967 0.831835 0.369707 -0.186194 0.796194 0.381432 -0.209744 0.760824 0.393345 -0.233166 0.726226 0.405565 -0.257317 0.737411 0.390948 -0.278611 0.763940 0.216368 -0.028194 0.732908 0.261290 -0.062598 0.702827 0.306616 -0.096869 0.707508 0.270071 -0.118355 0.712324 0.233427 -0.139395 0.716784 0.196673 -0.159840 0.735979 0.182038 -0.174486 0.818693 0.219842 -0.070781 0.817193 0.253167 -0.126790 0.816413 0.286202 -0.182460 0.780745 0.264021 -0.188430 0.743416 0.244320 -0.194011 0.705416 0.226534 -0.199602 0.724926 0.232593 -0.218671 0.842553 0.227075 0.016399 
2.468000 0.754862 0.477482 -0.252982 0.736376 0.475803 -0.220839 0.728780 0.519712 -0.212419 0.719258 0.495684 -0.193538 0.730013 0.476698 -0.169182 0.766355 0.409290 -0.095036 0.783464 0.348076 -0.059027 0.788530 0.275907 -0.054266 0.685698 0.415731 -0.128595 0.698068 0.367934 -0.166301 0.710734 0.319729 -0.203175 0.677435 0.313761 -0.174358 0.645212 0.306609 -0.144660 0.613730 0.298821 -0.114357 0.627815 0.308171 -0.091831 0.775504 0.475595 -0.152261 0.804718 0.423325 -0.168791 0.834175 0.371499 -0.185435 0.797935 0.383408 -0.207859 0.761884 0.395045 -0.230210 0.727160 0.406672 -0.253585 0.737760 0.392580 -0.275500 0.764831 0.217274 -0.028933 0.733411 0.261186 -0.064497 0.703913 0.305283 -0.100043 0.709777 0.268850 -0.121044 0.714886 0.232123 -0.141424 0.718540 0.195033 -0.161350 0.739301 0.182639 -0.175911 0.820085 0.218490 -0.072179 0.818411 0.253199 -0.127716 0.817133 0.288272 -0.182613 0.781557 0.265938 -0.188995 0.744657 0.245408 -0.194608 0.707129 0.226726 -0.199651 0.726202 0.233575 -0.219074 0.842378 0.225913 0.015524 
2.500000 0.753732 0.478206 -0.255681 0.736140 0.475554 -0.223095 0.728724 0.519126 -0.213081 0.719709 0.494534 -0.194647 0.729569 0.475711 -0.169656 0.761791 0.408070 -0.092980 0.782125 0.346988 -0.058064 0.789010 0.274757 -0.052846 0.680400 0.415534 -0.124875 0.696176 0.368702 -0.162407 0.711449 0.321905 -0.199948 0.678153 0.316388 -0.171147 0.645849 0.310095 -0.141047 0.614112 0.303289 -0.110577 0.629554 0.310713 -0.088224 0.773550 0.471924 -0.152018 0.803519 0.420100 -0.167805 0.833687 0.368569 -0.184307 0.797617 0.380595 -0.207293 0.761763 0.392884 -0.230433 0.727639 0.406151 -0.254131 0.739669 0.394589 -0.276784 0.766196 0.215820 -0.027267 0.735209 0.260335 -0.062414 0.705247 0.305045 -0.097461 0.710332 0.268793 -0.119345 0.715674 0.232337 -0.140847 0.720507 0.195410 -0.161725 0.740674 0.181813 -0.176054 0.820961 0.217681 -0.071285 0.818878 0.251074 -0.127260 0.817064 0.285231 -0.182490 0.781489 0.263497 -0.189792 0.744869 0.243671 -0.196111 0.707672 0.224509 -0.201594 0.726921 0.230932 -0.221105 0.848258 0.226853 0.012399 
2.532000 0.748627 0.477796 -0.256393 0.732107 0.473942 -0.223378 0.724789 0.517172 -0.211698 0.716507 0.491932 -0.193818 0.728079 0.473580 -0.169296 0.766164 0.407940 -0.094107 0.785284 0.346962 -0.058676 0.789726 0.274819 -0.052974 0.683708 0.415201 -0.122806 0.697876 0.371137 -0.164129 0.710798 0.326551 -0.204102 0.677283 0.321491 -0.174306 0.645835 0.313926 -0.143193 0.615862 0.306325 -0.110829 0.631369 0.312964 -0.088211 0.773105 0.474041 -0.151699 0.801152 0.420838 -0.166745 0.829884 0.368349 -0.182446 0.793867 0.380703 -0.205273 0.757697 0.392833 -0.227858 0.722344 0.405050 -0.250566 0.735382 0.396793 -0.274122 0.765014 0.216945 -0.026919 0.735261 0.260672 -0.064403 0.706072 0.304760 -0.101847 0.711462 0.267654 -0.122334 0.717423 0.230588 -0.142604 0.723273 0.193455 -0.162550 0.743800 0.180237 -0.176743 0.820307 0.216709 -0.070684 0.820459 0.249923 -0.126970 0.821314 0.283772 -0.182434 0.785842 0.261911 -0.190001 0.748672 0.242161 -0.196432 0.711270 0.222990 -0.202355 0.730870 0.230015 -0.221253 0.848747 0.227873 0.012507 
2.568000 0.752641 0.485965 -0.254258 0.736279 0.480003 -0.221464 0.729339 0.522363 -0.206817 0.720986 0.496019 -0.190631 0.732001 0.476430 -0.166766 0.768341 0.406825 -0.094242 0.785304 0.345661 -0.057817 0.787184 0.273462 -0.051163 0.686150 0.414834 -0.124096 0.695207 0.367874 -0.163721 0.703379 0.320330 -0.202003 0.672008 0.317737 -0.170084 0.641687 0.313911 -0.137794 0.612328 0.309615 -0.104589 0.629350 0.317258 -0.083458 0.776552 0.473136 -0.151385 0.804074 0.419709 -0.166669 0.831975 0.366697 -0.181946 0.795253 0.377083 -0.204592 0.758397 0.387167 -0.227086 0.721454 0.397122 -0.249536 0.735665 0.395270 -0.273785 0.760287 0.216330 -0.025247 0.731438 0.260596 -0.062018 0.703307 0.304617 -0.098400 0.709604 0.268288 -0.119320 0.715499 0.231706 -0.139913 0.720480 0.194855 -0.160402 0.741084 0.181776 -0.174517 0.816126 0.214366 -0.067956 0.817584 0.248444 -0.123915 0.820405 0.282517 -0.179757 0.783813 0.262555 -0.187428 0.746656 0.243683 -0.194085 0.708898 0.225178 -0.199738 0.728348 0.231723 -0.218914 0.837947 0.223051 0.020259 
2.600000 0.753818 0.483417 -0.258200 0.737174 0.478043 -0.225444 0.734287 0.520409 -0.209557 0.723578 0.494500 -0.194071 0.733102 0.475359 -0.169261 0.763623 0.406807 -0.093226 0.782652 0.345570 -0.057569 0.788320 0.273125 -0.051828 0.682274 0.414387 -0.126125 0.694126 0.366148 -0.163479 0.705829 0.317647 -0.200126 0.673275 0.314308 -0.169915 0.642597 0.310227 -0.137677 0.613726 0.305844 -0.103663 0.629962 0.313010 -0.081496 0.775130 0.471166 -0.152194 0.804506 0.419112 -0.168388 0.834088 0.367549 -0.184168 0.797762 0.378200 -0.207194 0.761528 0.388617 -0.230075 0.725818 0.398988 -0.253161 0.740789 0.396497 -0.276869 0.764162 0.214540 -0.026803 0.733556 0.258872 -0.062481 0.704210 0.303661 -0.097641 0.709705 0.267646 -0.119710 0.715209 0.231493 -0.141188 0.720198 0.195196 -0.162189 0.741450 0.182844 -0.176066 0.820529 0.215660 -0.068030 0.819975 0.249637 -0.123600 0.819874 0.283924 -0.178728 0.784074 0.263134 -0.187476 0.746397 0.245221 -0.194261 0.708493 0.227193 -0.200162 0.728159 0.233838 -0.219142 0.841541 0.222292 0.017231 
2.636000 0.754867 0.479299 -0.259778 0.738008 0.474729 -0.227015 0.734486 0.517513 -0.212476 0.724019 0.491949 -0.196264 0.733358 0.473105 -0.171081 0.765001 0.405838 -0.093998 0.783504 0.344130 -0.058852 0.788088 0.271583 -0.053418 0.685502 0.412519 -0.131030 0.695224 0.361948 -0.165697 0.705017 0.311334 -0.200178 0.672669 0.310392 -0.169936 0.641205 0.307710 -0.138283 0.611061 0.303974 -0.105728 0.626844 0.310381 -0.083244 0.777444 0.472650 -0.149596 0.805102 0.419479 -0.165325 0.832929 0.366617 -0.180885 0.797052 0.378198 -0.204387 0.760956 0.389181 -0.227652 0.724798 0.399697 -0.250615 0.738315 0.395903 -0.275034 0.762707 0.213034 -0.029384 0.731458 0.258126 -0.063069 0.701940 0.303590 -0.096586 0.706276 0.267515 -0.118732 0.710820 0.231175 -0.140235 0.716047 0.194941 -0.161307 0.737791 0.183267 -0.175019 0.818759 0.213555 -0.070103 0.817834 0.249314 -0.124403 0.818367 0.284925 -0.178719 0.782060 0.264161 -0.186014 0.744221 0.245815 -0.192152 0.705902 0.228525 -0.197497 0.725080 0.235451 -0.216776 0.840593 0.220161 0.015213 
2.668000 0.752513 0.479827 -0.257493 0.735606 0.475264 -0.224760 0.734137 0.517797 -0.209278 0.722540 0.492378 -0.193644 0.731897 0.473425 -0.168644 0.762515 0.405692 -0.091895 0.781914 0.344188 -0.056958 0.788553 0.271775 -0.052434 0.681944 0.413750 -0.126327 0.694734 0.365131 -0.162728 0.706848 0.316338 -0.198699 0.674237 0.313395 -0.168555 0.642974 0.309750 -0.136559 0.612962 0.305791 -0.103607 0.629383 0.311319 -0.081268 0.774780 0.470883 -0.149653 0.804949 0.419293 -0.166106 0.835355 0.368184 -0.182169 0.798667 0.379227 -0.204585 0.762181 0.390189 -0.227184 0.726460 0.401723 -0.250838 0.741242 0.398511 -0.274600 0.764845 0.212216 -0.029323 0.734276 0.258088 -0.062865 0.704089 0.303648 -0.095652 0.708548 0.267561 -0.117978 0.713895 0.231291 -0.140100 0.719708 0.195096 -0.161517 0.740563 0.182571 -0.175875 0.820781 0.214645 -0.069386 0.820773 0.249628 -0.124027 0.822318 0.284257 -0.178840 0.786283 0.263262 -0.186516 0.748576 0.244867 -0.193264 0.710070 0.228102 -0.199129 0.729617 0.234800 -0.218079 0.840591 0.221161 0.017897 
2.700000 0.754024 0.474816 -0.255931 0.736159 0.471967 -0.223527 0.733135 0.515405 -0.211166 0.721697 0.490773 -0.194272 0.731024 0.471691 -0.169545 0.762526 0.404158 -0.093881 0.782969 0.343501 -0.058150 0.788889 0.271239 -0.051859 0.683240 0.409251 -0.132190 0.695123 0.359159 -0.166826 0.706760 0.308931 -0.199964 0.674742 0.308748 -0.168548 0.643708 0.306356 -0.136531 0.613342 0.303285 -0.103910 0.629496 0.307981 -0.081372 0.775332 0.470428 -0.150461 0.805414 0.418518 -0.166262 0.835318 0.366723 -0.181151 0.800291 0.378556 -0.205483 0.765015 0.390053 -0.229227 0.729546 0.401180 -0.252900 0.743254 0.395189 -0.276764 0.764512 0.212591 -0.026944 0.734084 0.257759 -0.061392 0.704535 0.303354 -0.095151 0.709298 0.267843 -0.118112 0.713514 0.232287 -0.140640 0.716940 0.196524 -0.162924 0.737751 0.184275 -0.177475 0.820458 0.213581 -0.068654 0.819729 0.248302 -0.123894 0.820225 0.283089 -0.179044 0.783702 0.263441 -0.187940 0.745549 0.246768 -0.194307 0.706768 0.230508 -0.199530 0.725604 0.237418 -0.218994 0.841921 0.221574 0.018969 
2.768000 0.752336 0.471868 -0.252262 0.735499 0.470877 -0.219198 0.735434 0.514729 -0.207787 0.723158 0.491248 -0.189858 0.732540 0.471685 -0.165502 0.763821 0.402558 -0.091220 0.782592 0.341048 -0.056121 0.789082 0.268854 -0.053274 0.684017 0.408824 -0.128342 0.695931 0.359701 -0.164589 0.706135 0.309990 -0.199534 0.673807 0.308972 -0.168170 0.643487 0.306779 -0.134849 0.615020 0.304602 -0.100217 0.631338 0.310194 -0.077756 0.775181 0.468952 -0.148068 0.806917 0.418861 -0.166528 0.838569 0.368695 -0.184171 0.802618 0.380213 -0.207338 0.766778 0.391762 -0.230262 0.731719 0.403571 -0.253551 0.744872 0.395056 -0.276929 0.765928 0.209012 -0.030145 0.735432 0.256162 -0.061881 0.705926 0.303656 -0.093114 0.709345 0.268193 -0.116531 0.713820 0.232708 -0.139664 0.718919 0.197064 -0.162562 0.738913 0.183701 -0.177402 0.820758 0.212297 -0.073304 0.819149 0.249304 -0.127021 0.818815 0.286095 -0.180628 0.782863 0.264919 -0.188396 0.745647 0.246035 -0.195328 0.707783 0.228330 -0.201296 0.726709 0.236162 -0.220585 0.845449 0.216347 0.011524 
2.800000 0.748364 0.466098 -0.250846 0.732636 0.468076 -0.217227 0.736302 0.512162 -0.207990 0.722848 0.490591 -0.188554 0.732814 0.470732 -0.164598 0.765332 0.400396 -0.091389 0.782689 0.339473 -0.054779 0.790640 0.267661 -0.051781 0.684468 0.404498 -0.125567 0.694758 0.354918 -0.161549 0.702973 0.305480 -0.197162 0.673190 0.304399 -0.163447 0.645679 0.301325 -0.127797 0.620375 0.297958 -0.090934 0.634407 0.303246 -0.066870 0.774803 0.467515 -0.147850 0.805411 0.417377 -0.168075 0.836545 0.367713 -0.187606 0.800310 0.380000 -0.209793 0.764219 0.391941 -0.231816 0.728721 0.403754 -0.254788 0.739836 0.392238 -0.277861 0.769431 0.207585 -0.027387 0.738013 0.255418 -0.057431 0.708025 0.303845 -0.087058 0.711584 0.269095 -0.111423 0.715548 0.234734 -0.136018 0.719519 0.200126 -0.160404 0.736109 0.183389 -0.175987 0.823046 0.211667 -0.072350 0.819737 0.248352 -0.126256 0.817720 0.285170 -0.179900 0.782020 0.263954 -0.188441 0.744858 0.244840 -0.195880 0.706633 0.228160 -0.201773 0.726175 0.235210 -0.220688 0.849546 0.216866 0.011511 
2.864000 0.749797 0.471294 -0.252020 0.735640 0.472098 -0.217711 0.739530 0.515999 -0.207363 0.727190 0.493751 -0.187936 0.735703 0.473858 -0.163375 0.765079 0.403526 -0.088668 0.784062 0.341889 -0.053891 0.790326 0.269556 -0.050203 0.686991 0.411175 -0.128235 0.697468 0.360077 -0.161862 0.707140 0.308789 -0.195004 0.674727 0.308408 -0.164146 0.644869 0.306381 -0.130756 0.617602 0.303481 -0.095300 0.633251 0.305240 -0.071612 0.779519 0.469172 -0.145125 0.808191 0.417914 -0.165178 0.836779 0.366895 -0.184955 0.801646 0.380724 -0.208222 0.766479 0.394205 -0.231584 0.731569 0.407656 -0.255283 0.741175 0.394167 -0.278072 0.766836 0.210135 -0.026334 0.736222 0.256659 -0.058891 0.707161 0.303570 -0.091379 0.712519 0.268744 -0.115273 0.717057 0.233996 -0.139104 0.720847 0.198975 -0.162532 0.737896 0.182418 -0.177703 0.822078 0.212695 -0.069708 0.819443 0.248284 -0.124420 0.816784 0.284544 -0.178349 0.780991 0.263724 -0.187482 0.743840 0.244913 -0.195177 0.706256 0.226545 -0.202017 0.726183 0.233498 -0.220647 0.846156 0.218250 0.016789 
2.900000 0.745942 0.469569 -0.250134 0.732949 0.471810 -0.215397 0.737557 0.515969 -0.206786 0.725633 0.494574 -0.186190 0.734802 0.474420 -0.162151 0.765070 0.403146 -0.089047 0.786122 0.341580 -0.055437 0.792090 0.269190 -0.051494 0.684884 0.410576 -0.124730 0.697253 0.361189 -0.160423 0.709512 0.311552 -0.195129 0.676881 0.309486 -0.165012 0.646023 0.306482 -0.132795 0.616469 0.302856 -0.099598 0.632531 0.304863 -0.076412 0.778925 0.468211 -0.146726 0.808239 0.417364 -0.166799 0.837480 0.366370 -0.186502 0.801873 0.380574 -0.208761 0.766264 0.394331 -0.230941 0.731503 0.408027 -0.253639 0.742412 0.396404 -0.276784 0.769379 0.209843 -0.026760 0.737981 0.255413 -0.059789 0.707236 0.301184 -0.092169 0.712868 0.265983 -0.115554 0.719028 0.230800 -0.138628 0.724976 0.195545 -0.161441 0.741729 0.179701 -0.177675 0.822853 0.211945 -0.070994 0.820961 0.247454 -0.125669 0.820401 0.283360 -0.179974 0.784672 0.261724 -0.187845 0.747094 0.242460 -0.194389 0.709160 0.223832 -0.200825 0.728706 0.231844 -0.219347 0.847660 0.217926 0.016089 
2.964000 0.742520 0.473129 -0.249891 0.731902 0.474185 -0.214278 0.739395 0.517529 -0.203966 0.727687 0.495727 -0.183685 0.737407 0.474939 -0.160460 0.768743 0.401724 -0.090023 0.785685 0.340207 -0.054137 0.790749 0.268000 -0.049484 0.687518 0.409559 -0.123387 0.697566 0.359890 -0.159440 0.707403 0.309848 -0.194081 0.675992 0.308005 -0.162440 0.645728 0.305134 -0.129808 0.616436 0.301613 -0.096321 0.632404 0.303749 -0.073171 0.780304 0.468914 -0.146107 0.808487 0.417593 -0.166589 0.836509 0.366306 -0.186235 0.801348 0.381384 -0.208653 0.766127 0.396268 -0.231071 0.730284 0.410504 -0.253286 0.741401 0.401585 -0.277520 0.766454 0.209036 -0.025024 0.735953 0.255536 -0.057281 0.707174 0.302400 -0.089027 0.712587 0.267711 -0.113067 0.718055 0.232760 -0.136437 0.722904 0.197567 -0.159619 0.739636 0.181452 -0.175638 0.821461 0.210633 -0.068678 0.819183 0.247412 -0.122820 0.817810 0.283917 -0.176904 0.781576 0.263302 -0.185110 0.744612 0.244111 -0.192589 0.707183 0.225316 -0.199416 0.726726 0.233025 -0.218125 0.845429 0.217294 0.018627 
2.996000 0.737950 0.477962 -0.248342 0.729294 0.476188 -0.212280 0.737918 0.518534 -0.198781 0.727122 0.495211 -0.179680 0.737880 0.473675 -0.157408 0.773714 0.397986 -0.090730 0.788269 0.336406 -0.053703 0.793401 0.264271 -0.047617 0.691381 0.412581 -0.117230 0.697827 0.361078 -0.151159 0.704361 0.309697 -0.185148 0.674606 0.310093 -0.152366 0.645984 0.309177 -0.118395 0.618213 0.307776 -0.083777 0.635477 0.304910 -0.061615 0.786230 0.465054 -0.146017 0.814191 0.412844 -0.164163 0.841740 0.360403 -0.182605 0.807407 0.376569 -0.205978 0.772687 0.392486 -0.229502 0.738051 0.408507 -0.252744 0.740605 0.401265 -0.279847 0.768878 0.205991 -0.021797 0.737825 0.253944 -0.051620 0.709368 0.302955 -0.081595 0.712560 0.268111 -0.105852 0.714864 0.233761 -0.130236 0.716798 0.199251 -0.154817 0.731894 0.181469 -0.170723 0.823943 0.206392 -0.066060 0.818629 0.243405 -0.119727 0.813176 0.280972 -0.172639 0.776220 0.261747 -0.181255 0.738708 0.243644 -0.189009 0.700929 0.225745 -0.196085 0.720129 0.234385 -0.214781 0.848359 0.213660 0.020960 
3.064000 0.734287 0.467754 -0.253573 0.730725 0.469661 -0.216645 0.740371 0.513119 -0.208964 0.732728 0.491824 -0.186317 0.742309 0.471372 -0.162589 0.773964 0.398896 -0.090532 0.789894 0.336259 -0.055708 0.793505 0.263671 -0.051346 0.692612 0.415603 -0.119431 0.703523 0.365609 -0.154509 0.713912 0.315723 -0.189735 0.682130 0.314159 -0.158786 0.652043 0.311487 -0.125714 0.623449 0.308425 -0.091660 0.640035 0.305329 -0.068938 0.789945 0.462124 -0.149012 0.817159 0.411011 -0.170840 0.844578 0.360279 -0.193492 0.807810 0.375348 -0.213204 0.771092 0.389790 -0.232762 0.737158 0.405148 -0.253751 0.752163 0.403384 -0.277471 0.768281 0.205282 -0.026307 0.740264 0.254681 -0.056415 0.714422 0.304806 -0.086916 0.717125 0.269887 -0.111246 0.719421 0.235139 -0.135723 0.721418 0.200287 -0.159832 0.736909 0.182224 -0.174989 0.822219 0.205476 -0.071569 0.820421 0.242671 -0.125149 0.819145 0.280701 -0.177812 0.782244 0.261752 -0.186413 0.744426 0.244046 -0.194131 0.706545 0.226154 -0.201196 0.726382 0.233624 -0.219663 0.848438 0.210349 0.015179 
3.096000 0.724114 0.467918 -0.253994 0.724668 0.469484 -0.216901 0.732092 0.513567 -0.209888 0.728613 0.491755 -0.186710 0.739352 0.472058 -0.162807 0.774977 0.401866 -0.090343 0.792434 0.339066 -0.056543 0.793741 0.266184 -0.052540 0.692848 0.419258 -0.116120 0.701140 0.369606 -0.152559 0.709963 0.319798 -0.188520 0.678685 0.318230 -0.157399 0.649492 0.315120 -0.123920 0.621991 0.310661 -0.089084 0.638786 0.306178 -0.066700 0.787811 0.463155 -0.151710 0.815694 0.411405 -0.171397 0.843658 0.359706 -0.191566 0.808822 0.375136 -0.214307 0.773404 0.390542 -0.236075 0.738441 0.406355 -0.256722 0.752702 0.404217 -0.280885 0.766793 0.208291 -0.028254 0.738552 0.257639 -0.057591 0.712731 0.307306 -0.086570 0.714379 0.272736 -0.111614 0.715873 0.237954 -0.136352 0.717849 0.202963 -0.160617 0.733100 0.184663 -0.175818 0.820265 0.207123 -0.072488 0.819332 0.242768 -0.127011 0.819154 0.279003 -0.180993 0.781274 0.261638 -0.188749 0.742477 0.246179 -0.195161 0.703278 0.230882 -0.200335 0.723035 0.235735 -0.219685 0.847052 0.210862 0.013266 
3.164000 0.722789 0.465385 -0.253046 0.723491 0.466009 -0.215934 0.731659 0.509840 -0.207993 0.727824 0.487566 -0.185343 0.739556 0.469010 -0.161230 0.777269 0.402807 -0.087455 0.797622 0.340140 -0.055809 0.797665 0.267617 -0.051669 0.693756 0.417488 -0.111208 0.700805 0.371454 -0.152561 0.708025 0.325009 -0.192477 0.678163 0.320906 -0.159705 0.649401 0.315894 -0.126065 0.621587 0.310628 -0.091849 0.639270 0.305364 -0.070525 0.787550 0.463772 -0.150272 0.814519 0.412033 -0.171660 0.842210 0.360880 -0.192742 0.806450 0.375639 -0.214111 0.770678 0.390079 -0.234926 0.735943 0.404531 -0.256587 0.750016 0.400609 -0.280627 0.770470 0.210498 -0.026207 0.741329 0.258176 -0.058448 0.713148 0.306143 -0.089994 0.716671 0.271739 -0.114927 0.719605 0.237282 -0.139671 0.721504 0.202746 -0.164389 0.736577 0.184966 -0.180262 0.823346 0.208001 -0.071699 0.823043 0.242940 -0.126912 0.823770 0.278661 -0.181511 0.785651 0.262140 -0.189978 0.746682 0.247099 -0.197117 0.707121 0.233127 -0.202732 0.727123 0.237998 -0.221845 0.850379 0.212383 0.014973 
3.232000 0.717590 0.464250 -0.259491 0.718730 0.464566 -0.222354 0.729378 0.507630 -0.214226 0.724597 0.485366 -0.191758 0.735736 0.466704 -0.167396 0.771789 0.400111 -0.092601 0.792886 0.337810 -0.059633 0.796187 0.264902 -0.055615 0.688820 0.416465 -0.117814 0.698911 0.366950 -0.153795 0.707510 0.317074 -0.188882 0.677199 0.316900 -0.155742 0.649748 0.314502 -0.119693 0.624959 0.312315 -0.082316 0.643102 0.305718 -0.061461 0.782937 0.460411 -0.155512 0.812488 0.410491 -0.177004 0.841489 0.360612 -0.197830 0.804206 0.374195 -0.217631 0.766632 0.387101 -0.237476 0.729089 0.399589 -0.257664 0.742854 0.401981 -0.282099 0.771783 0.206519 -0.030307 0.742824 0.256283 -0.059170 0.715329 0.306448 -0.086911 0.717297 0.272481 -0.112773 0.719727 0.238351 -0.138211 0.722535 0.204138 -0.163581 0.736085 0.185026 -0.179252 0.824481 0.206343 -0.074376 0.822698 0.242897 -0.127977 0.822557 0.279319 -0.181677 0.784734 0.262176 -0.190342 0.746257 0.246680 -0.197738 0.707149 0.231822 -0.203554 0.727153 0.236631 -0.222748 0.850419 0.210712 0.011362 
3.264000 0.709347 0.464824 -0.257085 0.712656 0.463689 -0.220138 0.725532 0.506101 -0.211278 0.721159 0.483269 -0.189318 0.733771 0.465214 -0.165342 0.775120 0.400689 -0.092152 0.797680 0.338099 -0.061286 0.799197 0.265382 -0.056763 0.692685 0.417866 -0.119422 0.699284 0.368196 -0.156126 0.705303 0.318068 -0.191592 0.675606 0.318155 -0.158213 0.648556 0.316338 -0.122371 0.623737 0.313854 -0.085213 0.641978 0.306725 -0.064609 0.788556 0.461095 -0.154228 0.815116 0.410685 -0.178815 0.841948 0.360687 -0.202872 0.803300 0.373423 -0.219656 0.764977 0.386143 -0.236177 0.728558 0.400151 -0.255134 0.743486 0.406368 -0.278167 0.772332 0.207846 -0.031955 0.743130 0.257487 -0.060751 0.714188 0.307090 -0.089803 0.716928 0.272674 -0.114892 0.719756 0.237665 -0.139330 0.722653 0.202700 -0.162420 0.736481 0.184700 -0.179203 0.825861 0.205936 -0.075900 0.823366 0.243082 -0.129071 0.822048 0.280927 -0.181249 0.783988 0.263506 -0.188417 0.745378 0.247237 -0.195228 0.706559 0.231215 -0.201529 0.726262 0.237852 -0.220452 0.852034 0.210461 0.010326 
3.300000 0.712076 0.464841 -0.249034 0.712101 0.466454 -0.211939 0.715622 0.511075 -0.204906 0.713772 0.489053 -0.181749 0.729017 0.469918 -0.160076 0.779395 0.402272 -0.095325 0.797673 0.340133 -0.060808 0.797200 0.267504 -0.055043 0.697425 0.414886 -0.125395 0.703227 0.363805 -0.160269 0.708499 0.312234 -0.192458 0.678820 0.315247 -0.158342 0.650970 0.315559 -0.123051 0.625324 0.316603 -0.086189 0.643050 0.310350 -0.064968 0.791133 0.465086 -0.155517 0.815553 0.413235 -0.179539 0.840785 0.362105 -0.204071 0.802350 0.375988 -0.221066 0.763703 0.389476 -0.237691 0.725099 0.402591 -0.254153 0.736694 0.403275 -0.279810 0.770117 0.210946 -0.027798 0.741981 0.259837 -0.058043 0.715842 0.308982 -0.088427 0.717934 0.273407 -0.112140 0.719639 0.238222 -0.136216 0.721533 0.203118 -0.159843 0.734834 0.185276 -0.177282 0.822381 0.207494 -0.074183 0.820891 0.244936 -0.127677 0.820554 0.282974 -0.180524 0.782761 0.264747 -0.187076 0.744100 0.247784 -0.193133 0.705133 0.232344 -0.198286 0.724325 0.238945 -0.217710 0.849934 0.212298 0.011358 
3.332000 0.715876 0.462117 -0.252142 0.715573 0.465019 -0.215131 0.719980 0.509696 -0.209626 0.717447 0.488575 -0.185681 0.730765 0.469790 -0.162231 0.775098 0.402465 -0.091438 0.795464 0.340148 -0.058594 0.796868 0.267422 -0.055724 0.693026 0.417784 -0.118559 0.701501 0.368253 -0.155129 0.708895 0.318478 -0.190862 0.678511 0.318104 -0.157830 0.651087 0.315810 -0.121637 0.627547 0.313028 -0.083202 0.645367 0.307015 -0.061701 0.788077 0.460637 -0.155157 0.815563 0.411558 -0.181438 0.842948 0.362640 -0.208037 0.802669 0.373758 -0.221818 0.762718 0.385116 -0.235435 0.726169 0.399314 -0.252661 0.739057 0.400151 -0.277660 0.771106 0.209062 -0.031278 0.743618 0.258962 -0.060536 0.716828 0.308714 -0.088959 0.719692 0.274543 -0.114642 0.723126 0.240062 -0.140100 0.726815 0.205354 -0.165318 0.739793 0.186700 -0.181993 0.822294 0.208548 -0.077671 0.822294 0.245734 -0.131304 0.824834 0.282993 -0.184518 0.787107 0.265354 -0.192609 0.748612 0.248912 -0.199272 0.709702 0.232783 -0.204741 0.729145 0.239262 -0.223874 0.852062 0.211037 0.007994 
3.368000 0.715149 0.464409 -0.253361 0.715252 0.466688 -0.216351 0.722748 0.510853 -0.210501 0.718913 0.489610 -0.186883 0.733249 0.470113 -0.164953 0.779852 0.401044 -0.098890 0.797868 0.339877 -0.062781 0.798271 0.267493 -0.055819 0.695783 0.415874 -0.120123 0.700719 0.367349 -0.158843 0.705850 0.318338 -0.196044 0.676688 0.316255 -0.162431 0.650304 0.312334 -0.126777 0.626168 0.307366 -0.089545 0.642628 0.300367 -0.067495 0.788037 0.461499 -0.162144 0.814385 0.409962 -0.184285 0.841721 0.359865 -0.208543 0.801611 0.371490 -0.223447 0.762058 0.383576 -0.238806 0.725795 0.398477 -0.257127 0.740605 0.404025 -0.280435 0.771149 0.211118 -0.028358 0.741830 0.258417 -0.060442 0.714833 0.306411 -0.092231 0.716545 0.271456 -0.116601 0.718585 0.236469 -0.140347 0.721016 0.201763 -0.164242 0.736385 0.185439 -0.181462 0.825034 0.207670 -0.073483 0.823057 0.244505 -0.127508 0.821333 0.282238 -0.180532 0.783503 0.264793 -0.188774 0.744665 0.248482 -0.195689 0.705552 0.232909 -0.201566 0.725102 0.240073 -0.220333 0.851187 0.214907 0.012166 
3.400000 0.708442 0.462592 -0.255877 0.719641 0.466610 -0.220712 0.726408 0.511340 -0.218682 0.730910 0.491011 -0.194385 0.741549 0.471712 -0.170326 0.776300 0.403092 -0.096945 0.794499 0.341821 -0.061061 0.796609 0.269386 -0.055118 0.693895 0.416452 -0.125138 0.703601 0.366897 -0.161427 0.713251 0.316710 -0.196099 0.681473 0.315716 -0.164843 0.651079 0.313835 -0.132274 0.622315 0.311812 -0.098661 0.638432 0.292290 -0.086184 0.787488 0.464755 -0.158567 0.815595 0.413056 -0.178012 0.844741 0.362406 -0.198082 0.807237 0.374276 -0.218261 0.769508 0.386176 -0.237678 0.731570 0.398300 -0.256522 0.744666 0.404768 -0.280613 0.770527 0.212231 -0.028579 0.741095 0.259850 -0.060683 0.713032 0.307878 -0.092445 0.716230 0.272678 -0.116309 0.718997 0.237707 -0.140384 0.721181 0.202513 -0.164484 0.735960 0.186057 -0.182011 0.823780 0.209960 -0.073743 0.821873 0.245754 -0.128252 0.820645 0.282539 -0.181792 0.782661 0.265315 -0.189377 0.744169 0.249084 -0.196330 0.705392 0.232833 -0.202330 0.724347 0.241082 -0.221464 0.851310 0.216525 0.011958 
3.432000 0.707806 0.460134 -0.256047 0.718974 0.465163 -0.221127 0.723642 0.510207 -0.219843 0.729186 0.490576 -0.195162 0.740088 0.472351 -0.170217 0.775197 0.406586 -0.093491 0.796215 0.344462 -0.060942 0.796926 0.271869 -0.055696 0.692585 0.422087 -0.118855 0.702919 0.373518 -0.156090 0.713627 0.324964 -0.192805 0.681788 0.321608 -0.162267 0.651351 0.316595 -0.130318 0.622259 0.310343 -0.097167 0.638499 0.291704 -0.083336 0.786651 0.464712 -0.158151 0.814370 0.412738 -0.177542 0.841820 0.361012 -0.197669 0.803575 0.373273 -0.216321 0.764963 0.385188 -0.234179 0.728322 0.398163 -0.252806 0.742968 0.402089 -0.276598 0.770780 0.215071 -0.028791 0.740609 0.263742 -0.058713 0.711962 0.312618 -0.088525 0.712567 0.277074 -0.112075 0.713177 0.241206 -0.135151 0.714152 0.205223 -0.158040 0.727509 0.187013 -0.175002 0.822599 0.211767 -0.074007 0.818766 0.246639 -0.128659 0.815709 0.281474 -0.182947 0.777125 0.264209 -0.188166 0.737723 0.248921 -0.192610 0.697996 0.234232 -0.196770 0.716609 0.240932 -0.216752 0.849988 0.217844 0.011418 
3.468000 0.704112 0.461067 -0.254585 0.715955 0.466058 -0.219751 0.719325 0.511157 -0.217642 0.726152 0.491287 -0.193461 0.737681 0.473661 -0.168231 0.775747 0.409687 -0.091029 0.799523 0.348252 -0.059274 0.801447 0.275996 -0.051903 0.693169 0.423760 -0.116593 0.703820 0.375338 -0.153948 0.714771 0.327041 -0.191247 0.683034 0.322673 -0.161195 0.651681 0.317504 -0.130505 0.621095 0.311791 -0.099592 0.638119 0.293692 -0.086349 0.788026 0.466028 -0.157022 0.815797 0.413304 -0.174830 0.843642 0.360704 -0.193025 0.805530 0.372523 -0.212467 0.767117 0.384468 -0.231451 0.728832 0.396673 -0.250145 0.741545 0.399897 -0.275070 0.776172 0.219779 -0.023210 0.743863 0.265994 -0.055540 0.712166 0.312657 -0.088065 0.712597 0.276836 -0.111119 0.713026 0.241038 -0.133840 0.713213 0.205228 -0.156265 0.725855 0.187183 -0.173912 0.827589 0.215660 -0.069279 0.821904 0.248046 -0.125372 0.816163 0.281239 -0.180557 0.777750 0.263767 -0.186142 0.737787 0.249110 -0.190463 0.697492 0.235327 -0.194318 0.716049 0.242849 -0.213825 0.857306 0.224555 0.015223 
3.500000 0.708365 0.460951 -0.257307 0.718634 0.464563 -0.221825 0.723647 0.509514 -0.219020 0.728292 0.488845 -0.195103 0.739726 0.471142 -0.170631 0.775784 0.408120 -0.094918 0.798273 0.347140 -0.062270 0.800400 0.275245 -0.055867 0.692430 0.424052 -0.119403 0.702063 0.375590 -0.157050 0.712991 0.327207 -0.194063 0.681974 0.323415 -0.163275 0.651291 0.318656 -0.131990 0.621791 0.312992 -0.100278 0.639246 0.294398 -0.088319 0.785704 0.465003 -0.161697 0.815140 0.412913 -0.177433 0.844204 0.360875 -0.194863 0.805706 0.371632 -0.214702 0.767162 0.383198 -0.234199 0.731346 0.397322 -0.253418 0.746831 0.401677 -0.276490 0.775499 0.218861 -0.027471 0.744676 0.266581 -0.059593 0.712948 0.314294 -0.090622 0.713455 0.278684 -0.114053 0.714712 0.242996 -0.137048 0.715898 0.207082 -0.159782 0.728249 0.188820 -0.177435 0.825968 0.214785 -0.073743 0.821830 0.247179 -0.129771 0.818696 0.280393 -0.185016 0.780009 0.264249 -0.190476 0.740174 0.250487 -0.194744 0.700034 0.237077 -0.197859 0.718066 0.243981 -0.218219 0.857175 0.224387 0.010600 
3.536000 0.712483 0.460469 -0.259178 0.720866 0.465028 -0.223318 0.724784 0.510035 -0.221005 0.728734 0.489980 -0.196395 0.739853 0.472444 -0.171246 0.775969 0.409301 -0.093916 0.796632 0.347804 -0.060360 0.797556 0.275526 -0.054824 0.693397 0.425818 -0.119440 0.703189 0.377944 -0.157826 0.712793 0.329535 -0.195203 0.681008 0.326838 -0.164249 0.650517 0.323368 -0.131944 0.621168 0.320280 -0.098753 0.636783 0.300461 -0.085976 0.788154 0.463861 -0.161675 0.816413 0.411581 -0.179657 0.844920 0.359839 -0.198087 0.806890 0.371365 -0.217887 0.769131 0.383410 -0.237773 0.733072 0.397060 -0.258984 0.748991 0.403834 -0.281195 0.771002 0.218970 -0.028244 0.742061 0.267256 -0.060977 0.711715 0.315183 -0.091914 0.713386 0.279211 -0.114744 0.715815 0.243269 -0.137306 0.718296 0.207052 -0.159701 0.729819 0.187547 -0.176617 0.822926 0.215132 -0.072884 0.820818 0.246902 -0.129336 0.819750 0.279856 -0.184959 0.781521 0.263048 -0.191199 0.741855 0.248688 -0.195739 0.701802 0.234852 -0.199153 0.720615 0.240781 -0.218941 0.852876 0.222188 0.010888 
3.568000 0.711434 0.459296 -0.259673 0.718780 0.463493 -0.223536 0.725447 0.508204 -0.221350 0.727140 0.488093 -0.196546 0.739772 0.470429 -0.172411 0.780413 0.407356 -0.098269 0.800612 0.346099 -0.064535 0.798986 0.274517 -0.056739 0.696623 0.422023 -0.120344 0.704599 0.375732 -0.160766 0.711745 0.328831 -0.200180 0.681238 0.325952 -0.167646 0.651463 0.322048 -0.134277 0.623377 0.319066 -0.100008 0.638110 0.297107 -0.090334 0.788153 0.466009 -0.163921 0.814996 0.412737 -0.181397 0.842581 0.360182 -0.198766 0.805017 0.371855 -0.219074 0.767648 0.383676 -0.239019 0.731858 0.396601 -0.260686 0.748085 0.403155 -0.282733 0.769639 0.219997 -0.029023 0.741569 0.268633 -0.062448 0.711875 0.316825 -0.095311 0.713955 0.280437 -0.117378 0.716569 0.243857 -0.139082 0.719471 0.207027 -0.160099 0.731399 0.187303 -0.176446 0.823995 0.212912 -0.072000 0.822136 0.245855 -0.127952 0.821471 0.279301 -0.183527 0.783095 0.262875 -0.190589 0.743621 0.248221 -0.196081 0.703652 0.234273 -0.200201 0.722884 0.239578 -0.219739 0.849984 0.222823 0.013241 
3.600000 0.707308 0.463281 -0.255772 0.715895 0.468410 -0.220021 0.723506 0.513091 -0.219093 0.725665 0.493624 -0.193792 0.738545 0.474848 -0.170512 0.779463 0.407901 -0.099414 0.799843 0.346295 -0.065480 0.799505 0.273879 -0.058071 0.695108 0.423378 -0.118779 0.702933 0.375888 -0.158296 0.711147 0.328155 -0.197016 0.681312 0.324984 -0.164702 0.651670 0.321504 -0.131857 0.623568 0.318284 -0.097882 0.639292 0.297638 -0.086814 0.785433 0.466930 -0.165204 0.813651 0.414077 -0.180757 0.842180 0.361804 -0.196474 0.805400 0.373764 -0.218463 0.768618 0.385820 -0.240593 0.732370 0.398500 -0.263123 0.748631 0.405921 -0.284888 0.772173 0.218089 -0.030230 0.742625 0.266495 -0.061019 0.712712 0.315025 -0.090999 0.715177 0.279518 -0.114740 0.718265 0.243733 -0.138388 0.721570 0.207687 -0.161004 0.732505 0.186938 -0.176733 0.823797 0.212879 -0.075146 0.820698 0.246595 -0.130368 0.819170 0.280754 -0.185233 0.780825 0.264073 -0.190916 0.741791 0.248502 -0.195981 0.702412 0.233724 -0.200452 0.721956 0.237784 -0.220266 0.852819 0.220849 0.009783 
3.636000 0.710922 0.457756 -0.259546 0.717720 0.461150 -0.223218 0.720929 0.506081 -0.219198 0.724082 0.485217 -0.195152 0.737864 0.467353 -0.171633 0.782295 0.403262 -0.099580 0.801948 0.342802 -0.063175 0.801070 0.270550 -0.055520 0.697328 0.416563 -0.117556 0.704444 0.367839 -0.155462 0.710476 0.318527 -0.191783 0.682239 0.317786 -0.156826 0.655999 0.314315 -0.120498 0.632480 0.310836 -0.082520 0.647957 0.288685 -0.073912 0.785992 0.462545 -0.164828 0.815868 0.410529 -0.181006 0.846135 0.359392 -0.197421 0.807789 0.368565 -0.217678 0.769431 0.378165 -0.237605 0.732191 0.389056 -0.258594 0.748368 0.400618 -0.278556 0.774798 0.214849 -0.025869 0.746184 0.264691 -0.054042 0.719448 0.314499 -0.082820 0.720210 0.279063 -0.106965 0.720342 0.243621 -0.131459 0.720604 0.208214 -0.154925 0.731523 0.187069 -0.170152 0.823701 0.209618 -0.075009 0.820152 0.244811 -0.129891 0.818922 0.279894 -0.184608 0.780325 0.263178 -0.188726 0.741178 0.247446 -0.192663 0.702129 0.231773 -0.196146 0.721131 0.236002 -0.216565 0.857685 0.216719 0.008361 
3.668000 0.711347 0.451894 -0.252858 0.716544 0.460740 -0.217175 0.723305 0.505523 -0.220076 0.723436 0.488719 -0.192838 0.736948 0.470539 -0.169510 0.779405 0.405516 -0.097844 0.800513 0.343377 -0.065215 0.799891 0.270856 -0.058787 0.694601 0.423639 -0.113719 0.700206 0.375613 -0.152889 0.706165 0.327559 -0.191313 0.678706 0.323669 -0.157142 0.653314 0.318153 -0.121286 0.631761 0.310951 -0.083127 0.647255 0.287778 -0.077621 0.784440 0.463275 -0.164590 0.815902 0.411994 -0.179920 0.847721 0.361281 -0.195147 0.809432 0.369163 -0.216117 0.771411 0.377463 -0.236842 0.735099 0.387162 -0.258810 0.750864 0.399085 -0.278817 0.772814 0.214853 -0.030641 0.744400 0.265906 -0.057172 0.717455 0.316983 -0.084911 0.716796 0.282041 -0.109781 0.716735 0.246260 -0.134334 0.718350 0.210768 -0.157096 0.729631 0.189801 -0.172297 0.823261 0.210188 -0.078192 0.819467 0.246729 -0.131620 0.817438 0.282994 -0.184904 0.778935 0.266131 -0.189195 0.739783 0.250523 -0.193616 0.700655 0.234834 -0.198434 0.720191 0.239240 -0.218235 0.857728 0.216039 0.002411 
3.704000 0.688115 0.456045 -0.231773 0.717651 0.466550 -0.211950 0.719562 0.510821 -0.221957 0.739711 0.495444 -0.202453 0.749521 0.477489 -0.177156 0.778233 0.412942 -0.097688 0.798456 0.351174 -0.064503 0.798977 0.279086 -0.059594 0.695356 0.430646 -0.120928 0.705576 0.380936 -0.156782 0.715064 0.331056 -0.191985 0.684909 0.329928 -0.159585 0.655809 0.326510 -0.125580 0.629181 0.323330 -0.090538 0.640624 0.298057 -0.085831 0.788820 0.465267 -0.168651 0.817335 0.411463 -0.181851 0.847488 0.359239 -0.194015 0.810249 0.367430 -0.216419 0.773008 0.375559 -0.238010 0.735241 0.382622 -0.260048 0.748773 0.399389 -0.278195 0.775592 0.222776 -0.029289 0.744171 0.272292 -0.057045 0.713542 0.321747 -0.085175 0.715102 0.286067 -0.108649 0.714973 0.250755 -0.133136 0.713998 0.215424 -0.156760 0.721516 0.192399 -0.171274 0.821997 0.218899 -0.081747 0.812919 0.251920 -0.137386 0.804346 0.286506 -0.192020 0.766196 0.268793 -0.195392 0.728023 0.251341 -0.198299 0.689850 0.233376 -0.200554 0.708485 0.237084 -0.221527 0.863067 0.225998 -0.002140 
3.736000 0.693588 0.452154 -0.232862 0.721622 0.464334 -0.211829 0.716959 0.509366 -0.216301 0.739445 0.494822 -0.198855 0.748850 0.476705 -0.173645 0.776020 0.411852 -0.095053 0.795789 0.350424 -0.061195 0.797975 0.278264 -0.057530 0.693499 0.431354 -0.119228 0.701307 0.379957 -0.153395 0.708276 0.328348 -0.187578 0.678074 0.328287 -0.155977 0.650536 0.327088 -0.121258 0.627095 0.324760 -0.084525 0.641306 0.301055 -0.078969 0.788309 0.461200 -0.167500 0.817825 0.408063 -0.179985 0.848176 0.355910 -0.192006 0.812104 0.365895 -0.216068 0.775876 0.375663 -0.239963 0.739381 0.385122 -0.263962 0.752441 0.404210 -0.280058 0.775669 0.220830 -0.028534 0.744791 0.270068 -0.057424 0.715110 0.319725 -0.086124 0.714825 0.284288 -0.109770 0.714269 0.248976 -0.133627 0.713222 0.213346 -0.157146 0.720914 0.190375 -0.171674 0.822013 0.219050 -0.081267 0.812113 0.251183 -0.137424 0.802698 0.284240 -0.192943 0.764743 0.266297 -0.197060 0.726608 0.248781 -0.200012 0.688276 0.230948 -0.202277 0.707160 0.234149 -0.222903 0.861824 0.224491 -0.000244 
3.768000 0.701100 0.452127 -0.237545 0.724942 0.466610 -0.213093 0.716974 0.511059 -0.218249 0.738211 0.498469 -0.197908 0.748543 0.479240 -0.173730 0.779031 0.410246 -0.098697 0.801644 0.348565 -0.066857 0.803271 0.276230 -0.061256 0.695615 0.427055 -0.120617 0.701642 0.375778 -0.155447 0.707793 0.324666 -0.190601 0.677621 0.324368 -0.158716 0.650134 0.323222 -0.123896 0.624108 0.320968 -0.088214 0.637031 0.297041 -0.080562 0.788352 0.463893 -0.168210 0.818365 0.411008 -0.180251 0.849353 0.359066 -0.192062 0.813292 0.368474 -0.216222 0.777012 0.377534 -0.240054 0.740308 0.385924 -0.263717 0.752367 0.407904 -0.276606 0.780738 0.219530 -0.030828 0.747391 0.266378 -0.060082 0.715291 0.313621 -0.089736 0.717943 0.278914 -0.114493 0.719753 0.243699 -0.138506 0.720388 0.208015 -0.161836 0.731264 0.187073 -0.177328 0.827110 0.216488 -0.083495 0.817057 0.250274 -0.138673 0.807861 0.284896 -0.193078 0.770090 0.266303 -0.196676 0.732276 0.248198 -0.199999 0.694489 0.229817 -0.202610 0.713200 0.233717 -0.223497 0.866147 0.223002 -0.002084 
3.804000 0.702082 0.446351 -0.234936 0.724511 0.462360 -0.210111 0.718569 0.506442 -0.220023 0.737689 0.495228 -0.196986 0.747995 0.476469 -0.172642 0.778387 0.409440 -0.096940 0.797182 0.348387 -0.062405 0.798220 0.276709 -0.057411 0.695232 0.427025 -0.118810 0.698290 0.374959 -0.152561 0.701261 0.322788 -0.186548 0.672024 0.324783 -0.153741 0.645062 0.325926 -0.118411 0.621212 0.325459 -0.081433 0.635605 0.302380 -0.074001 0.787996 0.463416 -0.166568 0.817449 0.409794 -0.176867 0.847633 0.356803 -0.187022 0.813725 0.366819 -0.213678 0.779480 0.376297 -0.239899 0.744986 0.385046 -0.265521 0.753836 0.407189 -0.280476 0.775398 0.220232 -0.027083 0.742686 0.268206 -0.056184 0.710180 0.316170 -0.084657 0.712391 0.281592 -0.109698 0.714862 0.246577 -0.134072 0.717204 0.210968 -0.157810 0.727759 0.189497 -0.172861 0.822395 0.216847 -0.079363 0.812976 0.251691 -0.134132 0.804818 0.287113 -0.188631 0.766978 0.268456 -0.193033 0.729339 0.250049 -0.196996 0.692040 0.230469 -0.200328 0.711140 0.234896 -0.220787 0.860066 0.224449 0.002999 
3.836000 0.704262 0.442978 -0.233123 0.727073 0.460764 -0.209913 0.715859 0.504259 -0.218028 0.738061 0.494701 -0.197144 0.747324 0.476502 -0.172061 0.776125 0.411884 -0.094453 0.794345 0.350796 -0.059502 0.797415 0.278955 -0.055891 0.694499 0.430396 -0.121881 0.701342 0.377332 -0.153628 0.708058 0.324267 -0.185664 0.676894 0.326341 -0.154841 0.649043 0.326739 -0.120208 0.624083 0.325731 -0.083964 0.632322 0.298959 -0.080261 0.790739 0.463468 -0.164813 0.819929 0.410095 -0.177184 0.849330 0.357076 -0.189016 0.814693 0.366638 -0.214912 0.779896 0.376029 -0.240391 0.744927 0.384994 -0.265279 0.753947 0.407977 -0.278818 0.776165 0.221319 -0.026452 0.743819 0.269529 -0.055518 0.713157 0.318347 -0.084801 0.715017 0.283170 -0.108784 0.716301 0.248018 -0.132917 0.717167 0.212338 -0.156739 0.726709 0.190150 -0.171453 0.822047 0.220116 -0.080220 0.811584 0.253155 -0.135921 0.801918 0.287032 -0.191221 0.764163 0.268496 -0.194880 0.726865 0.249740 -0.197847 0.689639 0.229915 -0.199921 0.708388 0.233359 -0.220768 0.861611 0.225585 0.002155 
3.872000 0.705206 0.445851 -0.237932 0.727271 0.461624 -0.212632 0.719780 0.505800 -0.220731 0.739437 0.494352 -0.198259 0.750276 0.475226 -0.174351 0.782301 0.407162 -0.099562 0.800770 0.344955 -0.066453 0.801018 0.273105 -0.060712 0.698723 0.427955 -0.117480 0.703166 0.377139 -0.152810 0.707155 0.326468 -0.188341 0.677953 0.327115 -0.155215 0.649962 0.326521 -0.120943 0.625419 0.323975 -0.084593 0.632364 0.296649 -0.083722 0.790944 0.463397 -0.166972 0.818427 0.409009 -0.178513 0.847003 0.355506 -0.190489 0.812438 0.365995 -0.216083 0.777496 0.375890 -0.241166 0.742236 0.385039 -0.265617 0.746699 0.408031 -0.281234 0.776981 0.217260 -0.029917 0.744437 0.266600 -0.057136 0.713567 0.316646 -0.085126 0.713858 0.281756 -0.109607 0.713896 0.246720 -0.133458 0.713578 0.211396 -0.156988 0.722912 0.189479 -0.172195 0.824497 0.212950 -0.083057 0.812463 0.248570 -0.136738 0.800690 0.284231 -0.190246 0.762197 0.266943 -0.194191 0.723863 0.249517 -0.197627 0.685849 0.231060 -0.201005 0.704948 0.234295 -0.221546 0.862456 0.219712 -0.000239 
3.904000 0.697145 0.445247 -0.231584 0.722292 0.462101 -0.210144 0.715604 0.505907 -0.221261 0.737180 0.495543 -0.200117 0.747934 0.475976 -0.176763 0.781512 0.407115 -0.105383 0.798273 0.347501 -0.066966 0.799494 0.275837 -0.058137 0.698547 0.427454 -0.127052 0.702584 0.373218 -0.157341 0.704818 0.318611 -0.186370 0.674871 0.324851 -0.153526 0.648606 0.329722 -0.117243 0.624598 0.335452 -0.080297 0.640644 0.315795 -0.068327 0.792179 0.459715 -0.176068 0.819397 0.404486 -0.183286 0.847560 0.350034 -0.190689 0.811559 0.358405 -0.215251 0.775396 0.366658 -0.239513 0.739221 0.374948 -0.263671 0.741984 0.398721 -0.278528 0.775758 0.220759 -0.025815 0.744639 0.268992 -0.055897 0.715102 0.317868 -0.085732 0.715141 0.282007 -0.109016 0.715091 0.246279 -0.132297 0.714335 0.210219 -0.155345 0.721821 0.186919 -0.169452 0.823258 0.214953 -0.077268 0.812986 0.245957 -0.133917 0.803004 0.277682 -0.189964 0.764440 0.261048 -0.194686 0.725845 0.245178 -0.198439 0.687302 0.228672 -0.201315 0.707037 0.229438 -0.221575 0.861004 0.225327 0.004221 
3.936000 0.699705 0.448048 -0.238407 0.722965 0.463389 -0.213913 0.718686 0.507489 -0.223975 0.737631 0.495723 -0.201033 0.746633 0.477107 -0.175803 0.773680 0.410064 -0.097526 0.792134 0.349206 -0.061770 0.795970 0.277129 -0.056132 0.692104 0.429369 -0.123276 0.697949 0.374974 -0.152696 0.703978 0.320678 -0.182709 0.673691 0.325194 -0.151199 0.646532 0.327901 -0.115899 0.621098 0.329980 -0.079584 0.639226 0.313643 -0.065084 0.788196 0.460275 -0.168241 0.817497 0.406410 -0.178079 0.847141 0.352783 -0.187733 0.812082 0.361754 -0.213227 0.776921 0.370533 -0.238601 0.741633 0.378954 -0.263762 0.741613 0.402995 -0.278432 0.774336 0.219719 -0.026411 0.742599 0.268481 -0.054534 0.713270 0.317688 -0.082887 0.713238 0.281905 -0.106315 0.712251 0.246592 -0.130048 0.711149 0.211262 -0.153605 0.717771 0.187632 -0.167560 0.821674 0.217979 -0.077765 0.810800 0.249698 -0.133824 0.800335 0.281646 -0.189674 0.762533 0.262647 -0.193923 0.723965 0.245456 -0.196924 0.685200 0.228985 -0.199394 0.704092 0.230928 -0.220225 0.858880 0.226440 0.004927 
3.968000 0.701617 0.451656 -0.246416 0.721187 0.464101 -0.217434 0.721568 0.508710 -0.225434 0.735404 0.494514 -0.200296 0.744483 0.477037 -0.174185 0.771081 0.413307 -0.092744 0.796977 0.353902 -0.059446 0.802147 0.282219 -0.052529 0.689306 0.432934 -0.117535 0.695340 0.377218 -0.144318 0.701223 0.321591 -0.171703 0.671249 0.326096 -0.140108 0.643794 0.329710 -0.105686 0.619526 0.332372 -0.069317 0.640377 0.319573 -0.055161 0.784901 0.458474 -0.166728 0.816728 0.406010 -0.175958 0.849277 0.354112 -0.185816 0.817069 0.365062 -0.214369 0.784503 0.375888 -0.242751 0.751875 0.386779 -0.270760 0.749994 0.412982 -0.280927 0.783529 0.225722 -0.019377 0.749411 0.274710 -0.045147 0.717204 0.324298 -0.072879 0.713675 0.287487 -0.093889 0.708782 0.250451 -0.114886 0.703967 0.213097 -0.134096 0.708052 0.189619 -0.149174 0.826619 0.222569 -0.074903 0.809654 0.253123 -0.130052 0.792472 0.284138 -0.184474 0.755122 0.263535 -0.182370 0.715710 0.248371 -0.176847 0.675798 0.234905 -0.170596 0.687374 0.234054 -0.196307 0.870924 0.232697 0.002972 
4.000000 0.700580 0.437239 -0.238541 0.717699 0.454749 -0.210661 0.715723 0.497935 -0.224592 0.729100 0.488229 -0.197184 0.742252 0.471029 -0.172753 0.784517 0.408716 -0.097657 0.807031 0.346368 -0.066425 0.807477 0.274144 -0.056890 0.703696 0.435055 -0.120348 0.706592 0.378902 -0.146735 0.708088 0.322255 -0.171590 0.680533 0.330043 -0.137029 0.655105 0.338129 -0.100975 0.633080 0.347825 -0.063408 0.654994 0.356591 -0.047424 0.800853 0.460833 -0.166285 0.822661 0.403418 -0.175163 0.844962 0.346267 -0.184129 0.815160 0.362241 -0.212776 0.785275 0.378196 -0.241316 0.755180 0.394015 -0.269880 0.759213 0.420847 -0.277434 0.787078 0.219875 -0.020888 0.752371 0.269218 -0.043442 0.717923 0.318200 -0.068055 0.714295 0.281996 -0.090558 0.710932 0.244949 -0.112718 0.709205 0.208223 -0.132527 0.713675 0.185058 -0.147924 0.825299 0.212272 -0.078704 0.811231 0.243848 -0.133791 0.798337 0.275358 -0.188930 0.760027 0.258124 -0.182576 0.720480 0.244080 -0.174921 0.680532 0.231953 -0.167384 0.694326 0.233303 -0.191764 0.875286 0.221233 -0.003906 
4.036000 0.699786 0.443193 -0.237149 0.720361 0.457266 -0.209784 0.726015 0.500081 -0.223942 0.737804 0.488212 -0.196658 0.748359 0.470554 -0.171384 0.780888 0.406845 -0.093124 0.804042 0.344986 -0.061572 0.806264 0.272454 -0.055110 0.699062 0.432748 -0.113090 0.701271 0.376575 -0.139590 0.703187 0.320186 -0.165324 0.675689 0.327312 -0.131307 0.651023 0.333650 -0.094395 0.628208 0.340207 -0.056764 0.651249 0.349888 -0.043345 0.793622 0.454497 -0.166078 0.820108 0.399689 -0.178144 0.846453 0.344805 -0.189446 0.813822 0.358162 -0.216333 0.781040 0.371235 -0.243191 0.748205 0.384065 -0.270071 0.753128 0.411792 -0.271061 0.788611 0.216372 -0.020776 0.751612 0.264798 -0.041693 0.715160 0.313061 -0.064015 0.713630 0.278011 -0.088685 0.712014 0.241682 -0.112424 0.711301 0.205137 -0.133534 0.717717 0.182439 -0.148855 0.825074 0.211786 -0.078789 0.810912 0.243225 -0.133851 0.798491 0.274628 -0.189076 0.760652 0.256781 -0.182794 0.721628 0.241874 -0.175412 0.682256 0.229157 -0.167936 0.695948 0.229684 -0.192610 0.875952 0.218872 -0.005420 
4.068000 0.701121 0.447044 -0.235335 0.721742 0.460664 -0.207666 0.728558 0.503295 -0.221598 0.739865 0.491042 -0.194266 0.750021 0.472933 -0.168973 0.781193 0.407442 -0.090576 0.803636 0.345138 -0.058961 0.807963 0.272360 -0.053266 0.699769 0.434024 -0.110636 0.702792 0.377986 -0.137296 0.706110 0.321949 -0.164005 0.678452 0.327206 -0.130465 0.652734 0.332282 -0.094730 0.628850 0.337017 -0.058193 0.651747 0.346510 -0.044738 0.794883 0.455350 -0.162805 0.820203 0.399874 -0.174250 0.846409 0.344966 -0.185871 0.815225 0.359099 -0.214096 0.783994 0.373294 -0.242252 0.752658 0.387402 -0.270216 0.754815 0.415480 -0.269205 0.792155 0.215199 -0.019661 0.754445 0.262583 -0.040906 0.716903 0.309734 -0.063320 0.717924 0.275101 -0.088523 0.717477 0.239290 -0.112989 0.715956 0.203337 -0.134794 0.722484 0.181380 -0.151285 0.827163 0.212465 -0.078444 0.812250 0.243069 -0.133900 0.799094 0.274435 -0.189310 0.761639 0.255976 -0.183682 0.722753 0.241798 -0.175882 0.683738 0.228730 -0.166570 0.696435 0.229558 -0.191715 0.880261 0.219846 -0.005317 
4.100000 0.697760 0.440081 -0.227203 0.717648 0.456767 -0.200576 0.720423 0.499195 -0.216624 0.733384 0.489210 -0.189121 0.745754 0.470014 -0.165815 0.784825 0.401526 -0.094457 0.806016 0.339357 -0.061957 0.806632 0.267012 -0.054565 0.702283 0.426156 -0.111846 0.704661 0.371514 -0.141395 0.707165 0.316617 -0.169763 0.680457 0.321036 -0.134867 0.653930 0.325869 -0.099587 0.628849 0.331644 -0.063982 0.649550 0.346322 -0.051654 0.795243 0.452023 -0.165695 0.821842 0.396843 -0.175090 0.848783 0.341953 -0.185487 0.816756 0.356151 -0.213018 0.784001 0.370073 -0.240348 0.751198 0.384243 -0.267034 0.753482 0.411546 -0.260480 0.787276 0.211740 -0.019429 0.751327 0.261026 -0.039931 0.716054 0.310251 -0.063236 0.713977 0.275082 -0.087282 0.711825 0.239179 -0.111101 0.711132 0.203292 -0.133010 0.719069 0.181936 -0.149526 0.824742 0.206036 -0.078730 0.810245 0.241211 -0.131787 0.797367 0.276027 -0.185244 0.759550 0.257787 -0.179346 0.720474 0.242930 -0.172368 0.681098 0.230055 -0.164380 0.694473 0.231527 -0.189060 0.875293 0.212622 -0.004533 
4.136000 0.699963 0.439281 -0.229617 0.718847 0.456261 -0.202509 0.727917 0.496446 -0.221686 0.736872 0.487937 -0.192153 0.747685 0.469471 -0.167477 0.781797 0.403149 -0.091594 0.802917 0.341531 -0.058259 0.805627 0.268885 -0.053899 0.700100 0.426607 -0.112382 0.702386 0.371079 -0.140392 0.703083 0.315089 -0.168077 0.676151 0.320320 -0.133337 0.653258 0.326306 -0.095904 0.635206 0.333915 -0.056044 0.657184 0.350386 -0.048398 0.794508 0.451099 -0.164344 0.822042 0.396827 -0.176374 0.849958 0.342977 -0.188344 0.817345 0.355058 -0.215459 0.785015 0.367604 -0.242228 0.753646 0.381035 -0.268926 0.756250 0.406903 -0.258075 0.791374 0.211731 -0.019546 0.753794 0.258419 -0.042152 0.716540 0.304860 -0.064869 0.718851 0.270563 -0.090652 0.720655 0.235256 -0.116126 0.723150 0.199515 -0.140217 0.732209 0.180148 -0.158702 0.824680 0.209311 -0.080136 0.810499 0.242064 -0.135196 0.797847 0.275845 -0.190044 0.760014 0.257891 -0.185242 0.722427 0.241582 -0.178246 0.684662 0.225022 -0.168724 0.697020 0.226667 -0.193987 0.878012 0.215460 -0.006946 
4.168000 0.697780 0.443471 -0.230895 0.717299 0.459689 -0.203798 0.728382 0.499166 -0.223092 0.736790 0.490342 -0.193484 0.747262 0.471649 -0.168740 0.780473 0.404490 -0.092897 0.801158 0.342629 -0.059280 0.805573 0.269891 -0.054921 0.698932 0.428046 -0.115539 0.702654 0.371575 -0.141204 0.706193 0.314670 -0.166453 0.678252 0.320876 -0.133023 0.654022 0.327000 -0.095826 0.633879 0.333130 -0.056942 0.656570 0.347247 -0.047383 0.794938 0.454090 -0.163786 0.821300 0.399159 -0.175834 0.848044 0.344536 -0.187597 0.814991 0.356235 -0.214669 0.782563 0.368748 -0.241730 0.751286 0.382638 -0.268924 0.753967 0.408556 -0.258237 0.790686 0.211934 -0.021800 0.753881 0.259188 -0.043111 0.718640 0.306339 -0.066320 0.719330 0.271672 -0.091714 0.719838 0.235892 -0.116601 0.722637 0.200018 -0.140337 0.734835 0.181535 -0.157796 0.824725 0.210993 -0.082702 0.809344 0.244152 -0.137215 0.795707 0.278364 -0.191607 0.758815 0.258817 -0.186373 0.721155 0.241774 -0.178621 0.683596 0.223667 -0.169453 0.697010 0.225090 -0.194029 0.878896 0.216308 -0.009793 
4.204000 0.694657 0.441184 -0.228570 0.715912 0.457801 -0.203069 0.724540 0.497617 -0.223004 0.735459 0.488966 -0.194175 0.746662 0.470102 -0.169826 0.782234 0.402236 -0.095050 0.802309 0.340732 -0.060689 0.806310 0.268122 -0.056117 0.699607 0.422848 -0.114620 0.701993 0.367799 -0.143344 0.703824 0.312335 -0.171997 0.677154 0.317288 -0.136977 0.651907 0.322278 -0.100514 0.630984 0.326887 -0.061643 0.652162 0.342921 -0.051604 0.792910 0.453508 -0.165386 0.818402 0.398331 -0.178223 0.844377 0.343548 -0.190969 0.811926 0.355960 -0.218619 0.779737 0.368927 -0.246410 0.747804 0.382403 -0.274312 0.746694 0.407682 -0.261944 0.790317 0.210611 -0.023105 0.752300 0.257132 -0.045363 0.715878 0.303911 -0.069040 0.717002 0.269460 -0.094338 0.718226 0.234340 -0.119006 0.721193 0.198905 -0.142804 0.734787 0.181144 -0.160052 0.825954 0.208795 -0.082639 0.810255 0.240683 -0.137663 0.795402 0.274109 -0.192036 0.757520 0.256132 -0.187659 0.719120 0.240741 -0.180906 0.680566 0.224660 -0.172164 0.694318 0.225272 -0.196579 0.878731 0.215778 -0.008973 
4.236000 0.697650 0.441000 -0.230847 0.719620 0.456993 -0.205589 0.725840 0.498044 -0.223713 0.738465 0.488302 -0.195940 0.749325 0.469559 -0.171283 0.783183 0.401745 -0.095214 0.804299 0.340057 -0.061507 0.807210 0.267242 -0.056453 0.700656 0.423643 -0.114244 0.703494 0.368392 -0.142624 0.705287 0.313091 -0.171332 0.678416 0.317731 -0.136691 0.654228 0.322188 -0.099681 0.633358 0.326822 -0.060616 0.655023 0.341835 -0.050029 0.793894 0.450798 -0.166977 0.819865 0.395820 -0.179193 0.846051 0.341262 -0.191248 0.813807 0.353351 -0.219013 0.781698 0.365543 -0.246786 0.749942 0.377897 -0.274854 0.748856 0.402608 -0.261366 0.790322 0.210069 -0.023349 0.754839 0.258232 -0.046125 0.719843 0.306195 -0.069935 0.720885 0.271606 -0.095494 0.721820 0.235908 -0.120419 0.724978 0.199636 -0.143594 0.738351 0.181518 -0.160873 0.825816 0.207398 -0.082319 0.809973 0.239610 -0.136890 0.795811 0.272699 -0.191336 0.757478 0.255730 -0.187801 0.719170 0.240169 -0.182318 0.680809 0.222424 -0.174811 0.696173 0.222153 -0.198268 0.878417 0.213426 -0.008453 
4.268000 0.698554 0.440528 -0.231868 0.719575 0.456045 -0.205469 0.728282 0.496660 -0.223581 0.738947 0.486706 -0.195081 0.749368 0.468627 -0.169869 0.781217 0.403301 -0.091553 0.802040 0.341851 -0.057990 0.805006 0.269496 -0.053878 0.698825 0.424920 -0.111986 0.701192 0.370764 -0.142296 0.702273 0.316421 -0.172834 0.674700 0.320578 -0.138290 0.652894 0.323608 -0.099280 0.634461 0.327006 -0.058938 0.657139 0.340981 -0.048974 0.792780 0.451598 -0.163682 0.819327 0.396792 -0.176106 0.846084 0.342036 -0.188053 0.814713 0.353472 -0.216995 0.783611 0.365198 -0.245685 0.753006 0.377409 -0.274060 0.751065 0.401792 -0.260126 0.788481 0.212188 -0.020603 0.753487 0.259137 -0.046964 0.720269 0.306163 -0.074965 0.721038 0.270253 -0.098144 0.721843 0.233856 -0.120907 0.723577 0.197484 -0.143848 0.738583 0.180685 -0.160929 0.824226 0.210222 -0.081532 0.807755 0.242096 -0.136809 0.792049 0.274489 -0.191867 0.754177 0.255810 -0.188181 0.716515 0.237986 -0.182872 0.678764 0.218953 -0.176113 0.694079 0.219445 -0.199597 0.877737 0.215441 -0.008528 
4.304000 0.701764 0.437903 -0.231078 0.723980 0.454695 -0.206562 0.727080 0.496499 -0.224309 0.741489 0.487064 -0.197341 0.751763 0.468631 -0.172529 0.784239 0.402614 -0.096215 0.801032 0.341468 -0.060139 0.804090 0.269300 -0.054770 0.702366 0.424778 -0.117985 0.702004 0.369195 -0.145629 0.701226 0.313686 -0.173709 0.674862 0.320186 -0.138846 0.651598 0.325829 -0.101043 0.630775 0.330679 -0.061940 0.653636 0.342759 -0.050342 0.797212 0.452537 -0.167420 0.821462 0.396295 -0.177971 0.845823 0.340195 -0.188219 0.814925 0.351467 -0.217827 0.784569 0.363323 -0.247572 0.754593 0.375781 -0.277017 0.752392 0.400542 -0.263735 0.787071 0.212428 -0.021118 0.751312 0.259403 -0.046250 0.717218 0.306601 -0.073139 0.718231 0.270969 -0.096937 0.719587 0.234600 -0.120319 0.722744 0.198234 -0.142834 0.738137 0.181343 -0.159512 0.824234 0.209664 -0.080548 0.807313 0.242202 -0.135039 0.791562 0.274786 -0.189783 0.753795 0.255796 -0.187091 0.716039 0.238244 -0.182412 0.678465 0.218815 -0.176301 0.693752 0.220439 -0.199813 0.875567 0.216903 -0.006587 
4.336000 0.699136 0.444846 -0.230401 0.722704 0.459623 -0.205852 0.724024 0.502875 -0.219592 0.740330 0.491144 -0.194675 0.750035 0.472424 -0.169715 0.780315 0.405127 -0.092800 0.800909 0.343976 -0.058664 0.804553 0.271683 -0.052294 0.698406 0.427648 -0.114744 0.700719 0.372737 -0.143733 0.702843 0.318096 -0.173614 0.675181 0.322176 -0.139908 0.651080 0.325276 -0.102621 0.629927 0.327523 -0.063786 0.653289 0.337724 -0.051416 0.795788 0.451231 -0.165825 0.820725 0.395232 -0.176148 0.846006 0.339164 -0.186231 0.815945 0.349274 -0.217002 0.786093 0.360198 -0.247386 0.756470 0.371881 -0.277277 0.751760 0.395730 -0.262990 0.789042 0.213483 -0.019986 0.752490 0.259311 -0.046487 0.717435 0.305264 -0.074929 0.718687 0.268803 -0.097208 0.720009 0.231882 -0.119287 0.721858 0.194803 -0.140271 0.737083 0.177364 -0.156504 0.824590 0.211725 -0.077877 0.808163 0.240047 -0.134942 0.791390 0.269592 -0.190619 0.753424 0.250680 -0.186572 0.715068 0.233385 -0.181428 0.676596 0.215582 -0.176398 0.691554 0.219636 -0.199916 0.877043 0.220491 -0.004432 
4.368000 0.701510 0.438310 -0.232111 0.724873 0.454767 -0.208400 0.725533 0.497324 -0.224476 0.742093 0.487140 -0.199074 0.751791 0.469094 -0.173787 0.781632 0.404333 -0.095370 0.800264 0.342961 -0.060267 0.803809 0.270547 -0.054361 0.700430 0.428802 -0.118155 0.702912 0.373299 -0.145998 0.705381 0.317794 -0.174474 0.676965 0.322919 -0.141668 0.651941 0.326619 -0.105131 0.627903 0.329724 -0.068241 0.650416 0.339122 -0.054156 0.796147 0.451549 -0.168466 0.821484 0.395956 -0.179225 0.847109 0.340709 -0.189517 0.815800 0.351294 -0.218883 0.784872 0.362124 -0.248268 0.754407 0.373393 -0.277439 0.750416 0.396858 -0.262396 0.786740 0.213633 -0.020695 0.750400 0.259389 -0.046985 0.716040 0.305598 -0.074815 0.717974 0.269946 -0.098278 0.720070 0.233968 -0.121383 0.722377 0.197569 -0.143699 0.736645 0.179566 -0.160197 0.824628 0.211012 -0.079689 0.808316 0.242964 -0.134649 0.793076 0.275088 -0.189735 0.755365 0.256124 -0.187345 0.717824 0.237500 -0.183559 0.680593 0.217572 -0.178050 0.696884 0.218738 -0.200945 0.874938 0.219040 -0.004360 
4.400000 0.700234 0.436946 -0.231790 0.723447 0.454304 -0.208564 0.720800 0.497202 -0.223524 0.738971 0.487472 -0.199078 0.748787 0.469564 -0.173781 0.779837 0.405470 -0.095594 0.799339 0.344699 -0.060357 0.802051 0.272542 -0.054454 0.698116 0.426257 -0.120366 0.701158 0.370561 -0.147872 0.704064 0.314525 -0.175021 0.674485 0.320740 -0.142719 0.649551 0.325694 -0.106306 0.627509 0.330103 -0.068034 0.650045 0.339901 -0.053770 0.794109 0.454055 -0.167621 0.819918 0.398290 -0.176557 0.846187 0.342862 -0.185479 0.815246 0.351859 -0.215631 0.785166 0.361800 -0.246076 0.755272 0.372394 -0.276116 0.749740 0.395909 -0.261643 0.784032 0.215923 -0.020955 0.748527 0.262140 -0.047826 0.714348 0.308111 -0.076320 0.715826 0.272051 -0.099099 0.718140 0.235456 -0.121790 0.721335 0.198767 -0.143711 0.735939 0.181376 -0.160391 0.822513 0.212572 -0.079033 0.807559 0.244237 -0.134515 0.794075 0.275872 -0.190127 0.756258 0.256797 -0.187602 0.718356 0.238566 -0.183920 0.680802 0.219025 -0.179231 0.697392 0.218799 -0.201912 0.872242 0.220318 -0.004094 
4.432000 0.702712 0.441918 -0.237049 0.726039 0.456979 -0.212446 0.724220 0.500890 -0.224200 0.741910 0.489072 -0.200320 0.751637 0.471141 -0.174980 0.781303 0.406685 -0.096374 0.801934 0.345867 -0.061976 0.805437 0.273686 -0.056452 0.698989 0.426763 -0.120213 0.701679 0.371351 -0.148223 0.703998 0.316102 -0.177049 0.676195 0.320522 -0.143358 0.652012 0.324696 -0.106192 0.630104 0.328122 -0.067655 0.651826 0.339629 -0.053421 0.794994 0.455805 -0.167994 0.819821 0.399832 -0.178130 0.845162 0.344075 -0.188114 0.814966 0.353758 -0.218983 0.784793 0.363567 -0.249622 0.754551 0.373418 -0.279774 0.749755 0.397739 -0.266371 0.788462 0.216729 -0.022954 0.751726 0.262697 -0.048447 0.717874 0.308782 -0.076885 0.718163 0.272044 -0.098884 0.718490 0.234623 -0.120620 0.720593 0.197625 -0.142365 0.735887 0.180155 -0.158594 0.826716 0.214205 -0.081607 0.809274 0.245928 -0.136276 0.793049 0.277021 -0.191475 0.755878 0.257008 -0.187547 0.718459 0.238196 -0.182589 0.681346 0.218055 -0.176909 0.697127 0.217880 -0.200225 0.875790 0.221616 -0.005430 
4.468000 0.706216 0.447604 -0.240716 0.727933 0.460723 -0.213638 0.725678 0.505409 -0.221322 0.742428 0.491710 -0.197752 0.752376 0.472999 -0.172960 0.782114 0.405587 -0.096276 0.801868 0.344844 -0.061512 0.805460 0.272853 -0.056923 0.699584 0.424300 -0.118801 0.702628 0.369759 -0.148519 0.704912 0.315353 -0.179169 0.676255 0.319252 -0.145813 0.650797 0.323103 -0.109234 0.627311 0.326883 -0.071532 0.649732 0.336727 -0.057093 0.793698 0.454974 -0.168072 0.819802 0.399550 -0.178349 0.846531 0.344372 -0.188360 0.816265 0.353417 -0.219251 0.786417 0.363106 -0.250011 0.756938 0.373485 -0.280423 0.751797 0.397524 -0.266613 0.789210 0.215627 -0.023712 0.752273 0.261030 -0.050487 0.716574 0.306227 -0.078743 0.719237 0.270023 -0.101521 0.722101 0.233219 -0.124135 0.726236 0.196443 -0.146335 0.741275 0.178696 -0.162454 0.827264 0.213583 -0.082115 0.811397 0.245124 -0.137515 0.796944 0.276426 -0.193517 0.759906 0.255982 -0.190631 0.722904 0.236532 -0.186227 0.685804 0.216354 -0.179836 0.701557 0.215936 -0.202908 0.876313 0.222099 -0.005517 
4.500000 0.701969 0.444232 -0.242535 0.723926 0.456915 -0.215441 0.720196 0.501706 -0.221158 0.737962 0.487583 -0.198582 0.748264 0.468677 -0.173931 0.780620 0.400496 -0.098379 0.799834 0.340887 -0.060985 0.803937 0.268999 -0.054619 0.698234 0.415775 -0.123356 0.701943 0.360968 -0.152108 0.703292 0.305815 -0.180599 0.675560 0.312288 -0.145910 0.650381 0.317879 -0.108802 0.628478 0.324385 -0.070282 0.650226 0.336699 -0.056616 0.792414 0.451481 -0.168810 0.818528 0.395734 -0.177864 0.845304 0.340540 -0.186904 0.815367 0.350686 -0.217775 0.785972 0.361228 -0.248723 0.757031 0.372289 -0.279538 0.752433 0.396211 -0.265353 0.786214 0.212414 -0.021050 0.751021 0.258526 -0.049405 0.716182 0.304643 -0.078293 0.718001 0.268551 -0.101089 0.720504 0.232190 -0.123452 0.724514 0.195470 -0.145072 0.739073 0.177048 -0.160842 0.826095 0.209201 -0.078512 0.811433 0.239574 -0.134835 0.798050 0.270037 -0.191365 0.760169 0.251275 -0.189764 0.722276 0.234892 -0.185736 0.684162 0.217049 -0.179696 0.700514 0.215190 -0.202363 0.874274 0.218971 -0.002284 
4.532000 0.708383 0.447896 -0.242301 0.728577 0.458946 -0.213235 0.725477 0.504019 -0.217110 0.741530 0.488651 -0.194098 0.751740 0.469572 -0.169739 0.782121 0.401118 -0.094675 0.801161 0.340776 -0.058777 0.804082 0.268924 -0.053329 0.699332 0.419407 -0.117147 0.703700 0.365214 -0.147222 0.707436 0.311512 -0.178296 0.679378 0.316425 -0.144596 0.653123 0.321177 -0.108735 0.630038 0.325095 -0.071044 0.650990 0.337722 -0.056595 0.792986 0.450634 -0.166743 0.820007 0.395669 -0.176957 0.847607 0.341041 -0.186920 0.816823 0.351284 -0.216955 0.786696 0.361670 -0.247392 0.757089 0.372199 -0.278059 0.751204 0.395445 -0.263330 0.786715 0.212274 -0.019658 0.751305 0.258706 -0.046984 0.716879 0.304808 -0.075691 0.719203 0.268791 -0.098667 0.721404 0.232125 -0.121178 0.725096 0.195498 -0.143535 0.739887 0.177601 -0.159689 0.825392 0.209187 -0.078099 0.810549 0.240947 -0.133574 0.797462 0.272470 -0.189824 0.760017 0.252849 -0.187642 0.722033 0.235728 -0.183303 0.683904 0.217980 -0.176390 0.699893 0.216038 -0.199237 0.873855 0.218329 -0.001351 
4.568000 0.702627 0.440678 -0.238342 0.724933 0.457637 -0.214061 0.712974 0.501152 -0.219985 0.735242 0.490948 -0.199456 0.746342 0.471691 -0.175818 0.782203 0.403699 -0.103673 0.797544 0.344948 -0.063248 0.803548 0.273475 -0.054470 0.701686 0.421026 -0.135250 0.702001 0.363511 -0.158362 0.700070 0.305955 -0.181039 0.673834 0.316439 -0.146024 0.651167 0.327018 -0.108505 0.633606 0.338010 -0.068905 0.656578 0.350994 -0.057881 0.799969 0.454424 -0.173134 0.823061 0.397074 -0.179544 0.846641 0.340002 -0.185764 0.816477 0.350033 -0.216546 0.786614 0.360502 -0.247185 0.756811 0.371464 -0.277241 0.750773 0.394138 -0.261634 0.786678 0.217661 -0.019236 0.750257 0.262518 -0.048345 0.716424 0.308412 -0.079601 0.718030 0.271381 -0.100939 0.719705 0.234106 -0.121569 0.723594 0.196868 -0.142564 0.739270 0.178828 -0.157729 0.828311 0.213701 -0.075657 0.812378 0.242522 -0.132327 0.796809 0.271231 -0.189319 0.758788 0.252411 -0.187811 0.720684 0.235555 -0.183813 0.682442 0.218083 -0.176786 0.699298 0.215602 -0.198819 0.873635 0.225950 0.001387 
4.600000 0.706562 0.441855 -0.238500 0.729981 0.458167 -0.214816 0.718088 0.501796 -0.219359 0.741123 0.491056 -0.199968 0.750725 0.471859 -0.175537 0.781543 0.403682 -0.100678 0.799789 0.344369 -0.062571 0.804013 0.272624 -0.054583 0.699159 0.420565 -0.125817 0.700996 0.364561 -0.152757 0.700780 0.308416 -0.179035 0.673672 0.316278 -0.144096 0.650527 0.323837 -0.105801 0.632123 0.332042 -0.065797 0.654979 0.345873 -0.055544 0.794036 0.454645 -0.171242 0.819973 0.398745 -0.179254 0.846231 0.342878 -0.187074 0.816186 0.351448 -0.218283 0.786528 0.360560 -0.249324 0.756902 0.370221 -0.279527 0.750688 0.393326 -0.264637 0.786639 0.216588 -0.019725 0.750569 0.261711 -0.047786 0.716601 0.306709 -0.078058 0.718227 0.269984 -0.099772 0.720349 0.232783 -0.120958 0.724313 0.196238 -0.142672 0.740567 0.179297 -0.158493 0.826030 0.212447 -0.077494 0.810839 0.243092 -0.133480 0.797322 0.273429 -0.190209 0.759625 0.254052 -0.187593 0.721642 0.236726 -0.182884 0.683704 0.218665 -0.176628 0.700614 0.216679 -0.198854 0.874294 0.224491 -0.000646 
4.636000 0.705715 0.445262 -0.244824 0.727957 0.459600 -0.218831 0.719455 0.503923 -0.223549 0.739791 0.491296 -0.202319 0.750330 0.472502 -0.177835 0.781495 0.404683 -0.101807 0.801381 0.344422 -0.065635 0.803119 0.272443 -0.056000 0.698183 0.423810 -0.121714 0.701600 0.369262 -0.151345 0.703478 0.314567 -0.180639 0.676040 0.319544 -0.145852 0.650394 0.324497 -0.109225 0.628817 0.329866 -0.070770 0.649899 0.343234 -0.057013 0.790751 0.455403 -0.173125 0.818299 0.400366 -0.180865 0.846771 0.345945 -0.188500 0.816977 0.354827 -0.219925 0.787152 0.363333 -0.251102 0.757195 0.371536 -0.281786 0.749447 0.393688 -0.266218 0.784664 0.217742 -0.019464 0.748700 0.263008 -0.046921 0.714857 0.308078 -0.077636 0.716032 0.270687 -0.098444 0.716988 0.232330 -0.118798 0.719752 0.194602 -0.138466 0.736013 0.177487 -0.154028 0.823956 0.211426 -0.077796 0.807262 0.242164 -0.133321 0.791430 0.272550 -0.188931 0.754036 0.252621 -0.185223 0.716404 0.233622 -0.180795 0.678775 0.214231 -0.175758 0.694176 0.215951 -0.199282 0.870807 0.222147 0.000157 
4.668000 0.704512 0.450998 -0.247096 0.726676 0.464033 -0.220341 0.714936 0.507830 -0.219469 0.737028 0.494499 -0.200533 0.747342 0.474934 -0.176441 0.780641 0.405094 -0.103011 0.798081 0.345738 -0.064148 0.802574 0.273865 -0.055443 0.698165 0.421621 -0.127795 0.700237 0.365042 -0.153306 0.701406 0.308669 -0.178332 0.673354 0.316622 -0.144347 0.649328 0.323769 -0.107307 0.628455 0.330846 -0.068574 0.650224 0.344875 -0.057176 0.794389 0.456717 -0.172745 0.818550 0.399869 -0.178821 0.843214 0.343190 -0.184938 0.814656 0.353183 -0.217273 0.786184 0.363444 -0.249527 0.757614 0.373839 -0.281553 0.749421 0.396410 -0.266809 0.786028 0.218208 -0.019775 0.749713 0.263493 -0.047428 0.714812 0.308769 -0.077058 0.715881 0.271753 -0.098349 0.716912 0.233802 -0.119212 0.718984 0.195881 -0.137953 0.733131 0.176527 -0.152960 0.824309 0.213390 -0.077529 0.807350 0.241571 -0.134164 0.791102 0.269769 -0.190616 0.753839 0.249748 -0.186574 0.715659 0.232523 -0.181365 0.677412 0.214508 -0.175839 0.692324 0.217133 -0.199538 0.873470 0.224592 -0.002367 
4.700000 0.714990 0.454963 -0.249107 0.730643 0.466229 -0.217430 0.717924 0.509604 -0.216282 0.735825 0.495209 -0.193980 0.747282 0.475506 -0.170428 0.783407 0.405017 -0.098514 0.803460 0.343947 -0.063749 0.804959 0.271839 -0.055640 0.700437 0.426128 -0.116465 0.701892 0.372257 -0.147356 0.701527 0.318230 -0.178046 0.674862 0.322664 -0.142485 0.651305 0.327314 -0.104571 0.631330 0.332751 -0.065103 0.653770 0.346050 -0.053554 0.792919 0.455307 -0.169445 0.817829 0.398751 -0.175156 0.843166 0.342401 -0.180916 0.816494 0.353702 -0.214438 0.789590 0.364703 -0.247864 0.762403 0.375198 -0.281187 0.750379 0.396818 -0.267784 0.786026 0.216753 -0.020245 0.751098 0.263689 -0.047291 0.717537 0.310507 -0.076695 0.717082 0.273287 -0.097962 0.716910 0.235209 -0.118888 0.717998 0.197138 -0.137820 0.730952 0.177046 -0.152895 0.824508 0.210751 -0.078498 0.807579 0.240225 -0.134399 0.790985 0.270084 -0.189862 0.753032 0.251257 -0.185827 0.714888 0.233554 -0.181126 0.676592 0.215492 -0.175993 0.691669 0.218130 -0.199630 0.874325 0.219909 -0.003568 
4.736000 0.708614 0.457263 -0.250111 0.726668 0.467711 -0.219676 0.711277 0.509768 -0.215708 0.732220 0.495657 -0.196161 0.742643 0.476755 -0.172033 0.775028 0.410243 -0.097452 0.796564 0.349900 -0.062939 0.803957 0.278103 -0.058405 0.693440 0.432414 -0.123088 0.698957 0.376930 -0.150814 0.703359 0.321186 -0.177186 0.675864 0.327129 -0.142705 0.650629 0.332038 -0.105429 0.628330 0.337601 -0.067620 0.651869 0.346915 -0.054874 0.790051 0.457154 -0.170723 0.814612 0.400915 -0.180133 0.839913 0.344938 -0.189165 0.810572 0.356650 -0.220007 0.781927 0.368312 -0.251148 0.753892 0.379585 -0.282675 0.741038 0.395918 -0.263818 0.792370 0.220333 -0.024265 0.753204 0.264948 -0.049516 0.714890 0.308854 -0.076061 0.717253 0.272588 -0.098761 0.719447 0.235217 -0.120824 0.722218 0.197716 -0.140983 0.735249 0.178525 -0.157100 0.826069 0.219566 -0.085087 0.805981 0.248341 -0.140395 0.787416 0.277289 -0.196359 0.751447 0.255427 -0.190632 0.715305 0.235042 -0.183026 0.679799 0.211723 -0.174583 0.694467 0.214076 -0.198387 0.879567 0.229287 -0.011381 
4.768000 0.704052 0.456996 -0.252716 0.724331 0.467855 -0.223630 0.710044 0.510637 -0.218942 0.731945 0.496350 -0.200650 0.743477 0.477622 -0.177094 0.778959 0.411745 -0.104618 0.797263 0.352630 -0.066820 0.804180 0.281268 -0.060412 0.697061 0.432956 -0.130083 0.699563 0.375910 -0.154580 0.701209 0.318734 -0.178886 0.673325 0.327234 -0.145386 0.650002 0.334010 -0.107731 0.628749 0.340769 -0.069136 0.652597 0.348269 -0.055695 0.794031 0.458803 -0.177975 0.817243 0.401677 -0.184746 0.840691 0.344692 -0.191135 0.811084 0.357978 -0.221230 0.781821 0.370859 -0.251736 0.752726 0.383279 -0.282496 0.737617 0.395250 -0.262034 0.792791 0.224672 -0.024311 0.752903 0.267425 -0.051499 0.714125 0.309417 -0.079744 0.716981 0.272643 -0.101166 0.719810 0.235198 -0.122008 0.722780 0.197591 -0.142463 0.736871 0.179203 -0.158678 0.825244 0.221769 -0.086013 0.805098 0.249224 -0.142364 0.786394 0.277031 -0.199276 0.750413 0.255578 -0.192675 0.714820 0.235070 -0.184166 0.679661 0.212252 -0.173632 0.693409 0.213860 -0.197972 0.880663 0.234200 -0.013536 
4.800000 0.704450 0.452061 -0.246377 0.728147 0.465545 -0.221130 0.708587 0.504937 -0.210726 0.735891 0.494048 -0.198176 0.747044 0.474729 -0.174615 0.780808 0.406052 -0.101977 0.798295 0.347424 -0.062857 0.802180 0.276179 -0.054340 0.697625 0.426025 -0.121141 0.697554 0.370293 -0.148758 0.695918 0.314283 -0.176116 0.669615 0.321404 -0.141001 0.646821 0.328692 -0.102893 0.627977 0.336824 -0.063487 0.651246 0.350598 -0.054654 0.789932 0.454249 -0.175132 0.816215 0.398238 -0.180759 0.842609 0.342496 -0.185837 0.814451 0.355875 -0.217362 0.786881 0.369293 -0.249384 0.759408 0.382372 -0.282085 0.743519 0.395201 -0.262786 0.784253 0.220833 -0.018946 0.748374 0.266853 -0.047138 0.713708 0.312629 -0.076389 0.714332 0.275723 -0.098120 0.715565 0.238078 -0.119294 0.717828 0.200247 -0.139182 0.731300 0.180520 -0.154341 0.824388 0.215639 -0.076373 0.807814 0.245266 -0.132553 0.791867 0.275008 -0.188865 0.754029 0.255800 -0.186084 0.716144 0.237812 -0.181594 0.678076 0.218914 -0.175461 0.693338 0.221549 -0.198825 0.872724 0.229097 -0.001087 
4.836000 0.710185 0.455249 -0.248291 0.732303 0.467633 -0.221311 0.713091 0.507502 -0.212317 0.738963 0.495744 -0.197628 0.749809 0.476419 -0.173733 0.781881 0.406907 -0.099914 0.800692 0.347445 -0.062322 0.803918 0.275654 -0.055680 0.698301 0.424644 -0.119417 0.699617 0.369395 -0.148024 0.698890 0.314242 -0.177122 0.672613 0.319993 -0.141845 0.650581 0.325244 -0.102693 0.631688 0.330467 -0.062587 0.654541 0.343125 -0.051164 0.790729 0.454551 -0.173321 0.816909 0.398852 -0.181258 0.843981 0.343693 -0.189221 0.815933 0.356919 -0.220874 0.788249 0.370364 -0.252747 0.760578 0.383852 -0.284500 0.745175 0.396241 -0.264499 0.787130 0.219328 -0.021109 0.752257 0.265648 -0.048771 0.717712 0.311300 -0.077160 0.719086 0.274678 -0.099523 0.720791 0.237218 -0.121615 0.722911 0.199477 -0.142086 0.736051 0.180196 -0.158031 0.824097 0.215459 -0.080211 0.808424 0.245207 -0.136757 0.794203 0.274927 -0.193584 0.756739 0.255674 -0.189196 0.719302 0.237874 -0.183620 0.681842 0.218830 -0.176887 0.697195 0.219002 -0.200466 0.874714 0.225551 -0.003918 
4.868000 0.710311 0.455385 -0.253824 0.731464 0.466000 -0.225286 0.714235 0.506870 -0.216454 0.738417 0.493292 -0.200484 0.748971 0.474536 -0.175907 0.780825 0.406751 -0.100103 0.800550 0.347492 -0.062388 0.803301 0.275662 -0.054132 0.697692 0.423966 -0.121765 0.699726 0.368299 -0.149343 0.699955 0.312479 -0.177397 0.672399 0.318507 -0.143140 0.650312 0.324253 -0.104345 0.631045 0.330275 -0.064503 0.653635 0.343117 -0.052760 0.791568 0.455272 -0.172609 0.817580 0.399633 -0.181211 0.844229 0.344482 -0.189673 0.816434 0.357349 -0.221735 0.789282 0.370531 -0.254165 0.761949 0.383608 -0.286316 0.745411 0.395252 -0.266750 0.785273 0.220119 -0.018744 0.750860 0.265666 -0.048113 0.718266 0.311309 -0.078814 0.719789 0.274215 -0.100407 0.721637 0.236352 -0.121541 0.724165 0.198269 -0.141340 0.738335 0.178811 -0.156195 0.823988 0.215130 -0.077359 0.809552 0.244671 -0.134271 0.796609 0.274091 -0.191619 0.759201 0.254752 -0.188410 0.722232 0.235662 -0.183873 0.685592 0.214389 -0.178928 0.702357 0.214611 -0.201630 0.873874 0.225159 -0.002902 
4.904000 0.707268 0.457541 -0.253735 0.729390 0.467667 -0.225587 0.710987 0.507083 -0.213837 0.736510 0.493806 -0.199913 0.747292 0.474696 -0.175948 0.781405 0.407184 -0.102405 0.799682 0.348000 -0.064077 0.802242 0.276320 -0.055369 0.699247 0.425510 -0.127265 0.702215 0.370231 -0.155313 0.703823 0.314934 -0.183558 0.676190 0.320515 -0.148911 0.652185 0.326034 -0.111354 0.630976 0.331482 -0.072344 0.651444 0.343729 -0.056839 0.794232 0.457529 -0.173774 0.818343 0.400987 -0.182263 0.842764 0.344918 -0.190540 0.813563 0.358687 -0.220992 0.784962 0.372152 -0.252163 0.756818 0.385119 -0.284038 0.738637 0.394996 -0.265046 0.782753 0.221154 -0.020195 0.748651 0.267217 -0.049346 0.717337 0.313408 -0.081430 0.719187 0.275959 -0.102476 0.721137 0.237533 -0.123278 0.724540 0.199007 -0.142712 0.739570 0.180354 -0.157693 0.824553 0.215729 -0.077326 0.809178 0.245282 -0.134063 0.793903 0.275364 -0.190470 0.756463 0.255809 -0.188872 0.720029 0.235879 -0.185583 0.683886 0.213397 -0.180619 0.700592 0.214705 -0.203208 0.870888 0.226815 -0.000667 
4.936000 0.708014 0.459851 -0.256057 0.730609 0.469070 -0.228035 0.711574 0.507484 -0.213723 0.737718 0.494072 -0.201105 0.747842 0.475568 -0.176330 0.778585 0.409277 -0.099648 0.798171 0.349050 -0.063643 0.800989 0.277149 -0.056351 0.695742 0.426640 -0.123521 0.701287 0.373034 -0.154486 0.703744 0.318935 -0.184716 0.675160 0.323708 -0.150138 0.650473 0.327901 -0.112208 0.630237 0.333658 -0.072570 0.652129 0.342876 -0.056592 0.790005 0.460684 -0.170059 0.814574 0.404496 -0.179620 0.840212 0.348892 -0.189441 0.811241 0.361654 -0.220245 0.783131 0.374411 -0.251722 0.755817 0.387170 -0.284014 0.736053 0.395158 -0.265653 0.783271 0.221305 -0.021191 0.748819 0.266726 -0.050637 0.716755 0.311973 -0.083620 0.719233 0.274467 -0.104166 0.721827 0.236342 -0.124478 0.725488 0.198308 -0.144531 0.741805 0.180687 -0.159399 0.823283 0.217135 -0.080070 0.808221 0.247216 -0.136743 0.793153 0.278105 -0.192530 0.756444 0.256870 -0.190418 0.720281 0.235893 -0.186650 0.684093 0.213685 -0.180423 0.700337 0.215528 -0.203092 0.870107 0.226691 -0.002316 
4.968000 0.702390 0.459332 -0.253098 0.723646 0.468110 -0.223942 0.705468 0.507529 -0.210927 0.730323 0.493363 -0.196486 0.741118 0.474536 -0.171752 0.775684 0.406375 -0.096195 0.798021 0.345597 -0.062358 0.803730 0.273503 -0.056550 0.692744 0.423057 -0.118566 0.695947 0.367802 -0.146636 0.698364 0.312743 -0.175422 0.671374 0.316918 -0.140729 0.648461 0.320694 -0.102681 0.628384 0.323773 -0.063077 0.649755 0.334655 -0.047804 0.788876 0.459446 -0.164421 0.815951 0.404794 -0.176013 0.843563 0.350388 -0.187975 0.812896 0.362684 -0.217527 0.782046 0.375113 -0.246921 0.751280 0.387843 -0.276430 0.728530 0.393733 -0.260899 0.787988 0.216239 -0.023017 0.750661 0.262672 -0.047827 0.716288 0.309391 -0.075783 0.717292 0.273209 -0.098651 0.718112 0.235907 -0.120873 0.719751 0.198734 -0.140766 0.733818 0.179965 -0.156510 0.826590 0.214480 -0.081678 0.807304 0.245139 -0.136219 0.788447 0.275860 -0.190625 0.751509 0.255061 -0.187346 0.713997 0.236184 -0.182872 0.676436 0.217010 -0.177776 0.691288 0.219794 -0.201527 0.875890 0.223988 -0.005230 
5.004000 0.712123 0.455020 -0.256252 0.731570 0.464770 -0.226104 0.710901 0.503294 -0.214459 0.735622 0.490300 -0.198871 0.745818 0.471894 -0.173976 0.777710 0.405888 -0.097298 0.797067 0.345186 -0.061955 0.801192 0.273171 -0.057870 0.695421 0.424868 -0.121203 0.699738 0.370077 -0.150202 0.702378 0.315249 -0.179209 0.674266 0.320360 -0.144857 0.650281 0.324565 -0.106660 0.629787 0.328913 -0.066991 0.651245 0.335836 -0.049456 0.790419 0.456742 -0.167781 0.815998 0.401280 -0.179187 0.842343 0.346225 -0.190580 0.812607 0.361641 -0.219564 0.782933 0.377675 -0.248155 0.752855 0.394051 -0.275712 0.733024 0.387437 -0.256766 0.784157 0.215383 -0.025842 0.750440 0.263591 -0.051340 0.717547 0.311302 -0.078937 0.717679 0.275268 -0.102400 0.718565 0.237964 -0.125052 0.722892 0.200557 -0.145676 0.737444 0.181895 -0.161237 0.822887 0.214253 -0.084104 0.807814 0.245279 -0.139972 0.794223 0.276406 -0.196481 0.757532 0.255340 -0.194048 0.719478 0.238865 -0.187226 0.681520 0.220848 -0.177219 0.696127 0.218763 -0.201000 0.871816 0.220660 -0.008227 
5.036000 0.710794 0.456828 -0.255340 0.729695 0.465325 -0.224557 0.712203 0.505908 -0.214353 0.734893 0.490975 -0.197463 0.745019 0.472802 -0.172363 0.776154 0.407436 -0.094796 0.797836 0.346108 -0.061494 0.801509 0.273750 -0.056292 0.693698 0.428284 -0.117594 0.698505 0.373951 -0.147269 0.701952 0.319546 -0.176706 0.674275 0.323898 -0.142147 0.650738 0.326828 -0.103676 0.629840 0.329977 -0.064332 0.652303 0.336792 -0.048292 0.788755 0.458645 -0.165078 0.815333 0.404046 -0.178282 0.842459 0.349724 -0.191113 0.812416 0.365417 -0.219512 0.782435 0.381000 -0.247969 0.751881 0.396025 -0.276289 0.731709 0.389118 -0.257885 0.785350 0.216592 -0.022553 0.750412 0.263347 -0.048504 0.717710 0.310028 -0.077196 0.718695 0.273776 -0.100032 0.720356 0.237024 -0.122676 0.724402 0.200258 -0.144372 0.739066 0.181866 -0.160163 0.823273 0.214497 -0.081438 0.809337 0.246374 -0.137062 0.796691 0.278127 -0.193235 0.759457 0.257851 -0.190105 0.721705 0.239725 -0.184788 0.683590 0.221985 -0.175439 0.699001 0.220276 -0.198477 0.872315 0.222195 -0.006038 
5.072000 0.709368 0.454700 -0.255710 0.727356 0.463021 -0.224308 0.708443 0.502506 -0.213162 0.731370 0.487851 -0.196306 0.743495 0.469644 -0.171950 0.782848 0.404246 -0.097566 0.801939 0.343593 -0.061764 0.804902 0.271615 -0.056124 0.699806 0.420849 -0.119888 0.703466 0.366960 -0.150387 0.704200 0.312883 -0.179365 0.677413 0.319125 -0.143459 0.652392 0.323996 -0.106110 0.632196 0.329438 -0.066648 0.654198 0.336458 -0.049918 0.793060 0.458588 -0.165624 0.816915 0.402504 -0.178023 0.842027 0.347198 -0.191077 0.812948 0.364649 -0.219570 0.783043 0.381567 -0.247457 0.752127 0.397623 -0.274530 0.732603 0.386825 -0.257312 0.787456 0.214815 -0.022590 0.752043 0.261783 -0.048490 0.717941 0.308675 -0.076074 0.718368 0.272701 -0.099072 0.719366 0.236000 -0.121815 0.722257 0.199523 -0.143573 0.737377 0.181979 -0.159828 0.825234 0.211878 -0.081619 0.809704 0.244083 -0.136793 0.796265 0.275594 -0.192996 0.758778 0.256306 -0.190044 0.720533 0.240109 -0.183943 0.682272 0.222604 -0.176296 0.697566 0.220418 -0.199562 0.875302 0.219897 -0.005343 
5.104000 0.712530 0.454869 -0.259099 0.728700 0.462670 -0.226612 0.709374 0.502350 -0.216504 0.731062 0.487392 -0.198344 0.742603 0.469612 -0.173494 0.778804 0.405326 -0.096763 0.800727 0.344588 -0.062626 0.803468 0.272334 -0.057267 0.695251 0.421731 -0.118121 0.701674 0.368618 -0.149844 0.705898 0.315102 -0.180857 0.677659 0.318437 -0.146005 0.651849 0.321318 -0.109027 0.629700 0.325122 -0.070434 0.650375 0.334405 -0.053161 0.787727 0.457909 -0.166613 0.813740 0.402918 -0.179139 0.840538 0.348417 -0.191833 0.811811 0.365150 -0.221148 0.782601 0.382065 -0.249869 0.751721 0.397938 -0.276801 0.732002 0.386701 -0.260050 0.788175 0.215706 -0.022454 0.752459 0.261666 -0.049789 0.717476 0.307376 -0.078282 0.719162 0.271032 -0.100771 0.720991 0.234015 -0.122993 0.724544 0.197537 -0.145251 0.739467 0.179902 -0.161522 0.823677 0.212633 -0.082924 0.808711 0.244443 -0.138466 0.795650 0.276295 -0.194741 0.758447 0.256505 -0.190858 0.721600 0.237984 -0.185091 0.684350 0.219023 -0.177325 0.699548 0.218477 -0.200876 0.875100 0.219715 -0.007742 
5.136000 0.706279 0.452330 -0.253803 0.722700 0.460444 -0.221514 0.711185 0.503947 -0.216509 0.729000 0.487228 -0.195831 0.740162 0.469747 -0.170571 0.775422 0.406394 -0.092519 0.798204 0.345996 -0.058560 0.801760 0.273906 -0.053024 0.691989 0.422029 -0.114513 0.698579 0.368647 -0.145475 0.704872 0.315539 -0.177395 0.676363 0.316345 -0.144056 0.650719 0.316086 -0.107539 0.626191 0.314999 -0.070608 0.646585 0.325572 -0.054164 0.787367 0.458455 -0.162497 0.814352 0.404443 -0.177106 0.841716 0.350548 -0.191510 0.811321 0.366540 -0.219369 0.780850 0.382274 -0.247136 0.749423 0.397029 -0.274195 0.730002 0.385625 -0.257238 0.784505 0.216860 -0.019515 0.750073 0.263263 -0.047071 0.718012 0.309905 -0.076831 0.717947 0.273200 -0.098746 0.718172 0.235786 -0.120118 0.720577 0.198594 -0.140973 0.735254 0.179716 -0.156156 0.822825 0.214584 -0.079082 0.808316 0.246861 -0.134587 0.795622 0.279137 -0.190594 0.758920 0.258249 -0.186962 0.722266 0.238068 -0.182129 0.685809 0.216144 -0.175976 0.700593 0.219999 -0.199537 0.873412 0.222271 -0.004266 
5.168000 0.713677 0.454206 -0.260444 0.727132 0.461348 -0.226589 0.713916 0.504340 -0.220824 0.730394 0.487194 -0.199440 0.740283 0.469537 -0.173933 0.770970 0.405933 -0.094951 0.795068 0.345634 -0.061591 0.800904 0.273702 -0.056282 0.688312 0.422314 -0.121242 0.697275 0.368353 -0.150688 0.705946 0.314637 -0.180730 0.677443 0.316021 -0.147158 0.652639 0.316339 -0.109738 0.629556 0.316097 -0.071463 0.650095 0.326796 -0.055063 0.784389 0.458263 -0.164204 0.811979 0.404733 -0.179290 0.839956 0.351379 -0.194182 0.810173 0.367313 -0.222843 0.780201 0.383241 -0.251235 0.748562 0.397898 -0.278095 0.729533 0.385115 -0.261683 0.784604 0.216083 -0.023055 0.751130 0.263400 -0.050208 0.720254 0.310743 -0.080597 0.721104 0.274088 -0.102782 0.721345 0.236466 -0.124315 0.722702 0.198786 -0.144555 0.736410 0.179095 -0.159469 0.824691 0.215238 -0.082400 0.809931 0.246681 -0.138323 0.796176 0.278510 -0.194525 0.759712 0.257029 -0.191487 0.723253 0.236999 -0.186384 0.686354 0.217085 -0.178144 0.700975 0.218830 -0.201903 0.872116 0.222743 -0.005192 
5.200000 0.710383 0.453361 -0.260735 0.725114 0.460495 -0.227446 0.715766 0.504568 -0.222877 0.731244 0.486828 -0.201191 0.742599 0.468981 -0.176237 0.778710 0.404467 -0.099302 0.798191 0.344105 -0.063097 0.803230 0.272270 -0.056660 0.695314 0.420923 -0.121684 0.701525 0.367490 -0.152730 0.706782 0.313995 -0.183839 0.679284 0.315789 -0.149000 0.654551 0.317346 -0.111703 0.631657 0.319043 -0.073519 0.652435 0.328696 -0.056816 0.788993 0.459839 -0.166298 0.814759 0.405165 -0.180264 0.841237 0.350877 -0.194612 0.810926 0.367738 -0.222231 0.780477 0.384352 -0.249873 0.749143 0.400224 -0.276813 0.729825 0.385373 -0.262667 0.786378 0.215236 -0.022628 0.752591 0.261816 -0.050589 0.721789 0.308651 -0.082369 0.722611 0.271518 -0.103634 0.723028 0.233676 -0.124337 0.724928 0.195967 -0.144481 0.739161 0.176448 -0.159184 0.826344 0.213368 -0.082578 0.811013 0.245719 -0.138080 0.796650 0.278515 -0.193604 0.760723 0.256238 -0.190795 0.725102 0.234019 -0.186457 0.689430 0.210905 -0.179100 0.704033 0.215659 -0.202324 0.874321 0.222258 -0.004751 
5.236000 0.713356 0.455990 -0.259325 0.725724 0.462421 -0.224916 0.715352 0.506224 -0.219807 0.729611 0.488104 -0.197610 0.741703 0.470280 -0.173035 0.779679 0.405815 -0.097127 0.800161 0.345088 -0.062552 0.803959 0.273204 -0.057062 0.696013 0.421442 -0.117549 0.701349 0.368707 -0.149752 0.705781 0.316203 -0.182346 0.678310 0.317644 -0.147283 0.652919 0.318498 -0.110327 0.630040 0.319380 -0.072010 0.651021 0.329491 -0.055711 0.787719 0.460212 -0.165796 0.812937 0.405224 -0.179653 0.838861 0.350569 -0.193650 0.809323 0.367846 -0.221791 0.779339 0.385070 -0.249451 0.748275 0.401731 -0.276244 0.729016 0.386896 -0.262000 0.787634 0.216266 -0.023122 0.752464 0.262750 -0.049944 0.719528 0.309160 -0.080045 0.720060 0.272179 -0.101611 0.720196 0.234136 -0.122383 0.722312 0.196464 -0.141952 0.736400 0.176875 -0.156669 0.825269 0.213750 -0.082636 0.809419 0.245061 -0.138176 0.795117 0.276150 -0.194455 0.758757 0.254680 -0.190238 0.722452 0.234165 -0.184418 0.685946 0.213184 -0.175910 0.700432 0.215577 -0.199634 0.874791 0.222305 -0.006069 
5.268000 0.712503 0.456901 -0.259065 0.723703 0.462519 -0.224159 0.714750 0.506589 -0.219346 0.727434 0.487835 -0.196763 0.739890 0.470613 -0.172107 0.779819 0.408590 -0.096230 0.801223 0.348158 -0.061596 0.803157 0.276385 -0.053222 0.695850 0.425463 -0.115725 0.699904 0.373364 -0.149265 0.702661 0.321215 -0.183039 0.674884 0.322856 -0.148356 0.649667 0.323910 -0.111360 0.626704 0.325114 -0.073110 0.648673 0.334912 -0.057968 0.789142 0.462547 -0.165185 0.812001 0.406756 -0.180011 0.835294 0.351126 -0.194732 0.805239 0.368620 -0.222064 0.774594 0.385623 -0.248836 0.742694 0.401355 -0.274403 0.723669 0.386897 -0.259401 0.784284 0.221385 -0.017426 0.749276 0.265805 -0.048604 0.715761 0.310221 -0.081543 0.716713 0.272142 -0.100842 0.717918 0.233931 -0.120097 0.719716 0.195844 -0.139796 0.734597 0.176979 -0.154687 0.824242 0.215723 -0.076457 0.809341 0.244561 -0.133736 0.794914 0.273880 -0.190722 0.757791 0.253631 -0.187245 0.720682 0.234305 -0.182371 0.683512 0.214172 -0.176234 0.699308 0.215684 -0.199417 0.873366 0.225067 -0.001523 
5.304000 0.711235 0.455026 -0.259726 0.723092 0.460924 -0.225090 0.717268 0.505803 -0.221625 0.728833 0.486956 -0.198523 0.740758 0.469951 -0.173518 0.778998 0.408613 -0.096584 0.801190 0.348416 -0.062403 0.804354 0.276736 -0.055561 0.695413 0.424486 -0.118575 0.701669 0.371395 -0.150278 0.706759 0.318138 -0.182067 0.677639 0.320253 -0.148529 0.651039 0.322136 -0.112656 0.626335 0.324476 -0.075665 0.648389 0.330392 -0.058756 0.788925 0.461348 -0.166501 0.813630 0.406404 -0.181611 0.838711 0.351529 -0.196816 0.808149 0.368995 -0.223704 0.776886 0.386446 -0.249863 0.743833 0.402704 -0.273944 0.725848 0.385655 -0.260461 0.786779 0.220664 -0.020803 0.751248 0.266254 -0.049120 0.717978 0.311979 -0.080705 0.718279 0.274318 -0.100877 0.718166 0.236103 -0.120531 0.719517 0.198177 -0.139857 0.733042 0.178079 -0.154445 0.826255 0.216809 -0.079913 0.809368 0.246840 -0.136085 0.792641 0.276782 -0.192249 0.755990 0.255536 -0.188219 0.719412 0.235225 -0.182627 0.682617 0.214379 -0.174415 0.697002 0.215652 -0.198291 0.874202 0.226318 -0.002344 
5.336000 0.709591 0.456487 -0.261110 0.721420 0.462501 -0.226459 0.713265 0.506796 -0.221954 0.726003 0.488126 -0.199308 0.737485 0.470793 -0.174146 0.774451 0.408221 -0.096595 0.798876 0.348100 -0.063855 0.803024 0.276423 -0.057852 0.691250 0.421813 -0.121218 0.699832 0.369634 -0.153731 0.708378 0.317688 -0.186845 0.679348 0.317299 -0.153565 0.652153 0.316299 -0.118442 0.625788 0.315033 -0.083002 0.646889 0.323180 -0.066121 0.784459 0.462491 -0.164450 0.810816 0.408362 -0.179857 0.837341 0.354373 -0.195404 0.806277 0.370672 -0.222497 0.774715 0.386537 -0.249359 0.742500 0.401666 -0.275846 0.723420 0.386948 -0.261252 0.786685 0.220058 -0.023063 0.751566 0.265875 -0.052190 0.719244 0.311602 -0.085232 0.719480 0.273609 -0.104682 0.719327 0.235210 -0.123724 0.719795 0.196929 -0.142758 0.732798 0.176269 -0.157007 0.826142 0.216942 -0.082507 0.810009 0.246564 -0.139025 0.793984 0.276397 -0.195464 0.757634 0.254593 -0.191415 0.721058 0.233650 -0.185867 0.684669 0.211017 -0.176147 0.698690 0.216125 -0.199446 0.874122 0.226598 -0.005527 
5.368000 0.714454 0.458375 -0.261495 0.724985 0.462316 -0.226159 0.718951 0.506961 -0.220294 0.729523 0.486728 -0.197931 0.741450 0.469382 -0.173347 0.778530 0.407190 -0.097312 0.798388 0.347293 -0.061607 0.802862 0.275805 -0.056481 0.694342 0.421489 -0.118484 0.700047 0.368722 -0.150808 0.706361 0.315700 -0.182850 0.677092 0.315739 -0.149931 0.649383 0.315489 -0.115302 0.622332 0.314937 -0.080507 0.644000 0.320945 -0.063600 0.787165 0.462338 -0.166134 0.811192 0.406979 -0.181116 0.835746 0.351892 -0.195694 0.806174 0.369725 -0.223366 0.776318 0.387623 -0.250513 0.745182 0.404636 -0.276609 0.726213 0.388148 -0.263840 0.785783 0.218602 -0.023451 0.750563 0.265003 -0.050822 0.717711 0.311371 -0.081896 0.717532 0.273915 -0.102522 0.717327 0.235697 -0.122486 0.718793 0.197335 -0.141255 0.731323 0.176340 -0.155490 0.826031 0.216790 -0.081889 0.809143 0.247146 -0.137904 0.792735 0.277497 -0.193965 0.756860 0.254987 -0.190145 0.720801 0.233800 -0.184536 0.684559 0.211757 -0.175144 0.699148 0.216073 -0.198368 0.872970 0.226040 -0.003350 
5.404000 0.709032 0.461596 -0.258994 0.720861 0.465200 -0.223991 0.717824 0.510051 -0.218198 0.727888 0.489365 -0.195965 0.739434 0.471796 -0.171054 0.775962 0.408416 -0.094256 0.796244 0.348154 -0.059184 0.801675 0.276701 -0.054305 0.692600 0.424403 -0.116464 0.699286 0.371966 -0.149058 0.705364 0.319649 -0.182270 0.676324 0.320177 -0.148962 0.649867 0.320273 -0.113167 0.624339 0.320741 -0.076956 0.646434 0.325133 -0.059879 0.785424 0.461105 -0.163853 0.812304 0.407220 -0.179464 0.839833 0.353588 -0.195200 0.809493 0.370022 -0.222919 0.778900 0.386539 -0.250378 0.748192 0.403141 -0.277838 0.728099 0.389177 -0.263896 0.784916 0.219239 -0.021659 0.750598 0.265966 -0.049983 0.718570 0.312750 -0.082255 0.718977 0.275056 -0.102512 0.719185 0.236632 -0.122409 0.720390 0.198314 -0.140349 0.731973 0.176440 -0.153914 0.826987 0.218124 -0.078559 0.812337 0.248519 -0.134923 0.797609 0.278546 -0.191148 0.761898 0.255262 -0.188283 0.725434 0.233951 -0.184082 0.688425 0.212444 -0.177604 0.703490 0.216790 -0.200610 0.872471 0.227653 -0.001946 
5.436000 0.710782 0.457382 -0.258281 0.717375 0.462279 -0.222099 0.712417 0.507331 -0.218518 0.719630 0.487669 -0.194366 0.734171 0.470006 -0.171511 0.780384 0.407062 -0.101912 0.799795 0.348436 -0.063558 0.802029 0.277041 -0.054883 0.696792 0.421007 -0.127074 0.702063 0.366449 -0.156374 0.707909 0.311586 -0.184181 0.681192 0.315055 -0.148684 0.658738 0.316546 -0.110263 0.638636 0.317075 -0.070427 0.657078 0.324337 -0.050166 0.790016 0.460864 -0.171037 0.813876 0.405109 -0.185085 0.838062 0.349638 -0.198995 0.806798 0.366352 -0.225528 0.775206 0.383018 -0.251593 0.742505 0.398619 -0.276531 0.723868 0.387699 -0.258412 0.782533 0.221822 -0.019413 0.752744 0.269550 -0.049540 0.725276 0.316078 -0.083809 0.726186 0.278188 -0.103663 0.725700 0.239279 -0.123300 0.726433 0.200424 -0.140023 0.740017 0.179383 -0.153097 0.823712 0.216327 -0.077447 0.811836 0.245906 -0.135066 0.801118 0.276353 -0.192762 0.764645 0.255087 -0.189843 0.728324 0.234885 -0.184930 0.691863 0.214302 -0.176266 0.706619 0.215856 -0.199928 0.868598 0.226782 0.001354 
5.472000 0.715885 0.460210 -0.257999 0.721122 0.466472 -0.221781 0.719924 0.511671 -0.220277 0.724335 0.492707 -0.194855 0.736908 0.474440 -0.170676 0.777651 0.408525 -0.096939 0.800722 0.348712 -0.062207 0.803287 0.276828 -0.055096 0.693407 0.421577 -0.117244 0.698143 0.369778 -0.151489 0.702966 0.317828 -0.184694 0.674639 0.318847 -0.150354 0.651482 0.317761 -0.112280 0.629746 0.316414 -0.073461 0.649226 0.322079 -0.053762 0.785447 0.461277 -0.166473 0.813104 0.407188 -0.179526 0.841348 0.353335 -0.192735 0.812442 0.368645 -0.222539 0.783330 0.383924 -0.252113 0.753171 0.398369 -0.280910 0.732787 0.391691 -0.262631 0.784296 0.220724 -0.020998 0.750689 0.266692 -0.050510 0.719094 0.312598 -0.083365 0.721375 0.275276 -0.104162 0.723370 0.236862 -0.124440 0.725266 0.198285 -0.142164 0.738560 0.177466 -0.155770 0.825418 0.216886 -0.079123 0.811352 0.247173 -0.135930 0.797997 0.277594 -0.192729 0.761789 0.255587 -0.190111 0.725951 0.233678 -0.186389 0.690224 0.210868 -0.180219 0.705917 0.213711 -0.203262 0.871755 0.226104 -0.000448 
5.504000 0.707625 0.458942 -0.259164 0.712817 0.464584 -0.222831 0.716186 0.509732 -0.221061 0.718209 0.490320 -0.195672 0.731330 0.473611 -0.170721 0.774237 0.412635 -0.094284 0.795023 0.353183 -0.057079 0.799934 0.281371 -0.047787 0.692992 0.429360 -0.122895 0.702835 0.374385 -0.149936 0.712548 0.319564 -0.177446 0.681224 0.319407 -0.146395 0.653503 0.319212 -0.111447 0.627284 0.318782 -0.075541 0.647216 0.325688 -0.056533 0.789853 0.462883 -0.164235 0.815556 0.407843 -0.177342 0.841424 0.352855 -0.190524 0.810675 0.368316 -0.218477 0.779474 0.383729 -0.246109 0.747889 0.399101 -0.273516 0.725622 0.390365 -0.258635 0.781790 0.225577 -0.012507 0.748811 0.270967 -0.043658 0.719649 0.317051 -0.077025 0.719828 0.279329 -0.097252 0.720034 0.241282 -0.117106 0.720504 0.203171 -0.136314 0.732063 0.181060 -0.149573 0.823885 0.221553 -0.070113 0.809917 0.249420 -0.127958 0.796289 0.277548 -0.185559 0.759540 0.256166 -0.185108 0.722592 0.235754 -0.183700 0.685589 0.214774 -0.181588 0.702507 0.216892 -0.203984 0.869965 0.232730 0.006423 
5.536000 0.713151 0.458388 -0.258761 0.715956 0.464089 -0.222173 0.718143 0.509279 -0.220029 0.719049 0.489859 -0.194565 0.732373 0.473029 -0.169640 0.775419 0.411234 -0.093140 0.800296 0.352171 -0.058329 0.806192 0.280267 -0.051451 0.690599 0.424634 -0.109597 0.694062 0.370731 -0.140320 0.697075 0.316993 -0.171422 0.672486 0.318784 -0.134677 0.651342 0.319998 -0.095433 0.631624 0.320684 -0.055482 0.655437 0.323378 -0.040370 0.783097 0.460233 -0.165322 0.812567 0.406652 -0.176624 0.842377 0.353116 -0.188043 0.812089 0.367127 -0.217146 0.781843 0.381567 -0.246148 0.751516 0.396252 -0.275207 0.728063 0.389125 -0.261337 0.792560 0.223711 -0.015975 0.757817 0.269924 -0.044107 0.723762 0.315593 -0.073983 0.721378 0.277624 -0.093381 0.718952 0.238595 -0.112027 0.717649 0.199750 -0.127851 0.726229 0.175933 -0.140401 0.828614 0.220556 -0.074907 0.812772 0.247342 -0.132412 0.797888 0.274140 -0.189587 0.762490 0.251837 -0.181828 0.725571 0.231878 -0.173827 0.688137 0.213063 -0.167211 0.700741 0.218602 -0.191824 0.877985 0.231810 -0.000181 
5.568000 0.716302 0.451512 -0.258681 0.716458 0.457723 -0.222078 0.724039 0.502400 -0.220967 0.720109 0.483789 -0.195257 0.734230 0.467857 -0.170802 0.779045 0.410127 -0.095384 0.801956 0.350831 -0.060236 0.804357 0.279264 -0.053858 0.694690 0.424492 -0.116902 0.699822 0.371657 -0.149637 0.705403 0.318164 -0.180470 0.676593 0.320411 -0.146478 0.652485 0.321166 -0.109012 0.629471 0.321812 -0.070948 0.652270 0.323427 -0.054501 0.786824 0.460415 -0.167483 0.814138 0.405671 -0.179065 0.842560 0.351435 -0.190082 0.813751 0.366188 -0.220012 0.784656 0.380916 -0.249242 0.753112 0.393747 -0.276909 0.733900 0.382834 -0.259381 0.787059 0.223154 -0.018705 0.754538 0.269084 -0.049372 0.722992 0.314585 -0.082130 0.724575 0.277414 -0.102814 0.725565 0.239216 -0.122671 0.725519 0.200857 -0.139981 0.736355 0.178677 -0.153844 0.824495 0.219343 -0.080282 0.810279 0.249173 -0.137752 0.797601 0.279499 -0.195295 0.761860 0.257275 -0.190912 0.726975 0.234951 -0.185224 0.691727 0.212354 -0.177694 0.705708 0.215490 -0.201921 0.875832 0.227558 -0.004045 
5.636000 0.713834 0.453540 -0.261179 0.713219 0.459158 -0.224458 0.722744 0.503396 -0.222174 0.717310 0.484523 -0.196916 0.731013 0.468098 -0.172344 0.775209 0.408485 -0.096888 0.796870 0.349262 -0.060503 0.800275 0.277552 -0.053947 0.691804 0.422295 -0.121402 0.699298 0.368545 -0.151769 0.706554 0.314560 -0.181247 0.677677 0.316827 -0.147715 0.651849 0.318422 -0.111077 0.627201 0.319845 -0.073938 0.649936 0.320445 -0.057059 0.786932 0.459285 -0.167602 0.814846 0.404961 -0.179017 0.843162 0.350579 -0.190914 0.814563 0.366464 -0.220736 0.785065 0.382311 -0.249774 0.753391 0.396651 -0.276234 0.734130 0.385649 -0.258779 0.782881 0.221062 -0.019265 0.751266 0.267704 -0.049464 0.722076 0.314209 -0.081899 0.721829 0.276914 -0.102758 0.721657 0.238861 -0.122935 0.722479 0.200811 -0.141696 0.735918 0.180167 -0.155606 0.821447 0.217944 -0.079955 0.808315 0.248457 -0.137186 0.796821 0.279423 -0.194720 0.760635 0.257405 -0.191136 0.724350 0.237143 -0.185148 0.688237 0.215546 -0.176583 0.702593 0.217923 -0.200506 0.871738 0.226663 -0.004111 
5.668000 0.716445 0.453608 -0.261241 0.714863 0.459476 -0.224614 0.723156 0.503950 -0.222286 0.717672 0.485087 -0.197011 0.731044 0.468826 -0.171977 0.774609 0.409474 -0.095147 0.797796 0.350316 -0.059707 0.803412 0.278768 -0.054230 0.691502 0.422358 -0.120056 0.699572 0.369087 -0.151025 0.706684 0.315592 -0.182113 0.677800 0.317216 -0.148581 0.651150 0.318676 -0.112493 0.626087 0.320466 -0.075654 0.647994 0.320180 -0.057646 0.786274 0.459722 -0.166191 0.814482 0.405622 -0.178414 0.843601 0.351859 -0.190715 0.815257 0.367566 -0.220725 0.786305 0.383255 -0.249912 0.755244 0.397450 -0.277411 0.735570 0.386097 -0.260705 0.787669 0.221450 -0.020409 0.753057 0.266776 -0.050071 0.720140 0.312144 -0.081847 0.722178 0.274896 -0.102909 0.724269 0.237061 -0.123539 0.726949 0.198972 -0.142809 0.740916 0.179109 -0.157284 0.826828 0.220164 -0.080695 0.811326 0.250206 -0.137538 0.796941 0.280540 -0.194547 0.761359 0.257783 -0.191111 0.726058 0.235894 -0.185742 0.690542 0.213410 -0.178404 0.705319 0.215882 -0.202126 0.875905 0.228575 -0.003817 
5.732000 0.714452 0.451853 -0.262094 0.714230 0.457828 -0.225454 0.723227 0.502097 -0.223853 0.718332 0.483457 -0.198302 0.731140 0.467524 -0.172796 0.773092 0.409175 -0.094135 0.796517 0.349273 -0.059537 0.802642 0.277154 -0.054426 0.689166 0.420802 -0.116773 0.697479 0.367456 -0.147328 0.705366 0.314180 -0.178024 0.677385 0.314852 -0.143902 0.652806 0.314767 -0.106780 0.628335 0.314986 -0.069702 0.649797 0.314707 -0.051490 0.783971 0.461630 -0.164066 0.813122 0.408152 -0.176728 0.842496 0.354749 -0.188833 0.814057 0.370333 -0.218858 0.785302 0.385773 -0.248366 0.754552 0.399541 -0.276503 0.735473 0.384143 -0.262522 0.787377 0.219296 -0.021329 0.753511 0.266557 -0.047979 0.721634 0.313360 -0.077677 0.721081 0.276377 -0.098773 0.720288 0.238785 -0.120277 0.721045 0.201305 -0.139733 0.734838 0.182290 -0.155377 0.825208 0.218424 -0.080575 0.809958 0.249261 -0.136512 0.796246 0.280219 -0.192616 0.760227 0.258290 -0.188296 0.723279 0.238596 -0.182334 0.686408 0.218237 -0.174911 0.700951 0.220829 -0.198692 0.874786 0.227169 -0.004854 
5.764000 0.714930 0.447810 -0.258689 0.713524 0.456751 -0.222685 0.720570 0.501489 -0.224253 0.715850 0.484731 -0.197388 0.731256 0.468178 -0.173748 0.781191 0.407867 -0.101453 0.798776 0.348140 -0.063264 0.801388 0.276125 -0.056622 0.697977 0.423217 -0.123666 0.700998 0.368849 -0.153916 0.702738 0.314207 -0.182760 0.677211 0.318473 -0.145867 0.654256 0.322856 -0.107447 0.638113 0.327818 -0.065566 0.658887 0.338207 -0.048549 0.790553 0.460286 -0.171654 0.815387 0.404008 -0.180074 0.841128 0.348209 -0.188261 0.815211 0.364402 -0.220291 0.788631 0.380292 -0.251689 0.759991 0.394836 -0.281739 0.739299 0.381838 -0.267671 0.781578 0.219521 -0.023777 0.750847 0.267472 -0.052496 0.723491 0.315763 -0.083007 0.724546 0.279581 -0.106416 0.726143 0.242052 -0.128943 0.729389 0.204464 -0.148960 0.744089 0.185737 -0.164231 0.822888 0.216140 -0.080388 0.810314 0.245596 -0.137890 0.798475 0.275070 -0.195735 0.760290 0.256705 -0.194850 0.721771 0.240651 -0.190950 0.683212 0.223762 -0.183457 0.698579 0.215317 -0.205199 0.868794 0.224688 -0.002192 
5.800000 0.716858 0.449742 -0.259725 0.715261 0.456756 -0.223334 0.723288 0.501275 -0.222718 0.717895 0.483267 -0.196825 0.732704 0.466682 -0.172960 0.780317 0.406456 -0.099642 0.798989 0.346264 -0.062486 0.800272 0.274209 -0.054016 0.696703 0.425356 -0.119216 0.700669 0.371116 -0.149229 0.703662 0.316977 -0.179550 0.677427 0.320335 -0.143980 0.654754 0.322755 -0.105136 0.636545 0.324087 -0.064412 0.656976 0.336115 -0.048636 0.790515 0.459089 -0.169127 0.815595 0.403095 -0.178271 0.841338 0.347557 -0.187538 0.815595 0.364834 -0.219315 0.789215 0.381792 -0.250794 0.761402 0.397753 -0.281430 0.740126 0.383511 -0.269657 0.779450 0.218862 -0.019312 0.749703 0.267591 -0.047188 0.723833 0.316132 -0.079804 0.723741 0.279232 -0.101587 0.722972 0.241240 -0.122719 0.723896 0.203662 -0.142801 0.741223 0.186800 -0.157460 0.820490 0.213381 -0.077269 0.807517 0.244722 -0.133716 0.795498 0.276010 -0.190146 0.757141 0.258180 -0.188201 0.718601 0.241641 -0.184523 0.680221 0.224641 -0.177794 0.695788 0.216819 -0.199732 0.867234 0.222298 0.000369 
5.832000 0.719262 0.448785 -0.259508 0.716591 0.456878 -0.223376 0.721753 0.501927 -0.223943 0.717062 0.484423 -0.197570 0.732472 0.468014 -0.174001 0.782111 0.408400 -0.101792 0.800355 0.348250 -0.064743 0.801720 0.276363 -0.057026 0.698499 0.425817 -0.121584 0.702987 0.371698 -0.151964 0.705665 0.317329 -0.181887 0.678315 0.320928 -0.146586 0.655439 0.324753 -0.107903 0.637127 0.328932 -0.067130 0.658097 0.339689 -0.050848 0.792269 0.461945 -0.170961 0.816784 0.405817 -0.181619 0.841992 0.349994 -0.191651 0.814517 0.366256 -0.222170 0.786984 0.382572 -0.252175 0.758339 0.398323 -0.281751 0.738394 0.381514 -0.271087 0.782618 0.220777 -0.021950 0.752039 0.268980 -0.049845 0.724411 0.317188 -0.082004 0.725560 0.279919 -0.103918 0.726895 0.241266 -0.125374 0.730830 0.203150 -0.144592 0.748690 0.186558 -0.158938 0.822179 0.215775 -0.080441 0.809403 0.246958 -0.136956 0.798747 0.276880 -0.194712 0.760863 0.258073 -0.191921 0.723562 0.239827 -0.187202 0.686930 0.218552 -0.180206 0.704666 0.216075 -0.201646 0.869313 0.224729 -0.002475 
5.864000 0.719154 0.449833 -0.256318 0.715664 0.457947 -0.220262 0.721180 0.502944 -0.220702 0.715716 0.485476 -0.194452 0.730629 0.468825 -0.170714 0.778900 0.408472 -0.098040 0.799297 0.348652 -0.061521 0.801792 0.276598 -0.054217 0.696005 0.424135 -0.122151 0.701981 0.369329 -0.150563 0.707573 0.314600 -0.179454 0.678719 0.318055 -0.146012 0.654290 0.320603 -0.108324 0.634822 0.321940 -0.067889 0.655527 0.334553 -0.052641 0.789765 0.460631 -0.167843 0.814404 0.404804 -0.180134 0.839635 0.349284 -0.191844 0.812677 0.366840 -0.222149 0.785412 0.384391 -0.251913 0.756982 0.401360 -0.281230 0.737225 0.383230 -0.272577 0.782219 0.220368 -0.020398 0.749972 0.267280 -0.048816 0.722628 0.314610 -0.080430 0.723354 0.277927 -0.102873 0.724523 0.239752 -0.124318 0.727947 0.201859 -0.144343 0.745858 0.185282 -0.158658 0.823679 0.216700 -0.078031 0.809949 0.246891 -0.134891 0.797482 0.276102 -0.192741 0.759661 0.256724 -0.190885 0.721975 0.239325 -0.186453 0.684516 0.220238 -0.179558 0.701472 0.217806 -0.201783 0.869632 0.224785 -0.000237 
5.900000 0.718479 0.449489 -0.255953 0.714121 0.458197 -0.220131 0.723686 0.502523 -0.220618 0.715459 0.485874 -0.194570 0.729873 0.469621 -0.170387 0.776342 0.410807 -0.096087 0.797501 0.351577 -0.059509 0.802350 0.280002 -0.053697 0.692553 0.423885 -0.119750 0.700564 0.371584 -0.152450 0.706518 0.319100 -0.184888 0.678941 0.320067 -0.149615 0.655339 0.320031 -0.111139 0.635904 0.320382 -0.070932 0.655763 0.332951 -0.054732 0.785866 0.462023 -0.166829 0.813210 0.407523 -0.179327 0.841568 0.353237 -0.191921 0.812746 0.368807 -0.221430 0.784089 0.384754 -0.250570 0.754805 0.400305 -0.278973 0.736172 0.382039 -0.268300 0.786068 0.223082 -0.019448 0.753248 0.269163 -0.049746 0.724040 0.315317 -0.084536 0.725707 0.277621 -0.104558 0.727130 0.239424 -0.124192 0.730434 0.201847 -0.144189 0.748492 0.185249 -0.158310 0.825890 0.221013 -0.079123 0.812028 0.250404 -0.136592 0.799632 0.279350 -0.194571 0.763032 0.258122 -0.191627 0.725621 0.239575 -0.186145 0.688191 0.221678 -0.177003 0.704592 0.217209 -0.199067 0.872308 0.229685 -0.000416 
5.932000 0.715204 0.456226 -0.260663 0.718356 0.462562 -0.224229 0.729363 0.506466 -0.223737 0.725900 0.488228 -0.197656 0.738527 0.470856 -0.172957 0.779418 0.407935 -0.097287 0.798363 0.347533 -0.060969 0.800924 0.275492 -0.054622 0.695877 0.424730 -0.118063 0.700393 0.370752 -0.148442 0.703971 0.316996 -0.179457 0.676635 0.315952 -0.144638 0.652840 0.314243 -0.106750 0.632919 0.311323 -0.066959 0.651168 0.323896 -0.049125 0.790111 0.461103 -0.166161 0.814465 0.405269 -0.177857 0.839275 0.349693 -0.190370 0.810106 0.367240 -0.218988 0.780421 0.384946 -0.247414 0.750813 0.403014 -0.275413 0.730419 0.387075 -0.264336 0.782492 0.219246 -0.020460 0.749843 0.267507 -0.046765 0.721214 0.315232 -0.079005 0.718607 0.276851 -0.098279 0.714691 0.237182 -0.117187 0.714540 0.197928 -0.134215 0.728908 0.177787 -0.148083 0.821977 0.215485 -0.079474 0.803849 0.244656 -0.135649 0.785896 0.273412 -0.191376 0.749370 0.252236 -0.185682 0.712380 0.232795 -0.178877 0.675493 0.211653 -0.171619 0.689397 0.215911 -0.195644 0.870593 0.222819 -0.003731 
5.968000 0.707720 0.457230 -0.258516 0.712235 0.462080 -0.221985 0.720701 0.506477 -0.219564 0.719591 0.486844 -0.194264 0.734042 0.469562 -0.170206 0.780967 0.406346 -0.096630 0.802033 0.345702 -0.061504 0.804037 0.273471 -0.053824 0.696215 0.422153 -0.109790 0.699841 0.369376 -0.142296 0.703043 0.316684 -0.175441 0.676913 0.317593 -0.139951 0.653163 0.317955 -0.102246 0.631196 0.317773 -0.063605 0.651510 0.326923 -0.046140 0.785581 0.461536 -0.164774 0.812114 0.406914 -0.177891 0.839497 0.352837 -0.190991 0.809565 0.369050 -0.219382 0.779118 0.384972 -0.247449 0.748163 0.400526 -0.275619 0.726100 0.388891 -0.262539 0.786406 0.217889 -0.018767 0.752113 0.265251 -0.046136 0.721513 0.314036 -0.074434 0.720867 0.276744 -0.095510 0.718906 0.238574 -0.115003 0.715483 0.199992 -0.132553 0.726220 0.178134 -0.146855 0.824112 0.212635 -0.076123 0.805795 0.241570 -0.131803 0.787628 0.271455 -0.186857 0.749938 0.251944 -0.182868 0.712125 0.233611 -0.178054 0.674021 0.214882 -0.172538 0.688405 0.218177 -0.196447 0.874008 0.222329 -0.001514 
6.000000 0.712873 0.458973 -0.257405 0.714536 0.462846 -0.220505 0.720868 0.507497 -0.216536 0.718705 0.487099 -0.191967 0.733821 0.468750 -0.169543 0.781775 0.402745 -0.101109 0.802186 0.343196 -0.063907 0.805384 0.271399 -0.055146 0.696485 0.420899 -0.110338 0.700238 0.369386 -0.144995 0.703002 0.317595 -0.179092 0.678795 0.317753 -0.141635 0.655952 0.317352 -0.103265 0.635429 0.317673 -0.063718 0.655305 0.326921 -0.045840 0.782296 0.458414 -0.168979 0.811125 0.405024 -0.181880 0.840426 0.351923 -0.195513 0.810418 0.367889 -0.224153 0.779884 0.383968 -0.252504 0.749048 0.400092 -0.279921 0.728909 0.390130 -0.262911 0.787655 0.216204 -0.018871 0.754541 0.264664 -0.045631 0.724377 0.313413 -0.075956 0.722809 0.276488 -0.097507 0.720801 0.239111 -0.118606 0.718714 0.201473 -0.138586 0.730647 0.180630 -0.153466 0.825759 0.210641 -0.079188 0.808456 0.242230 -0.134449 0.791127 0.275744 -0.187812 0.753329 0.256804 -0.184344 0.715747 0.238186 -0.180444 0.678308 0.218130 -0.176550 0.693785 0.220605 -0.199995 0.876736 0.221131 -0.003389 
6.032000 0.715231 0.457014 -0.259478 0.715576 0.460396 -0.222490 0.725023 0.504371 -0.217825 0.720364 0.483985 -0.193602 0.734987 0.466991 -0.169843 0.781747 0.405310 -0.096923 0.802466 0.345118 -0.061476 0.805174 0.273258 -0.055212 0.696987 0.422509 -0.110889 0.700151 0.369864 -0.143806 0.703190 0.317337 -0.176815 0.678116 0.318015 -0.140488 0.655406 0.317847 -0.102297 0.636000 0.316974 -0.062278 0.655654 0.325637 -0.043686 0.787482 0.456572 -0.168149 0.813139 0.401671 -0.182070 0.839496 0.347079 -0.196338 0.809900 0.363970 -0.224401 0.779888 0.380945 -0.251868 0.748464 0.397043 -0.278107 0.728992 0.387466 -0.260114 0.788616 0.217136 -0.019996 0.755216 0.265269 -0.046374 0.724108 0.313659 -0.075928 0.722770 0.276932 -0.097903 0.721265 0.239379 -0.119047 0.720104 0.201600 -0.138949 0.733095 0.181929 -0.154488 0.824870 0.213099 -0.080712 0.808217 0.244223 -0.136219 0.792168 0.276691 -0.190820 0.754479 0.257647 -0.186737 0.717001 0.239318 -0.181168 0.679562 0.219304 -0.172100 0.693322 0.223136 -0.196023 0.875442 0.221019 -0.005504 
6.068000 0.709433 0.451142 -0.257613 0.709982 0.457039 -0.220960 0.724068 0.500060 -0.218936 0.717160 0.481957 -0.193439 0.731914 0.465457 -0.169285 0.779430 0.405082 -0.095310 0.801362 0.343747 -0.062346 0.801128 0.271521 -0.054469 0.695036 0.422846 -0.110247 0.697953 0.370148 -0.143198 0.701499 0.317041 -0.176124 0.674005 0.315633 -0.142044 0.649570 0.312975 -0.104814 0.627296 0.309553 -0.066631 0.646629 0.316371 -0.047102 0.786461 0.458512 -0.164701 0.814832 0.404560 -0.176098 0.843431 0.350664 -0.188165 0.815100 0.367238 -0.218135 0.785363 0.383301 -0.247411 0.754307 0.398394 -0.275079 0.733895 0.386689 -0.259557 0.780497 0.214578 -0.022336 0.747518 0.263344 -0.046418 0.717424 0.311565 -0.075786 0.716395 0.274636 -0.097559 0.714697 0.236807 -0.119435 0.715667 0.199373 -0.139611 0.729948 0.180108 -0.154628 0.819705 0.210661 -0.078816 0.804552 0.243195 -0.134118 0.790229 0.276053 -0.188857 0.752411 0.256924 -0.185539 0.714553 0.237533 -0.181454 0.677172 0.216320 -0.176023 0.692183 0.222051 -0.198893 0.869709 0.217765 -0.004690 
6.100000 0.710547 0.453680 -0.252448 0.709952 0.458772 -0.215685 0.722120 0.502226 -0.212462 0.715331 0.483320 -0.187523 0.730362 0.466289 -0.163827 0.779350 0.404231 -0.091548 0.800725 0.342322 -0.059325 0.803256 0.269968 -0.055001 0.695368 0.421064 -0.108175 0.699857 0.369369 -0.142331 0.704441 0.317702 -0.176871 0.675759 0.317488 -0.143380 0.649775 0.316833 -0.107389 0.626167 0.315380 -0.070032 0.644670 0.322531 -0.049944 0.787750 0.459518 -0.159543 0.815489 0.405938 -0.174496 0.843591 0.352439 -0.189269 0.814479 0.368164 -0.218593 0.785023 0.383710 -0.247523 0.754551 0.398358 -0.275624 0.734387 0.387265 -0.259341 0.784198 0.212757 -0.023353 0.748097 0.260521 -0.047679 0.715712 0.308897 -0.075350 0.715064 0.272656 -0.098209 0.714144 0.235442 -0.120572 0.714551 0.198314 -0.141589 0.728559 0.179388 -0.157243 0.825137 0.210624 -0.080082 0.807467 0.242752 -0.134177 0.789974 0.274768 -0.188351 0.752286 0.255082 -0.186347 0.714244 0.237257 -0.182799 0.676087 0.218102 -0.177687 0.691367 0.221886 -0.200756 0.871707 0.216701 -0.002871 
6.132000 0.709892 0.455808 -0.252562 0.710832 0.459385 -0.215625 0.720203 0.503414 -0.211136 0.715993 0.483114 -0.186730 0.731576 0.465732 -0.163663 0.782089 0.402664 -0.093536 0.802484 0.340892 -0.060267 0.803685 0.268590 -0.055019 0.698558 0.421264 -0.111035 0.702285 0.368874 -0.144118 0.705554 0.316554 -0.177511 0.677724 0.317913 -0.143239 0.651766 0.319030 -0.107027 0.628417 0.319794 -0.069117 0.647465 0.326021 -0.049015 0.789805 0.457056 -0.162057 0.815694 0.402486 -0.176855 0.842225 0.348300 -0.191443 0.814096 0.366583 -0.220322 0.785374 0.384508 -0.248718 0.755132 0.401239 -0.276245 0.734980 0.389929 -0.260109 0.783939 0.212254 -0.022288 0.749894 0.260969 -0.047719 0.717669 0.309925 -0.075143 0.715418 0.273587 -0.097707 0.713349 0.236262 -0.119528 0.713188 0.198857 -0.139619 0.725307 0.178470 -0.155070 0.823779 0.208324 -0.079457 0.807229 0.239171 -0.134649 0.790521 0.271407 -0.188883 0.752245 0.252996 -0.186124 0.713391 0.236818 -0.181665 0.674412 0.220087 -0.176284 0.689292 0.223570 -0.199825 0.871552 0.214687 -0.002845 
6.200000 0.711697 0.456677 -0.253370 0.712532 0.458999 -0.216325 0.719403 0.503328 -0.210145 0.716441 0.481934 -0.186491 0.731794 0.465166 -0.162768 0.781711 0.403802 -0.090408 0.803977 0.341221 -0.059303 0.805978 0.268367 -0.053739 0.698519 0.424401 -0.108138 0.704614 0.371588 -0.140336 0.710586 0.318767 -0.172989 0.682265 0.318720 -0.139786 0.655645 0.318621 -0.104008 0.631251 0.317999 -0.067013 0.650442 0.323376 -0.046865 0.790685 0.457950 -0.159060 0.816554 0.403852 -0.175296 0.842934 0.349977 -0.191407 0.814521 0.367023 -0.220790 0.785514 0.383731 -0.249854 0.755575 0.399717 -0.278353 0.734709 0.390173 -0.262002 0.787423 0.211479 -0.020867 0.752697 0.259353 -0.045114 0.721161 0.307946 -0.071488 0.718510 0.271917 -0.094517 0.715536 0.235123 -0.116759 0.713080 0.198214 -0.137733 0.723012 0.176983 -0.153452 0.825283 0.208425 -0.078920 0.807979 0.239562 -0.133753 0.790677 0.270822 -0.188030 0.752381 0.252348 -0.184688 0.713525 0.235686 -0.180237 0.674336 0.219553 -0.175183 0.688476 0.224407 -0.198965 0.874944 0.214329 -0.002924 
6.232000 0.713833 0.459350 -0.253285 0.715553 0.460604 -0.216220 0.719836 0.505050 -0.208802 0.718850 0.482823 -0.185742 0.733118 0.465826 -0.161423 0.779199 0.403645 -0.086711 0.801608 0.340933 -0.056047 0.804125 0.268128 -0.052186 0.695118 0.423217 -0.100910 0.700019 0.371757 -0.135400 0.705186 0.320507 -0.170338 0.678524 0.318519 -0.135658 0.653122 0.316523 -0.099266 0.630068 0.313893 -0.061721 0.649934 0.320931 -0.042791 0.786338 0.457184 -0.155920 0.815347 0.404839 -0.172744 0.844850 0.352756 -0.189501 0.816209 0.370060 -0.218497 0.787405 0.387152 -0.247495 0.758231 0.403758 -0.276410 0.737130 0.392862 -0.261252 0.786594 0.210619 -0.019904 0.751804 0.259523 -0.042674 0.719742 0.308936 -0.068587 0.716944 0.273171 -0.091806 0.713277 0.236434 -0.114023 0.709736 0.199589 -0.134349 0.718908 0.178233 -0.150345 0.823599 0.208800 -0.079124 0.804898 0.241078 -0.132986 0.785893 0.274102 -0.185559 0.748056 0.254708 -0.181575 0.709708 0.237206 -0.176721 0.671096 0.219573 -0.171128 0.684937 0.225426 -0.194852 0.874780 0.213580 -0.004226 
6.268000 0.711772 0.456609 -0.254720 0.714047 0.459710 -0.217798 0.722299 0.503952 -0.213049 0.719626 0.483202 -0.188811 0.733962 0.465529 -0.165231 0.780276 0.401539 -0.093321 0.804112 0.340333 -0.061363 0.805335 0.268179 -0.053876 0.696815 0.419992 -0.112267 0.701028 0.366585 -0.143716 0.705378 0.312845 -0.175240 0.678038 0.314268 -0.140826 0.652570 0.316507 -0.104287 0.627956 0.319474 -0.067473 0.648623 0.326764 -0.049536 0.789671 0.454799 -0.162423 0.816066 0.400501 -0.176482 0.842833 0.346335 -0.191022 0.813982 0.364189 -0.219606 0.784511 0.382054 -0.247696 0.753925 0.399290 -0.274287 0.733684 0.389230 -0.257443 0.786564 0.212887 -0.018498 0.751992 0.260116 -0.045495 0.718721 0.307350 -0.073071 0.718762 0.271207 -0.096051 0.718817 0.234544 -0.118654 0.718511 0.197409 -0.140424 0.728934 0.176425 -0.156260 0.824647 0.207460 -0.077963 0.809976 0.238541 -0.133987 0.796407 0.270090 -0.190237 0.758117 0.252262 -0.187241 0.719928 0.235617 -0.182260 0.681592 0.217374 -0.176193 0.697563 0.218149 -0.199268 0.875117 0.214974 -0.002994 
6.300000 0.713526 0.457335 -0.256603 0.716386 0.461160 -0.219823 0.726981 0.505019 -0.216451 0.723468 0.485089 -0.191660 0.737171 0.467395 -0.167861 0.781204 0.403589 -0.095095 0.803789 0.342052 -0.062866 0.806890 0.269744 -0.058607 0.697200 0.421243 -0.113014 0.702798 0.368755 -0.145963 0.707584 0.316193 -0.178702 0.679585 0.317526 -0.144375 0.653409 0.318269 -0.108260 0.629390 0.319026 -0.071017 0.649015 0.328002 -0.052656 0.788352 0.457277 -0.164550 0.813999 0.402242 -0.178296 0.840163 0.347672 -0.191552 0.811160 0.364902 -0.220261 0.781710 0.381712 -0.248644 0.750751 0.396964 -0.276548 0.731314 0.388689 -0.257915 0.790209 0.212384 -0.025688 0.754634 0.260139 -0.049784 0.718955 0.307580 -0.076210 0.718884 0.271526 -0.099282 0.719003 0.234595 -0.121797 0.720270 0.197312 -0.142425 0.732287 0.177298 -0.158395 0.826855 0.210353 -0.085487 0.809018 0.242925 -0.139659 0.792194 0.276065 -0.193712 0.755255 0.255583 -0.189445 0.718557 0.235746 -0.184010 0.682143 0.213860 -0.176244 0.696450 0.217519 -0.199976 0.877829 0.215702 -0.008766 
6.336000 0.712179 0.459004 -0.254584 0.713890 0.462825 -0.217710 0.723665 0.506803 -0.213927 0.719785 0.486735 -0.189302 0.734714 0.468489 -0.166651 0.782799 0.402946 -0.097814 0.800817 0.342004 -0.061672 0.802915 0.269807 -0.055644 0.700143 0.422265 -0.119364 0.702478 0.367792 -0.148899 0.704375 0.313513 -0.179051 0.677241 0.315956 -0.144097 0.652311 0.317149 -0.107416 0.631734 0.316766 -0.067609 0.650239 0.326549 -0.048332 0.794094 0.456764 -0.166217 0.817504 0.401044 -0.180364 0.841195 0.345600 -0.194832 0.812118 0.364534 -0.222598 0.781715 0.382729 -0.249671 0.750003 0.399858 -0.275366 0.730189 0.390497 -0.257640 0.784836 0.213534 -0.021504 0.750978 0.261103 -0.048404 0.718856 0.308896 -0.076839 0.718421 0.272514 -0.099576 0.718175 0.235095 -0.121565 0.719279 0.197283 -0.141769 0.731403 0.176734 -0.156936 0.824014 0.209926 -0.080284 0.808854 0.242005 -0.135600 0.794536 0.274506 -0.191218 0.757222 0.254537 -0.188633 0.720358 0.235196 -0.183867 0.683679 0.213902 -0.176817 0.698278 0.217089 -0.200565 0.872827 0.217107 -0.005291 
6.368000 0.712513 0.456098 -0.256845 0.713499 0.459858 -0.219934 0.722791 0.503994 -0.215763 0.718671 0.483843 -0.191230 0.732656 0.466178 -0.167474 0.777998 0.402316 -0.095117 0.799382 0.342451 -0.059202 0.804130 0.270301 -0.054107 0.694829 0.417148 -0.118059 0.700750 0.363133 -0.148151 0.704600 0.309101 -0.178287 0.677279 0.312403 -0.142813 0.653351 0.315100 -0.105155 0.634589 0.318340 -0.064367 0.653940 0.328249 -0.045767 0.787722 0.453802 -0.165394 0.815843 0.400172 -0.179470 0.843735 0.346542 -0.193856 0.814670 0.363839 -0.222566 0.784527 0.380829 -0.250554 0.752786 0.396610 -0.276445 0.733526 0.388388 -0.257547 0.787430 0.212618 -0.021496 0.753227 0.259693 -0.047787 0.720755 0.307051 -0.076537 0.720803 0.270519 -0.099100 0.721484 0.233129 -0.121248 0.723175 0.195441 -0.140820 0.734436 0.174306 -0.155877 0.826872 0.211513 -0.079829 0.811260 0.243380 -0.135388 0.796783 0.275839 -0.190613 0.760608 0.253720 -0.187987 0.724308 0.232430 -0.183712 0.688616 0.208721 -0.177812 0.702215 0.215838 -0.201135 0.874904 0.219454 -0.002966 
6.400000 0.713387 0.458491 -0.258834 0.713069 0.461500 -0.221837 0.722145 0.505541 -0.216320 0.717169 0.484830 -0.192425 0.732816 0.466909 -0.169979 0.783346 0.402379 -0.101992 0.800620 0.341736 -0.064764 0.803761 0.269368 -0.057671 0.699978 0.421042 -0.121376 0.701717 0.365352 -0.148732 0.702825 0.309858 -0.176858 0.676501 0.314702 -0.141751 0.653237 0.318358 -0.103747 0.633366 0.320254 -0.063796 0.653730 0.326106 -0.044903 0.792322 0.458384 -0.169213 0.816868 0.402667 -0.181159 0.841803 0.347282 -0.192806 0.813608 0.364737 -0.222181 0.784399 0.381284 -0.251088 0.753854 0.396678 -0.279546 0.733823 0.390623 -0.260694 0.786581 0.212780 -0.023248 0.752494 0.260195 -0.048428 0.721068 0.307761 -0.076428 0.719776 0.271397 -0.099149 0.718769 0.233968 -0.121049 0.720046 0.196215 -0.140817 0.732699 0.175624 -0.155544 0.825393 0.209698 -0.081801 0.809739 0.242606 -0.136390 0.795324 0.276144 -0.190920 0.758831 0.254679 -0.187806 0.722228 0.233764 -0.183120 0.685952 0.211637 -0.176164 0.700193 0.216755 -0.199630 0.872458 0.218107 -0.004498 
6.436000 0.716960 0.454811 -0.257363 0.715481 0.459116 -0.220517 0.721840 0.503804 -0.216504 0.717412 0.483736 -0.191967 0.732235 0.466355 -0.168638 0.779884 0.403600 -0.097548 0.801428 0.343832 -0.061793 0.805307 0.271870 -0.056502 0.696531 0.418406 -0.119959 0.699610 0.362748 -0.147623 0.700585 0.306812 -0.175045 0.673449 0.313068 -0.140264 0.650630 0.319299 -0.101583 0.631374 0.326416 -0.061930 0.653856 0.334037 -0.046005 0.788846 0.455354 -0.168158 0.815970 0.400752 -0.179986 0.843604 0.346547 -0.191517 0.815087 0.362675 -0.221349 0.786015 0.378365 -0.250762 0.755482 0.392872 -0.279116 0.735400 0.386417 -0.260417 0.789096 0.214690 -0.022778 0.753240 0.261308 -0.048171 0.719229 0.307967 -0.075731 0.720757 0.272149 -0.099336 0.721994 0.235175 -0.121974 0.724214 0.198258 -0.142640 0.737059 0.178423 -0.158143 0.826387 0.212648 -0.082972 0.810878 0.245415 -0.138119 0.796996 0.279307 -0.193244 0.760796 0.257831 -0.189503 0.724900 0.236818 -0.184164 0.689154 0.214850 -0.176529 0.702894 0.218642 -0.200804 0.876898 0.219738 -0.006820 
6.468000 0.719624 0.456223 -0.259789 0.716831 0.459560 -0.222976 0.721392 0.504267 -0.218079 0.716927 0.483555 -0.194112 0.732133 0.466397 -0.170918 0.781005 0.404383 -0.099918 0.800284 0.344131 -0.063308 0.803569 0.271996 -0.056592 0.696597 0.421918 -0.115878 0.700497 0.368066 -0.146568 0.703608 0.314283 -0.177610 0.677422 0.316859 -0.141867 0.654637 0.318738 -0.103187 0.635436 0.319683 -0.062871 0.656408 0.331713 -0.047833 0.788718 0.459430 -0.168294 0.815999 0.404864 -0.180217 0.843343 0.350440 -0.191851 0.814039 0.366186 -0.221112 0.784733 0.381874 -0.250222 0.754086 0.396188 -0.278420 0.735184 0.387137 -0.259541 0.787733 0.215356 -0.021499 0.754236 0.262325 -0.048218 0.723369 0.309212 -0.077674 0.723852 0.272767 -0.100284 0.723767 0.235080 -0.121941 0.725333 0.197525 -0.142369 0.738823 0.177858 -0.157566 0.824102 0.212393 -0.082168 0.810013 0.244388 -0.138043 0.796596 0.279290 -0.192618 0.760538 0.257646 -0.188922 0.725071 0.235924 -0.184045 0.689715 0.213621 -0.177272 0.704458 0.216926 -0.201095 0.874025 0.220383 -0.005784 
6.500000 0.721580 0.456153 -0.257459 0.718850 0.461289 -0.220805 0.723714 0.506169 -0.217892 0.719153 0.486598 -0.192993 0.733888 0.468904 -0.169855 0.781329 0.405198 -0.099206 0.802918 0.344857 -0.064139 0.806404 0.272834 -0.057929 0.696460 0.420167 -0.115464 0.702102 0.367859 -0.148583 0.706134 0.315336 -0.181447 0.679848 0.316430 -0.145292 0.656216 0.317113 -0.106921 0.636717 0.317961 -0.066766 0.656819 0.329850 -0.050390 0.786412 0.460430 -0.167356 0.814069 0.406389 -0.180490 0.842393 0.352550 -0.193656 0.812974 0.368348 -0.222632 0.783017 0.384224 -0.250857 0.750819 0.398647 -0.276965 0.732017 0.386076 -0.260125 0.789645 0.215987 -0.023580 0.756135 0.263281 -0.050032 0.724670 0.310226 -0.080151 0.725388 0.273528 -0.102200 0.725888 0.235974 -0.123787 0.728075 0.198648 -0.144386 0.742772 0.179931 -0.159664 0.826911 0.213346 -0.084420 0.811667 0.246226 -0.139560 0.797930 0.280154 -0.194793 0.761642 0.258599 -0.191068 0.725812 0.237208 -0.185818 0.690043 0.215325 -0.176680 0.704463 0.218269 -0.200413 0.877868 0.220774 -0.008295 
6.536000 0.720403 0.453994 -0.256838 0.716336 0.459161 -0.220341 0.723570 0.503668 -0.217201 0.716788 0.484376 -0.192607 0.730752 0.467596 -0.168478 0.775541 0.407072 -0.094291 0.797574 0.346945 -0.059623 0.801659 0.274943 -0.056118 0.691534 0.421267 -0.116057 0.697901 0.368073 -0.147688 0.702801 0.314650 -0.179397 0.674967 0.316705 -0.144761 0.652027 0.317426 -0.105969 0.633671 0.317918 -0.065128 0.653999 0.329143 -0.048458 0.784397 0.458960 -0.164856 0.812211 0.405075 -0.178867 0.840609 0.351628 -0.192705 0.809988 0.367020 -0.220667 0.779036 0.382340 -0.248090 0.746657 0.396208 -0.274320 0.728032 0.383503 -0.257385 0.786154 0.217004 -0.023370 0.752825 0.264128 -0.050419 0.721120 0.310638 -0.080530 0.722458 0.274144 -0.102973 0.724242 0.236799 -0.124806 0.728385 0.199486 -0.145631 0.744326 0.181687 -0.160730 0.822913 0.216265 -0.083462 0.809257 0.248389 -0.139387 0.797310 0.281026 -0.195752 0.761101 0.259352 -0.192191 0.725209 0.238241 -0.186816 0.689100 0.217061 -0.176628 0.703390 0.219070 -0.200327 0.873291 0.223149 -0.007974 
6.568000 0.716321 0.455795 -0.253588 0.713689 0.460607 -0.216872 0.719372 0.505401 -0.213335 0.714472 0.485620 -0.188658 0.729731 0.468421 -0.165450 0.778998 0.406257 -0.094689 0.801039 0.345967 -0.060266 0.804274 0.273995 -0.055528 0.694769 0.420670 -0.114684 0.697028 0.366961 -0.146039 0.698470 0.313539 -0.177855 0.671869 0.315211 -0.142499 0.649044 0.315925 -0.104235 0.629581 0.315188 -0.064275 0.649440 0.327325 -0.048026 0.786567 0.459221 -0.164107 0.814018 0.405445 -0.178365 0.842286 0.352256 -0.193654 0.812204 0.369462 -0.221498 0.780641 0.385903 -0.248447 0.747966 0.401233 -0.273853 0.728867 0.387527 -0.258299 0.787263 0.216876 -0.022276 0.751656 0.263399 -0.048567 0.717726 0.309747 -0.077901 0.718934 0.272785 -0.099571 0.720428 0.235249 -0.121003 0.724174 0.198297 -0.142452 0.740391 0.181275 -0.158261 0.824920 0.214608 -0.081949 0.808686 0.246865 -0.137020 0.793871 0.279128 -0.192590 0.757038 0.258439 -0.188595 0.720550 0.238217 -0.182969 0.684263 0.215894 -0.174720 0.699045 0.218917 -0.198198 0.875827 0.222657 -0.006881 
6.604000 0.714664 0.457496 -0.255754 0.712345 0.460420 -0.218818 0.717031 0.505084 -0.213061 0.712885 0.483980 -0.189352 0.728925 0.467313 -0.166212 0.780780 0.406633 -0.095620 0.803228 0.345561 -0.062494 0.804524 0.273366 -0.055846 0.696790 0.423959 -0.113957 0.700199 0.371120 -0.146432 0.703146 0.318605 -0.179759 0.677378 0.319449 -0.143824 0.654668 0.319874 -0.105468 0.635919 0.319361 -0.065123 0.654965 0.330350 -0.047043 0.788337 0.459669 -0.164495 0.814971 0.405407 -0.178725 0.841976 0.351398 -0.193691 0.811191 0.368408 -0.220767 0.779552 0.384886 -0.247507 0.747656 0.401260 -0.273867 0.728034 0.387930 -0.258688 0.785960 0.217432 -0.021073 0.753291 0.265610 -0.047361 0.722826 0.313248 -0.078312 0.723535 0.276188 -0.099547 0.723279 0.238011 -0.120457 0.724167 0.200730 -0.141035 0.739317 0.182526 -0.156431 0.824138 0.212958 -0.080689 0.809855 0.246154 -0.135619 0.796717 0.279525 -0.190369 0.759444 0.259369 -0.186796 0.722193 0.239967 -0.182230 0.685012 0.219877 -0.176055 0.700131 0.220152 -0.199761 0.873111 0.220633 -0.004419 
6.636000 0.715750 0.457596 -0.255760 0.713201 0.460156 -0.218829 0.717573 0.504761 -0.212763 0.713416 0.483446 -0.189255 0.729351 0.466674 -0.166146 0.780893 0.405759 -0.095619 0.804379 0.345231 -0.062201 0.805316 0.273295 -0.054247 0.696235 0.420582 -0.113340 0.701572 0.368520 -0.146960 0.707041 0.316234 -0.180505 0.680284 0.315879 -0.145604 0.655388 0.315406 -0.108707 0.633780 0.314210 -0.070152 0.652186 0.324222 -0.051040 0.787990 0.459372 -0.164816 0.815526 0.405402 -0.178955 0.843168 0.351656 -0.193224 0.812032 0.367649 -0.220508 0.780440 0.383491 -0.247484 0.748445 0.398656 -0.274098 0.728946 0.387947 -0.256812 0.785797 0.218009 -0.018764 0.752917 0.264909 -0.047100 0.722657 0.311714 -0.078587 0.723612 0.275153 -0.100470 0.724112 0.237661 -0.121519 0.726586 0.200549 -0.142112 0.742102 0.182309 -0.157126 0.824620 0.212614 -0.079011 0.811650 0.244633 -0.135236 0.800166 0.277158 -0.191793 0.762609 0.257943 -0.188713 0.725343 0.239469 -0.183554 0.688025 0.220346 -0.175484 0.702025 0.217278 -0.199611 0.874358 0.220106 -0.003069 
6.668000 0.721571 0.457149 -0.258787 0.717949 0.460743 -0.222012 0.722457 0.505512 -0.216837 0.717468 0.484835 -0.192907 0.732255 0.467944 -0.169049 0.780204 0.406464 -0.096193 0.803049 0.346333 -0.061855 0.804594 0.274272 -0.055361 0.695782 0.420487 -0.114267 0.702526 0.368216 -0.147417 0.709114 0.315889 -0.180255 0.681549 0.315984 -0.145569 0.655695 0.315927 -0.108733 0.631979 0.316094 -0.071020 0.651339 0.324860 -0.052175 0.785314 0.458398 -0.166775 0.814241 0.404862 -0.179864 0.843433 0.351319 -0.192930 0.813323 0.366445 -0.221608 0.782843 0.381698 -0.249814 0.751505 0.396435 -0.277204 0.731918 0.387011 -0.259271 0.787186 0.218147 -0.020586 0.754189 0.265595 -0.048121 0.722536 0.312703 -0.077679 0.724079 0.276251 -0.100203 0.725300 0.238919 -0.122686 0.728380 0.201630 -0.143638 0.743193 0.183199 -0.159150 0.824286 0.213897 -0.079804 0.811353 0.245799 -0.135761 0.800607 0.277896 -0.192296 0.763009 0.258395 -0.189407 0.725368 0.240468 -0.184709 0.687453 0.222551 -0.178103 0.702182 0.217267 -0.201424 0.872421 0.222213 -0.000975 
6.704000 0.721706 0.452722 -0.260776 0.718448 0.457508 -0.224126 0.724900 0.502115 -0.220564 0.719142 0.482447 -0.195978 0.733206 0.466438 -0.171175 0.778626 0.407764 -0.094788 0.800480 0.347869 -0.059137 0.804125 0.275734 -0.053268 0.694600 0.422567 -0.114795 0.701624 0.369640 -0.146694 0.707982 0.316773 -0.178998 0.680140 0.317729 -0.144711 0.654683 0.317775 -0.107756 0.632057 0.317456 -0.069190 0.651584 0.325135 -0.050032 0.786149 0.457452 -0.167002 0.814487 0.403701 -0.180321 0.843398 0.350340 -0.193266 0.812481 0.365027 -0.221400 0.781379 0.379778 -0.249155 0.748974 0.393422 -0.275883 0.730105 0.382371 -0.258100 0.786287 0.218702 -0.020201 0.753353 0.266247 -0.047724 0.721807 0.313651 -0.077316 0.722806 0.277308 -0.100015 0.724436 0.240121 -0.122494 0.727749 0.202711 -0.143480 0.743077 0.184687 -0.159019 0.825441 0.216088 -0.078226 0.811616 0.246889 -0.134665 0.799195 0.277761 -0.191267 0.761433 0.258973 -0.188792 0.723724 0.241444 -0.184584 0.685970 0.223187 -0.179071 0.701847 0.217185 -0.201532 0.873471 0.224099 -0.000262 
6.736000 0.719908 0.453979 -0.260546 0.717400 0.457904 -0.223757 0.726254 0.502022 -0.219069 0.719809 0.482019 -0.194928 0.733993 0.465847 -0.170286 0.780068 0.406755 -0.094615 0.800896 0.346424 -0.059599 0.803562 0.274472 -0.055297 0.695959 0.420080 -0.114625 0.700473 0.366892 -0.146533 0.704485 0.313867 -0.179052 0.677425 0.315081 -0.144042 0.653130 0.315869 -0.106803 0.632764 0.315595 -0.067073 0.652721 0.322455 -0.047885 0.790336 0.460172 -0.163906 0.816776 0.406067 -0.179108 0.843323 0.351909 -0.194112 0.812442 0.367574 -0.221672 0.781387 0.382974 -0.249111 0.749268 0.397211 -0.275652 0.730444 0.383875 -0.259463 0.788028 0.217289 -0.021376 0.753417 0.264266 -0.047681 0.720431 0.310687 -0.077299 0.721251 0.274033 -0.099417 0.723064 0.236570 -0.121303 0.728069 0.199972 -0.142487 0.746351 0.184760 -0.157859 0.824510 0.215284 -0.081770 0.809609 0.248252 -0.136824 0.797396 0.280433 -0.193362 0.761005 0.259162 -0.189382 0.723903 0.240526 -0.183017 0.686786 0.221666 -0.173811 0.702150 0.218702 -0.196950 0.874232 0.222035 -0.004871 
6.772000 0.713560 0.454060 -0.258203 0.713834 0.458274 -0.221312 0.723905 0.502213 -0.217363 0.718870 0.482405 -0.192710 0.733371 0.465912 -0.168321 0.780727 0.405577 -0.093711 0.803525 0.345874 -0.058829 0.806869 0.273999 -0.053942 0.696008 0.417742 -0.111551 0.700505 0.364611 -0.143675 0.704485 0.311473 -0.176116 0.677701 0.312512 -0.140961 0.653757 0.313491 -0.103457 0.631928 0.313831 -0.064555 0.651914 0.320427 -0.045542 0.787461 0.458437 -0.163392 0.815296 0.404768 -0.177515 0.843525 0.351254 -0.192290 0.812971 0.367692 -0.219934 0.781436 0.383748 -0.246930 0.749256 0.399321 -0.272952 0.730013 0.385179 -0.257982 0.791357 0.216724 -0.020056 0.755894 0.262762 -0.046629 0.721597 0.308336 -0.074823 0.724295 0.272440 -0.098195 0.727769 0.235713 -0.121341 0.732892 0.199101 -0.143109 0.748996 0.182201 -0.159109 0.826353 0.214675 -0.081220 0.811466 0.246928 -0.136930 0.799424 0.278606 -0.193852 0.762554 0.258116 -0.189756 0.726184 0.238217 -0.183536 0.690152 0.216454 -0.176223 0.706078 0.216447 -0.199344 0.878975 0.222060 -0.005917 
6.804000 0.724305 0.453152 -0.260876 0.720582 0.457868 -0.224238 0.726590 0.502595 -0.220603 0.720736 0.482817 -0.196160 0.734056 0.465561 -0.172026 0.776592 0.403408 -0.097861 0.798215 0.344049 -0.061169 0.803618 0.272270 -0.054914 0.692247 0.418963 -0.118033 0.698938 0.364693 -0.147597 0.704584 0.310472 -0.177396 0.678069 0.312446 -0.142029 0.654531 0.313956 -0.104426 0.635196 0.315014 -0.064303 0.655377 0.322428 -0.045594 0.783509 0.455868 -0.167917 0.813242 0.402981 -0.180608 0.843564 0.350473 -0.194158 0.814060 0.366295 -0.223354 0.783472 0.381767 -0.251816 0.751213 0.395921 -0.277902 0.732410 0.382718 -0.261540 0.789371 0.215165 -0.020358 0.754831 0.261940 -0.047964 0.722620 0.309384 -0.076681 0.724534 0.272915 -0.099009 0.727037 0.235646 -0.120869 0.731947 0.198764 -0.142032 0.749327 0.182426 -0.157263 0.825552 0.213060 -0.080776 0.810901 0.245925 -0.135977 0.798908 0.278169 -0.192330 0.762370 0.257258 -0.188477 0.725748 0.237510 -0.182908 0.689975 0.215992 -0.175529 0.706035 0.214939 -0.198632 0.876100 0.222685 -0.005421 
6.836000 0.717954 0.456630 -0.257063 0.717662 0.460725 -0.220236 0.723178 0.505392 -0.216768 0.720018 0.485254 -0.192131 0.734611 0.467376 -0.169220 0.781395 0.403521 -0.099218 0.799318 0.343562 -0.061484 0.804906 0.271768 -0.053377 0.698467 0.421869 -0.122351 0.702759 0.367012 -0.151000 0.706994 0.312227 -0.179887 0.679253 0.316813 -0.145677 0.654468 0.319993 -0.109086 0.632668 0.322170 -0.070279 0.652168 0.328450 -0.050612 0.792658 0.459245 -0.166410 0.816590 0.404079 -0.181838 0.840704 0.349162 -0.196965 0.809442 0.366885 -0.222996 0.777665 0.383954 -0.248814 0.744912 0.399881 -0.274189 0.725978 0.386214 -0.258426 0.787794 0.215380 -0.018847 0.753309 0.261528 -0.047124 0.720401 0.307390 -0.078592 0.721648 0.270186 -0.099717 0.724337 0.232516 -0.120716 0.730794 0.195386 -0.140971 0.748051 0.178109 -0.155334 0.828528 0.212113 -0.076045 0.814522 0.242345 -0.132219 0.802567 0.272375 -0.189441 0.765897 0.251367 -0.187392 0.728131 0.233693 -0.182611 0.690581 0.215018 -0.174307 0.707068 0.213490 -0.196742 0.875997 0.223178 -0.001049 
6.872000 0.720772 0.454658 -0.254788 0.718836 0.461243 -0.218314 0.719289 0.506522 -0.217536 0.717592 0.487802 -0.191638 0.732068 0.469523 -0.168812 0.778865 0.404146 -0.099435 0.799610 0.343494 -0.064325 0.802059 0.271311 -0.057135 0.696144 0.421072 -0.124502 0.702607 0.367128 -0.154861 0.707894 0.312570 -0.184016 0.677105 0.317077 -0.151230 0.652121 0.320304 -0.113897 0.632314 0.324228 -0.073962 0.652505 0.332062 -0.055421 0.791013 0.458388 -0.167170 0.816075 0.403705 -0.182474 0.841701 0.349384 -0.198305 0.810076 0.366381 -0.224333 0.777708 0.383142 -0.249650 0.744401 0.399104 -0.273643 0.726091 0.384401 -0.258046 0.781967 0.215097 -0.023810 0.748958 0.262132 -0.051194 0.718292 0.308164 -0.084007 0.721460 0.271012 -0.105231 0.724997 0.232558 -0.126401 0.731603 0.195333 -0.146260 0.749643 0.177925 -0.159479 0.824906 0.211279 -0.079537 0.813676 0.242440 -0.135990 0.804123 0.273307 -0.193102 0.767258 0.252454 -0.191588 0.730274 0.232934 -0.187899 0.693400 0.212700 -0.179161 0.709538 0.212677 -0.201840 0.868371 0.219857 -0.001357 
6.904000 0.724687 0.451656 -0.255801 0.722649 0.460596 -0.219868 0.721929 0.505765 -0.222199 0.720797 0.488805 -0.195080 0.734386 0.470925 -0.171330 0.778427 0.406601 -0.098671 0.799509 0.346799 -0.062125 0.804060 0.274729 -0.054184 0.695136 0.422296 -0.121130 0.702247 0.369193 -0.152745 0.707350 0.315528 -0.183533 0.678312 0.318314 -0.149656 0.652255 0.321057 -0.112866 0.628910 0.325312 -0.075227 0.651193 0.333324 -0.059463 0.788000 0.458499 -0.168841 0.814204 0.403866 -0.182244 0.841085 0.349646 -0.196125 0.810146 0.365768 -0.223529 0.778350 0.381522 -0.250238 0.745224 0.396191 -0.275365 0.727076 0.380974 -0.260053 0.785743 0.218315 -0.020240 0.751603 0.263540 -0.050138 0.719908 0.309050 -0.082750 0.723191 0.272063 -0.104107 0.726547 0.234584 -0.125217 0.731871 0.197007 -0.145822 0.748660 0.179664 -0.160599 0.828071 0.215122 -0.076724 0.814573 0.244599 -0.133835 0.802061 0.274298 -0.191178 0.765069 0.253777 -0.190511 0.727595 0.235169 -0.187406 0.690184 0.215476 -0.181621 0.707125 0.212023 -0.203590 0.872225 0.224507 0.001867 
6.936000 0.721752 0.452919 -0.258957 0.719184 0.459026 -0.222434 0.721866 0.504259 -0.220915 0.718520 0.485251 -0.195404 0.733669 0.468144 -0.172286 0.782283 0.406675 -0.101700 0.799058 0.347231 -0.063054 0.802162 0.275522 -0.055123 0.700282 0.422992 -0.129023 0.704905 0.367795 -0.157014 0.707447 0.312606 -0.185064 0.679103 0.318819 -0.150872 0.653402 0.324133 -0.113953 0.632180 0.328909 -0.074538 0.652581 0.338118 -0.056793 0.795914 0.459301 -0.170805 0.817676 0.402729 -0.184603 0.840369 0.346818 -0.198482 0.808612 0.363980 -0.224192 0.776273 0.380595 -0.249427 0.743334 0.396496 -0.274570 0.724565 0.382084 -0.259265 0.782859 0.219489 -0.021090 0.749915 0.265832 -0.050171 0.719226 0.311741 -0.082792 0.721957 0.274612 -0.104242 0.725018 0.236189 -0.125054 0.730189 0.198519 -0.144984 0.748232 0.182730 -0.159920 0.825040 0.215480 -0.077596 0.811501 0.245948 -0.134233 0.799941 0.275925 -0.191821 0.763125 0.255238 -0.190672 0.725871 0.236386 -0.186973 0.688579 0.216657 -0.179384 0.705589 0.215431 -0.201577 0.870390 0.225911 -0.000107 
7.000000 0.718485 0.454224 -0.258866 0.716431 0.459090 -0.222119 0.721728 0.503973 -0.218840 0.717432 0.484211 -0.194046 0.731377 0.467158 -0.170026 0.776895 0.405827 -0.096752 0.796019 0.346657 -0.058982 0.800318 0.274885 -0.053345 0.695197 0.417018 -0.127074 0.701210 0.362156 -0.155450 0.704018 0.307035 -0.183131 0.674919 0.314137 -0.149016 0.650521 0.319202 -0.110847 0.630976 0.324980 -0.070840 0.652295 0.336251 -0.055485 0.789887 0.459549 -0.165004 0.815162 0.404893 -0.180718 0.840902 0.350595 -0.196616 0.809108 0.367145 -0.222686 0.776897 0.383412 -0.248527 0.744299 0.399322 -0.274106 0.725723 0.383709 -0.259792 0.783763 0.217858 -0.019647 0.749358 0.262742 -0.049448 0.717908 0.307650 -0.082674 0.721703 0.270639 -0.103797 0.725497 0.232895 -0.124576 0.731150 0.195758 -0.145227 0.748935 0.179187 -0.159552 0.824123 0.215867 -0.077675 0.811032 0.246316 -0.134763 0.799494 0.276473 -0.192542 0.762966 0.254835 -0.190746 0.726383 0.234163 -0.186603 0.690183 0.212012 -0.178115 0.706061 0.213939 -0.200959 0.869893 0.225318 0.000775 
7.036000 0.717568 0.453913 -0.258952 0.716403 0.460365 -0.222407 0.722459 0.505247 -0.221101 0.718422 0.486620 -0.195389 0.732715 0.469378 -0.171618 0.779218 0.407161 -0.099137 0.798597 0.347995 -0.061588 0.803228 0.276251 -0.055758 0.696752 0.419621 -0.125180 0.703076 0.365448 -0.155229 0.707528 0.311262 -0.185698 0.678126 0.314806 -0.152177 0.652648 0.318034 -0.115058 0.630117 0.321657 -0.076676 0.650733 0.332638 -0.060339 0.789984 0.459666 -0.168939 0.815177 0.404839 -0.183565 0.840585 0.350225 -0.198512 0.809120 0.366942 -0.224782 0.776861 0.383137 -0.250404 0.743677 0.398496 -0.275183 0.725288 0.383434 -0.260034 0.787009 0.219095 -0.022068 0.751438 0.263175 -0.051728 0.718866 0.307248 -0.084506 0.723421 0.270350 -0.105720 0.727563 0.232580 -0.126563 0.733101 0.195385 -0.147323 0.750782 0.179155 -0.162317 0.826105 0.217155 -0.080886 0.811616 0.246842 -0.138067 0.798951 0.276166 -0.195952 0.762481 0.254633 -0.193509 0.726440 0.233517 -0.188668 0.691308 0.209776 -0.180955 0.707421 0.211291 -0.203800 0.873579 0.226758 -0.001928 
7.100000 0.717476 0.453027 -0.258885 0.716514 0.460641 -0.222562 0.720070 0.505794 -0.222982 0.717472 0.487876 -0.196597 0.731590 0.470737 -0.172713 0.777159 0.408841 -0.099560 0.798737 0.350199 -0.062677 0.804235 0.278710 -0.056504 0.693200 0.420524 -0.121393 0.698897 0.366908 -0.152281 0.702932 0.313451 -0.184156 0.674984 0.315649 -0.149727 0.650663 0.317322 -0.112073 0.629777 0.318698 -0.072539 0.650020 0.333090 -0.058579 0.787724 0.459090 -0.170994 0.814120 0.404322 -0.183663 0.840482 0.349346 -0.196857 0.809492 0.365349 -0.224333 0.777825 0.381501 -0.251254 0.745296 0.397266 -0.276568 0.726507 0.382747 -0.261384 0.789833 0.221869 -0.021718 0.752850 0.265360 -0.051461 0.718258 0.308964 -0.083532 0.722420 0.271923 -0.104550 0.726974 0.234390 -0.125437 0.731957 0.197114 -0.146196 0.749569 0.180969 -0.161327 0.827320 0.219449 -0.080806 0.812058 0.247850 -0.138216 0.798523 0.275479 -0.196531 0.761629 0.254576 -0.193042 0.724651 0.234984 -0.187694 0.688209 0.213239 -0.179299 0.704888 0.213043 -0.201592 0.876333 0.230614 -0.004640 
7.132000 0.718897 0.453912 -0.256239 0.717131 0.460768 -0.219836 0.719179 0.505987 -0.219413 0.716774 0.487514 -0.193401 0.730425 0.469695 -0.169766 0.774536 0.405844 -0.097579 0.795489 0.346236 -0.061538 0.801828 0.274586 -0.056332 0.690575 0.418610 -0.119528 0.697247 0.365636 -0.151330 0.703062 0.312738 -0.183759 0.675034 0.313779 -0.149346 0.650189 0.313964 -0.112241 0.630144 0.312735 -0.072289 0.648451 0.328712 -0.057456 0.785270 0.459711 -0.166399 0.811509 0.405156 -0.180373 0.837931 0.350505 -0.194323 0.807549 0.366815 -0.222019 0.776956 0.383072 -0.249476 0.745562 0.398712 -0.276344 0.726606 0.383871 -0.261705 0.786952 0.216905 -0.022707 0.750986 0.261736 -0.050894 0.717283 0.306202 -0.082676 0.720936 0.269460 -0.104162 0.724803 0.232041 -0.125312 0.730202 0.195172 -0.146599 0.747988 0.179531 -0.162089 0.825525 0.216267 -0.082901 0.809069 0.247036 -0.139020 0.793432 0.278093 -0.195198 0.757413 0.255596 -0.192293 0.721881 0.233732 -0.187287 0.686650 0.210168 -0.179015 0.702107 0.212433 -0.202140 0.874686 0.226690 -0.005803 
7.200000 0.724836 0.458894 -0.261571 0.721643 0.462084 -0.224731 0.724761 0.506932 -0.219648 0.720771 0.485996 -0.195801 0.733779 0.468380 -0.171724 0.775833 0.405296 -0.098078 0.799178 0.345866 -0.062945 0.805046 0.274068 -0.055899 0.691774 0.417064 -0.121624 0.697539 0.363439 -0.152418 0.702385 0.310064 -0.183744 0.675054 0.312188 -0.148765 0.651016 0.313038 -0.111090 0.630919 0.312588 -0.071184 0.649963 0.329227 -0.058285 0.785039 0.460384 -0.166003 0.812530 0.406790 -0.181160 0.840230 0.353506 -0.196353 0.808612 0.369709 -0.222992 0.776834 0.385821 -0.249664 0.745045 0.401763 -0.276559 0.725466 0.387997 -0.261716 0.789314 0.217568 -0.020924 0.752587 0.261919 -0.049905 0.718753 0.306487 -0.082820 0.722075 0.269210 -0.103367 0.724849 0.231330 -0.123413 0.728306 0.193770 -0.144175 0.745445 0.177840 -0.160063 0.829539 0.214944 -0.079808 0.812011 0.244217 -0.136238 0.793655 0.273806 -0.191422 0.756864 0.252481 -0.189105 0.719983 0.232204 -0.185440 0.682856 0.211086 -0.180000 0.699063 0.211101 -0.202755 0.877024 0.226095 -0.003713 
7.268000 0.725550 0.456770 -0.260787 0.720730 0.460687 -0.224193 0.722676 0.505638 -0.219919 0.718116 0.485111 -0.195803 0.731559 0.468006 -0.171448 0.775234 0.406137 -0.096752 0.797667 0.346413 -0.061373 0.806234 0.274817 -0.055960 0.691051 0.419251 -0.117552 0.699079 0.366940 -0.149956 0.706076 0.314825 -0.182621 0.678509 0.314945 -0.147667 0.653172 0.314280 -0.110920 0.631009 0.313416 -0.072316 0.650008 0.329012 -0.058138 0.784769 0.460010 -0.165603 0.812068 0.406383 -0.181101 0.839611 0.352797 -0.196520 0.808094 0.368626 -0.223224 0.776418 0.384248 -0.249728 0.744340 0.399206 -0.275866 0.725268 0.385800 -0.260114 0.792568 0.216852 -0.022470 0.754987 0.261466 -0.049771 0.719782 0.306657 -0.080424 0.722397 0.269961 -0.101986 0.725225 0.233098 -0.123321 0.728895 0.196325 -0.144936 0.745116 0.179812 -0.161144 0.831678 0.217025 -0.082050 0.812869 0.246656 -0.137879 0.793863 0.276670 -0.193221 0.757425 0.254878 -0.190894 0.720644 0.235203 -0.185284 0.683560 0.215499 -0.176451 0.698864 0.216005 -0.199610 0.880218 0.227705 -0.004466 
7.300000 0.726750 0.457422 -0.259574 0.721137 0.460565 -0.223013 0.719847 0.505529 -0.218031 0.716435 0.484391 -0.194257 0.731403 0.467288 -0.170831 0.780246 0.405678 -0.099434 0.801371 0.346944 -0.061492 0.806213 0.274942 -0.053463 0.696822 0.416081 -0.125288 0.700761 0.359669 -0.150805 0.703659 0.303623 -0.177000 0.676344 0.308095 -0.142872 0.653015 0.311816 -0.104912 0.632648 0.314193 -0.065425 0.652706 0.328642 -0.051499 0.790131 0.459809 -0.167973 0.815128 0.404790 -0.181931 0.840720 0.350174 -0.196332 0.809723 0.367270 -0.223182 0.778076 0.383991 -0.249765 0.745866 0.400270 -0.275767 0.726533 0.386534 -0.260578 0.790519 0.218709 -0.018211 0.755376 0.263499 -0.047439 0.721675 0.308061 -0.077810 0.723654 0.271290 -0.099593 0.726133 0.233497 -0.120593 0.729449 0.195917 -0.140156 0.744632 0.177528 -0.155298 0.827560 0.214731 -0.076346 0.812900 0.241655 -0.134295 0.798620 0.271132 -0.191022 0.761632 0.250549 -0.187783 0.723407 0.232835 -0.182727 0.685161 0.215394 -0.175939 0.700173 0.217243 -0.199483 0.877612 0.226788 -0.001593 
7.332000 0.729251 0.457578 -0.257948 0.722446 0.461345 -0.221635 0.722984 0.506395 -0.217007 0.717718 0.485664 -0.193210 0.732060 0.467736 -0.170013 0.778849 0.403562 -0.099514 0.801639 0.344407 -0.063513 0.806089 0.272674 -0.055391 0.695566 0.415300 -0.125151 0.699429 0.359513 -0.152228 0.702010 0.303872 -0.179119 0.674585 0.309962 -0.144660 0.649546 0.315201 -0.107907 0.626898 0.319944 -0.070043 0.649364 0.331551 -0.057381 0.788994 0.457944 -0.167541 0.814640 0.403064 -0.181105 0.840766 0.348540 -0.195508 0.809475 0.365225 -0.222316 0.777520 0.381896 -0.248786 0.745497 0.398626 -0.274655 0.725869 0.386760 -0.258317 0.789526 0.217075 -0.019833 0.753451 0.262421 -0.048848 0.719024 0.308590 -0.078901 0.721355 0.271749 -0.100296 0.723370 0.234311 -0.120558 0.725636 0.196515 -0.139837 0.740018 0.177246 -0.154685 0.828528 0.212189 -0.077095 0.812809 0.240325 -0.134160 0.797487 0.269099 -0.190665 0.759694 0.249720 -0.187730 0.721010 0.232981 -0.182941 0.682040 0.216154 -0.176154 0.697185 0.218533 -0.199466 0.877279 0.225145 -0.001997 
7.368000 0.732097 0.455190 -0.258660 0.723788 0.458978 -0.222647 0.718899 0.503864 -0.219158 0.715387 0.483183 -0.194999 0.729839 0.466365 -0.171059 0.776615 0.405460 -0.097693 0.798020 0.346861 -0.059759 0.804419 0.275091 -0.052484 0.692728 0.418530 -0.119808 0.699505 0.364009 -0.148810 0.704454 0.309375 -0.177944 0.676811 0.313152 -0.143056 0.652786 0.316081 -0.104865 0.631858 0.319236 -0.065296 0.653167 0.331292 -0.050689 0.786115 0.457225 -0.168154 0.813910 0.403610 -0.182606 0.841782 0.350184 -0.197367 0.809880 0.365911 -0.224025 0.777924 0.381851 -0.250719 0.745369 0.397338 -0.276286 0.726628 0.384512 -0.259610 0.788830 0.217984 -0.018350 0.754456 0.263070 -0.047706 0.720840 0.307862 -0.077984 0.724592 0.271809 -0.100768 0.728083 0.234887 -0.122642 0.733122 0.197594 -0.142807 0.746620 0.178263 -0.158450 0.827779 0.215849 -0.076243 0.814449 0.244930 -0.133656 0.802852 0.274852 -0.191453 0.766071 0.253907 -0.189644 0.728663 0.235100 -0.184950 0.690712 0.216820 -0.176440 0.705444 0.218759 -0.199896 0.875913 0.227023 0.000155 
7.400000 0.732610 0.456760 -0.258049 0.724393 0.459605 -0.221940 0.724827 0.504528 -0.216355 0.718564 0.483260 -0.193308 0.732811 0.466802 -0.169133 0.778471 0.407203 -0.094746 0.801863 0.347683 -0.060290 0.806531 0.275937 -0.054620 0.694129 0.419469 -0.115494 0.699961 0.366846 -0.148052 0.704416 0.314267 -0.181070 0.676754 0.315311 -0.146212 0.652165 0.316143 -0.108618 0.629867 0.317296 -0.069968 0.650690 0.329790 -0.055180 0.787460 0.458445 -0.165911 0.814358 0.404382 -0.180427 0.841410 0.350388 -0.194842 0.810539 0.366876 -0.222086 0.779359 0.383157 -0.249211 0.747788 0.399040 -0.276267 0.728001 0.386181 -0.260904 0.791620 0.219044 -0.020048 0.755421 0.263621 -0.048745 0.719607 0.307497 -0.079917 0.724640 0.270866 -0.101587 0.729570 0.233609 -0.123144 0.735493 0.196485 -0.143761 0.749336 0.178369 -0.160472 0.828528 0.216582 -0.080129 0.812669 0.246477 -0.136654 0.798173 0.277213 -0.193077 0.761989 0.255329 -0.189890 0.726046 0.233981 -0.185198 0.689849 0.212861 -0.177393 0.705022 0.214738 -0.200841 0.878361 0.226041 -0.003239 
7.436000 0.727532 0.454252 -0.260398 0.720552 0.457808 -0.224196 0.721716 0.502858 -0.219875 0.715920 0.482249 -0.196135 0.731416 0.465556 -0.173038 0.781327 0.405529 -0.102348 0.799801 0.346242 -0.064134 0.807142 0.274814 -0.057227 0.697550 0.419415 -0.125682 0.700519 0.364666 -0.154597 0.702656 0.310524 -0.183821 0.676651 0.313695 -0.147966 0.654256 0.314463 -0.109397 0.634053 0.313473 -0.069528 0.653156 0.329095 -0.055809 0.792316 0.461493 -0.169579 0.816815 0.405876 -0.182702 0.841224 0.350400 -0.195469 0.810233 0.366932 -0.222443 0.778783 0.382692 -0.249241 0.746752 0.397195 -0.275974 0.727691 0.383342 -0.260577 0.792775 0.217752 -0.022277 0.756397 0.262754 -0.049966 0.722084 0.307939 -0.081341 0.725458 0.271571 -0.103187 0.728026 0.234551 -0.124136 0.731175 0.197650 -0.144868 0.746477 0.180117 -0.160927 0.831348 0.216162 -0.082716 0.813492 0.247059 -0.138404 0.796259 0.278280 -0.194067 0.759845 0.256072 -0.191478 0.723262 0.235675 -0.186097 0.686835 0.214219 -0.176177 0.701666 0.216455 -0.199502 0.880955 0.227540 -0.006490 
7.468000 0.725247 0.452166 -0.261079 0.719167 0.456585 -0.224728 0.721085 0.501644 -0.220911 0.715645 0.481455 -0.196687 0.730324 0.465817 -0.172059 0.778091 0.408541 -0.096313 0.799865 0.348511 -0.061706 0.803634 0.276774 -0.056758 0.694031 0.421656 -0.116844 0.700412 0.369471 -0.149994 0.706113 0.317755 -0.184031 0.678264 0.317705 -0.149740 0.653574 0.316319 -0.112650 0.632965 0.312934 -0.073224 0.650800 0.330191 -0.059481 0.788424 0.460841 -0.166374 0.814148 0.406295 -0.181815 0.840143 0.351475 -0.197267 0.809450 0.366627 -0.225028 0.778350 0.381731 -0.252161 0.745826 0.395684 -0.277830 0.728130 0.381301 -0.261272 0.787725 0.219631 -0.022635 0.753212 0.265186 -0.050999 0.720929 0.310512 -0.083231 0.723377 0.273491 -0.104424 0.725375 0.235931 -0.124904 0.728566 0.198309 -0.144855 0.745443 0.181265 -0.159804 0.825342 0.217835 -0.083864 0.809083 0.248453 -0.140186 0.793307 0.280542 -0.196177 0.757411 0.257441 -0.192776 0.721406 0.235589 -0.186826 0.685536 0.212852 -0.175051 0.699264 0.217402 -0.198617 0.875512 0.226344 -0.007503 
7.504000 0.727117 0.453109 -0.261107 0.720010 0.456952 -0.224899 0.723845 0.501797 -0.220075 0.716622 0.481360 -0.196574 0.730719 0.465523 -0.171976 0.775915 0.408003 -0.096080 0.800613 0.348569 -0.062473 0.806499 0.277056 -0.057623 0.691473 0.420448 -0.117262 0.699273 0.368251 -0.150250 0.707182 0.316215 -0.183556 0.678297 0.315766 -0.150142 0.654832 0.313380 -0.112446 0.633288 0.310288 -0.073875 0.651246 0.328319 -0.061742 0.782810 0.459508 -0.167387 0.811658 0.406074 -0.181064 0.841219 0.352756 -0.194750 0.811187 0.368144 -0.223172 0.780664 0.383303 -0.250967 0.748725 0.397198 -0.277523 0.730107 0.382291 -0.262474 0.791811 0.219532 -0.023745 0.756260 0.265094 -0.051733 0.722459 0.310394 -0.083410 0.726597 0.273983 -0.105329 0.729357 0.236558 -0.126371 0.732982 0.199048 -0.146787 0.748814 0.181746 -0.162573 0.829148 0.218435 -0.084755 0.812323 0.249061 -0.140829 0.796613 0.280425 -0.196853 0.760536 0.258030 -0.193727 0.724898 0.236706 -0.188325 0.688891 0.214998 -0.178706 0.703790 0.216459 -0.202181 0.879745 0.227129 -0.008449 
7.536000 0.723718 0.455595 -0.261876 0.717737 0.460421 -0.225554 0.718526 0.505619 -0.222263 0.713743 0.485640 -0.197719 0.728269 0.468901 -0.173718 0.775941 0.408366 -0.100518 0.797473 0.350448 -0.061950 0.802919 0.278869 -0.054759 0.691885 0.415226 -0.125155 0.697662 0.360849 -0.154699 0.702738 0.306591 -0.184289 0.675516 0.307441 -0.149178 0.651430 0.307402 -0.111685 0.630806 0.306284 -0.072205 0.647415 0.326749 -0.061914 0.784341 0.462291 -0.169428 0.814420 0.409485 -0.181982 0.844651 0.356746 -0.195338 0.813251 0.371302 -0.223268 0.781133 0.385822 -0.250814 0.748878 0.400411 -0.277439 0.729902 0.385929 -0.262480 0.787770 0.222156 -0.019707 0.752737 0.265864 -0.050054 0.719064 0.309251 -0.082304 0.722809 0.272302 -0.103319 0.726280 0.234878 -0.123888 0.730312 0.197718 -0.145201 0.747266 0.180837 -0.160226 0.825202 0.219410 -0.079352 0.811365 0.248449 -0.137149 0.799872 0.276582 -0.195706 0.763109 0.255690 -0.191920 0.725955 0.236803 -0.185975 0.688530 0.218666 -0.176587 0.704386 0.216799 -0.199442 0.875198 0.230928 -0.003688 
7.572000 0.715362 0.457458 -0.261173 0.713336 0.462670 -0.224468 0.720334 0.507303 -0.221241 0.715233 0.487852 -0.196319 0.729867 0.471140 -0.172181 0.777349 0.410061 -0.098364 0.797847 0.350600 -0.061265 0.802805 0.278673 -0.053835 0.693161 0.425531 -0.116165 0.698874 0.371582 -0.146480 0.703733 0.317819 -0.177890 0.675751 0.313109 -0.144399 0.651906 0.307834 -0.106818 0.630738 0.302064 -0.068080 0.647777 0.320823 -0.055363 0.785643 0.460499 -0.169768 0.814672 0.406481 -0.179651 0.843876 0.352426 -0.189903 0.813547 0.366314 -0.219231 0.782771 0.380498 -0.248325 0.751962 0.395129 -0.277094 0.729771 0.385412 -0.262733 0.786227 0.222005 -0.019286 0.751169 0.267810 -0.046830 0.719930 0.313775 -0.078484 0.720638 0.276088 -0.098900 0.720001 0.237627 -0.119123 0.720467 0.199421 -0.137689 0.736024 0.180992 -0.152481 0.826089 0.219304 -0.077794 0.809733 0.249846 -0.133813 0.793626 0.280410 -0.189391 0.757176 0.258525 -0.185775 0.720618 0.237415 -0.181226 0.684225 0.215092 -0.175812 0.699114 0.219099 -0.199278 0.873572 0.230028 -0.001411 
7.604000 0.718283 0.451193 -0.263109 0.715831 0.456970 -0.226537 0.726487 0.500874 -0.224069 0.719073 0.482325 -0.199101 0.733677 0.465851 -0.175235 0.780182 0.406257 -0.101699 0.798908 0.347048 -0.063792 0.802929 0.275609 -0.056058 0.695160 0.422777 -0.115482 0.698442 0.370277 -0.148610 0.701592 0.317784 -0.181763 0.675370 0.315209 -0.146248 0.651290 0.311875 -0.108955 0.628714 0.307904 -0.070918 0.646953 0.324531 -0.057209 0.786109 0.461270 -0.170624 0.815152 0.407427 -0.181590 0.844014 0.353365 -0.192208 0.813927 0.367442 -0.221506 0.783389 0.381429 -0.250300 0.751798 0.394503 -0.277812 0.732872 0.381839 -0.261182 0.784973 0.219384 -0.021632 0.750931 0.266478 -0.048883 0.719188 0.313528 -0.080055 0.719719 0.276638 -0.101661 0.720362 0.238490 -0.122252 0.722660 0.200705 -0.140140 0.737842 0.181261 -0.153916 0.825399 0.215689 -0.079548 0.811526 0.248325 -0.134904 0.799890 0.280726 -0.191056 0.763469 0.259079 -0.187948 0.727003 0.238143 -0.183811 0.690849 0.216565 -0.177616 0.706363 0.219204 -0.200856 0.872979 0.226788 -0.002742 
7.636000 0.718355 0.450200 -0.261284 0.717459 0.457450 -0.224885 0.728167 0.501443 -0.224443 0.721910 0.483879 -0.198436 0.735388 0.467588 -0.173579 0.778945 0.408224 -0.097137 0.802379 0.347874 -0.063948 0.805171 0.275960 -0.057777 0.694461 0.422236 -0.115925 0.700215 0.369737 -0.148846 0.706438 0.316900 -0.181722 0.678637 0.314302 -0.147847 0.653602 0.311825 -0.110881 0.629900 0.308977 -0.073431 0.649338 0.322742 -0.058119 0.786896 0.461624 -0.166631 0.815853 0.407684 -0.177454 0.845362 0.353922 -0.188160 0.817512 0.368985 -0.218985 0.788968 0.383870 -0.248981 0.758143 0.396962 -0.277090 0.738900 0.382339 -0.262525 0.787881 0.219249 -0.023807 0.754539 0.266318 -0.051064 0.721531 0.312094 -0.081220 0.723559 0.275219 -0.103280 0.725309 0.236868 -0.124435 0.729102 0.198535 -0.142875 0.743427 0.179155 -0.157635 0.825792 0.216045 -0.082708 0.811895 0.247211 -0.138896 0.800071 0.278647 -0.195756 0.764217 0.256353 -0.192068 0.728565 0.234842 -0.186319 0.692409 0.213818 -0.176086 0.705467 0.215757 -0.200570 0.873795 0.224044 -0.004615 
7.704000 0.720098 0.449978 -0.262376 0.717080 0.457331 -0.226111 0.727895 0.501325 -0.225062 0.720031 0.483830 -0.199452 0.734013 0.467871 -0.174704 0.779184 0.409654 -0.098528 0.800176 0.349872 -0.062826 0.803711 0.278126 -0.056556 0.695847 0.424483 -0.121458 0.702764 0.370927 -0.152141 0.710004 0.317350 -0.183097 0.680400 0.316092 -0.150552 0.654349 0.313546 -0.114701 0.629512 0.310257 -0.077968 0.647519 0.323029 -0.060344 0.791076 0.461291 -0.168856 0.818655 0.406483 -0.178463 0.846690 0.351773 -0.188414 0.818377 0.366943 -0.218930 0.789323 0.382034 -0.248813 0.758342 0.395836 -0.276761 0.738945 0.381626 -0.262040 0.786202 0.221609 -0.022560 0.753009 0.268682 -0.050966 0.720484 0.314940 -0.082070 0.720944 0.277275 -0.102674 0.721748 0.238738 -0.123289 0.725543 0.200362 -0.141074 0.739586 0.179955 -0.154648 0.824933 0.218165 -0.081118 0.810931 0.247770 -0.137951 0.799017 0.277543 -0.195548 0.763047 0.255649 -0.191295 0.726411 0.235987 -0.185049 0.689805 0.215850 -0.176127 0.704412 0.216842 -0.199923 0.874408 0.227232 -0.005661 
7.736000 0.721124 0.450484 -0.261952 0.716740 0.457022 -0.225675 0.724739 0.501594 -0.223708 0.717328 0.483229 -0.198583 0.731559 0.467244 -0.174054 0.777438 0.409134 -0.098635 0.798742 0.349858 -0.062528 0.804522 0.278484 -0.057540 0.693684 0.422462 -0.122089 0.702698 0.369831 -0.153982 0.711430 0.317206 -0.185905 0.682337 0.317359 -0.152658 0.655707 0.316644 -0.116943 0.630545 0.315361 -0.080366 0.649070 0.326184 -0.061942 0.786798 0.460438 -0.169260 0.815167 0.405840 -0.178490 0.844639 0.351662 -0.188062 0.817439 0.366438 -0.219584 0.789594 0.381290 -0.250259 0.759626 0.394701 -0.279045 0.739697 0.382078 -0.263586 0.788865 0.221173 -0.024052 0.754400 0.268165 -0.052076 0.721550 0.314597 -0.083702 0.722443 0.277389 -0.104711 0.723183 0.239245 -0.124855 0.725947 0.200631 -0.142594 0.739121 0.179873 -0.156540 0.827894 0.219556 -0.083193 0.811881 0.249091 -0.139720 0.796914 0.279170 -0.196404 0.761181 0.256626 -0.192681 0.725219 0.235860 -0.186826 0.688686 0.215555 -0.177215 0.703126 0.216888 -0.200945 0.876600 0.228952 -0.006989 
7.800000 0.723542 0.452393 -0.262194 0.717447 0.458306 -0.226059 0.724437 0.502956 -0.223051 0.716338 0.484056 -0.198532 0.730661 0.468019 -0.173969 0.777293 0.409548 -0.098541 0.800617 0.350240 -0.063812 0.801258 0.278965 -0.054549 0.693715 0.422014 -0.122248 0.701598 0.370403 -0.156033 0.709057 0.318864 -0.189891 0.679246 0.318867 -0.156974 0.651179 0.318247 -0.122108 0.624801 0.317782 -0.086316 0.643222 0.328419 -0.067599 0.786116 0.461024 -0.168624 0.814136 0.406610 -0.179671 0.842703 0.352288 -0.190744 0.815249 0.368169 -0.221524 0.787111 0.383941 -0.251530 0.756787 0.398111 -0.279876 0.737005 0.384281 -0.265299 0.781563 0.224934 -0.017832 0.747837 0.268869 -0.051245 0.715627 0.312624 -0.086732 0.719079 0.274530 -0.105756 0.722662 0.236228 -0.124807 0.728041 0.198553 -0.144531 0.744075 0.179957 -0.158547 0.822942 0.217789 -0.076059 0.811454 0.247332 -0.133868 0.801279 0.277280 -0.191984 0.764405 0.256479 -0.190294 0.727582 0.236307 -0.186788 0.690557 0.215989 -0.180227 0.706819 0.215448 -0.202976 0.869054 0.229049 0.001376 
7.836000 0.722735 0.453778 -0.262276 0.715953 0.458840 -0.226151 0.723546 0.503252 -0.221991 0.714622 0.483890 -0.198145 0.729099 0.467928 -0.173709 0.776215 0.409915 -0.098606 0.798099 0.351285 -0.061770 0.801355 0.279986 -0.052996 0.692912 0.420466 -0.124124 0.701584 0.368160 -0.156657 0.711248 0.315727 -0.188919 0.680745 0.315163 -0.157143 0.652036 0.314632 -0.123591 0.623919 0.313482 -0.089466 0.642830 0.324376 -0.071523 0.788379 0.462077 -0.168541 0.815478 0.407444 -0.180921 0.843133 0.352945 -0.192962 0.814568 0.368837 -0.222651 0.785648 0.384685 -0.251635 0.755061 0.399338 -0.279629 0.736081 0.384264 -0.265222 0.782240 0.224751 -0.017713 0.748046 0.268552 -0.050757 0.715623 0.312202 -0.085823 0.718608 0.274202 -0.104930 0.722064 0.236226 -0.124155 0.727187 0.198745 -0.144326 0.743545 0.180429 -0.158364 0.825308 0.219843 -0.075079 0.812416 0.248437 -0.133055 0.800127 0.278085 -0.190814 0.763760 0.256269 -0.190026 0.726531 0.236808 -0.186284 0.689138 0.217011 -0.179493 0.705806 0.217003 -0.201976 0.869624 0.231062 0.003898 
7.900000 0.720452 0.454638 -0.262010 0.715498 0.461017 -0.225773 0.724513 0.505366 -0.223235 0.716176 0.486966 -0.198426 0.730606 0.469694 -0.174871 0.777215 0.407490 -0.102872 0.797056 0.348913 -0.064715 0.801074 0.277658 -0.055650 0.693207 0.420512 -0.124492 0.701467 0.367577 -0.155951 0.709890 0.314918 -0.188011 0.680413 0.315296 -0.155352 0.652250 0.315030 -0.121021 0.624344 0.314025 -0.086568 0.642931 0.326729 -0.069710 0.785933 0.460560 -0.172367 0.815194 0.406662 -0.181991 0.844925 0.352916 -0.192779 0.816398 0.368119 -0.223290 0.786891 0.383443 -0.253172 0.756548 0.398457 -0.281344 0.736365 0.385684 -0.266388 0.782545 0.222246 -0.020238 0.748340 0.267460 -0.050263 0.716562 0.312203 -0.084781 0.718248 0.274010 -0.103909 0.720441 0.235184 -0.122864 0.724732 0.196674 -0.140625 0.742193 0.178683 -0.153706 0.825954 0.217654 -0.076639 0.812429 0.248314 -0.133203 0.799838 0.278711 -0.190173 0.763820 0.256289 -0.187852 0.727702 0.234289 -0.184355 0.691862 0.211915 -0.176545 0.707350 0.215143 -0.199484 0.867445 0.230425 0.003526 
7.932000 0.721995 0.455343 -0.265427 0.717880 0.461207 -0.228995 0.725146 0.505823 -0.226140 0.718374 0.486856 -0.201249 0.731385 0.469952 -0.176374 0.773978 0.408368 -0.100169 0.798148 0.348381 -0.066270 0.800631 0.276567 -0.056352 0.690747 0.423347 -0.122817 0.699168 0.370157 -0.153701 0.707734 0.317054 -0.184980 0.677885 0.315119 -0.152722 0.649510 0.312687 -0.118592 0.622129 0.309929 -0.084006 0.641971 0.321409 -0.067682 0.786263 0.460981 -0.169425 0.816673 0.407820 -0.179697 0.846547 0.354149 -0.189713 0.817715 0.368437 -0.220201 0.788904 0.383114 -0.250600 0.760012 0.398034 -0.280696 0.738949 0.386502 -0.265976 0.780114 0.221580 -0.021355 0.747119 0.268239 -0.050192 0.716468 0.314408 -0.083395 0.715640 0.276228 -0.102670 0.715293 0.237192 -0.121780 0.718381 0.198815 -0.139022 0.734039 0.179280 -0.152261 0.823195 0.215644 -0.076743 0.809669 0.246183 -0.132959 0.797395 0.276455 -0.189629 0.760477 0.255534 -0.186966 0.723202 0.235641 -0.183056 0.685956 0.215406 -0.176903 0.701914 0.217787 -0.199771 0.866377 0.227024 0.002413 
8.000000 0.726441 0.455311 -0.262054 0.719562 0.459291 -0.225788 0.724230 0.504041 -0.220719 0.716782 0.483680 -0.197182 0.730524 0.467450 -0.172385 0.775269 0.408281 -0.096203 0.796416 0.348261 -0.060909 0.801136 0.276521 -0.056024 0.692488 0.421666 -0.121796 0.702598 0.369668 -0.154330 0.712753 0.317844 -0.187266 0.682579 0.316956 -0.155411 0.654519 0.314878 -0.120929 0.627106 0.312229 -0.086255 0.645789 0.321671 -0.067372 0.788099 0.459297 -0.166617 0.816650 0.405154 -0.178184 0.846183 0.351231 -0.189775 0.818543 0.366927 -0.220440 0.790485 0.382799 -0.250450 0.761165 0.397955 -0.279578 0.740550 0.385879 -0.264624 0.783665 0.218982 -0.023572 0.751056 0.265949 -0.052635 0.719543 0.312186 -0.085364 0.721123 0.274761 -0.105976 0.722169 0.236413 -0.126113 0.726344 0.198736 -0.145257 0.740834 0.178796 -0.159148 0.824916 0.217689 -0.081348 0.812367 0.248207 -0.138320 0.801224 0.279323 -0.195478 0.765393 0.256786 -0.192851 0.729102 0.236229 -0.187608 0.691923 0.216801 -0.178286 0.706291 0.218814 -0.201952 0.869684 0.225494 -0.001558 
8.032000 0.725486 0.453438 -0.260884 0.717384 0.457305 -0.224898 0.724179 0.501650 -0.219223 0.714695 0.481472 -0.196291 0.728745 0.466153 -0.171233 0.774266 0.410149 -0.093837 0.795225 0.349727 -0.058939 0.799650 0.277756 -0.054154 0.692907 0.425590 -0.123365 0.704463 0.372816 -0.154044 0.715901 0.320341 -0.185284 0.684218 0.317998 -0.155276 0.655586 0.314093 -0.121381 0.627382 0.309516 -0.087625 0.645053 0.319386 -0.068101 0.790212 0.460428 -0.164409 0.817486 0.406151 -0.177959 0.845632 0.352091 -0.191469 0.816594 0.367123 -0.221146 0.787250 0.382010 -0.250409 0.756717 0.395852 -0.278609 0.736915 0.383518 -0.262778 0.781714 0.220114 -0.021944 0.750071 0.267057 -0.051444 0.719454 0.313062 -0.084318 0.719899 0.275185 -0.104377 0.721121 0.236647 -0.124526 0.726185 0.198640 -0.143916 0.741014 0.179005 -0.157848 0.822724 0.218908 -0.080051 0.810694 0.249373 -0.137221 0.799857 0.280538 -0.194345 0.764279 0.257735 -0.191253 0.728476 0.236353 -0.186046 0.691761 0.216045 -0.177307 0.706199 0.218379 -0.201118 0.868762 0.226297 -0.001274 
8.100000 0.724968 0.454574 -0.262968 0.717617 0.458941 -0.226894 0.722461 0.503637 -0.222372 0.714563 0.483610 -0.198693 0.729331 0.468156 -0.173944 0.777657 0.411464 -0.097769 0.801396 0.351423 -0.064167 0.805603 0.279501 -0.058034 0.695260 0.425069 -0.124235 0.705899 0.372472 -0.155559 0.716714 0.319940 -0.187084 0.686530 0.316236 -0.155135 0.656480 0.312314 -0.122671 0.627029 0.308080 -0.089866 0.642691 0.316261 -0.068080 0.789447 0.462795 -0.168065 0.816253 0.408072 -0.180674 0.844157 0.353656 -0.193748 0.815256 0.369070 -0.223189 0.785980 0.384392 -0.252124 0.755342 0.398629 -0.279995 0.735841 0.384803 -0.265055 0.789419 0.222609 -0.024137 0.753414 0.267295 -0.052595 0.717439 0.310954 -0.083352 0.720545 0.273511 -0.103959 0.724115 0.235464 -0.124913 0.729448 0.198204 -0.145281 0.744472 0.179712 -0.160479 0.827805 0.219852 -0.082018 0.813740 0.249747 -0.138658 0.801637 0.280082 -0.195737 0.765644 0.257717 -0.192310 0.729362 0.236850 -0.186671 0.692871 0.216746 -0.176739 0.705598 0.217462 -0.201515 0.874087 0.228608 -0.002852 
8.132000 0.729341 0.452855 -0.263018 0.719867 0.457163 -0.227399 0.724062 0.501974 -0.222702 0.714955 0.481881 -0.199546 0.729294 0.466022 -0.174993 0.775892 0.408305 -0.099398 0.797236 0.349430 -0.062672 0.802847 0.277925 -0.057019 0.692612 0.419660 -0.124262 0.702663 0.365678 -0.153230 0.712842 0.311743 -0.182468 0.681358 0.310437 -0.151611 0.652089 0.307821 -0.118464 0.623802 0.304307 -0.084726 0.639912 0.313345 -0.063521 0.787270 0.460641 -0.169507 0.815032 0.406450 -0.182384 0.843462 0.352425 -0.195063 0.814744 0.368268 -0.224627 0.785493 0.384080 -0.253333 0.754129 0.398308 -0.280297 0.735166 0.383103 -0.266015 0.787647 0.220530 -0.023446 0.750913 0.265380 -0.051130 0.714116 0.309166 -0.081677 0.716895 0.271704 -0.102228 0.720766 0.233620 -0.123159 0.728144 0.196175 -0.143154 0.744136 0.177724 -0.157532 0.825514 0.218655 -0.081530 0.811605 0.248942 -0.138158 0.800655 0.278527 -0.195945 0.765277 0.255817 -0.191225 0.729247 0.234921 -0.184434 0.692894 0.214149 -0.174533 0.707097 0.216043 -0.198359 0.874279 0.228748 -0.005221 
8.168000 0.718161 0.452983 -0.261095 0.713024 0.457092 -0.224553 0.721272 0.501281 -0.219273 0.713246 0.481287 -0.195593 0.728324 0.465147 -0.171395 0.777891 0.406203 -0.097456 0.799067 0.346642 -0.061036 0.803378 0.274728 -0.054431 0.695262 0.418615 -0.124128 0.702172 0.363631 -0.152043 0.708328 0.308856 -0.180571 0.678105 0.308537 -0.148314 0.649917 0.307210 -0.113342 0.622627 0.305243 -0.078033 0.640968 0.314538 -0.058717 0.790252 0.459258 -0.166182 0.817560 0.405446 -0.181205 0.846056 0.352196 -0.196430 0.816886 0.369372 -0.224906 0.786848 0.386087 -0.252543 0.755342 0.401591 -0.279131 0.736455 0.384704 -0.266766 0.786312 0.217864 -0.020731 0.750134 0.262993 -0.048218 0.714583 0.307273 -0.077797 0.718275 0.270561 -0.099461 0.722177 0.232959 -0.121909 0.729029 0.196144 -0.142329 0.744226 0.176932 -0.156547 0.826403 0.215331 -0.078191 0.813494 0.247316 -0.134121 0.803055 0.279140 -0.190803 0.767494 0.256553 -0.187701 0.731858 0.235183 -0.183184 0.696055 0.213569 -0.177415 0.710651 0.215364 -0.201528 0.872618 0.225742 -0.000462 
8.200000 0.716530 0.454529 -0.265340 0.713616 0.456554 -0.228386 0.723673 0.500077 -0.221107 0.716279 0.478945 -0.198254 0.731094 0.463270 -0.173790 0.779139 0.405981 -0.098618 0.797701 0.346115 -0.061248 0.803974 0.274352 -0.055895 0.696275 0.421333 -0.123437 0.700130 0.365074 -0.149462 0.703268 0.308864 -0.176393 0.676555 0.314185 -0.142087 0.652765 0.319007 -0.104544 0.631167 0.323158 -0.065959 0.651324 0.327711 -0.046557 0.791749 0.459692 -0.167283 0.818648 0.405415 -0.181009 0.846107 0.351423 -0.194388 0.816834 0.367930 -0.223173 0.787534 0.384470 -0.251720 0.758000 0.400889 -0.280261 0.737510 0.386823 -0.266996 0.788649 0.216530 -0.022823 0.753707 0.264057 -0.047660 0.719710 0.310911 -0.075599 0.720841 0.274435 -0.098243 0.721801 0.236737 -0.120747 0.725043 0.199205 -0.140304 0.738192 0.178888 -0.154933 0.827815 0.215932 -0.081528 0.812102 0.248637 -0.136337 0.798296 0.281339 -0.191741 0.763108 0.258122 -0.188127 0.727324 0.236984 -0.182433 0.691509 0.215487 -0.175177 0.705489 0.218568 -0.199502 0.875028 0.224423 -0.004214 
8.236000 0.712051 0.456070 -0.261703 0.710989 0.459656 -0.224764 0.719549 0.503830 -0.219726 0.714310 0.483440 -0.195597 0.729628 0.466273 -0.172221 0.779698 0.403912 -0.101145 0.798946 0.344399 -0.063714 0.805087 0.272742 -0.058334 0.696096 0.418602 -0.121398 0.700562 0.363048 -0.148929 0.704384 0.307346 -0.176997 0.677121 0.311397 -0.142491 0.654517 0.315476 -0.104068 0.633721 0.319498 -0.065000 0.654243 0.324184 -0.046015 0.787354 0.458593 -0.169174 0.816397 0.404911 -0.181057 0.845824 0.351269 -0.193495 0.816919 0.366775 -0.223229 0.787740 0.382691 -0.252414 0.758234 0.398804 -0.280645 0.737661 0.388046 -0.264658 0.790428 0.214912 -0.024729 0.754591 0.261750 -0.049087 0.720247 0.308265 -0.075953 0.721623 0.272368 -0.099633 0.723368 0.235164 -0.122735 0.726871 0.198044 -0.143172 0.739172 0.177370 -0.157923 0.827799 0.214389 -0.085427 0.812256 0.247280 -0.140611 0.798732 0.280561 -0.196197 0.763755 0.257163 -0.191473 0.728257 0.235804 -0.184624 0.692519 0.214501 -0.177088 0.706127 0.217755 -0.201600 0.878106 0.223256 -0.008226 
8.268000 0.714775 0.454752 -0.262132 0.714607 0.459215 -0.225274 0.722390 0.503621 -0.221522 0.718237 0.483735 -0.196756 0.732342 0.466452 -0.172600 0.778653 0.403523 -0.099001 0.801822 0.343657 -0.064231 0.806445 0.271663 -0.058792 0.694048 0.415973 -0.116963 0.698163 0.361918 -0.147411 0.701353 0.307908 -0.178412 0.674959 0.310175 -0.143002 0.652084 0.312310 -0.104712 0.631990 0.314299 -0.065021 0.652600 0.320448 -0.046415 0.785990 0.457402 -0.167741 0.815671 0.404132 -0.179278 0.845701 0.350980 -0.191415 0.818174 0.367439 -0.222076 0.790045 0.383909 -0.252361 0.760785 0.399660 -0.281351 0.739845 0.388550 -0.266098 0.791775 0.214384 -0.024395 0.755972 0.260860 -0.049678 0.720801 0.306531 -0.078363 0.721986 0.269870 -0.100467 0.723707 0.232446 -0.122192 0.727628 0.195428 -0.142738 0.741494 0.176240 -0.158141 0.828171 0.212796 -0.085553 0.811398 0.246714 -0.139579 0.796609 0.280934 -0.194058 0.761663 0.257527 -0.189317 0.726846 0.234238 -0.183959 0.691812 0.210815 -0.175641 0.705104 0.216153 -0.199648 0.878576 0.220670 -0.009156 
8.304000 0.718799 0.455325 -0.262497 0.717771 0.458746 -0.225565 0.724019 0.503171 -0.221079 0.719981 0.482636 -0.196871 0.734062 0.465136 -0.173104 0.779974 0.402032 -0.100485 0.801005 0.342417 -0.063913 0.804100 0.270501 -0.057010 0.694878 0.414879 -0.116616 0.699114 0.361716 -0.148502 0.702178 0.308489 -0.180461 0.676018 0.310709 -0.144386 0.652260 0.312238 -0.106442 0.631739 0.312956 -0.066653 0.651684 0.318756 -0.047237 0.784987 0.458619 -0.167690 0.814111 0.405255 -0.180633 0.843400 0.352073 -0.193764 0.814932 0.368548 -0.223490 0.786058 0.384985 -0.252809 0.755773 0.399926 -0.280561 0.735996 0.387098 -0.265034 0.787238 0.214007 -0.022125 0.753546 0.260699 -0.049427 0.720494 0.306678 -0.078763 0.721376 0.270197 -0.101032 0.722947 0.233179 -0.123002 0.726824 0.195928 -0.144336 0.740873 0.176809 -0.159879 0.824421 0.210786 -0.082958 0.810289 0.244578 -0.137996 0.798170 0.279241 -0.193305 0.762208 0.257473 -0.189898 0.727108 0.235328 -0.184919 0.691397 0.213271 -0.176592 0.704738 0.217520 -0.200757 0.875871 0.219150 -0.008333 
8.336000 0.719333 0.456577 -0.263648 0.717675 0.459822 -0.226698 0.728057 0.503554 -0.221236 0.721419 0.483207 -0.197456 0.734649 0.466284 -0.172942 0.777360 0.405066 -0.097741 0.799395 0.345203 -0.062436 0.803250 0.273305 -0.055519 0.694211 0.420321 -0.121794 0.698054 0.365095 -0.150001 0.701423 0.309850 -0.178877 0.674183 0.312372 -0.144470 0.650147 0.314957 -0.107038 0.628993 0.316827 -0.068182 0.648633 0.322094 -0.048361 0.789294 0.457892 -0.167119 0.816575 0.403712 -0.180137 0.844075 0.349648 -0.193367 0.815965 0.367026 -0.222883 0.787257 0.384272 -0.252036 0.757328 0.400738 -0.280089 0.736820 0.387909 -0.265630 0.786101 0.216998 -0.020932 0.751330 0.263527 -0.048587 0.718021 0.309771 -0.078440 0.718257 0.272656 -0.099869 0.719455 0.234955 -0.121218 0.722702 0.197530 -0.141761 0.736547 0.177955 -0.156744 0.825732 0.213564 -0.079214 0.811299 0.245397 -0.134661 0.797774 0.278465 -0.189816 0.761262 0.256766 -0.187425 0.724718 0.236320 -0.183114 0.687925 0.214839 -0.176572 0.702095 0.216992 -0.200652 0.873518 0.222771 -0.004149 
8.372000 0.717249 0.456213 -0.263859 0.716867 0.459684 -0.226906 0.724990 0.503946 -0.222209 0.720432 0.483494 -0.198031 0.734427 0.467279 -0.173434 0.779710 0.408266 -0.097828 0.802372 0.348137 -0.063903 0.807202 0.276419 -0.058843 0.695565 0.422567 -0.117726 0.699327 0.369807 -0.150287 0.702232 0.317288 -0.183635 0.674651 0.318877 -0.149042 0.650957 0.319433 -0.111179 0.629168 0.319440 -0.072281 0.649710 0.322746 -0.052914 0.789640 0.461746 -0.167065 0.816198 0.406968 -0.179738 0.843302 0.352427 -0.192202 0.815143 0.369246 -0.221884 0.786383 0.385792 -0.250942 0.756519 0.401551 -0.279494 0.736024 0.387872 -0.265818 0.791481 0.219223 -0.025134 0.755549 0.264418 -0.053757 0.720396 0.309038 -0.084976 0.721665 0.271267 -0.104994 0.723277 0.233202 -0.125087 0.726327 0.195690 -0.145375 0.740347 0.176057 -0.160094 0.829514 0.217335 -0.084935 0.813799 0.247590 -0.141216 0.799233 0.278376 -0.197487 0.763702 0.255696 -0.192852 0.727704 0.234083 -0.187030 0.691558 0.212497 -0.178161 0.705328 0.216633 -0.202015 0.879218 0.225925 -0.008241 
8.404000 0.719067 0.454353 -0.263179 0.718413 0.458902 -0.226350 0.725911 0.503347 -0.223032 0.721451 0.483604 -0.198249 0.735023 0.467066 -0.173605 0.778410 0.407002 -0.097365 0.801454 0.346401 -0.064383 0.803464 0.274396 -0.058889 0.693527 0.419277 -0.115820 0.699084 0.368032 -0.150600 0.703482 0.316754 -0.185699 0.676407 0.316395 -0.150516 0.651578 0.315536 -0.113155 0.628861 0.314443 -0.074648 0.648927 0.318121 -0.054921 0.784772 0.461684 -0.165862 0.814169 0.408224 -0.177383 0.844218 0.355108 -0.189266 0.816108 0.370805 -0.219706 0.787120 0.386171 -0.249416 0.756998 0.400573 -0.277919 0.737109 0.385798 -0.264435 0.786541 0.217887 -0.024430 0.752541 0.263907 -0.053035 0.719065 0.308704 -0.084043 0.719950 0.271097 -0.104474 0.721504 0.232958 -0.125017 0.725370 0.195100 -0.145506 0.740741 0.176451 -0.160203 0.823026 0.214461 -0.084890 0.808829 0.245014 -0.141479 0.796291 0.276173 -0.198395 0.760225 0.254618 -0.193560 0.724482 0.233574 -0.187025 0.688566 0.212315 -0.176173 0.701809 0.215155 -0.200518 0.873951 0.222313 -0.009608 
8.436000 0.718490 0.449583 -0.265546 0.717919 0.455003 -0.228814 0.724993 0.499653 -0.226439 0.720843 0.480403 -0.201220 0.735325 0.463845 -0.177147 0.782643 0.403985 -0.103550 0.802428 0.345042 -0.065360 0.804385 0.273483 -0.056172 0.698444 0.415206 -0.126883 0.701738 0.361063 -0.157048 0.704070 0.307020 -0.186816 0.677275 0.308623 -0.151118 0.654014 0.308550 -0.113024 0.634281 0.307430 -0.072731 0.653087 0.315495 -0.052878 0.790925 0.460366 -0.170255 0.818858 0.406216 -0.181841 0.847349 0.352309 -0.193938 0.818060 0.367978 -0.223344 0.788146 0.383709 -0.252248 0.756832 0.398743 -0.279452 0.738198 0.381499 -0.267190 0.785546 0.218674 -0.019571 0.752721 0.263919 -0.050962 0.722180 0.308658 -0.085209 0.721673 0.270352 -0.103889 0.722365 0.231956 -0.122789 0.724480 0.193852 -0.142730 0.738592 0.174025 -0.157249 0.825323 0.212827 -0.080131 0.811376 0.243265 -0.137281 0.798181 0.274295 -0.194251 0.761892 0.252837 -0.190584 0.725485 0.231651 -0.184901 0.689189 0.209405 -0.176196 0.702245 0.215785 -0.199867 0.874411 0.222788 -0.004000 
8.472000 0.710724 0.451673 -0.262807 0.713269 0.455274 -0.225935 0.719861 0.499870 -0.221842 0.718239 0.479316 -0.197363 0.732091 0.462399 -0.173069 0.778119 0.401371 -0.099031 0.800284 0.341772 -0.063271 0.804862 0.269781 -0.057099 0.694722 0.409021 -0.125930 0.697182 0.353565 -0.153863 0.699256 0.298186 -0.181319 0.673363 0.303413 -0.145320 0.650937 0.307896 -0.107009 0.632881 0.311543 -0.066147 0.653375 0.317168 -0.047044 0.788847 0.459758 -0.163760 0.815514 0.405478 -0.177951 0.842645 0.351374 -0.192283 0.813390 0.368584 -0.220741 0.783518 0.385671 -0.248597 0.752777 0.402276 -0.275649 0.733651 0.384613 -0.264849 0.788318 0.212627 -0.023467 0.753291 0.258565 -0.050776 0.719616 0.304025 -0.080435 0.720325 0.266941 -0.101834 0.721561 0.228922 -0.123037 0.724348 0.191515 -0.143233 0.737793 0.171567 -0.158016 0.827069 0.210539 -0.082217 0.812135 0.242085 -0.138011 0.798623 0.273783 -0.194114 0.762763 0.251478 -0.190271 0.726367 0.229891 -0.184914 0.689684 0.209400 -0.176138 0.702370 0.215798 -0.200112 0.875774 0.219657 -0.005090 
8.504000 0.718015 0.451658 -0.263703 0.719322 0.455444 -0.226790 0.726165 0.499972 -0.222763 0.723491 0.479596 -0.198222 0.736733 0.462376 -0.173738 0.780720 0.400214 -0.099055 0.803610 0.339357 -0.065959 0.807720 0.267279 -0.060158 0.696986 0.411151 -0.122510 0.699878 0.356655 -0.152114 0.700966 0.302209 -0.181876 0.674654 0.306719 -0.146134 0.650657 0.311211 -0.108277 0.630044 0.315671 -0.068822 0.650456 0.319858 -0.049408 0.790177 0.460172 -0.162571 0.817470 0.406611 -0.178312 0.845197 0.353213 -0.193786 0.816121 0.370761 -0.222059 0.786754 0.388019 -0.249855 0.755530 0.403461 -0.276314 0.738071 0.383658 -0.266320 0.792106 0.210471 -0.025749 0.754752 0.256164 -0.051510 0.718066 0.301250 -0.079979 0.720336 0.264292 -0.101854 0.723434 0.226582 -0.123970 0.728320 0.189446 -0.144967 0.742562 0.170388 -0.160153 0.830491 0.208073 -0.085011 0.814431 0.241095 -0.139349 0.800084 0.274197 -0.194240 0.764648 0.251329 -0.190275 0.729335 0.228891 -0.185684 0.693959 0.205902 -0.178874 0.707964 0.210709 -0.202728 0.878292 0.216755 -0.007905 
8.536000 0.717585 0.452446 -0.263141 0.719942 0.455789 -0.226234 0.724160 0.500593 -0.221614 0.723643 0.479719 -0.197344 0.736842 0.462278 -0.172941 0.780862 0.399362 -0.098642 0.802445 0.338395 -0.064331 0.805990 0.266035 -0.058784 0.697248 0.410474 -0.122339 0.700934 0.355332 -0.150483 0.703073 0.300074 -0.178568 0.677118 0.304797 -0.142765 0.653495 0.309543 -0.105111 0.632979 0.314784 -0.065992 0.653405 0.320024 -0.046984 0.787810 0.460283 -0.161423 0.816857 0.407608 -0.176983 0.846169 0.355220 -0.192481 0.817071 0.372605 -0.221042 0.787429 0.389632 -0.249216 0.756070 0.405050 -0.276018 0.738608 0.384860 -0.266855 0.789590 0.208826 -0.025091 0.754490 0.255377 -0.051129 0.719392 0.300789 -0.080660 0.721921 0.264064 -0.102465 0.724844 0.226426 -0.124530 0.729792 0.189262 -0.144745 0.744089 0.169988 -0.159672 0.826748 0.206779 -0.085212 0.811714 0.240960 -0.139385 0.799181 0.275403 -0.194154 0.764602 0.251431 -0.190540 0.730007 0.227868 -0.186197 0.695373 0.203875 -0.179525 0.709264 0.209040 -0.203252 0.877545 0.213985 -0.009339 
8.600000 0.720568 0.448080 -0.265091 0.722870 0.452795 -0.228339 0.725910 0.497865 -0.225556 0.725918 0.477920 -0.200537 0.738432 0.460665 -0.175854 0.779615 0.398602 -0.100335 0.800255 0.337699 -0.065570 0.803364 0.265472 -0.059985 0.696090 0.412511 -0.124660 0.700989 0.358019 -0.153903 0.704123 0.303562 -0.182833 0.677259 0.308109 -0.147257 0.653327 0.311710 -0.109253 0.633313 0.315067 -0.069429 0.653544 0.320529 -0.050141 0.788916 0.457282 -0.164736 0.817294 0.403827 -0.178908 0.846147 0.350575 -0.192797 0.817739 0.368042 -0.221754 0.789041 0.385088 -0.250315 0.758725 0.400314 -0.277594 0.741302 0.380293 -0.268109 0.787582 0.208558 -0.025370 0.753693 0.255859 -0.051631 0.721043 0.302442 -0.081351 0.722321 0.265764 -0.103412 0.724090 0.228254 -0.125574 0.728304 0.190995 -0.146310 0.742424 0.171658 -0.161361 0.824625 0.206205 -0.086046 0.811188 0.241227 -0.140120 0.800122 0.276473 -0.194718 0.764930 0.253320 -0.191318 0.729833 0.230113 -0.187220 0.694615 0.206883 -0.181203 0.708649 0.212453 -0.204827 0.874066 0.213616 -0.009885 
8.636000 0.711982 0.456425 -0.265043 0.714432 0.458332 -0.228056 0.717489 0.503036 -0.221509 0.717676 0.481164 -0.198123 0.733087 0.463817 -0.174937 0.784054 0.401098 -0.104739 0.800335 0.341102 -0.065925 0.804119 0.268923 -0.057159 0.702092 0.416140 -0.131468 0.701488 0.358583 -0.154645 0.700314 0.301146 -0.178350 0.674213 0.309126 -0.143438 0.652131 0.316262 -0.105315 0.632452 0.322687 -0.065818 0.653791 0.327088 -0.047555 0.796613 0.459477 -0.168932 0.820674 0.403981 -0.181956 0.844271 0.348395 -0.196400 0.814569 0.367691 -0.223714 0.783542 0.386805 -0.250731 0.752390 0.406174 -0.276152 0.732445 0.387858 -0.268450 0.786032 0.212988 -0.022171 0.752016 0.259836 -0.048888 0.720614 0.306483 -0.079142 0.719586 0.269137 -0.100166 0.718520 0.230653 -0.120435 0.720068 0.192687 -0.139660 0.733955 0.173031 -0.154486 0.825922 0.208673 -0.079730 0.811594 0.240773 -0.135063 0.798529 0.273241 -0.190374 0.762048 0.251976 -0.186603 0.725160 0.231450 -0.182076 0.688019 0.211032 -0.175735 0.700035 0.220209 -0.199347 0.874038 0.218706 -0.004749 
8.700000 0.719258 0.452841 -0.265273 0.720665 0.455042 -0.228245 0.722746 0.499850 -0.222131 0.722627 0.478193 -0.198562 0.736528 0.461710 -0.173983 0.782095 0.401772 -0.098779 0.802389 0.340610 -0.064533 0.805652 0.268430 -0.060368 0.698756 0.416193 -0.121790 0.700958 0.361536 -0.151206 0.701403 0.306913 -0.180931 0.674814 0.311764 -0.145443 0.652595 0.315993 -0.106555 0.633128 0.320249 -0.066566 0.654636 0.325191 -0.048561 0.793625 0.458404 -0.165242 0.817974 0.403473 -0.181208 0.842854 0.348593 -0.196882 0.814461 0.367507 -0.224907 0.785845 0.386299 -0.252483 0.755314 0.403521 -0.278726 0.737015 0.384314 -0.269149 0.788627 0.210823 -0.027742 0.754317 0.258751 -0.052519 0.721169 0.305932 -0.081322 0.721180 0.268933 -0.103202 0.720840 0.230538 -0.124577 0.723361 0.193064 -0.144277 0.736980 0.173778 -0.159772 0.826958 0.209524 -0.087481 0.810716 0.243308 -0.141638 0.795859 0.277828 -0.195919 0.760325 0.254860 -0.191567 0.725046 0.232167 -0.186225 0.689331 0.209560 -0.178509 0.701688 0.216696 -0.202571 0.875722 0.215139 -0.009352 
8.732000 0.722341 0.449834 -0.265962 0.722746 0.452796 -0.228957 0.722916 0.497757 -0.223885 0.723022 0.476604 -0.199883 0.736823 0.460525 -0.175104 0.781572 0.401989 -0.098920 0.802227 0.341509 -0.063871 0.805827 0.269569 -0.059027 0.697543 0.416815 -0.119854 0.700877 0.362857 -0.150518 0.703268 0.309102 -0.181508 0.676590 0.311510 -0.145938 0.653847 0.312879 -0.107390 0.635102 0.312722 -0.066536 0.655426 0.318404 -0.047301 0.791292 0.456787 -0.167169 0.817428 0.402596 -0.182918 0.844383 0.348695 -0.198340 0.815479 0.366463 -0.226522 0.786300 0.383749 -0.254232 0.754938 0.398828 -0.280558 0.736883 0.380542 -0.268965 0.788413 0.212177 -0.026075 0.754520 0.259796 -0.051886 0.722700 0.307057 -0.081443 0.721785 0.270297 -0.103232 0.721096 0.232582 -0.124333 0.722966 0.195294 -0.144355 0.735683 0.174948 -0.159301 0.827684 0.210686 -0.085814 0.811790 0.244387 -0.140340 0.796969 0.278264 -0.194850 0.761103 0.255648 -0.191052 0.725459 0.233442 -0.186152 0.689338 0.211348 -0.179212 0.703430 0.216279 -0.202845 0.876352 0.216999 -0.009270 
8.800000 0.720775 0.452759 -0.263692 0.722440 0.455473 -0.226730 0.723099 0.500351 -0.221421 0.723892 0.479051 -0.197562 0.737403 0.462685 -0.172786 0.781363 0.403304 -0.096657 0.805060 0.342948 -0.063569 0.806196 0.271079 -0.057316 0.696648 0.415718 -0.116301 0.702141 0.364448 -0.151221 0.707086 0.312899 -0.185350 0.679720 0.312717 -0.150114 0.655230 0.312254 -0.112645 0.633767 0.312022 -0.073485 0.653346 0.318347 -0.053788 0.788320 0.458575 -0.164687 0.816627 0.405730 -0.181292 0.845726 0.353204 -0.197638 0.816028 0.370174 -0.225555 0.786094 0.387041 -0.252892 0.754568 0.402416 -0.279320 0.736713 0.383896 -0.267779 0.788135 0.215048 -0.022370 0.754730 0.260939 -0.051958 0.722849 0.306552 -0.083676 0.724188 0.269174 -0.104514 0.725754 0.231674 -0.125483 0.728094 0.194377 -0.147343 0.741744 0.175521 -0.163415 0.825506 0.211018 -0.083737 0.811808 0.243155 -0.139985 0.799494 0.276284 -0.196329 0.762932 0.255370 -0.192779 0.727026 0.234236 -0.187568 0.690936 0.212852 -0.178198 0.704273 0.216829 -0.202381 0.876187 0.217700 -0.006955 
8.868000 0.719549 0.453730 -0.264740 0.720376 0.455638 -0.227673 0.719714 0.500479 -0.221234 0.720551 0.478619 -0.197904 0.734795 0.462638 -0.173436 0.780937 0.404677 -0.098304 0.803617 0.343988 -0.064370 0.806805 0.271665 -0.057472 0.697267 0.419502 -0.122543 0.702185 0.364537 -0.150999 0.706461 0.309940 -0.179706 0.678691 0.310477 -0.145080 0.654081 0.310581 -0.107866 0.633744 0.309715 -0.068022 0.652137 0.317658 -0.047689 0.791221 0.461106 -0.165022 0.818734 0.408036 -0.181538 0.846794 0.355409 -0.198010 0.816633 0.372405 -0.225655 0.786017 0.388610 -0.253189 0.754268 0.403279 -0.279971 0.736176 0.384912 -0.268563 0.790036 0.215160 -0.022771 0.754897 0.261423 -0.048955 0.721568 0.307098 -0.078433 0.722156 0.269992 -0.099798 0.722954 0.232272 -0.121274 0.725385 0.195304 -0.142738 0.740229 0.176884 -0.158229 0.826673 0.211667 -0.082552 0.811907 0.244203 -0.137604 0.799496 0.276688 -0.193312 0.763271 0.255279 -0.188865 0.726395 0.235522 -0.183070 0.689656 0.215397 -0.174202 0.703552 0.218398 -0.198222 0.877652 0.219152 -0.007662 
8.900000 0.715393 0.454610 -0.263949 0.716340 0.457702 -0.226951 0.717794 0.502607 -0.221790 0.717734 0.481448 -0.197778 0.732032 0.465475 -0.173088 0.778854 0.407146 -0.097304 0.800270 0.346795 -0.061985 0.802348 0.274703 -0.053770 0.696963 0.423660 -0.124995 0.700127 0.366773 -0.149670 0.703125 0.310133 -0.174867 0.673691 0.311327 -0.142118 0.649893 0.311787 -0.104420 0.627681 0.311906 -0.066125 0.648821 0.321064 -0.049511 0.793115 0.460847 -0.164778 0.818487 0.406340 -0.180095 0.844072 0.352041 -0.195492 0.814597 0.370603 -0.222949 0.784177 0.388203 -0.250055 0.752512 0.404362 -0.276391 0.733811 0.386180 -0.265685 0.784288 0.219316 -0.017723 0.749874 0.265409 -0.045567 0.717824 0.311357 -0.076192 0.718089 0.273919 -0.097149 0.718458 0.235703 -0.117976 0.720817 0.198095 -0.138315 0.735528 0.179262 -0.153455 0.822144 0.214189 -0.078210 0.808997 0.245663 -0.134506 0.797482 0.277315 -0.191037 0.760823 0.256843 -0.185978 0.723738 0.237753 -0.179821 0.686678 0.217969 -0.172864 0.700754 0.220967 -0.197105 0.873089 0.222225 -0.004339 
8.932000 0.721743 0.449793 -0.264436 0.720764 0.455393 -0.227734 0.725250 0.500403 -0.225597 0.722167 0.481092 -0.200267 0.735642 0.465333 -0.175075 0.779221 0.407642 -0.097382 0.800947 0.348180 -0.061532 0.804687 0.276509 -0.055448 0.696032 0.422845 -0.120936 0.700926 0.368134 -0.150003 0.705335 0.313397 -0.179519 0.676535 0.313467 -0.146040 0.651538 0.312971 -0.109052 0.628408 0.311975 -0.071105 0.649380 0.319850 -0.053683 0.792132 0.458021 -0.168237 0.820059 0.404477 -0.182726 0.848445 0.351092 -0.197642 0.817668 0.367066 -0.225179 0.786308 0.382915 -0.252030 0.753753 0.397814 -0.277316 0.736019 0.380337 -0.264089 0.787277 0.219813 -0.021476 0.753126 0.266347 -0.049617 0.720829 0.312732 -0.080230 0.721589 0.275556 -0.101528 0.721994 0.237822 -0.122592 0.724359 0.200261 -0.142861 0.738533 0.180628 -0.157509 0.826352 0.216995 -0.080954 0.812535 0.248901 -0.136990 0.800711 0.280900 -0.193561 0.764322 0.259627 -0.189707 0.727949 0.239028 -0.184363 0.691492 0.218863 -0.177136 0.705910 0.221319 -0.201179 0.875598 0.225094 -0.004632 
8.968000 0.714204 0.450611 -0.267781 0.715674 0.455948 -0.231072 0.719440 0.500992 -0.228750 0.718539 0.481444 -0.203411 0.732901 0.465159 -0.178878 0.780526 0.405844 -0.103952 0.800889 0.346698 -0.066154 0.808030 0.275104 -0.057579 0.697966 0.417847 -0.131477 0.702146 0.361200 -0.156329 0.705108 0.304980 -0.181658 0.676873 0.306919 -0.147705 0.652197 0.308166 -0.110561 0.629301 0.308970 -0.072394 0.649116 0.316779 -0.053640 0.793689 0.461883 -0.169800 0.819597 0.407087 -0.182825 0.845969 0.352573 -0.196703 0.815749 0.369553 -0.224460 0.784570 0.386033 -0.251647 0.752031 0.401298 -0.277163 0.734270 0.382624 -0.265729 0.792033 0.218657 -0.022788 0.754839 0.264142 -0.049531 0.720663 0.310038 -0.079855 0.720746 0.272297 -0.099708 0.719598 0.233816 -0.119840 0.719631 0.195777 -0.138238 0.733505 0.176285 -0.153247 0.833934 0.216019 -0.079232 0.816473 0.246063 -0.134545 0.800085 0.275755 -0.190250 0.764374 0.252888 -0.187232 0.726472 0.234589 -0.181547 0.688417 0.216934 -0.174706 0.702634 0.220209 -0.198734 0.878531 0.227516 -0.002435 
9.000000 0.718869 0.448269 -0.266939 0.719853 0.453543 -0.230197 0.724411 0.498551 -0.227735 0.722725 0.478980 -0.202458 0.736254 0.462646 -0.177579 0.780511 0.403172 -0.101319 0.803200 0.344349 -0.064982 0.804832 0.272750 -0.056981 0.696238 0.413668 -0.123448 0.703666 0.361222 -0.156060 0.710003 0.308510 -0.188091 0.681698 0.309521 -0.153335 0.656095 0.310173 -0.116480 0.634993 0.310918 -0.076777 0.649924 0.318702 -0.053663 0.789165 0.456205 -0.170778 0.817490 0.402615 -0.184783 0.846511 0.349087 -0.198933 0.817716 0.365700 -0.228049 0.788314 0.382148 -0.256454 0.756771 0.396843 -0.283024 0.738581 0.379547 -0.270183 0.787282 0.217567 -0.020658 0.754250 0.263010 -0.051716 0.722355 0.308150 -0.084136 0.723734 0.270454 -0.104373 0.725424 0.232271 -0.124336 0.728969 0.194522 -0.144240 0.743548 0.174735 -0.158214 0.826269 0.212283 -0.080335 0.814388 0.243822 -0.137196 0.804505 0.275317 -0.194609 0.768304 0.253455 -0.190882 0.732308 0.232551 -0.186108 0.696092 0.211759 -0.179216 0.710805 0.213967 -0.203194 0.873979 0.222676 -0.002610 
9.036000 0.721631 0.451067 -0.267759 0.723213 0.455350 -0.230916 0.726277 0.500335 -0.227187 0.725830 0.480033 -0.202415 0.738498 0.463833 -0.176768 0.780214 0.404175 -0.097921 0.801919 0.343696 -0.063327 0.804434 0.271567 -0.057020 0.696982 0.419573 -0.118780 0.702743 0.365942 -0.149407 0.707580 0.312581 -0.181124 0.679092 0.312842 -0.147331 0.652736 0.312616 -0.111373 0.629244 0.311598 -0.073491 0.648243 0.317122 -0.053139 0.790893 0.457567 -0.166983 0.819270 0.403951 -0.180560 0.848094 0.350481 -0.194063 0.820078 0.367408 -0.223833 0.791550 0.384247 -0.253020 0.761792 0.400101 -0.281275 0.742203 0.383257 -0.269983 0.785842 0.214900 -0.023704 0.751889 0.261701 -0.050601 0.719400 0.308608 -0.080184 0.718691 0.271273 -0.101091 0.717667 0.233091 -0.122146 0.719190 0.195110 -0.140498 0.733394 0.175497 -0.155032 0.825183 0.211610 -0.081388 0.811538 0.243732 -0.136903 0.800144 0.274960 -0.193332 0.763640 0.253812 -0.188750 0.726721 0.233735 -0.183489 0.689751 0.213771 -0.177724 0.704731 0.216581 -0.201424 0.873207 0.219301 -0.004767 
9.068000 0.717825 0.451784 -0.264126 0.720345 0.455444 -0.227259 0.722207 0.500487 -0.222788 0.723067 0.479713 -0.198444 0.736695 0.462950 -0.173853 0.781035 0.401943 -0.098587 0.802842 0.342738 -0.062244 0.803134 0.271184 -0.052748 0.697132 0.415216 -0.120300 0.702297 0.361535 -0.151157 0.707077 0.307995 -0.182170 0.678526 0.308265 -0.148287 0.651965 0.308467 -0.112630 0.627236 0.308180 -0.075488 0.645565 0.314636 -0.054884 0.791592 0.453754 -0.168577 0.820195 0.400474 -0.182338 0.848991 0.347180 -0.196940 0.820165 0.364533 -0.225936 0.790752 0.382202 -0.254498 0.760535 0.399637 -0.281530 0.740526 0.384757 -0.268386 0.783644 0.217065 -0.015765 0.750081 0.262264 -0.046813 0.717754 0.307265 -0.079255 0.717560 0.269514 -0.099179 0.718546 0.231354 -0.118660 0.720688 0.193301 -0.138282 0.734292 0.172975 -0.152440 0.823557 0.209946 -0.075063 0.810881 0.241671 -0.131536 0.799731 0.273712 -0.187788 0.763404 0.252206 -0.184584 0.726887 0.231369 -0.180418 0.690325 0.210235 -0.175847 0.705875 0.213537 -0.199077 0.870801 0.220176 0.001511 
9.104000 0.717676 0.452064 -0.264873 0.720586 0.454638 -0.227956 0.722172 0.499526 -0.222190 0.723458 0.478053 -0.198482 0.736591 0.461630 -0.173390 0.779432 0.401654 -0.096377 0.802771 0.341680 -0.062294 0.807258 0.269944 -0.055782 0.695989 0.416100 -0.118698 0.700963 0.362487 -0.149703 0.705938 0.308833 -0.180976 0.676624 0.309031 -0.148053 0.649999 0.308546 -0.112611 0.624301 0.307721 -0.076686 0.644756 0.313793 -0.058217 0.792107 0.454491 -0.165502 0.820177 0.401280 -0.181044 0.848062 0.347804 -0.196310 0.819738 0.365908 -0.225110 0.791214 0.383910 -0.253613 0.761609 0.400902 -0.281405 0.741509 0.385422 -0.269119 0.788699 0.213271 -0.022811 0.752715 0.260106 -0.049304 0.718002 0.306970 -0.079184 0.717496 0.269745 -0.100103 0.717584 0.231656 -0.120491 0.720847 0.194138 -0.139290 0.733501 0.173027 -0.153074 0.831664 0.210527 -0.078864 0.815353 0.242609 -0.133550 0.799844 0.274467 -0.188382 0.763658 0.252306 -0.185513 0.727235 0.231218 -0.181750 0.690589 0.209898 -0.177198 0.706179 0.213626 -0.200341 0.874976 0.219521 0.000747 
9.136000 0.719892 0.451616 -0.267094 0.722380 0.453974 -0.230133 0.724371 0.498828 -0.224167 0.725092 0.477265 -0.200509 0.737971 0.461025 -0.175134 0.780085 0.401531 -0.097201 0.802548 0.341114 -0.063390 0.804556 0.269172 -0.057353 0.696841 0.416650 -0.119565 0.702628 0.362938 -0.150267 0.708381 0.309258 -0.181239 0.678592 0.309870 -0.148511 0.651669 0.309999 -0.113156 0.625352 0.309905 -0.077469 0.646060 0.314542 -0.059027 0.792666 0.454174 -0.166475 0.818494 0.399729 -0.181854 0.845188 0.345648 -0.197295 0.818008 0.364712 -0.226456 0.790362 0.383556 -0.255024 0.760999 0.400936 -0.282551 0.741338 0.384165 -0.271247 0.786695 0.212871 -0.023184 0.752793 0.260007 -0.050514 0.719075 0.306508 -0.080296 0.719054 0.269456 -0.101844 0.719791 0.231203 -0.122594 0.722965 0.193336 -0.141856 0.735618 0.172499 -0.156075 0.825389 0.209095 -0.081915 0.811368 0.241678 -0.137264 0.799316 0.274485 -0.192796 0.763320 0.252563 -0.188854 0.727535 0.230747 -0.184212 0.691591 0.208354 -0.179162 0.706484 0.212618 -0.202656 0.872696 0.217236 -0.003340 
9.172000 0.715083 0.450651 -0.267110 0.721229 0.454781 -0.230706 0.721332 0.499813 -0.226575 0.725757 0.479329 -0.202349 0.737217 0.462838 -0.176317 0.775353 0.402346 -0.096340 0.797560 0.342082 -0.061622 0.802631 0.269883 -0.056532 0.694173 0.417542 -0.125499 0.701425 0.361869 -0.151728 0.707992 0.306636 -0.179306 0.677749 0.308769 -0.147335 0.650780 0.310735 -0.111823 0.624819 0.312260 -0.075901 0.646296 0.317252 -0.058163 0.790821 0.454390 -0.164414 0.818096 0.400637 -0.179884 0.845637 0.347036 -0.195381 0.817538 0.365579 -0.224160 0.788971 0.383939 -0.252546 0.759668 0.401722 -0.280556 0.739776 0.384295 -0.270836 0.786074 0.212180 -0.024018 0.751714 0.259089 -0.050484 0.718996 0.306076 -0.079550 0.718882 0.268723 -0.100928 0.718236 0.230426 -0.122313 0.719927 0.192313 -0.141060 0.731602 0.170782 -0.155098 0.825278 0.210929 -0.081744 0.810370 0.241678 -0.137572 0.797213 0.272424 -0.193704 0.761890 0.249335 -0.189576 0.725181 0.228914 -0.184006 0.688230 0.208379 -0.177730 0.702828 0.212073 -0.201322 0.873286 0.218638 -0.005251 
9.204000 0.718364 0.451404 -0.265956 0.725445 0.453635 -0.229582 0.723221 0.498399 -0.222776 0.729385 0.476734 -0.200058 0.742001 0.460242 -0.174943 0.782532 0.400358 -0.097600 0.803389 0.340234 -0.062412 0.807271 0.268445 -0.057045 0.700243 0.418251 -0.122875 0.704230 0.363220 -0.151422 0.707328 0.308178 -0.180358 0.678596 0.312425 -0.146856 0.653435 0.317209 -0.110077 0.629882 0.322180 -0.072603 0.652298 0.325691 -0.055469 0.796239 0.450725 -0.168228 0.819484 0.395345 -0.184140 0.842893 0.340030 -0.200369 0.815250 0.360419 -0.228399 0.787189 0.380971 -0.255979 0.758067 0.400868 -0.282208 0.738161 0.383467 -0.272440 0.788999 0.211641 -0.024392 0.754547 0.259496 -0.051577 0.722304 0.307603 -0.080822 0.719926 0.270339 -0.101999 0.717722 0.232033 -0.122232 0.717086 0.193710 -0.140151 0.726919 0.171024 -0.153824 0.829587 0.208699 -0.081005 0.813922 0.237965 -0.137246 0.799314 0.267337 -0.193884 0.762203 0.246892 -0.189711 0.724246 0.228870 -0.183974 0.685944 0.211419 -0.176571 0.700007 0.214847 -0.200631 0.877086 0.217702 -0.004334 
9.240000 0.715198 0.449141 -0.265444 0.722903 0.452764 -0.229312 0.720134 0.497633 -0.224018 0.727150 0.476927 -0.200627 0.740287 0.460841 -0.175276 0.782932 0.401744 -0.097239 0.804281 0.341375 -0.062433 0.806690 0.269450 -0.055771 0.700139 0.419702 -0.119065 0.703598 0.365029 -0.148328 0.706602 0.310474 -0.178199 0.678453 0.314555 -0.144434 0.654406 0.317482 -0.106929 0.631449 0.320090 -0.068808 0.653227 0.325460 -0.051482 0.796618 0.451955 -0.167963 0.820305 0.396686 -0.183666 0.843980 0.341354 -0.199602 0.815716 0.361265 -0.227359 0.787103 0.381242 -0.254862 0.757491 0.400397 -0.281441 0.737874 0.382321 -0.272346 0.788685 0.213744 -0.020901 0.754439 0.261156 -0.048898 0.722733 0.308869 -0.078911 0.720429 0.271573 -0.099694 0.717677 0.233724 -0.119584 0.715427 0.195786 -0.138593 0.725388 0.173512 -0.152884 0.828466 0.209206 -0.079377 0.812540 0.239622 -0.135271 0.796124 0.271746 -0.190041 0.759062 0.251150 -0.186666 0.721803 0.231922 -0.181734 0.684088 0.213099 -0.174983 0.698302 0.217400 -0.198822 0.876254 0.217874 -0.003505 
9.272000 0.715832 0.450811 -0.266870 0.723488 0.454294 -0.230722 0.719162 0.499024 -0.224883 0.726941 0.478313 -0.201739 0.740019 0.462129 -0.176433 0.782344 0.402688 -0.098551 0.805740 0.342478 -0.064658 0.808694 0.270489 -0.057016 0.699248 0.420399 -0.120024 0.703030 0.365135 -0.148225 0.706228 0.309800 -0.176890 0.677791 0.314330 -0.143448 0.652195 0.318749 -0.107348 0.627772 0.322668 -0.070636 0.650553 0.325474 -0.054059 0.793320 0.453303 -0.169098 0.818641 0.398232 -0.181582 0.844125 0.343267 -0.195484 0.816425 0.362567 -0.224614 0.787984 0.381937 -0.253702 0.759242 0.401284 -0.281514 0.738908 0.384008 -0.272486 0.791063 0.214804 -0.021817 0.755266 0.261231 -0.048595 0.721835 0.308066 -0.077761 0.719829 0.270531 -0.098268 0.717269 0.232359 -0.118105 0.714903 0.194064 -0.136624 0.724387 0.171632 -0.150907 0.829557 0.210047 -0.080664 0.811393 0.239749 -0.136302 0.793450 0.270089 -0.191127 0.756693 0.249300 -0.186108 0.719498 0.229428 -0.180664 0.682148 0.209814 -0.175201 0.695957 0.215294 -0.199194 0.878517 0.219112 -0.003577 
9.308000 0.716091 0.443726 -0.267728 0.723441 0.448800 -0.231664 0.720790 0.493888 -0.228234 0.727459 0.474104 -0.203975 0.740299 0.458300 -0.178411 0.781833 0.400416 -0.099563 0.802803 0.340936 -0.063627 0.804510 0.269414 -0.057752 0.698528 0.414729 -0.122684 0.701188 0.360378 -0.152742 0.702140 0.305846 -0.181925 0.675170 0.312289 -0.146391 0.649699 0.317463 -0.109597 0.626038 0.323095 -0.072058 0.648948 0.326949 -0.055915 0.792761 0.450727 -0.170624 0.818957 0.396122 -0.184200 0.845859 0.341987 -0.199079 0.815946 0.359483 -0.226854 0.785653 0.377068 -0.254455 0.754909 0.394068 -0.280718 0.736541 0.375879 -0.269483 0.786132 0.213628 -0.023322 0.752355 0.261605 -0.051078 0.719051 0.309175 -0.080851 0.717308 0.271899 -0.101460 0.715952 0.234111 -0.121926 0.715818 0.196339 -0.140541 0.726252 0.174215 -0.154637 0.825148 0.208984 -0.082140 0.810264 0.240571 -0.137842 0.796823 0.272807 -0.193389 0.760091 0.251977 -0.189512 0.722544 0.232470 -0.183649 0.684844 0.213266 -0.177557 0.699991 0.216492 -0.200881 0.874481 0.217815 -0.006462 
9.340000 0.719809 0.443450 -0.268856 0.725472 0.447975 -0.232458 0.720978 0.492902 -0.228290 0.727357 0.472858 -0.204181 0.740547 0.457610 -0.178564 0.782779 0.401499 -0.099272 0.802103 0.342269 -0.061663 0.804622 0.270714 -0.054085 0.700768 0.419832 -0.125019 0.702660 0.363537 -0.151240 0.704102 0.307484 -0.178254 0.676211 0.313530 -0.144443 0.651214 0.318671 -0.107608 0.627280 0.323116 -0.070133 0.649903 0.330869 -0.055003 0.796656 0.448982 -0.171554 0.821501 0.393966 -0.185949 0.846345 0.339018 -0.200529 0.816757 0.357301 -0.228071 0.786874 0.375312 -0.255546 0.755687 0.392102 -0.281724 0.736934 0.374621 -0.270009 0.785927 0.215176 -0.019021 0.752239 0.261843 -0.048236 0.719460 0.308672 -0.078054 0.718773 0.271565 -0.099502 0.718550 0.233761 -0.120218 0.718546 0.195271 -0.139170 0.729791 0.173806 -0.153664 0.825712 0.210349 -0.078153 0.810574 0.240581 -0.134715 0.796575 0.270702 -0.191699 0.759269 0.250790 -0.188174 0.722050 0.231638 -0.182485 0.684439 0.212431 -0.176118 0.699786 0.214082 -0.199460 0.874405 0.219200 -0.001868 
9.372000 0.723482 0.441384 -0.270595 0.728721 0.447162 -0.234298 0.722703 0.491950 -0.231460 0.729586 0.472847 -0.206717 0.741682 0.457207 -0.180668 0.780696 0.399608 -0.100040 0.802253 0.339933 -0.064393 0.802867 0.268255 -0.056279 0.698124 0.416987 -0.123618 0.701952 0.361933 -0.152324 0.705559 0.306852 -0.181654 0.677078 0.311172 -0.147999 0.651685 0.315018 -0.111352 0.627677 0.318535 -0.073837 0.649576 0.325465 -0.057171 0.792506 0.447554 -0.172280 0.819370 0.393269 -0.185966 0.846151 0.338903 -0.200124 0.816428 0.356053 -0.228270 0.786430 0.373427 -0.256166 0.755230 0.389917 -0.282416 0.736448 0.372900 -0.270082 0.782859 0.213358 -0.020960 0.750249 0.260574 -0.050086 0.718946 0.307699 -0.080712 0.718711 0.270700 -0.102220 0.718319 0.233067 -0.123066 0.718221 0.195074 -0.142407 0.729992 0.173813 -0.156779 0.823049 0.207232 -0.079099 0.809676 0.238302 -0.135498 0.797794 0.269465 -0.192420 0.760192 0.249930 -0.189970 0.722538 0.232044 -0.185109 0.684680 0.213876 -0.178608 0.700064 0.214642 -0.202178 0.870369 0.216518 -0.001779 
9.408000 0.721583 0.451216 -0.267605 0.727221 0.452751 -0.230946 0.716692 0.495932 -0.222042 0.726193 0.474615 -0.200128 0.738822 0.458470 -0.174599 0.779800 0.399231 -0.096017 0.801337 0.339025 -0.060936 0.804402 0.266991 -0.054397 0.697464 0.416651 -0.120251 0.702670 0.362418 -0.150007 0.707158 0.308669 -0.180557 0.678991 0.311115 -0.146571 0.652489 0.314033 -0.110749 0.626542 0.316687 -0.074641 0.646944 0.325298 -0.057153 0.792225 0.449381 -0.166716 0.818043 0.394814 -0.181149 0.844146 0.340407 -0.196129 0.815461 0.359108 -0.224431 0.786277 0.377764 -0.252612 0.756777 0.396278 -0.280315 0.736532 0.379775 -0.269801 0.785341 0.210704 -0.021052 0.750699 0.257746 -0.048799 0.717903 0.305330 -0.077599 0.717571 0.268853 -0.099984 0.717592 0.231694 -0.121816 0.717920 0.194276 -0.143009 0.729669 0.173672 -0.158397 0.826228 0.206915 -0.077867 0.811599 0.237938 -0.133655 0.797856 0.269441 -0.189267 0.760078 0.250235 -0.187349 0.721927 0.233154 -0.184062 0.683708 0.214736 -0.179548 0.699805 0.216209 -0.202472 0.873464 0.215414 -0.001304 
9.440000 0.718534 0.450560 -0.266760 0.725417 0.453311 -0.230368 0.718614 0.497478 -0.223128 0.727152 0.476480 -0.200491 0.739593 0.459806 -0.175028 0.780192 0.398576 -0.096830 0.801242 0.337416 -0.062368 0.804816 0.264926 -0.055706 0.698031 0.418227 -0.119956 0.704086 0.364000 -0.149748 0.709497 0.309806 -0.179707 0.680425 0.313009 -0.146523 0.652997 0.315707 -0.111498 0.626638 0.318345 -0.075918 0.646588 0.325554 -0.057320 0.793155 0.449424 -0.166736 0.818974 0.395275 -0.182509 0.844931 0.341403 -0.198986 0.814873 0.360290 -0.225877 0.784307 0.379135 -0.252814 0.754065 0.398372 -0.279641 0.733629 0.381111 -0.270888 0.786902 0.208228 -0.022279 0.751489 0.254862 -0.048583 0.716544 0.301363 -0.076774 0.718140 0.265101 -0.099505 0.719615 0.227992 -0.121871 0.721916 0.190862 -0.142396 0.734155 0.170343 -0.157441 0.827379 0.205204 -0.078892 0.812820 0.237499 -0.133781 0.799718 0.270152 -0.188690 0.762930 0.249086 -0.186892 0.725701 0.229414 -0.183738 0.688425 0.209354 -0.179724 0.704680 0.211934 -0.202493 0.872724 0.213628 -0.000587 
9.472000 0.715518 0.449378 -0.267429 0.722519 0.453501 -0.231190 0.714820 0.497685 -0.225505 0.723918 0.477648 -0.202240 0.737077 0.460808 -0.177312 0.780204 0.399285 -0.100899 0.798556 0.338750 -0.063701 0.801140 0.266406 -0.055604 0.698341 0.417324 -0.126774 0.704926 0.362638 -0.155321 0.711529 0.308097 -0.183798 0.682330 0.310522 -0.150928 0.654944 0.312470 -0.116066 0.629484 0.313221 -0.079770 0.647972 0.323500 -0.061057 0.794399 0.452147 -0.169030 0.817792 0.396833 -0.184688 0.841230 0.341638 -0.200895 0.811635 0.361175 -0.227610 0.781544 0.380459 -0.254148 0.750972 0.399084 -0.279733 0.732163 0.380506 -0.269947 0.781182 0.210362 -0.021903 0.749867 0.258133 -0.050161 0.719433 0.305300 -0.080917 0.718765 0.268488 -0.102486 0.717987 0.230439 -0.123083 0.719001 0.192549 -0.141985 0.731296 0.171219 -0.155868 0.822489 0.205955 -0.077961 0.810391 0.236909 -0.134379 0.799993 0.267922 -0.191364 0.762698 0.247752 -0.189326 0.724766 0.229299 -0.184702 0.686483 0.211417 -0.176280 0.701309 0.213869 -0.199593 0.868729 0.213787 -0.001406 
9.504000 0.716576 0.449549 -0.268259 0.723725 0.453596 -0.232071 0.719589 0.498341 -0.227023 0.726956 0.477972 -0.203430 0.738713 0.461231 -0.177715 0.777285 0.399853 -0.098645 0.799091 0.338622 -0.064770 0.802477 0.266094 -0.057951 0.696445 0.420820 -0.126113 0.703175 0.365917 -0.154364 0.709660 0.311362 -0.183291 0.681475 0.314063 -0.149418 0.655624 0.316149 -0.112941 0.632770 0.317440 -0.074632 0.652252 0.326459 -0.056032 0.794724 0.449971 -0.167505 0.818748 0.395345 -0.184511 0.842907 0.340972 -0.202017 0.812372 0.360318 -0.227762 0.781547 0.379517 -0.253592 0.750760 0.398596 -0.279621 0.731354 0.380259 -0.270639 0.783498 0.209495 -0.024689 0.751138 0.257823 -0.051501 0.721595 0.306007 -0.081429 0.719744 0.268990 -0.102913 0.717575 0.231107 -0.124034 0.717373 0.193266 -0.144434 0.729870 0.172788 -0.159407 0.824922 0.206184 -0.081011 0.811372 0.237396 -0.136816 0.798026 0.269461 -0.192161 0.760423 0.249925 -0.190022 0.722534 0.231838 -0.185909 0.684174 0.213791 -0.178887 0.698632 0.217602 -0.202456 0.868886 0.213988 -0.001731 
9.572000 0.714681 0.450867 -0.267147 0.721608 0.453555 -0.230721 0.719684 0.498378 -0.224583 0.725657 0.476955 -0.201604 0.738995 0.460918 -0.176655 0.781789 0.402606 -0.099663 0.800822 0.341125 -0.064684 0.804262 0.268540 -0.058066 0.701039 0.425667 -0.127605 0.704742 0.370611 -0.155954 0.708129 0.315942 -0.184595 0.679671 0.318910 -0.150489 0.654701 0.320280 -0.113462 0.633370 0.320160 -0.073984 0.652892 0.328105 -0.054858 0.799775 0.454087 -0.168267 0.821271 0.398430 -0.185530 0.843118 0.343093 -0.202683 0.813188 0.363311 -0.228459 0.782351 0.382845 -0.253715 0.750820 0.401714 -0.278711 0.731565 0.382193 -0.272167 0.785908 0.211871 -0.024611 0.752082 0.258569 -0.052257 0.720170 0.305153 -0.083231 0.718653 0.267456 -0.103247 0.717676 0.229427 -0.123409 0.717927 0.191587 -0.143329 0.730181 0.170695 -0.157976 0.826019 0.208684 -0.081963 0.811294 0.238535 -0.138419 0.796457 0.269288 -0.194091 0.759424 0.248672 -0.190603 0.721843 0.229281 -0.185402 0.684028 0.209609 -0.176986 0.698562 0.213740 -0.200165 0.872854 0.215617 -0.004336 
9.604000 0.714143 0.451176 -0.267408 0.720889 0.452833 -0.230968 0.722452 0.497575 -0.224242 0.726512 0.475524 -0.201402 0.739779 0.460010 -0.175855 0.782658 0.402842 -0.096948 0.802211 0.341204 -0.063236 0.805146 0.268950 -0.058083 0.701528 0.424582 -0.121371 0.705146 0.370372 -0.151398 0.707932 0.316217 -0.182141 0.679800 0.319490 -0.148149 0.654299 0.322901 -0.111632 0.632053 0.325783 -0.073093 0.651717 0.329693 -0.052857 0.798611 0.453698 -0.167117 0.820754 0.398554 -0.185506 0.843248 0.343573 -0.203452 0.812737 0.363372 -0.228712 0.782129 0.383051 -0.253874 0.751190 0.402422 -0.279422 0.731867 0.382602 -0.274205 0.788140 0.212083 -0.024614 0.752614 0.258561 -0.051302 0.718847 0.305155 -0.080604 0.718797 0.268052 -0.102092 0.718503 0.230013 -0.122916 0.719671 0.192153 -0.142381 0.731375 0.171104 -0.157219 0.826452 0.209303 -0.082773 0.810713 0.239809 -0.138496 0.795729 0.270232 -0.194549 0.758984 0.249247 -0.190649 0.722052 0.229499 -0.184944 0.684599 0.209747 -0.176525 0.698978 0.212817 -0.200054 0.874116 0.216456 -0.005550 
9.668000 0.711884 0.449059 -0.265484 0.717743 0.451374 -0.228893 0.717132 0.496176 -0.222494 0.721679 0.474511 -0.199371 0.735701 0.458748 -0.174332 0.781246 0.400775 -0.097241 0.801262 0.340169 -0.062139 0.802467 0.268280 -0.055167 0.698095 0.418990 -0.117348 0.700562 0.366358 -0.150196 0.701235 0.313847 -0.182909 0.674023 0.317352 -0.147528 0.649394 0.319772 -0.109968 0.627248 0.322514 -0.071432 0.649244 0.328061 -0.054371 0.790860 0.452611 -0.167098 0.815961 0.398022 -0.182607 0.841253 0.343587 -0.199087 0.810923 0.362425 -0.225655 0.779911 0.381188 -0.252061 0.749024 0.400197 -0.277918 0.729874 0.380708 -0.271085 0.782441 0.212759 -0.020841 0.748419 0.259479 -0.049639 0.717183 0.306115 -0.081909 0.715634 0.268309 -0.101483 0.714024 0.230108 -0.120781 0.712486 0.192155 -0.139409 0.724953 0.171506 -0.154096 0.823747 0.207894 -0.079133 0.808326 0.239113 -0.135181 0.792747 0.270922 -0.190132 0.755956 0.249725 -0.186940 0.718579 0.229623 -0.182789 0.681086 0.209786 -0.177620 0.695928 0.214824 -0.200950 0.870863 0.216387 -0.001944 
9.736000 0.712997 0.449228 -0.266912 0.717020 0.452691 -0.230184 0.715794 0.497704 -0.225313 0.719333 0.476855 -0.201281 0.733945 0.460986 -0.176666 0.781361 0.402699 -0.101041 0.801037 0.342384 -0.065027 0.802573 0.270436 -0.057632 0.698596 0.419933 -0.124647 0.703464 0.367335 -0.157292 0.707106 0.315085 -0.190412 0.679420 0.317048 -0.155654 0.654390 0.317360 -0.118551 0.631838 0.317034 -0.080161 0.650127 0.323989 -0.059673 0.793227 0.452948 -0.171178 0.817581 0.397914 -0.186102 0.841923 0.342872 -0.202344 0.812343 0.362278 -0.229298 0.781750 0.381479 -0.255762 0.750093 0.399864 -0.280028 0.731941 0.380961 -0.269628 0.782654 0.214979 -0.023058 0.750385 0.261908 -0.053194 0.720187 0.308710 -0.086324 0.718445 0.270654 -0.105453 0.716278 0.232425 -0.124432 0.714948 0.194271 -0.144017 0.727515 0.174363 -0.159648 0.823599 0.209809 -0.081288 0.810014 0.239806 -0.138419 0.796314 0.271568 -0.194426 0.758841 0.251723 -0.191511 0.721184 0.233405 -0.186461 0.683103 0.215023 -0.177936 0.697434 0.217893 -0.201655 0.869768 0.217939 -0.002211 
9.768000 0.714709 0.449045 -0.268916 0.717671 0.452390 -0.232078 0.717639 0.497443 -0.227269 0.719713 0.476515 -0.203138 0.734074 0.460811 -0.178329 0.780884 0.403211 -0.102141 0.799448 0.343323 -0.065187 0.802533 0.271479 -0.059131 0.698482 0.418877 -0.127515 0.704419 0.365630 -0.158751 0.709133 0.312943 -0.190900 0.681139 0.317259 -0.156159 0.656400 0.319976 -0.118836 0.636324 0.321364 -0.078541 0.653665 0.325137 -0.056114 0.793157 0.454944 -0.171642 0.816448 0.399313 -0.186792 0.840433 0.343978 -0.202415 0.811130 0.362739 -0.229744 0.781125 0.381300 -0.256324 0.749651 0.398782 -0.281447 0.731260 0.380125 -0.271022 0.783221 0.214837 -0.026203 0.751214 0.262613 -0.054602 0.721912 0.309985 -0.086610 0.718886 0.272117 -0.106253 0.716715 0.233597 -0.125785 0.717306 0.195231 -0.144629 0.730002 0.174414 -0.158998 0.824909 0.211725 -0.083301 0.810733 0.241423 -0.140290 0.796463 0.271820 -0.196672 0.759493 0.251175 -0.193108 0.722167 0.232397 -0.187606 0.684423 0.213704 -0.178973 0.698694 0.216123 -0.202778 0.870122 0.219682 -0.004848 
9.804000 0.718680 0.449172 -0.268711 0.719975 0.451404 -0.231674 0.717130 0.496174 -0.225371 0.719494 0.474541 -0.201908 0.734452 0.459450 -0.177124 0.782881 0.403861 -0.100816 0.799697 0.343245 -0.064103 0.800983 0.271403 -0.058288 0.700712 0.422314 -0.125625 0.705311 0.368783 -0.156860 0.708641 0.315378 -0.188648 0.680227 0.318312 -0.154732 0.654729 0.320684 -0.117938 0.633102 0.322350 -0.078843 0.651613 0.321882 -0.057163 0.797557 0.455609 -0.170252 0.820229 0.399582 -0.184554 0.843582 0.343832 -0.199072 0.815215 0.362934 -0.227216 0.786247 0.381810 -0.254811 0.756101 0.399786 -0.281458 0.737166 0.380847 -0.272678 0.780396 0.215360 -0.025103 0.749251 0.263824 -0.054033 0.721205 0.311971 -0.087120 0.716775 0.273911 -0.106166 0.713611 0.235248 -0.124827 0.713416 0.196563 -0.142393 0.726636 0.175633 -0.156047 0.822090 0.211222 -0.083109 0.808307 0.241883 -0.139808 0.794665 0.272741 -0.196150 0.757658 0.252183 -0.192239 0.720201 0.232859 -0.186512 0.682263 0.214742 -0.177792 0.696926 0.216933 -0.201245 0.868092 0.218202 -0.004317 
9.836000 0.717904 0.446696 -0.270308 0.719476 0.448887 -0.233287 0.712476 0.493129 -0.226584 0.717241 0.471696 -0.203286 0.732758 0.457617 -0.178134 0.783159 0.404914 -0.100398 0.801852 0.343731 -0.065456 0.802972 0.271606 -0.059955 0.701169 0.424292 -0.124304 0.705688 0.370618 -0.155307 0.709682 0.317157 -0.187073 0.681043 0.319709 -0.153612 0.655764 0.321136 -0.116930 0.633794 0.321609 -0.077904 0.652338 0.319925 -0.056352 0.798224 0.454808 -0.171080 0.820947 0.398565 -0.184433 0.844139 0.342374 -0.198148 0.816594 0.361591 -0.227020 0.788424 0.380747 -0.255368 0.758824 0.398935 -0.282333 0.740103 0.379472 -0.274256 0.782505 0.215179 -0.027350 0.751345 0.263913 -0.054704 0.722265 0.312312 -0.086183 0.718113 0.274417 -0.106016 0.715077 0.235482 -0.125255 0.715717 0.196589 -0.142248 0.728451 0.175398 -0.155904 0.823216 0.211408 -0.084815 0.809216 0.241917 -0.141361 0.795647 0.272334 -0.197764 0.758726 0.251618 -0.193204 0.721546 0.232327 -0.186789 0.683640 0.214092 -0.177827 0.698175 0.215824 -0.201538 0.869667 0.217467 -0.006181 
9.868000 0.718604 0.448266 -0.268699 0.720087 0.450782 -0.231695 0.717527 0.495602 -0.225693 0.719903 0.474143 -0.202059 0.734260 0.458609 -0.177111 0.780966 0.401551 -0.100429 0.799341 0.341069 -0.064237 0.798802 0.269275 -0.057590 0.698152 0.417328 -0.125111 0.702721 0.365455 -0.159324 0.706010 0.312909 -0.191192 0.678032 0.316042 -0.155735 0.652746 0.317809 -0.118433 0.630366 0.319667 -0.079481 0.649703 0.319347 -0.058636 0.795037 0.453344 -0.169650 0.818584 0.397249 -0.181982 0.842552 0.341249 -0.195091 0.816178 0.360817 -0.224937 0.788718 0.380095 -0.254234 0.759448 0.398100 -0.281757 0.739639 0.380633 -0.271895 0.775999 0.213998 -0.024425 0.746302 0.262403 -0.054274 0.719582 0.310576 -0.088293 0.715641 0.272823 -0.107752 0.712739 0.234192 -0.126256 0.712817 0.195492 -0.143375 0.726019 0.174004 -0.156298 0.819786 0.208637 -0.081344 0.807498 0.239586 -0.138381 0.795411 0.270519 -0.195164 0.758151 0.250146 -0.192403 0.720581 0.230803 -0.187713 0.682668 0.210415 -0.179477 0.697354 0.215306 -0.202261 0.864058 0.215527 -0.002527 
9.904000 0.717280 0.449296 -0.267018 0.719580 0.451937 -0.230064 0.718000 0.496797 -0.224021 0.720505 0.475351 -0.200369 0.734559 0.459797 -0.175127 0.780493 0.402419 -0.097560 0.800547 0.342131 -0.062023 0.799974 0.270506 -0.054041 0.697966 0.418482 -0.121973 0.703731 0.366114 -0.155004 0.708276 0.313575 -0.187741 0.679229 0.315566 -0.154059 0.652045 0.317067 -0.118476 0.627625 0.318704 -0.081156 0.645341 0.318271 -0.058926 0.793903 0.452617 -0.168040 0.819294 0.397424 -0.181452 0.845058 0.342430 -0.195468 0.817764 0.361288 -0.224918 0.789865 0.380290 -0.253888 0.760870 0.398328 -0.281639 0.740606 0.382273 -0.270401 0.778414 0.216191 -0.018871 0.746429 0.262737 -0.050647 0.716945 0.309553 -0.084526 0.714533 0.271267 -0.103318 0.713171 0.232818 -0.122092 0.712690 0.194293 -0.140811 0.724764 0.172677 -0.154440 0.820593 0.209272 -0.076630 0.807351 0.238416 -0.134296 0.793543 0.268816 -0.190976 0.755904 0.249242 -0.188546 0.718513 0.230336 -0.184168 0.680847 0.210844 -0.178106 0.696397 0.213021 -0.201333 0.866056 0.217215 0.001630 
9.936000 0.716483 0.450401 -0.267668 0.719371 0.453351 -0.230780 0.717729 0.498284 -0.225232 0.720665 0.477085 -0.201422 0.734698 0.461564 -0.176239 0.780457 0.404381 -0.098777 0.801577 0.343499 -0.064566 0.803022 0.271447 -0.056508 0.697796 0.421229 -0.122601 0.704602 0.368524 -0.154854 0.710962 0.315950 -0.187659 0.680848 0.317007 -0.155456 0.653522 0.317443 -0.120358 0.628359 0.317394 -0.083611 0.646124 0.318207 -0.061467 0.793190 0.456737 -0.168031 0.819359 0.401852 -0.180444 0.846025 0.347179 -0.193421 0.818616 0.365321 -0.223268 0.790517 0.383353 -0.252782 0.761626 0.400932 -0.281429 0.741405 0.384120 -0.271324 0.781451 0.216300 -0.022870 0.748229 0.263132 -0.052726 0.718304 0.310209 -0.085870 0.715233 0.271931 -0.104663 0.712132 0.233078 -0.122689 0.709968 0.194260 -0.139258 0.720460 0.171357 -0.152101 0.825362 0.210548 -0.077472 0.810668 0.237837 -0.135079 0.795015 0.265865 -0.191628 0.757303 0.246072 -0.188663 0.718896 0.227898 -0.184330 0.680268 0.209751 -0.178119 0.695623 0.213742 -0.200983 0.868052 0.219650 0.001800 
9.968000 0.717662 0.452985 -0.266349 0.719480 0.455450 -0.229367 0.719403 0.500341 -0.223361 0.720734 0.478794 -0.199723 0.735257 0.462785 -0.175140 0.782767 0.404208 -0.099830 0.804324 0.343584 -0.065151 0.804745 0.271665 -0.055725 0.698491 0.419955 -0.119039 0.705964 0.368350 -0.152682 0.712005 0.316464 -0.185342 0.684586 0.317991 -0.149641 0.659696 0.317051 -0.112186 0.638254 0.316354 -0.072882 0.655746 0.319388 -0.050684 0.790083 0.460305 -0.166623 0.816948 0.405402 -0.177332 0.844373 0.350767 -0.188704 0.817074 0.367892 -0.219271 0.789154 0.384956 -0.249556 0.761127 0.402156 -0.279463 0.740208 0.385858 -0.269987 0.783714 0.217696 -0.019693 0.753128 0.267194 -0.047968 0.726235 0.316349 -0.080342 0.718992 0.278140 -0.098111 0.710586 0.239748 -0.115391 0.702029 0.201329 -0.130593 0.707384 0.176426 -0.142809 0.823573 0.209671 -0.077295 0.806960 0.236851 -0.134553 0.789287 0.265245 -0.189982 0.750986 0.247249 -0.184124 0.712133 0.231374 -0.177559 0.672934 0.215779 -0.171204 0.687433 0.217113 -0.195300 0.872365 0.219024 -0.002295 
10.004000 0.717313 0.448652 -0.269071 0.712975 0.450291 -0.232231 0.709125 0.494966 -0.225659 0.707925 0.472947 -0.202464 0.725133 0.458901 -0.178536 0.780686 0.406567 -0.104844 0.800971 0.347261 -0.068021 0.802579 0.275756 -0.060115 0.698661 0.423907 -0.131515 0.702665 0.369109 -0.160403 0.705513 0.314743 -0.189693 0.677626 0.320095 -0.155243 0.652849 0.324279 -0.118337 0.631543 0.327480 -0.079107 0.648726 0.326362 -0.056367 0.796927 0.453602 -0.176688 0.820601 0.397188 -0.186452 0.844894 0.340925 -0.198152 0.818478 0.359788 -0.228619 0.790416 0.378498 -0.258205 0.760059 0.395844 -0.284355 0.740134 0.381539 -0.270414 0.781798 0.221095 -0.025423 0.749376 0.270020 -0.054029 0.718858 0.318642 -0.086087 0.714587 0.280625 -0.105216 0.710518 0.241449 -0.123072 0.707504 0.202350 -0.138418 0.714859 0.178228 -0.151089 0.823899 0.214454 -0.081810 0.808027 0.242756 -0.138583 0.791594 0.272141 -0.194559 0.754271 0.252223 -0.189855 0.716304 0.234250 -0.184443 0.677536 0.216718 -0.177140 0.691234 0.221778 -0.200818 0.870252 0.223690 -0.005467 
10.036000 0.720458 0.450649 -0.268546 0.714798 0.451387 -0.231846 0.713149 0.495965 -0.223975 0.709857 0.473347 -0.201574 0.726389 0.459348 -0.177137 0.779870 0.407108 -0.101769 0.800339 0.347709 -0.065110 0.802271 0.276044 -0.056617 0.697952 0.424152 -0.128104 0.704097 0.369644 -0.157177 0.708423 0.315016 -0.186357 0.679888 0.319234 -0.152383 0.654076 0.323018 -0.115568 0.631214 0.327856 -0.077461 0.648831 0.325124 -0.055316 0.793731 0.454929 -0.173810 0.817135 0.398209 -0.183210 0.841329 0.341736 -0.193657 0.816178 0.360391 -0.225037 0.789605 0.378555 -0.255757 0.761108 0.395528 -0.284756 0.739882 0.382524 -0.271512 0.781560 0.221380 -0.021903 0.749399 0.270120 -0.051017 0.719895 0.318346 -0.082886 0.715344 0.280097 -0.101021 0.709802 0.241506 -0.119633 0.704552 0.203261 -0.136242 0.711312 0.179196 -0.149376 0.823801 0.214627 -0.077199 0.809257 0.242128 -0.134416 0.794369 0.270953 -0.190591 0.756476 0.251782 -0.186490 0.717093 0.235867 -0.181029 0.677305 0.221305 -0.175377 0.691573 0.226263 -0.198896 0.869101 0.225123 -0.001008 
10.072000 0.717734 0.450713 -0.268368 0.714065 0.453340 -0.231513 0.716949 0.498102 -0.225372 0.712783 0.476715 -0.201918 0.728844 0.462091 -0.177409 0.780929 0.407640 -0.101873 0.801400 0.347786 -0.065669 0.801662 0.276029 -0.056397 0.697996 0.425218 -0.123718 0.702433 0.370989 -0.153684 0.706634 0.316945 -0.184196 0.677705 0.320218 -0.151021 0.651402 0.322183 -0.115124 0.627566 0.323169 -0.077295 0.645663 0.322124 -0.055379 0.793494 0.456157 -0.173822 0.818808 0.400245 -0.183208 0.844414 0.344467 -0.193504 0.818025 0.362119 -0.224642 0.790679 0.379861 -0.255319 0.762584 0.397367 -0.284755 0.741123 0.383942 -0.272393 0.779815 0.221908 -0.021383 0.747824 0.269847 -0.050936 0.717205 0.317607 -0.082255 0.713442 0.279420 -0.101110 0.709232 0.240679 -0.119924 0.704983 0.202032 -0.136009 0.711645 0.177785 -0.148695 0.821814 0.214211 -0.076687 0.807587 0.241565 -0.134271 0.793263 0.269330 -0.191323 0.755324 0.250497 -0.186864 0.716418 0.234050 -0.181346 0.677044 0.219334 -0.175074 0.690723 0.224145 -0.199098 0.867734 0.224384 -0.000226 
10.104000 0.718087 0.450423 -0.269445 0.713954 0.453782 -0.232702 0.721682 0.497998 -0.226740 0.714652 0.477423 -0.203233 0.730892 0.463756 -0.178248 0.782519 0.411979 -0.100334 0.800372 0.349848 -0.066103 0.801295 0.277637 -0.057211 0.703005 0.444327 -0.119584 0.701233 0.389737 -0.149288 0.699558 0.335430 -0.179722 0.671049 0.336698 -0.146804 0.645264 0.337174 -0.110579 0.622295 0.336647 -0.072963 0.646412 0.335516 -0.058109 0.798832 0.453109 -0.175709 0.822667 0.396374 -0.184216 0.846892 0.339820 -0.193651 0.820565 0.357418 -0.224857 0.793640 0.375345 -0.255786 0.766943 0.393594 -0.286118 0.744381 0.384781 -0.271738 0.779231 0.223103 -0.023049 0.747533 0.271318 -0.052945 0.716698 0.319359 -0.084265 0.711676 0.281209 -0.102969 0.706567 0.242356 -0.120646 0.701736 0.203293 -0.135956 0.706960 0.177849 -0.147076 0.822332 0.216020 -0.077248 0.807697 0.241327 -0.135331 0.792001 0.267486 -0.192355 0.754107 0.248197 -0.188124 0.715017 0.231649 -0.183186 0.675197 0.217664 -0.177834 0.688190 0.225882 -0.201253 0.866199 0.226575 0.001154 
10.136000 0.715894 0.449078 -0.269621 0.713007 0.451937 -0.232724 0.721419 0.495898 -0.226623 0.714947 0.475111 -0.203150 0.730338 0.461229 -0.177744 0.779531 0.408877 -0.098494 0.798261 0.347398 -0.064290 0.800580 0.275363 -0.058137 0.697864 0.435415 -0.115318 0.699581 0.382757 -0.148250 0.701313 0.330358 -0.181839 0.672595 0.333535 -0.148742 0.646885 0.335282 -0.112715 0.623270 0.335869 -0.075299 0.646689 0.332619 -0.059588 0.790756 0.453008 -0.173101 0.815931 0.396850 -0.181523 0.841890 0.340896 -0.191202 0.816807 0.358661 -0.223193 0.790681 0.376321 -0.254659 0.763497 0.393314 -0.284608 0.741953 0.383140 -0.269535 0.777497 0.218843 -0.027811 0.746437 0.269302 -0.054370 0.717052 0.319310 -0.084601 0.711489 0.281958 -0.104582 0.705570 0.243631 -0.123517 0.700899 0.205282 -0.139808 0.707500 0.181132 -0.152867 0.822338 0.214982 -0.081459 0.806604 0.243768 -0.138183 0.790104 0.273531 -0.193453 0.752131 0.254297 -0.189728 0.713243 0.237624 -0.184887 0.673630 0.222304 -0.179406 0.686230 0.231697 -0.202526 0.867129 0.223250 -0.002929 
10.172000 0.717911 0.449859 -0.271351 0.714334 0.452471 -0.234495 0.724029 0.496211 -0.227486 0.716372 0.475388 -0.204385 0.732847 0.460905 -0.179994 0.785085 0.407282 -0.103442 0.803207 0.345195 -0.069671 0.800996 0.273363 -0.061152 0.702745 0.435570 -0.114221 0.699004 0.383451 -0.147766 0.695136 0.331676 -0.182063 0.669188 0.334592 -0.146959 0.645319 0.336314 -0.109418 0.622535 0.337020 -0.071476 0.646059 0.331989 -0.056565 0.792172 0.454482 -0.176768 0.817862 0.398410 -0.183149 0.844389 0.342600 -0.191300 0.819247 0.359594 -0.223907 0.792644 0.376526 -0.255895 0.764998 0.393203 -0.285908 0.743037 0.383559 -0.271101 0.776578 0.219548 -0.027386 0.746079 0.269272 -0.055335 0.715601 0.318853 -0.084591 0.710836 0.281684 -0.105413 0.705927 0.243255 -0.124729 0.702316 0.204551 -0.140646 0.708639 0.180297 -0.153600 0.819984 0.211227 -0.081642 0.806114 0.240387 -0.138312 0.791318 0.271522 -0.193621 0.753045 0.252998 -0.190732 0.713930 0.236657 -0.185918 0.674490 0.221227 -0.180022 0.686291 0.232479 -0.202576 0.863693 0.219196 -0.003393 
10.204000 0.721867 0.448028 -0.271001 0.714795 0.450499 -0.234640 0.719587 0.494903 -0.227828 0.711931 0.473606 -0.205225 0.727955 0.459057 -0.180841 0.779190 0.405097 -0.105158 0.796944 0.345001 -0.068248 0.797549 0.273248 -0.061230 0.698461 0.427348 -0.131382 0.698838 0.371225 -0.158010 0.698928 0.315337 -0.185429 0.670639 0.322564 -0.152245 0.646434 0.328373 -0.115275 0.624421 0.333133 -0.076829 0.644576 0.325802 -0.058076 0.796045 0.450047 -0.178058 0.819353 0.393240 -0.187183 0.842831 0.336498 -0.197108 0.816188 0.354273 -0.227852 0.788653 0.372098 -0.258051 0.759596 0.389189 -0.286283 0.738859 0.379186 -0.270017 0.775788 0.218188 -0.027645 0.743994 0.266999 -0.056508 0.714887 0.316387 -0.086691 0.710092 0.279346 -0.107243 0.704830 0.242249 -0.126900 0.698999 0.205254 -0.145730 0.706028 0.182599 -0.161052 0.817861 0.212078 -0.083800 0.803257 0.241018 -0.140826 0.787618 0.271869 -0.196317 0.748842 0.254415 -0.193626 0.709530 0.238821 -0.188929 0.669680 0.225015 -0.182280 0.680401 0.239302 -0.203869 0.863907 0.220344 -0.005765 
10.236000 0.722517 0.450146 -0.267815 0.714647 0.453732 -0.231713 0.720350 0.498277 -0.225716 0.711605 0.477752 -0.202787 0.728226 0.462437 -0.179300 0.781267 0.406091 -0.106901 0.798140 0.346772 -0.068551 0.800834 0.275338 -0.061844 0.699035 0.427419 -0.128565 0.698493 0.371613 -0.155732 0.696419 0.316142 -0.183260 0.670274 0.324044 -0.147973 0.647003 0.330643 -0.110152 0.626119 0.336614 -0.071061 0.647235 0.329181 -0.053588 0.794927 0.452345 -0.180050 0.817939 0.395032 -0.186013 0.841598 0.337844 -0.193062 0.814639 0.353978 -0.224499 0.786844 0.370234 -0.255529 0.758787 0.386751 -0.285844 0.736647 0.379162 -0.270174 0.781854 0.219722 -0.027717 0.748219 0.268463 -0.055228 0.716579 0.317683 -0.083843 0.710348 0.280498 -0.103762 0.704328 0.243287 -0.123187 0.698124 0.205937 -0.142275 0.703767 0.182070 -0.156279 0.821885 0.214600 -0.084979 0.804597 0.242905 -0.141584 0.787008 0.271904 -0.197451 0.748914 0.253111 -0.194337 0.709496 0.238261 -0.188728 0.669888 0.223910 -0.182349 0.679974 0.239698 -0.203372 0.869862 0.223961 -0.007841 
10.272000 0.723845 0.447168 -0.271569 0.717032 0.450349 -0.235268 0.722463 0.494799 -0.229354 0.714611 0.474065 -0.206298 0.730929 0.459289 -0.182242 0.783045 0.404642 -0.107683 0.800428 0.344297 -0.070867 0.802121 0.272513 -0.063497 0.700583 0.427414 -0.126178 0.698007 0.372297 -0.154631 0.694113 0.317566 -0.183736 0.669085 0.324548 -0.147740 0.646758 0.331003 -0.109094 0.626670 0.336892 -0.069432 0.648210 0.329544 -0.052455 0.796996 0.452772 -0.179866 0.820914 0.396026 -0.188095 0.844245 0.339011 -0.196311 0.816071 0.355067 -0.226563 0.788165 0.371300 -0.256892 0.760136 0.387062 -0.286612 0.739195 0.377968 -0.270094 0.780339 0.217124 -0.030559 0.747753 0.266717 -0.057088 0.716390 0.316594 -0.084513 0.711518 0.279904 -0.106058 0.707075 0.242506 -0.126820 0.703160 0.204581 -0.145588 0.708395 0.180087 -0.158625 0.824650 0.211737 -0.084630 0.808135 0.240944 -0.140719 0.790537 0.271060 -0.195773 0.752136 0.252655 -0.194648 0.713359 0.236228 -0.191483 0.674012 0.220301 -0.185842 0.681772 0.238343 -0.205896 0.867481 0.221311 -0.006022 
10.304000 0.724410 0.444824 -0.270570 0.717257 0.449656 -0.234447 0.721802 0.494590 -0.230264 0.714188 0.474729 -0.206367 0.730393 0.460262 -0.182079 0.781833 0.406410 -0.106676 0.800398 0.346438 -0.069549 0.801157 0.274535 -0.060978 0.700579 0.429082 -0.131993 0.700130 0.371878 -0.156123 0.698870 0.314936 -0.180992 0.671772 0.324089 -0.147287 0.648244 0.332397 -0.109690 0.627103 0.339903 -0.070887 0.649398 0.332467 -0.054782 0.797496 0.448930 -0.181291 0.821817 0.392262 -0.188114 0.845884 0.335393 -0.195694 0.817831 0.351103 -0.226446 0.789020 0.367238 -0.256709 0.759386 0.383461 -0.285179 0.738503 0.375381 -0.268071 0.779638 0.219799 -0.026538 0.748082 0.268587 -0.055222 0.718749 0.318011 -0.083647 0.714009 0.280874 -0.104638 0.709555 0.243269 -0.124728 0.704582 0.205376 -0.143730 0.709767 0.180847 -0.156768 0.822137 0.213080 -0.081338 0.807885 0.241233 -0.138681 0.793070 0.270453 -0.195285 0.754386 0.252682 -0.193208 0.715304 0.236968 -0.189539 0.675800 0.221477 -0.183910 0.681934 0.237697 -0.206070 0.866777 0.222937 -0.003068 
10.340000 0.724427 0.444539 -0.274497 0.717893 0.448978 -0.238190 0.723358 0.493662 -0.233370 0.715770 0.473576 -0.209630 0.732154 0.459201 -0.185221 0.784734 0.405462 -0.109603 0.805271 0.345359 -0.073699 0.805353 0.273845 -0.062739 0.702125 0.427963 -0.128168 0.699365 0.372321 -0.155448 0.695889 0.316846 -0.183086 0.669780 0.324786 -0.148167 0.645946 0.332234 -0.111334 0.624224 0.339075 -0.073265 0.647330 0.332272 -0.058353 0.797363 0.451900 -0.182819 0.820919 0.394821 -0.188953 0.844776 0.337802 -0.195692 0.817203 0.353234 -0.226834 0.789128 0.368713 -0.257623 0.760061 0.383714 -0.287170 0.738984 0.375273 -0.270479 0.783311 0.220754 -0.026276 0.749634 0.268327 -0.055282 0.717477 0.316544 -0.085309 0.713604 0.279122 -0.105368 0.709318 0.241596 -0.124599 0.704512 0.203903 -0.143270 0.709143 0.178922 -0.155518 0.826083 0.211730 -0.082127 0.809479 0.240374 -0.138506 0.792650 0.269856 -0.193980 0.754344 0.251332 -0.192296 0.715669 0.233842 -0.190074 0.676704 0.217404 -0.187265 0.682615 0.236793 -0.206971 0.871534 0.222804 -0.004761 
10.372000 0.720187 0.445297 -0.273086 0.714731 0.449963 -0.236668 0.718466 0.494979 -0.232770 0.712494 0.475009 -0.208494 0.729040 0.459927 -0.184788 0.782019 0.404323 -0.111754 0.797496 0.345444 -0.071918 0.799797 0.274049 -0.063022 0.701099 0.425870 -0.138867 0.697506 0.368062 -0.161281 0.693379 0.310320 -0.183902 0.667780 0.322262 -0.149785 0.645674 0.332375 -0.112412 0.625272 0.341257 -0.073884 0.647972 0.333104 -0.058865 0.799078 0.450250 -0.183765 0.821681 0.392697 -0.188427 0.843953 0.334867 -0.194043 0.815647 0.350273 -0.224754 0.787346 0.366251 -0.255722 0.758886 0.382651 -0.285474 0.737728 0.376387 -0.267957 0.778767 0.219387 -0.028448 0.746680 0.268149 -0.057578 0.717105 0.317514 -0.087753 0.712990 0.280673 -0.108913 0.708470 0.243286 -0.128419 0.703724 0.205531 -0.145744 0.707630 0.179973 -0.157081 0.822449 0.212916 -0.083371 0.806836 0.240357 -0.140694 0.790515 0.268873 -0.197294 0.752229 0.250311 -0.196401 0.713466 0.233366 -0.194109 0.674371 0.216603 -0.190077 0.683222 0.237894 -0.206372 0.866286 0.223934 -0.005043 
10.404000 0.723272 0.447045 -0.271929 0.717590 0.450685 -0.235416 0.721372 0.495537 -0.230246 0.715233 0.474877 -0.206603 0.731511 0.459495 -0.182929 0.783368 0.402954 -0.109931 0.804708 0.343094 -0.074791 0.803574 0.271698 -0.064791 0.701299 0.423548 -0.132772 0.700361 0.367360 -0.159313 0.699212 0.311095 -0.186261 0.670618 0.319164 -0.153631 0.644610 0.327035 -0.118422 0.619441 0.334543 -0.082582 0.640953 0.327786 -0.065433 0.797279 0.449506 -0.183126 0.819093 0.391590 -0.187327 0.840781 0.333581 -0.192284 0.814331 0.349529 -0.224291 0.787946 0.365986 -0.256472 0.760667 0.382323 -0.287178 0.739038 0.377956 -0.269651 0.781228 0.218527 -0.029048 0.746350 0.265404 -0.058004 0.712267 0.312629 -0.086430 0.709709 0.276015 -0.108171 0.706899 0.238869 -0.128610 0.703418 0.201505 -0.148152 0.707233 0.176244 -0.160176 0.823282 0.209350 -0.083889 0.806614 0.236828 -0.140712 0.790526 0.264762 -0.197650 0.751929 0.246723 -0.197682 0.712783 0.230390 -0.196006 0.673503 0.213351 -0.192222 0.680660 0.237089 -0.205646 0.868683 0.220758 -0.006152 
10.440000 0.714868 0.446481 -0.270902 0.710176 0.452086 -0.234487 0.711735 0.497346 -0.232068 0.707461 0.477869 -0.207044 0.724718 0.462603 -0.183995 0.779960 0.406413 -0.113091 0.799686 0.348596 -0.073635 0.801498 0.277272 -0.062410 0.698195 0.424252 -0.139718 0.700825 0.366974 -0.163674 0.702639 0.309522 -0.187299 0.673814 0.318815 -0.154931 0.647201 0.326951 -0.119821 0.622602 0.335503 -0.083953 0.644432 0.329842 -0.066951 0.797416 0.450130 -0.186980 0.823286 0.393987 -0.190765 0.848201 0.337227 -0.196403 0.817768 0.351093 -0.226152 0.787015 0.365677 -0.256271 0.756874 0.381479 -0.284780 0.736880 0.379342 -0.265024 0.780462 0.223837 -0.026108 0.747500 0.270897 -0.057131 0.717029 0.318269 -0.088091 0.714060 0.280148 -0.106862 0.709740 0.242945 -0.127138 0.704335 0.205764 -0.147290 0.705001 0.179950 -0.158669 0.823532 0.215326 -0.080183 0.808209 0.239803 -0.138596 0.792005 0.265191 -0.196513 0.753188 0.247622 -0.197313 0.714005 0.231241 -0.196977 0.674690 0.214976 -0.195971 0.680544 0.238824 -0.209965 0.868307 0.228495 -0.004427 
10.472000 0.720239 0.448133 -0.270411 0.714701 0.453298 -0.234087 0.719656 0.498261 -0.230721 0.712962 0.478739 -0.206282 0.729403 0.463550 -0.182682 0.781886 0.407722 -0.109947 0.800531 0.348773 -0.072087 0.802508 0.277418 -0.063753 0.700962 0.426922 -0.137626 0.703846 0.369809 -0.161872 0.706835 0.312715 -0.186634 0.676583 0.320636 -0.155382 0.649788 0.327524 -0.120701 0.623610 0.333986 -0.085329 0.644922 0.328030 -0.067908 0.800815 0.453341 -0.182712 0.825852 0.396864 -0.188230 0.850908 0.340226 -0.194769 0.821976 0.354470 -0.225349 0.792693 0.369286 -0.255661 0.762866 0.384349 -0.284192 0.742847 0.381182 -0.264584 0.783193 0.222790 -0.028314 0.750330 0.270557 -0.058340 0.718054 0.318717 -0.088372 0.715549 0.281596 -0.109241 0.713433 0.244528 -0.130157 0.710291 0.207071 -0.150422 0.708057 0.181205 -0.161467 0.823767 0.216084 -0.084853 0.808037 0.242127 -0.142898 0.792238 0.268893 -0.200351 0.753921 0.250460 -0.200892 0.715459 0.232807 -0.200632 0.676799 0.214772 -0.199359 0.685077 0.238451 -0.212302 0.870268 0.228021 -0.006439 
10.508000 0.716538 0.447685 -0.266272 0.713422 0.455925 -0.230204 0.721887 0.500456 -0.230728 0.715131 0.483359 -0.204556 0.730019 0.467403 -0.180540 0.777224 0.409435 -0.106328 0.800170 0.350472 -0.070736 0.802111 0.279215 -0.061192 0.695662 0.428127 -0.133891 0.699228 0.372196 -0.160846 0.703220 0.316045 -0.187618 0.672698 0.322087 -0.156636 0.643094 0.328236 -0.124463 0.615574 0.334119 -0.091020 0.638066 0.334391 -0.074121 0.793756 0.455355 -0.179278 0.822883 0.400953 -0.184313 0.851997 0.346345 -0.191012 0.823924 0.359981 -0.222846 0.794805 0.373961 -0.254240 0.763899 0.387399 -0.282155 0.744092 0.382440 -0.262693 0.782190 0.225176 -0.025063 0.748597 0.270835 -0.057573 0.714994 0.316778 -0.089734 0.712740 0.280108 -0.111274 0.710911 0.243840 -0.132976 0.708755 0.207631 -0.154414 0.707814 0.181981 -0.166225 0.823884 0.217797 -0.081863 0.808967 0.242991 -0.140477 0.794341 0.269279 -0.198788 0.756156 0.250908 -0.202267 0.717089 0.234537 -0.203648 0.677921 0.217675 -0.203224 0.687212 0.241367 -0.215443 0.870693 0.229218 -0.005350 
10.540000 0.726629 0.450595 -0.265786 0.722257 0.460290 -0.230229 0.725919 0.505424 -0.232888 0.720785 0.489062 -0.205876 0.733439 0.472343 -0.180981 0.773805 0.411941 -0.104332 0.798626 0.351915 -0.071793 0.801698 0.280255 -0.064569 0.689734 0.427675 -0.124976 0.694290 0.374795 -0.157447 0.699043 0.321515 -0.189300 0.671233 0.322533 -0.155133 0.645429 0.324182 -0.119140 0.622178 0.326158 -0.081938 0.640775 0.345127 -0.072409 0.782570 0.463119 -0.175308 0.820804 0.414294 -0.179514 0.859568 0.365869 -0.183729 0.831760 0.373538 -0.217287 0.803753 0.381142 -0.250655 0.774993 0.388050 -0.283350 0.754114 0.385250 -0.264634 0.782547 0.224549 -0.030482 0.746629 0.271160 -0.058361 0.714043 0.318512 -0.088243 0.712394 0.281811 -0.109592 0.709935 0.244419 -0.129413 0.706181 0.206794 -0.148692 0.700846 0.181081 -0.159006 0.825180 0.220140 -0.087025 0.805923 0.247802 -0.143370 0.785471 0.276150 -0.198299 0.747813 0.255920 -0.197797 0.709701 0.236853 -0.196607 0.671195 0.218105 -0.194929 0.678372 0.243573 -0.204521 0.869766 0.230637 -0.008256 
10.572000 0.719236 0.453824 -0.260994 0.717895 0.465036 -0.225629 0.721301 0.510080 -0.230351 0.718483 0.494870 -0.202333 0.732398 0.477904 -0.178267 0.777000 0.416609 -0.104487 0.800954 0.356264 -0.072029 0.805137 0.284662 -0.065464 0.693803 0.433659 -0.126472 0.699863 0.380746 -0.158495 0.705904 0.327937 -0.190957 0.675808 0.327436 -0.158708 0.648510 0.325957 -0.123820 0.622178 0.324303 -0.088257 0.639945 0.341227 -0.074366 0.787565 0.468299 -0.174826 0.824918 0.418698 -0.177228 0.862813 0.369349 -0.180392 0.834999 0.377021 -0.214144 0.807226 0.385605 -0.247928 0.779133 0.394733 -0.280875 0.757482 0.393814 -0.262860 0.788259 0.228768 -0.030834 0.752601 0.274882 -0.060721 0.717846 0.321319 -0.091513 0.716726 0.284065 -0.112244 0.715700 0.246781 -0.132994 0.713484 0.209054 -0.152890 0.708082 0.183969 -0.164598 0.827835 0.224453 -0.088330 0.809943 0.248785 -0.146275 0.791258 0.273974 -0.203247 0.753595 0.254052 -0.203437 0.715287 0.235969 -0.202719 0.676737 0.218308 -0.201650 0.683834 0.244195 -0.210661 0.875650 0.235647 -0.011439 
10.604000 0.714777 0.453240 -0.259571 0.712192 0.462480 -0.223722 0.717439 0.507586 -0.225814 0.712707 0.490945 -0.198920 0.729564 0.472772 -0.178144 0.783143 0.408272 -0.115256 0.797781 0.347711 -0.077896 0.799412 0.276108 -0.070805 0.699397 0.427307 -0.133416 0.702373 0.374611 -0.166293 0.705580 0.321810 -0.199167 0.677111 0.320887 -0.165411 0.651016 0.319333 -0.129507 0.625618 0.317658 -0.093247 0.644693 0.332580 -0.078767 0.793591 0.468140 -0.179512 0.827444 0.416367 -0.183830 0.861230 0.364503 -0.188243 0.831024 0.373102 -0.219643 0.800462 0.381798 -0.250791 0.769531 0.390558 -0.281206 0.749812 0.391609 -0.261103 0.779821 0.220630 -0.036515 0.747816 0.268361 -0.066767 0.717196 0.316541 -0.097247 0.717763 0.280303 -0.119659 0.717738 0.244122 -0.141918 0.716944 0.207845 -0.163382 0.710942 0.183634 -0.176604 0.821408 0.215541 -0.093367 0.808402 0.244686 -0.150772 0.795664 0.274901 -0.207542 0.757780 0.256045 -0.209863 0.719420 0.238444 -0.211010 0.680601 0.222096 -0.210356 0.687377 0.249160 -0.215698 0.866161 0.226571 -0.013263 
10.636000 0.720367 0.459557 -0.262661 0.714636 0.465805 -0.226518 0.722928 0.510426 -0.223658 0.714361 0.491832 -0.199105 0.730042 0.473413 -0.177640 0.779964 0.408144 -0.112718 0.802322 0.346867 -0.080747 0.804150 0.275182 -0.073568 0.695061 0.423264 -0.130832 0.699093 0.372949 -0.167165 0.703432 0.322394 -0.203235 0.674676 0.318939 -0.170069 0.647234 0.315640 -0.135566 0.621043 0.312715 -0.100529 0.635526 0.334098 -0.089380 0.786115 0.467898 -0.177195 0.823926 0.418829 -0.179829 0.861871 0.369787 -0.183251 0.833156 0.377062 -0.216444 0.803859 0.384661 -0.249375 0.774389 0.392985 -0.281347 0.754113 0.397205 -0.262211 0.783793 0.219673 -0.039896 0.748880 0.266146 -0.069312 0.715402 0.313149 -0.100027 0.717664 0.277757 -0.123677 0.719254 0.241888 -0.146492 0.719587 0.205386 -0.168093 0.712874 0.181284 -0.181145 0.828241 0.214962 -0.095205 0.812393 0.244525 -0.151697 0.795545 0.274977 -0.207088 0.757805 0.255649 -0.211596 0.720176 0.236200 -0.215638 0.682382 0.215886 -0.218695 0.686161 0.243651 -0.221002 0.869246 0.225522 -0.012983 
10.672000 0.720124 0.460557 -0.267182 0.715796 0.466213 -0.230744 0.724482 0.510583 -0.227449 0.716783 0.491645 -0.202828 0.731142 0.474154 -0.179301 0.777815 0.411172 -0.107654 0.798862 0.349599 -0.074920 0.801192 0.277497 -0.068895 0.693856 0.424812 -0.128723 0.700837 0.374351 -0.164261 0.707729 0.323783 -0.199847 0.677533 0.318490 -0.168178 0.649373 0.313152 -0.134499 0.622617 0.308438 -0.100106 0.633126 0.332777 -0.090685 0.787801 0.469210 -0.173152 0.824205 0.419103 -0.176752 0.860693 0.368986 -0.180453 0.832135 0.377231 -0.213422 0.803849 0.385895 -0.246677 0.775737 0.395015 -0.280030 0.755049 0.399653 -0.261492 0.780313 0.221157 -0.037035 0.745429 0.267598 -0.066183 0.712278 0.314506 -0.096162 0.715315 0.278683 -0.119037 0.716781 0.242455 -0.141367 0.717406 0.206048 -0.163013 0.708765 0.182260 -0.175560 0.825054 0.217626 -0.091048 0.809652 0.245783 -0.147984 0.793846 0.274476 -0.204338 0.756202 0.254793 -0.208042 0.718026 0.236227 -0.210970 0.679687 0.217795 -0.213403 0.682565 0.245827 -0.215210 0.867482 0.227064 -0.011816 
10.704000 0.714542 0.456149 -0.265029 0.711357 0.462677 -0.228620 0.723300 0.506391 -0.226378 0.714691 0.488464 -0.201337 0.730314 0.471437 -0.178577 0.780339 0.410336 -0.109158 0.799046 0.349359 -0.074417 0.800767 0.277739 -0.067190 0.695974 0.426413 -0.127983 0.702116 0.376594 -0.164624 0.708665 0.326664 -0.201000 0.679230 0.320362 -0.168762 0.650968 0.313483 -0.135457 0.623955 0.306480 -0.101483 0.634545 0.329789 -0.089996 0.788558 0.469067 -0.174381 0.824125 0.418305 -0.177145 0.859930 0.367570 -0.180607 0.831729 0.376135 -0.213868 0.803240 0.385285 -0.247003 0.774253 0.394938 -0.278962 0.753780 0.397341 -0.259735 0.779908 0.222286 -0.033660 0.746670 0.268555 -0.065210 0.714946 0.315272 -0.098109 0.717160 0.279262 -0.120814 0.718724 0.242853 -0.142723 0.719222 0.206004 -0.163768 0.710410 0.181885 -0.175504 0.824115 0.217334 -0.089306 0.809672 0.244589 -0.147341 0.794421 0.273251 -0.204188 0.756855 0.253925 -0.208725 0.719149 0.234926 -0.212492 0.681174 0.215757 -0.214724 0.683494 0.243910 -0.215366 0.865948 0.227608 -0.007729 
10.740000 0.714720 0.455021 -0.269713 0.712539 0.461950 -0.233306 0.723589 0.505920 -0.231846 0.716195 0.488117 -0.206306 0.731208 0.471203 -0.182823 0.779956 0.410129 -0.111225 0.798648 0.350214 -0.074505 0.801279 0.278633 -0.066522 0.696031 0.422228 -0.133364 0.704951 0.371385 -0.168071 0.713665 0.320788 -0.203864 0.683813 0.313900 -0.172751 0.656555 0.307091 -0.138747 0.632734 0.301506 -0.102691 0.639308 0.328538 -0.098247 0.789473 0.467106 -0.177626 0.824955 0.416347 -0.179805 0.860566 0.365544 -0.183065 0.833038 0.374888 -0.216811 0.804742 0.384309 -0.250315 0.775845 0.393969 -0.282364 0.755279 0.397217 -0.263350 0.780888 0.223159 -0.032663 0.746974 0.269134 -0.063466 0.715932 0.316071 -0.096191 0.717759 0.279073 -0.117424 0.718119 0.242188 -0.138641 0.717686 0.205194 -0.159891 0.707029 0.181928 -0.171861 0.825571 0.218433 -0.088034 0.809503 0.245209 -0.145969 0.792279 0.273438 -0.202263 0.754703 0.253715 -0.205617 0.716502 0.235307 -0.207978 0.678045 0.217339 -0.209891 0.679910 0.245578 -0.210209 0.867195 0.229080 -0.007077 
10.772000 0.717590 0.454157 -0.267468 0.711641 0.457594 -0.230985 0.720399 0.501617 -0.224898 0.711393 0.481346 -0.201889 0.727878 0.465641 -0.178876 0.780988 0.408988 -0.108553 0.802154 0.350360 -0.071949 0.804171 0.279262 -0.064089 0.696649 0.415432 -0.133352 0.703998 0.364585 -0.168437 0.710870 0.313726 -0.203528 0.681704 0.312346 -0.170484 0.655085 0.310655 -0.135054 0.630851 0.309164 -0.098192 0.640864 0.334905 -0.092745 0.787596 0.465282 -0.176137 0.823334 0.414522 -0.178981 0.859809 0.364152 -0.182352 0.832878 0.373118 -0.216399 0.805264 0.382200 -0.249899 0.776730 0.391088 -0.282146 0.756596 0.395133 -0.262836 0.783993 0.224137 -0.030108 0.749002 0.269747 -0.061174 0.714951 0.315873 -0.091937 0.715217 0.279255 -0.113840 0.715502 0.242684 -0.135325 0.715731 0.206083 -0.156634 0.707223 0.181560 -0.167797 0.826982 0.218399 -0.084814 0.811446 0.243162 -0.143459 0.795762 0.269126 -0.201406 0.757875 0.249830 -0.204399 0.719236 0.232463 -0.206643 0.680182 0.215913 -0.208098 0.678986 0.244181 -0.205953 0.870695 0.230484 -0.005739 
10.804000 0.713605 0.446746 -0.268107 0.708555 0.452935 -0.231858 0.719631 0.496814 -0.228840 0.710041 0.478616 -0.204364 0.727661 0.464011 -0.181440 0.784756 0.410747 -0.111323 0.803323 0.351067 -0.074487 0.805293 0.279533 -0.066690 0.701296 0.420707 -0.137863 0.707428 0.368974 -0.171914 0.713133 0.317514 -0.206560 0.684629 0.316194 -0.173208 0.659415 0.315338 -0.136837 0.636938 0.315062 -0.099119 0.649017 0.340005 -0.094186 0.796387 0.468701 -0.176713 0.828704 0.415751 -0.179969 0.861550 0.363079 -0.183148 0.834109 0.372835 -0.216450 0.806199 0.382454 -0.249190 0.777068 0.391354 -0.280914 0.757251 0.392888 -0.260935 0.783702 0.224271 -0.033243 0.752027 0.271999 -0.063853 0.722836 0.320035 -0.096237 0.720230 0.282515 -0.116359 0.718000 0.244813 -0.136023 0.716607 0.207169 -0.155473 0.710506 0.182092 -0.166916 0.829194 0.219017 -0.087885 0.813558 0.245005 -0.146171 0.795962 0.272779 -0.202160 0.758500 0.252491 -0.203856 0.720329 0.233809 -0.205345 0.682153 0.215690 -0.207009 0.678995 0.243481 -0.202229 0.870195 0.229637 -0.007464 
10.840000 0.715482 0.450624 -0.268205 0.709505 0.454964 -0.231830 0.719185 0.498938 -0.226462 0.709663 0.479317 -0.203088 0.727949 0.464412 -0.180870 0.786743 0.409977 -0.112980 0.803157 0.350443 -0.074748 0.803554 0.278947 -0.065601 0.702928 0.424771 -0.134646 0.709096 0.372717 -0.168118 0.714500 0.320783 -0.201946 0.686396 0.320611 -0.167804 0.660232 0.319884 -0.131745 0.636222 0.318838 -0.094158 0.650489 0.339750 -0.081606 0.796688 0.466533 -0.180151 0.828482 0.413323 -0.182196 0.860692 0.360256 -0.184561 0.833461 0.369994 -0.218175 0.805517 0.379860 -0.251186 0.775869 0.389213 -0.282120 0.756300 0.392983 -0.262165 0.780979 0.224446 -0.031482 0.751189 0.272674 -0.062611 0.723600 0.320939 -0.094495 0.721503 0.283333 -0.114844 0.719727 0.245789 -0.135979 0.718627 0.208127 -0.156488 0.716945 0.181582 -0.165967 0.826181 0.217676 -0.085262 0.813045 0.243500 -0.143970 0.799211 0.271316 -0.201540 0.762075 0.250980 -0.205071 0.724950 0.230701 -0.208078 0.688359 0.209441 -0.210096 0.683776 0.236891 -0.204736 0.866631 0.229006 -0.005248 
10.872000 0.709209 0.459202 -0.270571 0.703747 0.459275 -0.233849 0.711618 0.502720 -0.223784 0.703460 0.480233 -0.202552 0.722326 0.466218 -0.180051 0.783609 0.414465 -0.111383 0.804601 0.356546 -0.073298 0.806113 0.285484 -0.062871 0.700698 0.425334 -0.138485 0.707797 0.371696 -0.168750 0.714300 0.318937 -0.199598 0.685687 0.321006 -0.165440 0.660952 0.320973 -0.128160 0.638277 0.319893 -0.089533 0.651878 0.339384 -0.074243 0.794267 0.465632 -0.181281 0.826228 0.412176 -0.182483 0.858406 0.358696 -0.184294 0.831625 0.368428 -0.218282 0.804008 0.378565 -0.251645 0.775776 0.389104 -0.283880 0.758044 0.400456 -0.265121 0.785388 0.231928 -0.026549 0.754459 0.279844 -0.058009 0.725669 0.327801 -0.090602 0.719629 0.289416 -0.108207 0.713417 0.251133 -0.125808 0.707500 0.213010 -0.142859 0.702451 0.186593 -0.151449 0.827116 0.223337 -0.081783 0.810958 0.245465 -0.141217 0.793497 0.269190 -0.199107 0.754888 0.250820 -0.197069 0.715268 0.235917 -0.194103 0.675249 0.221792 -0.190979 0.674636 0.250083 -0.188682 0.871869 0.236310 -0.004292 
10.908000 0.712222 0.454641 -0.272904 0.704397 0.455084 -0.236604 0.715629 0.497520 -0.225645 0.704017 0.475817 -0.205232 0.723910 0.462577 -0.183189 0.788335 0.413127 -0.115699 0.806793 0.354097 -0.077591 0.807172 0.282638 -0.066959 0.704003 0.427375 -0.134882 0.709826 0.374225 -0.166466 0.714916 0.321318 -0.198540 0.687145 0.322072 -0.163885 0.662672 0.321344 -0.126469 0.640887 0.320269 -0.087101 0.654635 0.337302 -0.069013 0.797062 0.467596 -0.184447 0.826061 0.412607 -0.184731 0.855937 0.357979 -0.184701 0.829766 0.367216 -0.219012 0.803172 0.376796 -0.252558 0.775025 0.385823 -0.284865 0.758848 0.399695 -0.266421 0.786724 0.229100 -0.030313 0.755907 0.277315 -0.060367 0.726994 0.325400 -0.091090 0.719912 0.286703 -0.108173 0.712917 0.248213 -0.126723 0.707356 0.209424 -0.144596 0.706912 0.182403 -0.152825 0.826947 0.220457 -0.086177 0.809878 0.242723 -0.145114 0.791894 0.266262 -0.202897 0.753972 0.246789 -0.200188 0.714880 0.230444 -0.196204 0.675879 0.214006 -0.192568 0.674121 0.242182 -0.190806 0.873454 0.232891 -0.009730 
10.940000 0.712530 0.453208 -0.271945 0.707229 0.456850 -0.235403 0.719239 0.500018 -0.229058 0.709022 0.480286 -0.206056 0.726129 0.465211 -0.182843 0.781887 0.410212 -0.111895 0.804772 0.351366 -0.076220 0.805881 0.280052 -0.067429 0.699527 0.420428 -0.141047 0.706539 0.366842 -0.171366 0.711801 0.313664 -0.202037 0.682910 0.317223 -0.167831 0.657136 0.318594 -0.130831 0.634670 0.319946 -0.091808 0.651404 0.331251 -0.071694 0.797281 0.463418 -0.179952 0.828764 0.409932 -0.183670 0.860582 0.356512 -0.187515 0.833389 0.367361 -0.220722 0.806050 0.378419 -0.253655 0.778498 0.389547 -0.286172 0.762495 0.403153 -0.267414 0.785273 0.226260 -0.031791 0.754340 0.276166 -0.061434 0.725103 0.326465 -0.091593 0.713404 0.288572 -0.107196 0.703075 0.251146 -0.123508 0.693152 0.213549 -0.139712 0.690073 0.186526 -0.147365 0.825050 0.217707 -0.087487 0.807233 0.239719 -0.146112 0.789062 0.261823 -0.204052 0.750240 0.244313 -0.199611 0.709706 0.232920 -0.194106 0.668585 0.223473 -0.188655 0.668474 0.251854 -0.190714 0.874719 0.229006 -0.014220 
10.972000 0.711811 0.450365 -0.270546 0.707291 0.455458 -0.234050 0.720192 0.498653 -0.229665 0.710027 0.480041 -0.205743 0.727442 0.465133 -0.182823 0.783396 0.410731 -0.112587 0.808485 0.351936 -0.078472 0.808773 0.280917 -0.068482 0.698908 0.422018 -0.135347 0.706181 0.370449 -0.169475 0.712494 0.318405 -0.202213 0.683926 0.319275 -0.167663 0.658402 0.319196 -0.130623 0.635301 0.319843 -0.092449 0.652918 0.330714 -0.072968 0.790493 0.463323 -0.182475 0.826053 0.412311 -0.184765 0.862519 0.361659 -0.187876 0.834867 0.369306 -0.221556 0.806381 0.377665 -0.254197 0.776449 0.386124 -0.283919 0.762034 0.400687 -0.264512 0.788625 0.227913 -0.031328 0.757634 0.276821 -0.062281 0.726772 0.326121 -0.092257 0.717959 0.288252 -0.109592 0.709509 0.250248 -0.126148 0.700498 0.211955 -0.142002 0.696876 0.184724 -0.148543 0.826941 0.218194 -0.088396 0.809747 0.240215 -0.147306 0.792574 0.263764 -0.205488 0.754211 0.245885 -0.200954 0.714963 0.230950 -0.195292 0.675268 0.218659 -0.188759 0.674126 0.247022 -0.191113 0.877625 0.229864 -0.015102 
11.004000 0.712248 0.449407 -0.272508 0.707412 0.454612 -0.236046 0.717821 0.498478 -0.231858 0.708857 0.479453 -0.207741 0.726426 0.465163 -0.184250 0.783618 0.412222 -0.112146 0.806244 0.352615 -0.077015 0.807158 0.280965 -0.067198 0.699328 0.424988 -0.132634 0.706911 0.372744 -0.165393 0.714116 0.320664 -0.198500 0.686224 0.320442 -0.164164 0.661735 0.319140 -0.126836 0.639061 0.317663 -0.088337 0.653915 0.328246 -0.066576 0.792845 0.465351 -0.181545 0.827933 0.414025 -0.184009 0.863661 0.362992 -0.186208 0.835537 0.370132 -0.219469 0.807040 0.377354 -0.252015 0.777531 0.383965 -0.283572 0.763023 0.400368 -0.265855 0.787221 0.227010 -0.030879 0.756534 0.276039 -0.060022 0.726687 0.325012 -0.090036 0.718152 0.286826 -0.106859 0.709633 0.248611 -0.124448 0.702413 0.210226 -0.140577 0.698113 0.182842 -0.145988 0.826038 0.218884 -0.087783 0.808940 0.242282 -0.146171 0.792048 0.266116 -0.204144 0.754376 0.246761 -0.199906 0.715271 0.231096 -0.194503 0.675720 0.217530 -0.188831 0.674195 0.245853 -0.189287 0.875479 0.229566 -0.013361 
11.036000 0.710363 0.444948 -0.274176 0.706748 0.452041 -0.237919 0.713185 0.496992 -0.237208 0.707034 0.478913 -0.211584 0.725029 0.464118 -0.189310 0.781947 0.410289 -0.120836 0.805561 0.354489 -0.081888 0.806335 0.284399 -0.069511 0.696302 0.417958 -0.141513 0.699212 0.364652 -0.173707 0.702547 0.311197 -0.204590 0.676769 0.313775 -0.168332 0.654933 0.314648 -0.129430 0.635747 0.314289 -0.089099 0.651351 0.324721 -0.067823 0.787629 0.458293 -0.194184 0.824104 0.408210 -0.188287 0.860758 0.357751 -0.184446 0.834362 0.362300 -0.220107 0.806697 0.367808 -0.255168 0.778910 0.375365 -0.287813 0.766576 0.396282 -0.273398 0.786264 0.232653 -0.030545 0.754279 0.280442 -0.062079 0.723326 0.328288 -0.093421 0.715445 0.290060 -0.110520 0.708461 0.251423 -0.126608 0.701931 0.212352 -0.141398 0.694890 0.184998 -0.142662 0.825869 0.221314 -0.087368 0.807700 0.243555 -0.146217 0.789173 0.267208 -0.204090 0.751066 0.248703 -0.198879 0.712273 0.232593 -0.192869 0.673318 0.217307 -0.186837 0.668391 0.245302 -0.186348 0.875117 0.236559 -0.013801 
11.072000 0.711002 0.445459 -0.275110 0.706256 0.452781 -0.239028 0.715633 0.497135 -0.237717 0.707190 0.479475 -0.212427 0.725046 0.464761 -0.189682 0.782088 0.410717 -0.119732 0.806515 0.354203 -0.081583 0.807546 0.283433 -0.069729 0.697077 0.419923 -0.140199 0.702141 0.366960 -0.172669 0.705400 0.314097 -0.205069 0.679591 0.315682 -0.168722 0.655930 0.316759 -0.130719 0.634553 0.318052 -0.091630 0.650312 0.325742 -0.069353 0.787249 0.456194 -0.194722 0.824562 0.406697 -0.190480 0.862455 0.357282 -0.187706 0.834778 0.361580 -0.222318 0.806277 0.366274 -0.256558 0.777788 0.372495 -0.289638 0.766421 0.394691 -0.276473 0.787447 0.230813 -0.031922 0.754582 0.278196 -0.062626 0.722810 0.326076 -0.093624 0.716926 0.287864 -0.111633 0.711073 0.249357 -0.128812 0.704792 0.210776 -0.144535 0.698004 0.183437 -0.146822 0.827706 0.220826 -0.087823 0.809987 0.243604 -0.146474 0.792774 0.266941 -0.204905 0.754940 0.247900 -0.201067 0.716062 0.231682 -0.195987 0.676664 0.217895 -0.190300 0.673295 0.246118 -0.191345 0.875761 0.235371 -0.012228 
11.104000 0.708720 0.447323 -0.273938 0.703464 0.453316 -0.237674 0.713262 0.497452 -0.234480 0.704240 0.478921 -0.210020 0.723112 0.463939 -0.188214 0.783633 0.408953 -0.121461 0.804486 0.352353 -0.081042 0.804990 0.281560 -0.069183 0.698216 0.420097 -0.137937 0.701881 0.366943 -0.170102 0.704764 0.313936 -0.202576 0.679025 0.315019 -0.166740 0.656284 0.315456 -0.128387 0.635206 0.315534 -0.089171 0.649634 0.323306 -0.066054 0.786928 0.458221 -0.194307 0.823541 0.408088 -0.190489 0.860618 0.358352 -0.187520 0.832496 0.362075 -0.221759 0.804077 0.366319 -0.255933 0.775844 0.371363 -0.289550 0.765048 0.394421 -0.277457 0.784888 0.228915 -0.031179 0.753213 0.277160 -0.061006 0.721804 0.325469 -0.091259 0.716285 0.287352 -0.109528 0.710633 0.249091 -0.128120 0.705861 0.210828 -0.144846 0.697408 0.183981 -0.145975 0.824236 0.218877 -0.087857 0.807598 0.243603 -0.146204 0.791712 0.268640 -0.204637 0.753482 0.250311 -0.200942 0.714880 0.233653 -0.195923 0.675804 0.218219 -0.189572 0.671521 0.246206 -0.190524 0.872710 0.233014 -0.012062 
11.168000 0.709803 0.442475 -0.273860 0.703264 0.450655 -0.238228 0.711502 0.495232 -0.237717 0.702382 0.478035 -0.212341 0.720472 0.464015 -0.189269 0.778945 0.412121 -0.118209 0.801808 0.354497 -0.080483 0.803930 0.283579 -0.068913 0.695048 0.423864 -0.141042 0.701634 0.370296 -0.171593 0.707370 0.317141 -0.203041 0.679486 0.319005 -0.168624 0.655973 0.318892 -0.130629 0.634029 0.318268 -0.091685 0.649271 0.323192 -0.068231 0.790107 0.460771 -0.190580 0.824847 0.409225 -0.187818 0.859479 0.357620 -0.185425 0.831361 0.363026 -0.219389 0.802975 0.368677 -0.253271 0.774774 0.374633 -0.286847 0.764971 0.397936 -0.274370 0.783644 0.230620 -0.031644 0.749868 0.278437 -0.060960 0.718825 0.326870 -0.092842 0.713791 0.288661 -0.110921 0.709087 0.250300 -0.129159 0.706005 0.212091 -0.146218 0.699378 0.184813 -0.148816 0.825393 0.221270 -0.086867 0.810487 0.244629 -0.145871 0.795625 0.269671 -0.204099 0.757697 0.250674 -0.201141 0.718561 0.235222 -0.196394 0.679028 0.220959 -0.191476 0.674612 0.248989 -0.191445 0.871877 0.235341 -0.011474 
11.200000 0.710405 0.443402 -0.273271 0.702808 0.450070 -0.237555 0.708364 0.495052 -0.235649 0.699802 0.476609 -0.210985 0.718626 0.462828 -0.188555 0.778705 0.411843 -0.119373 0.802335 0.355505 -0.080398 0.804778 0.284888 -0.067909 0.694670 0.422685 -0.143448 0.702543 0.367671 -0.171169 0.709869 0.312783 -0.199990 0.680969 0.315009 -0.167127 0.655163 0.316199 -0.130601 0.630826 0.317025 -0.093373 0.645545 0.322812 -0.069845 0.787387 0.456967 -0.194357 0.824411 0.407185 -0.190196 0.861981 0.357585 -0.187048 0.834219 0.360912 -0.221575 0.805961 0.365203 -0.255821 0.777828 0.371069 -0.289088 0.768438 0.395146 -0.277796 0.785191 0.232305 -0.029704 0.751801 0.279499 -0.060074 0.718870 0.326920 -0.091129 0.714243 0.288172 -0.108051 0.709289 0.249817 -0.126534 0.705458 0.211312 -0.143229 0.699015 0.183841 -0.144921 0.826592 0.222539 -0.085202 0.810809 0.245354 -0.144259 0.795264 0.269639 -0.202576 0.757810 0.249572 -0.199180 0.718315 0.234472 -0.193320 0.678861 0.219953 -0.187700 0.673587 0.247755 -0.188148 0.872922 0.237553 -0.010244 
11.236000 0.713355 0.442462 -0.273385 0.707751 0.449979 -0.237464 0.711009 0.495187 -0.237136 0.705182 0.477156 -0.211344 0.722864 0.463499 -0.187522 0.780470 0.412392 -0.114137 0.803423 0.354367 -0.076391 0.807964 0.283159 -0.064509 0.696716 0.426081 -0.136129 0.704194 0.370984 -0.163679 0.711294 0.316101 -0.191979 0.683020 0.314645 -0.158146 0.658579 0.312512 -0.121042 0.636051 0.309911 -0.082923 0.653442 0.314850 -0.061078 0.791994 0.461756 -0.185845 0.825283 0.409309 -0.185643 0.858028 0.356401 -0.184928 0.832422 0.363867 -0.220281 0.806737 0.371491 -0.255539 0.780993 0.379162 -0.290741 0.772864 0.404044 -0.280340 0.791744 0.229578 -0.025512 0.758119 0.276003 -0.055216 0.724689 0.321436 -0.088125 0.722528 0.282351 -0.104995 0.718090 0.242421 -0.121311 0.714566 0.202586 -0.134173 0.710277 0.174874 -0.136650 0.829113 0.221530 -0.085122 0.809823 0.244999 -0.143086 0.790177 0.271009 -0.199881 0.754519 0.249188 -0.192725 0.718521 0.228843 -0.184233 0.681947 0.209946 -0.173653 0.678394 0.237923 -0.172118 0.880290 0.235384 -0.011840 
11.268000 0.714045 0.446619 -0.275985 0.710543 0.452869 -0.239577 0.714883 0.497932 -0.237835 0.709999 0.479072 -0.212445 0.726145 0.464736 -0.187954 0.778636 0.411511 -0.112470 0.799644 0.353181 -0.074837 0.805065 0.282108 -0.066151 0.696222 0.425824 -0.137603 0.701961 0.369922 -0.163785 0.706456 0.314388 -0.191890 0.676352 0.314250 -0.159602 0.652019 0.312730 -0.122426 0.628911 0.310952 -0.084538 0.648536 0.316780 -0.065036 0.792767 0.461284 -0.183682 0.828616 0.410554 -0.184412 0.864759 0.359864 -0.185466 0.837032 0.366887 -0.219334 0.808882 0.374003 -0.252832 0.780568 0.381466 -0.285716 0.768460 0.401703 -0.270284 0.789038 0.227003 -0.029662 0.754710 0.274726 -0.057763 0.721247 0.322591 -0.087983 0.715568 0.284050 -0.105040 0.708893 0.245328 -0.122178 0.703157 0.206430 -0.137698 0.696974 0.178916 -0.139698 0.826708 0.221244 -0.088300 0.806884 0.245650 -0.145732 0.787033 0.270561 -0.202261 0.750364 0.249996 -0.195275 0.712529 0.232638 -0.187058 0.673951 0.218019 -0.178184 0.673678 0.246417 -0.179106 0.878596 0.235448 -0.015706 
11.300000 0.712241 0.445192 -0.274092 0.705652 0.448639 -0.237713 0.709784 0.493419 -0.232197 0.702756 0.472682 -0.208892 0.721076 0.459621 -0.185475 0.780425 0.410906 -0.113351 0.800987 0.352273 -0.075454 0.804070 0.280880 -0.066006 0.698577 0.425383 -0.143292 0.704152 0.369102 -0.168796 0.709386 0.313088 -0.194465 0.679057 0.315448 -0.162421 0.651803 0.316236 -0.127035 0.626657 0.316285 -0.090225 0.646314 0.320155 -0.070097 0.796889 0.461257 -0.183409 0.828196 0.407578 -0.184824 0.860297 0.354245 -0.186073 0.833198 0.362654 -0.219860 0.806019 0.371258 -0.253295 0.778546 0.379760 -0.286458 0.766618 0.399825 -0.270652 0.785798 0.226582 -0.029267 0.752719 0.274261 -0.058514 0.720301 0.321905 -0.089468 0.715059 0.283302 -0.106766 0.709547 0.244440 -0.124478 0.706720 0.205624 -0.140488 0.702875 0.177921 -0.144437 0.825061 0.219483 -0.087263 0.808214 0.243826 -0.145527 0.791440 0.269057 -0.203256 0.754794 0.248164 -0.197523 0.716413 0.232155 -0.189613 0.677792 0.217444 -0.181154 0.675599 0.245894 -0.179759 0.875209 0.231169 -0.014418 
11.336000 0.716948 0.446836 -0.277417 0.709606 0.450714 -0.241232 0.715598 0.495280 -0.235676 0.707084 0.474965 -0.212469 0.723082 0.462567 -0.186908 0.774527 0.415304 -0.107166 0.799776 0.356102 -0.073298 0.807861 0.284707 -0.065120 0.693745 0.437151 -0.133652 0.698584 0.379731 -0.156667 0.703574 0.322260 -0.180076 0.672052 0.325246 -0.149701 0.642768 0.327833 -0.116580 0.615719 0.329727 -0.081903 0.638064 0.326917 -0.064839 0.792431 0.459985 -0.180733 0.827771 0.408837 -0.181490 0.863560 0.357947 -0.182079 0.836501 0.365167 -0.216337 0.809305 0.372449 -0.250350 0.781776 0.379413 -0.284271 0.768737 0.399147 -0.268959 0.795506 0.228825 -0.028473 0.758376 0.273278 -0.057686 0.721066 0.316866 -0.087889 0.717645 0.277283 -0.103774 0.713814 0.237258 -0.119522 0.711322 0.197396 -0.134240 0.712383 0.170071 -0.141331 0.830187 0.224542 -0.087788 0.809751 0.244520 -0.146273 0.789438 0.265590 -0.204073 0.754863 0.242617 -0.194622 0.718349 0.223478 -0.184065 0.680188 0.208803 -0.173031 0.679707 0.237140 -0.174750 0.883766 0.238851 -0.016725 
11.368000 0.719671 0.442646 -0.277920 0.710490 0.446552 -0.242084 0.713559 0.491374 -0.237282 0.705250 0.470940 -0.214144 0.721772 0.459306 -0.188701 0.774565 0.414769 -0.108885 0.800359 0.356560 -0.074078 0.807715 0.285473 -0.066477 0.692081 0.433226 -0.132729 0.699587 0.375962 -0.155460 0.707898 0.318749 -0.178754 0.675972 0.322293 -0.148994 0.646059 0.324665 -0.116796 0.619262 0.326215 -0.082310 0.641416 0.319995 -0.065897 0.788414 0.458623 -0.184118 0.824413 0.407844 -0.182943 0.861083 0.357428 -0.181156 0.835346 0.362772 -0.216512 0.809450 0.368684 -0.251130 0.781880 0.374103 -0.283834 0.768284 0.392193 -0.267069 0.795650 0.229771 -0.029290 0.758988 0.276331 -0.056400 0.722545 0.322858 -0.084745 0.718566 0.284201 -0.102500 0.713791 0.245845 -0.120675 0.710322 0.207391 -0.137447 0.712548 0.181034 -0.147302 0.828709 0.225267 -0.091166 0.806760 0.250074 -0.147703 0.785756 0.275972 -0.204159 0.750534 0.253694 -0.196592 0.713855 0.235547 -0.186199 0.676588 0.219595 -0.174309 0.675851 0.247921 -0.173362 0.885245 0.238696 -0.021025 
11.404000 0.721376 0.443064 -0.279571 0.711614 0.446163 -0.243849 0.717346 0.490426 -0.237175 0.707289 0.469649 -0.215049 0.723388 0.458321 -0.189102 0.775289 0.414650 -0.107634 0.800147 0.355744 -0.073185 0.807463 0.284380 -0.066794 0.693598 0.433368 -0.133373 0.700197 0.376383 -0.157099 0.707192 0.319178 -0.181093 0.675973 0.322670 -0.150698 0.646762 0.324752 -0.117730 0.620240 0.325678 -0.082860 0.642191 0.318205 -0.066662 0.791827 0.459436 -0.181520 0.826721 0.407929 -0.181683 0.862087 0.356512 -0.181648 0.837180 0.363025 -0.217494 0.811954 0.369821 -0.252758 0.785124 0.375882 -0.286141 0.769733 0.392261 -0.269200 0.795065 0.228197 -0.030729 0.758082 0.274757 -0.058052 0.721917 0.321698 -0.085920 0.718294 0.283665 -0.104710 0.713587 0.245651 -0.123456 0.709447 0.207341 -0.140721 0.714225 0.182106 -0.152508 0.829744 0.224558 -0.090907 0.809275 0.249406 -0.147719 0.788910 0.275617 -0.203908 0.752728 0.254232 -0.197602 0.715500 0.235886 -0.189302 0.677326 0.220681 -0.178806 0.676774 0.249110 -0.177055 0.884537 0.238165 -0.021085 
11.436000 0.719954 0.443025 -0.277631 0.709273 0.444186 -0.242074 0.714861 0.488101 -0.232708 0.704185 0.466174 -0.212037 0.721577 0.455469 -0.186733 0.777657 0.414525 -0.107055 0.802119 0.354841 -0.073462 0.809451 0.283187 -0.067732 0.695895 0.434974 -0.131911 0.701829 0.378190 -0.156289 0.708110 0.321284 -0.180869 0.676787 0.324088 -0.150195 0.647678 0.326491 -0.116823 0.620338 0.328174 -0.082154 0.641535 0.320190 -0.065194 0.792885 0.461098 -0.180250 0.827450 0.409476 -0.181150 0.862451 0.358049 -0.181872 0.836218 0.363345 -0.217042 0.809753 0.368646 -0.251798 0.782178 0.373315 -0.285242 0.766995 0.390673 -0.269074 0.797225 0.226241 -0.032436 0.760674 0.272402 -0.059760 0.724098 0.318322 -0.086774 0.721572 0.280724 -0.107002 0.718936 0.242742 -0.126720 0.716432 0.204291 -0.144342 0.721381 0.179112 -0.156251 0.830705 0.223824 -0.093798 0.810396 0.248991 -0.150728 0.790665 0.276181 -0.207133 0.755485 0.253311 -0.201228 0.719474 0.232989 -0.193084 0.682145 0.215686 -0.182023 0.680801 0.243845 -0.179473 0.886602 0.235773 -0.023192 
11.468000 0.708774 0.441100 -0.276277 0.700748 0.444674 -0.240226 0.710831 0.488232 -0.233385 0.699674 0.468253 -0.211059 0.718149 0.457239 -0.186704 0.777969 0.415164 -0.110655 0.797254 0.355926 -0.073186 0.805290 0.284575 -0.066243 0.697157 0.434668 -0.139164 0.703106 0.376253 -0.159321 0.709293 0.317439 -0.179628 0.676569 0.321925 -0.150729 0.647701 0.325510 -0.117649 0.622332 0.328041 -0.082012 0.644412 0.319743 -0.066251 0.794769 0.463227 -0.182372 0.827263 0.410342 -0.183207 0.860131 0.357711 -0.183929 0.833515 0.365892 -0.218313 0.806453 0.373584 -0.252286 0.778790 0.380652 -0.285539 0.763633 0.397115 -0.268440 0.792605 0.228120 -0.030526 0.755429 0.274570 -0.056751 0.719264 0.320987 -0.083823 0.717558 0.283156 -0.103339 0.713723 0.245248 -0.123467 0.710410 0.207074 -0.141652 0.714904 0.181671 -0.153142 0.828553 0.225106 -0.089892 0.808729 0.249183 -0.147168 0.788907 0.274998 -0.203706 0.753200 0.252560 -0.198460 0.715573 0.235814 -0.189365 0.677395 0.219826 -0.179109 0.676794 0.248241 -0.176696 0.881331 0.238436 -0.019588 
11.504000 0.709530 0.441831 -0.273683 0.701627 0.447191 -0.237813 0.712323 0.490884 -0.232936 0.700931 0.472090 -0.209720 0.719645 0.459184 -0.186537 0.779996 0.410713 -0.114712 0.801185 0.351658 -0.077833 0.807600 0.280264 -0.068926 0.697370 0.429071 -0.138326 0.702157 0.370870 -0.159173 0.707552 0.312627 -0.179443 0.675558 0.318931 -0.149901 0.646740 0.324340 -0.117086 0.621233 0.328707 -0.081757 0.642723 0.319019 -0.066109 0.792981 0.460792 -0.185868 0.825992 0.408311 -0.183874 0.859401 0.355946 -0.182674 0.833197 0.363885 -0.217684 0.806157 0.371763 -0.252267 0.778305 0.379739 -0.285542 0.761002 0.393532 -0.268050 0.794250 0.225122 -0.031571 0.756691 0.271376 -0.057585 0.719721 0.317466 -0.083994 0.716950 0.279513 -0.103314 0.712612 0.241320 -0.122870 0.709011 0.203073 -0.140682 0.714227 0.178685 -0.153973 0.828081 0.219358 -0.091301 0.806947 0.244773 -0.147508 0.786545 0.271275 -0.203607 0.749725 0.251181 -0.196889 0.712445 0.233704 -0.188069 0.674707 0.216892 -0.177057 0.673116 0.245108 -0.174482 0.883379 0.233744 -0.021155 
11.536000 0.710578 0.438513 -0.272978 0.702064 0.445252 -0.237472 0.711111 0.489522 -0.234652 0.700059 0.471472 -0.210713 0.718894 0.459001 -0.187576 0.778668 0.411984 -0.115286 0.797858 0.352921 -0.077435 0.804231 0.281778 -0.068769 0.696255 0.435157 -0.136183 0.702596 0.378362 -0.160363 0.710087 0.321764 -0.183844 0.679002 0.325191 -0.152891 0.651126 0.327127 -0.118512 0.625712 0.328272 -0.082318 0.647730 0.319800 -0.066565 0.790124 0.457151 -0.190188 0.825423 0.406080 -0.186468 0.860973 0.354806 -0.183790 0.833285 0.359543 -0.218228 0.805415 0.365570 -0.252539 0.776953 0.373252 -0.284684 0.762665 0.390702 -0.267692 0.790265 0.226501 -0.031441 0.755362 0.274330 -0.058091 0.721693 0.322134 -0.086044 0.717473 0.284295 -0.105146 0.712089 0.246663 -0.124930 0.708070 0.208828 -0.143342 0.714132 0.184924 -0.157075 0.824775 0.221022 -0.092179 0.806369 0.248768 -0.148591 0.789146 0.277243 -0.205077 0.752052 0.257757 -0.198297 0.714210 0.241596 -0.189200 0.676037 0.226341 -0.178960 0.675199 0.254582 -0.177934 0.879369 0.234505 -0.021001 
11.568000 0.712765 0.444124 -0.274390 0.705616 0.448693 -0.238291 0.715703 0.492436 -0.232822 0.705201 0.473022 -0.209677 0.722766 0.459237 -0.185957 0.779262 0.407743 -0.112417 0.799465 0.347229 -0.076720 0.802012 0.275261 -0.068109 0.696838 0.429885 -0.133707 0.704138 0.374831 -0.161498 0.711663 0.319655 -0.189087 0.681634 0.323715 -0.156896 0.654504 0.326535 -0.121368 0.628463 0.329061 -0.085102 0.649355 0.320996 -0.067668 0.791525 0.456493 -0.184471 0.826294 0.404989 -0.185667 0.861573 0.353876 -0.186648 0.832659 0.360197 -0.219556 0.803815 0.366808 -0.252331 0.774962 0.373422 -0.285217 0.762163 0.393450 -0.270107 0.784033 0.220247 -0.032061 0.752238 0.268933 -0.060058 0.722789 0.317625 -0.089307 0.718447 0.280261 -0.109939 0.713481 0.242222 -0.129985 0.709250 0.203816 -0.147712 0.716666 0.180189 -0.161337 0.822568 0.214223 -0.090249 0.807108 0.242302 -0.147267 0.791844 0.271800 -0.203853 0.754187 0.252597 -0.200156 0.715853 0.236843 -0.193262 0.677358 0.220359 -0.183909 0.674560 0.248436 -0.181703 0.871658 0.224992 -0.015039 
11.604000 0.713133 0.445042 -0.273768 0.705655 0.449272 -0.237705 0.717395 0.492469 -0.231478 0.705742 0.473143 -0.208842 0.722905 0.459239 -0.185067 0.777750 0.407682 -0.111271 0.799567 0.347066 -0.076955 0.801555 0.275492 -0.067510 0.695456 0.429823 -0.134136 0.700486 0.374395 -0.161740 0.706801 0.319106 -0.189023 0.676525 0.322939 -0.157577 0.649763 0.326212 -0.122868 0.624382 0.328507 -0.086966 0.646286 0.320893 -0.070774 0.791632 0.457922 -0.182180 0.825953 0.406238 -0.183689 0.860576 0.354778 -0.185104 0.832508 0.361888 -0.218618 0.804521 0.368894 -0.252149 0.776572 0.375761 -0.285536 0.764538 0.396313 -0.270535 0.781345 0.221407 -0.031381 0.750064 0.270534 -0.060309 0.720045 0.319503 -0.091335 0.713934 0.281459 -0.109504 0.707373 0.243365 -0.127687 0.702235 0.205116 -0.145109 0.710358 0.181750 -0.158773 0.821189 0.213608 -0.089054 0.805163 0.240814 -0.146277 0.788426 0.270118 -0.202147 0.749780 0.252918 -0.197103 0.710568 0.239085 -0.189657 0.671102 0.226027 -0.179679 0.667823 0.254204 -0.178249 0.869900 0.224157 -0.012951 
11.636000 0.711511 0.440605 -0.274068 0.706306 0.445625 -0.237736 0.716498 0.489401 -0.233621 0.707330 0.470318 -0.209641 0.725192 0.457107 -0.185747 0.782769 0.407437 -0.111469 0.805168 0.346730 -0.077694 0.806539 0.274841 -0.068706 0.700513 0.429436 -0.132673 0.704146 0.374208 -0.160839 0.708177 0.318876 -0.189073 0.677772 0.321301 -0.157288 0.648509 0.323789 -0.124239 0.620952 0.325799 -0.089775 0.642330 0.319343 -0.072450 0.794971 0.456547 -0.183203 0.828729 0.404453 -0.184685 0.862696 0.352665 -0.186200 0.834755 0.360947 -0.219632 0.806798 0.369077 -0.253056 0.779022 0.376975 -0.286451 0.766962 0.397076 -0.270930 0.788374 0.220733 -0.031793 0.753863 0.267821 -0.060535 0.720291 0.315192 -0.090534 0.716238 0.277105 -0.109256 0.711530 0.238756 -0.127371 0.706642 0.200254 -0.144392 0.713273 0.176623 -0.158388 0.824946 0.212913 -0.090550 0.807306 0.238893 -0.147793 0.789436 0.266962 -0.204093 0.751268 0.249134 -0.197873 0.712705 0.233958 -0.189476 0.673929 0.219845 -0.178258 0.669866 0.247954 -0.176773 0.875868 0.222970 -0.015079 
11.668000 0.710375 0.440704 -0.275238 0.705838 0.446014 -0.238772 0.715373 0.490135 -0.235076 0.707018 0.471096 -0.210785 0.725696 0.457698 -0.187870 0.785096 0.407532 -0.116748 0.801911 0.348125 -0.078057 0.803799 0.276683 -0.068388 0.701946 0.431228 -0.133282 0.705121 0.375745 -0.160965 0.708813 0.320345 -0.188507 0.679012 0.321525 -0.156240 0.651483 0.321653 -0.121597 0.624777 0.321574 -0.086546 0.646204 0.314676 -0.069431 0.792619 0.455874 -0.189968 0.826512 0.403887 -0.188546 0.861009 0.352084 -0.187918 0.832798 0.358330 -0.221651 0.804046 0.365240 -0.254947 0.775043 0.373376 -0.286819 0.763298 0.393701 -0.271163 0.785302 0.222685 -0.031262 0.752215 0.270888 -0.059153 0.720225 0.318948 -0.088485 0.715896 0.280903 -0.107103 0.709599 0.243131 -0.126316 0.704264 0.204895 -0.144710 0.707717 0.181299 -0.159752 0.822045 0.214679 -0.090149 0.805249 0.242499 -0.146929 0.789185 0.271247 -0.203471 0.750947 0.253729 -0.197363 0.712173 0.239324 -0.189044 0.672959 0.225839 -0.179095 0.672117 0.254003 -0.178263 0.874499 0.225566 -0.017676 
11.704000 0.647697 0.479806 -0.226656 0.680250 0.461994 -0.227210 0.709185 0.496810 -0.230385 0.717512 0.465923 -0.229118 0.734118 0.454345 -0.203551 0.785892 0.411754 -0.120593 0.804540 0.352557 -0.082274 0.805102 0.280994 -0.071317 0.703020 0.441027 -0.129967 0.699870 0.385200 -0.157091 0.697818 0.329903 -0.184661 0.672333 0.331233 -0.149164 0.650243 0.330725 -0.110254 0.630185 0.329517 -0.070601 0.650468 0.312834 -0.059665 0.790070 0.450114 -0.199194 0.819066 0.395551 -0.201915 0.847217 0.340406 -0.206968 0.811234 0.349598 -0.232426 0.774836 0.359988 -0.258360 0.739561 0.373384 -0.282630 0.738350 0.400411 -0.274741 0.785542 0.227733 -0.033598 0.752505 0.276913 -0.059746 0.720866 0.326143 -0.086672 0.715289 0.288704 -0.106746 0.709688 0.251579 -0.127791 0.704253 0.214206 -0.147996 0.706968 0.190192 -0.162645 0.823958 0.218729 -0.091664 0.805874 0.248293 -0.147119 0.787647 0.280065 -0.201002 0.748925 0.263395 -0.197681 0.710037 0.247633 -0.193387 0.671100 0.231254 -0.188082 0.670844 0.258878 -0.182611 0.873080 0.230704 -0.016096 
11.736000 0.646650 0.474178 -0.230246 0.681143 0.460495 -0.229145 0.705762 0.498154 -0.234768 0.717787 0.468720 -0.230997 0.733920 0.456687 -0.205226 0.784412 0.411816 -0.122302 0.802911 0.353488 -0.082414 0.806020 0.282146 -0.070653 0.701620 0.440166 -0.133251 0.699954 0.383457 -0.158704 0.699010 0.327141 -0.184754 0.673218 0.329453 -0.149701 0.649969 0.330110 -0.111744 0.629376 0.329492 -0.072698 0.650363 0.314062 -0.061468 0.788710 0.450148 -0.200624 0.818454 0.395799 -0.203401 0.847755 0.341272 -0.209195 0.812448 0.350512 -0.235421 0.776255 0.360498 -0.261541 0.741376 0.372978 -0.286213 0.741650 0.400247 -0.279123 0.787515 0.228478 -0.032954 0.754443 0.277214 -0.059810 0.721603 0.325560 -0.086967 0.716693 0.287975 -0.106802 0.711653 0.250431 -0.127302 0.706083 0.212609 -0.145679 0.711211 0.188219 -0.159060 0.826816 0.220291 -0.090265 0.808892 0.248376 -0.146453 0.790652 0.278797 -0.201377 0.752533 0.260285 -0.197737 0.713904 0.244564 -0.191810 0.675093 0.227370 -0.185539 0.673961 0.255004 -0.179991 0.875222 0.233513 -0.014916 
11.772000 0.652287 0.461872 -0.231021 0.688554 0.453976 -0.231527 0.706552 0.495559 -0.234531 0.723245 0.468286 -0.233477 0.736742 0.457878 -0.205783 0.778850 0.418318 -0.116599 0.800382 0.359330 -0.079444 0.803960 0.287537 -0.068752 0.698850 0.448199 -0.139981 0.699669 0.389962 -0.161923 0.701340 0.332085 -0.184195 0.672592 0.332939 -0.151591 0.647667 0.332069 -0.114806 0.626023 0.329968 -0.076531 0.647613 0.315891 -0.064539 0.793482 0.450251 -0.196994 0.821853 0.395230 -0.201176 0.850317 0.340813 -0.207731 0.815331 0.350946 -0.234173 0.779743 0.362013 -0.260590 0.745321 0.374909 -0.286068 0.745988 0.402183 -0.279028 0.785245 0.233195 -0.032321 0.751595 0.280930 -0.060216 0.719457 0.328797 -0.087711 0.714938 0.291224 -0.107688 0.709590 0.253931 -0.128126 0.704328 0.216311 -0.147961 0.708785 0.191528 -0.160855 0.825268 0.225944 -0.087981 0.808687 0.251357 -0.145497 0.791846 0.279407 -0.201502 0.753651 0.262313 -0.198619 0.714798 0.247047 -0.194391 0.675514 0.231932 -0.189134 0.676323 0.259786 -0.184652 0.872880 0.239567 -0.012969 
11.804000 0.654593 0.458731 -0.230966 0.690969 0.451326 -0.231374 0.708469 0.493164 -0.234281 0.725524 0.466123 -0.233192 0.738483 0.455759 -0.205198 0.778727 0.416642 -0.114775 0.802126 0.357963 -0.078806 0.805538 0.286589 -0.068740 0.698437 0.445944 -0.137987 0.699336 0.387586 -0.159401 0.701533 0.329530 -0.180839 0.672309 0.329181 -0.148111 0.646257 0.327974 -0.112229 0.623180 0.325985 -0.074647 0.645796 0.315633 -0.061061 0.793569 0.449556 -0.194086 0.822225 0.394747 -0.200035 0.850796 0.340193 -0.208453 0.816654 0.351750 -0.235015 0.781570 0.363457 -0.261474 0.747104 0.375838 -0.286693 0.747294 0.403205 -0.280019 0.787918 0.232333 -0.031537 0.754834 0.280073 -0.060323 0.722594 0.327948 -0.090287 0.718281 0.289902 -0.109114 0.713214 0.251593 -0.127860 0.707797 0.213208 -0.145250 0.711545 0.188667 -0.158704 0.826924 0.225047 -0.088899 0.809602 0.251220 -0.146341 0.791723 0.279369 -0.202486 0.753841 0.260529 -0.198247 0.715158 0.244797 -0.191719 0.676267 0.229387 -0.183957 0.675853 0.257494 -0.180730 0.874812 0.238986 -0.012159 
11.836000 0.655711 0.461037 -0.231440 0.691357 0.450694 -0.231554 0.712198 0.491039 -0.231909 0.726965 0.462652 -0.231978 0.739842 0.453329 -0.203620 0.780099 0.417508 -0.112027 0.799736 0.359315 -0.073543 0.807686 0.288031 -0.067406 0.701434 0.445937 -0.139109 0.702883 0.386835 -0.158423 0.704226 0.327864 -0.178734 0.674313 0.326926 -0.147005 0.648837 0.325677 -0.110740 0.626844 0.323170 -0.072694 0.650010 0.313179 -0.059631 0.798296 0.447961 -0.192267 0.825491 0.392846 -0.199994 0.853223 0.338126 -0.209395 0.819599 0.350464 -0.236092 0.785377 0.363153 -0.262573 0.751744 0.377067 -0.288480 0.752028 0.404528 -0.282220 0.794437 0.230915 -0.032940 0.759182 0.278363 -0.059207 0.725845 0.325789 -0.086645 0.722228 0.288000 -0.106443 0.717188 0.249558 -0.126416 0.713308 0.211047 -0.144767 0.717888 0.186279 -0.157513 0.830443 0.228614 -0.091471 0.810904 0.253265 -0.148769 0.791578 0.279730 -0.205430 0.755063 0.259053 -0.200186 0.717618 0.241493 -0.192347 0.679820 0.224852 -0.182151 0.679203 0.253134 -0.179027 0.882106 0.241355 -0.017321 
11.872000 0.656695 0.463007 -0.232004 0.692378 0.452910 -0.230440 0.712985 0.493290 -0.232992 0.727861 0.465062 -0.230622 0.739479 0.454898 -0.201954 0.775185 0.416571 -0.109099 0.798950 0.358850 -0.072266 0.804379 0.287751 -0.064280 0.694243 0.440401 -0.134045 0.697376 0.382626 -0.156626 0.701083 0.325193 -0.180001 0.670793 0.330753 -0.149263 0.644484 0.335256 -0.113973 0.622285 0.337937 -0.076160 0.644862 0.327960 -0.062049 0.791513 0.450263 -0.188335 0.821280 0.396248 -0.196082 0.851376 0.342472 -0.204892 0.818628 0.353553 -0.232860 0.785682 0.365214 -0.260707 0.753218 0.377588 -0.288069 0.753150 0.404874 -0.281061 0.787695 0.232350 -0.028223 0.752227 0.279181 -0.056329 0.718820 0.326545 -0.086248 0.717022 0.289258 -0.107187 0.715841 0.251167 -0.127015 0.715777 0.212527 -0.144760 0.720811 0.186705 -0.155109 0.827492 0.227542 -0.087480 0.812021 0.252193 -0.146377 0.796799 0.278251 -0.204752 0.760335 0.257172 -0.200691 0.722968 0.238796 -0.194447 0.685128 0.222627 -0.186371 0.683673 0.250843 -0.184611 0.877644 0.240317 -0.013686 
11.904000 0.654980 0.463210 -0.231473 0.690168 0.451439 -0.232477 0.712332 0.490659 -0.238185 0.726073 0.461839 -0.236041 0.738335 0.452464 -0.207368 0.776868 0.416703 -0.115214 0.799965 0.359155 -0.077298 0.802722 0.288175 -0.065233 0.697264 0.441817 -0.144003 0.699353 0.382798 -0.163079 0.702142 0.323791 -0.182374 0.669742 0.325598 -0.153198 0.640662 0.326923 -0.120159 0.615760 0.327284 -0.084281 0.638596 0.319688 -0.069305 0.795808 0.452986 -0.192734 0.822095 0.396978 -0.197756 0.849040 0.341368 -0.203153 0.816051 0.351956 -0.230913 0.782986 0.362587 -0.258573 0.749990 0.373255 -0.286320 0.745110 0.399025 -0.276066 0.783905 0.235267 -0.026575 0.748774 0.280686 -0.057120 0.715608 0.326767 -0.088457 0.712664 0.288238 -0.106461 0.710205 0.250301 -0.125644 0.708776 0.212274 -0.144732 0.714344 0.186917 -0.155905 0.824293 0.226316 -0.084861 0.808558 0.251211 -0.143497 0.793110 0.277378 -0.201654 0.755803 0.257797 -0.198488 0.717880 0.239680 -0.193984 0.679716 0.222755 -0.188427 0.680029 0.251116 -0.189024 0.873001 0.240734 -0.009688 
11.940000 0.662368 0.461811 -0.232076 0.698823 0.454275 -0.230695 0.716209 0.496140 -0.232908 0.733148 0.469085 -0.230718 0.743887 0.458141 -0.201975 0.777696 0.416555 -0.109842 0.799283 0.358091 -0.072460 0.801935 0.286870 -0.061628 0.698277 0.441699 -0.137854 0.700722 0.383641 -0.159741 0.703645 0.325589 -0.182083 0.670636 0.326309 -0.153288 0.640219 0.326740 -0.121307 0.612666 0.326353 -0.087075 0.634512 0.320755 -0.069950 0.796644 0.454176 -0.186627 0.823990 0.398869 -0.193459 0.851952 0.343941 -0.200637 0.818711 0.354654 -0.228015 0.785390 0.365431 -0.255356 0.752029 0.376373 -0.282777 0.747498 0.402990 -0.274544 0.782893 0.233195 -0.024273 0.747522 0.278199 -0.055253 0.714168 0.324008 -0.086991 0.712718 0.286657 -0.107485 0.711350 0.249384 -0.127608 0.710353 0.212126 -0.147359 0.715196 0.186647 -0.158501 0.824531 0.225506 -0.081289 0.810676 0.251627 -0.139714 0.797678 0.278589 -0.197873 0.760542 0.258341 -0.197112 0.722388 0.240025 -0.195207 0.683728 0.223955 -0.192526 0.683466 0.252368 -0.191252 0.871170 0.240012 -0.005248 
11.972000 0.662759 0.459409 -0.230813 0.698982 0.451110 -0.229656 0.717352 0.492533 -0.233795 0.733679 0.465199 -0.230820 0.744271 0.454267 -0.202125 0.776968 0.413741 -0.109488 0.800150 0.354330 -0.074489 0.803650 0.282454 -0.066735 0.697851 0.440747 -0.138126 0.701375 0.383789 -0.162640 0.705712 0.326973 -0.187097 0.672409 0.326578 -0.158910 0.640774 0.325173 -0.128014 0.611654 0.322345 -0.095218 0.632228 0.313392 -0.077932 0.796870 0.452355 -0.185772 0.823943 0.397219 -0.194571 0.852031 0.342975 -0.203666 0.817891 0.354470 -0.229861 0.784419 0.366107 -0.256846 0.751492 0.377814 -0.284673 0.750866 0.404204 -0.274714 0.783431 0.226946 -0.033385 0.749180 0.274071 -0.063088 0.715873 0.321573 -0.092730 0.714407 0.284343 -0.113621 0.712821 0.246852 -0.134062 0.711137 0.209413 -0.152710 0.718077 0.185394 -0.165855 0.826810 0.221611 -0.086690 0.812818 0.248494 -0.144243 0.798696 0.276839 -0.200967 0.760676 0.258606 -0.199819 0.721952 0.242242 -0.197620 0.683122 0.226182 -0.193855 0.682020 0.254359 -0.191013 0.870962 0.233424 -0.009348 
12.004000 0.665482 0.459540 -0.228087 0.701997 0.452407 -0.228085 0.718790 0.494351 -0.233335 0.736098 0.467598 -0.230605 0.746371 0.456260 -0.201962 0.778433 0.413772 -0.110014 0.801450 0.354746 -0.074246 0.803725 0.283264 -0.064092 0.698669 0.437693 -0.139535 0.703286 0.380876 -0.164424 0.708941 0.324048 -0.189062 0.675652 0.322594 -0.160763 0.644045 0.321238 -0.129710 0.614232 0.319553 -0.097139 0.634862 0.318619 -0.077651 0.797806 0.453391 -0.185773 0.824108 0.397784 -0.193789 0.851051 0.342662 -0.202223 0.818212 0.355094 -0.229433 0.785329 0.367392 -0.256887 0.752476 0.379624 -0.284633 0.752599 0.406277 -0.275348 0.783232 0.229251 -0.027856 0.750406 0.274586 -0.060753 0.719567 0.320436 -0.094726 0.716642 0.282241 -0.113478 0.713806 0.244339 -0.132245 0.710261 0.206597 -0.151037 0.717051 0.182666 -0.164393 0.826196 0.221965 -0.084517 0.812375 0.248423 -0.143000 0.797934 0.277048 -0.199991 0.760341 0.257586 -0.198329 0.722060 0.239752 -0.195436 0.683332 0.223526 -0.191490 0.683645 0.251849 -0.189519 0.871326 0.234195 -0.006708 
12.040000 0.662099 0.466179 -0.232379 0.697802 0.456775 -0.228525 0.717574 0.497548 -0.229217 0.732834 0.469592 -0.226189 0.743904 0.457631 -0.198085 0.778908 0.413063 -0.108413 0.799825 0.353643 -0.072532 0.803035 0.282131 -0.065456 0.698019 0.432997 -0.136721 0.703616 0.377942 -0.164958 0.709646 0.323114 -0.193687 0.677659 0.323423 -0.163486 0.647726 0.321950 -0.130451 0.619144 0.319798 -0.096431 0.639925 0.316456 -0.077441 0.795733 0.456641 -0.182589 0.823818 0.401888 -0.191085 0.852398 0.347395 -0.199792 0.819513 0.358540 -0.227316 0.786385 0.369634 -0.254702 0.753173 0.380746 -0.282162 0.754198 0.407333 -0.272923 0.782141 0.226502 -0.032669 0.747198 0.274026 -0.061446 0.714884 0.322068 -0.091653 0.711114 0.284278 -0.110934 0.706355 0.246712 -0.129949 0.701574 0.208944 -0.148054 0.708829 0.185106 -0.161292 0.827767 0.221863 -0.086157 0.811032 0.249735 -0.142838 0.793356 0.278279 -0.198467 0.755842 0.257703 -0.197217 0.716428 0.241972 -0.193333 0.676923 0.226682 -0.189457 0.675602 0.254926 -0.187541 0.869757 0.232796 -0.007364 
12.072000 0.662115 0.463365 -0.231029 0.698188 0.454948 -0.228638 0.716955 0.496212 -0.230713 0.733089 0.468718 -0.227973 0.744151 0.456561 -0.199883 0.779227 0.411687 -0.109792 0.802394 0.351876 -0.075211 0.803720 0.280179 -0.065524 0.698442 0.431939 -0.138528 0.706325 0.376427 -0.165048 0.714487 0.321128 -0.191575 0.681547 0.321059 -0.162314 0.652426 0.319048 -0.128861 0.623925 0.316826 -0.095244 0.645293 0.312981 -0.077171 0.797403 0.459147 -0.181260 0.823273 0.403491 -0.190135 0.849680 0.348197 -0.199239 0.817818 0.360920 -0.227322 0.785788 0.373227 -0.255415 0.753632 0.385119 -0.283537 0.754137 0.411675 -0.274092 0.782862 0.226182 -0.029314 0.751588 0.272910 -0.061387 0.722593 0.319959 -0.095075 0.718107 0.281272 -0.112250 0.713010 0.243057 -0.130428 0.707144 0.204802 -0.148484 0.715060 0.181227 -0.162089 0.824847 0.218666 -0.086904 0.810175 0.244860 -0.145475 0.793986 0.273640 -0.201913 0.755948 0.255045 -0.198505 0.717603 0.237991 -0.193561 0.679120 0.221152 -0.187787 0.678110 0.249289 -0.184466 0.870669 0.229827 -0.008278 
12.104000 0.659714 0.463249 -0.228582 0.696181 0.456150 -0.228425 0.713223 0.498165 -0.231612 0.730519 0.471305 -0.229954 0.741836 0.459899 -0.201761 0.778225 0.417274 -0.111788 0.801972 0.357950 -0.077723 0.806440 0.286660 -0.070258 0.698030 0.438532 -0.141221 0.705001 0.382500 -0.166835 0.711841 0.326939 -0.193783 0.679213 0.325230 -0.164186 0.650022 0.322084 -0.130331 0.623363 0.317502 -0.094788 0.643575 0.305485 -0.078611 0.799911 0.462891 -0.183604 0.826193 0.407476 -0.193110 0.852825 0.352216 -0.202970 0.819565 0.364071 -0.229774 0.786134 0.375779 -0.256494 0.752604 0.387361 -0.283239 0.750389 0.414478 -0.275818 0.789188 0.231390 -0.034501 0.755088 0.278009 -0.065071 0.723076 0.324919 -0.098248 0.719672 0.285927 -0.115896 0.716226 0.246386 -0.132815 0.713295 0.205990 -0.146404 0.721111 0.181375 -0.157832 0.829220 0.226179 -0.093243 0.810929 0.250698 -0.151300 0.791443 0.276994 -0.207712 0.755512 0.255166 -0.201803 0.718973 0.235472 -0.194442 0.681732 0.216055 -0.185964 0.681998 0.244115 -0.188122 0.877287 0.237045 -0.017109 
12.136000 0.656577 0.458269 -0.230209 0.693383 0.453425 -0.229515 0.708002 0.496254 -0.233501 0.726876 0.470542 -0.231062 0.738628 0.459208 -0.202964 0.776691 0.416627 -0.113486 0.800128 0.357605 -0.077877 0.803133 0.286320 -0.067171 0.696293 0.435362 -0.144644 0.705580 0.379863 -0.170808 0.715613 0.324460 -0.196909 0.682251 0.323506 -0.168424 0.650915 0.321948 -0.137642 0.621867 0.319380 -0.105092 0.642065 0.308904 -0.088332 0.795129 0.463885 -0.185000 0.822831 0.408940 -0.192779 0.850896 0.354315 -0.200750 0.817803 0.365348 -0.228196 0.784574 0.375926 -0.255807 0.751215 0.386093 -0.283550 0.748255 0.413471 -0.277630 0.783440 0.232771 -0.029861 0.750209 0.278331 -0.062618 0.720017 0.324520 -0.098636 0.716744 0.285580 -0.115453 0.713228 0.246201 -0.131204 0.709207 0.206582 -0.145372 0.717081 0.182166 -0.156815 0.825754 0.224905 -0.087694 0.809348 0.249710 -0.146235 0.791891 0.276720 -0.203052 0.755320 0.255844 -0.198417 0.718124 0.236692 -0.192554 0.680120 0.219160 -0.185347 0.683889 0.246629 -0.191369 0.873517 0.238001 -0.012572 
12.168000 0.656793 0.460128 -0.228460 0.693555 0.455065 -0.227358 0.708538 0.497246 -0.234867 0.727207 0.471668 -0.230331 0.739934 0.460485 -0.202612 0.781777 0.417372 -0.115526 0.801537 0.358661 -0.078069 0.803544 0.287779 -0.068138 0.700233 0.433557 -0.144784 0.708078 0.378625 -0.172752 0.716424 0.323707 -0.200257 0.683044 0.322062 -0.171293 0.652911 0.319618 -0.138718 0.623899 0.317081 -0.105439 0.644463 0.310629 -0.087409 0.797854 0.464905 -0.187367 0.823607 0.408702 -0.193536 0.850119 0.352775 -0.200456 0.816612 0.363895 -0.227280 0.782473 0.374675 -0.253632 0.747979 0.385135 -0.279803 0.741672 0.412477 -0.277093 0.782934 0.234117 -0.031877 0.749802 0.280146 -0.064277 0.718510 0.326289 -0.098551 0.714747 0.287327 -0.115529 0.710729 0.248280 -0.131874 0.706441 0.209033 -0.147430 0.713425 0.184046 -0.158554 0.825441 0.226042 -0.088032 0.809609 0.250289 -0.146883 0.793365 0.275202 -0.204674 0.756106 0.255009 -0.200385 0.717768 0.238022 -0.194781 0.679045 0.222391 -0.188387 0.679739 0.250693 -0.191218 0.871697 0.239399 -0.011690 
12.204000 0.656901 0.461654 -0.232203 0.693272 0.454008 -0.231338 0.710819 0.495894 -0.232091 0.727682 0.468723 -0.231131 0.739693 0.457001 -0.203392 0.777997 0.413194 -0.115083 0.801935 0.354891 -0.079549 0.805164 0.283715 -0.070707 0.695346 0.426731 -0.142539 0.703090 0.372731 -0.172333 0.711175 0.318921 -0.202280 0.679984 0.317186 -0.171185 0.650996 0.314445 -0.137357 0.623617 0.310943 -0.102379 0.644849 0.305774 -0.084351 0.790362 0.461222 -0.187365 0.820784 0.407571 -0.194149 0.851371 0.353937 -0.201738 0.818363 0.363887 -0.229758 0.784883 0.374046 -0.257345 0.751556 0.385108 -0.284351 0.746445 0.412522 -0.280058 0.785283 0.228878 -0.035776 0.750683 0.275215 -0.065969 0.718290 0.321810 -0.097989 0.713652 0.283036 -0.115271 0.709390 0.244327 -0.132658 0.706631 0.205552 -0.149357 0.714617 0.181288 -0.161440 0.828985 0.222931 -0.091023 0.812245 0.249504 -0.148640 0.794803 0.276837 -0.204859 0.758295 0.255170 -0.200897 0.720232 0.237006 -0.196089 0.681534 0.220805 -0.191078 0.681371 0.249265 -0.191302 0.872500 0.236197 -0.011990 
12.236000 0.660191 0.456542 -0.241683 0.696594 0.451015 -0.236694 0.711271 0.493800 -0.233226 0.729640 0.467670 -0.231452 0.742629 0.455175 -0.204432 0.783881 0.408845 -0.118566 0.803452 0.351163 -0.079714 0.804022 0.280508 -0.069333 0.699498 0.420809 -0.139875 0.704194 0.368391 -0.172443 0.708253 0.316817 -0.205752 0.678706 0.316485 -0.172152 0.650267 0.313414 -0.138312 0.623092 0.309599 -0.103424 0.641434 0.293727 -0.088789 0.793452 0.459844 -0.189612 0.821731 0.404762 -0.194240 0.850670 0.350047 -0.199501 0.817726 0.359578 -0.227618 0.784350 0.368968 -0.255302 0.750846 0.378317 -0.282718 0.749715 0.406498 -0.282713 0.782148 0.227530 -0.033231 0.747184 0.274195 -0.063732 0.712536 0.321412 -0.094489 0.708513 0.283394 -0.113520 0.705986 0.244988 -0.131226 0.704259 0.206376 -0.147808 0.712169 0.182084 -0.159915 0.825568 0.218240 -0.087588 0.809564 0.245503 -0.144859 0.794010 0.272748 -0.201936 0.756003 0.253913 -0.198276 0.717348 0.237270 -0.194234 0.678600 0.220792 -0.190151 0.675820 0.248695 -0.192397 0.870310 0.232983 -0.010155 
12.272000 0.658883 0.466067 -0.232338 0.694786 0.456684 -0.231543 0.714277 0.497523 -0.230754 0.729772 0.469521 -0.230664 0.742325 0.456878 -0.203475 0.781511 0.409615 -0.116691 0.803995 0.351947 -0.079376 0.804909 0.280944 -0.069729 0.696829 0.419535 -0.137650 0.701530 0.366758 -0.170073 0.705729 0.314516 -0.203766 0.677552 0.314988 -0.169859 0.652713 0.314227 -0.132955 0.629815 0.312632 -0.095016 0.645493 0.292551 -0.082539 0.789401 0.456518 -0.190527 0.820736 0.403171 -0.194412 0.852452 0.349994 -0.199959 0.820138 0.359251 -0.229288 0.786990 0.368639 -0.258251 0.754189 0.379175 -0.286253 0.751560 0.407084 -0.283468 0.783934 0.227166 -0.034102 0.749487 0.273677 -0.064627 0.715488 0.320740 -0.095107 0.712958 0.282238 -0.113517 0.710546 0.243621 -0.131613 0.707838 0.204646 -0.148956 0.715042 0.180206 -0.161321 0.826324 0.218894 -0.088389 0.810461 0.244434 -0.146595 0.793970 0.271739 -0.203506 0.755929 0.252852 -0.200141 0.717537 0.235886 -0.195227 0.679198 0.218723 -0.189123 0.671568 0.246003 -0.188765 0.871899 0.232346 -0.011905 
12.340000 0.658208 0.473629 -0.231443 0.693116 0.461016 -0.231426 0.716391 0.499753 -0.228927 0.729332 0.470502 -0.230304 0.742569 0.457447 -0.203591 0.784847 0.408461 -0.119268 0.803713 0.350996 -0.079163 0.804107 0.280169 -0.066779 0.700732 0.423245 -0.139270 0.703563 0.369250 -0.169920 0.705788 0.315699 -0.201141 0.678577 0.319103 -0.166338 0.656113 0.320382 -0.128098 0.636645 0.321121 -0.087992 0.651526 0.300721 -0.074919 0.791904 0.457579 -0.191408 0.821885 0.403424 -0.194363 0.852079 0.349436 -0.199142 0.820192 0.359511 -0.228764 0.787189 0.369383 -0.257957 0.754424 0.380144 -0.286219 0.750152 0.407742 -0.282545 0.782730 0.228087 -0.028601 0.750854 0.275559 -0.059476 0.721010 0.322518 -0.093702 0.713642 0.283066 -0.108977 0.706650 0.242921 -0.123387 0.702727 0.202582 -0.135506 0.710453 0.177615 -0.146178 0.824552 0.217400 -0.084741 0.806372 0.240897 -0.143208 0.785787 0.267196 -0.199080 0.748111 0.248035 -0.192212 0.710173 0.230598 -0.184199 0.672079 0.212010 -0.175855 0.663586 0.238878 -0.174313 0.870645 0.231763 -0.008324 
12.372000 0.658035 0.468543 -0.239031 0.693582 0.457981 -0.237613 0.714086 0.497660 -0.230272 0.728875 0.469425 -0.233253 0.740802 0.458104 -0.205264 0.779232 0.415435 -0.116075 0.803205 0.357047 -0.079964 0.809538 0.285747 -0.069382 0.697497 0.433001 -0.143610 0.707621 0.375934 -0.165547 0.717570 0.319124 -0.188050 0.685575 0.321894 -0.158179 0.656211 0.325501 -0.125307 0.628849 0.328491 -0.091019 0.648043 0.315432 -0.074903 0.794668 0.463885 -0.187912 0.822970 0.408905 -0.193378 0.851657 0.354200 -0.198915 0.819341 0.364327 -0.227543 0.786843 0.374376 -0.255904 0.754464 0.384470 -0.284433 0.749579 0.411747 -0.279334 0.795939 0.231401 -0.030774 0.759910 0.277140 -0.058894 0.724739 0.322168 -0.089194 0.720961 0.282737 -0.105915 0.716487 0.242458 -0.122271 0.712203 0.202219 -0.135587 0.718191 0.177108 -0.147112 0.829945 0.224285 -0.090405 0.808586 0.245503 -0.148199 0.787005 0.268617 -0.205030 0.751102 0.247763 -0.195688 0.714368 0.230328 -0.184735 0.677447 0.212692 -0.171910 0.673566 0.240761 -0.170815 0.884382 0.239540 -0.019572 
12.404000 0.658172 0.469211 -0.239305 0.693900 0.459273 -0.237869 0.713780 0.499345 -0.231034 0.729060 0.471347 -0.233806 0.740705 0.460391 -0.205611 0.778101 0.418527 -0.115982 0.797823 0.359961 -0.077454 0.806683 0.288752 -0.067607 0.698009 0.440105 -0.146459 0.706438 0.381922 -0.166503 0.716082 0.323700 -0.185775 0.684148 0.324652 -0.155787 0.655172 0.326430 -0.122330 0.627405 0.328457 -0.088378 0.646360 0.315389 -0.072049 0.797285 0.462389 -0.189590 0.823925 0.406614 -0.194416 0.850910 0.350986 -0.199737 0.818896 0.362118 -0.228427 0.786567 0.373379 -0.256919 0.754204 0.385005 -0.284978 0.749349 0.412109 -0.279044 0.795237 0.233751 -0.029304 0.757232 0.278643 -0.057056 0.721278 0.324117 -0.085923 0.717175 0.285467 -0.103825 0.712589 0.246234 -0.120778 0.707970 0.206533 -0.135708 0.714185 0.182038 -0.148366 0.829049 0.228289 -0.089334 0.806932 0.249905 -0.146572 0.784784 0.273202 -0.203032 0.748765 0.252143 -0.194889 0.711780 0.234675 -0.184761 0.674250 0.218677 -0.172919 0.672752 0.246967 -0.172348 0.884576 0.244011 -0.021677 
12.440000 0.654992 0.462028 -0.236014 0.691304 0.454153 -0.234725 0.709051 0.495598 -0.229489 0.725911 0.468448 -0.231244 0.739856 0.456901 -0.204032 0.785034 0.413516 -0.117241 0.804757 0.354943 -0.079134 0.809139 0.283877 -0.069565 0.702642 0.433193 -0.139537 0.708759 0.376902 -0.164714 0.715284 0.320763 -0.190306 0.685183 0.325790 -0.158623 0.656639 0.329806 -0.124598 0.629460 0.333013 -0.089518 0.648403 0.320030 -0.072868 0.797256 0.461067 -0.189464 0.823546 0.405244 -0.195912 0.850142 0.349552 -0.203190 0.817280 0.361289 -0.230574 0.784346 0.373089 -0.257846 0.751709 0.385179 -0.284994 0.747213 0.412610 -0.280226 0.792978 0.229768 -0.031808 0.758434 0.277464 -0.060154 0.723455 0.324151 -0.089153 0.719491 0.285503 -0.107247 0.714849 0.246135 -0.125160 0.710692 0.206385 -0.140000 0.715994 0.181131 -0.151483 0.829984 0.222368 -0.090711 0.810276 0.246901 -0.147908 0.790792 0.272087 -0.204840 0.753974 0.251911 -0.197734 0.716468 0.234739 -0.188715 0.678383 0.218737 -0.178147 0.676255 0.246939 -0.177391 0.882376 0.236970 -0.019592 
12.472000 0.660661 0.469044 -0.233838 0.695901 0.457239 -0.233762 0.717983 0.496435 -0.228474 0.731661 0.467633 -0.231343 0.743023 0.456938 -0.202931 0.779851 0.416577 -0.112256 0.800965 0.357531 -0.075510 0.807368 0.286139 -0.066615 0.700879 0.440161 -0.144435 0.706974 0.381912 -0.164542 0.712790 0.324205 -0.185210 0.681350 0.328294 -0.154739 0.652931 0.331643 -0.120869 0.626428 0.334175 -0.085739 0.645481 0.320231 -0.070092 0.801850 0.461568 -0.184001 0.826245 0.404997 -0.191469 0.850915 0.348617 -0.199126 0.819049 0.361468 -0.227173 0.786971 0.373972 -0.255228 0.754713 0.386166 -0.283338 0.748694 0.413611 -0.280988 0.792591 0.230958 -0.029740 0.755718 0.277301 -0.056899 0.720278 0.323816 -0.085732 0.716223 0.285577 -0.104324 0.712056 0.246922 -0.122237 0.708104 0.208063 -0.138601 0.713684 0.183278 -0.150955 0.829423 0.225461 -0.088605 0.808730 0.250502 -0.145090 0.787849 0.276579 -0.200759 0.751430 0.255528 -0.194245 0.713888 0.238162 -0.186258 0.675878 0.221584 -0.176334 0.674644 0.249905 -0.175319 0.881320 0.239630 -0.016092 
12.508000 0.659521 0.467990 -0.238052 0.694632 0.455626 -0.237388 0.716971 0.494598 -0.230772 0.730300 0.465655 -0.233812 0.741072 0.455388 -0.205022 0.774459 0.416680 -0.112136 0.801379 0.359559 -0.076257 0.809612 0.288328 -0.067192 0.693417 0.436124 -0.141243 0.703128 0.377806 -0.159934 0.713197 0.319950 -0.178905 0.682207 0.326869 -0.149195 0.652769 0.332947 -0.116828 0.625548 0.337957 -0.083002 0.643443 0.322707 -0.067355 0.791148 0.458738 -0.187587 0.821041 0.404804 -0.193612 0.851159 0.350980 -0.200263 0.818320 0.360930 -0.228556 0.785424 0.371316 -0.256986 0.752690 0.382484 -0.284849 0.748192 0.410218 -0.281982 0.797699 0.232919 -0.029578 0.759100 0.278357 -0.054877 0.721329 0.323504 -0.080264 0.719286 0.285751 -0.100335 0.716217 0.247748 -0.120637 0.712667 0.208749 -0.139109 0.717119 0.183898 -0.151623 0.831801 0.227969 -0.089423 0.811230 0.250906 -0.147034 0.791007 0.275667 -0.203959 0.754791 0.254797 -0.196773 0.717223 0.238815 -0.186918 0.679235 0.223154 -0.175371 0.678566 0.251429 -0.173599 0.885432 0.243026 -0.017828 
12.540000 0.657989 0.468929 -0.242053 0.693013 0.456902 -0.239625 0.715057 0.495691 -0.232122 0.728745 0.466841 -0.234525 0.739417 0.456840 -0.205528 0.774153 0.417412 -0.113517 0.796526 0.359245 -0.076207 0.805485 0.288077 -0.068387 0.693485 0.435976 -0.143486 0.700353 0.377903 -0.164327 0.707399 0.319670 -0.185483 0.675087 0.322557 -0.155953 0.646093 0.325126 -0.122475 0.619577 0.326840 -0.087231 0.638940 0.312418 -0.072379 0.792672 0.461735 -0.187228 0.821583 0.407116 -0.192708 0.850614 0.352573 -0.198382 0.817961 0.362572 -0.226767 0.785291 0.372776 -0.255250 0.752669 0.383243 -0.283568 0.750200 0.411057 -0.279873 0.793333 0.232087 -0.032166 0.752649 0.275710 -0.059255 0.713930 0.320428 -0.086800 0.712217 0.282526 -0.106320 0.710276 0.244399 -0.125049 0.707814 0.205828 -0.142019 0.714218 0.181408 -0.154704 0.829411 0.228360 -0.090472 0.808471 0.250696 -0.147921 0.787356 0.274067 -0.204949 0.750696 0.253258 -0.198470 0.712955 0.236771 -0.189187 0.675190 0.219390 -0.178782 0.672206 0.247618 -0.177921 0.882685 0.244463 -0.020220 
12.572000 0.657985 0.464412 -0.236051 0.693661 0.454544 -0.233412 0.713684 0.495041 -0.228661 0.728944 0.466925 -0.229241 0.741557 0.456151 -0.201081 0.781470 0.416043 -0.110173 0.802483 0.356508 -0.074140 0.807781 0.284674 -0.067919 0.700849 0.439590 -0.135307 0.707693 0.382401 -0.158419 0.714813 0.325592 -0.182303 0.680644 0.323984 -0.155394 0.648341 0.321977 -0.125577 0.618199 0.319115 -0.094156 0.637970 0.308804 -0.076804 0.797479 0.456869 -0.186030 0.824051 0.401249 -0.192933 0.851021 0.345886 -0.200902 0.818298 0.358197 -0.228448 0.785180 0.370731 -0.255926 0.752274 0.383937 -0.282904 0.749508 0.411514 -0.277883 0.793666 0.228433 -0.032546 0.755627 0.273967 -0.059042 0.718528 0.319690 -0.085824 0.715700 0.281992 -0.105761 0.712218 0.243727 -0.124650 0.709198 0.205311 -0.142339 0.715219 0.181629 -0.156556 0.828677 0.224556 -0.092050 0.808098 0.250571 -0.148470 0.787572 0.277319 -0.204412 0.751058 0.256580 -0.197044 0.713872 0.238745 -0.187915 0.676267 0.221078 -0.177828 0.673216 0.249164 -0.176513 0.882047 0.237089 -0.018787 
12.640000 0.659901 0.467480 -0.233623 0.696003 0.459373 -0.230767 0.713921 0.500749 -0.225674 0.730558 0.473426 -0.226360 0.742829 0.461527 -0.198627 0.781677 0.417341 -0.109796 0.803611 0.356820 -0.075030 0.808967 0.284616 -0.066690 0.701528 0.444028 -0.135559 0.708174 0.386929 -0.158908 0.715220 0.330031 -0.182353 0.681930 0.327039 -0.153736 0.649767 0.322951 -0.123382 0.618156 0.318186 -0.092489 0.633151 0.305119 -0.072317 0.799391 0.460986 -0.183983 0.825805 0.405244 -0.191019 0.852615 0.349981 -0.198119 0.820964 0.362404 -0.226699 0.788910 0.374512 -0.255055 0.756837 0.386251 -0.283447 0.752621 0.413427 -0.277354 0.794268 0.229147 -0.030089 0.757662 0.274999 -0.057462 0.722114 0.320983 -0.085688 0.716607 0.282448 -0.103281 0.711309 0.243790 -0.120567 0.706472 0.205067 -0.137579 0.712778 0.181561 -0.151960 0.828740 0.223753 -0.089725 0.808237 0.247588 -0.146811 0.787007 0.273074 -0.202587 0.749788 0.253955 -0.193667 0.711522 0.239059 -0.182634 0.673093 0.224242 -0.171044 0.669740 0.252440 -0.169886 0.883713 0.235579 -0.019267 
12.672000 0.660356 0.469436 -0.233759 0.696690 0.462564 -0.230611 0.713275 0.504475 -0.226217 0.730830 0.477707 -0.226383 0.742531 0.465250 -0.198643 0.780456 0.417668 -0.111424 0.804813 0.357060 -0.078600 0.809325 0.285107 -0.068260 0.700280 0.442478 -0.138583 0.709783 0.384770 -0.159398 0.719842 0.327324 -0.180251 0.683993 0.324670 -0.154964 0.649413 0.320430 -0.127602 0.615278 0.316018 -0.099743 0.632207 0.304568 -0.080161 0.798758 0.462757 -0.184434 0.825803 0.407118 -0.190798 0.853343 0.351933 -0.197336 0.821982 0.363818 -0.226386 0.790255 0.375549 -0.255207 0.758409 0.386844 -0.284067 0.752926 0.413366 -0.276340 0.794463 0.231032 -0.029939 0.756234 0.276341 -0.056665 0.719076 0.322110 -0.083789 0.712934 0.283608 -0.100908 0.706390 0.245237 -0.117660 0.700093 0.206935 -0.134502 0.706680 0.183594 -0.149028 0.828021 0.223245 -0.089212 0.806166 0.246666 -0.145632 0.783965 0.271858 -0.200850 0.746125 0.254375 -0.191251 0.707358 0.241040 -0.179799 0.668255 0.229006 -0.167676 0.666030 0.257290 -0.167359 0.884097 0.236806 -0.020313 
12.736000 0.658316 0.467483 -0.238241 0.693989 0.457753 -0.234897 0.713222 0.498044 -0.227020 0.728799 0.470150 -0.228879 0.740120 0.458963 -0.200597 0.777005 0.417411 -0.110389 0.799591 0.357412 -0.075475 0.805843 0.285417 -0.067515 0.699193 0.442761 -0.144933 0.708305 0.384956 -0.165394 0.718488 0.327473 -0.185008 0.684944 0.323176 -0.156929 0.653490 0.318263 -0.126117 0.623397 0.313218 -0.094297 0.643539 0.305106 -0.076156 0.801690 0.463624 -0.180564 0.826197 0.407437 -0.190342 0.851189 0.351497 -0.200157 0.818946 0.362704 -0.228298 0.786696 0.373596 -0.256317 0.754680 0.384233 -0.284574 0.746743 0.410630 -0.278701 0.792856 0.229818 -0.030437 0.756658 0.275856 -0.057857 0.721057 0.321656 -0.086310 0.716844 0.282970 -0.103958 0.711453 0.244140 -0.121502 0.707541 0.205431 -0.138937 0.710987 0.182331 -0.154865 0.825658 0.224745 -0.091031 0.806422 0.249791 -0.148111 0.787670 0.275828 -0.204588 0.751237 0.255967 -0.195397 0.713557 0.240400 -0.184331 0.675511 0.226858 -0.172357 0.674556 0.255224 -0.173878 0.881258 0.236873 -0.021184 
12.772000 0.655167 0.462971 -0.236023 0.691052 0.453578 -0.234533 0.710612 0.493969 -0.227691 0.726364 0.466221 -0.230208 0.739970 0.455944 -0.202339 0.784393 0.417075 -0.113701 0.802497 0.357643 -0.075538 0.809388 0.286000 -0.067112 0.705549 0.440597 -0.144685 0.712157 0.382088 -0.163992 0.719099 0.323933 -0.183171 0.685972 0.322481 -0.154459 0.655182 0.321739 -0.122937 0.626394 0.320581 -0.090027 0.647656 0.316344 -0.071911 0.806646 0.462317 -0.185643 0.828614 0.404768 -0.192897 0.850919 0.347369 -0.200193 0.818878 0.359872 -0.228121 0.786900 0.372236 -0.256155 0.755007 0.384449 -0.284369 0.746079 0.410793 -0.279942 0.796746 0.230666 -0.029729 0.759297 0.276442 -0.056283 0.722785 0.321904 -0.084169 0.718645 0.283067 -0.101417 0.713400 0.244206 -0.119187 0.708349 0.205294 -0.136971 0.710712 0.181329 -0.151801 0.829489 0.225195 -0.089984 0.808469 0.248207 -0.147160 0.787984 0.272207 -0.203932 0.751485 0.252441 -0.194736 0.713562 0.238364 -0.183195 0.675359 0.225723 -0.170518 0.674924 0.254386 -0.170555 0.885995 0.238220 -0.021974 
12.836000 0.656863 0.460072 -0.234867 0.693499 0.453699 -0.234109 0.709540 0.496022 -0.229493 0.727481 0.469595 -0.231294 0.741716 0.456804 -0.204890 0.787093 0.410013 -0.120290 0.806018 0.350718 -0.081842 0.811353 0.279367 -0.070134 0.705154 0.438356 -0.138383 0.709878 0.380536 -0.160032 0.715669 0.323245 -0.180802 0.685469 0.324604 -0.149446 0.656697 0.325708 -0.115662 0.629479 0.326355 -0.081102 0.651141 0.321154 -0.063739 0.799835 0.459312 -0.191357 0.825286 0.403079 -0.195218 0.850710 0.346776 -0.200231 0.818602 0.358781 -0.228666 0.786473 0.371050 -0.257463 0.754684 0.384154 -0.285542 0.747951 0.411078 -0.280371 0.798442 0.225922 -0.029997 0.762413 0.273133 -0.055918 0.725633 0.319766 -0.081214 0.721766 0.282056 -0.101205 0.717307 0.244013 -0.120910 0.712494 0.205764 -0.138977 0.715522 0.182438 -0.154636 0.828328 0.217065 -0.091651 0.807906 0.243540 -0.147789 0.788827 0.271581 -0.203897 0.751369 0.253896 -0.195292 0.713266 0.240806 -0.183536 0.674934 0.228873 -0.169763 0.674758 0.257363 -0.168275 0.887720 0.232550 -0.023684 
12.868000 0.659031 0.458725 -0.233887 0.695791 0.452874 -0.233528 0.711054 0.495610 -0.230002 0.729344 0.469418 -0.231559 0.743264 0.456729 -0.205103 0.787071 0.410198 -0.120282 0.805345 0.350831 -0.081925 0.812169 0.279577 -0.071336 0.705202 0.439248 -0.137370 0.707986 0.380662 -0.157311 0.711935 0.322439 -0.176928 0.684096 0.328050 -0.143254 0.658060 0.333298 -0.107540 0.632804 0.338209 -0.071452 0.654117 0.329119 -0.055378 0.799934 0.457221 -0.193331 0.824751 0.400635 -0.196530 0.849226 0.343906 -0.200703 0.817005 0.356011 -0.229081 0.784588 0.368286 -0.257763 0.752510 0.381409 -0.285646 0.748984 0.408854 -0.279940 0.801064 0.225624 -0.031267 0.764014 0.273834 -0.053686 0.727229 0.321715 -0.076947 0.723831 0.284757 -0.098593 0.720056 0.247145 -0.120449 0.718243 0.208613 -0.139828 0.720634 0.185255 -0.155515 0.831145 0.218054 -0.093690 0.809900 0.245234 -0.149186 0.789196 0.274784 -0.204033 0.751459 0.257328 -0.195815 0.713720 0.242986 -0.184669 0.676002 0.227788 -0.170676 0.676560 0.255786 -0.167869 0.888506 0.233534 -0.024253 
12.936000 0.661732 0.464739 -0.232828 0.698058 0.458502 -0.228476 0.714616 0.500640 -0.230604 0.732180 0.474222 -0.226351 0.744816 0.461089 -0.199207 0.784052 0.411855 -0.112716 0.805446 0.352929 -0.075593 0.810466 0.281503 -0.066452 0.701539 0.435917 -0.130951 0.703328 0.378185 -0.153656 0.706421 0.320441 -0.175872 0.678448 0.325285 -0.142894 0.652936 0.328688 -0.106860 0.630128 0.331397 -0.069424 0.653177 0.323629 -0.054937 0.795413 0.452799 -0.189152 0.824608 0.398349 -0.193616 0.853859 0.343836 -0.199766 0.821968 0.354951 -0.228928 0.789831 0.366696 -0.258387 0.758243 0.379835 -0.287021 0.754381 0.407223 -0.281689 0.796860 0.227110 -0.027915 0.762026 0.275655 -0.053522 0.727339 0.323802 -0.080499 0.720412 0.285264 -0.097502 0.711935 0.246904 -0.114994 0.703909 0.208447 -0.130181 0.710174 0.184338 -0.143525 0.827839 0.219791 -0.089799 0.805486 0.245409 -0.145668 0.783639 0.271162 -0.201154 0.746369 0.253471 -0.190209 0.708425 0.240161 -0.176813 0.670240 0.226369 -0.163255 0.669188 0.254742 -0.163251 0.887066 0.232640 -0.023461 
12.968000 0.660499 0.463084 -0.232996 0.696788 0.458451 -0.226749 0.712129 0.500827 -0.231587 0.730310 0.475447 -0.224523 0.742472 0.462464 -0.197063 0.780345 0.413634 -0.109713 0.805201 0.354657 -0.074950 0.810818 0.283004 -0.066741 0.697920 0.435672 -0.129954 0.701858 0.377807 -0.152126 0.705248 0.320291 -0.175656 0.678995 0.326474 -0.141218 0.655822 0.331447 -0.103492 0.634094 0.335754 -0.065174 0.656070 0.325674 -0.050326 0.792530 0.453882 -0.186498 0.822216 0.399625 -0.192062 0.852489 0.345682 -0.198024 0.821765 0.356835 -0.228042 0.790750 0.368018 -0.257922 0.759771 0.379383 -0.287836 0.752147 0.406205 -0.283480 0.798486 0.227849 -0.028960 0.762565 0.276199 -0.052709 0.727069 0.323900 -0.078126 0.721109 0.285716 -0.096400 0.713382 0.246889 -0.114541 0.707093 0.207689 -0.129235 0.710647 0.183031 -0.142301 0.828468 0.221769 -0.090464 0.805566 0.247534 -0.145692 0.783698 0.273219 -0.201226 0.747213 0.254512 -0.189462 0.709894 0.239475 -0.176106 0.672361 0.225128 -0.162304 0.670475 0.253437 -0.162558 0.887486 0.233206 -0.023754 
13.036000 0.660796 0.466304 -0.235438 0.696297 0.455925 -0.232396 0.717105 0.496147 -0.233354 0.731653 0.467771 -0.230663 0.745007 0.455078 -0.203803 0.785923 0.408140 -0.117227 0.806681 0.349056 -0.079999 0.809581 0.277359 -0.071181 0.702487 0.431672 -0.132518 0.703388 0.374968 -0.157591 0.704097 0.318623 -0.183373 0.677801 0.323615 -0.148424 0.654712 0.327006 -0.110200 0.633543 0.329569 -0.070990 0.654750 0.319486 -0.054934 0.792818 0.452052 -0.192809 0.819566 0.396332 -0.195903 0.846263 0.340592 -0.200509 0.814022 0.351945 -0.229290 0.781654 0.363912 -0.258502 0.749956 0.377315 -0.286852 0.745730 0.404271 -0.279837 0.794597 0.222943 -0.033142 0.759335 0.270783 -0.059156 0.725156 0.318806 -0.084971 0.720421 0.281428 -0.105303 0.715106 0.243995 -0.125708 0.710260 0.205657 -0.144297 0.715038 0.181037 -0.157376 0.826967 0.215728 -0.094489 0.807700 0.241842 -0.151443 0.789033 0.269891 -0.208036 0.751174 0.252064 -0.201345 0.713447 0.236442 -0.191742 0.675938 0.219935 -0.179704 0.675047 0.248147 -0.176917 0.883669 0.228072 -0.024681 
13.068000 0.659481 0.464441 -0.233996 0.694947 0.453528 -0.230812 0.716106 0.493746 -0.231533 0.730319 0.465225 -0.228704 0.743189 0.453881 -0.201018 0.782986 0.411887 -0.111349 0.805701 0.352192 -0.076405 0.809685 0.280352 -0.068852 0.700773 0.437459 -0.130128 0.702103 0.380201 -0.153894 0.703374 0.323402 -0.178468 0.676927 0.327208 -0.143692 0.654140 0.329461 -0.105090 0.633438 0.330848 -0.065599 0.655312 0.320988 -0.050263 0.795813 0.453138 -0.187648 0.821026 0.396983 -0.195065 0.846490 0.341125 -0.202950 0.813047 0.353529 -0.229505 0.780002 0.366331 -0.256582 0.747436 0.379870 -0.284144 0.745579 0.407386 -0.278028 0.794817 0.224902 -0.032159 0.760013 0.273695 -0.056459 0.725377 0.321844 -0.081033 0.720908 0.284764 -0.102052 0.716164 0.247148 -0.123358 0.712678 0.208771 -0.142915 0.717313 0.184485 -0.156617 0.827750 0.219365 -0.093363 0.808711 0.247271 -0.149364 0.790551 0.277151 -0.204670 0.753433 0.258121 -0.198013 0.716199 0.240919 -0.189436 0.678552 0.223532 -0.179236 0.677537 0.251473 -0.175465 0.883790 0.230008 -0.023217 
13.104000 0.659832 0.461588 -0.232293 0.695751 0.451971 -0.231354 0.715365 0.492974 -0.231423 0.730711 0.464916 -0.230747 0.743152 0.454028 -0.202902 0.780856 0.413501 -0.112693 0.804294 0.355208 -0.076433 0.809622 0.283788 -0.068742 0.697949 0.436318 -0.132994 0.700219 0.378446 -0.155338 0.702282 0.320906 -0.178502 0.675986 0.327604 -0.143899 0.652366 0.332582 -0.106584 0.631807 0.335755 -0.067491 0.652409 0.321254 -0.054302 0.791611 0.453259 -0.190291 0.818288 0.397729 -0.196598 0.845181 0.342358 -0.203744 0.812030 0.354112 -0.231045 0.778887 0.366212 -0.258735 0.746068 0.379122 -0.286107 0.745610 0.406725 -0.280231 0.796292 0.228472 -0.031405 0.759379 0.275389 -0.057045 0.722864 0.322016 -0.084014 0.719896 0.284350 -0.103842 0.716303 0.246275 -0.123383 0.712524 0.207866 -0.141102 0.718926 0.183948 -0.154722 0.829842 0.223203 -0.092950 0.808147 0.250961 -0.148337 0.786534 0.280705 -0.202540 0.750215 0.259865 -0.195781 0.713975 0.239965 -0.187782 0.677423 0.219840 -0.177945 0.675108 0.247623 -0.173664 0.884761 0.234968 -0.021578 
13.136000 0.654997 0.454894 -0.230598 0.691767 0.450170 -0.232724 0.705895 0.493024 -0.237797 0.724966 0.467346 -0.236977 0.737377 0.457998 -0.208537 0.776728 0.420667 -0.117810 0.801278 0.363254 -0.080431 0.809307 0.292158 -0.069822 0.695923 0.445054 -0.144550 0.699619 0.385732 -0.162641 0.703795 0.326545 -0.180856 0.672544 0.328767 -0.150521 0.644099 0.330324 -0.117162 0.619136 0.330731 -0.081498 0.641090 0.320456 -0.066912 0.790880 0.455367 -0.197195 0.816339 0.398838 -0.200331 0.842556 0.342696 -0.203904 0.808785 0.353309 -0.230658 0.775269 0.364719 -0.257506 0.742316 0.377111 -0.284676 0.747034 0.404248 -0.278772 0.797314 0.237937 -0.030763 0.757454 0.281756 -0.058407 0.718160 0.325809 -0.085668 0.713811 0.287167 -0.103262 0.710354 0.248992 -0.121674 0.706890 0.210937 -0.141040 0.712777 0.189043 -0.157928 0.831137 0.231064 -0.090731 0.808460 0.253925 -0.147359 0.784951 0.280217 -0.202174 0.747475 0.261857 -0.194980 0.709076 0.248609 -0.184084 0.670903 0.232780 -0.172002 0.667643 0.260770 -0.169530 0.886164 0.247616 -0.020876 
13.172000 0.653832 0.453705 -0.231214 0.690650 0.449481 -0.233514 0.704294 0.492606 -0.238140 0.723711 0.467191 -0.237592 0.736911 0.457573 -0.209498 0.778763 0.420319 -0.119298 0.800404 0.362097 -0.081038 0.807039 0.290473 -0.070715 0.699799 0.448465 -0.147254 0.701684 0.388791 -0.164442 0.704618 0.329163 -0.181532 0.673522 0.330932 -0.151006 0.645776 0.331869 -0.116640 0.621050 0.331557 -0.080470 0.642780 0.320681 -0.065859 0.797923 0.454269 -0.197748 0.822686 0.397537 -0.198571 0.846971 0.340643 -0.200871 0.813218 0.351956 -0.228279 0.778999 0.362599 -0.255819 0.745527 0.374793 -0.282734 0.750727 0.402075 -0.278038 0.794650 0.236064 -0.031938 0.755980 0.280433 -0.059123 0.718408 0.325398 -0.085825 0.715242 0.287457 -0.105314 0.712196 0.249532 -0.124952 0.709195 0.211561 -0.144581 0.715303 0.189730 -0.161444 0.827687 0.229245 -0.091658 0.807023 0.253907 -0.148443 0.785957 0.281584 -0.203557 0.748015 0.264392 -0.196233 0.710004 0.249942 -0.185815 0.671847 0.235278 -0.173119 0.667522 0.263164 -0.170373 0.883235 0.246154 -0.021749 
13.204000 0.661599 0.447916 -0.226811 0.698214 0.444022 -0.231740 0.711168 0.487304 -0.236309 0.730719 0.461999 -0.237811 0.742127 0.452977 -0.208843 0.778830 0.416640 -0.116305 0.798643 0.359534 -0.076262 0.803112 0.288489 -0.065779 0.697693 0.437595 -0.143516 0.702104 0.379965 -0.166136 0.707066 0.322144 -0.188536 0.675382 0.325145 -0.158076 0.646607 0.327909 -0.123782 0.619783 0.329869 -0.088170 0.640248 0.319985 -0.071076 0.794665 0.453512 -0.194150 0.821443 0.397536 -0.197538 0.848371 0.341740 -0.202446 0.813523 0.351464 -0.228644 0.778436 0.361909 -0.254893 0.744185 0.373696 -0.280623 0.751794 0.400793 -0.279420 0.785694 0.234132 -0.028471 0.751956 0.279449 -0.059849 0.719700 0.324295 -0.092280 0.719361 0.285811 -0.111389 0.718254 0.246537 -0.129743 0.718092 0.207019 -0.147091 0.723382 0.185006 -0.163922 0.825320 0.227371 -0.086523 0.808881 0.251802 -0.145295 0.791552 0.278515 -0.203057 0.754182 0.259165 -0.198960 0.716876 0.241806 -0.191861 0.679233 0.223867 -0.180581 0.675417 0.251752 -0.178637 0.873501 0.242429 -0.010334 
13.240000 0.658753 0.446436 -0.226884 0.695454 0.441892 -0.230317 0.708504 0.484242 -0.240905 0.727969 0.459053 -0.238034 0.740281 0.448867 -0.209850 0.778351 0.411544 -0.118082 0.799290 0.353202 -0.079723 0.804450 0.281741 -0.069284 0.697168 0.437894 -0.142067 0.700809 0.379557 -0.162849 0.705519 0.321728 -0.183561 0.673702 0.321016 -0.153453 0.644838 0.319333 -0.119894 0.618283 0.316696 -0.084892 0.640392 0.309504 -0.068704 0.793052 0.450162 -0.195635 0.820936 0.394978 -0.198248 0.848814 0.339775 -0.202273 0.814960 0.349164 -0.229808 0.781153 0.359220 -0.257795 0.748674 0.371190 -0.285435 0.755407 0.398415 -0.282756 0.788045 0.227018 -0.031996 0.752918 0.273712 -0.059424 0.719562 0.320231 -0.088716 0.719101 0.282785 -0.109499 0.716578 0.244394 -0.129704 0.713964 0.206170 -0.148037 0.720608 0.183594 -0.163681 0.826120 0.220722 -0.090559 0.807912 0.248630 -0.146986 0.789921 0.278190 -0.202954 0.752086 0.259293 -0.198594 0.714340 0.242168 -0.191813 0.676465 0.224109 -0.182034 0.674446 0.252013 -0.178805 0.876067 0.235685 -0.014980 
13.272000 0.674955 0.435693 -0.236522 0.710659 0.444209 -0.230932 0.710822 0.488749 -0.240593 0.736464 0.471906 -0.231631 0.747524 0.460517 -0.203252 0.782160 0.417704 -0.112412 0.800162 0.357401 -0.075296 0.804155 0.285507 -0.066730 0.704840 0.449566 -0.141135 0.704555 0.390614 -0.160515 0.705165 0.331734 -0.179650 0.671942 0.329420 -0.151353 0.640083 0.325361 -0.121381 0.611123 0.320369 -0.089354 0.632348 0.311257 -0.073148 0.804568 0.455306 -0.188525 0.827681 0.397906 -0.192964 0.851324 0.340758 -0.197458 0.819466 0.351314 -0.226427 0.787582 0.361673 -0.255256 0.755627 0.372041 -0.283955 0.759307 0.399907 -0.281856 0.786337 0.230378 -0.030927 0.751043 0.278238 -0.057188 0.717524 0.326765 -0.085101 0.713252 0.289510 -0.105243 0.707944 0.252327 -0.124841 0.702073 0.215090 -0.143911 0.707041 0.191982 -0.159352 0.825210 0.224589 -0.089154 0.806338 0.253646 -0.144589 0.786782 0.284777 -0.198317 0.748482 0.266750 -0.193596 0.709840 0.250907 -0.187100 0.671074 0.234989 -0.179170 0.668288 0.262909 -0.175466 0.875495 0.235794 -0.014236 
13.308000 0.675975 0.429551 -0.238010 0.711167 0.439690 -0.231881 0.708287 0.484938 -0.236380 0.735115 0.468919 -0.229614 0.745763 0.457502 -0.201031 0.777864 0.414474 -0.109349 0.801128 0.355461 -0.074016 0.804555 0.283967 -0.065621 0.698828 0.443968 -0.135105 0.700527 0.385992 -0.157437 0.703478 0.327958 -0.179522 0.671111 0.325336 -0.150525 0.640782 0.321899 -0.118999 0.613197 0.317423 -0.085681 0.634180 0.305402 -0.071105 0.795342 0.447332 -0.188675 0.825383 0.393256 -0.192734 0.855469 0.339059 -0.198261 0.822836 0.349005 -0.226926 0.789443 0.358846 -0.255435 0.756584 0.370024 -0.282940 0.762528 0.397574 -0.281984 0.786568 0.229221 -0.029430 0.750569 0.276194 -0.056679 0.716880 0.323710 -0.085737 0.713900 0.285990 -0.105318 0.709718 0.248668 -0.125042 0.705843 0.211238 -0.145471 0.712288 0.189015 -0.161709 0.825994 0.222966 -0.087804 0.807479 0.252522 -0.143237 0.788391 0.284227 -0.196746 0.750581 0.265675 -0.192767 0.712463 0.248819 -0.187350 0.674537 0.230754 -0.181014 0.671203 0.258608 -0.176681 0.875395 0.234739 -0.013341 
13.340000 0.678365 0.431828 -0.240454 0.712380 0.443375 -0.231095 0.709017 0.488117 -0.238386 0.735340 0.473268 -0.227921 0.746096 0.460901 -0.199735 0.779697 0.414386 -0.109937 0.801353 0.353850 -0.075305 0.806577 0.281625 -0.069170 0.701376 0.444314 -0.137120 0.702754 0.385326 -0.156411 0.705184 0.326359 -0.175452 0.672428 0.321886 -0.146365 0.641205 0.316458 -0.115546 0.610972 0.310613 -0.084018 0.629208 0.294646 -0.069542 0.800070 0.452405 -0.186226 0.826237 0.396617 -0.194036 0.853006 0.341111 -0.201983 0.819800 0.351746 -0.229277 0.786350 0.361949 -0.256094 0.753298 0.372536 -0.283158 0.761345 0.399500 -0.282080 0.792763 0.225093 -0.033580 0.756739 0.272516 -0.058350 0.722747 0.320111 -0.085054 0.720451 0.282990 -0.106108 0.716200 0.245894 -0.127348 0.711539 0.209234 -0.148608 0.716978 0.187568 -0.165890 0.827186 0.221864 -0.094557 0.807686 0.252011 -0.149411 0.787969 0.284179 -0.202531 0.750906 0.264512 -0.196832 0.713701 0.246045 -0.189521 0.676356 0.228076 -0.180760 0.674980 0.256138 -0.176757 0.880025 0.231507 -0.020936 
13.372000 0.680296 0.426728 -0.237024 0.713988 0.440233 -0.229284 0.708626 0.484283 -0.239816 0.735710 0.471271 -0.228946 0.746523 0.459364 -0.200788 0.780438 0.414707 -0.111064 0.800374 0.354458 -0.074956 0.805149 0.282345 -0.067429 0.701852 0.444160 -0.139367 0.702622 0.384835 -0.157544 0.704562 0.325355 -0.174623 0.672369 0.321432 -0.144983 0.643516 0.316396 -0.111959 0.616679 0.310460 -0.077816 0.635392 0.292253 -0.066958 0.801307 0.454880 -0.186316 0.826634 0.398564 -0.192657 0.852486 0.342535 -0.199026 0.819652 0.352072 -0.227346 0.786266 0.360469 -0.254534 0.752897 0.368822 -0.281465 0.760866 0.395830 -0.281757 0.790912 0.226320 -0.031012 0.755821 0.273873 -0.055668 0.721844 0.320751 -0.082965 0.721213 0.283667 -0.104492 0.718203 0.245703 -0.125638 0.715555 0.207640 -0.145693 0.718124 0.185403 -0.163003 0.824044 0.221975 -0.092671 0.805026 0.252272 -0.147577 0.787197 0.284444 -0.201527 0.750689 0.264367 -0.195711 0.714348 0.245670 -0.187662 0.677784 0.226618 -0.177586 0.675266 0.254644 -0.173476 0.879509 0.231747 -0.021220 
13.408000 0.693346 0.421893 -0.249728 0.723022 0.439034 -0.235503 0.711359 0.482849 -0.240707 0.738765 0.472653 -0.227831 0.749294 0.459935 -0.199901 0.780861 0.413420 -0.110162 0.804833 0.353196 -0.077071 0.809159 0.281230 -0.069095 0.700696 0.442047 -0.133796 0.700341 0.385002 -0.158284 0.700524 0.327976 -0.182847 0.668356 0.323790 -0.153094 0.637644 0.318506 -0.121384 0.608467 0.312035 -0.088711 0.626927 0.295293 -0.075276 0.797198 0.454288 -0.186325 0.825889 0.399628 -0.192529 0.854977 0.345264 -0.198546 0.821890 0.353954 -0.226595 0.788756 0.362175 -0.254480 0.756548 0.370786 -0.282901 0.769371 0.395002 -0.289342 0.794426 0.223292 -0.036029 0.755495 0.266980 -0.062688 0.717100 0.309984 -0.092007 0.723290 0.274012 -0.114522 0.728616 0.236785 -0.136682 0.734147 0.199026 -0.156186 0.735516 0.176367 -0.172937 0.831620 0.221207 -0.092524 0.814975 0.249910 -0.149367 0.798133 0.281601 -0.204352 0.762618 0.258877 -0.201962 0.727601 0.235669 -0.198941 0.692400 0.211627 -0.193609 0.688147 0.238770 -0.187546 0.881241 0.233068 -0.017765 
13.440000 0.695572 0.424430 -0.252004 0.721406 0.442497 -0.232432 0.712436 0.485761 -0.243438 0.735739 0.476476 -0.223607 0.745936 0.462879 -0.195827 0.777182 0.412583 -0.107623 0.799180 0.352050 -0.074335 0.805943 0.280409 -0.070176 0.697131 0.438410 -0.131785 0.697161 0.380959 -0.155217 0.697512 0.323380 -0.179563 0.665030 0.320734 -0.150486 0.636289 0.317329 -0.117241 0.612296 0.312079 -0.081070 0.634434 0.298672 -0.069425 0.796695 0.454185 -0.182785 0.825819 0.399693 -0.189277 0.855150 0.345205 -0.195578 0.821804 0.353975 -0.223256 0.788335 0.362472 -0.250649 0.755598 0.371109 -0.278628 0.767849 0.396005 -0.283449 0.792195 0.222706 -0.037002 0.753545 0.268201 -0.062599 0.714237 0.312642 -0.088787 0.715834 0.276258 -0.111334 0.717906 0.238658 -0.133045 0.721105 0.201179 -0.151460 0.731727 0.178956 -0.165237 0.828964 0.221686 -0.095854 0.810300 0.251001 -0.150983 0.792982 0.282081 -0.206183 0.758097 0.258594 -0.202024 0.723539 0.235251 -0.196705 0.688491 0.211843 -0.189476 0.690234 0.239390 -0.195440 0.880463 0.232250 -0.022429 
13.472000 0.699295 0.423843 -0.253007 0.724192 0.441732 -0.232122 0.712759 0.485152 -0.239785 0.736595 0.475673 -0.220698 0.746757 0.461746 -0.193093 0.777634 0.410458 -0.105552 0.799504 0.349701 -0.072459 0.804388 0.278090 -0.068125 0.697673 0.438329 -0.128649 0.695525 0.381193 -0.152759 0.693742 0.323996 -0.177496 0.661294 0.321825 -0.148300 0.631439 0.318496 -0.116228 0.606588 0.312920 -0.080907 0.628743 0.299686 -0.069268 0.795759 0.451530 -0.181338 0.825869 0.397586 -0.188066 0.856331 0.343735 -0.194509 0.822951 0.352726 -0.222009 0.789773 0.361768 -0.249442 0.757504 0.371147 -0.277417 0.770377 0.395415 -0.283532 0.787801 0.220965 -0.034899 0.752369 0.267847 -0.062898 0.717651 0.314516 -0.093167 0.717736 0.277327 -0.114107 0.717127 0.239334 -0.133981 0.716321 0.201190 -0.151508 0.726693 0.178791 -0.165178 0.827585 0.219076 -0.094097 0.810157 0.248889 -0.150121 0.792388 0.280308 -0.204842 0.756807 0.257542 -0.201190 0.721021 0.235846 -0.196099 0.685243 0.213446 -0.190094 0.684839 0.241622 -0.192730 0.876654 0.228691 -0.017917 
13.536000 0.714406 0.427719 -0.264836 0.729103 0.447985 -0.237415 0.711692 0.489214 -0.246234 0.731219 0.482570 -0.221774 0.743092 0.467775 -0.195322 0.777109 0.413538 -0.110440 0.803703 0.354217 -0.077557 0.808054 0.282604 -0.068032 0.694383 0.440522 -0.123869 0.691058 0.383110 -0.147339 0.688303 0.325870 -0.171532 0.661890 0.319371 -0.137072 0.639330 0.311842 -0.099816 0.620141 0.303670 -0.061089 0.645533 0.298477 -0.049598 0.782586 0.451865 -0.189461 0.821047 0.403448 -0.190723 0.860056 0.355559 -0.193340 0.827990 0.359161 -0.224090 0.795766 0.362946 -0.254964 0.765080 0.368711 -0.285818 0.772931 0.395602 -0.288699 0.791973 0.228101 -0.030526 0.756426 0.275981 -0.056485 0.723182 0.323765 -0.085713 0.717338 0.285122 -0.102725 0.708954 0.246571 -0.119658 0.700954 0.207878 -0.135157 0.706097 0.183505 -0.148491 0.829001 0.221380 -0.089906 0.806966 0.247779 -0.145623 0.783715 0.275730 -0.199255 0.746515 0.256081 -0.191434 0.708264 0.240053 -0.181550 0.669562 0.224293 -0.171847 0.667386 0.252312 -0.169402 0.879718 0.233614 -0.015358 
13.572000 0.697434 0.432652 -0.259037 0.714259 0.451595 -0.231922 0.700118 0.493907 -0.240379 0.719631 0.485686 -0.216389 0.733729 0.469991 -0.191459 0.778707 0.412329 -0.114213 0.802319 0.354259 -0.076654 0.810084 0.282803 -0.067208 0.693853 0.430504 -0.127584 0.691167 0.371818 -0.147552 0.687718 0.313223 -0.167813 0.666069 0.318111 -0.129350 0.649630 0.320517 -0.087852 0.636388 0.321778 -0.045283 0.661745 0.312808 -0.035939 0.783496 0.460052 -0.187474 0.821266 0.410944 -0.189422 0.859251 0.361848 -0.192119 0.825527 0.364587 -0.220955 0.791392 0.367245 -0.249462 0.757591 0.370841 -0.277713 0.759988 0.398905 -0.277251 0.800232 0.227520 -0.028541 0.763206 0.275721 -0.049964 0.727232 0.323811 -0.073880 0.721490 0.286073 -0.092913 0.713792 0.248320 -0.112506 0.706961 0.210579 -0.129982 0.706179 0.184003 -0.139436 0.829371 0.222335 -0.091715 0.801909 0.248670 -0.145125 0.775166 0.274939 -0.198596 0.739115 0.253917 -0.190324 0.702872 0.233694 -0.181555 0.666570 0.213706 -0.172451 0.661371 0.241517 -0.170836 0.889117 0.236800 -0.023831 
13.636000 0.705020 0.430023 -0.259332 0.722780 0.448933 -0.232795 0.704253 0.490203 -0.237260 0.726701 0.482514 -0.215819 0.739955 0.466804 -0.190578 0.781579 0.409271 -0.112048 0.804895 0.349498 -0.077407 0.810094 0.277600 -0.069612 0.697909 0.432047 -0.125287 0.695961 0.374815 -0.149257 0.693621 0.317446 -0.173847 0.669767 0.320636 -0.136910 0.651394 0.322427 -0.096232 0.636607 0.323101 -0.054339 0.661641 0.314089 -0.044096 0.790279 0.455351 -0.186508 0.825777 0.404469 -0.188618 0.861367 0.353438 -0.190426 0.829380 0.357777 -0.220634 0.797588 0.362683 -0.250626 0.766717 0.368766 -0.280847 0.769433 0.396619 -0.277613 0.796281 0.221882 -0.032919 0.761924 0.270967 -0.057092 0.727748 0.319688 -0.082760 0.723079 0.282409 -0.103317 0.717314 0.244512 -0.123514 0.713623 0.206505 -0.139291 0.716236 0.180426 -0.149987 0.829129 0.216960 -0.093925 0.808550 0.244248 -0.149490 0.788197 0.274373 -0.203650 0.752136 0.252964 -0.196912 0.715600 0.232945 -0.189371 0.678044 0.215020 -0.179733 0.676709 0.242822 -0.173990 0.885976 0.228410 -0.025973 
13.668000 0.706386 0.424317 -0.258134 0.722138 0.444873 -0.231548 0.700459 0.484573 -0.236858 0.723042 0.478926 -0.214927 0.736744 0.463874 -0.189586 0.778645 0.408666 -0.109643 0.802971 0.350064 -0.073757 0.808543 0.278593 -0.065432 0.693743 0.427880 -0.122563 0.693078 0.372173 -0.150101 0.691728 0.316572 -0.178048 0.669483 0.321587 -0.140351 0.650926 0.325171 -0.099848 0.634980 0.327537 -0.058354 0.659126 0.318256 -0.046493 0.782132 0.453449 -0.185292 0.820298 0.404504 -0.187971 0.858967 0.356145 -0.190144 0.826063 0.358051 -0.219622 0.793790 0.360455 -0.249327 0.762852 0.363956 -0.280391 0.765323 0.391979 -0.279065 0.794018 0.223005 -0.028380 0.759204 0.270319 -0.055517 0.725581 0.317705 -0.084345 0.722618 0.280284 -0.104712 0.719681 0.242486 -0.124577 0.716875 0.204804 -0.143069 0.721632 0.179689 -0.155240 0.830258 0.218647 -0.090524 0.809948 0.247602 -0.146176 0.789184 0.279541 -0.200009 0.753804 0.256600 -0.196308 0.718459 0.233755 -0.191757 0.682061 0.213416 -0.184169 0.679374 0.241076 -0.178279 0.884121 0.230170 -0.019051 
13.736000 0.708633 0.413845 -0.260012 0.723765 0.436918 -0.235300 0.700436 0.475128 -0.243506 0.723396 0.472138 -0.221458 0.737135 0.459337 -0.194949 0.780102 0.411338 -0.111210 0.803433 0.351487 -0.077369 0.808027 0.279976 -0.071453 0.697578 0.435469 -0.129209 0.696435 0.378767 -0.154364 0.695717 0.322323 -0.181237 0.667616 0.322351 -0.148073 0.644263 0.320452 -0.110811 0.624824 0.317118 -0.071964 0.648993 0.307074 -0.061027 0.790522 0.452665 -0.188417 0.825304 0.401125 -0.188923 0.860525 0.349746 -0.189116 0.827749 0.351148 -0.218669 0.795627 0.353296 -0.248537 0.765094 0.356723 -0.279489 0.769773 0.384465 -0.280640 0.791525 0.223690 -0.036935 0.754864 0.271676 -0.061616 0.719397 0.320289 -0.088141 0.716236 0.283302 -0.108850 0.711642 0.246479 -0.129456 0.706742 0.209639 -0.147821 0.713735 0.186472 -0.162313 0.829670 0.220082 -0.096449 0.808513 0.250896 -0.150272 0.787083 0.283357 -0.202828 0.749820 0.263335 -0.198005 0.712406 0.244339 -0.192267 0.675116 0.224909 -0.186255 0.672243 0.252618 -0.180838 0.881095 0.230519 -0.021940 
13.768000 0.711356 0.417282 -0.260948 0.726761 0.439758 -0.235806 0.701830 0.477625 -0.241144 0.725789 0.474410 -0.220224 0.739829 0.460827 -0.194328 0.782828 0.410819 -0.112024 0.800339 0.351333 -0.074301 0.803193 0.279841 -0.068027 0.699418 0.435336 -0.124478 0.695240 0.380082 -0.152747 0.691001 0.325061 -0.182156 0.665739 0.324943 -0.146412 0.644847 0.323286 -0.106947 0.627177 0.320099 -0.066426 0.650615 0.307296 -0.056732 0.790380 0.452752 -0.189293 0.825360 0.401361 -0.188597 0.860843 0.350194 -0.187444 0.827890 0.352016 -0.216691 0.795786 0.354624 -0.246374 0.765571 0.358737 -0.277403 0.772303 0.385960 -0.280009 0.785003 0.223744 -0.033860 0.751524 0.272539 -0.060357 0.719125 0.321425 -0.087796 0.715637 0.284757 -0.109659 0.712516 0.247335 -0.130722 0.710387 0.209570 -0.149567 0.718065 0.185954 -0.163064 0.824266 0.219670 -0.092606 0.807423 0.250712 -0.148079 0.790713 0.283512 -0.202396 0.753729 0.262953 -0.199055 0.716919 0.242828 -0.194974 0.680080 0.222541 -0.190596 0.676318 0.250036 -0.184676 0.873541 0.229731 -0.016680 
13.836000 0.711025 0.418829 -0.262295 0.725876 0.441800 -0.237268 0.700448 0.479159 -0.243034 0.724397 0.476483 -0.222027 0.738323 0.462803 -0.196074 0.781532 0.412028 -0.114167 0.800532 0.353188 -0.075679 0.803095 0.281625 -0.066598 0.697948 0.435579 -0.128267 0.694805 0.379475 -0.155093 0.691993 0.323068 -0.182266 0.666731 0.322261 -0.146647 0.646595 0.320191 -0.106670 0.630018 0.317158 -0.065666 0.654508 0.306749 -0.055578 0.788808 0.453334 -0.191338 0.824646 0.402593 -0.189605 0.860899 0.351958 -0.188156 0.828769 0.353906 -0.218592 0.796929 0.356874 -0.249172 0.766613 0.361824 -0.280490 0.772389 0.389348 -0.282046 0.784682 0.226662 -0.030522 0.752423 0.274514 -0.059295 0.721408 0.322361 -0.089191 0.717924 0.284458 -0.109101 0.714006 0.246235 -0.128787 0.712604 0.207935 -0.146356 0.720515 0.183724 -0.158577 0.823619 0.220601 -0.089339 0.808203 0.249626 -0.146275 0.793342 0.280515 -0.202197 0.756892 0.259442 -0.197978 0.720136 0.238876 -0.193234 0.683287 0.219352 -0.188340 0.681049 0.247413 -0.184827 0.872262 0.231382 -0.012308 
13.868000 0.714198 0.418828 -0.259764 0.728334 0.442850 -0.235291 0.701713 0.479216 -0.241887 0.725751 0.477797 -0.220865 0.738931 0.464207 -0.194519 0.779783 0.413886 -0.111278 0.799893 0.354606 -0.074456 0.804496 0.283032 -0.068080 0.696440 0.436058 -0.127591 0.694460 0.380097 -0.154669 0.692221 0.324184 -0.182584 0.666665 0.323580 -0.146987 0.645934 0.322173 -0.107344 0.628267 0.319544 -0.066700 0.652211 0.308773 -0.055726 0.789591 0.455497 -0.188331 0.825554 0.404753 -0.187340 0.861926 0.354117 -0.185891 0.830021 0.355623 -0.216334 0.798751 0.358328 -0.246746 0.770222 0.363450 -0.278606 0.776481 0.390885 -0.278927 0.788149 0.226408 -0.033809 0.753735 0.273986 -0.060683 0.720244 0.321547 -0.088473 0.717965 0.284526 -0.110188 0.716518 0.246478 -0.131130 0.717448 0.207889 -0.149102 0.724789 0.183195 -0.160862 0.826706 0.223354 -0.092658 0.810240 0.251159 -0.149885 0.794423 0.280417 -0.206666 0.758573 0.258308 -0.202717 0.722471 0.237310 -0.197253 0.685955 0.217488 -0.190122 0.682828 0.245332 -0.186899 0.875382 0.232966 -0.015038 
13.904000 0.711964 0.415110 -0.257156 0.727431 0.439933 -0.234351 0.700031 0.475835 -0.240424 0.725349 0.475276 -0.220943 0.738280 0.462742 -0.194041 0.777864 0.416322 -0.108323 0.797914 0.356437 -0.072570 0.802875 0.284894 -0.068050 0.695623 0.441080 -0.128453 0.696148 0.385442 -0.156552 0.697366 0.329730 -0.185027 0.668620 0.327016 -0.152503 0.644942 0.322704 -0.115148 0.625571 0.317181 -0.075982 0.650123 0.309023 -0.064065 0.788353 0.454186 -0.187102 0.825391 0.404010 -0.187864 0.863048 0.354653 -0.187876 0.829650 0.355324 -0.216686 0.797016 0.356536 -0.245728 0.766409 0.358981 -0.276860 0.773057 0.386266 -0.278660 0.785520 0.227599 -0.035607 0.751575 0.275816 -0.063169 0.719413 0.324460 -0.091621 0.716878 0.287504 -0.112981 0.713509 0.250254 -0.133905 0.710969 0.212651 -0.152774 0.718233 0.188834 -0.166014 0.826735 0.225958 -0.093156 0.809908 0.255269 -0.149413 0.793162 0.285860 -0.204976 0.756942 0.264009 -0.203033 0.719587 0.244675 -0.198723 0.681549 0.226804 -0.193009 0.681953 0.255076 -0.191512 0.873824 0.235037 -0.016130 
13.936000 0.712032 0.413368 -0.257628 0.727919 0.439247 -0.236420 0.699308 0.474463 -0.242645 0.725416 0.475201 -0.224259 0.737750 0.462671 -0.197232 0.774557 0.416675 -0.110609 0.795896 0.357937 -0.073894 0.801022 0.286627 -0.067732 0.691218 0.440426 -0.129156 0.692749 0.385357 -0.158172 0.694651 0.330616 -0.187741 0.667076 0.327538 -0.153891 0.644136 0.322714 -0.115713 0.625393 0.316503 -0.075903 0.650249 0.308712 -0.064397 0.782283 0.452493 -0.190665 0.821236 0.403885 -0.189363 0.861077 0.356076 -0.188109 0.828867 0.355271 -0.218125 0.796326 0.354671 -0.247363 0.766862 0.357464 -0.278557 0.772698 0.384910 -0.280791 0.782980 0.229891 -0.034605 0.750225 0.277835 -0.063875 0.718788 0.325979 -0.093747 0.716069 0.288744 -0.114572 0.713797 0.251334 -0.135131 0.711822 0.213527 -0.154905 0.718481 0.189143 -0.167553 0.825724 0.227316 -0.091305 0.810153 0.255347 -0.148699 0.794463 0.285036 -0.204999 0.758341 0.263461 -0.204624 0.720712 0.244886 -0.201213 0.682796 0.227094 -0.196274 0.683324 0.255369 -0.195584 0.870409 0.237946 -0.012579 
13.972000 0.710143 0.417574 -0.258027 0.726917 0.443227 -0.237103 0.698679 0.478655 -0.241886 0.725476 0.478910 -0.224486 0.738827 0.465781 -0.198045 0.780433 0.416774 -0.114681 0.797571 0.357610 -0.076075 0.801037 0.286184 -0.068356 0.697904 0.441875 -0.132793 0.695121 0.385841 -0.159812 0.692817 0.329465 -0.186675 0.664878 0.325263 -0.153640 0.642107 0.319275 -0.116044 0.625117 0.311553 -0.076358 0.650564 0.302631 -0.067255 0.791467 0.456403 -0.192383 0.826157 0.404674 -0.190659 0.861580 0.353572 -0.188490 0.828781 0.354778 -0.217996 0.796421 0.356777 -0.247475 0.764968 0.359442 -0.278101 0.770097 0.387007 -0.280654 0.782065 0.230544 -0.033914 0.749652 0.278052 -0.064130 0.718368 0.325798 -0.095056 0.715441 0.288102 -0.114875 0.712272 0.250479 -0.134494 0.709358 0.212796 -0.152840 0.716367 0.188378 -0.165157 0.823541 0.225707 -0.091002 0.808808 0.253162 -0.148855 0.794146 0.282073 -0.205927 0.756875 0.261914 -0.203517 0.718998 0.243696 -0.199387 0.680700 0.226292 -0.193979 0.679271 0.254564 -0.191684 0.868968 0.237220 -0.011239 
14.004000 0.709276 0.422492 -0.260877 0.726986 0.446246 -0.238569 0.699852 0.482805 -0.241009 0.726674 0.481175 -0.223680 0.739536 0.467216 -0.197312 0.778884 0.415651 -0.113576 0.798377 0.356546 -0.075976 0.802924 0.285080 -0.068372 0.695754 0.439927 -0.128689 0.692904 0.384218 -0.156132 0.690525 0.328458 -0.184248 0.663993 0.321985 -0.150258 0.641086 0.314729 -0.112950 0.623112 0.306297 -0.073757 0.648731 0.298764 -0.064267 0.786879 0.455598 -0.191569 0.822918 0.404925 -0.190264 0.859799 0.354746 -0.189003 0.827900 0.356237 -0.219536 0.795821 0.358447 -0.249537 0.764475 0.361896 -0.279843 0.769380 0.389591 -0.281314 0.785279 0.229126 -0.033755 0.751493 0.276052 -0.063221 0.718928 0.323380 -0.093127 0.716680 0.285757 -0.113314 0.713978 0.248234 -0.133405 0.711076 0.210655 -0.152297 0.717833 0.186429 -0.165109 0.826680 0.225126 -0.090884 0.810707 0.252740 -0.148341 0.794401 0.281765 -0.204901 0.757335 0.261179 -0.202520 0.719724 0.242428 -0.198410 0.681637 0.224694 -0.192796 0.679888 0.252864 -0.189552 0.871736 0.236916 -0.011376 
14.040000 0.710753 0.425775 -0.265732 0.726601 0.448116 -0.240736 0.700030 0.484991 -0.243544 0.725189 0.482159 -0.223978 0.737801 0.468127 -0.197373 0.776756 0.416057 -0.113070 0.798577 0.356533 -0.077251 0.802182 0.284919 -0.068434 0.693425 0.438788 -0.129015 0.692228 0.383166 -0.156662 0.691399 0.327567 -0.184829 0.662664 0.322250 -0.152011 0.639331 0.315371 -0.114643 0.620552 0.307213 -0.075288 0.645907 0.301458 -0.063480 0.787019 0.457837 -0.189525 0.822874 0.407086 -0.188471 0.859080 0.356513 -0.187428 0.828164 0.358988 -0.218999 0.796880 0.361332 -0.250173 0.765886 0.363868 -0.281511 0.770322 0.391624 -0.283411 0.782780 0.229570 -0.033758 0.747531 0.276185 -0.061955 0.713912 0.322950 -0.091519 0.712010 0.285155 -0.111556 0.709711 0.247285 -0.131534 0.708389 0.209321 -0.149949 0.716008 0.185128 -0.162383 0.825988 0.224544 -0.089436 0.809542 0.254023 -0.145416 0.793350 0.283889 -0.200953 0.756689 0.262441 -0.198054 0.719104 0.243016 -0.194367 0.681362 0.224213 -0.190892 0.678029 0.252171 -0.188133 0.870127 0.236133 -0.011943 
14.072000 0.709135 0.426576 -0.267600 0.723748 0.448383 -0.241334 0.697677 0.485356 -0.244792 0.721819 0.481931 -0.224096 0.734804 0.468485 -0.197405 0.775386 0.418208 -0.113248 0.797078 0.358692 -0.077212 0.801326 0.287141 -0.067481 0.693005 0.443563 -0.130985 0.691756 0.386993 -0.156644 0.691187 0.330408 -0.182495 0.661094 0.322657 -0.151507 0.635551 0.313505 -0.116369 0.614602 0.303298 -0.078862 0.639454 0.298637 -0.065803 0.787089 0.458244 -0.190556 0.822761 0.407331 -0.189977 0.858769 0.356585 -0.189323 0.827300 0.359996 -0.220255 0.795864 0.363278 -0.251222 0.764734 0.366489 -0.282493 0.769990 0.394087 -0.284144 0.782028 0.232155 -0.032268 0.746052 0.278290 -0.060641 0.711995 0.324433 -0.090671 0.709681 0.286268 -0.109632 0.706199 0.248257 -0.128655 0.702892 0.210207 -0.147307 0.710853 0.186806 -0.160939 0.825744 0.226555 -0.087289 0.808551 0.255186 -0.143440 0.790783 0.285031 -0.198210 0.753419 0.264679 -0.195026 0.715447 0.246098 -0.191257 0.677264 0.228048 -0.187644 0.673631 0.255971 -0.184520 0.868623 0.239320 -0.008911 
14.108000 0.709231 0.421777 -0.263916 0.725208 0.444443 -0.239452 0.697537 0.480858 -0.241826 0.723220 0.478690 -0.222940 0.736638 0.465085 -0.196884 0.777156 0.415318 -0.113810 0.797809 0.355590 -0.078255 0.800434 0.284251 -0.070358 0.693501 0.440026 -0.128067 0.691414 0.385207 -0.157291 0.690370 0.330424 -0.186395 0.661951 0.324292 -0.153612 0.637404 0.316731 -0.117336 0.616336 0.307855 -0.079618 0.640990 0.301635 -0.067017 0.784146 0.456433 -0.191569 0.820158 0.405585 -0.191671 0.857057 0.355351 -0.191304 0.824566 0.356653 -0.221084 0.792532 0.359107 -0.250685 0.762087 0.363232 -0.281572 0.769249 0.390300 -0.284763 0.780065 0.228981 -0.036230 0.746947 0.276729 -0.065391 0.715145 0.324922 -0.094743 0.712255 0.287058 -0.114322 0.709475 0.249010 -0.133543 0.706205 0.210669 -0.151705 0.714326 0.187404 -0.165487 0.823753 0.223708 -0.091958 0.808086 0.252642 -0.148880 0.791808 0.282553 -0.204655 0.754532 0.262496 -0.201422 0.716529 0.244671 -0.196540 0.678407 0.227427 -0.191023 0.675622 0.255398 -0.188830 0.867828 0.236080 -0.011740 
14.140000 0.707624 0.430022 -0.262949 0.722067 0.449361 -0.234720 0.696701 0.487166 -0.235441 0.720318 0.481658 -0.214525 0.736604 0.466983 -0.190209 0.786803 0.413438 -0.112359 0.804550 0.351649 -0.077785 0.802270 0.279779 -0.070459 0.704654 0.445038 -0.113917 0.695143 0.393710 -0.147377 0.685966 0.342460 -0.180769 0.660883 0.333506 -0.145575 0.640095 0.322060 -0.107987 0.622965 0.309282 -0.069425 0.648986 0.304174 -0.059373 0.789820 0.457759 -0.187947 0.824655 0.406371 -0.188346 0.859987 0.355334 -0.189034 0.827076 0.358774 -0.218501 0.794047 0.362258 -0.247706 0.761329 0.366118 -0.276989 0.766471 0.393756 -0.278732 0.778737 0.225757 -0.036401 0.746238 0.276524 -0.061115 0.716066 0.327686 -0.087788 0.708392 0.291272 -0.108351 0.700718 0.254944 -0.128747 0.693540 0.218422 -0.149326 0.700971 0.196060 -0.164943 0.820437 0.217911 -0.093174 0.803757 0.251459 -0.146862 0.786762 0.285943 -0.199155 0.747560 0.269566 -0.195696 0.707973 0.254558 -0.191695 0.668162 0.239875 -0.188012 0.670059 0.267752 -0.184794 0.867319 0.224768 -0.015973 
14.172000 0.713789 0.432029 -0.264026 0.726386 0.450487 -0.234364 0.701700 0.488667 -0.236140 0.723592 0.482317 -0.213638 0.737742 0.467458 -0.188100 0.780672 0.413053 -0.106461 0.804517 0.350638 -0.076899 0.802945 0.278591 -0.068606 0.698205 0.443613 -0.115650 0.692896 0.390382 -0.147457 0.688672 0.337515 -0.179026 0.662223 0.330280 -0.144825 0.640256 0.320675 -0.107669 0.621809 0.309588 -0.069351 0.647263 0.302818 -0.058813 0.784707 0.453351 -0.183712 0.822536 0.403981 -0.186353 0.861312 0.355483 -0.189197 0.828982 0.358229 -0.219225 0.796671 0.361147 -0.248846 0.765480 0.365154 -0.279316 0.770586 0.392826 -0.280272 0.779977 0.224764 -0.033727 0.747684 0.274690 -0.059901 0.718177 0.325186 -0.088641 0.710252 0.288209 -0.108083 0.701498 0.251046 -0.126379 0.692634 0.213792 -0.144071 0.701242 0.192067 -0.159969 0.821904 0.216638 -0.090266 0.805595 0.248491 -0.145041 0.788112 0.281343 -0.197741 0.748877 0.264820 -0.193169 0.709220 0.250200 -0.188374 0.669097 0.235734 -0.184453 0.668938 0.263645 -0.181416 0.867203 0.224034 -0.012419 
14.208000 0.710300 0.421270 -0.264379 0.724007 0.442972 -0.237605 0.694393 0.477420 -0.238109 0.719640 0.475323 -0.218602 0.735786 0.461999 -0.193744 0.786275 0.412024 -0.115705 0.802699 0.352410 -0.077647 0.803236 0.281153 -0.069730 0.703757 0.440371 -0.126789 0.692347 0.386992 -0.156404 0.681031 0.333946 -0.186226 0.657930 0.330167 -0.148501 0.640274 0.323014 -0.108220 0.625353 0.314522 -0.067284 0.650625 0.304203 -0.059405 0.794543 0.452349 -0.193077 0.825509 0.398435 -0.190997 0.857255 0.344811 -0.189506 0.825919 0.349691 -0.220263 0.794815 0.355190 -0.250952 0.766095 0.362946 -0.282737 0.771935 0.390456 -0.281191 0.781929 0.226947 -0.034815 0.748224 0.275029 -0.064028 0.715720 0.323674 -0.094534 0.709632 0.286443 -0.114577 0.705019 0.249150 -0.134801 0.701378 0.211428 -0.154045 0.710715 0.189515 -0.169283 0.824291 0.219635 -0.091340 0.808282 0.249256 -0.147800 0.790813 0.280892 -0.202226 0.751984 0.264191 -0.200370 0.713198 0.248353 -0.197203 0.674517 0.230545 -0.192968 0.670717 0.258209 -0.189454 0.869645 0.229798 -0.012811 
14.240000 0.711073 0.420802 -0.263272 0.725880 0.443135 -0.237628 0.697798 0.478979 -0.239823 0.722952 0.476718 -0.220207 0.737413 0.463359 -0.194374 0.781686 0.414044 -0.112016 0.801505 0.353936 -0.076382 0.803362 0.282235 -0.069566 0.698430 0.440637 -0.123090 0.691955 0.386688 -0.153433 0.685606 0.333314 -0.184544 0.660188 0.330431 -0.148780 0.640641 0.325003 -0.109040 0.626035 0.317343 -0.067894 0.651111 0.306268 -0.059932 0.788081 0.452182 -0.190914 0.823637 0.401117 -0.190392 0.859712 0.350109 -0.190063 0.826782 0.352108 -0.219563 0.794640 0.355466 -0.249406 0.765369 0.361925 -0.280770 0.772021 0.389305 -0.281184 0.783306 0.226442 -0.036121 0.749884 0.273779 -0.065308 0.717437 0.321649 -0.094542 0.712617 0.284846 -0.115671 0.709100 0.248133 -0.136950 0.705906 0.211194 -0.157881 0.712970 0.187904 -0.172231 0.824818 0.221664 -0.092494 0.810126 0.250482 -0.149673 0.795047 0.280724 -0.205734 0.756683 0.262350 -0.204239 0.717626 0.246276 -0.200814 0.678745 0.229965 -0.196742 0.676520 0.257902 -0.193718 0.869777 0.231310 -0.012177 
14.272000 0.709159 0.418547 -0.263192 0.723509 0.441290 -0.237664 0.695505 0.477094 -0.240657 0.720385 0.475125 -0.220640 0.736129 0.462305 -0.195160 0.785090 0.414390 -0.114034 0.801736 0.353146 -0.078318 0.802165 0.281249 -0.071303 0.705113 0.448754 -0.125551 0.697570 0.393292 -0.152361 0.688287 0.338424 -0.180698 0.662617 0.330449 -0.146028 0.643023 0.321706 -0.107109 0.628431 0.311585 -0.066788 0.654855 0.304332 -0.058973 0.794642 0.453324 -0.192402 0.827387 0.400690 -0.189931 0.860675 0.348201 -0.187524 0.828312 0.351394 -0.217576 0.795994 0.354309 -0.247116 0.765134 0.359217 -0.277530 0.771033 0.386736 -0.278771 0.780885 0.226157 -0.037349 0.749683 0.276177 -0.064253 0.720455 0.326417 -0.091962 0.714908 0.289702 -0.113202 0.708802 0.252647 -0.134110 0.703020 0.215369 -0.154301 0.709973 0.192348 -0.169229 0.820993 0.219890 -0.094408 0.806368 0.250315 -0.150391 0.791727 0.282126 -0.205032 0.752727 0.265954 -0.201776 0.713567 0.251289 -0.196791 0.674446 0.235603 -0.191333 0.673729 0.263674 -0.187900 0.868436 0.227945 -0.016895 
14.336000 0.710337 0.416111 -0.260202 0.723935 0.440679 -0.235962 0.694380 0.475074 -0.240377 0.719521 0.475160 -0.220594 0.734677 0.462215 -0.194863 0.781842 0.414445 -0.112705 0.799905 0.352733 -0.077891 0.802050 0.280333 -0.072179 0.700096 0.445488 -0.126998 0.695707 0.390553 -0.156014 0.692679 0.335762 -0.184763 0.665859 0.327972 -0.150902 0.644327 0.317931 -0.113320 0.627115 0.306408 -0.074373 0.652665 0.299193 -0.064082 0.790596 0.454381 -0.189774 0.825099 0.402641 -0.188209 0.860199 0.351241 -0.186576 0.828295 0.353634 -0.217033 0.796621 0.356776 -0.247302 0.766928 0.361988 -0.278831 0.772881 0.389494 -0.279830 0.783389 0.224265 -0.038456 0.750126 0.273626 -0.064710 0.719349 0.323838 -0.092436 0.715355 0.287360 -0.114268 0.710682 0.250793 -0.135570 0.704922 0.213798 -0.155950 0.711453 0.191378 -0.171736 0.823155 0.219931 -0.095748 0.807852 0.251230 -0.151039 0.791526 0.284501 -0.204286 0.753037 0.266789 -0.201819 0.714269 0.250748 -0.197889 0.675398 0.233518 -0.193274 0.675515 0.261412 -0.189391 0.870634 0.227415 -0.019258
[truncated: 8,683,457 more chars]
