# Supplementary material for: A Markerless 3D Computerized Motion Capture System Incorporating a Skeleton Model for Monkeys
Source: PLoS One. 2016 Nov 3;11(11):e0166154. doi: 10.1371/journal.pone.0166154 (PMC5094601; doi:10.1371/journal.pone.0166154)
Supplement: S2 File — (ZIP) [file pone.0166154.s004.zip › File S2/MAPexperiment-Monkey27-MAP-Exp2-MCS.txt]

0.192000 0.132021 0.470079 -0.095406 0.146251 0.453651 -0.124340 0.168768 0.486681 -0.142516 0.167099 0.457626 -0.153770 0.196080 0.453428 -0.165735 0.288191 0.432066 -0.206714 0.336903 0.402706 -0.265244 0.373007 0.341646 -0.302576 0.262499 0.414882 -0.130654 0.295721 0.357753 -0.144350 0.328961 0.300255 -0.157776 0.303513 0.260314 -0.169225 0.278201 0.221150 -0.183325 0.252205 0.182586 -0.199351 0.228755 0.167852 -0.220220 0.208837 0.451496 -0.216833 0.211124 0.388554 -0.240914 0.213148 0.325451 -0.265105 0.189573 0.283286 -0.266658 0.164613 0.241907 -0.268760 0.138789 0.201156 -0.271256 0.105353 0.194192 -0.267600 0.433997 0.304999 -0.320325 0.409061 0.328555 -0.265220 0.383554 0.350704 -0.209114 0.376181 0.310262 -0.216458 0.367867 0.269599 -0.225195 0.361727 0.228996 -0.236778 0.351691 0.245581 -0.216585 0.373799 0.278647 -0.343732 0.325969 0.267197 -0.302766 0.278569 0.256178 -0.262146 0.247262 0.248654 -0.235366 0.216205 0.241415 -0.208309 0.185433 0.234593 -0.181173 0.196359 0.260668 -0.182297 0.407568 0.331448 -0.396872 
0.228000 0.147130 0.400555 -0.096028 0.158373 0.412621 -0.128265 0.146867 0.455329 -0.125829 0.160827 0.441890 -0.150278 0.190359 0.443444 -0.161682 0.285791 0.443193 -0.200258 0.337466 0.409662 -0.255551 0.372223 0.346486 -0.294909 0.253900 0.430469 -0.124809 0.284448 0.372675 -0.140559 0.315394 0.315221 -0.156200 0.296141 0.272805 -0.166943 0.277160 0.230298 -0.179141 0.257946 0.188618 -0.193655 0.238679 0.198416 -0.220510 0.207911 0.467008 -0.215362 0.197603 0.401529 -0.224888 0.187931 0.336177 -0.233783 0.180390 0.289572 -0.241046 0.173010 0.243535 -0.251578 0.165095 0.198102 -0.264109 0.131616 0.205919 -0.263899 0.431218 0.305772 -0.312641 0.405126 0.325671 -0.257253 0.377050 0.345696 -0.202665 0.368067 0.306147 -0.212981 0.358902 0.266361 -0.223778 0.350602 0.226634 -0.236094 0.337043 0.244700 -0.219372 0.369675 0.285252 -0.338063 0.321657 0.277864 -0.296243 0.276459 0.274433 -0.251401 0.247342 0.272078 -0.221273 0.218916 0.271193 -0.190173 0.190964 0.271602 -0.158866 0.203981 0.295458 -0.166985 0.410684 0.338080 -0.388318 
0.260000 0.148735 0.397542 -0.105143 0.162002 0.414018 -0.134547 0.146611 0.455199 -0.129203 0.164248 0.445799 -0.153179 0.192886 0.447254 -0.167204 0.285628 0.446615 -0.212604 0.338473 0.408087 -0.263724 0.371508 0.342827 -0.302413 0.265628 0.436140 -0.133328 0.292448 0.376519 -0.149007 0.318921 0.316799 -0.164088 0.302064 0.273954 -0.175190 0.285521 0.230787 -0.188270 0.267814 0.189061 -0.203123 0.240201 0.199987 -0.220734 0.206327 0.468525 -0.217535 0.196774 0.402867 -0.227722 0.188500 0.337264 -0.237066 0.182005 0.290698 -0.244696 0.176866 0.243945 -0.252496 0.170653 0.197662 -0.261372 0.137432 0.201896 -0.253630 0.429392 0.300988 -0.321863 0.406458 0.322773 -0.265943 0.381990 0.344251 -0.210428 0.372418 0.304197 -0.218869 0.363028 0.263975 -0.228063 0.354645 0.224005 -0.238786 0.340377 0.243162 -0.223863 0.367710 0.280415 -0.343776 0.321224 0.274683 -0.300551 0.277600 0.272958 -0.254999 0.248557 0.271858 -0.224906 0.220340 0.271980 -0.193805 0.192494 0.273056 -0.162973 0.203604 0.294873 -0.177496 0.406249 0.331691 -0.396743 
0.292000 0.146492 0.400783 -0.110272 0.161718 0.419901 -0.137000 0.145027 0.460212 -0.129512 0.164737 0.453143 -0.152655 0.192317 0.453408 -0.168636 0.281348 0.448379 -0.220352 0.334590 0.408106 -0.269387 0.369320 0.342815 -0.305710 0.267858 0.440097 -0.139525 0.292376 0.378667 -0.151595 0.316903 0.317364 -0.164329 0.301355 0.273678 -0.175691 0.285457 0.230403 -0.190095 0.269593 0.187678 -0.205502 0.241914 0.200357 -0.221657 0.201851 0.469721 -0.219628 0.194102 0.403604 -0.229121 0.187001 0.337705 -0.237807 0.181529 0.290671 -0.244356 0.175814 0.243836 -0.252159 0.169573 0.197272 -0.260869 0.135986 0.201155 -0.254789 0.428266 0.301833 -0.322801 0.405735 0.323199 -0.266405 0.381392 0.343316 -0.210030 0.372412 0.303357 -0.219303 0.362957 0.263386 -0.229247 0.354653 0.223679 -0.240642 0.340412 0.242299 -0.224977 0.366360 0.278931 -0.345114 0.320493 0.275191 -0.300893 0.277171 0.274590 -0.254992 0.248549 0.273558 -0.224533 0.220853 0.273100 -0.192926 0.193571 0.273565 -0.161432 0.204703 0.295651 -0.175327 0.404746 0.329930 -0.399624 
0.328000 0.147872 0.401995 -0.119947 0.163890 0.423633 -0.144175 0.144834 0.462546 -0.135160 0.166358 0.458028 -0.157311 0.195390 0.456323 -0.170459 0.288768 0.444586 -0.213121 0.335112 0.405900 -0.269680 0.372019 0.340835 -0.303489 0.266577 0.438102 -0.134294 0.297825 0.379229 -0.143591 0.329216 0.320346 -0.153697 0.311647 0.278203 -0.169282 0.293895 0.236287 -0.185466 0.276633 0.194756 -0.203069 0.247342 0.203039 -0.219022 0.210548 0.469777 -0.220897 0.202485 0.403747 -0.230496 0.194841 0.337839 -0.238612 0.187363 0.290931 -0.244345 0.179248 0.244404 -0.251776 0.170673 0.198155 -0.260277 0.137011 0.203526 -0.256021 0.432656 0.301751 -0.318995 0.409039 0.325884 -0.264262 0.383323 0.347912 -0.209745 0.375637 0.307369 -0.217393 0.367267 0.266349 -0.225475 0.360369 0.225462 -0.235299 0.347472 0.244223 -0.218797 0.371346 0.275338 -0.340148 0.325388 0.273226 -0.295699 0.281871 0.275208 -0.249375 0.253034 0.276580 -0.218907 0.224638 0.279360 -0.188117 0.196621 0.282696 -0.157238 0.206587 0.303446 -0.173784 0.406615 0.325588 -0.397132 
0.364000 0.151513 0.400544 -0.124107 0.164872 0.425924 -0.146210 0.146175 0.462563 -0.129768 0.165515 0.461896 -0.154271 0.194001 0.459954 -0.168350 0.285368 0.446702 -0.214991 0.335463 0.407401 -0.268350 0.371021 0.341609 -0.304690 0.266431 0.437539 -0.135533 0.298066 0.378851 -0.144156 0.329855 0.319877 -0.152105 0.310984 0.278745 -0.168128 0.291805 0.237636 -0.184157 0.272402 0.197020 -0.201077 0.245371 0.208466 -0.219036 0.205935 0.468891 -0.219199 0.202596 0.403011 -0.231882 0.199663 0.337245 -0.243687 0.189462 0.290817 -0.250110 0.180619 0.244433 -0.257267 0.172218 0.197785 -0.263182 0.138927 0.204264 -0.257679 0.432196 0.301858 -0.318072 0.407827 0.326205 -0.263979 0.381985 0.348846 -0.209840 0.373799 0.308105 -0.217400 0.365121 0.267290 -0.225426 0.358077 0.226446 -0.234473 0.343721 0.245839 -0.219988 0.369378 0.276858 -0.342272 0.324416 0.274311 -0.297400 0.282020 0.276445 -0.250864 0.253669 0.278240 -0.220222 0.225326 0.281068 -0.189315 0.197547 0.284830 -0.158480 0.207780 0.304877 -0.175719 0.405666 0.326131 -0.398080 
0.396000 0.152758 0.398207 -0.132719 0.167362 0.425169 -0.151970 0.146112 0.460360 -0.135214 0.167647 0.461624 -0.157755 0.195755 0.459588 -0.172331 0.285996 0.446563 -0.219391 0.334563 0.406061 -0.272866 0.370690 0.340294 -0.307290 0.269993 0.439502 -0.138925 0.303284 0.381562 -0.146306 0.336515 0.323329 -0.152786 0.314737 0.283195 -0.167947 0.293016 0.243048 -0.183333 0.271665 0.203716 -0.201247 0.242298 0.213079 -0.216539 0.206634 0.469479 -0.221000 0.200195 0.403627 -0.232805 0.194536 0.337745 -0.243482 0.189072 0.290597 -0.250409 0.183662 0.243525 -0.257009 0.178035 0.196477 -0.263612 0.145696 0.197479 -0.252002 0.430498 0.300072 -0.323413 0.410301 0.325102 -0.267716 0.388020 0.349445 -0.212271 0.377864 0.309343 -0.218559 0.367729 0.268732 -0.225366 0.358386 0.228264 -0.233583 0.344759 0.248665 -0.219888 0.369443 0.274907 -0.344316 0.325101 0.274529 -0.298547 0.282803 0.278473 -0.252068 0.254276 0.281248 -0.221532 0.226647 0.284577 -0.190233 0.199215 0.288181 -0.159109 0.208914 0.308087 -0.176749 0.405260 0.325160 -0.400863 
0.428000 0.157337 0.407720 -0.125190 0.172203 0.435213 -0.143489 0.150562 0.469918 -0.126462 0.172591 0.471851 -0.148502 0.199547 0.469966 -0.165444 0.286737 0.457156 -0.219400 0.333589 0.414080 -0.272406 0.366457 0.345546 -0.303857 0.279032 0.458409 -0.137734 0.303513 0.396192 -0.144711 0.327894 0.333535 -0.151062 0.310950 0.291835 -0.168475 0.294069 0.250838 -0.187907 0.277357 0.210095 -0.208240 0.244247 0.205527 -0.216329 0.206324 0.475147 -0.215830 0.196571 0.408539 -0.219560 0.187352 0.342333 -0.225814 0.181400 0.294926 -0.230746 0.176805 0.247778 -0.239155 0.171850 0.200883 -0.248490 0.138258 0.203439 -0.241861 0.424850 0.303248 -0.319686 0.407209 0.328109 -0.262836 0.384316 0.350247 -0.207491 0.377989 0.309461 -0.216464 0.372971 0.268106 -0.224560 0.368852 0.226729 -0.232712 0.349853 0.244078 -0.221194 0.359361 0.278609 -0.336969 0.315756 0.287890 -0.290830 0.275362 0.301133 -0.242630 0.251972 0.303572 -0.207819 0.228331 0.305766 -0.172982 0.204183 0.307260 -0.138562 0.214356 0.332177 -0.146977 0.401194 0.324587 -0.396901 
0.464000 0.146620 0.425611 -0.123943 0.168513 0.450069 -0.139242 0.147311 0.487807 -0.130046 0.174164 0.485901 -0.145865 0.200421 0.479579 -0.162812 0.284148 0.451416 -0.217144 0.321114 0.409416 -0.278482 0.348957 0.341668 -0.317161 0.277377 0.457286 -0.135624 0.303059 0.395915 -0.144662 0.329120 0.334481 -0.154128 0.311092 0.292843 -0.170412 0.293288 0.251340 -0.187313 0.275705 0.209937 -0.204772 0.243568 0.207419 -0.216587 0.204248 0.470992 -0.213892 0.194823 0.404665 -0.221700 0.185733 0.338480 -0.229683 0.179546 0.291092 -0.235346 0.174001 0.243640 -0.240962 0.168394 0.196212 -0.246555 0.134641 0.199724 -0.241300 0.403488 0.296780 -0.340263 0.398999 0.319967 -0.280602 0.392920 0.343850 -0.221386 0.383521 0.303007 -0.224352 0.374882 0.262114 -0.227242 0.366073 0.221253 -0.230110 0.346440 0.238779 -0.219967 0.338849 0.277944 -0.354698 0.303664 0.284900 -0.301705 0.269919 0.293062 -0.248143 0.248603 0.296769 -0.212109 0.227327 0.300781 -0.176057 0.206046 0.304711 -0.140065 0.215725 0.330012 -0.148012 0.374875 0.325981 -0.414036 
0.496000 0.143667 0.420732 -0.154458 0.168816 0.446738 -0.156361 0.148287 0.480424 -0.135914 0.177104 0.481807 -0.147818 0.202603 0.476444 -0.165933 0.284124 0.452020 -0.223906 0.332254 0.409968 -0.276310 0.359062 0.342540 -0.314611 0.281069 0.459225 -0.142138 0.308911 0.398913 -0.152384 0.336636 0.338336 -0.162178 0.314504 0.298191 -0.176482 0.292928 0.257796 -0.191197 0.271418 0.218656 -0.208409 0.242432 0.204369 -0.219504 0.204891 0.474405 -0.217359 0.193969 0.408271 -0.223633 0.184365 0.342334 -0.232108 0.177726 0.295274 -0.238752 0.174827 0.248222 -0.247996 0.171308 0.201748 -0.258819 0.137456 0.207728 -0.259168 0.413701 0.298172 -0.337302 0.405212 0.323726 -0.278993 0.394509 0.348877 -0.220733 0.384652 0.308099 -0.223907 0.375033 0.267180 -0.227353 0.365455 0.226675 -0.232075 0.344793 0.244486 -0.225205 0.347223 0.278463 -0.351577 0.305907 0.283267 -0.302711 0.268717 0.292577 -0.250983 0.245855 0.297512 -0.215796 0.225683 0.302426 -0.178947 0.206121 0.307797 -0.141556 0.222118 0.331194 -0.141288 0.382939 0.325711 -0.411816 
0.532000 0.143641 0.422997 -0.150481 0.170285 0.447319 -0.153691 0.151858 0.483046 -0.135095 0.180693 0.482086 -0.147040 0.205841 0.478016 -0.166160 0.286109 0.457203 -0.228470 0.334256 0.412936 -0.279167 0.361054 0.344503 -0.316404 0.284630 0.457726 -0.146550 0.311540 0.396774 -0.155723 0.338571 0.335508 -0.163921 0.315993 0.295280 -0.178044 0.293080 0.255179 -0.191719 0.270138 0.215790 -0.207230 0.239557 0.206890 -0.220124 0.206810 0.476708 -0.218921 0.197586 0.410132 -0.223356 0.188563 0.343828 -0.230047 0.181987 0.296511 -0.235407 0.176692 0.249516 -0.244580 0.171027 0.202850 -0.255281 0.137354 0.208540 -0.259013 0.415329 0.298981 -0.338076 0.407449 0.323233 -0.279201 0.397938 0.347249 -0.220354 0.386068 0.307105 -0.224645 0.375108 0.266624 -0.228960 0.365543 0.226026 -0.234018 0.344607 0.243483 -0.227031 0.349771 0.280131 -0.352900 0.310630 0.287168 -0.302827 0.274025 0.296507 -0.251462 0.251156 0.300332 -0.216465 0.229889 0.303710 -0.180326 0.209661 0.307805 -0.143767 0.227090 0.330006 -0.144749 0.384776 0.325975 -0.413235 
0.564000 0.131981 0.445655 -0.175660 0.164139 0.461756 -0.171186 0.152935 0.497470 -0.147259 0.182000 0.490634 -0.156333 0.207368 0.482356 -0.173537 0.287599 0.448456 -0.228281 0.335492 0.407463 -0.281459 0.363917 0.340536 -0.319140 0.282951 0.454198 -0.146563 0.308425 0.393011 -0.158743 0.334049 0.331421 -0.171157 0.313104 0.290383 -0.186318 0.290763 0.250468 -0.202077 0.267265 0.212085 -0.220829 0.238553 0.210416 -0.240133 0.211089 0.479240 -0.223172 0.197184 0.413492 -0.227620 0.184490 0.347801 -0.233441 0.175769 0.300826 -0.238057 0.167982 0.254034 -0.245503 0.159083 0.208069 -0.255481 0.126407 0.216878 -0.261513 0.419545 0.296476 -0.339487 0.409038 0.321858 -0.281299 0.397069 0.346563 -0.223008 0.387178 0.305814 -0.226982 0.377711 0.264807 -0.230897 0.368459 0.224202 -0.235980 0.345200 0.239853 -0.233023 0.353917 0.276642 -0.357321 0.311420 0.281066 -0.309746 0.272146 0.288428 -0.260269 0.246537 0.293284 -0.227282 0.223848 0.298821 -0.192310 0.202727 0.305990 -0.156936 0.223767 0.324951 -0.159242 0.390068 0.324406 -0.415807 
0.600000 0.130027 0.446815 -0.172718 0.163018 0.461402 -0.169358 0.154199 0.498122 -0.146330 0.182706 0.489603 -0.155832 0.208301 0.483136 -0.173860 0.289573 0.454585 -0.232177 0.338601 0.408529 -0.280282 0.364528 0.340714 -0.319319 0.285193 0.453598 -0.150489 0.310279 0.391969 -0.160476 0.335313 0.330100 -0.170558 0.314394 0.290180 -0.187276 0.292637 0.250444 -0.203484 0.270600 0.211712 -0.221856 0.241372 0.215119 -0.239791 0.211729 0.479588 -0.225120 0.200375 0.413661 -0.232898 0.188969 0.347856 -0.240358 0.179371 0.301034 -0.245078 0.169341 0.254463 -0.250444 0.158442 0.208486 -0.257447 0.126034 0.217697 -0.264229 0.418082 0.294727 -0.341162 0.405547 0.322280 -0.284559 0.392120 0.348705 -0.227460 0.384773 0.307223 -0.229309 0.377864 0.265573 -0.231706 0.371453 0.224366 -0.236414 0.347880 0.239541 -0.233141 0.353160 0.276995 -0.357561 0.312639 0.283160 -0.308954 0.274070 0.291479 -0.259587 0.248631 0.296353 -0.226340 0.224816 0.302306 -0.192242 0.201718 0.308662 -0.157731 0.222652 0.327699 -0.158887 0.389959 0.323680 -0.415728 
0.632000 0.127438 0.444146 -0.168984 0.158940 0.461869 -0.166537 0.145469 0.501827 -0.152890 0.175214 0.493884 -0.158125 0.200143 0.485856 -0.176144 0.278795 0.452359 -0.234429 0.331653 0.407662 -0.279324 0.358156 0.339697 -0.316990 0.274979 0.455679 -0.152676 0.297827 0.392991 -0.162111 0.321398 0.330113 -0.171558 0.303412 0.287276 -0.185552 0.283016 0.246206 -0.202167 0.262329 0.206067 -0.221853 0.233201 0.207296 -0.240692 0.200233 0.476493 -0.227658 0.189184 0.410084 -0.229076 0.178795 0.343792 -0.231447 0.171159 0.296485 -0.233612 0.164215 0.249495 -0.239413 0.154385 0.204216 -0.249456 0.123384 0.217957 -0.255689 0.412330 0.294272 -0.339140 0.399290 0.319047 -0.281460 0.384545 0.343476 -0.223724 0.376225 0.302443 -0.227619 0.367949 0.261387 -0.231830 0.360660 0.220398 -0.237057 0.336558 0.234850 -0.234610 0.346885 0.275975 -0.354425 0.305397 0.282328 -0.305959 0.266796 0.291244 -0.255858 0.242165 0.296095 -0.221992 0.219268 0.301932 -0.186790 0.196399 0.308007 -0.151546 0.217158 0.327297 -0.151593 0.386163 0.322486 -0.412966 
0.664000 0.123970 0.454433 -0.179321 0.157164 0.467813 -0.173588 0.147863 0.508216 -0.157733 0.176713 0.496957 -0.161665 0.201671 0.487834 -0.179060 0.280661 0.451265 -0.233855 0.336122 0.408229 -0.276281 0.363673 0.342233 -0.315231 0.278678 0.459884 -0.152344 0.302261 0.397623 -0.162876 0.325376 0.334837 -0.173091 0.304931 0.293003 -0.186560 0.284053 0.251700 -0.200327 0.262850 0.211277 -0.216583 0.236810 0.213344 -0.239105 0.204401 0.481270 -0.227628 0.192205 0.415236 -0.232967 0.180418 0.349207 -0.238110 0.170787 0.302241 -0.241192 0.161253 0.255398 -0.244392 0.150288 0.209484 -0.250470 0.118077 0.219363 -0.257334 0.418818 0.297923 -0.336617 0.404961 0.324275 -0.279641 0.389701 0.350745 -0.223073 0.379152 0.310144 -0.226238 0.369809 0.269303 -0.229471 0.362885 0.228029 -0.232751 0.338652 0.242313 -0.231438 0.354003 0.278733 -0.353705 0.311068 0.284255 -0.306287 0.269055 0.291430 -0.258395 0.242031 0.295840 -0.226429 0.216623 0.300691 -0.193175 0.192000 0.306111 -0.159399 0.213307 0.324689 -0.157786 0.389288 0.327101 -0.412113 
0.696000 0.128120 0.460437 -0.170014 0.161626 0.472613 -0.163512 0.153854 0.515569 -0.155671 0.181994 0.502041 -0.154886 0.205962 0.492023 -0.172962 0.280950 0.452247 -0.231136 0.333685 0.408759 -0.277462 0.361525 0.340838 -0.314774 0.277236 0.466316 -0.150344 0.299789 0.404338 -0.163167 0.322475 0.342322 -0.175627 0.306575 0.298809 -0.187399 0.290043 0.255551 -0.201092 0.274238 0.212719 -0.217114 0.249020 0.214490 -0.240518 0.204177 0.482489 -0.228201 0.193918 0.416557 -0.237791 0.184378 0.350425 -0.246254 0.164042 0.306921 -0.243875 0.144255 0.263271 -0.238154 0.124260 0.219807 -0.231504 0.091386 0.229616 -0.229809 0.416620 0.296496 -0.337167 0.404555 0.323829 -0.280796 0.389358 0.349673 -0.224032 0.380336 0.308597 -0.227502 0.372014 0.267053 -0.231092 0.364746 0.226126 -0.237627 0.341123 0.241346 -0.235958 0.351447 0.275804 -0.350290 0.310402 0.286231 -0.302268 0.269320 0.298382 -0.255048 0.243076 0.305648 -0.222819 0.215099 0.314536 -0.192560 0.186724 0.323008 -0.162739 0.205087 0.344249 -0.165661 0.387720 0.322220 -0.410822 
0.728000 0.125461 0.448995 -0.172990 0.157747 0.464615 -0.167811 0.147042 0.507568 -0.169797 0.175856 0.496549 -0.164841 0.201497 0.487218 -0.180913 0.282438 0.449918 -0.232119 0.334050 0.407555 -0.280888 0.361911 0.339743 -0.318411 0.274545 0.469442 -0.152547 0.300274 0.409332 -0.167708 0.325684 0.349158 -0.181227 0.313575 0.304429 -0.191167 0.300991 0.259460 -0.203312 0.288407 0.215397 -0.217909 0.274165 0.216881 -0.249172 0.205836 0.481204 -0.235091 0.196262 0.415212 -0.244353 0.186973 0.349310 -0.253846 0.165127 0.306934 -0.250045 0.144340 0.264231 -0.245207 0.123637 0.221565 -0.240374 0.092213 0.234004 -0.234207 0.417112 0.295820 -0.341579 0.406336 0.323265 -0.285208 0.392399 0.349249 -0.228468 0.384247 0.307880 -0.230866 0.377430 0.265960 -0.233689 0.371718 0.224681 -0.239777 0.347468 0.238901 -0.237912 0.351586 0.273831 -0.352025 0.311463 0.285232 -0.303145 0.270723 0.298644 -0.255513 0.244759 0.307588 -0.223486 0.217288 0.319078 -0.193594 0.189558 0.330616 -0.164007 0.201148 0.355456 -0.171276 0.383903 0.319919 -0.415272 
0.760000 0.141317 0.432803 -0.172140 0.168388 0.456098 -0.165982 0.146246 0.494183 -0.160666 0.177303 0.491288 -0.158826 0.203744 0.485307 -0.175370 0.288420 0.459259 -0.228920 0.337755 0.411516 -0.275833 0.360078 0.342847 -0.317059 0.274169 0.475202 -0.149565 0.295097 0.414084 -0.168285 0.316513 0.353056 -0.185006 0.307653 0.307024 -0.192379 0.298161 0.260784 -0.201711 0.289580 0.214624 -0.213114 0.281922 0.222166 -0.245865 0.212101 0.490962 -0.236491 0.199078 0.424921 -0.237328 0.186201 0.359121 -0.238913 0.171944 0.313592 -0.236522 0.158487 0.268108 -0.233088 0.143244 0.223513 -0.231465 0.111222 0.236085 -0.230114 0.410989 0.294564 -0.341458 0.400815 0.320736 -0.284134 0.388024 0.346153 -0.226565 0.380962 0.304764 -0.228910 0.375015 0.262997 -0.231454 0.371112 0.221435 -0.235947 0.346108 0.234183 -0.234001 0.344559 0.280422 -0.355428 0.304124 0.289146 -0.306911 0.266339 0.300582 -0.257593 0.242622 0.308252 -0.223746 0.219195 0.317559 -0.190049 0.195611 0.326578 -0.157026 0.203602 0.352041 -0.166601 0.381625 0.325574 -0.414630 
0.792000 0.143429 0.431500 -0.172004 0.170359 0.454978 -0.165884 0.147845 0.491799 -0.155248 0.179000 0.489765 -0.156197 0.205873 0.484513 -0.172263 0.291642 0.461676 -0.224783 0.331096 0.410528 -0.277356 0.354769 0.341966 -0.317980 0.274014 0.470455 -0.144783 0.297524 0.411072 -0.165027 0.320938 0.351959 -0.184071 0.311990 0.306359 -0.191333 0.303751 0.260066 -0.200848 0.297200 0.214026 -0.213258 0.286522 0.223882 -0.244506 0.216863 0.497346 -0.232299 0.202030 0.432085 -0.238436 0.188603 0.366683 -0.242776 0.175480 0.320856 -0.243719 0.164621 0.274627 -0.242177 0.151364 0.229522 -0.243232 0.118929 0.241114 -0.242864 0.406694 0.294920 -0.342653 0.401713 0.320603 -0.284629 0.392381 0.344869 -0.225719 0.385752 0.303348 -0.228428 0.380401 0.261357 -0.231581 0.374980 0.220333 -0.238749 0.351291 0.234795 -0.234788 0.340017 0.278537 -0.354953 0.303793 0.292298 -0.304043 0.267480 0.307271 -0.254385 0.243726 0.316813 -0.221109 0.217710 0.327482 -0.189985 0.191288 0.337478 -0.159442 0.199688 0.362738 -0.169031 0.377747 0.325016 -0.415224 
0.828000 0.137382 0.445263 -0.170761 0.165089 0.468257 -0.166626 0.143962 0.506584 -0.159645 0.175031 0.503382 -0.160147 0.202179 0.495021 -0.174592 0.288653 0.461335 -0.220698 0.324512 0.411385 -0.277280 0.351477 0.343685 -0.318514 0.274450 0.469591 -0.140081 0.296460 0.410349 -0.162572 0.317982 0.351233 -0.183193 0.313500 0.305682 -0.193923 0.308749 0.259578 -0.206123 0.306204 0.213482 -0.218881 0.305399 0.212041 -0.253169 0.213659 0.496117 -0.225229 0.198785 0.430833 -0.231504 0.186347 0.365188 -0.236800 0.176996 0.318369 -0.241317 0.173755 0.270636 -0.242416 0.168527 0.223522 -0.244572 0.135187 0.231098 -0.240608 0.405401 0.298222 -0.342200 0.398917 0.322555 -0.283511 0.389257 0.347378 -0.225485 0.386016 0.305597 -0.228275 0.385780 0.263773 -0.231164 0.387306 0.221922 -0.234356 0.362717 0.233284 -0.227246 0.339849 0.280569 -0.357271 0.302476 0.292493 -0.307200 0.268130 0.306449 -0.256709 0.246277 0.315327 -0.222205 0.223073 0.324742 -0.188727 0.199920 0.333776 -0.155702 0.204865 0.360177 -0.164609 0.375194 0.327966 -0.415794 
0.860000 0.128662 0.446831 -0.186948 0.155849 0.469710 -0.179832 0.133576 0.505371 -0.165144 0.164660 0.503432 -0.167528 0.192425 0.494095 -0.179357 0.280050 0.456531 -0.218264 0.317858 0.414775 -0.279085 0.342865 0.346274 -0.317794 0.255141 0.470811 -0.140950 0.281910 0.412957 -0.162010 0.309209 0.355329 -0.182258 0.306263 0.308366 -0.189965 0.302224 0.261645 -0.201543 0.300316 0.215038 -0.215399 0.302514 0.211583 -0.249709 0.206593 0.492666 -0.234901 0.192442 0.426980 -0.238767 0.179610 0.361205 -0.240529 0.169714 0.314163 -0.240890 0.160710 0.267024 -0.238576 0.151796 0.219921 -0.235649 0.123950 0.223689 -0.215892 0.395971 0.300353 -0.341079 0.389013 0.327203 -0.283116 0.380529 0.353018 -0.224650 0.380363 0.310947 -0.224960 0.381305 0.268797 -0.225548 0.382798 0.227003 -0.227743 0.357174 0.236651 -0.221564 0.330021 0.281634 -0.353736 0.293287 0.292336 -0.302701 0.259037 0.306214 -0.251335 0.237358 0.315555 -0.216382 0.214225 0.328472 -0.183637 0.190773 0.341451 -0.151442 0.191558 0.365325 -0.166958 0.365796 0.328135 -0.414925 
0.892000 0.120716 0.453686 -0.194252 0.150818 0.472633 -0.187321 0.133804 0.510443 -0.171272 0.164299 0.504560 -0.174509 0.192492 0.494744 -0.185018 0.281502 0.455920 -0.218432 0.320808 0.412930 -0.277085 0.345149 0.344368 -0.316106 0.256433 0.477235 -0.142684 0.283424 0.419845 -0.165069 0.310644 0.362614 -0.186403 0.308169 0.315274 -0.192248 0.304551 0.268080 -0.201885 0.303123 0.220820 -0.212468 0.300329 0.217578 -0.246698 0.208240 0.489774 -0.238413 0.194037 0.424066 -0.242484 0.180379 0.358324 -0.245479 0.171925 0.310928 -0.246659 0.164214 0.263452 -0.244393 0.156317 0.216075 -0.241269 0.130996 0.215641 -0.218052 0.398119 0.299143 -0.340343 0.388833 0.327150 -0.283098 0.377445 0.353680 -0.225175 0.378111 0.311648 -0.224871 0.380617 0.269546 -0.224850 0.382722 0.227918 -0.226943 0.357555 0.238896 -0.221105 0.332181 0.279173 -0.351756 0.294222 0.289086 -0.301896 0.259742 0.303971 -0.251623 0.237731 0.314604 -0.217232 0.214189 0.330558 -0.186143 0.190497 0.346771 -0.155762 0.185708 0.369913 -0.171886 0.366494 0.326759 -0.413502 
0.928000 0.118791 0.452156 -0.202554 0.149589 0.469274 -0.194043 0.134203 0.506924 -0.176041 0.164460 0.499905 -0.179115 0.192586 0.491106 -0.190923 0.282327 0.457461 -0.227438 0.319893 0.406388 -0.281477 0.342579 0.334583 -0.317387 0.260697 0.484189 -0.151955 0.287949 0.426026 -0.171263 0.314153 0.368012 -0.190655 0.313805 0.320776 -0.196101 0.310151 0.273246 -0.203436 0.303898 0.226164 -0.211317 0.303481 0.219145 -0.244911 0.208677 0.491449 -0.246248 0.194513 0.425725 -0.248925 0.181582 0.360137 -0.250913 0.173573 0.312759 -0.252010 0.167672 0.265065 -0.251204 0.161916 0.217374 -0.250062 0.138975 0.216377 -0.224539 0.395540 0.288436 -0.342040 0.391320 0.317203 -0.285404 0.384713 0.344704 -0.227651 0.381850 0.302725 -0.227091 0.380592 0.260368 -0.226841 0.378661 0.218908 -0.229355 0.360534 0.237225 -0.218049 0.328044 0.268852 -0.349492 0.293451 0.284814 -0.298094 0.258864 0.304163 -0.248531 0.235815 0.317334 -0.215972 0.210582 0.335792 -0.187877 0.184807 0.353986 -0.160844 0.179299 0.376277 -0.178039 0.361696 0.312656 -0.414891 
0.960000 0.112656 0.457640 -0.204303 0.144640 0.472822 -0.196674 0.131906 0.509742 -0.175766 0.161564 0.501530 -0.181090 0.190384 0.491629 -0.190049 0.281359 0.452585 -0.218691 0.323568 0.406817 -0.273255 0.343293 0.336849 -0.312516 0.251217 0.470758 -0.143999 0.284230 0.416216 -0.165280 0.316839 0.362077 -0.186850 0.314580 0.314537 -0.191794 0.310112 0.267151 -0.200280 0.304398 0.220239 -0.211115 0.303453 0.214246 -0.245126 0.209848 0.488176 -0.242170 0.193711 0.422909 -0.245493 0.178665 0.357652 -0.246888 0.168879 0.310630 -0.246735 0.160449 0.263515 -0.243198 0.152106 0.216472 -0.239547 0.129607 0.215095 -0.213641 0.392855 0.289853 -0.341714 0.390289 0.316573 -0.283908 0.387702 0.340433 -0.224252 0.381347 0.299044 -0.226420 0.375780 0.256796 -0.229252 0.372312 0.215162 -0.234978 0.360525 0.233721 -0.217443 0.326365 0.270434 -0.342455 0.291709 0.285174 -0.290567 0.256159 0.304737 -0.241722 0.233437 0.318227 -0.208890 0.208787 0.338502 -0.181456 0.184192 0.358970 -0.154939 0.178781 0.378645 -0.175229 0.355285 0.315133 -0.410823 
0.996000 0.106918 0.463634 -0.211466 0.140535 0.473577 -0.202289 0.132662 0.511907 -0.180965 0.160856 0.499304 -0.185304 0.189352 0.489001 -0.193840 0.279055 0.450029 -0.220220 0.320064 0.403936 -0.275314 0.339035 0.333020 -0.312781 0.247839 0.473834 -0.146589 0.287732 0.425306 -0.169620 0.327257 0.377087 -0.192096 0.319765 0.330077 -0.196253 0.311598 0.282909 -0.201557 0.300730 0.236710 -0.210571 0.305120 0.218099 -0.239198 0.209267 0.489094 -0.246197 0.193169 0.423801 -0.248001 0.179376 0.358557 -0.247589 0.171726 0.311071 -0.246275 0.166750 0.263391 -0.242792 0.161096 0.215895 -0.239799 0.136398 0.214851 -0.215981 0.388128 0.284429 -0.340607 0.390195 0.313709 -0.284219 0.393994 0.342063 -0.226879 0.384202 0.301275 -0.225139 0.374718 0.260179 -0.223697 0.366074 0.219373 -0.223912 0.358583 0.240540 -0.206859 0.322277 0.266119 -0.341086 0.290261 0.286344 -0.289106 0.256659 0.308903 -0.240030 0.235397 0.323812 -0.206946 0.210204 0.344400 -0.180503 0.184719 0.364549 -0.155086 0.178476 0.382428 -0.176793 0.349905 0.309673 -0.410829 
1.028000 0.104135 0.461386 -0.213825 0.136975 0.472373 -0.203150 0.127284 0.511002 -0.183335 0.155974 0.499006 -0.185826 0.184173 0.488398 -0.195495 0.272976 0.449102 -0.225813 0.316470 0.402496 -0.279192 0.337051 0.330908 -0.315371 0.243240 0.476457 -0.152932 0.286116 0.429294 -0.173109 0.328282 0.382583 -0.193505 0.321120 0.335494 -0.197994 0.312897 0.288286 -0.203825 0.300456 0.242551 -0.213585 0.305015 0.219903 -0.239115 0.204296 0.489933 -0.252653 0.190426 0.424136 -0.252578 0.179015 0.358530 -0.251231 0.172402 0.311188 -0.249276 0.169364 0.263543 -0.246081 0.166169 0.215976 -0.243526 0.141608 0.217529 -0.219608 0.386985 0.281954 -0.341463 0.388719 0.312858 -0.286056 0.391805 0.343701 -0.230127 0.380101 0.303944 -0.226523 0.369049 0.263101 -0.223581 0.360586 0.221879 -0.222261 0.357717 0.242974 -0.204015 0.320698 0.263726 -0.342834 0.288882 0.285339 -0.291105 0.255766 0.309339 -0.242141 0.234786 0.324891 -0.209292 0.210013 0.344621 -0.182026 0.184798 0.363769 -0.155828 0.178524 0.379048 -0.179337 0.348184 0.305332 -0.412962 
1.060000 0.105713 0.466230 -0.209571 0.137808 0.473982 -0.194635 0.128653 0.512225 -0.173834 0.156449 0.498040 -0.173771 0.183782 0.488183 -0.186147 0.269784 0.450673 -0.226353 0.312457 0.404053 -0.280118 0.333864 0.332128 -0.313801 0.239006 0.479724 -0.154396 0.282422 0.431788 -0.170382 0.324712 0.384381 -0.187371 0.318877 0.337485 -0.191704 0.312071 0.290289 -0.198761 0.301162 0.244710 -0.211403 0.305315 0.220268 -0.235264 0.199536 0.487072 -0.254572 0.187284 0.420982 -0.250194 0.176794 0.355171 -0.244433 0.170136 0.307988 -0.239983 0.164458 0.260676 -0.237033 0.158125 0.213630 -0.234890 0.131069 0.219644 -0.214630 0.384649 0.283871 -0.338912 0.384964 0.316784 -0.284619 0.386900 0.347982 -0.228564 0.377001 0.307298 -0.225241 0.368313 0.265687 -0.222302 0.361877 0.224378 -0.222644 0.358654 0.244386 -0.203092 0.318120 0.263728 -0.338808 0.286156 0.285251 -0.287033 0.254152 0.309611 -0.236796 0.234883 0.325230 -0.202836 0.213035 0.344310 -0.172541 0.190861 0.363119 -0.142962 0.182399 0.374376 -0.167847 0.345548 0.302709 -0.410233 
1.096000 0.098110 0.465712 -0.197122 0.131984 0.473214 -0.186674 0.126356 0.511837 -0.165619 0.153759 0.497271 -0.168979 0.181583 0.487957 -0.181295 0.269459 0.451987 -0.221339 0.312135 0.405269 -0.275615 0.332281 0.333425 -0.312216 0.238360 0.479672 -0.149256 0.284109 0.433802 -0.165618 0.329361 0.388757 -0.182283 0.320009 0.341878 -0.187646 0.312528 0.294999 -0.195432 0.302372 0.249452 -0.208604 0.304486 0.223628 -0.231263 0.199271 0.487382 -0.249531 0.188594 0.420925 -0.246496 0.179502 0.354623 -0.242837 0.173799 0.307253 -0.239847 0.170360 0.259760 -0.236545 0.166409 0.212604 -0.233167 0.136366 0.218229 -0.217502 0.381865 0.285443 -0.340858 0.382496 0.317465 -0.286057 0.383515 0.349664 -0.231202 0.374040 0.309257 -0.226576 0.366104 0.268065 -0.222258 0.361140 0.226373 -0.218622 0.356035 0.248042 -0.201195 0.315754 0.266067 -0.339381 0.284090 0.284675 -0.286773 0.254204 0.307527 -0.235652 0.236050 0.322368 -0.200847 0.216952 0.340239 -0.168351 0.198624 0.358646 -0.136284 0.192070 0.368578 -0.162267 0.341798 0.306372 -0.409551 
1.128000 0.099446 0.460298 -0.194292 0.132166 0.470056 -0.182138 0.122650 0.507902 -0.160787 0.151155 0.495402 -0.163015 0.178539 0.486646 -0.176277 0.265163 0.452398 -0.219308 0.306101 0.408354 -0.276949 0.330936 0.337848 -0.313462 0.236665 0.480948 -0.146128 0.281555 0.436594 -0.167765 0.326172 0.392523 -0.187723 0.322125 0.344934 -0.188326 0.319104 0.296848 -0.189478 0.315779 0.248896 -0.191793 0.310982 0.230992 -0.220796 0.193476 0.486065 -0.244876 0.187943 0.418921 -0.245279 0.182489 0.351931 -0.245868 0.169273 0.306083 -0.242008 0.156777 0.260260 -0.236967 0.144612 0.214846 -0.230401 0.120381 0.225581 -0.208510 0.383712 0.292926 -0.340849 0.385582 0.326388 -0.286576 0.387765 0.360326 -0.233096 0.379751 0.320437 -0.223783 0.372261 0.280173 -0.214006 0.366955 0.239379 -0.203806 0.372278 0.261852 -0.187796 0.319629 0.269158 -0.340771 0.289184 0.287025 -0.287627 0.258773 0.307404 -0.236177 0.238403 0.321219 -0.202220 0.216888 0.337389 -0.170677 0.195684 0.353753 -0.139606 0.192591 0.359700 -0.167491 0.340124 0.310309 -0.410663 
1.164000 0.099133 0.455455 -0.195378 0.132329 0.464449 -0.183987 0.123812 0.501387 -0.160805 0.152110 0.488786 -0.164576 0.179935 0.482033 -0.178080 0.268361 0.454403 -0.222056 0.311339 0.409391 -0.277574 0.334984 0.338027 -0.313500 0.236869 0.480620 -0.148862 0.281225 0.435441 -0.168988 0.325112 0.391218 -0.188070 0.321586 0.343847 -0.188360 0.319557 0.295646 -0.189249 0.317863 0.247747 -0.190296 0.315813 0.232471 -0.220948 0.194881 0.483716 -0.248220 0.189878 0.416506 -0.247664 0.184857 0.349517 -0.247554 0.169795 0.304424 -0.241853 0.155025 0.259361 -0.235862 0.140090 0.214457 -0.229780 0.115739 0.225429 -0.208180 0.387041 0.292276 -0.341116 0.387265 0.326455 -0.287435 0.386925 0.360482 -0.234151 0.379607 0.320633 -0.223861 0.373841 0.280495 -0.213467 0.370520 0.239948 -0.202901 0.373904 0.262582 -0.186647 0.322676 0.268847 -0.338807 0.291628 0.286272 -0.285748 0.260956 0.306824 -0.234910 0.240144 0.320789 -0.201498 0.217491 0.338039 -0.171443 0.195208 0.355389 -0.142386 0.191525 0.361174 -0.170389 0.340737 0.308554 -0.410365 
1.196000 0.102416 0.451722 -0.204465 0.134228 0.461996 -0.190455 0.122228 0.497624 -0.166681 0.151368 0.486639 -0.168830 0.179327 0.479440 -0.181861 0.268283 0.449806 -0.224164 0.310973 0.403779 -0.279391 0.335249 0.331879 -0.314892 0.237931 0.475627 -0.150590 0.282008 0.431184 -0.173422 0.325868 0.387474 -0.195182 0.323292 0.339752 -0.193875 0.320482 0.291690 -0.193130 0.316947 0.243730 -0.192759 0.316196 0.229768 -0.224117 0.195122 0.480646 -0.249508 0.190382 0.413465 -0.251227 0.185860 0.346479 -0.253232 0.168003 0.302978 -0.245475 0.151461 0.259375 -0.235995 0.134807 0.216126 -0.226108 0.118078 0.229416 -0.199212 0.387262 0.285712 -0.342444 0.388982 0.319752 -0.288891 0.390067 0.354270 -0.236002 0.381453 0.314248 -0.227664 0.375673 0.273751 -0.218997 0.372335 0.233064 -0.209812 0.373876 0.255201 -0.192378 0.323421 0.262581 -0.339807 0.292522 0.281559 -0.287261 0.261219 0.303981 -0.237614 0.239991 0.319272 -0.204953 0.215593 0.337677 -0.176992 0.191174 0.355686 -0.150080 0.190781 0.358537 -0.178772 0.343191 0.303035 -0.411831 
1.232000 0.104524 0.448807 -0.209956 0.135511 0.459833 -0.194705 0.121257 0.493566 -0.169283 0.150945 0.484173 -0.171377 0.178727 0.476237 -0.184169 0.266993 0.445064 -0.225667 0.309893 0.400675 -0.281621 0.335998 0.329833 -0.316406 0.237553 0.475297 -0.153286 0.280120 0.428600 -0.174446 0.321957 0.382780 -0.195604 0.320680 0.335102 -0.193900 0.318867 0.286999 -0.192648 0.317806 0.239002 -0.191454 0.321361 0.227640 -0.223651 0.194834 0.478025 -0.252331 0.191458 0.410821 -0.254301 0.188480 0.343977 -0.256511 0.169575 0.301424 -0.246663 0.152185 0.258575 -0.236418 0.135203 0.215931 -0.225852 0.119703 0.229856 -0.198572 0.389481 0.285895 -0.344471 0.389194 0.319684 -0.290679 0.387504 0.353008 -0.236855 0.381214 0.312967 -0.226650 0.377994 0.272515 -0.216500 0.376604 0.231875 -0.206196 0.373701 0.254803 -0.190045 0.325751 0.259623 -0.339039 0.294108 0.278390 -0.286154 0.261448 0.301683 -0.236801 0.239415 0.317371 -0.204563 0.213757 0.337258 -0.178585 0.187904 0.356702 -0.153809 0.185561 0.360417 -0.182330 0.342939 0.300609 -0.413346 
1.264000 0.104112 0.450721 -0.207188 0.135926 0.459387 -0.192129 0.124142 0.493096 -0.165549 0.153164 0.481986 -0.168407 0.180874 0.475232 -0.182146 0.269112 0.447652 -0.227103 0.312944 0.401210 -0.280971 0.339206 0.329069 -0.313776 0.237322 0.474512 -0.154350 0.281271 0.429106 -0.175082 0.324468 0.384486 -0.195294 0.322817 0.337018 -0.193544 0.320559 0.288853 -0.192283 0.317856 0.240914 -0.191196 0.322416 0.228174 -0.222725 0.195915 0.477367 -0.253948 0.191683 0.410162 -0.254758 0.187815 0.343167 -0.255822 0.169733 0.300383 -0.244611 0.152567 0.257423 -0.233448 0.135768 0.214691 -0.222090 0.122814 0.228836 -0.193630 0.392857 0.283752 -0.339179 0.393010 0.318567 -0.286007 0.391439 0.353564 -0.233358 0.383339 0.313433 -0.224367 0.378897 0.272889 -0.215170 0.377740 0.232124 -0.205419 0.374230 0.254761 -0.188934 0.328745 0.258820 -0.336554 0.296817 0.279967 -0.285158 0.263957 0.303820 -0.236889 0.241517 0.319880 -0.205298 0.215625 0.338707 -0.178932 0.189368 0.357027 -0.153759 0.186111 0.366637 -0.180700 0.347288 0.296798 -0.409670 
1.296000 0.103826 0.448981 -0.211324 0.134808 0.458121 -0.194871 0.122387 0.494511 -0.172430 0.151120 0.482317 -0.172101 0.178961 0.475388 -0.185438 0.267918 0.447119 -0.228428 0.310743 0.401597 -0.284189 0.338196 0.329529 -0.316898 0.237695 0.476767 -0.155772 0.281100 0.430466 -0.174781 0.323394 0.385061 -0.193801 0.323373 0.337843 -0.192441 0.323683 0.289618 -0.191301 0.323286 0.241875 -0.189892 0.327504 0.232187 -0.222478 0.193693 0.474638 -0.254272 0.190472 0.407425 -0.257774 0.187347 0.340304 -0.261560 0.169237 0.297869 -0.248667 0.152388 0.255242 -0.234694 0.135461 0.212730 -0.220776 0.120029 0.226988 -0.193612 0.392470 0.284945 -0.343031 0.390307 0.320558 -0.290867 0.386515 0.355810 -0.239072 0.381829 0.315814 -0.228038 0.380312 0.275355 -0.216965 0.382541 0.234842 -0.205301 0.379047 0.258143 -0.189869 0.328892 0.258453 -0.336852 0.295436 0.278886 -0.285871 0.261295 0.303154 -0.238375 0.238377 0.319499 -0.207131 0.212266 0.338987 -0.181403 0.185991 0.358121 -0.156681 0.183681 0.366163 -0.184206 0.346092 0.295950 -0.412393 
1.332000 0.103305 0.453354 -0.208656 0.134881 0.463150 -0.193804 0.123000 0.499491 -0.171148 0.151917 0.487763 -0.172106 0.179299 0.479529 -0.185801 0.266513 0.446388 -0.229670 0.308441 0.400406 -0.285773 0.338383 0.328936 -0.318147 0.238955 0.478094 -0.157169 0.280499 0.431078 -0.179523 0.321839 0.384920 -0.200118 0.321842 0.337378 -0.198448 0.321218 0.289214 -0.197249 0.319250 0.241197 -0.196713 0.323982 0.222208 -0.224895 0.192607 0.475106 -0.254582 0.191086 0.407905 -0.257677 0.190039 0.340834 -0.261174 0.173951 0.298546 -0.245956 0.159529 0.256185 -0.230147 0.146568 0.214497 -0.212913 0.143437 0.228964 -0.181955 0.393900 0.285999 -0.344349 0.392530 0.320066 -0.291054 0.388551 0.353511 -0.238217 0.383410 0.313056 -0.229043 0.380113 0.272134 -0.219640 0.379398 0.231019 -0.209815 0.375841 0.253953 -0.193908 0.331272 0.257706 -0.338676 0.298064 0.277303 -0.287660 0.264314 0.300214 -0.239856 0.241196 0.315949 -0.208611 0.214835 0.334289 -0.182533 0.188240 0.352279 -0.157778 0.185595 0.359335 -0.185600 0.347398 0.294712 -0.413149 
1.364000 0.107208 0.442098 -0.206519 0.137388 0.455831 -0.191860 0.123388 0.496509 -0.179864 0.152198 0.485385 -0.175271 0.179572 0.477899 -0.188615 0.266482 0.447658 -0.231705 0.308739 0.401022 -0.286507 0.334025 0.328973 -0.319961 0.235339 0.477635 -0.159028 0.279492 0.432843 -0.179715 0.322676 0.388781 -0.200154 0.319776 0.341997 -0.196669 0.317400 0.294000 -0.194369 0.316025 0.246325 -0.192043 0.325025 0.232508 -0.221974 0.192474 0.477148 -0.258053 0.190273 0.410021 -0.261956 0.188575 0.343115 -0.266547 0.172547 0.301555 -0.249450 0.158413 0.259711 -0.232195 0.145644 0.218160 -0.214256 0.147827 0.232063 -0.182956 0.386918 0.284060 -0.347258 0.386999 0.319503 -0.294322 0.386114 0.354764 -0.241480 0.379887 0.315983 -0.226408 0.377354 0.276921 -0.211580 0.377151 0.237733 -0.196897 0.371348 0.262146 -0.183861 0.323471 0.258320 -0.341923 0.291718 0.278635 -0.290365 0.259546 0.303094 -0.242322 0.237292 0.319845 -0.210993 0.210946 0.338942 -0.185659 0.184165 0.357139 -0.161755 0.181917 0.360932 -0.190329 0.341758 0.296685 -0.415774 
1.400000 0.102381 0.456965 -0.192968 0.135938 0.464789 -0.181758 0.132723 0.508354 -0.174293 0.158583 0.491395 -0.169984 0.185594 0.483312 -0.184655 0.271497 0.450468 -0.231840 0.313864 0.401953 -0.285414 0.337074 0.328758 -0.319368 0.242866 0.481645 -0.159438 0.283255 0.432330 -0.178843 0.322514 0.383707 -0.198484 0.318263 0.336720 -0.197955 0.315179 0.288689 -0.197879 0.313212 0.240906 -0.197463 0.324030 0.230889 -0.228451 0.197659 0.478053 -0.257346 0.192636 0.410973 -0.259287 0.188155 0.343927 -0.261811 0.174373 0.302128 -0.242673 0.161916 0.260203 -0.223327 0.150831 0.218488 -0.203418 0.163460 0.229631 -0.173509 0.388182 0.282190 -0.348292 0.387765 0.315488 -0.294405 0.384787 0.348553 -0.240617 0.378567 0.309569 -0.226146 0.374973 0.270450 -0.211665 0.372866 0.231203 -0.196984 0.367790 0.255716 -0.184092 0.323218 0.259228 -0.342198 0.290853 0.278618 -0.290493 0.259453 0.301941 -0.241390 0.238191 0.317460 -0.208925 0.214297 0.334961 -0.180066 0.190119 0.351795 -0.152234 0.186746 0.355218 -0.180608 0.343439 0.296924 -0.415504 
1.432000 0.096647 0.451671 -0.200286 0.129508 0.461649 -0.188739 0.124596 0.505606 -0.185452 0.150798 0.490020 -0.178713 0.178828 0.481702 -0.191002 0.268043 0.448699 -0.230298 0.312682 0.400428 -0.282115 0.336250 0.327249 -0.315616 0.236653 0.481583 -0.159768 0.279748 0.434783 -0.179445 0.321982 0.388555 -0.198538 0.318574 0.341296 -0.198003 0.314877 0.293223 -0.198647 0.310727 0.245412 -0.199468 0.322740 0.229480 -0.227274 0.195142 0.476990 -0.259257 0.188355 0.410215 -0.264077 0.182861 0.343471 -0.269302 0.171105 0.302818 -0.246881 0.161786 0.261718 -0.224377 0.153319 0.220504 -0.202074 0.171237 0.231418 -0.174897 0.387981 0.278892 -0.339605 0.387064 0.314190 -0.287006 0.386022 0.350702 -0.235408 0.380293 0.311236 -0.222792 0.375657 0.271706 -0.210414 0.372744 0.231942 -0.197835 0.365840 0.255651 -0.184203 0.323205 0.258081 -0.340336 0.290013 0.277394 -0.289419 0.257072 0.300191 -0.240880 0.234353 0.315921 -0.209328 0.209306 0.335267 -0.182553 0.183971 0.354447 -0.157225 0.179215 0.360504 -0.185001 0.345601 0.295342 -0.411451 
1.464000 0.099306 0.454743 -0.198536 0.131399 0.464839 -0.185073 0.126450 0.508903 -0.183323 0.151970 0.493302 -0.174315 0.179064 0.483590 -0.187140 0.264596 0.445270 -0.227996 0.307422 0.400340 -0.283449 0.333206 0.329458 -0.318071 0.234902 0.479000 -0.156935 0.280294 0.434468 -0.176279 0.324559 0.390478 -0.196515 0.318821 0.343426 -0.197747 0.314140 0.295525 -0.200063 0.310165 0.247786 -0.202460 0.325566 0.230840 -0.227997 0.192283 0.475810 -0.256013 0.186823 0.409123 -0.263350 0.181891 0.342485 -0.271324 0.169955 0.302435 -0.247881 0.158788 0.262148 -0.224759 0.147938 0.222018 -0.201889 0.168203 0.231690 -0.175941 0.386561 0.284913 -0.344755 0.386024 0.317795 -0.290053 0.386154 0.350880 -0.235552 0.379349 0.312146 -0.220771 0.374315 0.273354 -0.206125 0.370548 0.234369 -0.191404 0.362274 0.258921 -0.180280 0.322567 0.260472 -0.344839 0.289322 0.280431 -0.294147 0.255030 0.302976 -0.246177 0.231830 0.318092 -0.214705 0.206106 0.335884 -0.187420 0.180191 0.353243 -0.161206 0.176171 0.356038 -0.189538 0.346799 0.300320 -0.414307 
1.496000 0.093697 0.471394 -0.177609 0.128581 0.475107 -0.168546 0.134181 0.518655 -0.173583 0.156330 0.498674 -0.164271 0.181768 0.488602 -0.180273 0.261727 0.448450 -0.231296 0.307621 0.404714 -0.284908 0.335727 0.335397 -0.320428 0.230141 0.477810 -0.159911 0.278367 0.436167 -0.180426 0.326237 0.394930 -0.200753 0.318495 0.347747 -0.197444 0.313603 0.299835 -0.197126 0.305772 0.252491 -0.202691 0.322967 0.239162 -0.229645 0.188109 0.473951 -0.259214 0.187448 0.406990 -0.265571 0.186921 0.339963 -0.272531 0.183888 0.299555 -0.246608 0.183319 0.259154 -0.220215 0.183106 0.218751 -0.194057 0.209426 0.228318 -0.174185 0.390500 0.292935 -0.347102 0.388932 0.320588 -0.289171 0.388108 0.348161 -0.231428 0.377741 0.310234 -0.216084 0.369126 0.272090 -0.200755 0.360466 0.233974 -0.185596 0.355542 0.258871 -0.173325 0.326524 0.268504 -0.352445 0.293171 0.282111 -0.299848 0.262412 0.299877 -0.247630 0.245223 0.310442 -0.210624 0.227466 0.322046 -0.174482 0.210092 0.333986 -0.138528 0.201387 0.338691 -0.165141 0.353867 0.312763 -0.417904 
1.528000 0.102120 0.437364 -0.192355 0.132820 0.451348 -0.179130 0.124524 0.494733 -0.182570 0.150743 0.482232 -0.171015 0.177521 0.472841 -0.184719 0.261987 0.435079 -0.228972 0.310666 0.391412 -0.280200 0.337808 0.322784 -0.318553 0.232650 0.457874 -0.154280 0.281609 0.421870 -0.182513 0.330498 0.386378 -0.209603 0.319941 0.340176 -0.203133 0.311627 0.293014 -0.198273 0.302173 0.246103 -0.195872 0.319468 0.228893 -0.220274 0.189100 0.468280 -0.252576 0.187246 0.401341 -0.258925 0.185129 0.334648 -0.266865 0.171485 0.297477 -0.240594 0.159528 0.260619 -0.214404 0.153978 0.225201 -0.185183 0.181305 0.235864 -0.167345 0.391404 0.279332 -0.347896 0.390068 0.306768 -0.290799 0.390703 0.334859 -0.234356 0.377894 0.299159 -0.215760 0.367357 0.263693 -0.196917 0.358460 0.228250 -0.177254 0.352980 0.254669 -0.169029 0.329355 0.255187 -0.347886 0.295098 0.265197 -0.294868 0.258698 0.276503 -0.244106 0.235132 0.283827 -0.210178 0.210275 0.291598 -0.177537 0.185626 0.298718 -0.145136 0.177932 0.304339 -0.172075 0.348304 0.300596 -0.416847 
1.564000 0.114080 0.422715 -0.180497 0.138714 0.446675 -0.168914 0.116451 0.484986 -0.173694 0.145568 0.482430 -0.162500 0.172150 0.473589 -0.176607 0.256145 0.437716 -0.222566 0.304257 0.393750 -0.274627 0.330678 0.324920 -0.314157 0.219544 0.460500 -0.150450 0.269664 0.424620 -0.176230 0.319145 0.389448 -0.202414 0.310182 0.343188 -0.194713 0.303181 0.295902 -0.190365 0.293520 0.248884 -0.190244 0.308149 0.233087 -0.217376 0.184649 0.469803 -0.252217 0.184962 0.402716 -0.257301 0.185416 0.335941 -0.264115 0.168942 0.302033 -0.235506 0.157173 0.268408 -0.206038 0.151822 0.236188 -0.174365 0.181656 0.245884 -0.160540 0.383971 0.281069 -0.342977 0.380683 0.309617 -0.286296 0.378947 0.338912 -0.230124 0.367654 0.302088 -0.212863 0.357897 0.265915 -0.195172 0.349498 0.229782 -0.176719 0.345989 0.255783 -0.166261 0.320300 0.258221 -0.345614 0.286153 0.267143 -0.292116 0.253609 0.280902 -0.240269 0.233086 0.290606 -0.205040 0.211073 0.301248 -0.171451 0.188770 0.310615 -0.138350 0.180236 0.311869 -0.165700 0.343678 0.302811 -0.412295 
1.600000 0.119069 0.426257 -0.175298 0.143522 0.452689 -0.171185 0.118150 0.488793 -0.175721 0.148926 0.489147 -0.170202 0.175507 0.481410 -0.185562 0.260024 0.449013 -0.235614 0.312049 0.399966 -0.278597 0.339350 0.329816 -0.315255 0.220810 0.463762 -0.163616 0.272992 0.426374 -0.182134 0.324708 0.389453 -0.201097 0.318803 0.342401 -0.195008 0.315638 0.294544 -0.192077 0.309355 0.246837 -0.193924 0.324543 0.232273 -0.221309 0.186359 0.474970 -0.265254 0.187212 0.407802 -0.270695 0.188970 0.340909 -0.276680 0.176928 0.310700 -0.241558 0.166870 0.280113 -0.206460 0.158154 0.248950 -0.171734 0.190036 0.253018 -0.159847 0.393185 0.285441 -0.341775 0.389754 0.314205 -0.285057 0.388537 0.343616 -0.228745 0.378665 0.305750 -0.212821 0.370932 0.268084 -0.196589 0.365162 0.230406 -0.179827 0.360753 0.255865 -0.168375 0.330296 0.262390 -0.345761 0.296317 0.269710 -0.292296 0.264042 0.283761 -0.240332 0.243255 0.294153 -0.205319 0.221657 0.306910 -0.171883 0.199546 0.319001 -0.139019 0.191857 0.322641 -0.166257 0.353072 0.305961 -0.412836 
1.632000 0.110182 0.424350 -0.164106 0.136788 0.448917 -0.163560 0.114024 0.486265 -0.171398 0.144880 0.484616 -0.166652 0.171631 0.475887 -0.180554 0.255698 0.440459 -0.226054 0.305815 0.399127 -0.277294 0.337490 0.332760 -0.315158 0.217325 0.458827 -0.154142 0.270296 0.425646 -0.178277 0.323310 0.392642 -0.201263 0.314336 0.345691 -0.196304 0.306663 0.298393 -0.192444 0.297726 0.250996 -0.192056 0.311191 0.228836 -0.214889 0.182797 0.469098 -0.255850 0.183153 0.402617 -0.266659 0.184136 0.336419 -0.278666 0.174689 0.303776 -0.245147 0.166776 0.271316 -0.211620 0.161981 0.239042 -0.177817 0.194198 0.245009 -0.167794 0.394437 0.294279 -0.343315 0.389603 0.318818 -0.284249 0.385676 0.343381 -0.225193 0.373728 0.306841 -0.208038 0.362773 0.270137 -0.191079 0.352391 0.233209 -0.174217 0.348186 0.259288 -0.164499 0.332916 0.265635 -0.347950 0.295559 0.270557 -0.296725 0.261000 0.283174 -0.245956 0.238510 0.292418 -0.211790 0.216114 0.303729 -0.178755 0.193584 0.314167 -0.146056 0.186932 0.318189 -0.173617 0.354522 0.313093 -0.413139 
1.664000 0.100072 0.420643 -0.191675 0.129414 0.440960 -0.185442 0.111078 0.479882 -0.174932 0.141813 0.474362 -0.175838 0.170572 0.468381 -0.188187 0.262734 0.441311 -0.227922 0.313982 0.394927 -0.274774 0.342964 0.326291 -0.313354 0.226171 0.465929 -0.157465 0.278043 0.426761 -0.173536 0.329794 0.387860 -0.189292 0.323386 0.340429 -0.188217 0.318146 0.292639 -0.188878 0.310740 0.245126 -0.193496 0.327184 0.231721 -0.220673 0.188741 0.464437 -0.258715 0.185389 0.398422 -0.271383 0.183533 0.332522 -0.284864 0.183834 0.300076 -0.249460 0.187512 0.267684 -0.214318 0.191643 0.234967 -0.179562 0.225511 0.232523 -0.174753 0.397860 0.283089 -0.338622 0.394829 0.309942 -0.280396 0.392818 0.337510 -0.222450 0.381814 0.300440 -0.205438 0.372200 0.263663 -0.189063 0.362642 0.226720 -0.173650 0.358839 0.252071 -0.161663 0.335118 0.260063 -0.347902 0.301926 0.265880 -0.294361 0.271656 0.278269 -0.241872 0.250963 0.287469 -0.206932 0.228624 0.296439 -0.172910 0.206558 0.306255 -0.139779 0.199662 0.308951 -0.167428 0.360771 0.306958 -0.411288 
1.696000 0.112719 0.413538 -0.192570 0.137514 0.437688 -0.181851 0.111731 0.470460 -0.166377 0.142973 0.470948 -0.166599 0.171187 0.464674 -0.179633 0.261596 0.437622 -0.222692 0.316840 0.396606 -0.267891 0.344954 0.331331 -0.308647 0.216800 0.458168 -0.156261 0.272413 0.423775 -0.171907 0.328229 0.389417 -0.185978 0.319341 0.342042 -0.186553 0.311720 0.294433 -0.188646 0.304568 0.246835 -0.191580 0.322656 0.229842 -0.215594 0.190524 0.457999 -0.261018 0.189591 0.391011 -0.267801 0.187020 0.324120 -0.275907 0.177519 0.290959 -0.243001 0.169238 0.258991 -0.209839 0.167934 0.228408 -0.174691 0.202284 0.227547 -0.175580 0.400173 0.292093 -0.339586 0.392598 0.314767 -0.280303 0.387566 0.337467 -0.220767 0.376249 0.301080 -0.202683 0.365576 0.265235 -0.184732 0.355251 0.229233 -0.167497 0.350913 0.255311 -0.157382 0.337797 0.264610 -0.340574 0.300255 0.268084 -0.288212 0.262148 0.276346 -0.237505 0.237321 0.282029 -0.204035 0.212261 0.290255 -0.171461 0.188433 0.299443 -0.138537 0.178950 0.303057 -0.164970 0.356409 0.313421 -0.407871 
1.728000 0.108019 0.401722 -0.196684 0.131084 0.428191 -0.187727 0.103589 0.457363 -0.168078 0.134348 0.461386 -0.171687 0.163231 0.458735 -0.183928 0.256698 0.442423 -0.223568 0.312005 0.400371 -0.267756 0.341470 0.334755 -0.307125 0.217374 0.456993 -0.151850 0.270159 0.422526 -0.175723 0.322593 0.388562 -0.199821 0.322584 0.340724 -0.199414 0.323384 0.292525 -0.199488 0.322098 0.244508 -0.200257 0.344031 0.232349 -0.223674 0.180015 0.454768 -0.253052 0.188383 0.387952 -0.255473 0.196803 0.321220 -0.258592 0.162294 0.293531 -0.240055 0.128017 0.265733 -0.221983 0.093986 0.238056 -0.203795 0.115900 0.225865 -0.180354 0.396955 0.296676 -0.338736 0.396674 0.321333 -0.279571 0.396925 0.346222 -0.220496 0.387521 0.308564 -0.203964 0.379011 0.271162 -0.187405 0.369346 0.234077 -0.171402 0.362757 0.259771 -0.161645 0.335477 0.267767 -0.339164 0.301304 0.272983 -0.285031 0.262727 0.276842 -0.234706 0.236915 0.279777 -0.201990 0.207238 0.282924 -0.173141 0.176279 0.284569 -0.146671 0.161398 0.290094 -0.170497 0.352219 0.315835 -0.406245 
1.764000 0.088292 0.472322 -0.118414 0.108075 0.448394 -0.137029 0.113813 0.469750 -0.175115 0.125005 0.441294 -0.168653 0.153487 0.441835 -0.182783 0.247061 0.435774 -0.227100 0.309753 0.397038 -0.265336 0.342865 0.334533 -0.308856 0.217206 0.458819 -0.153730 0.269410 0.422502 -0.175724 0.320927 0.386192 -0.198579 0.323138 0.338107 -0.197119 0.327335 0.290273 -0.197307 0.333025 0.242240 -0.202331 0.348506 0.227448 -0.229785 0.166628 0.430588 -0.244800 0.192648 0.369074 -0.252881 0.218331 0.307593 -0.261486 0.172394 0.298003 -0.250827 0.126549 0.287973 -0.240307 0.080719 0.277516 -0.229815 0.086036 0.246736 -0.215547 0.400348 0.298831 -0.339313 0.398166 0.316975 -0.277626 0.398203 0.335521 -0.216083 0.393037 0.296543 -0.201380 0.383933 0.258167 -0.186787 0.374325 0.219893 -0.172633 0.366717 0.240779 -0.155220 0.339506 0.270754 -0.348126 0.305468 0.259970 -0.295572 0.279315 0.256075 -0.238674 0.265234 0.252641 -0.199040 0.254111 0.251719 -0.158439 0.245169 0.252551 -0.117515 0.248615 0.274369 -0.135514 0.359383 0.324769 -0.408466 
1.796000 0.099006 0.454424 -0.123284 0.106269 0.432185 -0.150888 0.112480 0.460962 -0.183359 0.114007 0.429850 -0.186092 0.144065 0.431482 -0.195276 0.243237 0.430788 -0.222972 0.305827 0.392624 -0.259157 0.341804 0.334408 -0.302381 0.205615 0.461249 -0.156026 0.258892 0.422019 -0.170041 0.311439 0.382655 -0.185223 0.315529 0.334539 -0.183903 0.320753 0.286925 -0.185010 0.327905 0.239099 -0.190480 0.344134 0.220098 -0.214990 0.164453 0.423213 -0.248233 0.188113 0.360259 -0.249030 0.211921 0.297762 -0.251163 0.164140 0.296195 -0.245215 0.116341 0.294375 -0.240200 0.068882 0.291928 -0.234350 0.072344 0.259273 -0.224354 0.401671 0.300560 -0.329581 0.393987 0.316876 -0.267636 0.389961 0.332824 -0.205299 0.386297 0.293988 -0.189635 0.378304 0.255586 -0.174674 0.369226 0.217310 -0.160064 0.361970 0.239002 -0.143511 0.342109 0.271952 -0.343501 0.307496 0.259883 -0.290960 0.279944 0.253480 -0.233737 0.264634 0.251819 -0.194755 0.254894 0.254345 -0.153818 0.247899 0.259053 -0.112704 0.258053 0.280741 -0.128262 0.363958 0.329267 -0.401047 
1.832000 0.102755 0.451848 -0.126191 0.109880 0.428515 -0.152897 0.117727 0.456154 -0.185993 0.118284 0.424975 -0.187701 0.148195 0.428282 -0.196872 0.247489 0.433902 -0.223748 0.309460 0.393760 -0.260351 0.345144 0.333358 -0.303712 0.209438 0.463879 -0.155977 0.263313 0.425571 -0.168729 0.316302 0.387424 -0.183755 0.317983 0.339323 -0.184214 0.320839 0.291491 -0.186795 0.326955 0.243507 -0.192357 0.340728 0.224935 -0.218262 0.169028 0.420075 -0.245987 0.188857 0.356031 -0.250206 0.207983 0.292161 -0.255975 0.160949 0.291876 -0.247157 0.113695 0.291523 -0.239584 0.066672 0.290497 -0.231985 0.069574 0.257407 -0.223351 0.404900 0.299191 -0.331420 0.396724 0.316302 -0.269924 0.391377 0.334082 -0.208466 0.386683 0.295524 -0.192455 0.376889 0.258085 -0.176610 0.365594 0.221079 -0.160473 0.355474 0.240200 -0.142256 0.345205 0.270970 -0.345301 0.309677 0.261844 -0.293610 0.281562 0.259569 -0.237703 0.266919 0.254461 -0.198614 0.256061 0.252803 -0.157930 0.247908 0.254159 -0.116918 0.256691 0.277578 -0.130734 0.366582 0.327642 -0.402501 
1.864000 0.100040 0.446052 -0.123290 0.110745 0.426554 -0.151837 0.116846 0.458172 -0.181662 0.120958 0.427605 -0.186516 0.151181 0.430213 -0.195073 0.251190 0.431966 -0.220661 0.312367 0.397335 -0.263663 0.348546 0.337066 -0.306552 0.208318 0.459550 -0.154904 0.264584 0.425322 -0.167683 0.319840 0.391606 -0.182803 0.318569 0.343962 -0.184684 0.321330 0.296487 -0.189342 0.326542 0.248848 -0.197796 0.344014 0.232203 -0.222802 0.174365 0.418181 -0.248759 0.188834 0.352706 -0.255087 0.203002 0.287031 -0.261698 0.156418 0.283510 -0.249940 0.109731 0.280047 -0.238485 0.062944 0.276511 -0.227274 0.061587 0.243371 -0.218370 0.408733 0.303968 -0.334945 0.398206 0.325911 -0.275553 0.388954 0.348666 -0.216665 0.385110 0.309555 -0.201242 0.376841 0.271927 -0.185475 0.369654 0.233991 -0.168922 0.356395 0.247572 -0.147981 0.349105 0.273138 -0.345485 0.312380 0.266045 -0.294034 0.280422 0.265472 -0.239793 0.265394 0.261877 -0.200681 0.252970 0.261263 -0.160462 0.242846 0.263333 -0.119877 0.251513 0.287765 -0.131747 0.367974 0.328191 -0.405522 
1.900000 0.102651 0.448291 -0.121967 0.112998 0.429379 -0.151039 0.119727 0.461646 -0.180056 0.123349 0.431165 -0.185750 0.153472 0.432781 -0.195196 0.252926 0.430996 -0.223581 0.314659 0.392042 -0.262012 0.351617 0.330028 -0.301985 0.210850 0.461830 -0.159056 0.266472 0.425046 -0.168395 0.321588 0.388509 -0.179315 0.321315 0.340423 -0.180953 0.322806 0.292397 -0.183255 0.328434 0.244457 -0.189441 0.346015 0.227257 -0.213629 0.176128 0.417632 -0.251322 0.191663 0.352209 -0.253274 0.206819 0.286495 -0.256112 0.159747 0.280850 -0.247935 0.112812 0.275535 -0.238852 0.065984 0.270363 -0.228944 0.062091 0.237783 -0.218810 0.411914 0.296675 -0.329805 0.400930 0.318408 -0.270311 0.392707 0.341399 -0.211026 0.387368 0.303812 -0.193250 0.377553 0.267288 -0.175609 0.365581 0.231666 -0.156894 0.350886 0.243846 -0.136093 0.353013 0.265630 -0.340117 0.316523 0.261002 -0.288395 0.283135 0.261749 -0.234875 0.268956 0.255567 -0.195929 0.259186 0.252891 -0.155042 0.251302 0.253788 -0.113878 0.258122 0.279274 -0.124730 0.371219 0.319557 -0.401004 
1.932000 0.091195 0.432145 -0.127821 0.106107 0.420583 -0.158715 0.116713 0.458825 -0.177638 0.121615 0.430563 -0.189912 0.152263 0.431698 -0.197480 0.253258 0.429112 -0.218784 0.311594 0.395024 -0.265699 0.347691 0.333752 -0.306365 0.215345 0.456764 -0.150406 0.272470 0.425570 -0.168165 0.328829 0.394510 -0.186394 0.322590 0.346699 -0.184801 0.321626 0.298597 -0.187463 0.324702 0.250231 -0.192473 0.346328 0.239407 -0.217104 0.174875 0.415796 -0.241676 0.189088 0.351129 -0.252848 0.203088 0.286291 -0.264661 0.156306 0.286834 -0.253956 0.109479 0.287255 -0.243685 0.062973 0.286824 -0.232911 0.065590 0.253448 -0.225327 0.407705 0.300531 -0.334823 0.399706 0.323855 -0.275559 0.393110 0.347762 -0.216833 0.385738 0.312073 -0.195651 0.376388 0.276607 -0.175090 0.364826 0.241876 -0.154856 0.346539 0.256718 -0.139266 0.348537 0.268903 -0.343620 0.313266 0.267033 -0.290469 0.279614 0.268931 -0.237617 0.265710 0.263756 -0.198847 0.256446 0.260107 -0.158082 0.248388 0.259768 -0.117288 0.252417 0.283985 -0.131772 0.368124 0.321660 -0.404756 
1.964000 0.093799 0.420124 -0.128381 0.107356 0.420817 -0.161957 0.114732 0.463980 -0.167168 0.120426 0.442028 -0.188602 0.151171 0.440015 -0.195954 0.251669 0.426308 -0.216141 0.309028 0.393792 -0.265346 0.345727 0.333321 -0.306960 0.217654 0.451689 -0.145421 0.274153 0.421811 -0.167175 0.330013 0.391979 -0.189170 0.322770 0.344308 -0.186936 0.321280 0.295903 -0.187924 0.323930 0.247450 -0.189415 0.347000 0.243286 -0.214813 0.172817 0.408838 -0.233715 0.185784 0.343459 -0.242665 0.198481 0.277740 -0.252249 0.150505 0.274212 -0.251754 0.102498 0.271418 -0.250530 0.054508 0.269043 -0.248593 0.046592 0.235622 -0.248007 0.405863 0.301269 -0.336652 0.399400 0.324015 -0.277036 0.393869 0.347142 -0.217951 0.386775 0.312491 -0.194850 0.377526 0.278793 -0.172035 0.362882 0.246151 -0.151069 0.345160 0.264009 -0.138129 0.347396 0.267900 -0.343174 0.311984 0.263544 -0.290469 0.279031 0.264775 -0.237034 0.265191 0.260320 -0.198228 0.255789 0.258260 -0.157368 0.247738 0.259983 -0.116634 0.250323 0.283645 -0.132410 0.362144 0.320617 -0.406000 
1.996000 0.095310 0.421559 -0.126402 0.109505 0.421233 -0.159721 0.116563 0.464306 -0.166537 0.122972 0.441680 -0.187081 0.153707 0.439388 -0.194934 0.254177 0.425490 -0.216516 0.310540 0.390952 -0.265898 0.347311 0.329825 -0.307130 0.218387 0.464952 -0.153508 0.274038 0.431012 -0.170146 0.327248 0.396079 -0.191669 0.320534 0.348241 -0.188002 0.317938 0.300115 -0.188239 0.324594 0.251942 -0.186073 0.348622 0.239797 -0.207874 0.175679 0.413733 -0.238406 0.190038 0.348184 -0.243581 0.204157 0.282299 -0.249531 0.157381 0.271500 -0.252377 0.110444 0.261535 -0.254996 0.063493 0.252156 -0.257184 0.065865 0.218410 -0.251265 0.407435 0.296384 -0.335029 0.399049 0.320081 -0.275865 0.392195 0.344854 -0.217232 0.383255 0.313066 -0.191486 0.371716 0.281888 -0.166120 0.357237 0.251669 -0.141771 0.340786 0.273476 -0.134859 0.349069 0.264732 -0.344419 0.314980 0.260602 -0.291233 0.283364 0.260671 -0.237367 0.265587 0.257429 -0.200004 0.252929 0.255921 -0.160175 0.241513 0.257908 -0.120443 0.244991 0.280146 -0.138032 0.364343 0.316707 -0.405994 
2.028000 0.097532 0.424581 -0.127854 0.110649 0.422784 -0.161564 0.115584 0.465585 -0.171053 0.122255 0.442022 -0.190400 0.153301 0.440097 -0.196600 0.254692 0.427169 -0.213180 0.311723 0.392958 -0.262081 0.349423 0.332580 -0.303628 0.216979 0.459655 -0.146537 0.273845 0.429805 -0.166417 0.328749 0.399834 -0.189650 0.321420 0.352275 -0.186198 0.320291 0.304116 -0.185964 0.327380 0.255857 -0.182393 0.351143 0.243488 -0.204238 0.176141 0.416503 -0.236623 0.191251 0.351318 -0.242465 0.206371 0.285943 -0.248657 0.159652 0.275154 -0.253166 0.113091 0.263633 -0.257378 0.066537 0.251252 -0.261133 0.068336 0.217410 -0.255579 0.409995 0.301376 -0.333186 0.399874 0.325962 -0.274802 0.392702 0.351296 -0.216645 0.385119 0.319171 -0.190639 0.375273 0.287594 -0.165254 0.362384 0.257026 -0.140989 0.347035 0.279531 -0.133389 0.352654 0.266804 -0.339666 0.318344 0.262945 -0.286748 0.285529 0.263291 -0.233788 0.268253 0.259825 -0.196435 0.256248 0.258760 -0.156327 0.245718 0.261709 -0.116523 0.250098 0.284151 -0.133791 0.366284 0.318298 -0.402310 
2.064000 0.095385 0.425220 -0.132335 0.107904 0.425689 -0.166310 0.115650 0.468726 -0.171740 0.120419 0.446676 -0.193294 0.151383 0.442931 -0.198817 0.251926 0.423441 -0.213612 0.308938 0.391686 -0.264261 0.348568 0.331577 -0.304160 0.215420 0.446929 -0.142804 0.274157 0.422981 -0.165371 0.332145 0.399388 -0.188938 0.324366 0.352007 -0.186527 0.321707 0.303912 -0.185550 0.325704 0.255823 -0.179226 0.347493 0.242712 -0.202325 0.172997 0.415612 -0.236943 0.191671 0.352542 -0.250393 0.210287 0.289351 -0.264356 0.164080 0.276374 -0.261216 0.117901 0.263142 -0.259089 0.071619 0.249597 -0.258376 0.068985 0.215669 -0.263024 0.412173 0.300645 -0.326723 0.405686 0.324951 -0.267600 0.398590 0.349187 -0.208840 0.387235 0.317237 -0.183624 0.373452 0.286071 -0.158781 0.355525 0.256602 -0.135352 0.341923 0.280675 -0.129540 0.351725 0.266225 -0.340480 0.316335 0.263979 -0.287522 0.283831 0.266242 -0.233613 0.267443 0.262159 -0.195673 0.255967 0.259586 -0.155323 0.246101 0.259984 -0.114866 0.254505 0.284686 -0.126275 0.370611 0.318759 -0.402093 
2.096000 0.088820 0.421646 -0.134771 0.103561 0.423047 -0.167821 0.113481 0.465920 -0.170833 0.118743 0.444643 -0.193044 0.149827 0.441307 -0.198425 0.250766 0.423010 -0.212552 0.308766 0.389662 -0.261058 0.346409 0.329398 -0.302999 0.214001 0.444336 -0.141268 0.273233 0.420939 -0.162792 0.331698 0.397746 -0.186061 0.325051 0.350078 -0.184447 0.321042 0.301983 -0.182964 0.325567 0.253989 -0.176191 0.347666 0.241559 -0.199393 0.172107 0.416205 -0.236660 0.191057 0.352574 -0.247300 0.209951 0.288873 -0.258422 0.164503 0.273273 -0.256416 0.118885 0.258428 -0.255698 0.073242 0.244158 -0.255964 0.066881 0.210714 -0.260468 0.407201 0.297083 -0.330395 0.401200 0.318947 -0.270214 0.397604 0.341111 -0.210010 0.387069 0.310981 -0.182898 0.372167 0.281953 -0.156773 0.354407 0.254506 -0.131398 0.342016 0.279570 -0.126915 0.347913 0.265268 -0.342046 0.315280 0.263508 -0.287653 0.285112 0.264774 -0.232746 0.268140 0.261488 -0.195029 0.256919 0.261088 -0.154578 0.247234 0.263336 -0.114258 0.256403 0.287343 -0.126581 0.367379 0.318862 -0.401527 
2.160000 0.088407 0.417020 -0.141064 0.102273 0.419620 -0.174414 0.103497 0.463427 -0.179606 0.112639 0.442509 -0.200857 0.143833 0.439748 -0.205747 0.245216 0.423238 -0.218074 0.305712 0.388308 -0.261975 0.343777 0.327871 -0.303307 0.208433 0.439951 -0.145580 0.269525 0.418461 -0.163295 0.329983 0.397157 -0.183016 0.324651 0.349337 -0.183636 0.324058 0.301043 -0.183449 0.330885 0.252990 -0.177530 0.352594 0.243925 -0.202655 0.166564 0.418707 -0.242735 0.190428 0.356246 -0.250215 0.213913 0.293656 -0.257138 0.168840 0.277093 -0.256966 0.123895 0.260597 -0.257555 0.079030 0.244076 -0.257907 0.072642 0.211824 -0.247900 0.404593 0.296821 -0.331830 0.398127 0.321993 -0.272825 0.395494 0.347923 -0.214158 0.388539 0.316439 -0.187502 0.377744 0.285503 -0.161561 0.365107 0.254912 -0.136077 0.352943 0.279821 -0.130932 0.347363 0.262840 -0.341432 0.315801 0.260513 -0.287138 0.287096 0.263350 -0.232166 0.272572 0.260171 -0.193638 0.264530 0.260451 -0.152135 0.259135 0.265345 -0.111096 0.268601 0.289478 -0.123359 0.363586 0.316707 -0.401796 
2.192000 0.077160 0.391803 -0.182632 0.097100 0.413873 -0.203285 0.085378 0.453605 -0.187322 0.105740 0.448964 -0.210504 0.136972 0.445477 -0.215106 0.238303 0.427331 -0.225476 0.297281 0.385914 -0.265410 0.332226 0.321374 -0.303328 0.201437 0.448201 -0.154383 0.262284 0.424179 -0.169724 0.322835 0.400331 -0.186970 0.325296 0.352294 -0.187908 0.330087 0.304377 -0.187761 0.343264 0.257610 -0.183714 0.364014 0.251751 -0.210376 0.160037 0.424998 -0.251295 0.191967 0.365932 -0.246061 0.222910 0.307017 -0.240505 0.177009 0.304331 -0.252596 0.131000 0.301091 -0.264978 0.085011 0.296220 -0.276407 0.087912 0.262160 -0.273090 0.390873 0.287611 -0.333254 0.391610 0.319988 -0.277468 0.394495 0.353553 -0.222709 0.393403 0.322860 -0.194475 0.386909 0.292207 -0.166929 0.379588 0.261682 -0.139573 0.367367 0.287080 -0.138760 0.333528 0.253111 -0.335138 0.307587 0.249795 -0.277518 0.286043 0.257520 -0.219435 0.282704 0.258537 -0.178721 0.286005 0.266279 -0.136958 0.290976 0.279731 -0.097860 0.292014 0.302694 -0.115143 0.342760 0.300456 -0.401709 
2.260000 0.081108 0.393703 -0.202395 0.098140 0.422741 -0.215725 0.074040 0.455845 -0.198142 0.098656 0.459725 -0.216922 0.129400 0.453111 -0.220379 0.228739 0.424515 -0.227114 0.287610 0.382249 -0.266455 0.326006 0.315423 -0.296228 0.189345 0.449420 -0.158063 0.249391 0.424457 -0.175627 0.309057 0.399867 -0.194127 0.313800 0.352267 -0.190625 0.322555 0.305457 -0.184906 0.340482 0.261086 -0.174819 0.361726 0.252698 -0.200497 0.150926 0.421556 -0.254963 0.187805 0.365680 -0.249937 0.223730 0.309969 -0.245079 0.178307 0.305968 -0.258613 0.132961 0.301849 -0.272716 0.087968 0.296515 -0.286679 0.092119 0.262455 -0.285225 0.386279 0.281786 -0.323956 0.385157 0.321271 -0.273626 0.383207 0.361149 -0.223886 0.383081 0.331632 -0.194135 0.378882 0.302219 -0.164394 0.372943 0.272232 -0.135648 0.361036 0.297697 -0.134726 0.331414 0.242925 -0.313927 0.300416 0.244827 -0.258336 0.272372 0.257530 -0.203962 0.280351 0.260143 -0.164750 0.291868 0.268119 -0.124904 0.303353 0.282184 -0.088205 0.295628 0.302983 -0.106483 0.332662 0.278879 -0.389919 
2.292000 0.060400 0.404513 -0.248170 0.080725 0.434138 -0.243453 0.060963 0.452994 -0.208183 0.085651 0.464884 -0.223123 0.115780 0.458638 -0.230481 0.213639 0.431847 -0.251009 0.264544 0.373870 -0.281261 0.298310 0.297594 -0.281160 0.182543 0.469261 -0.182978 0.244086 0.443491 -0.190294 0.305143 0.418019 -0.199380 0.303414 0.371043 -0.190668 0.304086 0.323821 -0.182997 0.310313 0.277496 -0.171070 0.338367 0.259662 -0.180687 0.133865 0.427686 -0.269861 0.178334 0.377223 -0.264098 0.222433 0.326567 -0.257799 0.179470 0.310326 -0.270874 0.136316 0.295140 -0.284255 0.093064 0.280458 -0.297465 0.100291 0.249461 -0.284573 0.355988 0.251380 -0.289431 0.362658 0.307493 -0.259071 0.369795 0.363772 -0.231138 0.367334 0.338800 -0.197403 0.360868 0.315251 -0.163227 0.348163 0.293345 -0.129940 0.325783 0.309767 -0.125321 0.299118 0.223523 -0.277407 0.269110 0.250714 -0.229616 0.242544 0.286894 -0.185587 0.250154 0.305565 -0.148975 0.258746 0.327965 -0.114792 0.267934 0.353101 -0.083283 0.262381 0.367684 -0.107217 0.310996 0.230795 -0.356137 
2.328000 0.078560 0.409865 -0.223131 0.089191 0.444474 -0.224453 0.049626 0.466495 -0.221619 0.077426 0.480668 -0.223880 0.105068 0.468062 -0.230504 0.193531 0.420501 -0.248025 0.250775 0.368015 -0.275422 0.290302 0.296900 -0.269841 0.160109 0.455428 -0.178839 0.223626 0.437029 -0.190200 0.287257 0.419404 -0.202087 0.287920 0.373912 -0.186494 0.293851 0.327925 -0.173497 0.303600 0.282506 -0.160074 0.330060 0.262015 -0.169904 0.112646 0.411567 -0.265208 0.163405 0.367819 -0.261768 0.213817 0.325379 -0.258302 0.169002 0.309294 -0.258184 0.124834 0.292636 -0.258555 0.082722 0.273946 -0.256926 0.097502 0.243436 -0.251813 0.352725 0.257176 -0.274142 0.352774 0.316561 -0.250169 0.353069 0.375950 -0.227967 0.353512 0.349200 -0.195325 0.353521 0.323071 -0.162446 0.351943 0.296903 -0.129252 0.331357 0.313645 -0.119616 0.294141 0.223081 -0.259730 0.259653 0.255316 -0.216926 0.229587 0.296024 -0.178195 0.211253 0.323192 -0.151717 0.194722 0.351629 -0.126374 0.178883 0.381826 -0.102731 0.180168 0.381421 -0.131047 0.309026 0.225665 -0.339460 
2.360000 0.072763 0.411044 -0.227392 0.084484 0.445318 -0.226580 0.045663 0.468392 -0.228301 0.073934 0.481701 -0.226621 0.101134 0.467919 -0.233184 0.188073 0.416789 -0.250094 0.246391 0.364798 -0.277108 0.287192 0.294448 -0.270782 0.152135 0.454964 -0.183680 0.215416 0.434448 -0.191943 0.278059 0.414409 -0.202014 0.281838 0.369626 -0.186073 0.290145 0.324442 -0.172152 0.300074 0.279264 -0.158050 0.325918 0.258611 -0.168205 0.108025 0.406030 -0.269148 0.161728 0.366132 -0.264282 0.214868 0.327156 -0.259201 0.169596 0.312635 -0.257976 0.124881 0.297234 -0.257512 0.082179 0.279424 -0.256886 0.098197 0.249213 -0.254612 0.350454 0.255712 -0.272680 0.348865 0.315320 -0.250386 0.345905 0.374745 -0.229397 0.349920 0.348810 -0.196527 0.350171 0.324070 -0.162891 0.347266 0.299324 -0.129228 0.325626 0.315198 -0.120194 0.291031 0.221183 -0.257218 0.255803 0.255257 -0.216020 0.224396 0.295763 -0.178066 0.205461 0.322841 -0.152002 0.188249 0.352169 -0.127630 0.171375 0.382215 -0.104122 0.173110 0.380934 -0.132286 0.308897 0.222166 -0.338340 
2.396000 0.065317 0.418713 -0.216536 0.076858 0.453039 -0.215293 0.041754 0.475149 -0.232693 0.067910 0.488983 -0.222389 0.093738 0.474357 -0.231786 0.176572 0.420810 -0.257706 0.236134 0.368011 -0.280262 0.275394 0.297621 -0.268598 0.137552 0.463436 -0.195133 0.200054 0.439142 -0.197670 0.262029 0.415459 -0.201798 0.266187 0.370656 -0.185696 0.276376 0.326018 -0.171320 0.288726 0.281612 -0.156381 0.314813 0.263034 -0.169892 0.098055 0.404077 -0.276125 0.155620 0.370689 -0.270484 0.213145 0.337652 -0.262464 0.169450 0.320099 -0.254793 0.125941 0.301479 -0.249590 0.084268 0.281423 -0.249558 0.099536 0.252020 -0.258447 0.338046 0.258078 -0.265592 0.335178 0.318389 -0.244399 0.332629 0.378516 -0.225089 0.334779 0.350570 -0.193865 0.335553 0.323495 -0.162256 0.339290 0.296727 -0.129274 0.322123 0.318924 -0.127616 0.277834 0.225612 -0.249494 0.240963 0.263290 -0.213374 0.207989 0.305896 -0.179122 0.187684 0.334280 -0.155784 0.168496 0.363917 -0.133256 0.149601 0.393652 -0.110926 0.153098 0.393847 -0.138916 0.298708 0.221023 -0.331131 
2.428000 0.053908 0.420905 -0.211880 0.067705 0.454398 -0.210991 0.043545 0.474691 -0.242365 0.065617 0.488641 -0.225074 0.092128 0.474885 -0.234332 0.177708 0.424584 -0.259722 0.236487 0.370307 -0.281151 0.275609 0.300525 -0.266798 0.135922 0.469564 -0.201125 0.198384 0.445640 -0.196985 0.260328 0.421633 -0.195761 0.264259 0.377108 -0.179257 0.274535 0.332392 -0.166359 0.287439 0.288400 -0.151967 0.312440 0.267089 -0.163097 0.099521 0.409679 -0.283175 0.157582 0.375671 -0.282108 0.215707 0.342368 -0.280215 0.174055 0.322683 -0.267137 0.132618 0.301835 -0.256443 0.092104 0.278680 -0.251027 0.107281 0.249932 -0.262077 0.338146 0.260368 -0.263367 0.331664 0.320578 -0.244402 0.325649 0.380782 -0.226644 0.330857 0.354421 -0.194194 0.334940 0.328783 -0.161222 0.340048 0.303289 -0.127681 0.323671 0.326035 -0.126761 0.276918 0.229826 -0.243435 0.240026 0.271378 -0.210069 0.205383 0.317699 -0.179348 0.188396 0.348403 -0.155345 0.171705 0.379878 -0.132169 0.155224 0.411903 -0.108910 0.155339 0.412402 -0.137060 0.294447 0.219535 -0.326093 
2.460000 0.046151 0.418956 -0.216818 0.059852 0.452286 -0.212943 0.038058 0.474450 -0.244652 0.058809 0.487251 -0.225016 0.084586 0.474041 -0.236909 0.168795 0.425740 -0.270580 0.228605 0.371544 -0.288258 0.267004 0.301734 -0.272128 0.133019 0.474079 -0.211419 0.191902 0.443278 -0.201703 0.250530 0.412266 -0.194715 0.262147 0.367771 -0.181282 0.275892 0.323191 -0.170700 0.292593 0.279463 -0.160679 0.318292 0.259680 -0.172755 0.089276 0.407691 -0.284433 0.146624 0.372783 -0.282226 0.204280 0.339243 -0.278807 0.162699 0.323307 -0.261850 0.121094 0.305428 -0.247978 0.080483 0.283125 -0.241777 0.093208 0.255496 -0.257741 0.329089 0.261298 -0.267532 0.328200 0.321111 -0.246050 0.325401 0.380594 -0.224125 0.331207 0.351341 -0.194480 0.337030 0.322500 -0.164229 0.343074 0.294409 -0.133374 0.326966 0.317457 -0.133282 0.266906 0.231151 -0.247961 0.228233 0.273232 -0.217262 0.190342 0.318272 -0.189705 0.166849 0.347902 -0.170672 0.143470 0.377673 -0.151687 0.119854 0.407126 -0.131556 0.117940 0.404914 -0.159364 0.290048 0.221613 -0.330014 
2.496000 0.032108 0.417313 -0.223910 0.048630 0.448623 -0.216060 0.036580 0.473576 -0.250501 0.054235 0.483383 -0.226591 0.080268 0.471775 -0.239546 0.166051 0.428724 -0.276277 0.225419 0.373364 -0.291069 0.262660 0.303231 -0.272655 0.137419 0.482172 -0.218546 0.191660 0.443907 -0.208210 0.246005 0.405935 -0.199073 0.259744 0.362080 -0.184891 0.274017 0.317912 -0.171563 0.288902 0.273776 -0.159020 0.314862 0.253081 -0.168394 0.084517 0.414445 -0.283792 0.138237 0.374301 -0.290247 0.191747 0.334260 -0.297607 0.151247 0.316549 -0.278816 0.111027 0.298890 -0.259921 0.070837 0.280476 -0.242581 0.080249 0.249831 -0.254897 0.323783 0.260763 -0.267949 0.326784 0.319752 -0.243782 0.327199 0.378330 -0.219323 0.330115 0.348186 -0.190034 0.333760 0.318524 -0.159934 0.337756 0.289170 -0.129159 0.320731 0.311646 -0.128437 0.261313 0.232640 -0.249493 0.216986 0.271083 -0.221141 0.173313 0.312312 -0.195605 0.145808 0.339392 -0.178140 0.118861 0.367753 -0.161870 0.092129 0.396685 -0.145234 0.092624 0.394132 -0.173211 0.286988 0.222872 -0.330824 
2.532000 0.040319 0.420138 -0.230925 0.048608 0.454736 -0.224055 0.031807 0.475063 -0.259813 0.045844 0.489685 -0.235990 0.074682 0.479679 -0.242819 0.169153 0.441854 -0.259601 0.228310 0.387185 -0.279391 0.263031 0.314188 -0.267606 0.134459 0.491825 -0.200934 0.175223 0.441507 -0.183113 0.216659 0.391445 -0.171102 0.241882 0.351881 -0.164108 0.267187 0.311775 -0.161676 0.293682 0.272376 -0.160473 0.316293 0.247313 -0.166008 0.088411 0.426486 -0.273411 0.130250 0.374264 -0.279981 0.172430 0.322657 -0.286931 0.135402 0.305815 -0.261384 0.098186 0.287862 -0.238506 0.059665 0.266586 -0.225176 0.066525 0.241242 -0.247410 0.323015 0.270202 -0.264479 0.313186 0.327393 -0.240483 0.302228 0.384163 -0.214977 0.313999 0.354622 -0.187417 0.326542 0.325109 -0.159259 0.338216 0.295276 -0.132058 0.316087 0.308893 -0.121160 0.258929 0.242349 -0.248197 0.215591 0.278843 -0.216650 0.175410 0.322228 -0.190963 0.150716 0.351667 -0.173423 0.126643 0.382748 -0.158469 0.103554 0.414845 -0.144082 0.099534 0.397731 -0.166188 0.285332 0.237449 -0.330070 
2.564000 0.045225 0.419259 -0.223624 0.051589 0.454097 -0.215939 0.033666 0.474352 -0.251206 0.046882 0.489180 -0.227047 0.075765 0.479966 -0.234776 0.170583 0.444361 -0.254920 0.230875 0.391043 -0.273422 0.265593 0.318318 -0.262661 0.135548 0.489301 -0.193036 0.169181 0.432514 -0.177664 0.205457 0.376922 -0.167782 0.231987 0.337223 -0.161943 0.261283 0.299263 -0.160885 0.291061 0.261347 -0.162137 0.319178 0.241401 -0.161957 0.090089 0.429553 -0.270566 0.127772 0.374841 -0.280125 0.165590 0.320194 -0.290729 0.128878 0.302903 -0.265105 0.092690 0.284939 -0.240527 0.054644 0.264050 -0.225206 0.060092 0.239172 -0.248331 0.326043 0.276241 -0.255880 0.311385 0.330167 -0.227433 0.295002 0.383005 -0.195808 0.305546 0.350225 -0.171443 0.317630 0.317001 -0.146421 0.330328 0.284179 -0.123808 0.305954 0.295848 -0.115905 0.261039 0.245049 -0.248937 0.210493 0.274000 -0.220531 0.163264 0.311382 -0.196213 0.133542 0.336975 -0.180017 0.105115 0.364795 -0.166017 0.077945 0.394657 -0.152752 0.079435 0.379929 -0.176715 0.291545 0.243881 -0.324264 
2.596000 0.022007 0.420639 -0.246463 0.037743 0.450414 -0.233101 0.026278 0.480615 -0.263562 0.043206 0.486636 -0.237990 0.073174 0.478183 -0.243510 0.170903 0.444807 -0.255942 0.229174 0.388976 -0.277104 0.267039 0.316492 -0.266934 0.141521 0.490656 -0.192661 0.178944 0.436033 -0.180208 0.216936 0.381617 -0.170591 0.238865 0.339321 -0.164719 0.261329 0.297124 -0.161266 0.284780 0.255400 -0.157180 0.315869 0.243318 -0.165509 0.090035 0.438695 -0.271983 0.122594 0.382934 -0.289935 0.155488 0.327473 -0.308245 0.119472 0.308351 -0.282756 0.084172 0.288628 -0.257946 0.048295 0.267549 -0.237124 0.053751 0.240244 -0.257316 0.328128 0.275031 -0.259164 0.313628 0.329948 -0.233549 0.298309 0.384264 -0.204808 0.308140 0.352573 -0.178853 0.319824 0.320299 -0.152043 0.333239 0.288656 -0.128050 0.310204 0.303460 -0.121584 0.265726 0.243407 -0.253150 0.216059 0.273719 -0.225903 0.168118 0.310074 -0.204048 0.136960 0.334539 -0.189109 0.106937 0.362156 -0.178523 0.077249 0.390511 -0.168129 0.069613 0.386137 -0.195087 0.294140 0.242922 -0.330890 
2.632000 0.041684 0.416897 -0.232773 0.047318 0.451148 -0.222420 0.031583 0.473649 -0.257290 0.043442 0.486918 -0.231581 0.073943 0.479307 -0.234640 0.172690 0.448532 -0.238478 0.230592 0.394947 -0.264930 0.263053 0.319521 -0.263235 0.136487 0.489779 -0.175453 0.172652 0.433681 -0.165782 0.209743 0.378282 -0.159455 0.235827 0.337967 -0.155832 0.261770 0.297372 -0.155251 0.287440 0.256328 -0.156286 0.316463 0.248384 -0.172696 0.093660 0.441291 -0.261811 0.121995 0.383069 -0.279030 0.150954 0.325060 -0.296508 0.115891 0.306450 -0.269393 0.081964 0.287041 -0.242919 0.047646 0.265868 -0.220724 0.054642 0.237620 -0.239092 0.321650 0.273309 -0.264595 0.306213 0.324339 -0.232320 0.289855 0.374020 -0.197978 0.306904 0.342290 -0.176188 0.324821 0.310846 -0.153286 0.341547 0.280002 -0.131035 0.318034 0.294108 -0.124470 0.255600 0.246053 -0.253113 0.208802 0.277421 -0.220383 0.165208 0.317024 -0.193427 0.138202 0.344231 -0.175230 0.111771 0.373798 -0.160816 0.086808 0.405072 -0.147229 0.081085 0.395904 -0.173464 0.285072 0.250996 -0.334383 
2.664000 0.029992 0.455510 -0.292965 0.036749 0.453399 -0.257441 0.038614 0.496181 -0.246602 0.041996 0.472432 -0.226635 0.072980 0.466854 -0.228181 0.172994 0.440578 -0.231843 0.239294 0.396231 -0.254290 0.276209 0.322956 -0.262764 0.123059 0.451187 -0.165964 0.160493 0.395446 -0.160036 0.199235 0.340784 -0.154958 0.228714 0.302639 -0.152226 0.259686 0.265982 -0.149861 0.290763 0.229482 -0.147475 0.312348 0.246214 -0.168508 0.099786 0.448252 -0.271316 0.122156 0.387058 -0.287618 0.145305 0.326144 -0.304302 0.109105 0.305426 -0.280364 0.074327 0.283937 -0.256630 0.040171 0.261102 -0.235094 0.050509 0.232365 -0.250888 0.334521 0.277797 -0.255857 0.302394 0.318928 -0.222148 0.272875 0.361595 -0.187103 0.294441 0.333384 -0.165098 0.315366 0.304100 -0.142221 0.334343 0.274104 -0.121296 0.309822 0.287028 -0.116146 0.275513 0.250164 -0.277336 0.217752 0.262914 -0.251679 0.162325 0.284157 -0.227147 0.126235 0.298981 -0.210797 0.091074 0.318274 -0.197021 0.057223 0.340165 -0.183071 0.067840 0.364585 -0.193373 0.326941 0.282438 -0.339190 
2.700000 0.030900 0.450044 -0.292918 0.037195 0.453232 -0.257382 0.037380 0.497196 -0.252495 0.041547 0.476656 -0.229339 0.072630 0.470395 -0.230000 0.172523 0.442101 -0.231494 0.238624 0.398073 -0.256062 0.276708 0.325312 -0.265174 0.121572 0.451374 -0.166430 0.160648 0.396847 -0.161562 0.200239 0.342976 -0.157117 0.229739 0.305042 -0.154556 0.259697 0.267526 -0.152886 0.289776 0.230206 -0.152008 0.311116 0.248286 -0.172107 0.100753 0.452989 -0.272292 0.122024 0.391221 -0.288102 0.143819 0.329708 -0.304415 0.107684 0.307359 -0.281817 0.072578 0.284462 -0.259293 0.037967 0.260881 -0.237827 0.048895 0.232080 -0.253046 0.335495 0.280621 -0.258577 0.304404 0.321377 -0.223512 0.274955 0.362953 -0.187257 0.296700 0.334243 -0.166022 0.318162 0.304784 -0.144079 0.337822 0.274875 -0.123777 0.312906 0.286840 -0.118316 0.276491 0.252825 -0.280838 0.219130 0.267011 -0.254530 0.163134 0.287942 -0.229423 0.126869 0.302220 -0.212686 0.091013 0.319981 -0.198391 0.055816 0.339821 -0.183900 0.064381 0.365387 -0.193163 0.328324 0.283754 -0.341384 
2.732000 0.024055 0.441961 -0.292254 0.036118 0.451491 -0.259452 0.035853 0.495633 -0.262540 0.044382 0.479591 -0.237128 0.075289 0.472620 -0.236317 0.174441 0.441916 -0.232122 0.239909 0.398256 -0.257147 0.277299 0.325805 -0.265261 0.122607 0.449367 -0.167612 0.160385 0.393564 -0.161821 0.199367 0.338446 -0.157382 0.228775 0.299948 -0.155319 0.259865 0.263196 -0.154855 0.290662 0.226334 -0.155669 0.312427 0.243249 -0.176813 0.103530 0.451664 -0.273787 0.123291 0.389706 -0.290942 0.143498 0.327844 -0.308715 0.108409 0.304802 -0.285196 0.074422 0.281413 -0.261865 0.041249 0.257239 -0.239699 0.053038 0.228799 -0.254965 0.336808 0.282343 -0.260436 0.303985 0.321870 -0.224834 0.273405 0.362065 -0.186529 0.294429 0.331463 -0.166859 0.315626 0.300077 -0.146506 0.336013 0.269147 -0.129168 0.311495 0.281414 -0.122506 0.279820 0.253477 -0.282291 0.221621 0.264609 -0.256806 0.164914 0.282349 -0.232552 0.127809 0.294788 -0.216656 0.091822 0.312412 -0.203269 0.056800 0.332285 -0.189813 0.064121 0.358571 -0.198126 0.330905 0.286845 -0.342315 
2.768000 0.021926 0.445011 -0.284583 0.035460 0.455010 -0.252509 0.035675 0.499095 -0.256563 0.044979 0.483436 -0.231191 0.075355 0.474598 -0.231180 0.172347 0.437873 -0.230155 0.238474 0.395201 -0.255792 0.277362 0.323311 -0.265066 0.119253 0.445432 -0.166489 0.158579 0.390978 -0.161690 0.198439 0.336978 -0.157983 0.227895 0.299064 -0.156267 0.258125 0.261752 -0.155980 0.288623 0.225059 -0.156450 0.308612 0.242950 -0.178039 0.101767 0.447622 -0.272941 0.124406 0.386515 -0.289855 0.147527 0.325625 -0.307411 0.112191 0.301858 -0.285042 0.077988 0.277719 -0.262666 0.044630 0.252744 -0.241220 0.057790 0.224159 -0.255010 0.336798 0.279844 -0.258276 0.303833 0.319548 -0.223072 0.273398 0.360144 -0.185064 0.293719 0.329327 -0.165134 0.313992 0.296834 -0.144618 0.333156 0.264999 -0.127347 0.308925 0.278056 -0.121271 0.280296 0.250864 -0.281228 0.222146 0.261569 -0.255653 0.165823 0.280550 -0.231491 0.128944 0.293993 -0.215558 0.092665 0.312159 -0.203126 0.057318 0.332916 -0.190627 0.063028 0.359993 -0.197990 0.331099 0.286333 -0.341618 
2.800000 0.016907 0.442644 -0.283323 0.033811 0.454021 -0.253365 0.031520 0.497944 -0.258127 0.044675 0.483320 -0.233845 0.075368 0.475203 -0.234148 0.173522 0.440403 -0.233994 0.241234 0.399012 -0.257396 0.281255 0.327731 -0.265890 0.121211 0.443105 -0.169466 0.162048 0.389410 -0.164249 0.203683 0.335978 -0.160569 0.233415 0.297686 -0.158280 0.263779 0.260022 -0.157447 0.294268 0.222370 -0.157995 0.316479 0.240344 -0.177481 0.102521 0.450810 -0.275504 0.123268 0.389125 -0.292394 0.144631 0.327709 -0.309933 0.108488 0.305321 -0.287467 0.074494 0.282219 -0.263988 0.042372 0.257888 -0.240744 0.057496 0.229365 -0.252451 0.341133 0.285211 -0.257999 0.309448 0.324846 -0.222443 0.278854 0.364412 -0.184174 0.297972 0.332675 -0.164766 0.316937 0.299377 -0.144535 0.335496 0.266834 -0.127139 0.311759 0.280765 -0.121190 0.283675 0.255268 -0.282175 0.224515 0.265079 -0.258047 0.166562 0.281327 -0.234983 0.128867 0.292670 -0.219649 0.092336 0.309997 -0.207454 0.057012 0.329992 -0.195063 0.062272 0.356976 -0.202774 0.335357 0.289061 -0.341646 
2.832000 0.004933 0.449037 -0.280406 0.026498 0.459248 -0.253141 0.034807 0.501248 -0.263851 0.045890 0.486777 -0.238467 0.076577 0.478429 -0.237350 0.174467 0.443007 -0.232889 0.241576 0.400568 -0.256448 0.283309 0.329962 -0.265928 0.120167 0.446220 -0.170165 0.160593 0.392192 -0.166035 0.201980 0.338692 -0.162357 0.232743 0.301012 -0.160618 0.264525 0.264518 -0.159416 0.296168 0.227900 -0.158720 0.318445 0.246187 -0.177607 0.105437 0.457534 -0.276501 0.125110 0.395246 -0.292448 0.144976 0.333139 -0.309128 0.110986 0.306516 -0.287955 0.078461 0.279216 -0.265896 0.046762 0.251466 -0.244018 0.062864 0.223654 -0.256126 0.344083 0.288302 -0.259316 0.311172 0.324968 -0.221090 0.279435 0.361709 -0.181334 0.299802 0.330076 -0.162878 0.319877 0.297576 -0.143964 0.338176 0.264909 -0.126704 0.313392 0.277028 -0.120618 0.288711 0.258154 -0.283644 0.229895 0.267073 -0.258897 0.171984 0.282252 -0.236065 0.133945 0.292924 -0.221215 0.096551 0.309570 -0.210949 0.060182 0.328526 -0.200759 0.061455 0.352774 -0.215943 0.339691 0.294700 -0.341251 
2.864000 0.005710 0.458071 -0.273129 0.027474 0.467993 -0.245917 0.037657 0.509354 -0.257636 0.047793 0.495062 -0.231771 0.077863 0.485100 -0.232253 0.173348 0.444709 -0.234099 0.237948 0.400338 -0.259931 0.278909 0.329541 -0.267538 0.119885 0.445883 -0.170807 0.159825 0.391593 -0.167783 0.200555 0.337687 -0.164635 0.229564 0.299160 -0.162303 0.260046 0.261849 -0.160085 0.291301 0.225584 -0.158486 0.313254 0.245579 -0.176032 0.104312 0.465256 -0.275835 0.124754 0.403045 -0.291497 0.145379 0.340978 -0.307520 0.113906 0.311524 -0.286074 0.082852 0.281857 -0.264449 0.051935 0.252047 -0.242888 0.068913 0.224205 -0.253670 0.338760 0.287427 -0.257883 0.307065 0.326387 -0.219633 0.278631 0.366384 -0.179087 0.297122 0.333283 -0.160863 0.314713 0.299203 -0.142313 0.331138 0.265124 -0.125455 0.306410 0.277319 -0.119326 0.286680 0.258016 -0.286590 0.228881 0.267375 -0.260839 0.172807 0.283474 -0.236340 0.135610 0.294888 -0.220505 0.098719 0.310558 -0.207957 0.063214 0.328932 -0.195428 0.065471 0.350918 -0.213558 0.338253 0.296095 -0.340609 
2.896000 0.007403 0.455851 -0.269910 0.029094 0.467301 -0.243244 0.037534 0.508693 -0.256201 0.048484 0.495490 -0.230090 0.078573 0.485928 -0.232405 0.174346 0.446888 -0.240176 0.239528 0.402239 -0.264248 0.280313 0.331049 -0.268099 0.123925 0.446062 -0.174347 0.162636 0.391049 -0.170433 0.202066 0.336468 -0.166512 0.231141 0.298156 -0.163624 0.260924 0.260549 -0.160925 0.291081 0.223541 -0.159044 0.314914 0.244671 -0.172411 0.102721 0.465893 -0.278337 0.122622 0.403962 -0.295494 0.142774 0.342297 -0.313318 0.110927 0.314645 -0.290320 0.080818 0.286412 -0.267031 0.052350 0.257543 -0.243869 0.071418 0.230935 -0.254203 0.338890 0.288610 -0.253706 0.305910 0.329545 -0.219807 0.275844 0.370913 -0.182577 0.292298 0.338261 -0.162409 0.309695 0.304542 -0.141477 0.326730 0.272003 -0.122474 0.302404 0.285665 -0.118640 0.287441 0.258742 -0.284072 0.228267 0.267496 -0.261100 0.170881 0.283274 -0.239178 0.133028 0.294509 -0.224900 0.096305 0.311420 -0.213278 0.061084 0.331081 -0.201569 0.068866 0.353298 -0.217800 0.340734 0.294058 -0.338729 
2.928000 0.008967 0.454647 -0.263329 0.032891 0.468932 -0.240172 0.036458 0.510119 -0.255780 0.051683 0.499033 -0.230852 0.081715 0.488779 -0.232834 0.177201 0.447829 -0.239763 0.243078 0.402809 -0.262643 0.285159 0.331695 -0.265859 0.125319 0.448369 -0.175192 0.163669 0.393259 -0.170309 0.202738 0.338545 -0.165524 0.231791 0.300283 -0.162844 0.261461 0.262645 -0.160253 0.291385 0.225371 -0.158582 0.314188 0.247276 -0.172135 0.107118 0.468393 -0.279662 0.124373 0.405462 -0.296231 0.141556 0.342679 -0.313277 0.109744 0.314020 -0.291279 0.078836 0.285214 -0.268133 0.048751 0.256230 -0.244281 0.070874 0.230207 -0.247866 0.344485 0.289843 -0.252010 0.310585 0.329078 -0.217617 0.278536 0.368630 -0.180985 0.295538 0.335826 -0.160761 0.312503 0.302388 -0.139785 0.328527 0.269877 -0.120528 0.303628 0.282826 -0.117062 0.291531 0.259455 -0.281258 0.231213 0.267668 -0.260318 0.172423 0.283323 -0.239949 0.133977 0.294455 -0.226444 0.096261 0.310108 -0.215397 0.059811 0.329065 -0.203680 0.066466 0.352066 -0.219277 0.347809 0.294584 -0.335449 
2.960000 0.018677 0.457270 -0.255398 0.042510 0.472891 -0.233033 0.047838 0.512329 -0.252416 0.061882 0.503227 -0.226040 0.091261 0.492047 -0.228873 0.184169 0.448225 -0.239255 0.248319 0.401663 -0.262335 0.286386 0.329116 -0.267922 0.131181 0.445855 -0.175104 0.167119 0.389242 -0.170744 0.203902 0.333149 -0.166499 0.231501 0.294036 -0.163869 0.260678 0.256099 -0.162385 0.290285 0.218949 -0.163079 0.313656 0.241297 -0.175514 0.114915 0.474778 -0.277860 0.126393 0.410839 -0.295750 0.138422 0.347178 -0.313910 0.108648 0.316715 -0.291715 0.081108 0.285203 -0.268534 0.055427 0.253310 -0.244620 0.080349 0.230065 -0.248653 0.344145 0.284280 -0.255192 0.310523 0.323879 -0.218359 0.279702 0.364005 -0.180332 0.293993 0.329372 -0.161148 0.308775 0.294832 -0.141366 0.323591 0.260909 -0.121627 0.300489 0.276414 -0.117063 0.292512 0.258317 -0.290138 0.233643 0.269081 -0.267340 0.176645 0.285521 -0.244541 0.139127 0.296911 -0.229648 0.101766 0.311687 -0.217021 0.065457 0.328148 -0.204241 0.072895 0.335697 -0.230704 0.350682 0.293991 -0.337802 
2.996000 0.016436 0.456785 -0.251900 0.042550 0.472099 -0.231985 0.042752 0.513274 -0.248035 0.061380 0.502948 -0.225167 0.091160 0.492114 -0.228189 0.185510 0.449022 -0.238478 0.248785 0.401303 -0.263344 0.288413 0.328781 -0.269107 0.136347 0.447218 -0.171676 0.170350 0.389142 -0.170678 0.204964 0.331445 -0.170244 0.230582 0.290964 -0.170636 0.257694 0.251601 -0.171237 0.286294 0.213755 -0.171417 0.310330 0.235213 -0.183647 0.115224 0.476032 -0.273603 0.125105 0.412444 -0.293242 0.135542 0.349086 -0.313107 0.107763 0.318377 -0.288707 0.081272 0.287004 -0.264200 0.055994 0.255078 -0.239552 0.080319 0.231418 -0.244763 0.345960 0.284236 -0.257003 0.312186 0.323059 -0.221258 0.280941 0.362293 -0.182996 0.293088 0.326226 -0.165257 0.305178 0.289449 -0.146473 0.317965 0.253698 -0.129073 0.295733 0.270426 -0.124439 0.293330 0.256998 -0.286895 0.234694 0.268031 -0.262937 0.177464 0.285405 -0.240286 0.139833 0.297608 -0.225726 0.102777 0.314018 -0.214077 0.066350 0.331914 -0.202515 0.073519 0.343301 -0.227624 0.349890 0.292636 -0.338738 
3.028000 0.017661 0.451765 -0.250304 0.043112 0.467802 -0.230124 0.041794 0.509102 -0.245896 0.060617 0.499231 -0.222998 0.090403 0.488766 -0.225818 0.184878 0.447235 -0.235930 0.247795 0.400048 -0.262776 0.287428 0.327775 -0.269234 0.134942 0.445647 -0.169367 0.169909 0.388375 -0.167834 0.205787 0.331781 -0.166253 0.232577 0.292237 -0.165568 0.260804 0.253701 -0.164997 0.289408 0.215938 -0.165097 0.313159 0.236778 -0.179013 0.114494 0.475372 -0.271110 0.123744 0.411972 -0.291526 0.133558 0.348896 -0.312458 0.107001 0.317612 -0.287513 0.081950 0.285545 -0.262506 0.058201 0.252970 -0.237344 0.080777 0.228896 -0.246826 0.344846 0.282892 -0.256355 0.312087 0.322500 -0.219899 0.281207 0.362595 -0.182109 0.295027 0.328088 -0.162920 0.308016 0.292217 -0.143469 0.321211 0.256890 -0.125102 0.300360 0.274907 -0.119100 0.292429 0.256459 -0.289269 0.234491 0.269741 -0.265088 0.177854 0.287644 -0.241767 0.140642 0.299706 -0.226507 0.103519 0.314316 -0.213163 0.067171 0.330173 -0.199761 0.074298 0.337343 -0.226343 0.349893 0.291479 -0.339456 
3.060000 0.034203 0.453800 -0.256388 0.057108 0.474018 -0.236912 0.041614 0.514893 -0.244939 0.065973 0.508304 -0.226507 0.095120 0.496486 -0.229639 0.187175 0.450337 -0.240571 0.250145 0.402534 -0.264258 0.288751 0.330458 -0.269366 0.135397 0.447910 -0.175460 0.171459 0.391132 -0.172280 0.208357 0.334845 -0.169135 0.235489 0.295116 -0.167156 0.263568 0.256127 -0.165879 0.291751 0.217354 -0.165332 0.316430 0.235780 -0.180745 0.117874 0.478885 -0.277423 0.124350 0.414566 -0.296058 0.131359 0.350469 -0.315325 0.106097 0.317894 -0.290936 0.083543 0.284402 -0.265596 0.062671 0.250640 -0.239799 0.083589 0.227158 -0.253572 0.346490 0.286539 -0.256391 0.315886 0.324285 -0.215867 0.286836 0.361545 -0.173342 0.303054 0.325995 -0.157496 0.318985 0.289608 -0.141284 0.334090 0.253292 -0.126748 0.308246 0.262841 -0.120662 0.292469 0.258855 -0.289408 0.233517 0.271591 -0.266675 0.176121 0.289062 -0.244070 0.138677 0.300781 -0.229129 0.101354 0.315198 -0.216083 0.064917 0.330986 -0.202864 0.076129 0.335644 -0.228604 0.352847 0.294536 -0.338093 
3.096000 0.035427 0.454089 -0.248966 0.056347 0.476182 -0.229311 0.044053 0.515867 -0.244762 0.065348 0.511229 -0.222361 0.094285 0.498915 -0.226106 0.185172 0.451100 -0.239176 0.248836 0.402841 -0.261039 0.287356 0.330344 -0.268969 0.133664 0.447059 -0.173766 0.168675 0.389742 -0.171457 0.204398 0.332871 -0.169453 0.230743 0.293013 -0.168640 0.258131 0.253816 -0.168365 0.285991 0.215513 -0.167817 0.308609 0.235493 -0.184444 0.116264 0.482487 -0.274283 0.120942 0.418450 -0.294000 0.126925 0.354620 -0.313619 0.104440 0.319387 -0.289682 0.084159 0.283341 -0.266201 0.065135 0.246914 -0.242216 0.088775 0.225704 -0.255277 0.344801 0.284901 -0.257663 0.313062 0.320460 -0.215559 0.283703 0.357247 -0.171932 0.297578 0.320379 -0.156903 0.311242 0.283158 -0.142211 0.325321 0.246526 -0.128725 0.301093 0.259263 -0.121741 0.293109 0.260344 -0.293447 0.234406 0.271238 -0.270189 0.177600 0.287615 -0.246426 0.140324 0.298960 -0.230864 0.103207 0.313717 -0.217016 0.067098 0.330313 -0.203173 0.082488 0.336548 -0.226384 0.353441 0.298570 -0.339215 
3.132000 0.028225 0.457232 -0.248314 0.053567 0.477696 -0.232430 0.040081 0.518427 -0.243456 0.065298 0.512072 -0.226127 0.094616 0.500187 -0.229358 0.187319 0.454179 -0.241036 0.249802 0.403663 -0.262290 0.287014 0.329835 -0.269835 0.137331 0.452098 -0.174820 0.168904 0.392623 -0.174526 0.201860 0.333842 -0.173755 0.227369 0.292981 -0.173380 0.255199 0.253935 -0.172669 0.283936 0.215730 -0.171057 0.308174 0.234096 -0.187426 0.118598 0.486073 -0.275660 0.119977 0.421523 -0.294368 0.122642 0.357101 -0.313158 0.102242 0.320137 -0.290349 0.084149 0.282398 -0.267577 0.067626 0.244422 -0.244446 0.093647 0.225582 -0.256535 0.342121 0.282169 -0.256868 0.310716 0.319274 -0.216695 0.281624 0.356798 -0.173849 0.292904 0.318947 -0.159003 0.306159 0.281170 -0.143876 0.320802 0.244669 -0.131336 0.297341 0.259021 -0.125235 0.291739 0.259220 -0.292172 0.233454 0.270806 -0.268789 0.177031 0.287735 -0.245718 0.139775 0.299495 -0.230584 0.102917 0.314962 -0.216923 0.067089 0.332126 -0.202970 0.082212 0.337529 -0.226474 0.350610 0.295072 -0.339684 
3.164000 0.026531 0.459755 -0.238322 0.052758 0.479810 -0.223395 0.040204 0.520691 -0.235358 0.065433 0.513987 -0.218190 0.094374 0.502249 -0.222871 0.185559 0.456960 -0.239640 0.248462 0.408743 -0.262253 0.285976 0.336245 -0.269844 0.135471 0.454015 -0.173425 0.169331 0.395927 -0.174036 0.204006 0.338322 -0.173918 0.229652 0.297812 -0.173875 0.256915 0.258360 -0.173515 0.284890 0.219893 -0.172659 0.309676 0.240351 -0.184990 0.115360 0.486144 -0.274446 0.115572 0.421227 -0.292360 0.116983 0.356443 -0.310362 0.098265 0.319630 -0.285729 0.081644 0.281891 -0.261470 0.065573 0.244012 -0.237351 0.089191 0.223031 -0.250887 0.342896 0.290656 -0.258598 0.311842 0.326548 -0.216269 0.283197 0.363122 -0.172478 0.296504 0.325917 -0.157992 0.309406 0.288449 -0.143358 0.321444 0.251133 -0.129219 0.296722 0.263765 -0.124219 0.290562 0.265469 -0.292041 0.232360 0.277219 -0.267434 0.175088 0.292716 -0.243475 0.137515 0.303221 -0.227813 0.099879 0.316146 -0.214119 0.062855 0.330299 -0.200317 0.078052 0.339394 -0.222626 0.349557 0.302234 -0.339410 
3.196000 0.020374 0.468484 -0.232165 0.048156 0.485941 -0.216740 0.039876 0.527830 -0.228691 0.064098 0.518737 -0.211159 0.092437 0.506678 -0.218604 0.181272 0.460287 -0.244326 0.244029 0.412088 -0.267288 0.283310 0.340336 -0.273297 0.134447 0.455121 -0.176428 0.170799 0.398339 -0.175482 0.208171 0.341871 -0.174299 0.235767 0.302053 -0.173429 0.263892 0.262864 -0.172370 0.291900 0.223402 -0.171305 0.316213 0.239555 -0.189380 0.109981 0.489951 -0.275579 0.111202 0.425369 -0.294540 0.113110 0.360955 -0.313625 0.097551 0.321007 -0.292027 0.083547 0.280604 -0.270456 0.070600 0.239986 -0.249082 0.090743 0.222390 -0.270617 0.341370 0.296444 -0.261795 0.313417 0.330437 -0.216607 0.287927 0.364212 -0.168944 0.303197 0.326481 -0.157817 0.319005 0.288435 -0.146043 0.335631 0.251264 -0.135753 0.310724 0.260907 -0.126713 0.289187 0.269061 -0.293085 0.230575 0.280970 -0.269464 0.173048 0.296603 -0.247009 0.135176 0.307155 -0.232303 0.097454 0.319908 -0.219182 0.060354 0.333756 -0.205976 0.076769 0.343811 -0.226972 0.347509 0.306626 -0.342286 
3.232000 0.018169 0.463334 -0.225847 0.046680 0.481445 -0.212770 0.040194 0.521516 -0.230414 0.063940 0.513776 -0.211636 0.092055 0.500284 -0.217226 0.179690 0.448386 -0.236302 0.242340 0.402103 -0.262975 0.281681 0.331260 -0.273593 0.126058 0.447564 -0.173012 0.161551 0.390369 -0.174668 0.198392 0.333924 -0.175907 0.225338 0.294067 -0.176789 0.253772 0.255444 -0.177363 0.282117 0.216873 -0.177561 0.306438 0.234783 -0.193946 0.111611 0.475249 -0.276351 0.109762 0.409955 -0.292884 0.108740 0.344730 -0.309984 0.093811 0.308384 -0.282729 0.081798 0.272328 -0.254553 0.077141 0.237094 -0.223238 0.109693 0.228206 -0.229334 0.340516 0.287829 -0.265626 0.311765 0.321847 -0.220082 0.284632 0.355685 -0.172892 0.299405 0.318090 -0.161139 0.312843 0.279762 -0.149371 0.324328 0.241318 -0.138986 0.301265 0.255546 -0.131094 0.286405 0.260583 -0.296690 0.229664 0.270671 -0.268346 0.173876 0.283145 -0.240380 0.137145 0.291231 -0.221778 0.100488 0.299880 -0.203569 0.063709 0.307591 -0.186166 0.074221 0.317679 -0.210576 0.341444 0.300357 -0.347879 
3.264000 0.014894 0.468623 -0.217795 0.046292 0.481835 -0.205434 0.043649 0.524056 -0.218383 0.067602 0.511678 -0.202595 0.095608 0.499753 -0.211745 0.183419 0.453760 -0.242422 0.247185 0.406387 -0.264892 0.283799 0.333308 -0.273655 0.132888 0.452046 -0.176943 0.166528 0.393715 -0.177079 0.202008 0.336257 -0.176479 0.228376 0.295817 -0.175989 0.256958 0.257164 -0.175064 0.285652 0.218634 -0.173901 0.311719 0.234315 -0.190442 0.113164 0.478439 -0.279704 0.110443 0.413023 -0.295619 0.107928 0.347787 -0.312063 0.094816 0.312134 -0.282688 0.083337 0.276223 -0.253303 0.075302 0.240036 -0.223538 0.107947 0.229938 -0.226737 0.340615 0.286579 -0.264931 0.316394 0.324886 -0.221365 0.294121 0.362718 -0.175443 0.306885 0.324763 -0.162388 0.319171 0.286159 -0.148779 0.330115 0.248001 -0.137075 0.306893 0.262267 -0.129831 0.286175 0.262118 -0.294090 0.229902 0.274329 -0.265351 0.173855 0.287812 -0.237675 0.136808 0.296440 -0.219597 0.099671 0.305721 -0.202633 0.062614 0.315057 -0.185612 0.073977 0.323770 -0.210063 0.340788 0.297947 -0.348252 
3.300000 0.024455 0.458052 -0.224837 0.052826 0.475968 -0.211139 0.041688 0.517971 -0.220422 0.067666 0.509132 -0.205473 0.095362 0.496649 -0.213552 0.181771 0.448480 -0.240467 0.244576 0.403275 -0.268384 0.284572 0.332848 -0.276424 0.129238 0.450758 -0.175321 0.164018 0.393286 -0.172927 0.201181 0.337530 -0.171723 0.228508 0.298185 -0.171880 0.258971 0.261453 -0.173891 0.290165 0.225647 -0.176861 0.316337 0.240982 -0.193548 0.111235 0.470589 -0.279814 0.106716 0.404591 -0.292390 0.102631 0.338685 -0.305793 0.094380 0.307874 -0.269923 0.087459 0.277299 -0.233759 0.085382 0.247866 -0.196272 0.118494 0.239492 -0.200111 0.345210 0.291867 -0.268983 0.320813 0.331574 -0.225623 0.296751 0.370436 -0.180446 0.308702 0.332653 -0.166317 0.320856 0.294550 -0.152111 0.332017 0.256748 -0.139879 0.307634 0.269584 -0.134025 0.288311 0.260634 -0.295393 0.232491 0.272606 -0.265888 0.178885 0.289621 -0.235730 0.145872 0.300039 -0.211852 0.112379 0.309612 -0.188679 0.078892 0.318539 -0.165975 0.084717 0.325962 -0.192860 0.341062 0.297631 -0.351523 
3.332000 0.026213 0.456741 -0.202875 0.055469 0.478060 -0.201925 0.038671 0.516163 -0.216850 0.068403 0.511647 -0.208332 0.095957 0.498755 -0.217529 0.182007 0.447542 -0.248273 0.245964 0.399216 -0.268317 0.283863 0.326551 -0.274625 0.129235 0.458581 -0.184788 0.158812 0.398659 -0.175838 0.193101 0.340918 -0.168462 0.218804 0.300256 -0.163180 0.249574 0.263448 -0.159436 0.282531 0.228763 -0.159949 0.308969 0.235491 -0.181420 0.111831 0.460179 -0.291263 0.108471 0.392904 -0.291871 0.105094 0.325410 -0.293095 0.103627 0.289967 -0.260347 0.104000 0.255062 -0.226855 0.107390 0.220747 -0.192778 0.132542 0.200972 -0.180268 0.341842 0.281693 -0.263905 0.313348 0.321431 -0.223252 0.285828 0.362478 -0.182282 0.300103 0.327519 -0.164159 0.313722 0.292073 -0.146356 0.326536 0.256533 -0.130111 0.302598 0.270576 -0.124995 0.286834 0.254458 -0.293318 0.230056 0.261031 -0.264440 0.173913 0.270061 -0.234607 0.167218 0.259987 -0.194148 0.161513 0.250827 -0.153423 0.156509 0.242382 -0.112346 0.136477 0.246027 -0.131635 0.341077 0.287575 -0.347839 
3.368000 0.027936 0.454814 -0.190867 0.058197 0.474216 -0.195316 0.041683 0.513177 -0.208245 0.072089 0.506951 -0.204635 0.098443 0.495301 -0.218032 0.181106 0.449977 -0.261018 0.246509 0.401848 -0.275623 0.285452 0.329682 -0.278339 0.139168 0.461405 -0.190646 0.174536 0.404172 -0.189822 0.209964 0.347029 -0.187233 0.235366 0.306248 -0.185007 0.260487 0.265564 -0.179305 0.285013 0.224759 -0.171788 0.311110 0.233190 -0.192438 0.106189 0.464281 -0.293557 0.102285 0.397018 -0.292838 0.098390 0.329716 -0.292938 0.100031 0.289805 -0.266142 0.103783 0.249845 -0.239808 0.110400 0.210004 -0.214379 0.141888 0.196436 -0.212522 0.343714 0.285976 -0.264947 0.317720 0.325972 -0.222958 0.293177 0.366442 -0.180249 0.300975 0.328165 -0.165238 0.308114 0.289481 -0.149801 0.315719 0.251045 -0.134447 0.296713 0.270527 -0.127207 0.290383 0.257254 -0.294824 0.231424 0.263621 -0.270762 0.172523 0.269576 -0.247774 0.179754 0.253958 -0.209527 0.187034 0.238482 -0.170986 0.194334 0.223112 -0.132552 0.170136 0.229011 -0.145736 0.345082 0.290105 -0.348489 
3.400000 0.028152 0.459844 -0.183556 0.057313 0.479724 -0.191667 0.038633 0.518197 -0.203072 0.069361 0.512573 -0.202899 0.095908 0.499144 -0.213993 0.178625 0.448411 -0.249785 0.243685 0.400701 -0.269115 0.283634 0.328805 -0.275369 0.133543 0.459476 -0.180685 0.168030 0.401832 -0.182461 0.203226 0.344999 -0.181916 0.229184 0.304915 -0.180844 0.255830 0.265167 -0.176554 0.283127 0.226472 -0.170769 0.311304 0.240092 -0.185211 0.105285 0.467081 -0.284581 0.100822 0.399934 -0.286690 0.097443 0.332841 -0.289991 0.098613 0.292542 -0.264138 0.102099 0.252221 -0.239057 0.106389 0.212027 -0.214354 0.139539 0.203053 -0.213388 0.342352 0.284751 -0.263595 0.314676 0.322691 -0.220626 0.287259 0.361569 -0.178387 0.295228 0.324590 -0.160308 0.301266 0.287370 -0.142685 0.304867 0.249562 -0.125356 0.285149 0.269116 -0.120242 0.287429 0.257235 -0.295374 0.229148 0.265169 -0.269409 0.170844 0.273907 -0.243244 0.179819 0.258695 -0.205082 0.190798 0.244741 -0.166741 0.201940 0.231001 -0.128426 0.176931 0.237621 -0.139311 0.344271 0.293368 -0.347930 
3.432000 0.031410 0.450811 -0.187579 0.059555 0.473615 -0.188476 0.039826 0.510906 -0.202626 0.070173 0.508105 -0.195664 0.096415 0.495169 -0.207028 0.177728 0.445913 -0.244128 0.242576 0.399482 -0.264960 0.283070 0.328722 -0.272467 0.124942 0.461497 -0.180359 0.156001 0.401956 -0.177294 0.190702 0.344790 -0.174942 0.217154 0.304670 -0.172807 0.248260 0.267675 -0.173605 0.281453 0.232971 -0.174491 0.313383 0.234347 -0.187475 0.108530 0.465946 -0.286938 0.100520 0.399302 -0.290968 0.092589 0.332782 -0.296152 0.087055 0.291288 -0.273222 0.083387 0.249560 -0.251016 0.087680 0.208020 -0.230197 0.120338 0.207311 -0.240944 0.342783 0.285757 -0.262294 0.317601 0.320826 -0.215347 0.292692 0.356473 -0.168935 0.286745 0.321132 -0.146856 0.279931 0.286083 -0.125065 0.271500 0.250787 -0.104256 0.246137 0.262955 -0.106585 0.288467 0.257551 -0.293483 0.230036 0.262423 -0.267009 0.171432 0.266798 -0.240505 0.178647 0.251360 -0.201982 0.187643 0.237806 -0.162926 0.197041 0.224859 -0.123721 0.182562 0.247410 -0.114638 0.343652 0.296017 -0.345778 
3.464000 0.031592 0.448897 -0.182344 0.060245 0.471055 -0.183123 0.041184 0.509390 -0.194737 0.071677 0.505523 -0.189106 0.097878 0.493151 -0.201875 0.179660 0.445643 -0.243560 0.244733 0.397966 -0.262449 0.284768 0.326135 -0.269325 0.129400 0.459311 -0.178264 0.160102 0.399421 -0.176390 0.194441 0.341678 -0.175105 0.220149 0.300977 -0.174090 0.250003 0.263507 -0.172136 0.281345 0.227177 -0.170426 0.313031 0.238116 -0.179591 0.109758 0.466018 -0.284170 0.103166 0.399392 -0.290094 0.095310 0.333068 -0.297274 0.089336 0.291258 -0.275310 0.085315 0.249238 -0.253951 0.089211 0.207391 -0.233661 0.121756 0.206040 -0.244646 0.343620 0.281855 -0.258618 0.318200 0.317919 -0.213062 0.292493 0.354311 -0.168213 0.288413 0.318352 -0.146717 0.283533 0.282783 -0.125134 0.276384 0.247327 -0.104465 0.251162 0.259706 -0.107470 0.289298 0.254768 -0.289324 0.230809 0.259209 -0.263204 0.172321 0.263714 -0.237148 0.180847 0.248086 -0.199009 0.189742 0.233250 -0.160609 0.198889 0.219217 -0.121938 0.187105 0.242814 -0.111782 0.344683 0.292954 -0.343093 
3.496000 0.038243 0.440994 -0.180501 0.065884 0.463914 -0.175606 0.046966 0.502450 -0.187871 0.076325 0.499045 -0.177687 0.102569 0.487933 -0.190306 0.183063 0.444266 -0.234696 0.245217 0.399142 -0.262883 0.285195 0.329647 -0.270637 0.129899 0.459021 -0.170415 0.160657 0.399508 -0.170321 0.194489 0.342584 -0.171263 0.220711 0.303276 -0.171793 0.248363 0.264099 -0.172470 0.276627 0.225795 -0.173076 0.302221 0.242453 -0.188798 0.114275 0.468782 -0.276731 0.105529 0.402075 -0.279903 0.096148 0.335649 -0.284346 0.088448 0.292675 -0.265136 0.083016 0.249425 -0.246829 0.088183 0.206398 -0.230232 0.119848 0.206412 -0.243694 0.345424 0.288444 -0.260365 0.317499 0.322912 -0.213861 0.288782 0.357305 -0.168005 0.285994 0.320836 -0.147128 0.282565 0.284799 -0.126485 0.278589 0.248719 -0.105862 0.256060 0.265316 -0.109322 0.288997 0.258353 -0.292822 0.229703 0.266038 -0.267782 0.170440 0.273966 -0.242827 0.177986 0.256276 -0.205447 0.187577 0.240531 -0.167540 0.197728 0.224761 -0.129857 0.191671 0.249730 -0.118109 0.346795 0.298193 -0.344007 
3.528000 0.036806 0.445030 -0.179592 0.066408 0.465149 -0.173944 0.053721 0.504026 -0.190946 0.081515 0.498387 -0.177788 0.108260 0.488274 -0.191225 0.192200 0.448137 -0.235389 0.252391 0.396872 -0.259004 0.284864 0.322257 -0.268270 0.142561 0.457615 -0.169032 0.172113 0.397198 -0.166786 0.203545 0.337919 -0.164913 0.226840 0.296064 -0.163578 0.251402 0.254767 -0.162450 0.276353 0.214009 -0.160674 0.304373 0.232930 -0.166970 0.122415 0.471939 -0.274062 0.111881 0.405656 -0.278349 0.100954 0.339684 -0.283576 0.092188 0.295008 -0.269126 0.085754 0.249827 -0.256103 0.088383 0.204368 -0.245258 0.116355 0.201971 -0.265101 0.339795 0.273157 -0.259453 0.321225 0.309867 -0.210626 0.302925 0.346891 -0.162181 0.296735 0.310692 -0.141617 0.290953 0.274710 -0.120872 0.284181 0.238729 -0.100819 0.267467 0.261450 -0.101141 0.281358 0.251553 -0.291317 0.224118 0.264654 -0.264361 0.166796 0.277723 -0.237321 0.179168 0.258295 -0.202065 0.192682 0.239228 -0.166991 0.207843 0.221406 -0.131768 0.205155 0.244631 -0.115777 0.341964 0.284786 -0.342495 
3.560000 0.033785 0.436330 -0.190730 0.064382 0.452951 -0.180700 0.053288 0.495452 -0.186222 0.081015 0.485340 -0.175923 0.108144 0.478090 -0.190525 0.193680 0.447312 -0.239308 0.255944 0.396424 -0.257010 0.290126 0.322619 -0.267765 0.147898 0.447674 -0.170126 0.178681 0.387712 -0.166373 0.210909 0.328436 -0.161408 0.234140 0.286152 -0.157505 0.259294 0.245377 -0.151601 0.283510 0.204250 -0.143457 0.316528 0.213989 -0.141529 0.122486 0.475707 -0.271344 0.110666 0.410430 -0.281446 0.099837 0.345173 -0.292389 0.095780 0.300493 -0.275808 0.093372 0.255473 -0.260272 0.095880 0.210341 -0.246308 0.127749 0.208780 -0.259050 0.346433 0.274543 -0.261085 0.323416 0.305386 -0.210032 0.300872 0.336449 -0.158874 0.300548 0.301930 -0.134823 0.299063 0.267073 -0.111091 0.295678 0.231912 -0.088692 0.276200 0.252337 -0.090679 0.289514 0.252446 -0.291749 0.232663 0.260083 -0.262123 0.175887 0.267939 -0.232441 0.188832 0.247679 -0.197805 0.202444 0.227247 -0.163333 0.217219 0.207105 -0.128892 0.217692 0.225862 -0.107517 0.346728 0.288258 -0.344341 
3.596000 0.039385 0.435521 -0.179979 0.068742 0.455677 -0.173303 0.052221 0.496592 -0.177011 0.081961 0.489878 -0.170137 0.109499 0.480458 -0.182878 0.196030 0.442933 -0.225969 0.255636 0.392826 -0.254066 0.293061 0.320688 -0.268056 0.145271 0.443339 -0.160423 0.178754 0.384862 -0.160251 0.212609 0.326678 -0.157851 0.237422 0.285410 -0.155597 0.261093 0.243714 -0.149963 0.277644 0.198639 -0.141516 0.309707 0.207867 -0.147343 0.128407 0.475390 -0.262208 0.112606 0.411214 -0.273175 0.097884 0.347179 -0.284839 0.090976 0.302768 -0.268597 0.087457 0.257476 -0.254479 0.091805 0.211964 -0.243487 0.121737 0.211066 -0.260387 0.350645 0.273879 -0.262423 0.327435 0.301142 -0.209389 0.304653 0.328759 -0.156290 0.305074 0.293897 -0.132669 0.303828 0.258837 -0.109687 0.302325 0.223357 -0.087595 0.282844 0.243729 -0.088834 0.295590 0.252007 -0.296039 0.240225 0.260793 -0.264493 0.184892 0.269667 -0.232693 0.194757 0.246816 -0.198539 0.205469 0.223840 -0.164764 0.219455 0.202897 -0.130085 0.225904 0.215305 -0.105189 0.352383 0.292495 -0.344658 
3.628000 0.039719 0.442389 -0.167364 0.069668 0.462639 -0.169568 0.052530 0.502595 -0.177822 0.083042 0.496460 -0.175023 0.110975 0.486962 -0.186908 0.198613 0.449048 -0.227188 0.260356 0.397343 -0.246232 0.293645 0.323743 -0.263157 0.148881 0.447811 -0.160907 0.180369 0.388115 -0.162235 0.212930 0.328882 -0.162163 0.236565 0.286680 -0.161714 0.260620 0.244904 -0.158982 0.282557 0.202040 -0.154777 0.315475 0.198707 -0.163664 0.130131 0.481160 -0.262043 0.117527 0.416536 -0.274741 0.106459 0.351891 -0.288062 0.101667 0.307207 -0.271308 0.099754 0.261995 -0.255680 0.102666 0.216634 -0.241321 0.129873 0.211813 -0.261733 0.349044 0.273995 -0.260498 0.328401 0.300110 -0.206026 0.307709 0.326446 -0.151818 0.308196 0.288180 -0.134282 0.308248 0.250176 -0.116469 0.307615 0.212324 -0.098475 0.289756 0.233887 -0.094914 0.291628 0.256122 -0.293362 0.234274 0.262922 -0.264635 0.176983 0.269989 -0.235909 0.190570 0.246809 -0.203521 0.204669 0.224180 -0.171006 0.220168 0.202468 -0.138261 0.228243 0.213993 -0.113684 0.351022 0.293987 -0.341464 
3.660000 0.044465 0.442711 -0.164445 0.074940 0.462288 -0.164424 0.058602 0.503385 -0.168408 0.088910 0.496175 -0.166101 0.115767 0.486140 -0.179077 0.198995 0.446821 -0.223100 0.258819 0.394848 -0.245300 0.290771 0.321548 -0.262802 0.148644 0.446168 -0.156388 0.178841 0.386115 -0.161132 0.210646 0.326858 -0.163922 0.233984 0.284849 -0.165391 0.258176 0.243615 -0.162181 0.278797 0.200387 -0.156939 0.310919 0.194580 -0.166914 0.130410 0.480324 -0.257344 0.118545 0.415588 -0.269736 0.107583 0.351086 -0.283111 0.101559 0.306467 -0.267057 0.097557 0.261258 -0.252540 0.099354 0.215749 -0.240023 0.125140 0.211474 -0.262332 0.345307 0.271306 -0.259553 0.321904 0.298297 -0.206371 0.298917 0.325293 -0.153172 0.301447 0.286635 -0.136530 0.304067 0.248220 -0.119740 0.306510 0.209857 -0.102804 0.288403 0.230917 -0.097738 0.287891 0.254012 -0.293772 0.230703 0.262104 -0.265084 0.173492 0.270295 -0.236502 0.187372 0.246672 -0.204558 0.201724 0.223432 -0.172695 0.218078 0.201685 -0.140393 0.227203 0.212644 -0.115860 0.347817 0.292161 -0.341325 
3.696000 0.047008 0.444684 -0.156214 0.076683 0.465325 -0.158399 0.058608 0.505378 -0.164969 0.089217 0.499481 -0.162888 0.115439 0.488028 -0.175838 0.196086 0.444375 -0.219901 0.257389 0.395268 -0.244608 0.291829 0.323172 -0.261785 0.143773 0.443490 -0.154422 0.174629 0.383927 -0.158753 0.207007 0.325250 -0.160946 0.231147 0.283859 -0.161865 0.255685 0.242634 -0.159127 0.277008 0.199750 -0.154137 0.310088 0.193450 -0.159964 0.128213 0.478745 -0.255453 0.114571 0.414589 -0.268785 0.102343 0.350679 -0.283514 0.095824 0.306065 -0.268337 0.092387 0.260778 -0.254440 0.095036 0.215305 -0.241984 0.125115 0.212573 -0.258358 0.347876 0.274715 -0.257380 0.321651 0.301113 -0.205278 0.294821 0.327241 -0.153601 0.298406 0.288779 -0.136830 0.301258 0.250355 -0.119904 0.304060 0.211958 -0.102598 0.284868 0.231344 -0.095231 0.290261 0.255823 -0.293488 0.232155 0.264207 -0.266429 0.174210 0.273028 -0.238946 0.185862 0.249597 -0.205888 0.198604 0.226613 -0.172990 0.213637 0.204934 -0.139523 0.224030 0.212578 -0.114063 0.351053 0.294840 -0.339598 
3.764000 0.051288 0.444820 -0.157199 0.081318 0.465014 -0.155590 0.065376 0.504513 -0.168487 0.094979 0.498585 -0.160330 0.121319 0.486984 -0.172384 0.201630 0.442249 -0.214912 0.260366 0.393466 -0.244455 0.292249 0.321016 -0.261984 0.145588 0.442895 -0.152129 0.174183 0.382597 -0.158392 0.205081 0.323560 -0.162676 0.228557 0.282099 -0.165032 0.253490 0.241144 -0.163463 0.276500 0.199104 -0.159939 0.309567 0.191227 -0.164286 0.135594 0.477477 -0.253940 0.118395 0.414568 -0.269856 0.101990 0.351983 -0.287238 0.092943 0.307925 -0.271732 0.087104 0.263033 -0.257455 0.089817 0.217635 -0.245489 0.120046 0.215627 -0.261704 0.346930 0.271154 -0.257641 0.318946 0.299320 -0.206982 0.290784 0.327485 -0.156583 0.295635 0.289083 -0.139979 0.300173 0.250738 -0.123484 0.303950 0.212131 -0.107210 0.283645 0.229915 -0.098985 0.289950 0.254309 -0.295198 0.231232 0.263542 -0.269629 0.172607 0.272868 -0.243765 0.183867 0.248734 -0.211037 0.196431 0.225624 -0.178089 0.211300 0.204486 -0.144136 0.221853 0.209560 -0.118123 0.353177 0.294401 -0.338954 
3.796000 0.049457 0.457898 -0.149548 0.082087 0.473584 -0.150398 0.071573 0.514372 -0.164010 0.100470 0.504486 -0.157424 0.126617 0.493419 -0.171578 0.207110 0.450073 -0.220367 0.266681 0.398857 -0.245135 0.297689 0.324856 -0.262114 0.157231 0.447899 -0.154160 0.183698 0.386270 -0.159212 0.211894 0.325322 -0.163858 0.233446 0.282260 -0.166954 0.256703 0.240132 -0.168785 0.278359 0.197208 -0.170086 0.312581 0.194705 -0.170618 0.138958 0.483976 -0.254215 0.123174 0.420455 -0.270347 0.107898 0.356925 -0.286972 0.100648 0.311458 -0.272496 0.094777 0.265773 -0.258251 0.091439 0.219772 -0.244434 0.122679 0.213544 -0.257259 0.350554 0.272938 -0.256949 0.321841 0.301561 -0.207430 0.294482 0.330709 -0.157595 0.299045 0.291747 -0.142340 0.302897 0.252770 -0.127320 0.306438 0.213715 -0.112249 0.285639 0.231955 -0.106699 0.295277 0.257605 -0.293546 0.236033 0.264372 -0.269356 0.176722 0.271485 -0.245678 0.187890 0.247076 -0.213428 0.199449 0.223381 -0.180871 0.212483 0.200966 -0.147920 0.224181 0.209243 -0.123556 0.356690 0.295355 -0.339011 
3.828000 0.059050 0.449194 -0.147567 0.090246 0.467432 -0.145090 0.076099 0.509019 -0.152012 0.105649 0.500567 -0.146429 0.131016 0.489500 -0.161219 0.207844 0.446904 -0.213853 0.263700 0.396898 -0.246962 0.295545 0.323862 -0.262464 0.155999 0.448529 -0.148510 0.181475 0.386954 -0.157311 0.209581 0.326272 -0.163044 0.231186 0.283324 -0.166012 0.254814 0.241412 -0.163815 0.276172 0.198384 -0.160184 0.310028 0.193278 -0.162423 0.141259 0.484740 -0.249076 0.124405 0.420785 -0.261246 0.107269 0.357299 -0.274087 0.096645 0.311525 -0.263739 0.087235 0.265447 -0.254536 0.080729 0.218852 -0.246360 0.113269 0.212241 -0.255136 0.349316 0.273398 -0.255801 0.320313 0.303352 -0.206895 0.292124 0.333504 -0.157856 0.297551 0.295348 -0.141005 0.302070 0.257036 -0.124468 0.306440 0.218581 -0.107750 0.283782 0.233769 -0.100394 0.293090 0.256249 -0.293726 0.234382 0.264899 -0.268140 0.175523 0.273164 -0.242757 0.185756 0.248975 -0.209777 0.197248 0.226056 -0.176298 0.210844 0.204458 -0.142327 0.224422 0.209656 -0.117816 0.356393 0.295032 -0.338036 
3.864000 0.062862 0.445573 -0.151605 0.092340 0.466362 -0.148246 0.074608 0.506908 -0.153358 0.104799 0.500872 -0.148046 0.130659 0.489524 -0.161706 0.209360 0.446077 -0.210672 0.267201 0.397521 -0.242950 0.299188 0.324815 -0.260386 0.153931 0.446516 -0.147893 0.180984 0.385775 -0.157280 0.209888 0.325812 -0.163950 0.232100 0.283646 -0.167749 0.255067 0.241435 -0.167979 0.276127 0.198434 -0.166154 0.310341 0.197433 -0.164120 0.144409 0.484622 -0.248406 0.125101 0.421754 -0.261734 0.106759 0.359140 -0.275831 0.095771 0.313569 -0.265361 0.088484 0.267082 -0.256821 0.085517 0.220103 -0.249923 0.118953 0.216400 -0.256861 0.352556 0.273933 -0.253852 0.322160 0.304242 -0.205985 0.292175 0.335147 -0.158395 0.298151 0.296681 -0.142411 0.303107 0.258433 -0.126766 0.306946 0.220286 -0.110815 0.283257 0.235701 -0.110331 0.297235 0.258283 -0.294210 0.237815 0.267473 -0.270760 0.178429 0.276911 -0.247254 0.187087 0.252330 -0.214206 0.196963 0.228860 -0.180630 0.208351 0.206565 -0.146466 0.222933 0.210810 -0.122403 0.360673 0.296602 -0.336309 
3.896000 0.076327 0.487174 -0.106705 0.075915 0.472543 -0.139814 0.090141 0.506191 -0.163909 0.081939 0.478198 -0.174942 0.112052 0.473365 -0.182306 0.207865 0.449925 -0.209686 0.264901 0.401120 -0.243447 0.297994 0.328181 -0.259775 0.163811 0.445155 -0.139137 0.188661 0.383728 -0.149307 0.215329 0.322954 -0.159012 0.236199 0.280180 -0.165267 0.258380 0.237806 -0.169639 0.279149 0.194768 -0.173293 0.312461 0.196008 -0.165047 0.136894 0.485593 -0.235502 0.122139 0.423060 -0.255856 0.106821 0.361281 -0.277171 0.097632 0.314978 -0.269827 0.089498 0.268396 -0.262973 0.085526 0.221391 -0.256959 0.119246 0.218078 -0.262437 0.351326 0.277325 -0.252112 0.323223 0.306914 -0.202563 0.296855 0.337176 -0.152661 0.301003 0.297538 -0.139311 0.304576 0.258116 -0.125722 0.307184 0.218614 -0.111824 0.283574 0.233996 -0.109874 0.298585 0.261572 -0.293100 0.239316 0.269819 -0.269536 0.180122 0.278408 -0.246066 0.189752 0.252711 -0.214143 0.199696 0.227342 -0.182086 0.211034 0.203087 -0.149353 0.224041 0.208625 -0.124744 0.362039 0.299722 -0.332803 
3.932000 0.085048 0.481487 -0.103712 0.083309 0.472513 -0.138762 0.094102 0.510641 -0.157685 0.086770 0.484409 -0.172857 0.116728 0.478291 -0.180092 0.211672 0.450863 -0.207087 0.268342 0.402103 -0.240863 0.299614 0.329115 -0.258668 0.165792 0.445721 -0.138083 0.190470 0.383819 -0.147053 0.216941 0.322443 -0.155874 0.236524 0.278836 -0.162030 0.256802 0.235504 -0.167383 0.275087 0.191234 -0.172063 0.308061 0.195708 -0.163902 0.141803 0.486182 -0.235192 0.127891 0.422687 -0.252678 0.113008 0.359777 -0.270979 0.102903 0.313310 -0.265110 0.093377 0.266728 -0.259680 0.087662 0.219644 -0.254934 0.121125 0.215560 -0.261404 0.352642 0.277776 -0.252722 0.325888 0.306583 -0.201659 0.299620 0.335715 -0.150607 0.301744 0.295972 -0.136980 0.303644 0.256441 -0.123436 0.304746 0.216993 -0.109932 0.281714 0.233257 -0.108871 0.297827 0.262848 -0.292946 0.238556 0.270186 -0.268813 0.179295 0.277595 -0.244765 0.188257 0.252267 -0.212375 0.197729 0.227457 -0.179817 0.208498 0.203135 -0.146952 0.221765 0.207488 -0.122306 0.361069 0.300787 -0.334211 
3.964000 0.078753 0.474280 -0.105450 0.079967 0.472083 -0.141592 0.089446 0.513783 -0.152284 0.085028 0.490582 -0.172661 0.113987 0.482468 -0.182095 0.204877 0.448894 -0.215460 0.262690 0.399163 -0.245487 0.294738 0.326378 -0.262149 0.169381 0.445362 -0.140798 0.194181 0.383486 -0.149528 0.220225 0.321959 -0.158136 0.239430 0.278266 -0.164236 0.258713 0.234434 -0.169503 0.277595 0.190434 -0.174220 0.310799 0.192999 -0.165828 0.133071 0.486031 -0.233924 0.124718 0.422295 -0.253441 0.114542 0.359249 -0.273666 0.106472 0.312646 -0.266310 0.097815 0.266103 -0.259768 0.091483 0.219287 -0.253775 0.124940 0.214243 -0.259592 0.348200 0.275384 -0.256218 0.324021 0.305149 -0.204674 0.302026 0.335755 -0.152784 0.304715 0.295867 -0.139708 0.306389 0.256109 -0.126662 0.307253 0.216300 -0.113381 0.283844 0.231812 -0.110551 0.295465 0.259807 -0.295370 0.237822 0.270362 -0.268828 0.179820 0.280337 -0.243244 0.189422 0.254083 -0.211861 0.199123 0.228059 -0.180344 0.209530 0.202787 -0.148462 0.223265 0.207249 -0.124190 0.357710 0.300119 -0.336155 
4.000000 0.087112 0.478501 -0.108501 0.088903 0.482382 -0.144469 0.102964 0.524002 -0.147406 0.096551 0.505288 -0.171472 0.123811 0.494358 -0.182341 0.208396 0.451421 -0.218242 0.261265 0.400189 -0.254388 0.293508 0.326475 -0.267145 0.181589 0.447743 -0.139887 0.203230 0.384679 -0.148148 0.225853 0.321787 -0.157013 0.242852 0.277162 -0.163324 0.260509 0.232833 -0.169556 0.277935 0.188452 -0.175593 0.310552 0.195418 -0.167327 0.133535 0.485646 -0.228910 0.122582 0.422843 -0.250406 0.112064 0.360349 -0.272788 0.103977 0.313404 -0.267201 0.096261 0.266353 -0.262221 0.091100 0.219057 -0.257830 0.125187 0.215497 -0.259744 0.345864 0.275557 -0.254077 0.325115 0.309096 -0.203163 0.305959 0.342600 -0.151607 0.306900 0.302547 -0.138749 0.307717 0.262501 -0.126091 0.308701 0.222436 -0.113427 0.283228 0.234109 -0.110136 0.292642 0.257966 -0.296277 0.234537 0.268819 -0.270584 0.176415 0.279692 -0.245238 0.187536 0.254891 -0.213086 0.198780 0.230108 -0.180964 0.210114 0.205245 -0.148828 0.223528 0.207972 -0.124123 0.355660 0.295077 -0.339744 
4.064000 0.103392 0.467632 -0.101148 0.102296 0.470156 -0.137264 0.098703 0.513885 -0.142591 0.099439 0.493012 -0.165749 0.127793 0.485586 -0.177350 0.216539 0.454549 -0.218047 0.268604 0.399400 -0.250329 0.296797 0.323692 -0.262899 0.177188 0.450347 -0.145106 0.197404 0.386568 -0.153224 0.220269 0.323275 -0.160954 0.237678 0.278348 -0.166101 0.256096 0.234026 -0.170943 0.274544 0.189652 -0.175339 0.307514 0.195397 -0.167495 0.145991 0.493805 -0.238815 0.130635 0.429054 -0.246912 0.117078 0.364616 -0.255489 0.106506 0.318167 -0.257990 0.098364 0.271371 -0.261374 0.093432 0.224184 -0.264950 0.127102 0.219932 -0.259867 0.347340 0.270335 -0.253026 0.323295 0.303200 -0.203279 0.299843 0.336218 -0.153673 0.301289 0.296122 -0.141017 0.302966 0.256334 -0.127719 0.305245 0.216655 -0.113475 0.279653 0.227395 -0.108534 0.291269 0.255572 -0.292955 0.234575 0.271992 -0.266856 0.177690 0.287957 -0.240791 0.185013 0.258987 -0.211089 0.193778 0.230757 -0.180888 0.203154 0.203031 -0.150192 0.218884 0.207062 -0.126929 0.357674 0.287974 -0.335751 
4.096000 0.106409 0.460416 -0.104597 0.106457 0.469334 -0.139701 0.109591 0.513413 -0.137319 0.107671 0.497032 -0.163817 0.135504 0.488355 -0.175878 0.222275 0.453446 -0.218071 0.273867 0.397468 -0.249737 0.300367 0.321031 -0.262162 0.179286 0.452506 -0.147136 0.198350 0.388451 -0.154953 0.219389 0.324812 -0.162811 0.236189 0.279880 -0.168189 0.254444 0.235669 -0.173625 0.272273 0.191348 -0.178978 0.305535 0.195934 -0.171640 0.154286 0.493442 -0.243797 0.136939 0.429968 -0.256761 0.121351 0.366360 -0.270275 0.110886 0.319523 -0.266704 0.102320 0.272334 -0.264227 0.094922 0.224971 -0.262340 0.128716 0.219636 -0.259528 0.349809 0.266670 -0.252485 0.324908 0.301609 -0.204506 0.301219 0.337181 -0.156503 0.302013 0.297049 -0.143850 0.303377 0.257213 -0.131027 0.305288 0.217476 -0.117725 0.279922 0.228873 -0.113004 0.294309 0.252838 -0.291927 0.236287 0.267929 -0.268619 0.178166 0.283115 -0.245664 0.186261 0.256399 -0.214344 0.194594 0.229712 -0.182969 0.203350 0.203260 -0.151639 0.218597 0.208638 -0.128528 0.359822 0.283880 -0.335790 
4.128000 0.110130 0.452322 -0.113081 0.111912 0.470719 -0.144200 0.114376 0.512513 -0.129316 0.114022 0.504252 -0.159435 0.140189 0.494370 -0.173821 0.220807 0.455991 -0.223180 0.271791 0.398163 -0.252419 0.298876 0.321522 -0.259757 0.176110 0.457924 -0.152870 0.193856 0.393269 -0.158458 0.214906 0.329206 -0.162759 0.232800 0.284191 -0.165071 0.252118 0.240040 -0.166381 0.271640 0.195881 -0.167640 0.305881 0.197715 -0.164527 0.153127 0.495978 -0.251180 0.133749 0.431437 -0.250636 0.116336 0.367094 -0.250936 0.103324 0.321157 -0.250433 0.094174 0.274451 -0.252397 0.089086 0.227243 -0.256087 0.123093 0.223257 -0.258388 0.347453 0.267903 -0.244229 0.321030 0.306336 -0.199733 0.295969 0.345327 -0.155147 0.298223 0.305454 -0.141923 0.301632 0.265979 -0.128407 0.306355 0.226702 -0.114174 0.278588 0.228983 -0.109634 0.293476 0.251671 -0.286048 0.234950 0.268382 -0.265115 0.176438 0.285114 -0.244173 0.184391 0.259041 -0.212130 0.192839 0.233296 -0.179947 0.202249 0.208393 -0.147182 0.215776 0.211757 -0.122528 0.360652 0.280168 -0.329165 
4.164000 0.116404 0.457957 -0.113513 0.114991 0.476516 -0.144538 0.118474 0.518393 -0.129655 0.115093 0.510336 -0.159643 0.140920 0.498904 -0.172801 0.219580 0.455743 -0.218490 0.269608 0.399119 -0.251934 0.297337 0.322611 -0.260979 0.179356 0.455855 -0.144877 0.195775 0.391412 -0.154086 0.216050 0.327967 -0.162138 0.233627 0.283396 -0.166883 0.252817 0.239327 -0.169811 0.271990 0.195304 -0.172112 0.305538 0.194500 -0.164312 0.149164 0.495972 -0.240385 0.130078 0.431818 -0.245844 0.113274 0.367797 -0.253011 0.101376 0.321610 -0.254219 0.093551 0.274712 -0.256558 0.087903 0.227568 -0.259161 0.121852 0.222177 -0.259145 0.346886 0.269133 -0.248178 0.321357 0.307141 -0.203362 0.297058 0.345704 -0.158639 0.300271 0.306200 -0.144856 0.303448 0.266925 -0.130921 0.306257 0.227590 -0.116585 0.278592 0.230614 -0.111829 0.291566 0.253099 -0.287524 0.233446 0.270095 -0.265497 0.175229 0.287154 -0.243896 0.183655 0.259917 -0.213033 0.192751 0.233247 -0.181794 0.202927 0.207811 -0.149863 0.216111 0.212591 -0.125259 0.358486 0.281305 -0.330269 
4.196000 0.113188 0.449902 -0.118300 0.112232 0.472359 -0.146637 0.125163 0.510453 -0.127782 0.117287 0.507127 -0.157815 0.143771 0.496522 -0.170616 0.225239 0.456021 -0.215439 0.270473 0.398217 -0.253247 0.297472 0.321679 -0.262608 0.179174 0.459488 -0.145679 0.195994 0.394894 -0.153962 0.216145 0.330956 -0.161337 0.233297 0.285955 -0.165973 0.252347 0.241798 -0.169250 0.270504 0.197383 -0.172193 0.303493 0.195163 -0.162751 0.160136 0.500205 -0.243771 0.138677 0.436690 -0.247766 0.120452 0.372699 -0.252691 0.108089 0.326312 -0.251688 0.100577 0.278991 -0.253555 0.096723 0.231301 -0.257151 0.130839 0.228256 -0.259306 0.346034 0.267684 -0.248696 0.320863 0.307087 -0.204273 0.297482 0.347473 -0.159797 0.299325 0.308174 -0.145005 0.301976 0.269179 -0.130621 0.305690 0.230304 -0.116161 0.277915 0.231458 -0.111430 0.292482 0.252479 -0.290802 0.234276 0.269197 -0.269488 0.176321 0.286392 -0.248065 0.184800 0.260992 -0.215634 0.193297 0.235822 -0.183118 0.202834 0.211173 -0.150268 0.214959 0.215346 -0.125065 0.358897 0.280870 -0.332328 
4.260000 0.115181 0.443472 -0.113872 0.115266 0.469017 -0.139459 0.127980 0.504579 -0.116038 0.121059 0.504743 -0.146492 0.146259 0.495525 -0.162738 0.223650 0.459693 -0.218572 0.270080 0.401147 -0.254724 0.297256 0.323979 -0.264506 0.180883 0.463118 -0.146945 0.197448 0.398499 -0.155272 0.217876 0.334584 -0.162650 0.234413 0.289271 -0.167217 0.254068 0.245378 -0.170387 0.274289 0.201656 -0.173788 0.305549 0.195768 -0.160295 0.156793 0.502864 -0.244323 0.136214 0.439196 -0.249671 0.118390 0.375493 -0.256084 0.106375 0.329277 -0.253025 0.098501 0.282288 -0.252918 0.095115 0.234973 -0.255057 0.128850 0.232852 -0.261267 0.346230 0.269700 -0.252379 0.322557 0.308615 -0.207577 0.299737 0.348265 -0.163167 0.302135 0.309391 -0.147346 0.304836 0.270914 -0.131388 0.307346 0.232457 -0.115246 0.279332 0.232888 -0.111872 0.290297 0.254643 -0.291137 0.232578 0.272356 -0.269001 0.174731 0.290111 -0.247232 0.184653 0.264401 -0.215578 0.194532 0.238846 -0.183825 0.204688 0.213444 -0.151936 0.216833 0.217706 -0.126832 0.356372 0.281638 -0.335103 
4.292000 0.133911 0.438106 -0.113088 0.127458 0.466396 -0.134599 0.131777 0.500592 -0.105927 0.124314 0.503621 -0.136098 0.148170 0.494136 -0.153555 0.219952 0.458064 -0.213661 0.261538 0.400584 -0.256201 0.291247 0.325012 -0.267602 0.186221 0.458183 -0.136987 0.201899 0.394189 -0.150052 0.221086 0.330775 -0.161724 0.236196 0.285823 -0.169413 0.253060 0.240969 -0.173561 0.269176 0.195821 -0.175854 0.300524 0.191147 -0.162273 0.150999 0.503150 -0.228535 0.132928 0.439555 -0.239496 0.116513 0.376281 -0.252152 0.106480 0.329662 -0.248382 0.100034 0.282373 -0.246205 0.098161 0.234750 -0.245588 0.128684 0.233411 -0.261457 0.343081 0.273010 -0.257865 0.328533 0.309831 -0.207338 0.314293 0.347275 -0.157435 0.310431 0.307297 -0.145092 0.307259 0.267682 -0.132393 0.304637 0.228090 -0.119046 0.277791 0.235386 -0.114394 0.286403 0.255693 -0.295204 0.229855 0.273073 -0.270223 0.173434 0.291002 -0.245363 0.183159 0.264184 -0.214621 0.192916 0.237555 -0.183769 0.203216 0.211524 -0.152680 0.215227 0.217797 -0.127943 0.349215 0.285420 -0.340899 
4.360000 0.147678 0.437160 -0.103818 0.137880 0.464126 -0.125777 0.134086 0.498122 -0.097009 0.128594 0.500176 -0.127686 0.151392 0.492699 -0.147969 0.220362 0.463121 -0.217343 0.264937 0.406121 -0.256827 0.294261 0.330480 -0.266004 0.185681 0.460395 -0.142286 0.204195 0.396627 -0.153766 0.225321 0.333061 -0.163876 0.241854 0.287903 -0.170585 0.259323 0.243160 -0.175783 0.276466 0.198116 -0.180455 0.304664 0.189657 -0.162546 0.151262 0.506006 -0.233813 0.135493 0.441830 -0.244633 0.118552 0.378514 -0.255790 0.107751 0.332081 -0.251228 0.097120 0.285853 -0.248305 0.093068 0.238702 -0.247684 0.125395 0.236233 -0.259007 0.346022 0.278811 -0.254726 0.325317 0.316201 -0.206751 0.305412 0.354146 -0.159004 0.306852 0.313551 -0.148092 0.309284 0.273338 -0.136815 0.312296 0.233291 -0.124960 0.285473 0.237415 -0.117390 0.289702 0.260417 -0.291389 0.231839 0.276093 -0.267873 0.173530 0.291618 -0.245176 0.186528 0.265350 -0.214955 0.199249 0.239021 -0.184882 0.212356 0.213102 -0.154660 0.222465 0.220194 -0.129309 0.352418 0.290780 -0.338991 
4.392000 0.154616 0.443012 -0.107626 0.140301 0.471006 -0.125355 0.147203 0.504760 -0.096368 0.132777 0.507919 -0.123833 0.153630 0.496861 -0.143861 0.214371 0.456470 -0.212160 0.264222 0.403653 -0.250407 0.295388 0.329620 -0.262160 0.184619 0.461300 -0.134413 0.202657 0.398796 -0.150440 0.223655 0.336470 -0.164625 0.240235 0.292169 -0.174080 0.259376 0.248283 -0.179547 0.276886 0.203817 -0.184111 0.304245 0.192929 -0.166232 0.147841 0.505356 -0.225798 0.134135 0.440016 -0.237036 0.119036 0.375645 -0.249576 0.108482 0.328756 -0.248411 0.098126 0.281907 -0.247411 0.092616 0.234378 -0.247221 0.124561 0.230698 -0.259229 0.348640 0.279389 -0.251803 0.326553 0.316220 -0.203363 0.304357 0.353769 -0.155862 0.307374 0.313241 -0.145321 0.310573 0.273058 -0.135127 0.312593 0.232628 -0.124835 0.286738 0.240406 -0.116603 0.292836 0.261192 -0.292912 0.233603 0.274761 -0.271550 0.174541 0.289076 -0.249854 0.186839 0.264454 -0.218175 0.199518 0.239937 -0.186673 0.213641 0.215582 -0.155583 0.224238 0.222788 -0.130447 0.357340 0.294389 -0.335136 
4.428000 0.150863 0.449603 -0.110673 0.138998 0.481023 -0.124058 0.156828 0.510323 -0.095563 0.138779 0.518032 -0.119787 0.158037 0.506285 -0.141642 0.214344 0.463451 -0.215103 0.265268 0.408866 -0.251009 0.295948 0.333596 -0.263508 0.187439 0.471584 -0.137825 0.204859 0.407915 -0.151680 0.224897 0.344733 -0.164595 0.240490 0.299795 -0.173353 0.259699 0.256191 -0.180338 0.278883 0.212493 -0.187033 0.306993 0.198329 -0.172817 0.150533 0.514407 -0.222923 0.135462 0.449793 -0.233310 0.121405 0.385397 -0.244178 0.111005 0.338793 -0.247013 0.102056 0.292083 -0.250091 0.096157 0.245048 -0.253466 0.126717 0.242727 -0.268946 0.347384 0.281256 -0.253345 0.325190 0.317349 -0.205400 0.304136 0.354180 -0.157804 0.308145 0.313640 -0.147525 0.312564 0.273427 -0.136943 0.317159 0.233265 -0.125725 0.291643 0.236366 -0.114096 0.292359 0.265081 -0.292897 0.233653 0.279927 -0.271367 0.175023 0.295284 -0.250002 0.187487 0.270582 -0.218365 0.200074 0.245850 -0.186875 0.213222 0.221359 -0.155509 0.226060 0.226665 -0.130974 0.356970 0.297084 -0.335197 
4.460000 0.147272 0.452659 -0.109892 0.139723 0.484624 -0.124889 0.156042 0.513014 -0.094287 0.141836 0.521683 -0.120621 0.159680 0.508844 -0.142791 0.210947 0.463251 -0.217299 0.265654 0.411098 -0.250495 0.298347 0.337143 -0.262906 0.183804 0.467060 -0.139071 0.203531 0.405580 -0.158959 0.225914 0.343716 -0.174482 0.244243 0.300011 -0.184171 0.264845 0.256798 -0.188614 0.283708 0.212784 -0.191669 0.309638 0.193697 -0.179423 0.144405 0.512492 -0.228656 0.131997 0.447454 -0.238911 0.120155 0.383160 -0.250137 0.110922 0.336274 -0.249169 0.100324 0.290033 -0.249742 0.091954 0.243464 -0.251628 0.122009 0.239055 -0.267590 0.351674 0.286935 -0.252767 0.328530 0.321416 -0.204068 0.305648 0.355763 -0.154819 0.308331 0.314414 -0.147204 0.312555 0.273203 -0.139298 0.318020 0.232399 -0.132140 0.295368 0.233066 -0.115366 0.296176 0.268374 -0.292046 0.235916 0.280601 -0.272728 0.175636 0.293944 -0.253796 0.190170 0.270306 -0.222430 0.204864 0.246798 -0.191312 0.220664 0.223779 -0.160420 0.233974 0.229841 -0.136388 0.360388 0.303180 -0.335737 
4.496000 0.142152 0.453861 -0.105322 0.139876 0.486293 -0.121042 0.156115 0.513134 -0.089052 0.145693 0.523072 -0.116715 0.162625 0.508296 -0.138362 0.210105 0.456730 -0.211586 0.263591 0.407212 -0.249383 0.296671 0.334387 -0.263333 0.184024 0.468943 -0.133965 0.204080 0.408557 -0.156720 0.226532 0.347351 -0.174099 0.245047 0.303922 -0.184850 0.266493 0.261121 -0.189450 0.286038 0.217249 -0.191568 0.311688 0.198741 -0.177687 0.144714 0.505714 -0.227485 0.133508 0.440333 -0.238106 0.120582 0.375772 -0.249725 0.109753 0.329024 -0.248649 0.098369 0.282702 -0.249086 0.093648 0.235434 -0.250559 0.126837 0.232464 -0.258785 0.350942 0.284989 -0.254931 0.328843 0.319999 -0.205853 0.307287 0.355397 -0.156694 0.308689 0.314115 -0.148661 0.312528 0.273252 -0.140089 0.318510 0.232737 -0.131239 0.298394 0.235304 -0.111693 0.295956 0.266093 -0.293772 0.236110 0.277597 -0.272843 0.175830 0.288815 -0.252925 0.191678 0.266258 -0.221384 0.207846 0.244599 -0.189519 0.225188 0.223454 -0.157949 0.235849 0.233678 -0.133921 0.357367 0.301944 -0.337732 
4.528000 0.144835 0.452488 -0.103269 0.144434 0.484566 -0.119879 0.158260 0.511882 -0.087328 0.150418 0.521282 -0.116040 0.167844 0.508924 -0.138945 0.216888 0.464586 -0.217006 0.266913 0.409671 -0.252954 0.298558 0.334924 -0.263950 0.190375 0.471082 -0.138873 0.208504 0.410319 -0.161926 0.229332 0.348401 -0.178390 0.246169 0.304031 -0.188257 0.267903 0.261180 -0.192234 0.289229 0.217730 -0.193085 0.314281 0.196873 -0.180978 0.148196 0.510593 -0.230017 0.134950 0.444842 -0.239335 0.122286 0.379574 -0.249831 0.112775 0.332467 -0.247234 0.103468 0.285378 -0.245499 0.094722 0.238233 -0.244664 0.125611 0.231339 -0.258037 0.351718 0.284549 -0.253608 0.330871 0.320402 -0.204738 0.308881 0.356165 -0.156000 0.308737 0.314792 -0.148281 0.310598 0.273626 -0.140118 0.313692 0.232620 -0.132076 0.297505 0.238592 -0.109779 0.295345 0.265173 -0.290883 0.235300 0.276010 -0.270807 0.175152 0.286844 -0.250758 0.192398 0.265002 -0.219498 0.209738 0.243788 -0.187872 0.227116 0.222875 -0.156343 0.235439 0.236688 -0.133295 0.358443 0.298702 -0.337123 
4.560000 0.138695 0.450143 -0.105125 0.137603 0.482624 -0.120857 0.152823 0.509167 -0.087978 0.143788 0.519278 -0.116067 0.160870 0.506008 -0.138334 0.209206 0.459302 -0.212837 0.263105 0.407742 -0.248391 0.296545 0.334026 -0.261756 0.185017 0.468519 -0.133580 0.204645 0.408496 -0.157603 0.227505 0.347817 -0.175513 0.245311 0.304525 -0.186625 0.267874 0.262445 -0.192026 0.287893 0.218953 -0.193951 0.312107 0.199430 -0.178948 0.142397 0.508674 -0.224195 0.132210 0.443274 -0.234849 0.122313 0.378597 -0.247117 0.113676 0.331681 -0.244736 0.104378 0.284920 -0.243237 0.095708 0.238097 -0.242074 0.126430 0.232300 -0.256233 0.350771 0.284284 -0.253122 0.330173 0.319207 -0.203528 0.308563 0.355108 -0.154629 0.310254 0.314117 -0.145836 0.312109 0.273370 -0.137595 0.313670 0.232467 -0.129413 0.299141 0.242127 -0.107224 0.295775 0.265329 -0.291170 0.236368 0.276207 -0.269313 0.176780 0.286858 -0.248018 0.193338 0.264830 -0.216518 0.210363 0.243979 -0.184512 0.228940 0.224845 -0.152491 0.236936 0.240480 -0.130393 0.357630 0.300949 -0.335335 
4.596000 0.138944 0.450313 -0.111376 0.137073 0.484194 -0.123849 0.152070 0.507673 -0.088992 0.142636 0.520294 -0.115919 0.160394 0.507405 -0.138364 0.211014 0.461596 -0.214468 0.265022 0.409114 -0.248230 0.297778 0.335002 -0.260145 0.183167 0.471180 -0.137738 0.205622 0.410554 -0.156808 0.229613 0.349914 -0.172770 0.247558 0.306708 -0.183297 0.268106 0.263786 -0.189153 0.286542 0.219695 -0.192639 0.309533 0.198966 -0.177565 0.146733 0.511202 -0.223785 0.136909 0.445991 -0.236674 0.126090 0.381212 -0.249768 0.115538 0.334514 -0.246699 0.104594 0.287966 -0.244457 0.095075 0.241185 -0.242463 0.126261 0.234271 -0.255053 0.351911 0.285281 -0.251079 0.332259 0.320944 -0.201619 0.311209 0.356469 -0.152775 0.310952 0.315206 -0.144920 0.310954 0.274103 -0.136849 0.311401 0.233033 -0.128284 0.300220 0.244772 -0.105181 0.295530 0.265491 -0.287384 0.236263 0.276416 -0.264913 0.176936 0.287416 -0.243010 0.193620 0.265519 -0.211530 0.211007 0.245327 -0.179330 0.229631 0.226928 -0.147137 0.237031 0.243298 -0.125492 0.356456 0.300313 -0.334787 
4.632000 0.151224 0.452881 -0.101335 0.146826 0.484547 -0.118148 0.153189 0.513621 -0.084691 0.146379 0.521778 -0.114040 0.163385 0.510422 -0.137846 0.212249 0.469382 -0.217891 0.265104 0.414342 -0.250369 0.299873 0.340168 -0.259736 0.193732 0.481036 -0.138114 0.211228 0.419562 -0.159850 0.231093 0.357303 -0.175887 0.247299 0.312650 -0.185502 0.268389 0.269249 -0.189535 0.289375 0.225416 -0.191103 0.310850 0.201337 -0.177952 0.143670 0.515982 -0.227084 0.136056 0.450006 -0.238470 0.127568 0.384781 -0.251299 0.118448 0.337958 -0.247915 0.107140 0.291640 -0.245652 0.095750 0.245448 -0.243918 0.125264 0.237990 -0.259804 0.354766 0.291795 -0.247994 0.333072 0.326241 -0.198557 0.309741 0.360793 -0.149706 0.308244 0.319245 -0.143469 0.308156 0.277823 -0.136840 0.309234 0.236427 -0.129872 0.300935 0.248570 -0.105795 0.299411 0.270009 -0.285684 0.238990 0.278396 -0.265934 0.178981 0.288202 -0.244974 0.195401 0.267303 -0.212450 0.212356 0.247328 -0.179594 0.229673 0.228091 -0.146558 0.237366 0.243787 -0.124370 0.361604 0.303331 -0.331623 
4.664000 0.145650 0.453560 -0.109287 0.141561 0.486244 -0.124073 0.153650 0.513229 -0.090218 0.144043 0.523266 -0.118134 0.161839 0.510124 -0.139967 0.212709 0.463734 -0.213196 0.267174 0.410723 -0.245439 0.299826 0.336405 -0.257643 0.189664 0.477316 -0.134453 0.208639 0.416510 -0.157627 0.231198 0.355060 -0.174588 0.248672 0.311098 -0.185221 0.270324 0.268281 -0.189718 0.290677 0.224499 -0.190829 0.310018 0.198668 -0.178188 0.147178 0.513822 -0.226686 0.139496 0.447809 -0.234850 0.130878 0.382626 -0.244519 0.120421 0.336121 -0.242654 0.106564 0.290692 -0.243313 0.093359 0.245235 -0.244623 0.122886 0.237476 -0.260283 0.354831 0.286941 -0.250392 0.334566 0.321552 -0.200171 0.313600 0.356636 -0.150796 0.311783 0.315171 -0.144207 0.310458 0.273809 -0.137633 0.309402 0.232379 -0.130923 0.304346 0.248140 -0.108071 0.298846 0.267500 -0.286280 0.238742 0.276427 -0.265304 0.178378 0.284946 -0.244558 0.196455 0.263330 -0.213435 0.215220 0.243806 -0.181352 0.235057 0.226184 -0.148977 0.240868 0.242747 -0.126792 0.360426 0.302208 -0.332192 
4.732000 0.169357 0.456737 -0.109046 0.151825 0.485258 -0.122545 0.165898 0.518322 -0.095515 0.145597 0.522148 -0.118761 0.163865 0.509503 -0.140438 0.216079 0.464409 -0.213328 0.265903 0.409413 -0.249192 0.297680 0.334951 -0.260953 0.193097 0.479620 -0.135678 0.211626 0.418401 -0.157945 0.232177 0.356300 -0.174576 0.248073 0.311781 -0.184649 0.269153 0.268692 -0.189412 0.287294 0.224212 -0.193717 0.308024 0.200451 -0.179643 0.151381 0.513950 -0.220095 0.137975 0.448273 -0.225555 0.124876 0.382979 -0.233144 0.114912 0.336573 -0.239612 0.104212 0.290736 -0.248478 0.093478 0.245027 -0.257160 0.125177 0.238382 -0.268626 0.352061 0.285254 -0.252766 0.333443 0.318961 -0.201485 0.311721 0.352594 -0.151187 0.309073 0.311212 -0.144202 0.307646 0.269962 -0.136839 0.307188 0.228765 -0.128912 0.305849 0.249007 -0.109355 0.293874 0.265317 -0.287883 0.234969 0.274899 -0.264080 0.176086 0.284452 -0.239263 0.195419 0.262826 -0.208837 0.215298 0.242646 -0.177865 0.236540 0.224217 -0.146693 0.241707 0.241143 -0.124613 0.354854 0.298943 -0.336454 
4.764000 0.173469 0.457937 -0.113607 0.152615 0.485261 -0.124709 0.163191 0.517997 -0.095225 0.142267 0.521384 -0.117952 0.159561 0.507184 -0.139152 0.207760 0.457541 -0.210319 0.260914 0.406545 -0.247019 0.296031 0.334027 -0.260193 0.195994 0.477898 -0.130247 0.211923 0.417397 -0.156500 0.231694 0.355326 -0.173892 0.247989 0.311089 -0.184022 0.270054 0.268335 -0.187472 0.290421 0.224528 -0.186156 0.309194 0.197717 -0.174829 0.145240 0.512779 -0.218850 0.135253 0.446493 -0.223931 0.125378 0.381045 -0.231213 0.117075 0.334538 -0.237674 0.105865 0.289426 -0.247837 0.095425 0.244437 -0.258507 0.127599 0.239951 -0.269529 0.352687 0.286791 -0.253498 0.333624 0.319285 -0.201958 0.311434 0.351548 -0.151182 0.307257 0.310275 -0.143354 0.304669 0.269334 -0.134896 0.303538 0.228359 -0.125774 0.306113 0.249555 -0.107309 0.295109 0.264696 -0.287670 0.236180 0.274942 -0.263235 0.177610 0.285722 -0.238131 0.196280 0.265077 -0.206501 0.215366 0.244873 -0.174729 0.235702 0.226266 -0.142968 0.241464 0.243269 -0.121094 0.355313 0.302463 -0.335950 
4.800000 0.182628 0.465123 -0.105911 0.158325 0.488879 -0.118156 0.167401 0.524995 -0.093191 0.144899 0.523727 -0.114652 0.161759 0.509943 -0.137191 0.210271 0.460485 -0.211763 0.265959 0.408422 -0.244379 0.297945 0.334017 -0.260074 0.200035 0.482189 -0.132461 0.215014 0.421226 -0.158594 0.233318 0.358351 -0.175351 0.247999 0.312828 -0.185304 0.267819 0.269054 -0.188093 0.286179 0.224565 -0.189037 0.306448 0.198147 -0.179888 0.144302 0.510644 -0.220402 0.135069 0.443920 -0.223551 0.124494 0.378168 -0.230634 0.116066 0.331454 -0.236662 0.104686 0.286130 -0.246640 0.094978 0.240654 -0.256355 0.125633 0.237683 -0.271477 0.352234 0.283267 -0.255643 0.333689 0.315674 -0.204233 0.312799 0.348187 -0.153687 0.308740 0.307051 -0.146199 0.306132 0.265972 -0.137810 0.304437 0.225025 -0.128423 0.309243 0.247150 -0.111652 0.293490 0.265231 -0.287784 0.234374 0.274020 -0.262931 0.175948 0.283057 -0.237349 0.195160 0.261223 -0.206885 0.215385 0.240502 -0.176200 0.237364 0.221839 -0.145639 0.244552 0.238186 -0.123626 0.353251 0.300985 -0.338249 
4.832000 0.182122 0.466568 -0.093176 0.162711 0.490073 -0.112550 0.166458 0.527520 -0.088034 0.150182 0.525557 -0.114545 0.166206 0.511602 -0.137601 0.212035 0.462690 -0.214679 0.267463 0.409740 -0.246792 0.300172 0.335430 -0.262738 0.207267 0.489579 -0.136783 0.219455 0.428060 -0.162903 0.235575 0.364518 -0.178727 0.249667 0.318726 -0.187462 0.268593 0.274217 -0.187884 0.286590 0.229438 -0.188501 0.310578 0.204864 -0.184785 0.146238 0.514466 -0.222223 0.138933 0.447444 -0.224209 0.130046 0.381558 -0.230056 0.122529 0.334859 -0.235716 0.110654 0.289772 -0.246279 0.098417 0.245084 -0.256947 0.128416 0.239126 -0.272540 0.355014 0.285506 -0.258884 0.335162 0.318184 -0.207889 0.314242 0.350948 -0.157236 0.311315 0.309968 -0.148298 0.309408 0.269071 -0.139046 0.307437 0.228164 -0.129816 0.311365 0.249697 -0.112028 0.296413 0.266563 -0.291049 0.238680 0.275627 -0.264565 0.181632 0.284930 -0.236393 0.200101 0.262525 -0.206103 0.219154 0.240935 -0.175528 0.238944 0.220558 -0.144822 0.247284 0.235909 -0.122651 0.353957 0.301895 -0.341615 
4.868000 0.187221 0.473881 -0.085324 0.168136 0.493393 -0.108977 0.165370 0.532809 -0.087913 0.152732 0.526798 -0.115787 0.169728 0.512923 -0.138346 0.219785 0.463392 -0.212730 0.265339 0.407634 -0.253308 0.298374 0.333621 -0.266993 0.219793 0.492856 -0.135730 0.229274 0.430112 -0.159500 0.242336 0.365979 -0.175636 0.254255 0.319907 -0.185208 0.271832 0.275182 -0.188072 0.287349 0.229726 -0.190038 0.315468 0.210043 -0.188248 0.153902 0.513521 -0.218645 0.147362 0.446753 -0.224554 0.136465 0.381196 -0.232973 0.127230 0.334614 -0.239608 0.113154 0.289901 -0.248719 0.100278 0.245026 -0.257872 0.130065 0.239906 -0.274108 0.354072 0.284851 -0.262955 0.338356 0.318108 -0.210503 0.322124 0.350964 -0.158229 0.318486 0.309914 -0.150447 0.316169 0.268783 -0.141916 0.314640 0.227665 -0.132873 0.318085 0.249969 -0.115935 0.295675 0.263673 -0.292566 0.239128 0.272352 -0.263586 0.183047 0.281184 -0.233898 0.203357 0.259903 -0.204233 0.224355 0.239581 -0.174256 0.246508 0.220866 -0.144402 0.253199 0.237609 -0.122746 0.351058 0.298867 -0.345747 
4.900000 0.184842 0.470959 -0.089288 0.162969 0.489938 -0.110872 0.165141 0.530852 -0.092324 0.147863 0.523837 -0.117262 0.163850 0.509845 -0.140045 0.210043 0.460354 -0.214939 0.262541 0.407503 -0.250445 0.294932 0.333474 -0.264931 0.215502 0.493953 -0.139040 0.225526 0.431099 -0.161993 0.238916 0.366753 -0.176185 0.250509 0.320364 -0.184019 0.268322 0.275358 -0.186029 0.287137 0.230741 -0.187677 0.314507 0.209417 -0.188756 0.142287 0.508963 -0.216974 0.139044 0.441887 -0.223440 0.130910 0.375994 -0.233378 0.123799 0.329132 -0.240480 0.110330 0.284305 -0.250146 0.096742 0.239861 -0.260031 0.125834 0.236092 -0.277790 0.350352 0.284093 -0.260686 0.334718 0.318271 -0.208791 0.318621 0.353313 -0.157334 0.316769 0.312333 -0.148833 0.316385 0.271246 -0.140135 0.316264 0.230094 -0.131408 0.318228 0.252406 -0.114326 0.291804 0.263657 -0.291039 0.235454 0.270387 -0.261263 0.179384 0.277886 -0.231191 0.201070 0.256215 -0.202420 0.223372 0.236707 -0.172613 0.245896 0.217966 -0.142498 0.253071 0.234823 -0.121039 0.346470 0.298602 -0.344777 
4.932000 0.194266 0.484573 -0.089505 0.169005 0.498795 -0.111059 0.172185 0.542215 -0.101013 0.152058 0.530269 -0.121499 0.166780 0.514552 -0.144309 0.209649 0.458443 -0.217861 0.264455 0.405680 -0.250216 0.297563 0.331769 -0.264958 0.223461 0.494808 -0.144689 0.229148 0.430436 -0.165152 0.239355 0.365028 -0.178066 0.250898 0.318194 -0.185174 0.269302 0.273457 -0.185510 0.287875 0.228708 -0.184219 0.311525 0.203354 -0.184320 0.143042 0.507422 -0.215531 0.142252 0.440433 -0.222077 0.135404 0.374637 -0.232678 0.128453 0.327878 -0.239868 0.114740 0.283650 -0.251014 0.101676 0.239936 -0.262385 0.128485 0.238531 -0.283709 0.353310 0.282824 -0.261595 0.335006 0.316390 -0.210137 0.318819 0.350862 -0.158731 0.314948 0.309890 -0.150517 0.313265 0.269013 -0.141517 0.313004 0.228291 -0.131841 0.315531 0.250638 -0.114842 0.295853 0.261897 -0.291004 0.239228 0.267559 -0.261912 0.183277 0.273779 -0.231650 0.203533 0.253490 -0.201085 0.224102 0.234709 -0.169704 0.244927 0.217484 -0.137817 0.248746 0.235536 -0.116446 0.349224 0.298281 -0.344948 
4.964000 0.199535 0.489781 -0.076085 0.176342 0.499570 -0.102027 0.174099 0.543625 -0.095658 0.158300 0.528080 -0.117531 0.171934 0.512425 -0.141195 0.211909 0.456863 -0.217555 0.266117 0.403439 -0.250719 0.299645 0.329297 -0.265639 0.228343 0.495239 -0.145872 0.232818 0.430736 -0.165988 0.241604 0.365477 -0.179180 0.252377 0.319029 -0.186289 0.270009 0.274231 -0.185604 0.286718 0.228969 -0.186050 0.309835 0.203323 -0.185708 0.144759 0.504657 -0.213578 0.147045 0.438648 -0.226223 0.145089 0.373609 -0.242861 0.134661 0.326777 -0.243957 0.119094 0.281703 -0.249418 0.106492 0.236129 -0.254697 0.127606 0.233151 -0.281605 0.356088 0.280990 -0.262908 0.337635 0.313753 -0.210696 0.320029 0.347314 -0.158967 0.317613 0.306337 -0.150464 0.317336 0.265253 -0.141479 0.318140 0.224157 -0.132243 0.320501 0.246717 -0.115543 0.297321 0.259463 -0.292293 0.241442 0.264499 -0.262182 0.187081 0.271924 -0.228419 0.207414 0.252229 -0.197692 0.228934 0.235619 -0.165692 0.251426 0.222985 -0.132939 0.254155 0.244158 -0.114293 0.351178 0.294964 -0.346347 
4.996000 0.190353 0.473449 -0.073271 0.167993 0.489747 -0.096497 0.176204 0.532700 -0.087775 0.155627 0.522460 -0.108730 0.166690 0.508053 -0.134284 0.199707 0.455837 -0.215257 0.255740 0.404754 -0.250287 0.293840 0.331970 -0.265180 0.224932 0.497336 -0.147999 0.231564 0.432350 -0.165956 0.242399 0.367290 -0.177404 0.253797 0.321322 -0.183123 0.271296 0.276514 -0.183165 0.286086 0.230809 -0.183445 0.311168 0.208342 -0.189966 0.127382 0.490670 -0.193660 0.138377 0.426215 -0.208197 0.147038 0.362940 -0.227913 0.133375 0.317860 -0.233536 0.118991 0.273339 -0.242725 0.104905 0.229743 -0.253857 0.116308 0.234990 -0.285824 0.352646 0.285778 -0.262809 0.337111 0.318054 -0.209934 0.321576 0.351496 -0.158153 0.319450 0.309952 -0.152337 0.319386 0.268599 -0.144905 0.320149 0.227484 -0.135849 0.324726 0.249578 -0.119005 0.295773 0.261772 -0.290205 0.240877 0.261404 -0.258122 0.187339 0.263381 -0.222638 0.209505 0.246182 -0.191512 0.233654 0.235190 -0.158724 0.259000 0.229991 -0.125873 0.259049 0.253642 -0.110062 0.345359 0.298549 -0.345670 
5.032000 0.205547 0.463088 -0.092790 0.182428 0.487338 -0.106335 0.198490 0.525865 -0.089029 0.173411 0.523975 -0.107227 0.179567 0.507639 -0.132844 0.197671 0.451067 -0.213687 0.253989 0.402793 -0.250942 0.294687 0.332385 -0.265764 0.227063 0.500873 -0.153104 0.235354 0.435092 -0.166440 0.245808 0.369987 -0.176699 0.257086 0.324120 -0.181748 0.274641 0.279528 -0.181661 0.291202 0.234479 -0.181505 0.311772 0.207534 -0.186858 0.125562 0.477470 -0.181518 0.139302 0.415784 -0.203572 0.151883 0.354996 -0.228252 0.135546 0.311349 -0.237564 0.120980 0.267050 -0.246020 0.105871 0.224354 -0.257959 0.103263 0.235513 -0.290319 0.355411 0.288937 -0.263379 0.340048 0.320958 -0.209680 0.324920 0.354506 -0.156938 0.320767 0.313472 -0.148647 0.318026 0.272700 -0.140046 0.316511 0.231872 -0.131976 0.324766 0.253095 -0.115341 0.300234 0.262432 -0.291457 0.246615 0.264336 -0.257307 0.193646 0.267094 -0.220803 0.214480 0.252233 -0.187155 0.236770 0.241102 -0.153060 0.259941 0.233049 -0.118835 0.264682 0.238167 -0.091357 0.347132 0.302727 -0.347206 
5.064000 0.232283 0.490225 -0.089351 0.200837 0.501435 -0.103210 0.197107 0.542318 -0.085135 0.176174 0.529502 -0.104228 0.183806 0.513396 -0.130099 0.207496 0.455804 -0.211133 0.257268 0.403515 -0.252804 0.295294 0.331083 -0.268686 0.241512 0.500574 -0.150557 0.248260 0.434981 -0.165664 0.257261 0.369622 -0.177197 0.264655 0.323260 -0.182878 0.278669 0.277481 -0.183946 0.287620 0.230345 -0.188828 0.311420 0.205704 -0.187928 0.138017 0.479066 -0.172216 0.144020 0.418453 -0.199997 0.149443 0.358297 -0.228594 0.132778 0.314627 -0.238020 0.119000 0.269740 -0.246079 0.105176 0.225060 -0.254695 0.109463 0.230547 -0.288320 0.354793 0.285930 -0.269323 0.346662 0.317217 -0.214175 0.335920 0.349396 -0.160110 0.328409 0.308340 -0.152961 0.323264 0.267757 -0.144211 0.320208 0.227223 -0.134685 0.331507 0.247659 -0.118908 0.296453 0.260853 -0.293617 0.244264 0.264813 -0.257638 0.193382 0.270317 -0.218963 0.214400 0.255622 -0.185681 0.237315 0.247211 -0.151232 0.261255 0.242490 -0.116853 0.270761 0.255847 -0.093571 0.343330 0.298008 -0.351516 
5.128000 0.234032 0.498372 -0.094987 0.201463 0.507195 -0.107926 0.190153 0.541526 -0.081352 0.172329 0.530370 -0.104329 0.180220 0.513420 -0.129737 0.205603 0.452862 -0.208865 0.256827 0.401625 -0.250326 0.295141 0.329231 -0.266867 0.236492 0.499396 -0.148350 0.249622 0.434938 -0.163962 0.262990 0.370820 -0.177946 0.267710 0.323093 -0.180014 0.279629 0.276331 -0.181393 0.290014 0.229367 -0.185948 0.309740 0.201176 -0.186674 0.135048 0.469168 -0.169334 0.143622 0.409550 -0.198703 0.151748 0.350227 -0.228473 0.134180 0.306026 -0.233878 0.118275 0.261407 -0.239985 0.101359 0.218032 -0.250149 0.107605 0.222997 -0.283549 0.354892 0.284252 -0.268219 0.348880 0.314812 -0.212553 0.339730 0.346603 -0.157569 0.331267 0.305958 -0.150682 0.324833 0.265180 -0.142978 0.319246 0.224648 -0.134412 0.333820 0.242904 -0.118692 0.296483 0.258623 -0.290307 0.244258 0.260771 -0.254074 0.193396 0.264349 -0.214699 0.216987 0.250883 -0.182252 0.241494 0.241785 -0.148938 0.266859 0.236123 -0.115439 0.273143 0.254105 -0.094167 0.341387 0.295949 -0.350702 
5.160000 0.243018 0.505770 -0.093003 0.210162 0.511174 -0.107024 0.195205 0.545270 -0.082115 0.179038 0.531732 -0.105047 0.185873 0.514855 -0.130823 0.208024 0.454619 -0.211129 0.256213 0.401649 -0.253501 0.292131 0.328447 -0.270455 0.238487 0.498460 -0.148228 0.251762 0.434118 -0.163542 0.264592 0.370312 -0.178507 0.269883 0.323096 -0.182095 0.282031 0.276394 -0.181926 0.292354 0.229403 -0.183005 0.310057 0.200205 -0.186140 0.137365 0.468679 -0.171250 0.145922 0.410109 -0.202809 0.154074 0.351767 -0.234647 0.135837 0.307731 -0.237022 0.119742 0.262660 -0.240149 0.102646 0.218443 -0.246655 0.106284 0.221556 -0.280664 0.350883 0.282338 -0.275121 0.347961 0.313955 -0.219912 0.343053 0.346675 -0.165307 0.336286 0.306248 -0.155888 0.329830 0.265935 -0.146116 0.323885 0.225653 -0.135777 0.339417 0.244376 -0.121534 0.291921 0.257421 -0.292344 0.242636 0.260442 -0.252372 0.194040 0.263893 -0.210727 0.219468 0.251011 -0.179646 0.245683 0.241376 -0.147862 0.272689 0.235238 -0.116069 0.278987 0.254314 -0.095883 0.334623 0.294969 -0.355146 
5.228000 0.246449 0.507071 -0.091984 0.213693 0.511857 -0.106493 0.198404 0.546521 -0.082807 0.182553 0.532199 -0.105498 0.186565 0.513750 -0.130870 0.200639 0.448558 -0.209454 0.248131 0.397319 -0.254861 0.288591 0.326743 -0.272614 0.235007 0.497618 -0.152631 0.249658 0.433098 -0.165974 0.263355 0.369060 -0.179407 0.269758 0.321669 -0.181034 0.280604 0.274894 -0.182179 0.291598 0.227927 -0.184583 0.311057 0.199932 -0.189747 0.134197 0.460437 -0.162657 0.146580 0.404470 -0.197432 0.158012 0.348816 -0.233049 0.139240 0.304976 -0.236526 0.122112 0.260359 -0.240198 0.104611 0.216153 -0.245238 0.106899 0.220258 -0.279260 0.350393 0.285271 -0.279095 0.346974 0.315430 -0.222849 0.342136 0.345954 -0.167190 0.335900 0.305421 -0.157825 0.329713 0.264853 -0.148195 0.322250 0.224720 -0.138603 0.338469 0.242700 -0.124216 0.291470 0.255597 -0.293806 0.242850 0.256747 -0.252526 0.195281 0.258934 -0.209320 0.221074 0.246931 -0.178247 0.247465 0.238335 -0.146438 0.274174 0.232503 -0.114175 0.278060 0.253764 -0.095657 0.329706 0.293140 -0.358986 
5.260000 0.250342 0.483914 -0.100561 0.216518 0.495184 -0.106851 0.213893 0.531938 -0.080846 0.190601 0.521424 -0.098547 0.194139 0.504929 -0.124934 0.204713 0.446472 -0.207711 0.255783 0.396735 -0.250869 0.291447 0.323977 -0.270044 0.232756 0.494260 -0.145658 0.248942 0.430529 -0.160141 0.262590 0.367194 -0.176036 0.271000 0.320377 -0.179171 0.284336 0.274468 -0.181469 0.298697 0.228627 -0.184887 0.313303 0.197737 -0.188299 0.134374 0.454125 -0.164457 0.149957 0.398041 -0.197447 0.164359 0.342672 -0.231653 0.140275 0.301525 -0.234217 0.118692 0.259174 -0.238737 0.096849 0.217087 -0.245042 0.103609 0.217135 -0.278722 0.350200 0.278281 -0.277343 0.346342 0.312852 -0.223702 0.343215 0.348151 -0.170951 0.339437 0.307471 -0.161310 0.336095 0.266873 -0.151064 0.330495 0.226502 -0.140885 0.344447 0.246542 -0.126852 0.291321 0.253176 -0.293072 0.244528 0.255619 -0.250535 0.198817 0.259262 -0.206143 0.224821 0.245484 -0.176363 0.252364 0.236249 -0.145918 0.280439 0.230802 -0.115183 0.285216 0.253770 -0.099100 0.327150 0.290081 -0.358416 
5.296000 0.252881 0.484440 -0.096696 0.218960 0.493654 -0.105277 0.213773 0.531995 -0.082310 0.191792 0.519105 -0.100113 0.195338 0.503106 -0.126849 0.206609 0.446274 -0.210797 0.257014 0.396550 -0.253733 0.291672 0.324052 -0.272637 0.235316 0.493853 -0.149079 0.253201 0.430800 -0.164787 0.268616 0.367939 -0.181784 0.274817 0.320664 -0.181233 0.285153 0.273748 -0.180471 0.295595 0.226850 -0.180987 0.311715 0.196774 -0.184563 0.136848 0.453641 -0.167231 0.152429 0.397890 -0.200815 0.166891 0.342638 -0.235665 0.142008 0.301950 -0.238874 0.120128 0.259647 -0.242344 0.098680 0.217168 -0.246140 0.105460 0.214304 -0.279684 0.350356 0.278744 -0.281804 0.349260 0.311846 -0.227176 0.347938 0.345115 -0.173056 0.342232 0.305002 -0.161506 0.336173 0.265016 -0.149171 0.327904 0.225523 -0.136766 0.342365 0.245958 -0.123872 0.289946 0.252650 -0.293276 0.243670 0.256812 -0.249613 0.198265 0.261259 -0.204509 0.224248 0.247969 -0.174435 0.251562 0.237742 -0.144079 0.279219 0.229492 -0.113457 0.283934 0.251018 -0.095536 0.324938 0.289100 -0.361158 
5.328000 0.259172 0.484064 -0.099813 0.224363 0.489993 -0.107711 0.215435 0.526722 -0.083187 0.194704 0.512327 -0.101320 0.196321 0.496115 -0.128056 0.201949 0.439149 -0.212186 0.251227 0.389877 -0.256824 0.288146 0.318453 -0.274746 0.233284 0.494207 -0.157843 0.253831 0.431964 -0.172686 0.271917 0.369864 -0.188677 0.278463 0.322446 -0.186017 0.288300 0.275485 -0.183651 0.299346 0.228575 -0.181796 0.315707 0.198648 -0.186951 0.136252 0.447252 -0.162585 0.154259 0.396452 -0.202236 0.171324 0.346273 -0.242664 0.146391 0.305274 -0.242632 0.125254 0.262549 -0.243454 0.103798 0.220558 -0.249051 0.110971 0.220491 -0.282636 0.348233 0.275238 -0.283516 0.350069 0.311170 -0.230703 0.351296 0.347708 -0.178744 0.346188 0.307965 -0.166735 0.341078 0.268143 -0.154406 0.335985 0.228592 -0.141479 0.349802 0.249872 -0.129274 0.287732 0.246861 -0.295112 0.243659 0.255393 -0.249854 0.199519 0.264062 -0.204164 0.227081 0.249992 -0.176423 0.255653 0.238139 -0.148403 0.284955 0.229939 -0.120839 0.287743 0.253744 -0.105951 0.320447 0.281730 -0.363101 
5.364000 0.257863 0.483515 -0.102938 0.221809 0.484889 -0.105945 0.213506 0.528213 -0.097016 0.191596 0.507051 -0.103148 0.194507 0.491667 -0.129946 0.203715 0.437775 -0.214392 0.252748 0.388123 -0.258700 0.287164 0.315546 -0.275607 0.231973 0.489998 -0.154476 0.254174 0.429044 -0.171047 0.272421 0.368082 -0.190027 0.277541 0.321462 -0.185115 0.285435 0.274218 -0.181334 0.291286 0.226809 -0.178406 0.307155 0.196645 -0.177695 0.135909 0.442297 -0.166273 0.154409 0.390456 -0.204046 0.171786 0.339433 -0.242999 0.143573 0.301015 -0.239690 0.118379 0.260650 -0.237564 0.092467 0.221318 -0.240203 0.099553 0.218828 -0.273719 0.345972 0.270785 -0.284337 0.349795 0.309827 -0.233782 0.353144 0.349708 -0.184090 0.347057 0.310545 -0.170010 0.340295 0.271779 -0.155601 0.332384 0.233210 -0.140241 0.345202 0.253359 -0.125292 0.284837 0.243492 -0.294617 0.241975 0.253071 -0.248162 0.199117 0.262932 -0.201404 0.224567 0.249833 -0.171025 0.252426 0.239893 -0.141251 0.280942 0.232020 -0.111907 0.284811 0.256267 -0.097827 0.316259 0.275607 -0.363689 
5.396000 0.265715 0.473698 -0.102298 0.230003 0.479602 -0.099802 0.227318 0.523153 -0.108047 0.202791 0.505051 -0.101224 0.204090 0.490412 -0.128672 0.206617 0.438788 -0.215870 0.254370 0.388481 -0.260519 0.288852 0.315618 -0.275371 0.236240 0.493441 -0.159397 0.259687 0.432307 -0.173536 0.278483 0.370849 -0.190486 0.282517 0.323852 -0.184503 0.289194 0.276498 -0.181822 0.294956 0.228933 -0.177572 0.308406 0.197794 -0.182723 0.140853 0.443365 -0.165404 0.157525 0.393390 -0.206738 0.173585 0.343912 -0.248751 0.147724 0.303746 -0.244663 0.123359 0.262721 -0.241253 0.099533 0.221314 -0.238328 0.101733 0.215218 -0.272053 0.347775 0.270945 -0.283742 0.353062 0.310499 -0.234034 0.358017 0.350844 -0.184199 0.351946 0.311763 -0.170228 0.343926 0.272787 -0.156200 0.331374 0.234686 -0.144159 0.346326 0.254883 -0.131265 0.285712 0.242969 -0.291355 0.242310 0.254635 -0.245803 0.199815 0.268703 -0.199260 0.227109 0.255820 -0.170116 0.255903 0.245360 -0.141370 0.286526 0.239481 -0.114292 0.286347 0.266291 -0.105151 0.317866 0.274383 -0.362792 
5.428000 0.253359 0.465260 -0.103631 0.218716 0.475931 -0.102037 0.223057 0.520145 -0.096236 0.195753 0.505191 -0.097367 0.198565 0.491212 -0.125103 0.206839 0.441601 -0.213357 0.255219 0.390207 -0.256306 0.286634 0.316586 -0.274135 0.235623 0.493780 -0.154628 0.258239 0.432421 -0.169279 0.277340 0.370759 -0.186283 0.282573 0.323567 -0.182113 0.289256 0.276204 -0.180752 0.296368 0.228974 -0.179044 0.303569 0.195732 -0.177974 0.138138 0.449212 -0.167054 0.160302 0.396727 -0.201925 0.181342 0.345144 -0.238214 0.151687 0.307550 -0.239991 0.126464 0.267053 -0.240484 0.102238 0.225796 -0.241366 0.101457 0.212679 -0.273097 0.343692 0.269841 -0.284738 0.351376 0.309400 -0.234785 0.359495 0.348853 -0.185546 0.352491 0.309999 -0.171858 0.344809 0.270889 -0.157301 0.333360 0.232182 -0.143903 0.346307 0.254074 -0.131629 0.281572 0.244602 -0.292956 0.241435 0.256218 -0.244779 0.201279 0.267790 -0.195749 0.228441 0.252871 -0.168321 0.258012 0.241438 -0.141161 0.287900 0.232119 -0.114312 0.285750 0.258682 -0.104780 0.311515 0.276363 -0.363556 
5.464000 0.258627 0.463618 -0.102467 0.224481 0.475781 -0.103466 0.229969 0.519368 -0.094344 0.202350 0.505870 -0.099100 0.204626 0.491972 -0.126913 0.210264 0.442735 -0.215549 0.257443 0.390922 -0.259425 0.289474 0.317089 -0.276051 0.238560 0.493997 -0.155460 0.261003 0.433145 -0.171820 0.280127 0.372358 -0.190489 0.284269 0.325532 -0.185245 0.290435 0.277989 -0.182174 0.293764 0.230149 -0.180666 0.305209 0.198228 -0.176089 0.141673 0.448539 -0.169206 0.161583 0.396737 -0.206675 0.180653 0.345540 -0.244765 0.151363 0.307501 -0.243132 0.126150 0.267047 -0.242022 0.101513 0.226174 -0.242522 0.107231 0.218501 -0.275534 0.346885 0.270823 -0.285757 0.353944 0.311186 -0.236834 0.360677 0.352426 -0.188627 0.354383 0.313259 -0.174810 0.346803 0.274581 -0.160512 0.337003 0.236453 -0.146032 0.344691 0.258764 -0.130578 0.283873 0.244854 -0.293757 0.243115 0.257704 -0.246493 0.203124 0.271660 -0.197994 0.228780 0.257709 -0.168303 0.256806 0.245790 -0.139742 0.284955 0.234449 -0.111643 0.285215 0.260614 -0.101121 0.315317 0.276552 -0.364629 
5.500000 0.257138 0.460151 -0.098560 0.224648 0.475402 -0.103535 0.232496 0.517962 -0.091414 0.204829 0.507307 -0.100731 0.205983 0.492234 -0.128042 0.208892 0.439270 -0.214701 0.257550 0.389009 -0.258620 0.290607 0.315680 -0.274878 0.240883 0.492012 -0.158680 0.261452 0.431125 -0.178245 0.282137 0.370822 -0.197966 0.285289 0.324281 -0.187640 0.292367 0.277762 -0.178441 0.297541 0.231089 -0.167866 0.304199 0.197804 -0.162976 0.141883 0.449802 -0.166380 0.166421 0.401340 -0.205246 0.189781 0.353727 -0.245209 0.156414 0.319142 -0.242215 0.127159 0.281691 -0.239126 0.098715 0.243862 -0.239820 0.112700 0.233008 -0.269266 0.348530 0.269855 -0.285499 0.356612 0.309686 -0.236798 0.362087 0.350645 -0.188473 0.354614 0.312470 -0.172827 0.348490 0.274362 -0.156179 0.340778 0.236564 -0.139784 0.332738 0.262123 -0.130791 0.285267 0.243366 -0.291034 0.245062 0.260878 -0.243902 0.204657 0.278810 -0.196972 0.228368 0.266299 -0.165566 0.254620 0.256003 -0.134719 0.280811 0.247262 -0.104053 0.277037 0.274337 -0.096803 0.315201 0.272902 -0.362652 
5.532000 0.256872 0.457995 -0.094352 0.225700 0.475779 -0.099283 0.237276 0.517600 -0.088322 0.208661 0.509041 -0.097051 0.209939 0.494415 -0.124739 0.213578 0.442299 -0.212427 0.257256 0.390376 -0.259951 0.290536 0.316823 -0.275894 0.245170 0.491088 -0.152751 0.265096 0.431930 -0.176790 0.282779 0.373153 -0.202076 0.283925 0.327226 -0.190324 0.289938 0.280481 -0.181030 0.293117 0.233690 -0.171810 0.299009 0.200524 -0.166059 0.148112 0.444661 -0.161536 0.169633 0.396414 -0.202904 0.189869 0.349122 -0.245609 0.154295 0.317203 -0.240284 0.121191 0.283320 -0.235806 0.089377 0.248808 -0.233677 0.106064 0.231503 -0.258182 0.348796 0.271323 -0.285456 0.357021 0.310750 -0.236122 0.361660 0.351958 -0.187323 0.353174 0.313499 -0.172649 0.345539 0.275255 -0.157663 0.337209 0.237229 -0.142218 0.325860 0.261131 -0.132424 0.285917 0.244556 -0.293094 0.244555 0.259141 -0.246389 0.204163 0.275032 -0.198616 0.227367 0.264216 -0.165654 0.252682 0.255457 -0.133399 0.278378 0.247924 -0.101581 0.273614 0.274655 -0.093756 0.317305 0.274704 -0.364009 
5.564000 0.265523 0.448404 -0.104229 0.232232 0.462692 -0.101467 0.241065 0.505108 -0.088714 0.212286 0.493932 -0.092460 0.213144 0.481778 -0.120960 0.213091 0.438905 -0.212609 0.260425 0.389451 -0.258651 0.292714 0.315868 -0.275010 0.244192 0.485778 -0.149957 0.264250 0.428439 -0.177682 0.283589 0.371749 -0.206032 0.284832 0.326618 -0.191098 0.289996 0.280270 -0.179922 0.291286 0.233699 -0.169432 0.295646 0.200525 -0.162324 0.144929 0.446071 -0.164575 0.174656 0.402491 -0.205613 0.203303 0.359666 -0.247299 0.163900 0.332661 -0.241691 0.127075 0.302348 -0.236398 0.091055 0.270586 -0.232020 0.111220 0.243271 -0.237460 0.350251 0.269535 -0.286023 0.357684 0.308238 -0.236593 0.361157 0.348781 -0.187470 0.352291 0.310481 -0.172323 0.345120 0.272680 -0.156499 0.336328 0.235499 -0.140506 0.326481 0.260626 -0.131850 0.286705 0.243618 -0.290760 0.244373 0.261378 -0.245681 0.203650 0.281837 -0.199555 0.225658 0.272906 -0.165227 0.251159 0.266817 -0.132952 0.277188 0.262117 -0.101286 0.275120 0.290297 -0.099247 0.318490 0.275884 -0.363989 
5.600000 0.264590 0.461303 -0.104573 0.229459 0.469969 -0.101880 0.231373 0.511800 -0.085662 0.204849 0.496635 -0.091573 0.205933 0.484279 -0.120381 0.208560 0.439423 -0.212470 0.252625 0.388441 -0.260032 0.288295 0.316225 -0.275325 0.238947 0.489268 -0.153560 0.262734 0.429578 -0.173370 0.283016 0.369612 -0.194988 0.284943 0.323273 -0.183664 0.289743 0.276414 -0.174601 0.289796 0.229271 -0.166339 0.289423 0.197158 -0.154657 0.144321 0.437750 -0.160392 0.175370 0.400123 -0.206119 0.206439 0.363223 -0.251952 0.168692 0.335439 -0.242505 0.132933 0.305663 -0.234084 0.099766 0.273785 -0.224679 0.123186 0.250623 -0.234974 0.347754 0.271924 -0.283801 0.356873 0.307096 -0.231333 0.360260 0.343719 -0.179114 0.352067 0.305026 -0.164809 0.344151 0.266445 -0.150312 0.334672 0.228499 -0.136047 0.324564 0.253246 -0.126720 0.285863 0.244086 -0.292135 0.244982 0.262427 -0.245545 0.203604 0.281370 -0.199471 0.224385 0.269241 -0.165324 0.248127 0.258252 -0.132414 0.271890 0.247841 -0.099855 0.271082 0.275452 -0.094200 0.319704 0.277717 -0.363270 
5.632000 0.264610 0.465079 -0.105519 0.229863 0.475486 -0.104728 0.232904 0.516926 -0.087520 0.206060 0.503282 -0.095334 0.206995 0.489367 -0.123382 0.208717 0.439501 -0.212645 0.254526 0.388087 -0.259075 0.291847 0.315940 -0.274662 0.238460 0.491944 -0.154905 0.261241 0.431647 -0.173607 0.280874 0.371483 -0.194085 0.284038 0.324559 -0.186298 0.290302 0.277273 -0.180808 0.293258 0.229676 -0.175549 0.292895 0.198242 -0.162007 0.143721 0.441006 -0.161876 0.173160 0.402582 -0.208034 0.202537 0.364707 -0.254274 0.165567 0.335899 -0.244611 0.129921 0.306082 -0.236179 0.097288 0.273973 -0.226760 0.119706 0.248895 -0.233528 0.352148 0.272844 -0.282942 0.357708 0.310089 -0.231890 0.359515 0.348397 -0.180963 0.352579 0.308564 -0.169591 0.345841 0.268863 -0.157823 0.338904 0.229563 -0.145320 0.327408 0.253136 -0.134838 0.290180 0.243652 -0.291647 0.246036 0.260181 -0.248144 0.201636 0.277611 -0.204742 0.225393 0.266677 -0.171955 0.250559 0.255881 -0.139909 0.276163 0.245211 -0.108589 0.272970 0.272453 -0.102083 0.324263 0.275546 -0.361645 
5.668000 0.267418 0.465270 -0.102459 0.232811 0.476017 -0.103473 0.235121 0.516592 -0.084401 0.208754 0.503600 -0.094586 0.209843 0.490386 -0.123095 0.212599 0.442643 -0.213982 0.255949 0.388914 -0.260226 0.289035 0.314658 -0.274779 0.242717 0.493965 -0.155912 0.264219 0.432274 -0.171644 0.280561 0.370283 -0.190268 0.282401 0.323216 -0.183504 0.287589 0.275751 -0.178449 0.290752 0.228283 -0.173186 0.290473 0.197015 -0.159496 0.148112 0.442459 -0.162208 0.176471 0.403001 -0.208109 0.204350 0.364447 -0.254472 0.167564 0.335502 -0.244170 0.132163 0.305153 -0.236696 0.101042 0.271675 -0.228529 0.124596 0.247628 -0.235040 0.346796 0.267664 -0.281669 0.353797 0.306867 -0.231785 0.358467 0.347736 -0.183194 0.351499 0.308041 -0.171437 0.344759 0.268700 -0.159491 0.337139 0.229230 -0.146314 0.326363 0.252241 -0.134035 0.284430 0.242369 -0.291388 0.242366 0.260615 -0.246493 0.199598 0.278964 -0.201995 0.222496 0.267127 -0.168671 0.247659 0.256068 -0.136662 0.272834 0.245216 -0.104830 0.270696 0.272364 -0.097543 0.319121 0.271716 -0.361577 
5.700000 0.267606 0.452428 -0.092365 0.234393 0.465693 -0.098104 0.238628 0.508021 -0.083704 0.212191 0.496025 -0.094782 0.212757 0.484056 -0.123683 0.213132 0.440930 -0.216328 0.253174 0.387246 -0.264647 0.284540 0.312907 -0.277915 0.242348 0.490669 -0.155611 0.264867 0.431842 -0.178198 0.283495 0.373454 -0.203379 0.276736 0.328206 -0.190633 0.273125 0.281946 -0.178499 0.269731 0.235640 -0.166176 0.272414 0.203814 -0.153895 0.149223 0.436831 -0.164038 0.178486 0.400830 -0.212536 0.206953 0.365902 -0.261915 0.168377 0.340649 -0.248567 0.132238 0.312605 -0.235513 0.101630 0.280575 -0.221893 0.121067 0.255400 -0.234862 0.341623 0.265886 -0.282331 0.350647 0.305973 -0.232702 0.359784 0.347063 -0.184090 0.343422 0.311019 -0.169885 0.329006 0.274742 -0.155716 0.316938 0.237811 -0.140740 0.307598 0.261757 -0.129172 0.278563 0.240221 -0.294553 0.233490 0.257095 -0.252301 0.189374 0.276667 -0.210333 0.208605 0.268296 -0.174339 0.230567 0.263508 -0.138952 0.253460 0.260613 -0.104409 0.249315 0.288617 -0.105560 0.315962 0.269503 -0.363709 
5.736000 0.260215 0.434775 -0.095923 0.230475 0.455444 -0.097723 0.246227 0.495630 -0.085091 0.216434 0.490175 -0.092161 0.218190 0.480416 -0.121675 0.222552 0.445574 -0.217467 0.265110 0.392165 -0.263381 0.293165 0.316309 -0.274860 0.252504 0.493639 -0.156195 0.274225 0.435316 -0.181353 0.294148 0.377358 -0.207956 0.285069 0.332844 -0.192363 0.279738 0.287284 -0.178539 0.274978 0.241569 -0.165352 0.279247 0.207687 -0.163953 0.156357 0.446784 -0.166646 0.185722 0.408413 -0.212568 0.215149 0.370574 -0.258371 0.176515 0.345581 -0.245317 0.138733 0.318808 -0.233214 0.101730 0.291302 -0.221653 0.119335 0.263477 -0.231505 0.347914 0.266293 -0.280611 0.358672 0.307384 -0.232996 0.369002 0.349290 -0.185949 0.351961 0.313674 -0.171555 0.335798 0.277988 -0.156819 0.320623 0.241824 -0.141631 0.313075 0.265767 -0.128789 0.284271 0.243422 -0.287261 0.239137 0.261816 -0.245429 0.194914 0.282703 -0.203980 0.215559 0.273535 -0.169087 0.238526 0.269610 -0.134599 0.262038 0.267770 -0.101128 0.256674 0.294610 -0.108725 0.318719 0.270343 -0.360871 
5.768000 0.263142 0.442706 -0.095673 0.232201 0.461436 -0.098133 0.243848 0.501252 -0.080439 0.215283 0.494589 -0.090670 0.218341 0.483518 -0.119610 0.226750 0.443605 -0.212827 0.269657 0.390559 -0.259371 0.295669 0.314018 -0.272167 0.251633 0.489686 -0.147283 0.276739 0.435190 -0.176936 0.297554 0.380988 -0.209361 0.291056 0.337499 -0.190177 0.286740 0.292549 -0.173273 0.279857 0.247628 -0.160594 0.277870 0.214193 -0.154609 0.158339 0.438844 -0.166093 0.193363 0.401465 -0.208908 0.228521 0.365250 -0.252100 0.187524 0.344124 -0.239568 0.148966 0.319635 -0.225412 0.112698 0.292508 -0.210233 0.129830 0.264647 -0.220799 0.349390 0.262940 -0.280763 0.359637 0.304297 -0.233110 0.369012 0.346838 -0.186722 0.354901 0.310951 -0.170338 0.341097 0.275524 -0.153303 0.325027 0.241403 -0.135909 0.322335 0.268063 -0.126639 0.285020 0.241078 -0.281562 0.243525 0.261462 -0.236290 0.202533 0.284806 -0.192062 0.224032 0.277946 -0.157459 0.249306 0.275922 -0.124134 0.275671 0.276101 -0.092924 0.271131 0.302958 -0.101308 0.315499 0.265388 -0.359192 
5.800000 0.261182 0.451496 -0.090035 0.229767 0.467597 -0.097998 0.236920 0.509244 -0.082911 0.210430 0.499574 -0.095966 0.214132 0.486984 -0.124387 0.226043 0.441608 -0.215031 0.273176 0.388978 -0.258428 0.300295 0.312734 -0.273990 0.254049 0.489673 -0.152800 0.277031 0.433091 -0.180308 0.297762 0.376797 -0.209517 0.288821 0.332821 -0.192392 0.284818 0.287321 -0.177163 0.276231 0.242012 -0.164869 0.270408 0.209820 -0.154658 0.156252 0.447507 -0.170128 0.185818 0.406034 -0.213460 0.214665 0.365160 -0.257331 0.173718 0.342130 -0.246970 0.133463 0.318022 -0.237929 0.094326 0.293047 -0.230523 0.107407 0.267624 -0.249554 0.353959 0.261258 -0.280839 0.360631 0.298642 -0.229880 0.365054 0.338051 -0.180166 0.348605 0.302313 -0.165108 0.334101 0.266281 -0.149021 0.319573 0.230828 -0.132178 0.314734 0.257646 -0.124564 0.290248 0.240934 -0.288961 0.246943 0.262333 -0.246023 0.202974 0.284597 -0.204114 0.220359 0.275029 -0.167546 0.241791 0.268027 -0.132159 0.263802 0.264177 -0.097436 0.261385 0.291593 -0.104340 0.324884 0.267656 -0.361222 
5.832000 0.258161 0.444260 -0.083210 0.229159 0.463764 -0.092538 0.243067 0.505355 -0.083293 0.214843 0.498194 -0.094120 0.218747 0.486855 -0.122843 0.232271 0.446067 -0.214752 0.272453 0.390647 -0.261602 0.297161 0.313403 -0.275869 0.261268 0.492906 -0.151005 0.284202 0.438049 -0.181439 0.303798 0.383732 -0.214230 0.294180 0.341810 -0.193644 0.287182 0.297825 -0.176132 0.277947 0.253200 -0.163582 0.284051 0.220224 -0.170070 0.164442 0.447800 -0.166245 0.196037 0.404868 -0.205924 0.226260 0.363246 -0.247658 0.183011 0.342292 -0.245373 0.142678 0.315602 -0.239291 0.102809 0.287577 -0.233466 0.103929 0.255507 -0.245744 0.349845 0.261382 -0.283359 0.360596 0.302051 -0.235119 0.371584 0.343756 -0.187849 0.354058 0.310270 -0.169247 0.337746 0.276974 -0.150285 0.318947 0.245949 -0.131450 0.316022 0.273409 -0.124685 0.286393 0.240659 -0.286941 0.245206 0.260369 -0.241802 0.206053 0.285412 -0.198084 0.224218 0.281956 -0.162081 0.246496 0.283624 -0.126685 0.269626 0.290801 -0.094330 0.265270 0.315639 -0.108133 0.319137 0.266370 -0.362946 
5.864000 0.257015 0.440780 -0.083308 0.226269 0.458857 -0.089451 0.238834 0.500967 -0.080886 0.210058 0.492464 -0.088977 0.214523 0.482008 -0.117934 0.229639 0.444081 -0.210869 0.272508 0.389517 -0.255596 0.298112 0.312903 -0.269614 0.259088 0.491217 -0.148291 0.282477 0.435784 -0.178097 0.303943 0.380790 -0.209945 0.291780 0.339418 -0.189928 0.284574 0.297085 -0.170332 0.272608 0.254790 -0.150878 0.281036 0.223300 -0.161593 0.161399 0.447592 -0.162313 0.192695 0.405541 -0.202924 0.223240 0.364842 -0.244685 0.177816 0.350392 -0.240102 0.133909 0.331616 -0.235659 0.091684 0.309798 -0.231508 0.104603 0.281382 -0.245912 0.350778 0.260509 -0.277052 0.360183 0.297929 -0.226579 0.368126 0.336935 -0.176924 0.348040 0.306604 -0.155457 0.328110 0.276821 -0.133539 0.305291 0.249331 -0.112267 0.303576 0.277489 -0.111116 0.287414 0.240868 -0.283987 0.246913 0.265312 -0.240330 0.207629 0.292593 -0.198006 0.219887 0.287958 -0.159043 0.237036 0.288389 -0.120775 0.254959 0.293412 -0.084225 0.250331 0.317118 -0.099661 0.322548 0.268247 -0.356995 
5.896000 0.262849 0.438395 -0.085562 0.232801 0.457558 -0.091969 0.246956 0.499342 -0.084764 0.217763 0.491857 -0.092452 0.221567 0.481954 -0.121837 0.232944 0.446359 -0.217007 0.274573 0.388948 -0.259373 0.298073 0.310940 -0.267254 0.261095 0.496527 -0.156486 0.286526 0.440598 -0.183213 0.310518 0.385043 -0.211696 0.294383 0.346573 -0.188812 0.283127 0.305876 -0.167112 0.269021 0.264841 -0.148183 0.288327 0.242409 -0.166124 0.164209 0.450938 -0.169782 0.196254 0.406705 -0.207705 0.227695 0.363951 -0.247028 0.181168 0.351911 -0.247010 0.136433 0.334929 -0.244873 0.094623 0.312716 -0.239850 0.109327 0.282361 -0.246291 0.349452 0.257295 -0.268780 0.360613 0.298482 -0.221103 0.370149 0.341259 -0.174075 0.348523 0.313480 -0.150639 0.325602 0.286905 -0.128180 0.300745 0.262231 -0.106325 0.300382 0.290510 -0.106550 0.283995 0.238270 -0.275535 0.243441 0.266878 -0.234130 0.206037 0.300677 -0.194503 0.218086 0.301022 -0.155083 0.235564 0.307043 -0.117361 0.254548 0.316257 -0.081931 0.254326 0.339208 -0.099067 0.322398 0.257622 -0.349932 
5.928000 0.261365 0.441524 -0.085817 0.231205 0.460721 -0.091554 0.245538 0.502406 -0.084107 0.216234 0.494934 -0.091404 0.219572 0.484153 -0.120518 0.231032 0.445332 -0.214172 0.273434 0.389924 -0.258091 0.299328 0.312994 -0.266160 0.258089 0.496408 -0.153955 0.286175 0.441418 -0.179965 0.312084 0.386512 -0.208122 0.296465 0.346938 -0.186029 0.284147 0.305893 -0.166300 0.267314 0.265262 -0.148412 0.290473 0.244495 -0.162875 0.164502 0.443531 -0.163354 0.195985 0.402866 -0.205827 0.226208 0.363904 -0.250241 0.179926 0.350425 -0.247822 0.135350 0.332074 -0.243654 0.092495 0.310033 -0.237842 0.106495 0.279140 -0.243342 0.352025 0.260596 -0.266098 0.361792 0.301129 -0.217198 0.371934 0.342449 -0.169103 0.349841 0.313200 -0.147678 0.325883 0.285745 -0.127359 0.299992 0.260332 -0.107793 0.299994 0.288648 -0.106425 0.288806 0.239826 -0.276949 0.246944 0.266444 -0.236189 0.208554 0.299289 -0.197160 0.218624 0.300431 -0.157291 0.235460 0.306273 -0.119018 0.254122 0.316032 -0.083554 0.256029 0.338677 -0.101050 0.326404 0.261110 -0.348931 
5.964000 0.261077 0.445887 -0.092423 0.230244 0.463561 -0.099352 0.239139 0.504473 -0.082763 0.212097 0.496446 -0.095734 0.216972 0.484309 -0.124000 0.231786 0.441033 -0.214502 0.277882 0.387949 -0.256498 0.306736 0.312462 -0.264261 0.253972 0.489012 -0.149736 0.280559 0.435376 -0.179532 0.303782 0.382019 -0.211685 0.289275 0.342890 -0.188201 0.282783 0.300478 -0.167207 0.269152 0.258562 -0.147239 0.291359 0.239326 -0.164308 0.161311 0.437861 -0.170712 0.195265 0.395570 -0.210334 0.228162 0.354452 -0.251648 0.182274 0.340067 -0.248684 0.137557 0.322819 -0.244542 0.094788 0.302268 -0.238675 0.107017 0.273084 -0.252017 0.362074 0.262836 -0.263226 0.363598 0.303479 -0.214053 0.363097 0.346779 -0.165613 0.343043 0.315011 -0.146345 0.324207 0.282160 -0.127394 0.304781 0.249798 -0.108137 0.302984 0.277759 -0.104378 0.298844 0.239708 -0.277958 0.255503 0.264713 -0.237010 0.212040 0.293516 -0.197670 0.219631 0.291117 -0.156992 0.235804 0.291539 -0.117599 0.253243 0.294867 -0.079744 0.252456 0.319482 -0.093762 0.339962 0.266378 -0.347798 
5.996000 0.265327 0.444547 -0.092391 0.234422 0.462469 -0.098280 0.243117 0.502490 -0.079375 0.216103 0.495133 -0.092790 0.220455 0.484119 -0.121594 0.233492 0.444769 -0.214366 0.279889 0.391815 -0.256170 0.308756 0.316450 -0.265759 0.257917 0.494281 -0.151018 0.283545 0.439008 -0.179246 0.307425 0.384185 -0.209009 0.291886 0.344060 -0.187676 0.283293 0.300876 -0.167817 0.273593 0.257912 -0.149266 0.296627 0.242260 -0.169001 0.163413 0.445784 -0.170076 0.194931 0.401736 -0.209139 0.225608 0.358654 -0.249823 0.180433 0.342075 -0.248336 0.136452 0.322266 -0.245422 0.093299 0.300751 -0.241291 0.107529 0.272349 -0.254424 0.364084 0.266881 -0.266724 0.365672 0.305043 -0.215394 0.365172 0.345218 -0.164572 0.344593 0.313426 -0.145725 0.324509 0.281673 -0.127519 0.304911 0.248915 -0.109248 0.304148 0.276457 -0.103444 0.301345 0.243777 -0.280049 0.256626 0.266122 -0.239219 0.213369 0.292149 -0.199492 0.222483 0.289224 -0.159500 0.237610 0.289286 -0.120121 0.253689 0.293807 -0.082170 0.253591 0.318857 -0.095711 0.343271 0.271682 -0.349104 
6.028000 0.256054 0.437131 -0.097645 0.225981 0.457381 -0.096493 0.241078 0.495494 -0.077335 0.211476 0.490763 -0.085548 0.216415 0.480701 -0.114475 0.233301 0.444515 -0.207584 0.277782 0.392626 -0.252638 0.307913 0.318158 -0.263407 0.259725 0.492634 -0.144127 0.284412 0.437788 -0.173804 0.304862 0.383225 -0.206675 0.288363 0.342579 -0.186575 0.277948 0.300038 -0.166552 0.268468 0.257717 -0.147188 0.292921 0.240775 -0.165037 0.167095 0.438906 -0.157357 0.199709 0.397591 -0.198672 0.230944 0.358027 -0.242597 0.185296 0.342348 -0.242729 0.141015 0.322896 -0.240736 0.097354 0.301948 -0.238516 0.110177 0.272473 -0.250679 0.363738 0.269451 -0.263714 0.362031 0.306455 -0.210856 0.360430 0.344240 -0.158164 0.338798 0.313017 -0.140043 0.315945 0.282135 -0.122574 0.293394 0.250928 -0.104745 0.294008 0.278745 -0.100229 0.302063 0.245751 -0.280427 0.256884 0.264308 -0.238445 0.214235 0.286850 -0.197038 0.221143 0.283682 -0.156790 0.232349 0.288091 -0.116531 0.244886 0.296743 -0.078149 0.242799 0.320324 -0.094251 0.344936 0.276445 -0.347558 
6.064000 0.271314 0.440100 -0.078242 0.238574 0.452297 -0.087672 0.240930 0.495447 -0.075703 0.215726 0.482246 -0.088154 0.219901 0.472783 -0.117648 0.231113 0.438174 -0.213252 0.271165 0.382951 -0.259830 0.307565 0.309717 -0.268180 0.248721 0.490191 -0.149226 0.282487 0.438715 -0.173320 0.313573 0.387839 -0.200320 0.299516 0.346033 -0.182745 0.292063 0.300696 -0.168466 0.282465 0.256187 -0.154062 0.302332 0.233620 -0.170955 0.162286 0.428231 -0.168182 0.198449 0.389410 -0.209492 0.233693 0.351168 -0.251749 0.188195 0.336478 -0.245263 0.143557 0.319471 -0.237481 0.099153 0.301697 -0.229429 0.106547 0.273909 -0.248206 0.365991 0.264052 -0.262674 0.368866 0.300657 -0.209754 0.370251 0.340294 -0.157642 0.350147 0.308820 -0.138389 0.325729 0.279581 -0.122566 0.300239 0.251023 -0.108206 0.299705 0.279005 -0.103932 0.308743 0.237300 -0.286468 0.265651 0.257510 -0.243907 0.223912 0.282261 -0.202998 0.228209 0.283892 -0.162088 0.237998 0.289656 -0.121337 0.249195 0.298579 -0.082108 0.249993 0.322552 -0.097506 0.352609 0.269654 -0.349151 
6.100000 0.269292 0.445251 -0.071813 0.236669 0.456999 -0.082039 0.239412 0.500542 -0.072152 0.214273 0.486699 -0.083997 0.220119 0.478000 -0.113373 0.238554 0.445868 -0.208299 0.282591 0.392439 -0.252802 0.313124 0.317345 -0.263867 0.259553 0.494446 -0.142824 0.285858 0.441023 -0.172778 0.308954 0.388340 -0.205191 0.294000 0.347653 -0.184863 0.287443 0.303587 -0.166865 0.281031 0.259475 -0.149851 0.302427 0.235051 -0.161421 0.168919 0.439805 -0.163869 0.198048 0.393641 -0.202827 0.226006 0.348539 -0.243867 0.181529 0.329941 -0.239658 0.137734 0.309833 -0.235861 0.094379 0.289490 -0.233572 0.105276 0.263962 -0.253839 0.368794 0.268423 -0.261856 0.367508 0.306026 -0.209415 0.366245 0.345549 -0.157115 0.345317 0.314976 -0.137253 0.321425 0.285242 -0.119816 0.297014 0.255583 -0.102945 0.296686 0.283599 -0.099383 0.309339 0.244626 -0.280879 0.264153 0.258790 -0.238185 0.222266 0.280678 -0.195949 0.225183 0.283098 -0.155273 0.234953 0.291655 -0.114902 0.246745 0.305477 -0.077479 0.247236 0.327748 -0.095566 0.351252 0.275461 -0.347352 
6.132000 0.261157 0.431840 -0.090964 0.229022 0.448354 -0.093596 0.235036 0.484900 -0.067767 0.208470 0.478263 -0.082420 0.216709 0.472760 -0.112048 0.242238 0.451465 -0.208882 0.287132 0.397244 -0.251787 0.317220 0.321230 -0.259156 0.260972 0.498608 -0.142358 0.288963 0.444807 -0.170047 0.313367 0.391537 -0.200820 0.296077 0.351253 -0.181151 0.286349 0.307421 -0.163643 0.277510 0.263633 -0.147536 0.300524 0.239265 -0.155078 0.170464 0.445384 -0.167225 0.200726 0.399565 -0.205516 0.229678 0.354845 -0.245503 0.184434 0.338524 -0.240877 0.140664 0.318161 -0.235820 0.096999 0.296740 -0.232428 0.107630 0.268965 -0.249706 0.371373 0.270543 -0.252606 0.370196 0.307930 -0.199848 0.366239 0.347534 -0.148333 0.342882 0.317035 -0.130987 0.317658 0.287506 -0.115724 0.292667 0.257847 -0.100581 0.291992 0.285798 -0.095922 0.312990 0.248687 -0.275958 0.266206 0.265351 -0.235714 0.223007 0.288635 -0.195864 0.222820 0.289181 -0.155138 0.230470 0.295699 -0.113935 0.240670 0.308139 -0.075704 0.242534 0.330072 -0.094246 0.358579 0.277036 -0.340471 
6.164000 0.264346 0.435517 -0.085712 0.232201 0.452127 -0.087638 0.242217 0.493334 -0.072876 0.213662 0.484240 -0.081153 0.220835 0.477225 -0.110700 0.243824 0.449909 -0.206513 0.287569 0.395391 -0.250350 0.315092 0.318762 -0.261685 0.265112 0.495747 -0.139557 0.291823 0.443224 -0.171225 0.314434 0.391233 -0.205915 0.298874 0.351051 -0.184514 0.290083 0.308277 -0.164017 0.281951 0.265760 -0.144454 0.308023 0.247825 -0.158354 0.172841 0.445607 -0.164480 0.204557 0.400187 -0.202241 0.235005 0.355651 -0.242010 0.190324 0.337256 -0.241234 0.147120 0.315354 -0.239010 0.103938 0.292845 -0.238245 0.109602 0.268295 -0.261640 0.367957 0.266478 -0.260345 0.369619 0.304571 -0.208328 0.371094 0.344954 -0.157168 0.348338 0.317553 -0.134567 0.322899 0.291620 -0.114671 0.296807 0.265444 -0.096183 0.296360 0.293722 -0.095640 0.308285 0.246516 -0.279301 0.265320 0.264123 -0.235797 0.226506 0.288669 -0.192949 0.227048 0.290849 -0.152347 0.233713 0.298434 -0.111156 0.242767 0.311335 -0.072723 0.244794 0.333271 -0.091186 0.352176 0.276014 -0.345255 
6.200000 0.262021 0.440270 -0.068499 0.229580 0.454017 -0.076765 0.236984 0.497651 -0.072490 0.209542 0.485114 -0.080147 0.217220 0.477243 -0.109546 0.241986 0.446904 -0.204253 0.284356 0.392594 -0.249320 0.313365 0.316799 -0.259272 0.259630 0.493379 -0.137218 0.289156 0.442650 -0.168988 0.314640 0.392195 -0.203951 0.297637 0.352527 -0.182591 0.287790 0.310509 -0.161389 0.278770 0.267868 -0.141076 0.302223 0.245130 -0.151510 0.170561 0.438589 -0.163837 0.199374 0.393295 -0.204409 0.227026 0.348991 -0.246882 0.183003 0.329856 -0.240998 0.138829 0.310562 -0.236241 0.094561 0.291289 -0.232137 0.086094 0.262853 -0.249453 0.367891 0.266744 -0.257814 0.368657 0.306239 -0.206469 0.370080 0.346993 -0.155732 0.347253 0.319090 -0.133424 0.321361 0.293858 -0.113364 0.294263 0.269943 -0.094076 0.294130 0.298274 -0.094381 0.307576 0.243925 -0.275109 0.264495 0.262624 -0.231914 0.225243 0.289019 -0.189594 0.224620 0.294513 -0.148890 0.230958 0.306469 -0.108903 0.239212 0.322276 -0.071257 0.242835 0.343241 -0.090459 0.348909 0.271983 -0.342638 
6.232000 0.255657 0.441734 -0.054352 0.225879 0.451678 -0.072232 0.231864 0.495420 -0.075165 0.207087 0.480021 -0.085927 0.217149 0.473245 -0.114818 0.251201 0.446052 -0.207248 0.292476 0.391647 -0.252990 0.318767 0.315006 -0.260811 0.264291 0.493911 -0.139817 0.297656 0.445291 -0.170936 0.325758 0.396586 -0.206276 0.307943 0.357722 -0.183738 0.297151 0.316337 -0.161938 0.284596 0.274833 -0.142322 0.304279 0.247986 -0.151356 0.181164 0.430457 -0.166781 0.203003 0.385900 -0.212415 0.223508 0.342402 -0.260023 0.179590 0.325839 -0.248959 0.135488 0.309431 -0.238310 0.091289 0.293104 -0.227889 0.075076 0.264674 -0.238318 0.371160 0.263126 -0.255589 0.375081 0.305448 -0.206124 0.380374 0.349471 -0.157456 0.356343 0.323801 -0.133794 0.329229 0.300241 -0.113079 0.300812 0.278007 -0.093793 0.300267 0.306220 -0.096005 0.310130 0.242117 -0.275719 0.270008 0.266805 -0.232503 0.233822 0.298130 -0.190581 0.232723 0.305830 -0.149817 0.237423 0.317526 -0.109549 0.244063 0.332425 -0.071076 0.249712 0.353414 -0.089694 0.352801 0.266713 -0.343300 
6.268000 0.260904 0.426745 -0.052364 0.234462 0.439844 -0.073274 0.233210 0.482675 -0.060589 0.214377 0.470226 -0.082017 0.224444 0.465350 -0.111420 0.255702 0.446122 -0.207481 0.295814 0.389711 -0.251498 0.317450 0.311740 -0.261897 0.267459 0.492572 -0.139084 0.299902 0.440728 -0.165817 0.329041 0.389284 -0.195782 0.310648 0.347938 -0.179224 0.298672 0.304153 -0.162390 0.286242 0.260553 -0.145866 0.311250 0.236551 -0.145767 0.181763 0.436922 -0.173751 0.195202 0.385132 -0.214660 0.207725 0.333574 -0.256863 0.167469 0.314886 -0.237719 0.125724 0.297272 -0.220727 0.083141 0.280673 -0.205458 0.059623 0.256208 -0.210802 0.366947 0.256723 -0.259562 0.374297 0.293475 -0.206489 0.382117 0.331792 -0.154042 0.356338 0.307804 -0.130409 0.328171 0.286142 -0.109662 0.298468 0.264877 -0.091010 0.300051 0.293047 -0.093016 0.304960 0.240363 -0.280475 0.266759 0.263570 -0.234664 0.232952 0.292585 -0.189259 0.234147 0.297204 -0.148397 0.239348 0.305545 -0.107394 0.248119 0.318024 -0.068598 0.252801 0.339333 -0.087072 0.351571 0.266225 -0.345725 
6.300000 0.256131 0.451535 -0.050588 0.230497 0.456242 -0.075626 0.223849 0.500006 -0.072896 0.208601 0.480775 -0.092041 0.221002 0.473725 -0.120084 0.261209 0.444923 -0.209721 0.297751 0.386043 -0.253824 0.318200 0.307649 -0.263443 0.288858 0.486483 -0.142899 0.308352 0.431312 -0.176153 0.326022 0.376920 -0.210941 0.307268 0.340525 -0.186394 0.295637 0.301143 -0.162651 0.280985 0.263121 -0.137189 0.304728 0.240183 -0.146821 0.190001 0.452314 -0.169907 0.209682 0.403914 -0.211935 0.228837 0.355935 -0.255401 0.186148 0.348233 -0.234724 0.144403 0.339885 -0.212863 0.103283 0.330970 -0.191301 0.102553 0.301382 -0.208768 0.367081 0.251799 -0.262721 0.374934 0.290590 -0.212295 0.380452 0.332126 -0.162577 0.355858 0.309426 -0.136925 0.328445 0.288704 -0.113173 0.299533 0.269083 -0.091349 0.301542 0.297065 -0.094775 0.303152 0.236221 -0.278703 0.265270 0.265406 -0.235767 0.231003 0.300028 -0.193957 0.230221 0.307697 -0.153438 0.236280 0.318540 -0.113097 0.244760 0.332995 -0.074877 0.249716 0.352705 -0.094975 0.348882 0.259855 -0.346977 
6.336000 0.261750 0.437197 -0.057461 0.234742 0.447460 -0.079176 0.235920 0.491742 -0.074332 0.215554 0.476440 -0.092140 0.227232 0.470971 -0.120727 0.264971 0.450053 -0.213406 0.302412 0.390414 -0.256179 0.321638 0.311086 -0.263306 0.288495 0.495615 -0.147144 0.309332 0.439215 -0.176585 0.326830 0.383595 -0.208605 0.310352 0.345229 -0.185797 0.300555 0.303725 -0.164341 0.289845 0.262693 -0.142259 0.315168 0.240862 -0.133692 0.192525 0.453954 -0.173512 0.207157 0.407259 -0.219234 0.221061 0.361141 -0.265992 0.182211 0.349320 -0.239983 0.143104 0.337424 -0.214464 0.104076 0.325674 -0.189133 0.106878 0.293352 -0.200407 0.369273 0.254165 -0.259191 0.377885 0.294349 -0.209924 0.383853 0.338050 -0.162429 0.358657 0.317080 -0.136021 0.330606 0.298647 -0.112059 0.300717 0.281334 -0.090793 0.301299 0.308839 -0.097274 0.305917 0.239745 -0.278641 0.269687 0.273849 -0.238523 0.238258 0.313621 -0.200344 0.237654 0.324702 -0.160766 0.242189 0.338244 -0.120967 0.249077 0.354427 -0.083101 0.255074 0.372217 -0.104556 0.353430 0.258768 -0.344057 
6.368000 0.256370 0.442143 -0.050891 0.230789 0.450277 -0.075093 0.232278 0.494545 -0.074642 0.212807 0.477553 -0.091973 0.225496 0.471328 -0.120074 0.267020 0.445341 -0.210026 0.304513 0.386026 -0.254025 0.320436 0.306412 -0.265331 0.286809 0.489408 -0.142093 0.312232 0.434525 -0.170812 0.335531 0.380138 -0.201773 0.317185 0.339966 -0.183153 0.304523 0.297555 -0.163495 0.287284 0.256757 -0.145861 0.318704 0.246095 -0.137319 0.192560 0.448240 -0.174717 0.201105 0.399722 -0.219976 0.208779 0.351766 -0.265929 0.175927 0.332754 -0.236086 0.141351 0.313201 -0.208153 0.105536 0.293567 -0.181752 0.083724 0.267499 -0.176481 0.364725 0.246826 -0.263421 0.378020 0.284502 -0.213207 0.389851 0.325302 -0.164808 0.362729 0.310945 -0.135671 0.332069 0.301753 -0.109528 0.299913 0.294307 -0.085355 0.304485 0.320388 -0.095246 0.300769 0.236469 -0.282352 0.271378 0.275059 -0.240131 0.246076 0.318582 -0.199744 0.248190 0.332850 -0.160229 0.253318 0.347982 -0.121133 0.259499 0.363951 -0.082647 0.269724 0.382257 -0.101767 0.350980 0.255759 -0.347650 
6.400000 0.243389 0.440838 -0.047748 0.221485 0.449527 -0.075175 0.226173 0.493611 -0.076184 0.207693 0.477223 -0.095145 0.220548 0.471265 -0.123336 0.262951 0.446185 -0.213495 0.299432 0.386731 -0.257489 0.316484 0.307303 -0.268520 0.284486 0.489095 -0.145977 0.307652 0.432441 -0.173435 0.327101 0.375981 -0.203604 0.312573 0.334813 -0.183488 0.302814 0.291618 -0.164044 0.288026 0.249800 -0.146517 0.318834 0.238789 -0.136601 0.189707 0.447556 -0.176524 0.196765 0.395088 -0.217989 0.202305 0.343214 -0.260947 0.171000 0.325557 -0.228700 0.138466 0.307687 -0.197730 0.105186 0.289866 -0.167728 0.084520 0.262423 -0.167658 0.362591 0.249161 -0.269836 0.376402 0.286608 -0.219604 0.388424 0.326512 -0.170091 0.363921 0.309115 -0.140458 0.335233 0.295748 -0.113023 0.305024 0.284019 -0.087359 0.307240 0.311064 -0.095227 0.298165 0.236489 -0.283213 0.267146 0.270058 -0.238358 0.240638 0.309273 -0.195609 0.240830 0.324577 -0.156592 0.243703 0.342988 -0.118963 0.247935 0.362715 -0.082356 0.255521 0.381140 -0.102711 0.343148 0.257786 -0.352365 
6.432000 0.238694 0.440765 -0.049720 0.222078 0.455867 -0.078081 0.220003 0.498423 -0.065257 0.208906 0.487405 -0.092242 0.221263 0.478066 -0.119740 0.263124 0.442589 -0.206333 0.299576 0.386120 -0.252809 0.316224 0.308269 -0.268218 0.295383 0.489105 -0.147621 0.313786 0.426251 -0.164140 0.330105 0.363339 -0.182810 0.313975 0.319280 -0.170753 0.298383 0.275375 -0.158326 0.283701 0.231619 -0.143720 0.308214 0.211826 -0.129843 0.200628 0.445200 -0.152550 0.194412 0.394842 -0.196551 0.187732 0.344998 -0.241434 0.162563 0.320010 -0.208915 0.136686 0.294947 -0.177332 0.109812 0.270145 -0.146889 0.090343 0.250094 -0.166910 0.361388 0.249432 -0.272940 0.376032 0.278159 -0.217429 0.390165 0.308231 -0.162407 0.366815 0.285338 -0.135840 0.336943 0.268565 -0.111804 0.305378 0.253404 -0.089376 0.299121 0.280354 -0.094801 0.298988 0.238707 -0.287487 0.269338 0.269682 -0.239257 0.241490 0.303302 -0.192296 0.242870 0.310855 -0.151304 0.248015 0.321728 -0.110950 0.254279 0.334507 -0.071567 0.259358 0.354590 -0.090912 0.343097 0.265447 -0.355418 
6.464000 0.237775 0.440828 -0.049408 0.222021 0.453975 -0.079216 0.221786 0.497608 -0.070333 0.210385 0.484665 -0.096298 0.222250 0.475385 -0.123951 0.262333 0.441081 -0.211379 0.298450 0.382554 -0.255924 0.314469 0.303893 -0.269715 0.297158 0.486835 -0.152403 0.316156 0.423412 -0.165305 0.333041 0.360033 -0.181182 0.316751 0.316008 -0.170176 0.301048 0.271642 -0.159594 0.285650 0.227348 -0.148097 0.307143 0.207165 -0.130415 0.196495 0.448984 -0.161233 0.193096 0.397673 -0.203886 0.189426 0.346760 -0.247117 0.165694 0.321923 -0.213421 0.140590 0.296312 -0.181517 0.113904 0.270660 -0.151418 0.093654 0.247758 -0.167199 0.359113 0.244459 -0.273310 0.376365 0.273269 -0.218653 0.393436 0.303505 -0.164615 0.370373 0.280423 -0.138006 0.340668 0.263942 -0.114029 0.309332 0.250223 -0.091449 0.304399 0.277553 -0.096490 0.296418 0.234304 -0.287975 0.269138 0.266645 -0.239219 0.243944 0.301798 -0.191468 0.246803 0.312095 -0.150398 0.250855 0.324582 -0.110355 0.255603 0.338359 -0.070765 0.259798 0.359556 -0.089158 0.341661 0.259506 -0.356310 
6.496000 0.239817 0.439187 -0.051695 0.220089 0.450106 -0.079975 0.218122 0.494021 -0.072639 0.204704 0.479347 -0.096599 0.217164 0.470293 -0.123923 0.259018 0.437196 -0.210408 0.298662 0.379472 -0.252767 0.315174 0.300992 -0.266870 0.290474 0.485852 -0.152209 0.309034 0.422535 -0.167153 0.326580 0.359393 -0.183558 0.312319 0.314548 -0.170637 0.298908 0.269878 -0.157784 0.287043 0.225175 -0.142683 0.303393 0.205005 -0.119848 0.192892 0.440361 -0.159718 0.189643 0.386528 -0.199096 0.185299 0.333287 -0.239547 0.163762 0.305982 -0.206334 0.141993 0.278201 -0.174228 0.118174 0.250884 -0.143896 0.095175 0.244277 -0.168577 0.360496 0.242193 -0.271452 0.374632 0.273273 -0.217047 0.388915 0.305531 -0.163368 0.366656 0.283156 -0.135478 0.337335 0.267051 -0.110664 0.305286 0.253725 -0.088231 0.299924 0.280559 -0.095136 0.297520 0.230970 -0.284124 0.267661 0.262019 -0.236359 0.239981 0.295570 -0.189835 0.242443 0.303401 -0.148586 0.246373 0.312558 -0.107589 0.251143 0.323177 -0.067410 0.247961 0.341486 -0.088863 0.339746 0.256119 -0.353850 
6.528000 0.232704 0.440363 -0.049716 0.215140 0.450961 -0.079534 0.216484 0.495280 -0.075123 0.202951 0.480193 -0.098777 0.216271 0.471773 -0.126036 0.261523 0.441886 -0.212555 0.299882 0.381862 -0.253594 0.314905 0.302616 -0.268418 0.291077 0.490619 -0.152983 0.308834 0.426056 -0.161352 0.324004 0.361507 -0.173722 0.311356 0.315183 -0.166820 0.299222 0.269063 -0.159861 0.288084 0.222728 -0.150314 0.303449 0.204111 -0.125623 0.193084 0.447358 -0.165923 0.190162 0.391520 -0.202586 0.186290 0.336101 -0.240126 0.165423 0.308151 -0.206982 0.145674 0.279336 -0.174677 0.122613 0.251279 -0.144869 0.098417 0.247407 -0.168999 0.358968 0.242841 -0.273944 0.374014 0.271893 -0.219043 0.389037 0.301770 -0.164606 0.366158 0.278855 -0.137670 0.337003 0.262364 -0.112647 0.305079 0.250367 -0.090459 0.300410 0.277523 -0.096668 0.295885 0.232948 -0.285365 0.266795 0.263288 -0.236854 0.240016 0.296488 -0.189636 0.242181 0.304115 -0.148217 0.245615 0.314131 -0.107482 0.249929 0.325699 -0.067359 0.245325 0.343468 -0.089049 0.339645 0.257297 -0.354687 
6.564000 0.215832 0.431165 -0.050966 0.205154 0.446262 -0.082072 0.205731 0.489389 -0.071201 0.197512 0.478065 -0.099075 0.212270 0.470549 -0.125764 0.260444 0.440635 -0.210182 0.299541 0.381733 -0.251379 0.315674 0.303751 -0.269047 0.282844 0.485298 -0.144839 0.303831 0.422607 -0.158250 0.323875 0.360225 -0.174019 0.311741 0.314211 -0.167168 0.300420 0.267617 -0.159587 0.290206 0.221415 -0.149595 0.301327 0.201438 -0.123809 0.187167 0.442894 -0.171206 0.187367 0.386029 -0.206756 0.186357 0.329398 -0.243473 0.166783 0.301599 -0.209536 0.147976 0.273391 -0.176031 0.125264 0.246307 -0.145097 0.099788 0.243288 -0.168005 0.356529 0.241872 -0.274655 0.372191 0.271422 -0.219482 0.388018 0.301050 -0.164244 0.365842 0.278039 -0.136758 0.337313 0.261037 -0.111596 0.305480 0.248529 -0.089947 0.300514 0.275659 -0.096357 0.297047 0.234551 -0.289969 0.267988 0.262362 -0.240230 0.241640 0.293119 -0.191533 0.241820 0.300938 -0.150409 0.244078 0.311919 -0.109897 0.247065 0.324319 -0.070096 0.241863 0.340323 -0.093036 0.338436 0.260811 -0.357150 
6.596000 0.207935 0.440314 -0.050286 0.201370 0.452800 -0.083643 0.205560 0.496502 -0.077552 0.198548 0.482920 -0.104770 0.212970 0.475321 -0.132015 0.261330 0.445133 -0.217930 0.297422 0.384266 -0.259313 0.312678 0.305050 -0.271716 0.284158 0.490882 -0.153747 0.306146 0.427490 -0.161319 0.326467 0.363988 -0.172227 0.313585 0.317214 -0.167353 0.302823 0.270485 -0.160885 0.293060 0.223549 -0.151579 0.304340 0.200531 -0.128194 0.188898 0.447192 -0.179550 0.188618 0.388576 -0.212439 0.187567 0.329900 -0.246271 0.167411 0.301890 -0.212690 0.146901 0.274024 -0.179665 0.123812 0.246896 -0.148472 0.098792 0.242402 -0.171615 0.357470 0.246046 -0.273679 0.376129 0.277851 -0.220632 0.395335 0.310287 -0.168056 0.373091 0.286890 -0.141012 0.344178 0.269343 -0.116382 0.313621 0.253379 -0.093371 0.307354 0.280543 -0.098048 0.293730 0.235304 -0.290686 0.267666 0.266637 -0.241471 0.243247 0.299325 -0.192845 0.244189 0.307855 -0.151920 0.245684 0.317459 -0.110994 0.247828 0.328286 -0.070616 0.243344 0.344881 -0.093178 0.337601 0.257241 -0.357152 
6.628000 0.213097 0.433063 -0.053758 0.205579 0.448462 -0.085669 0.206349 0.491668 -0.075162 0.200459 0.480575 -0.103757 0.214209 0.472014 -0.131138 0.260986 0.441002 -0.218046 0.299609 0.379247 -0.256592 0.315550 0.299332 -0.267209 0.288011 0.489201 -0.157138 0.307320 0.424960 -0.164500 0.325619 0.360915 -0.173766 0.314132 0.314654 -0.167154 0.302851 0.268206 -0.161091 0.293227 0.221586 -0.152639 0.302870 0.202224 -0.125812 0.189426 0.451374 -0.179316 0.189136 0.391603 -0.209478 0.187554 0.331913 -0.240561 0.167586 0.303040 -0.207727 0.148400 0.273829 -0.175249 0.126307 0.245355 -0.144928 0.100447 0.243117 -0.167486 0.360636 0.240160 -0.268239 0.375392 0.275741 -0.216614 0.396235 0.307692 -0.165295 0.372937 0.283198 -0.140212 0.344241 0.264638 -0.116569 0.313475 0.248920 -0.094325 0.307836 0.276364 -0.097953 0.297345 0.228939 -0.283118 0.268929 0.261411 -0.235768 0.242624 0.296327 -0.189714 0.241059 0.309072 -0.149680 0.241261 0.323868 -0.110313 0.242466 0.339747 -0.071521 0.239076 0.354309 -0.095618 0.340960 0.250393 -0.352088 
6.664000 0.210079 0.422607 -0.057583 0.203670 0.441627 -0.087704 0.203610 0.483315 -0.071808 0.198849 0.475665 -0.101705 0.213736 0.468182 -0.128417 0.262882 0.439931 -0.213195 0.299140 0.378603 -0.254340 0.315394 0.299123 -0.267081 0.287211 0.484195 -0.147934 0.305486 0.420483 -0.160685 0.323668 0.357270 -0.174376 0.312572 0.311330 -0.167832 0.302754 0.264400 -0.160599 0.294394 0.217625 -0.151777 0.303450 0.196070 -0.126506 0.189692 0.446784 -0.175016 0.188338 0.387147 -0.205181 0.185428 0.327818 -0.236731 0.165406 0.299903 -0.203146 0.144833 0.271610 -0.170844 0.121112 0.244175 -0.141130 0.097855 0.238178 -0.165748 0.361219 0.240876 -0.271782 0.375913 0.275299 -0.219456 0.394246 0.308100 -0.167383 0.373000 0.282619 -0.141429 0.345365 0.263058 -0.117086 0.315890 0.245744 -0.093857 0.308653 0.272787 -0.097715 0.296971 0.228746 -0.283127 0.266760 0.257037 -0.234248 0.240646 0.291020 -0.186841 0.235937 0.307223 -0.148425 0.233608 0.326096 -0.110942 0.233005 0.346648 -0.074480 0.233494 0.361504 -0.098739 0.338304 0.251285 -0.353067 
6.696000 0.202997 0.433585 -0.050086 0.203025 0.448236 -0.083209 0.198360 0.491309 -0.073734 0.200726 0.479621 -0.102598 0.216714 0.471886 -0.128958 0.269348 0.441272 -0.212334 0.302959 0.377847 -0.253756 0.315079 0.297226 -0.268055 0.284189 0.485882 -0.144607 0.306240 0.424076 -0.159218 0.327067 0.362722 -0.176490 0.316037 0.316511 -0.171375 0.307463 0.269428 -0.165095 0.298960 0.222524 -0.159067 0.299311 0.201156 -0.132235 0.191776 0.447962 -0.186080 0.188398 0.386353 -0.212402 0.184309 0.324815 -0.239627 0.167475 0.294359 -0.206577 0.150076 0.263978 -0.174521 0.127953 0.235073 -0.145227 0.099830 0.238474 -0.164784 0.357886 0.236728 -0.274253 0.376260 0.271671 -0.223720 0.396116 0.306964 -0.174262 0.374659 0.282121 -0.147811 0.350085 0.260567 -0.122454 0.323322 0.241397 -0.097953 0.315004 0.268058 -0.101852 0.293611 0.227871 -0.285049 0.267830 0.259646 -0.236546 0.244445 0.293684 -0.189566 0.245544 0.303147 -0.149052 0.247399 0.314411 -0.108629 0.249973 0.327480 -0.069224 0.247319 0.343610 -0.092559 0.333064 0.248542 -0.354781 
6.732000 0.198780 0.436071 -0.050955 0.199456 0.450528 -0.084154 0.196003 0.493694 -0.074901 0.198223 0.481767 -0.103678 0.215070 0.473865 -0.129469 0.270158 0.441857 -0.210837 0.302992 0.378686 -0.253243 0.313985 0.298524 -0.269285 0.283914 0.484215 -0.141261 0.307042 0.423615 -0.158951 0.329117 0.363504 -0.178429 0.315471 0.318249 -0.172246 0.305395 0.271464 -0.165166 0.294496 0.225207 -0.158852 0.302095 0.199530 -0.137510 0.192338 0.451591 -0.188144 0.185334 0.388703 -0.210462 0.178839 0.325539 -0.233166 0.161982 0.293670 -0.201280 0.143038 0.262248 -0.170540 0.120320 0.232170 -0.142011 0.093703 0.231259 -0.163773 0.356785 0.238575 -0.279190 0.375084 0.272905 -0.228076 0.393854 0.307499 -0.177487 0.373661 0.281663 -0.151044 0.349681 0.259155 -0.125488 0.324321 0.238118 -0.100190 0.314879 0.264560 -0.102823 0.289504 0.229792 -0.284404 0.263689 0.261762 -0.235464 0.242413 0.298462 -0.187228 0.240083 0.314564 -0.148346 0.241274 0.334265 -0.111196 0.243449 0.354945 -0.074651 0.245432 0.371693 -0.097454 0.328132 0.251029 -0.357965 
6.764000 0.204374 0.437585 -0.048074 0.204794 0.451497 -0.081516 0.200992 0.494813 -0.073150 0.203241 0.482426 -0.101739 0.219143 0.474604 -0.128298 0.271604 0.443062 -0.212292 0.302574 0.379543 -0.255192 0.311447 0.298909 -0.269590 0.285430 0.485527 -0.143311 0.309126 0.425156 -0.161618 0.331501 0.365120 -0.181736 0.314730 0.320629 -0.173496 0.301734 0.274570 -0.164764 0.285711 0.229735 -0.159874 0.299454 0.202336 -0.144837 0.194056 0.450597 -0.188867 0.185119 0.388438 -0.212838 0.176440 0.325921 -0.237129 0.164636 0.296058 -0.201198 0.152610 0.266423 -0.165205 0.140261 0.236910 -0.129268 0.106654 0.231391 -0.133712 0.352580 0.237605 -0.278734 0.371157 0.271906 -0.227781 0.390762 0.306260 -0.177475 0.369999 0.280093 -0.151744 0.346189 0.256882 -0.126901 0.321901 0.234419 -0.102101 0.311687 0.260707 -0.103596 0.286447 0.230358 -0.283821 0.261803 0.265294 -0.236134 0.241183 0.303901 -0.190074 0.242470 0.317528 -0.150381 0.245248 0.333074 -0.111436 0.249150 0.349891 -0.073317 0.253091 0.367044 -0.095623 0.324431 0.249338 -0.357256 
6.796000 0.200379 0.429155 -0.055296 0.199431 0.446871 -0.086868 0.195985 0.489004 -0.073190 0.196971 0.480077 -0.103106 0.213278 0.472812 -0.129315 0.266616 0.444287 -0.212641 0.300364 0.381078 -0.253830 0.310199 0.300749 -0.270126 0.280160 0.488253 -0.143995 0.303493 0.426525 -0.157291 0.325740 0.365144 -0.173101 0.310655 0.319947 -0.166894 0.297938 0.273866 -0.159436 0.283254 0.228476 -0.152452 0.292923 0.197791 -0.140524 0.188729 0.451990 -0.188354 0.178791 0.388786 -0.208228 0.169384 0.325376 -0.228864 0.160026 0.293504 -0.194439 0.150785 0.261663 -0.160725 0.136085 0.231327 -0.128853 0.106323 0.231120 -0.146177 0.351873 0.239904 -0.279557 0.368752 0.272572 -0.226954 0.387865 0.304468 -0.174756 0.366909 0.279174 -0.148330 0.343032 0.256175 -0.122577 0.318546 0.233851 -0.097056 0.308155 0.260089 -0.096251 0.286619 0.232132 -0.286881 0.260406 0.263029 -0.237711 0.237447 0.297974 -0.190082 0.235016 0.312149 -0.150514 0.234850 0.329390 -0.112198 0.235800 0.347987 -0.074704 0.239905 0.365821 -0.096486 0.323714 0.253291 -0.358434 
6.832000 0.192515 0.425036 -0.055848 0.198236 0.444995 -0.085539 0.199456 0.485899 -0.068744 0.202977 0.479145 -0.099044 0.218116 0.471719 -0.126277 0.268435 0.441707 -0.212734 0.303287 0.379838 -0.255560 0.315480 0.300231 -0.274386 0.282582 0.484717 -0.144290 0.305962 0.422739 -0.156492 0.328328 0.361023 -0.171026 0.313231 0.315394 -0.166745 0.300497 0.269099 -0.160597 0.285271 0.223682 -0.155456 0.293711 0.194152 -0.140222 0.191026 0.448402 -0.188348 0.181439 0.385059 -0.208291 0.171754 0.321588 -0.228738 0.166571 0.292830 -0.190688 0.165021 0.263266 -0.153342 0.159174 0.234116 -0.116986 0.128509 0.226685 -0.130652 0.358588 0.240381 -0.285198 0.373162 0.268223 -0.229437 0.387993 0.296477 -0.173785 0.366716 0.271125 -0.147555 0.342603 0.247752 -0.122171 0.317593 0.225268 -0.097360 0.306728 0.251257 -0.099883 0.293305 0.231921 -0.292830 0.267804 0.263204 -0.242980 0.243750 0.296845 -0.194208 0.237476 0.311903 -0.155362 0.232349 0.328499 -0.117041 0.228130 0.346084 -0.079107 0.232644 0.367451 -0.097169 0.332426 0.255340 -0.363651 
6.864000 0.196365 0.429226 -0.057004 0.198701 0.447744 -0.088041 0.199536 0.489491 -0.073295 0.200725 0.481244 -0.103404 0.216011 0.472746 -0.130028 0.266613 0.438527 -0.213743 0.303955 0.376238 -0.253350 0.316153 0.296363 -0.270724 0.280153 0.483094 -0.145988 0.304702 0.421492 -0.158367 0.328644 0.360199 -0.172899 0.315380 0.314046 -0.167710 0.302362 0.267936 -0.162286 0.289006 0.221909 -0.157820 0.293427 0.191911 -0.141828 0.189074 0.444036 -0.188667 0.181305 0.380825 -0.209740 0.173090 0.317437 -0.231570 0.164431 0.285074 -0.197093 0.156306 0.253136 -0.162439 0.147642 0.221594 -0.127732 0.118593 0.214069 -0.144480 0.358762 0.235703 -0.279346 0.374487 0.263919 -0.224258 0.389988 0.293281 -0.169828 0.366530 0.268134 -0.145574 0.341215 0.244798 -0.121574 0.314737 0.223154 -0.097719 0.304673 0.249283 -0.101533 0.294810 0.227771 -0.288909 0.267990 0.259807 -0.240471 0.243091 0.294286 -0.193453 0.237969 0.308858 -0.154382 0.233971 0.324836 -0.115742 0.231228 0.341995 -0.077733 0.235882 0.360470 -0.098779 0.336052 0.251806 -0.359376 
6.900000 0.188930 0.431686 -0.059350 0.193737 0.449464 -0.090546 0.198031 0.491267 -0.076447 0.199258 0.482524 -0.106414 0.216120 0.474455 -0.132308 0.272100 0.443098 -0.214012 0.303749 0.378435 -0.255512 0.314311 0.297410 -0.269502 0.288827 0.488322 -0.147082 0.309203 0.425024 -0.157472 0.328568 0.362187 -0.170318 0.312477 0.317172 -0.166793 0.299161 0.270728 -0.162621 0.283852 0.225328 -0.159824 0.290173 0.197324 -0.141210 0.195432 0.453031 -0.188005 0.181881 0.389746 -0.205624 0.168532 0.326277 -0.223579 0.156522 0.288806 -0.195686 0.143544 0.251628 -0.167934 0.129966 0.214655 -0.140339 0.108697 0.201711 -0.163998 0.355877 0.235724 -0.275302 0.372032 0.267160 -0.222057 0.388182 0.299567 -0.169594 0.365540 0.273636 -0.145268 0.339623 0.250912 -0.121695 0.313299 0.228906 -0.098276 0.303102 0.255111 -0.101163 0.290912 0.228975 -0.285787 0.265583 0.264054 -0.238600 0.241135 0.300828 -0.192434 0.235588 0.317267 -0.154055 0.230535 0.334511 -0.116014 0.226019 0.352305 -0.078196 0.231249 0.369617 -0.099935 0.332528 0.246595 -0.355513 
6.932000 0.191858 0.435317 -0.055129 0.196173 0.451705 -0.087149 0.199597 0.494131 -0.075095 0.200933 0.483986 -0.104616 0.217341 0.475742 -0.130846 0.271660 0.442704 -0.213553 0.305742 0.379031 -0.253511 0.316650 0.298706 -0.267359 0.285118 0.486022 -0.145425 0.308272 0.424083 -0.158596 0.330957 0.362397 -0.172633 0.314920 0.317477 -0.167192 0.301772 0.271304 -0.161421 0.285288 0.226649 -0.157793 0.290530 0.198692 -0.139055 0.193842 0.451412 -0.191402 0.180778 0.387093 -0.205883 0.168389 0.322305 -0.220520 0.155355 0.284538 -0.193416 0.141213 0.247305 -0.166354 0.126368 0.210453 -0.139412 0.103145 0.199152 -0.162050 0.358638 0.237503 -0.272949 0.374095 0.267739 -0.218590 0.389827 0.298220 -0.164643 0.365137 0.272475 -0.141909 0.339179 0.248496 -0.119264 0.312322 0.225836 -0.096528 0.302800 0.252450 -0.098270 0.293662 0.230056 -0.283582 0.266836 0.263610 -0.235575 0.241619 0.299213 -0.188998 0.236327 0.314397 -0.150103 0.232233 0.331543 -0.111949 0.228836 0.349596 -0.074295 0.234368 0.368050 -0.095143 0.336362 0.250262 -0.354116 
6.968000 0.197648 0.441943 -0.051025 0.204446 0.455609 -0.083881 0.204345 0.499095 -0.075679 0.209295 0.486422 -0.103813 0.223894 0.477955 -0.131018 0.272548 0.444270 -0.216936 0.305812 0.380738 -0.257301 0.314957 0.300384 -0.270749 0.287351 0.489117 -0.150129 0.311348 0.427384 -0.162877 0.334157 0.365849 -0.177675 0.320199 0.320184 -0.172192 0.308413 0.273780 -0.166402 0.296623 0.227553 -0.161244 0.299413 0.197144 -0.145775 0.195826 0.449002 -0.190831 0.185619 0.384797 -0.208183 0.174522 0.320409 -0.225890 0.157833 0.284727 -0.198063 0.140499 0.249503 -0.170375 0.122586 0.214687 -0.142990 0.100891 0.206488 -0.168338 0.356242 0.239019 -0.277625 0.375687 0.271182 -0.225466 0.395891 0.303594 -0.173799 0.373418 0.277070 -0.149969 0.348940 0.252352 -0.126577 0.322724 0.229300 -0.104369 0.313456 0.255919 -0.106532 0.290086 0.231882 -0.285718 0.266787 0.266048 -0.236800 0.246570 0.303071 -0.188377 0.243993 0.319437 -0.149629 0.242899 0.337775 -0.111772 0.242274 0.356834 -0.074292 0.248441 0.375858 -0.094365 0.330976 0.251414 -0.357799 
7.000000 0.193770 0.436385 -0.053929 0.200894 0.451667 -0.085987 0.199818 0.494727 -0.075654 0.205466 0.483476 -0.104240 0.220753 0.475191 -0.130961 0.271398 0.442639 -0.215418 0.303734 0.378751 -0.256445 0.312931 0.298165 -0.269096 0.284919 0.489218 -0.149021 0.309631 0.427858 -0.161623 0.333242 0.366773 -0.176441 0.317289 0.321748 -0.170597 0.304947 0.275653 -0.163504 0.291752 0.230048 -0.155762 0.294035 0.197502 -0.145133 0.194150 0.447110 -0.189397 0.181471 0.383015 -0.204981 0.169075 0.318630 -0.220922 0.154432 0.281805 -0.193667 0.139418 0.245087 -0.166974 0.123517 0.208746 -0.140909 0.100751 0.196259 -0.163411 0.354248 0.236707 -0.275685 0.373229 0.269914 -0.224025 0.392583 0.303634 -0.172667 0.370089 0.278406 -0.147456 0.345146 0.254662 -0.122943 0.318648 0.232205 -0.099900 0.308526 0.258469 -0.102266 0.287698 0.229540 -0.282399 0.264421 0.265550 -0.234472 0.243646 0.303764 -0.187704 0.241235 0.320524 -0.149318 0.239744 0.338200 -0.111249 0.239246 0.356651 -0.073729 0.244439 0.373527 -0.095885 0.327342 0.247017 -0.355566 
7.032000 0.192583 0.431228 -0.056563 0.200000 0.448816 -0.087343 0.200874 0.490864 -0.073419 0.205712 0.481805 -0.102918 0.219288 0.472955 -0.130331 0.264334 0.438477 -0.217003 0.299410 0.375060 -0.256227 0.308849 0.294803 -0.269534 0.283155 0.485214 -0.151799 0.306341 0.423518 -0.166009 0.329333 0.362465 -0.181190 0.312999 0.318717 -0.172349 0.299860 0.273578 -0.163214 0.285541 0.229134 -0.153359 0.292313 0.198197 -0.140636 0.189175 0.444989 -0.186397 0.177629 0.381419 -0.204451 0.165261 0.317786 -0.223020 0.151442 0.281505 -0.194603 0.137377 0.244973 -0.167042 0.122728 0.208465 -0.140363 0.098941 0.195322 -0.161417 0.350105 0.233382 -0.276822 0.368831 0.267485 -0.225829 0.388559 0.301924 -0.175387 0.365955 0.277868 -0.149099 0.341753 0.255092 -0.123275 0.315998 0.233628 -0.098596 0.306754 0.260170 -0.101289 0.283830 0.226228 -0.283149 0.260567 0.262706 -0.235384 0.239310 0.302267 -0.188913 0.237671 0.319532 -0.150548 0.237214 0.338689 -0.113096 0.237310 0.358581 -0.076103 0.242420 0.375907 -0.097949 0.323715 0.244896 -0.356582 
7.068000 0.190327 0.432953 -0.053306 0.199756 0.449358 -0.084181 0.197626 0.491952 -0.072331 0.205463 0.481705 -0.100774 0.218609 0.472345 -0.128198 0.262393 0.435525 -0.214456 0.298568 0.372801 -0.253924 0.308130 0.292788 -0.269146 0.283610 0.481717 -0.149633 0.307439 0.420560 -0.165115 0.330779 0.359628 -0.181604 0.314230 0.315392 -0.172456 0.300588 0.270143 -0.162937 0.284440 0.225843 -0.153712 0.296011 0.196993 -0.139270 0.187797 0.443987 -0.182209 0.178431 0.380794 -0.202681 0.168619 0.317410 -0.223727 0.155289 0.280627 -0.195595 0.140637 0.244043 -0.167890 0.124674 0.207707 -0.140723 0.097998 0.197181 -0.159662 0.349361 0.231523 -0.278539 0.369264 0.264312 -0.227462 0.389445 0.297351 -0.176870 0.367885 0.273021 -0.150014 0.343583 0.251628 -0.123812 0.318555 0.231245 -0.097676 0.313326 0.258930 -0.099563 0.282768 0.224475 -0.282957 0.259787 0.260266 -0.234416 0.239979 0.299978 -0.187429 0.238054 0.318134 -0.149597 0.237499 0.338035 -0.112565 0.237851 0.358893 -0.076191 0.243001 0.377095 -0.097348 0.321921 0.244625 -0.357226 
7.100000 0.190313 0.431515 -0.054934 0.198794 0.447891 -0.086099 0.193760 0.490522 -0.075141 0.202476 0.480268 -0.103321 0.217796 0.471192 -0.129661 0.268117 0.435781 -0.212709 0.302918 0.371647 -0.251860 0.313023 0.291047 -0.265992 0.284930 0.480497 -0.145608 0.307055 0.419162 -0.162688 0.328979 0.358246 -0.180336 0.311566 0.314797 -0.169614 0.298930 0.269682 -0.158368 0.284348 0.225752 -0.146373 0.297480 0.195730 -0.136542 0.191128 0.446933 -0.187110 0.178337 0.383158 -0.203268 0.166007 0.319138 -0.219884 0.153777 0.281564 -0.192727 0.140739 0.244008 -0.166411 0.126222 0.206870 -0.140942 0.098572 0.198693 -0.159682 0.354774 0.229960 -0.274999 0.370836 0.263898 -0.223368 0.387114 0.297848 -0.172049 0.365301 0.273505 -0.145273 0.341398 0.250711 -0.119033 0.316972 0.228480 -0.092767 0.313412 0.256447 -0.094201 0.288175 0.222179 -0.277565 0.261190 0.257121 -0.230377 0.238119 0.296790 -0.185462 0.235630 0.314341 -0.147370 0.235543 0.334520 -0.110530 0.237059 0.356126 -0.074770 0.242495 0.373921 -0.096286 0.325212 0.242422 -0.354535 
7.136000 0.202684 0.431514 -0.058324 0.209361 0.450316 -0.088565 0.200361 0.491651 -0.075606 0.209838 0.483831 -0.104335 0.224889 0.474190 -0.130907 0.273281 0.436532 -0.215510 0.307163 0.372317 -0.254955 0.317249 0.291392 -0.266201 0.281324 0.477973 -0.145084 0.307877 0.418949 -0.163456 0.334049 0.360303 -0.182731 0.319297 0.316352 -0.171547 0.306800 0.271060 -0.160136 0.291795 0.226749 -0.148649 0.305252 0.196712 -0.139037 0.194094 0.447617 -0.200870 0.183714 0.382013 -0.211167 0.172614 0.316224 -0.221727 0.158494 0.277895 -0.196139 0.143857 0.239749 -0.170939 0.128469 0.201886 -0.146262 0.101393 0.197646 -0.166991 0.359488 0.230549 -0.272338 0.376621 0.267034 -0.222411 0.395594 0.303025 -0.172949 0.374495 0.277161 -0.147174 0.350982 0.253588 -0.121984 0.326587 0.231028 -0.097292 0.317443 0.257678 -0.098843 0.293496 0.221778 -0.277489 0.267616 0.257471 -0.231186 0.245951 0.298001 -0.187420 0.250088 0.311772 -0.147959 0.255716 0.327824 -0.109548 0.262574 0.345353 -0.072233 0.270041 0.364431 -0.091969 0.331652 0.238542 -0.351250 
7.168000 0.197890 0.424219 -0.064996 0.203851 0.445419 -0.093742 0.194287 0.485618 -0.077206 0.203400 0.480256 -0.106593 0.219434 0.471455 -0.132458 0.270099 0.437826 -0.215501 0.304018 0.372611 -0.254284 0.314589 0.291019 -0.266209 0.278259 0.480387 -0.144520 0.301517 0.419600 -0.160933 0.324845 0.359629 -0.178418 0.313984 0.314645 -0.169082 0.303181 0.268724 -0.160286 0.291882 0.223135 -0.150660 0.305750 0.192924 -0.142789 0.190840 0.452649 -0.201362 0.179457 0.386771 -0.206616 0.167729 0.320801 -0.212631 0.155255 0.280958 -0.189017 0.142097 0.241223 -0.166141 0.127653 0.201929 -0.144120 0.101101 0.198347 -0.165661 0.356776 0.229965 -0.272993 0.372473 0.268009 -0.224141 0.390166 0.305811 -0.176213 0.370853 0.278266 -0.150897 0.350308 0.251841 -0.125600 0.327952 0.226467 -0.100866 0.315376 0.251732 -0.100105 0.291513 0.221365 -0.278198 0.264586 0.255125 -0.231696 0.241793 0.293729 -0.187596 0.243771 0.307990 -0.148319 0.248370 0.325196 -0.110360 0.254580 0.343930 -0.073729 0.260178 0.361526 -0.095434 0.327958 0.238078 -0.351516 
7.200000 0.194643 0.425910 -0.062809 0.199715 0.446948 -0.091846 0.199897 0.487317 -0.073610 0.203419 0.481642 -0.104131 0.218782 0.472654 -0.130607 0.268824 0.437090 -0.214489 0.302705 0.372626 -0.253703 0.313399 0.291974 -0.267035 0.281515 0.479271 -0.144882 0.304841 0.418025 -0.160685 0.328164 0.357231 -0.177101 0.314720 0.312582 -0.167334 0.301969 0.267079 -0.157312 0.287106 0.222412 -0.147985 0.297744 0.191052 -0.139634 0.190865 0.449640 -0.195355 0.179920 0.384080 -0.204682 0.167921 0.318378 -0.214608 0.158441 0.280364 -0.186672 0.148601 0.242210 -0.159548 0.136780 0.204451 -0.133593 0.111116 0.197719 -0.155450 0.356008 0.231488 -0.274079 0.374201 0.265445 -0.222642 0.392365 0.300084 -0.171570 0.371402 0.273482 -0.146543 0.348038 0.248215 -0.122354 0.324070 0.223073 -0.098927 0.310646 0.247953 -0.097226 0.288892 0.223165 -0.281476 0.263715 0.256862 -0.233264 0.242226 0.294416 -0.186459 0.237499 0.312620 -0.148911 0.234183 0.332584 -0.112127 0.231979 0.353605 -0.076057 0.237994 0.372237 -0.096601 0.328634 0.241273 -0.353406 
7.232000 0.190438 0.425030 -0.063946 0.196642 0.445822 -0.092941 0.198596 0.486141 -0.074698 0.202017 0.480324 -0.105200 0.218749 0.471020 -0.130722 0.273054 0.434406 -0.211450 0.303016 0.369360 -0.253546 0.313390 0.288303 -0.266517 0.281640 0.476716 -0.141463 0.303705 0.416059 -0.160302 0.324667 0.355838 -0.180534 0.308534 0.312025 -0.170709 0.295692 0.267033 -0.158508 0.280482 0.223123 -0.146234 0.291338 0.191766 -0.137882 0.193808 0.446855 -0.196567 0.178783 0.382366 -0.207984 0.163240 0.317758 -0.219819 0.155066 0.280682 -0.190370 0.147955 0.243267 -0.161418 0.139511 0.206090 -0.133185 0.117420 0.194241 -0.156701 0.355456 0.227294 -0.273987 0.370429 0.263450 -0.223428 0.385723 0.300064 -0.173427 0.364975 0.273830 -0.147644 0.341698 0.249358 -0.122776 0.317772 0.225083 -0.098299 0.303779 0.249585 -0.097936 0.289275 0.219145 -0.278757 0.261575 0.254119 -0.232904 0.236073 0.292551 -0.188999 0.231119 0.308532 -0.150634 0.228828 0.327270 -0.113088 0.227593 0.346870 -0.076174 0.232923 0.364064 -0.097986 0.326380 0.236170 -0.352640 
7.264000 0.193578 0.429604 -0.059647 0.200100 0.447293 -0.090580 0.196808 0.489468 -0.077585 0.203209 0.480402 -0.106789 0.220362 0.471668 -0.132313 0.276077 0.436889 -0.213112 0.309272 0.372829 -0.253382 0.318099 0.292100 -0.266406 0.282541 0.478005 -0.142258 0.307396 0.417786 -0.159200 0.331283 0.357937 -0.178055 0.314809 0.313905 -0.169494 0.301414 0.268462 -0.159577 0.285356 0.224097 -0.151115 0.297620 0.193748 -0.141178 0.196526 0.447016 -0.199590 0.183219 0.382054 -0.210538 0.168878 0.317030 -0.221975 0.158903 0.280200 -0.192674 0.148338 0.243631 -0.163580 0.136118 0.207519 -0.135119 0.114257 0.196654 -0.159282 0.359455 0.230697 -0.273383 0.374798 0.265555 -0.221682 0.391144 0.300707 -0.170418 0.369786 0.274276 -0.145516 0.345431 0.250063 -0.121820 0.319844 0.226842 -0.098964 0.307467 0.252227 -0.098462 0.293071 0.223383 -0.279604 0.265807 0.257938 -0.232864 0.241727 0.296796 -0.187742 0.238371 0.313454 -0.149001 0.236047 0.332055 -0.111276 0.234406 0.351644 -0.073972 0.243021 0.371644 -0.092146 0.331609 0.240832 -0.352937 
7.296000 0.192456 0.421316 -0.064793 0.196480 0.442643 -0.093842 0.193759 0.482946 -0.075786 0.198079 0.477427 -0.106232 0.215416 0.468652 -0.131521 0.271107 0.434030 -0.212045 0.303440 0.369590 -0.253165 0.312317 0.288492 -0.266182 0.276929 0.473039 -0.139538 0.301897 0.414020 -0.159927 0.327023 0.355748 -0.181220 0.311386 0.312473 -0.170647 0.298361 0.267551 -0.158857 0.283167 0.223936 -0.147413 0.298199 0.194584 -0.139121 0.191690 0.449250 -0.201383 0.178860 0.383893 -0.209176 0.165238 0.318548 -0.217783 0.155470 0.282547 -0.187801 0.144782 0.246359 -0.159152 0.130534 0.210936 -0.132744 0.109714 0.201585 -0.158475 0.353509 0.227030 -0.274748 0.372187 0.262730 -0.225177 0.389934 0.299458 -0.176163 0.368736 0.274483 -0.149682 0.344818 0.251773 -0.123856 0.320480 0.229281 -0.098188 0.307765 0.254536 -0.097426 0.285866 0.220027 -0.277467 0.259831 0.255423 -0.230539 0.237771 0.295049 -0.185869 0.232386 0.315054 -0.149710 0.229676 0.336875 -0.114125 0.229476 0.360013 -0.079761 0.239051 0.374049 -0.102581 0.324011 0.235916 -0.352093 
7.328000 0.188177 0.422198 -0.066563 0.193115 0.443659 -0.095342 0.191390 0.483891 -0.076994 0.195848 0.478523 -0.107445 0.213367 0.469533 -0.132556 0.269416 0.434550 -0.212809 0.301906 0.369522 -0.253055 0.311674 0.288184 -0.264696 0.274164 0.474982 -0.140915 0.300561 0.417088 -0.162239 0.327484 0.359890 -0.183613 0.313928 0.315993 -0.171991 0.302745 0.270692 -0.159511 0.289871 0.226344 -0.148091 0.305940 0.197093 -0.141360 0.189961 0.450797 -0.203962 0.178379 0.384768 -0.207775 0.165456 0.318742 -0.212437 0.153160 0.279914 -0.187199 0.139390 0.241545 -0.162496 0.122979 0.204155 -0.138521 0.102743 0.195684 -0.164976 0.353674 0.227248 -0.272997 0.371882 0.265064 -0.224578 0.390211 0.303648 -0.177086 0.370704 0.277550 -0.150442 0.348887 0.253370 -0.124661 0.325333 0.230897 -0.099350 0.313205 0.256388 -0.098481 0.286837 0.219104 -0.275884 0.262048 0.255706 -0.229492 0.240547 0.296194 -0.185285 0.235068 0.316977 -0.149256 0.230845 0.339173 -0.113896 0.227960 0.362775 -0.079557 0.237862 0.376270 -0.102410 0.321913 0.233992 -0.350395 
7.364000 0.190074 0.423146 -0.059788 0.195083 0.444292 -0.088750 0.194683 0.484574 -0.070395 0.198470 0.478985 -0.100896 0.215364 0.470197 -0.126484 0.269977 0.434586 -0.207453 0.300666 0.370642 -0.250697 0.312813 0.289886 -0.263301 0.277892 0.472687 -0.134748 0.305006 0.415807 -0.158189 0.332198 0.359266 -0.182175 0.316524 0.315705 -0.170058 0.302306 0.271416 -0.157251 0.285104 0.228441 -0.144331 0.304271 0.200284 -0.142457 0.191001 0.450500 -0.194870 0.180281 0.385229 -0.206393 0.169043 0.319837 -0.218406 0.156471 0.282311 -0.190972 0.143179 0.244685 -0.164404 0.127669 0.207617 -0.139095 0.104260 0.199868 -0.163060 0.356242 0.229791 -0.269695 0.374786 0.265519 -0.219939 0.393054 0.301989 -0.170737 0.371441 0.276431 -0.145240 0.347115 0.253057 -0.120420 0.321805 0.230588 -0.096103 0.310387 0.256473 -0.096004 0.289522 0.220279 -0.275257 0.264350 0.257329 -0.229436 0.242432 0.298678 -0.185943 0.239424 0.318478 -0.149099 0.238123 0.339901 -0.113028 0.238373 0.362449 -0.077819 0.248360 0.378038 -0.099346 0.326543 0.236508 -0.348616 
7.396000 0.192724 0.438976 -0.051858 0.199758 0.455599 -0.083252 0.197993 0.498132 -0.071118 0.203929 0.488080 -0.100085 0.218903 0.477016 -0.125873 0.266730 0.434353 -0.206894 0.301423 0.373066 -0.249956 0.313976 0.293225 -0.262778 0.270035 0.472931 -0.133964 0.301292 0.418768 -0.157870 0.331526 0.364921 -0.183286 0.316517 0.321253 -0.170914 0.305224 0.275947 -0.158523 0.293658 0.231152 -0.146072 0.311946 0.202092 -0.145782 0.186291 0.442704 -0.194919 0.178824 0.377434 -0.209264 0.170598 0.312015 -0.223960 0.156150 0.276294 -0.195092 0.141943 0.240540 -0.166416 0.127088 0.204926 -0.138178 0.106342 0.193636 -0.163131 0.358379 0.234231 -0.269641 0.374730 0.272498 -0.220497 0.393215 0.310584 -0.171921 0.372869 0.283602 -0.146689 0.350766 0.258046 -0.122291 0.327439 0.233205 -0.098735 0.315018 0.258544 -0.098164 0.292172 0.223015 -0.275194 0.266311 0.259653 -0.229368 0.243623 0.300713 -0.186129 0.242727 0.319000 -0.148249 0.243843 0.339447 -0.111577 0.246108 0.360961 -0.075721 0.255360 0.377148 -0.097102 0.329723 0.242439 -0.349155 
7.428000 0.192585 0.431543 -0.046825 0.199628 0.452380 -0.075586 0.193753 0.492906 -0.058668 0.201852 0.486972 -0.088244 0.214743 0.476754 -0.115497 0.256915 0.436757 -0.201169 0.294785 0.379930 -0.246891 0.310559 0.301506 -0.263898 0.268274 0.471948 -0.127678 0.299197 0.417274 -0.151764 0.329580 0.362809 -0.176937 0.315167 0.318032 -0.167474 0.303035 0.272544 -0.157351 0.289806 0.227448 -0.146420 0.300968 0.195446 -0.140894 0.178605 0.438996 -0.177838 0.175920 0.376597 -0.202785 0.172900 0.313986 -0.228305 0.159022 0.278238 -0.199122 0.144736 0.242546 -0.170256 0.129510 0.207049 -0.142013 0.104644 0.198129 -0.163991 0.356911 0.244316 -0.273680 0.374102 0.276070 -0.220486 0.391979 0.307990 -0.167659 0.371458 0.279663 -0.144111 0.347871 0.253468 -0.120905 0.323412 0.227938 -0.098276 0.311459 0.253486 -0.097220 0.291685 0.231603 -0.281121 0.264575 0.262228 -0.231756 0.241230 0.297377 -0.184211 0.239775 0.311515 -0.144756 0.239760 0.327763 -0.106043 0.241120 0.345808 -0.068475 0.245684 0.362899 -0.090742 0.328861 0.257606 -0.353139 
7.464000 0.196072 0.423628 -0.053137 0.201972 0.447357 -0.079803 0.193570 0.485917 -0.059045 0.202046 0.483197 -0.088976 0.214072 0.473457 -0.116437 0.252063 0.435783 -0.203563 0.293582 0.381280 -0.248005 0.316174 0.304869 -0.263832 0.265897 0.466731 -0.128117 0.296567 0.412739 -0.153834 0.327126 0.359082 -0.179816 0.312954 0.315109 -0.167009 0.300838 0.269883 -0.155606 0.285972 0.225304 -0.145830 0.297938 0.193204 -0.143850 0.173963 0.442083 -0.178944 0.172753 0.379098 -0.202279 0.170975 0.315978 -0.226214 0.158549 0.279981 -0.196788 0.146140 0.243836 -0.167811 0.133032 0.207686 -0.139741 0.112109 0.196790 -0.164732 0.362990 0.247393 -0.270222 0.376361 0.277814 -0.215165 0.389792 0.307875 -0.159830 0.368204 0.278120 -0.139259 0.344810 0.249409 -0.118797 0.320829 0.221243 -0.098458 0.308632 0.246665 -0.096792 0.303149 0.233979 -0.282066 0.270676 0.261534 -0.233672 0.239869 0.291925 -0.186659 0.241695 0.298124 -0.145506 0.243911 0.306135 -0.104277 0.246671 0.316140 -0.063837 0.240800 0.333299 -0.085765 0.341237 0.263250 -0.352243 
7.500000 0.194114 0.426912 -0.055437 0.199762 0.449784 -0.082895 0.193075 0.489073 -0.062860 0.200434 0.485367 -0.092982 0.214644 0.475320 -0.119193 0.259248 0.436643 -0.202195 0.298112 0.381298 -0.248047 0.316098 0.303803 -0.264706 0.269933 0.465084 -0.125246 0.297127 0.410665 -0.153796 0.324156 0.356707 -0.183074 0.311072 0.312463 -0.170692 0.299766 0.267263 -0.158995 0.286639 0.222676 -0.147121 0.301700 0.191942 -0.146292 0.180229 0.442259 -0.180738 0.177021 0.379455 -0.204558 0.173143 0.316522 -0.229059 0.158530 0.280621 -0.200330 0.143967 0.244650 -0.171653 0.130001 0.208456 -0.143031 0.108802 0.194151 -0.165974 0.364147 0.247796 -0.273425 0.376569 0.278662 -0.218522 0.389806 0.309523 -0.163769 0.368731 0.279614 -0.142897 0.346082 0.250819 -0.122275 0.323357 0.221907 -0.101472 0.310072 0.246713 -0.099721 0.299876 0.233769 -0.283268 0.268163 0.261424 -0.234471 0.238226 0.291913 -0.186787 0.240598 0.297109 -0.145369 0.243804 0.304561 -0.104077 0.247593 0.313588 -0.063356 0.240863 0.331394 -0.084463 0.340639 0.262268 -0.353397 
7.532000 0.181871 0.429047 -0.052252 0.190414 0.449935 -0.080549 0.197562 0.488979 -0.060647 0.199916 0.483912 -0.091380 0.214028 0.472548 -0.117355 0.258154 0.429119 -0.199394 0.298948 0.374477 -0.245351 0.316976 0.297503 -0.266784 0.268257 0.453737 -0.121352 0.297550 0.400741 -0.150395 0.327030 0.348243 -0.179912 0.313905 0.304207 -0.167736 0.301774 0.258949 -0.155633 0.287888 0.214813 -0.144009 0.306241 0.186380 -0.148133 0.179094 0.440493 -0.180739 0.176828 0.377450 -0.203678 0.174255 0.314349 -0.227376 0.165111 0.283369 -0.191683 0.158855 0.251670 -0.156601 0.150822 0.219551 -0.123110 0.133090 0.201982 -0.146755 0.364526 0.241806 -0.280887 0.376446 0.270037 -0.224759 0.390917 0.297688 -0.168795 0.371986 0.268145 -0.145397 0.349654 0.240546 -0.122847 0.326657 0.213072 -0.100744 0.312946 0.237501 -0.096786 0.301752 0.227844 -0.286640 0.272064 0.254870 -0.236440 0.242457 0.283648 -0.187735 0.239859 0.291454 -0.146602 0.237659 0.300401 -0.105644 0.236028 0.310234 -0.065012 0.230545 0.326472 -0.087677 0.336369 0.259612 -0.358603 
7.564000 0.184344 0.425617 -0.056685 0.192843 0.445943 -0.085415 0.193575 0.486471 -0.067434 0.199242 0.480171 -0.097497 0.216071 0.471339 -0.122901 0.269585 0.435649 -0.203328 0.304874 0.376608 -0.248524 0.317378 0.298032 -0.268170 0.278859 0.465479 -0.127124 0.304199 0.409413 -0.154346 0.329342 0.353740 -0.182491 0.315282 0.309744 -0.170251 0.302914 0.264831 -0.157712 0.289155 0.220505 -0.146621 0.309271 0.193437 -0.152491 0.190515 0.448330 -0.186749 0.183650 0.384612 -0.207000 0.176864 0.320721 -0.227841 0.164773 0.287740 -0.195125 0.153294 0.254726 -0.162647 0.139832 0.222012 -0.131246 0.122122 0.206779 -0.156440 0.361307 0.239464 -0.281244 0.375700 0.269575 -0.226451 0.391923 0.299262 -0.171955 0.371694 0.270787 -0.148474 0.349900 0.243567 -0.125412 0.327160 0.217269 -0.102613 0.314916 0.242506 -0.099420 0.295942 0.229470 -0.286865 0.268212 0.258149 -0.236580 0.241807 0.288604 -0.187351 0.241102 0.295922 -0.146021 0.240990 0.304217 -0.104833 0.241179 0.313248 -0.063954 0.236111 0.330195 -0.086145 0.333569 0.256145 -0.358964 
7.600000 0.192922 0.415900 -0.062435 0.195007 0.438681 -0.090477 0.193884 0.477985 -0.069794 0.195814 0.474137 -0.100736 0.214047 0.466773 -0.125509 0.271816 0.435899 -0.204558 0.304835 0.375764 -0.249684 0.316092 0.296844 -0.267181 0.279329 0.463753 -0.127391 0.303200 0.407600 -0.155847 0.327053 0.351933 -0.185209 0.312025 0.309480 -0.169719 0.298386 0.265998 -0.154255 0.281913 0.223444 -0.140010 0.303073 0.197220 -0.145821 0.192658 0.450767 -0.190436 0.182995 0.386481 -0.207391 0.172879 0.322071 -0.225152 0.161548 0.291193 -0.190448 0.154234 0.259077 -0.156175 0.145897 0.226537 -0.123554 0.129864 0.207837 -0.147562 0.359390 0.237476 -0.277528 0.373710 0.268697 -0.223034 0.389292 0.299609 -0.168628 0.368241 0.272846 -0.143795 0.344904 0.247220 -0.119776 0.320987 0.221844 -0.096340 0.308140 0.246863 -0.093756 0.293336 0.228430 -0.285374 0.265534 0.258096 -0.235620 0.238611 0.288995 -0.186657 0.236159 0.296964 -0.145572 0.234227 0.305876 -0.104581 0.232809 0.315309 -0.063839 0.228176 0.331940 -0.086404 0.331947 0.252995 -0.357125 
7.632000 0.189488 0.421206 -0.058832 0.192763 0.443464 -0.087183 0.190490 0.483116 -0.067401 0.193927 0.478694 -0.098131 0.210484 0.469228 -0.123492 0.262982 0.431635 -0.203907 0.301124 0.372466 -0.246962 0.315833 0.293570 -0.264255 0.274958 0.460974 -0.127762 0.299582 0.406077 -0.157428 0.324866 0.351678 -0.186688 0.310074 0.309642 -0.169340 0.297216 0.266172 -0.153136 0.281420 0.223520 -0.138799 0.302614 0.197101 -0.143901 0.184779 0.447387 -0.185433 0.179370 0.383947 -0.206702 0.173729 0.320404 -0.228767 0.161513 0.292337 -0.191938 0.154105 0.262797 -0.155758 0.145144 0.232570 -0.121925 0.133110 0.211329 -0.146209 0.361046 0.235216 -0.273725 0.373443 0.267733 -0.219950 0.386972 0.300402 -0.166752 0.365985 0.273631 -0.141849 0.343275 0.248123 -0.117687 0.319453 0.223444 -0.094341 0.306374 0.248449 -0.092646 0.296572 0.224193 -0.282290 0.267063 0.255204 -0.234565 0.238382 0.287835 -0.188153 0.234277 0.297902 -0.147745 0.231469 0.309653 -0.107473 0.229214 0.322025 -0.067543 0.225586 0.336893 -0.091383 0.335941 0.250309 -0.353693 
7.668000 0.184945 0.418144 -0.059740 0.188256 0.438712 -0.089345 0.193571 0.478893 -0.071466 0.193108 0.472950 -0.102131 0.211938 0.464218 -0.126209 0.271212 0.428618 -0.203189 0.306340 0.369590 -0.248783 0.318835 0.290832 -0.267974 0.267671 0.451555 -0.124449 0.297802 0.401160 -0.157114 0.327462 0.351234 -0.190822 0.312296 0.311253 -0.169263 0.298578 0.270246 -0.147883 0.282546 0.229780 -0.129636 0.308943 0.209954 -0.138809 0.191913 0.448508 -0.201334 0.183531 0.382465 -0.210886 0.174027 0.316484 -0.221276 0.164279 0.290524 -0.182170 0.158149 0.263329 -0.144079 0.152192 0.235211 -0.108100 0.147151 0.209876 -0.130947 0.362814 0.232141 -0.279509 0.375205 0.265107 -0.225692 0.388691 0.298491 -0.172199 0.368909 0.275841 -0.142755 0.346696 0.254199 -0.114243 0.322237 0.233490 -0.087380 0.308717 0.258328 -0.086320 0.297535 0.222004 -0.286750 0.268292 0.249899 -0.237200 0.240782 0.279977 -0.188735 0.230027 0.294258 -0.150439 0.220859 0.309536 -0.112484 0.212977 0.325847 -0.074745 0.213113 0.338569 -0.100097 0.334141 0.247578 -0.358234 
7.700000 0.163545 0.425092 -0.085244 0.178775 0.448180 -0.108608 0.189790 0.481828 -0.081827 0.195019 0.481182 -0.112618 0.215981 0.472624 -0.134850 0.281297 0.439125 -0.206912 0.314551 0.375599 -0.247663 0.323388 0.295060 -0.260260 0.286959 0.449706 -0.125705 0.294855 0.393131 -0.161842 0.302887 0.336568 -0.198022 0.292453 0.298387 -0.170754 0.282379 0.259826 -0.143553 0.272705 0.221242 -0.115944 0.303249 0.206512 -0.121479 0.210703 0.479927 -0.195818 0.205014 0.417480 -0.219625 0.200357 0.355080 -0.244065 0.166611 0.341446 -0.212795 0.133323 0.324956 -0.183597 0.094590 0.309591 -0.164838 0.086842 0.295366 -0.195211 0.363762 0.232663 -0.261138 0.366975 0.269459 -0.208421 0.370265 0.306961 -0.156515 0.348774 0.284059 -0.128472 0.326023 0.262370 -0.101211 0.303028 0.240337 -0.074226 0.289186 0.264165 -0.080412 0.298202 0.228133 -0.280638 0.257558 0.256432 -0.239515 0.217713 0.284963 -0.198633 0.178859 0.273179 -0.188472 0.140358 0.260945 -0.177596 0.102425 0.248049 -0.165602 0.122246 0.261493 -0.150379 0.349380 0.244231 -0.344110 
7.736000 0.171394 0.418358 -0.083162 0.184702 0.445813 -0.102609 0.186946 0.477995 -0.071990 0.195267 0.481271 -0.101917 0.213338 0.472987 -0.126544 0.269122 0.439619 -0.206221 0.306055 0.378853 -0.247469 0.323374 0.299882 -0.259849 0.284511 0.452716 -0.126668 0.287768 0.393626 -0.159162 0.290608 0.334423 -0.192160 0.282873 0.293410 -0.169854 0.276062 0.251855 -0.146374 0.270305 0.210531 -0.122229 0.303395 0.202461 -0.117563 0.197330 0.474149 -0.186532 0.205812 0.412972 -0.213114 0.215584 0.351696 -0.239422 0.177963 0.344549 -0.210362 0.139222 0.337780 -0.184119 0.098034 0.330626 -0.164761 0.094925 0.305590 -0.188241 0.369099 0.241485 -0.257380 0.364034 0.278050 -0.204367 0.360912 0.314395 -0.151392 0.339319 0.289009 -0.125587 0.315640 0.265150 -0.101324 0.290879 0.242431 -0.077288 0.279262 0.267065 -0.084658 0.307146 0.231081 -0.283622 0.261480 0.252962 -0.244561 0.216626 0.274884 -0.205068 0.181376 0.278042 -0.183184 0.146182 0.280020 -0.160574 0.111495 0.281551 -0.138006 0.135164 0.297026 -0.135307 0.361258 0.254814 -0.342082 
7.800000 0.173716 0.416825 -0.087412 0.188140 0.445515 -0.104019 0.192687 0.474070 -0.069948 0.200542 0.480216 -0.099531 0.215098 0.469386 -0.125212 0.259730 0.428357 -0.207229 0.305155 0.371600 -0.246099 0.327710 0.293630 -0.257364 0.279535 0.451368 -0.130573 0.288746 0.394225 -0.164699 0.294482 0.337702 -0.200842 0.278143 0.300172 -0.176805 0.265202 0.260728 -0.153420 0.256994 0.221007 -0.129584 0.290679 0.214561 -0.132439 0.185002 0.454004 -0.182711 0.203805 0.396751 -0.212799 0.222907 0.340035 -0.243192 0.181488 0.335354 -0.219673 0.139328 0.329215 -0.198234 0.095802 0.321549 -0.183887 0.093917 0.293557 -0.203995 0.376249 0.237613 -0.253583 0.370248 0.278330 -0.204453 0.363494 0.320640 -0.157158 0.334493 0.303250 -0.132193 0.302224 0.288981 -0.110937 0.269808 0.275043 -0.089762 0.262342 0.299027 -0.102677 0.315309 0.223399 -0.278826 0.266502 0.243393 -0.242607 0.216833 0.264996 -0.208233 0.180084 0.269671 -0.188319 0.143239 0.273856 -0.168929 0.106609 0.277479 -0.149626 0.130080 0.293023 -0.146689 0.368125 0.249379 -0.338754 
7.832000 0.173598 0.417767 -0.082291 0.191027 0.443216 -0.101239 0.198542 0.473778 -0.070097 0.207198 0.476356 -0.100001 0.221193 0.467344 -0.127206 0.264982 0.430765 -0.214121 0.305710 0.370568 -0.253200 0.326175 0.291504 -0.262420 0.282888 0.451583 -0.137133 0.291356 0.392960 -0.169828 0.297660 0.334576 -0.203696 0.281982 0.295331 -0.180999 0.269582 0.255751 -0.156266 0.259024 0.216100 -0.130989 0.292335 0.211553 -0.123462 0.190992 0.457940 -0.193504 0.207244 0.397711 -0.219141 0.223875 0.337573 -0.245104 0.181608 0.333085 -0.222682 0.138954 0.328499 -0.201697 0.095213 0.323401 -0.185271 0.091338 0.296126 -0.205898 0.373070 0.234029 -0.257468 0.369659 0.274502 -0.207930 0.366121 0.316826 -0.160255 0.337684 0.298337 -0.135594 0.306411 0.282630 -0.113809 0.274014 0.268381 -0.093263 0.268015 0.293000 -0.105724 0.312661 0.221333 -0.282835 0.263042 0.240810 -0.247044 0.213179 0.261110 -0.213019 0.177013 0.267769 -0.192918 0.140759 0.273888 -0.172516 0.104952 0.279779 -0.151829 0.129682 0.293383 -0.149437 0.367635 0.245122 -0.342027 
7.864000 0.169548 0.418541 -0.084065 0.188094 0.445302 -0.099819 0.193377 0.473546 -0.065805 0.203901 0.478381 -0.094798 0.218656 0.468104 -0.120797 0.263398 0.428417 -0.204462 0.305822 0.371775 -0.247437 0.326367 0.293468 -0.262775 0.276695 0.439288 -0.124053 0.287438 0.388419 -0.166899 0.296069 0.338337 -0.210999 0.277922 0.302596 -0.185210 0.264422 0.265311 -0.158646 0.254714 0.228244 -0.131025 0.288414 0.221607 -0.131856 0.189452 0.458132 -0.184725 0.204851 0.400450 -0.215584 0.221194 0.342753 -0.246511 0.181945 0.340598 -0.219503 0.142129 0.338438 -0.194267 0.101690 0.332766 -0.172500 0.098843 0.304428 -0.192002 0.373681 0.236216 -0.263335 0.369343 0.276180 -0.213733 0.363424 0.318437 -0.166744 0.334259 0.303912 -0.140443 0.301231 0.293426 -0.118242 0.267493 0.284132 -0.096981 0.262603 0.307910 -0.111446 0.311148 0.224291 -0.285553 0.263135 0.242426 -0.247311 0.214572 0.262092 -0.210406 0.183321 0.274845 -0.185526 0.152204 0.288470 -0.161074 0.120973 0.302646 -0.138019 0.148407 0.310321 -0.137548 0.362891 0.249789 -0.346371 
7.900000 0.170402 0.420678 -0.085976 0.189302 0.447609 -0.100987 0.190650 0.477080 -0.067426 0.203360 0.481435 -0.095587 0.219494 0.471063 -0.120443 0.267496 0.431649 -0.201085 0.307524 0.373558 -0.244957 0.326028 0.294699 -0.262177 0.268048 0.439562 -0.118878 0.280030 0.387973 -0.160128 0.290672 0.337247 -0.202515 0.275299 0.298637 -0.179520 0.262684 0.258368 -0.156668 0.253849 0.217845 -0.133457 0.286536 0.208545 -0.138915 0.191535 0.462843 -0.191355 0.205378 0.402403 -0.217170 0.219972 0.342285 -0.243481 0.179749 0.340787 -0.217630 0.139985 0.338098 -0.192122 0.099852 0.332140 -0.169756 0.098128 0.302634 -0.187456 0.371983 0.236142 -0.264793 0.369051 0.273307 -0.213104 0.363561 0.313275 -0.164188 0.334192 0.298334 -0.138190 0.300445 0.287926 -0.117263 0.266135 0.278906 -0.097262 0.261971 0.303035 -0.111524 0.308541 0.226593 -0.285858 0.260589 0.243946 -0.246636 0.213278 0.262939 -0.208721 0.182878 0.275834 -0.183072 0.152763 0.289592 -0.157644 0.122372 0.303627 -0.133952 0.149455 0.312252 -0.134761 0.361555 0.253111 -0.347575 
7.932000 0.157682 0.423567 -0.085645 0.179766 0.446437 -0.102956 0.195282 0.470769 -0.069342 0.203119 0.474740 -0.099316 0.220124 0.466896 -0.125035 0.271837 0.434493 -0.208702 0.308793 0.373358 -0.250179 0.326295 0.293714 -0.259851 0.276479 0.442374 -0.127262 0.285989 0.387828 -0.165870 0.294571 0.333517 -0.205060 0.283642 0.292729 -0.182863 0.274277 0.251462 -0.160292 0.266704 0.210232 -0.137374 0.300280 0.203907 -0.140532 0.199359 0.470744 -0.197192 0.203455 0.407183 -0.218615 0.207982 0.343551 -0.239924 0.165985 0.330214 -0.220661 0.123756 0.316629 -0.202668 0.081379 0.302931 -0.186106 0.082836 0.274943 -0.206007 0.373358 0.236321 -0.259017 0.370998 0.280599 -0.212747 0.368452 0.325958 -0.167980 0.344124 0.300815 -0.144806 0.319344 0.276157 -0.122223 0.294191 0.251782 -0.099676 0.293427 0.279809 -0.102666 0.308824 0.223338 -0.277036 0.256377 0.233726 -0.241825 0.202974 0.245905 -0.209189 0.167866 0.253923 -0.187544 0.132010 0.263036 -0.167413 0.095669 0.272752 -0.148728 0.120916 0.285104 -0.147460 0.356692 0.242946 -0.342250 
7.996000 0.165284 0.425242 -0.081951 0.184151 0.450260 -0.100042 0.194884 0.478435 -0.067369 0.202802 0.482029 -0.097366 0.219465 0.471335 -0.122016 0.269577 0.430357 -0.201793 0.306703 0.370678 -0.245727 0.325726 0.291592 -0.259728 0.276479 0.438495 -0.120187 0.282598 0.382512 -0.156713 0.288043 0.326937 -0.193814 0.279825 0.285356 -0.172703 0.273347 0.242090 -0.152896 0.269172 0.199271 -0.132117 0.303447 0.197166 -0.132874 0.196498 0.465879 -0.187242 0.204064 0.404566 -0.213523 0.212753 0.343338 -0.239596 0.171680 0.333909 -0.216591 0.131356 0.323538 -0.194400 0.091033 0.311491 -0.174648 0.092356 0.282636 -0.193378 0.374004 0.235336 -0.262838 0.370298 0.276797 -0.213971 0.366740 0.319242 -0.166172 0.344465 0.292986 -0.142039 0.321091 0.267437 -0.119276 0.296844 0.242385 -0.096998 0.294385 0.270443 -0.099958 0.309020 0.221540 -0.279347 0.260044 0.233595 -0.240678 0.209900 0.250672 -0.204137 0.177113 0.262003 -0.180264 0.144513 0.275175 -0.157713 0.112037 0.288723 -0.135676 0.138616 0.298914 -0.136195 0.355752 0.245673 -0.345007 
8.028000 0.168764 0.419449 -0.084382 0.187757 0.445471 -0.100845 0.192671 0.474905 -0.067891 0.203731 0.478548 -0.096863 0.219269 0.468498 -0.122566 0.266487 0.429394 -0.205373 0.299850 0.368964 -0.250948 0.321098 0.290525 -0.261283 0.274274 0.442414 -0.124807 0.280476 0.384873 -0.159023 0.285491 0.327763 -0.194051 0.278684 0.285728 -0.173396 0.273948 0.242503 -0.153195 0.271637 0.199591 -0.132731 0.305958 0.198225 -0.134386 0.193873 0.459979 -0.185593 0.204661 0.398387 -0.210525 0.215600 0.336675 -0.235921 0.172937 0.329163 -0.215042 0.130969 0.320919 -0.194297 0.089128 0.310495 -0.173874 0.090138 0.281320 -0.192232 0.370754 0.235594 -0.259882 0.368045 0.279158 -0.212523 0.365524 0.323626 -0.166438 0.343132 0.296596 -0.143409 0.320038 0.270260 -0.121178 0.296896 0.243963 -0.098939 0.294586 0.272041 -0.100742 0.306580 0.219485 -0.279380 0.257319 0.235061 -0.241778 0.207957 0.252218 -0.205414 0.175484 0.263260 -0.181259 0.142912 0.274278 -0.157205 0.109646 0.285828 -0.135785 0.135766 0.296714 -0.135626 0.353433 0.242039 -0.344159 
8.064000 0.166341 0.422811 -0.080425 0.186143 0.446528 -0.099273 0.193029 0.478256 -0.068987 0.203697 0.479033 -0.098326 0.218595 0.469031 -0.124520 0.264423 0.429666 -0.208376 0.303705 0.369997 -0.249905 0.323729 0.291104 -0.260646 0.277448 0.446904 -0.129169 0.283675 0.387532 -0.160409 0.287116 0.328407 -0.192501 0.279725 0.285833 -0.172717 0.275236 0.242185 -0.153284 0.274466 0.198684 -0.133823 0.308814 0.197671 -0.136436 0.189428 0.456536 -0.190837 0.202179 0.394748 -0.214808 0.215403 0.332890 -0.238876 0.172071 0.324259 -0.219926 0.129343 0.315546 -0.200663 0.087428 0.305347 -0.180258 0.087736 0.274986 -0.196428 0.372610 0.235318 -0.261164 0.369435 0.279801 -0.215059 0.366982 0.325092 -0.170121 0.344896 0.298978 -0.145750 0.322119 0.273466 -0.122476 0.299660 0.247756 -0.098894 0.300167 0.275981 -0.099248 0.308436 0.220173 -0.277890 0.258640 0.234081 -0.240300 0.207475 0.250096 -0.205393 0.173849 0.260578 -0.182407 0.139983 0.271375 -0.160184 0.105581 0.282917 -0.139672 0.131134 0.295135 -0.140388 0.354525 0.242318 -0.344046 
8.096000 0.172701 0.417794 -0.076612 0.189301 0.441674 -0.098143 0.194625 0.476070 -0.070485 0.203731 0.475578 -0.100352 0.218747 0.466040 -0.126507 0.264582 0.428477 -0.210404 0.302492 0.367283 -0.251003 0.323567 0.288400 -0.260028 0.277415 0.447846 -0.131451 0.281186 0.386644 -0.159468 0.284228 0.325692 -0.187991 0.275660 0.284121 -0.166937 0.270417 0.241211 -0.146291 0.270364 0.198792 -0.124362 0.304630 0.198717 -0.128041 0.189147 0.456469 -0.192907 0.202777 0.393936 -0.213167 0.216223 0.331552 -0.234456 0.172567 0.327364 -0.215540 0.130240 0.321932 -0.195760 0.089481 0.312577 -0.175574 0.093087 0.280561 -0.187662 0.373638 0.233806 -0.260708 0.368757 0.277587 -0.213582 0.364415 0.321831 -0.167042 0.341911 0.296761 -0.141885 0.318595 0.271871 -0.117751 0.295083 0.247132 -0.094030 0.293296 0.275105 -0.097527 0.308749 0.216914 -0.275783 0.260922 0.233617 -0.237111 0.211668 0.253695 -0.200713 0.179462 0.266977 -0.177021 0.147348 0.280814 -0.154325 0.115763 0.295277 -0.132027 0.141642 0.306817 -0.135020 0.353905 0.238653 -0.343596 
8.128000 0.177371 0.417756 -0.079270 0.192454 0.443305 -0.099957 0.197277 0.476533 -0.070604 0.205510 0.477917 -0.100697 0.219268 0.467691 -0.127127 0.261182 0.428345 -0.211674 0.301195 0.367951 -0.251063 0.321879 0.288964 -0.260073 0.279420 0.450647 -0.134305 0.282293 0.388378 -0.160222 0.282906 0.326562 -0.187213 0.274460 0.284515 -0.167302 0.269846 0.241294 -0.147343 0.269610 0.198435 -0.126324 0.304058 0.199408 -0.126240 0.186697 0.454271 -0.189368 0.201191 0.392588 -0.211905 0.215673 0.331131 -0.235710 0.172265 0.324939 -0.216321 0.129355 0.317879 -0.196851 0.088624 0.307650 -0.176111 0.092078 0.275239 -0.187053 0.370843 0.233210 -0.258744 0.366607 0.277191 -0.212231 0.363220 0.322016 -0.166833 0.340661 0.296741 -0.141974 0.317292 0.272311 -0.118014 0.293330 0.248524 -0.094426 0.290999 0.276353 -0.098630 0.307741 0.217605 -0.276410 0.260068 0.234011 -0.237605 0.211538 0.252358 -0.201165 0.179412 0.264546 -0.177266 0.147035 0.277721 -0.154766 0.114347 0.291599 -0.134105 0.140139 0.303512 -0.135808 0.352369 0.238501 -0.342034 
8.164000 0.177206 0.424235 -0.071618 0.194809 0.445024 -0.095500 0.199805 0.482515 -0.072692 0.209981 0.478089 -0.101900 0.224616 0.468929 -0.128915 0.270207 0.432016 -0.215545 0.307231 0.368574 -0.254660 0.327251 0.288539 -0.263493 0.281920 0.454515 -0.137721 0.286530 0.391766 -0.162053 0.289118 0.329250 -0.186859 0.283919 0.285348 -0.169708 0.281305 0.240589 -0.152624 0.280989 0.196189 -0.135101 0.315032 0.198864 -0.131081 0.195894 0.462423 -0.202375 0.207766 0.399448 -0.223091 0.219718 0.336413 -0.243986 0.177015 0.331107 -0.222500 0.134477 0.325539 -0.201137 0.092100 0.319250 -0.180350 0.092154 0.286619 -0.191109 0.375329 0.231985 -0.261268 0.372560 0.277880 -0.216605 0.370861 0.324742 -0.173192 0.350890 0.298571 -0.147115 0.329216 0.272899 -0.122729 0.306341 0.247685 -0.099409 0.302182 0.275330 -0.103603 0.312554 0.216962 -0.278833 0.266688 0.235511 -0.239749 0.220282 0.256652 -0.202907 0.189489 0.271053 -0.178608 0.159083 0.287048 -0.154935 0.128639 0.303279 -0.132205 0.154012 0.314253 -0.139065 0.355850 0.236129 -0.345492 
8.196000 0.181510 0.419357 -0.080051 0.197228 0.444442 -0.100854 0.199333 0.478933 -0.072935 0.209531 0.479265 -0.102454 0.223470 0.468807 -0.128987 0.266778 0.428010 -0.213548 0.305549 0.365378 -0.252410 0.326928 0.285692 -0.260341 0.281394 0.453477 -0.136546 0.284356 0.390710 -0.160820 0.284541 0.328547 -0.186253 0.276872 0.286053 -0.168158 0.274470 0.241824 -0.149548 0.276226 0.198174 -0.130944 0.310681 0.200236 -0.131310 0.191361 0.453840 -0.196110 0.207449 0.392303 -0.218727 0.223495 0.331014 -0.242458 0.179305 0.325369 -0.224397 0.135375 0.319236 -0.206576 0.093094 0.310414 -0.186038 0.098327 0.277422 -0.194490 0.376057 0.229941 -0.257846 0.371111 0.275844 -0.213804 0.366031 0.322920 -0.171534 0.343675 0.299330 -0.145015 0.320787 0.276139 -0.119279 0.296451 0.253445 -0.094693 0.293494 0.280738 -0.101142 0.312547 0.214027 -0.274560 0.264719 0.233233 -0.237277 0.216136 0.254285 -0.203666 0.183922 0.268441 -0.181251 0.151583 0.284090 -0.159938 0.118774 0.300190 -0.141129 0.144654 0.311561 -0.144076 0.356586 0.231868 -0.341197 
8.232000 0.176778 0.421230 -0.079838 0.192133 0.446339 -0.100861 0.197098 0.479982 -0.072064 0.205484 0.480833 -0.102136 0.218953 0.469798 -0.128466 0.260351 0.427746 -0.212289 0.302991 0.367270 -0.249343 0.324307 0.288256 -0.258658 0.278146 0.454716 -0.136219 0.282815 0.392027 -0.160685 0.283582 0.329969 -0.186624 0.274605 0.288265 -0.166546 0.268606 0.244843 -0.147486 0.266740 0.201755 -0.128115 0.301137 0.202527 -0.127470 0.185218 0.452143 -0.191132 0.201960 0.390957 -0.213618 0.218414 0.330122 -0.237940 0.174496 0.323129 -0.219650 0.130893 0.315424 -0.201924 0.089887 0.304602 -0.182065 0.095751 0.271591 -0.189628 0.374191 0.233330 -0.260230 0.369131 0.277953 -0.214481 0.364532 0.323474 -0.169463 0.341361 0.300706 -0.142893 0.317609 0.277665 -0.117135 0.292941 0.254644 -0.092386 0.289555 0.281882 -0.098924 0.310111 0.216513 -0.273112 0.262815 0.233231 -0.233890 0.213663 0.253095 -0.198817 0.181243 0.266431 -0.175927 0.148381 0.281041 -0.154924 0.115025 0.296443 -0.136464 0.140562 0.308731 -0.139379 0.352484 0.236644 -0.341147 
8.264000 0.172637 0.419391 -0.080240 0.189416 0.443474 -0.101396 0.195228 0.477341 -0.073198 0.204242 0.477294 -0.103099 0.217980 0.466807 -0.129664 0.260854 0.426103 -0.214069 0.302630 0.365860 -0.252444 0.324874 0.287076 -0.260636 0.282786 0.454028 -0.139626 0.285524 0.391000 -0.163676 0.284600 0.328598 -0.189024 0.275631 0.287100 -0.168301 0.268892 0.243818 -0.149002 0.265232 0.200846 -0.129304 0.299542 0.200856 -0.127615 0.187082 0.450270 -0.189397 0.202781 0.389332 -0.213294 0.218189 0.328753 -0.238651 0.173842 0.321065 -0.221641 0.129668 0.312769 -0.205258 0.087144 0.301888 -0.186356 0.093323 0.268715 -0.192799 0.375310 0.232691 -0.260347 0.370244 0.278134 -0.215455 0.365603 0.324399 -0.171426 0.342907 0.299558 -0.146130 0.320480 0.274560 -0.121131 0.297583 0.249593 -0.096839 0.294587 0.277291 -0.101354 0.311140 0.214955 -0.273596 0.263221 0.231198 -0.234886 0.212662 0.250921 -0.200675 0.179504 0.263939 -0.178285 0.145797 0.278205 -0.157876 0.111154 0.293327 -0.140857 0.136544 0.305569 -0.143573 0.352032 0.234768 -0.343003 
8.296000 0.167837 0.419417 -0.086109 0.185089 0.444285 -0.105961 0.192648 0.476088 -0.075785 0.201135 0.477765 -0.105801 0.216124 0.467786 -0.131904 0.263440 0.429800 -0.215204 0.302182 0.367375 -0.253612 0.324486 0.288095 -0.259312 0.289216 0.456487 -0.141781 0.288883 0.392620 -0.163830 0.285673 0.329355 -0.186604 0.276966 0.287107 -0.167191 0.271145 0.243493 -0.148373 0.268162 0.200062 -0.128342 0.302332 0.197864 -0.124292 0.191812 0.460033 -0.188169 0.203918 0.397492 -0.209347 0.216095 0.335254 -0.231923 0.170656 0.325883 -0.219469 0.126406 0.315565 -0.205708 0.083988 0.302765 -0.188511 0.092144 0.269840 -0.193895 0.374765 0.233459 -0.256466 0.371106 0.279548 -0.212194 0.366924 0.326633 -0.169733 0.344523 0.300804 -0.145130 0.322616 0.275375 -0.120558 0.299982 0.250550 -0.096263 0.295925 0.278047 -0.101032 0.310778 0.215964 -0.272100 0.262232 0.233042 -0.234856 0.211715 0.253257 -0.201402 0.178470 0.266595 -0.179436 0.144635 0.280549 -0.159412 0.110412 0.295073 -0.141529 0.135205 0.308360 -0.145227 0.353733 0.233240 -0.339346 
8.332000 0.165465 0.423449 -0.085372 0.184635 0.447031 -0.105013 0.193429 0.478416 -0.074948 0.202664 0.479265 -0.104775 0.216669 0.468380 -0.131208 0.260833 0.426050 -0.214993 0.299855 0.364347 -0.254663 0.322445 0.285182 -0.261611 0.288254 0.454036 -0.142995 0.288413 0.390136 -0.164326 0.285599 0.326657 -0.186288 0.278829 0.284282 -0.166436 0.274291 0.240431 -0.147946 0.273000 0.197033 -0.129123 0.307361 0.198102 -0.128250 0.189298 0.454230 -0.186023 0.203165 0.392918 -0.210352 0.216949 0.332014 -0.236017 0.171360 0.325906 -0.222109 0.126706 0.318317 -0.206864 0.084514 0.307919 -0.188440 0.092522 0.274626 -0.191441 0.372874 0.230624 -0.260571 0.370321 0.276628 -0.216438 0.367573 0.323533 -0.173659 0.346964 0.297620 -0.147653 0.326378 0.272113 -0.121965 0.304523 0.247107 -0.097169 0.300748 0.274868 -0.101486 0.308049 0.213055 -0.272994 0.260565 0.232018 -0.234686 0.210940 0.254487 -0.200666 0.178371 0.269245 -0.178458 0.145466 0.285581 -0.157889 0.112355 0.302099 -0.139229 0.137737 0.313622 -0.144467 0.352248 0.231623 -0.342389 
8.400000 0.164537 0.420664 -0.086215 0.184927 0.443224 -0.105859 0.188940 0.477736 -0.078370 0.201589 0.476212 -0.106888 0.216539 0.465698 -0.133032 0.264094 0.424672 -0.215852 0.301393 0.361495 -0.253858 0.319876 0.281472 -0.259798 0.290583 0.452221 -0.143556 0.292418 0.387400 -0.162417 0.291239 0.322785 -0.182337 0.281130 0.279666 -0.164447 0.272415 0.236301 -0.146185 0.267505 0.193001 -0.126624 0.301835 0.191630 -0.126412 0.192654 0.453874 -0.188835 0.200691 0.390857 -0.210922 0.208703 0.328063 -0.234214 0.164548 0.319094 -0.217379 0.120986 0.309447 -0.200251 0.078218 0.298757 -0.181891 0.084700 0.265326 -0.186431 0.367768 0.224427 -0.262254 0.369962 0.268732 -0.216329 0.372911 0.313445 -0.171260 0.350398 0.288694 -0.145744 0.327945 0.264264 -0.120079 0.304300 0.240436 -0.094988 0.300665 0.268312 -0.099071 0.302947 0.209920 -0.269406 0.255698 0.225283 -0.228586 0.205456 0.242465 -0.193230 0.172246 0.253939 -0.170172 0.137392 0.266528 -0.150783 0.102210 0.279135 -0.132531 0.125506 0.293856 -0.138722 0.343184 0.225761 -0.341242 
8.432000 0.175675 0.418628 -0.086875 0.192840 0.444708 -0.105134 0.194184 0.477200 -0.074720 0.205751 0.479305 -0.103646 0.220522 0.468790 -0.129534 0.265859 0.428310 -0.212366 0.305625 0.364623 -0.247303 0.322400 0.284382 -0.255595 0.274928 0.453309 -0.134359 0.280016 0.390752 -0.158823 0.282850 0.328890 -0.184863 0.271609 0.288129 -0.163938 0.264938 0.244892 -0.144109 0.261089 0.202112 -0.123461 0.291803 0.186441 -0.124052 0.189838 0.456682 -0.200653 0.200963 0.391559 -0.213901 0.212033 0.326519 -0.228080 0.167149 0.317740 -0.213776 0.123513 0.307436 -0.198421 0.082250 0.294950 -0.180152 0.091616 0.262010 -0.182858 0.369583 0.227192 -0.258589 0.366464 0.272406 -0.213082 0.363494 0.318356 -0.168402 0.339538 0.296579 -0.141574 0.315133 0.274727 -0.115690 0.289467 0.253307 -0.091276 0.287700 0.280927 -0.096931 0.303321 0.213406 -0.267910 0.256371 0.229801 -0.227857 0.207021 0.249761 -0.191651 0.174676 0.262606 -0.168211 0.141817 0.276344 -0.146540 0.109086 0.290086 -0.125599 0.131348 0.304950 -0.135317 0.343877 0.230233 -0.339107 
8.468000 0.165524 0.420505 -0.097767 0.185422 0.445797 -0.114315 0.193821 0.473709 -0.080761 0.203722 0.477646 -0.110116 0.222299 0.468222 -0.133954 0.279612 0.431510 -0.211049 0.307922 0.365537 -0.252897 0.318732 0.284212 -0.262604 0.290169 0.450237 -0.131457 0.289158 0.389596 -0.160765 0.286936 0.329688 -0.190882 0.277290 0.288244 -0.169798 0.267836 0.245067 -0.150817 0.259307 0.202098 -0.132126 0.292649 0.193854 -0.133791 0.207798 0.468854 -0.198647 0.211550 0.404577 -0.217990 0.215649 0.340256 -0.237670 0.170661 0.329061 -0.225446 0.127004 0.314738 -0.210465 0.084180 0.298755 -0.194236 0.094205 0.269396 -0.179375 0.360859 0.223212 -0.263297 0.365046 0.269488 -0.219148 0.369323 0.316756 -0.176526 0.344053 0.302695 -0.146123 0.317300 0.289941 -0.117114 0.290266 0.277137 -0.088183 0.295437 0.303402 -0.097113 0.294689 0.214759 -0.276214 0.250834 0.236575 -0.235727 0.205643 0.262010 -0.198711 0.175788 0.278628 -0.174406 0.144990 0.298692 -0.154641 0.112850 0.318153 -0.137754 0.136265 0.329584 -0.149281 0.337299 0.229016 -0.345747 
8.500000 0.171015 0.419116 -0.087364 0.190165 0.445491 -0.103042 0.190692 0.476297 -0.070807 0.204098 0.479534 -0.098802 0.219056 0.469137 -0.124557 0.264997 0.429114 -0.206913 0.300706 0.366230 -0.247711 0.315049 0.285568 -0.258644 0.282771 0.452597 -0.129597 0.285517 0.392230 -0.159470 0.286708 0.332574 -0.190231 0.275198 0.293544 -0.166374 0.267118 0.252484 -0.143185 0.262273 0.211515 -0.120180 0.294972 0.204289 -0.128294 0.190668 0.458308 -0.185580 0.204930 0.398553 -0.212238 0.219148 0.339163 -0.239837 0.174817 0.328615 -0.224981 0.131339 0.314894 -0.208507 0.090313 0.299520 -0.190270 0.105441 0.270365 -0.180355 0.359361 0.226038 -0.260747 0.363368 0.271709 -0.216329 0.366971 0.318730 -0.173969 0.342051 0.305735 -0.143106 0.315259 0.293988 -0.113477 0.287561 0.282563 -0.084193 0.297276 0.308214 -0.090696 0.294425 0.215258 -0.272454 0.252223 0.238139 -0.230524 0.208218 0.264569 -0.193970 0.178715 0.282241 -0.170100 0.149984 0.304460 -0.150306 0.120651 0.327005 -0.133113 0.141914 0.337295 -0.149898 0.335286 0.232813 -0.342693 
8.532000 0.165428 0.426441 -0.081864 0.186498 0.449619 -0.099990 0.192840 0.481317 -0.069600 0.204715 0.481698 -0.098479 0.219770 0.471424 -0.124516 0.266220 0.431143 -0.207779 0.300069 0.367891 -0.249913 0.316346 0.287358 -0.259917 0.285964 0.451443 -0.130515 0.289249 0.390582 -0.159114 0.290579 0.330178 -0.188567 0.279153 0.290208 -0.165517 0.269949 0.248766 -0.142977 0.263713 0.207263 -0.120554 0.296455 0.200209 -0.128279 0.194488 0.464628 -0.186203 0.203844 0.403990 -0.213549 0.213168 0.343664 -0.241674 0.170728 0.327850 -0.225788 0.128737 0.310490 -0.209338 0.087574 0.292143 -0.191720 0.102013 0.262769 -0.181250 0.362253 0.228918 -0.262164 0.367719 0.273432 -0.216937 0.371901 0.319361 -0.173602 0.347588 0.303697 -0.143308 0.321180 0.289624 -0.114255 0.293167 0.276239 -0.086467 0.298067 0.302600 -0.095170 0.296018 0.216817 -0.272156 0.252034 0.238564 -0.231154 0.205062 0.263974 -0.195232 0.174519 0.280639 -0.171642 0.143591 0.300047 -0.150879 0.111525 0.318929 -0.132888 0.132000 0.330489 -0.149045 0.337703 0.233589 -0.343309 
8.568000 0.165884 0.419060 -0.080337 0.184588 0.443425 -0.099464 0.188178 0.476632 -0.070153 0.199720 0.477104 -0.099161 0.215663 0.467669 -0.124853 0.264938 0.430221 -0.207145 0.302721 0.367787 -0.247127 0.317372 0.286768 -0.257701 0.278040 0.451422 -0.128671 0.284785 0.391196 -0.157916 0.289520 0.331376 -0.188352 0.279539 0.292110 -0.164009 0.271251 0.251398 -0.140024 0.265975 0.210690 -0.116398 0.297467 0.202544 -0.127513 0.189652 0.459071 -0.190087 0.202679 0.397883 -0.214655 0.215476 0.337289 -0.240691 0.172371 0.324787 -0.223780 0.130097 0.309579 -0.205338 0.089403 0.293416 -0.185810 0.104665 0.263095 -0.180283 0.361659 0.226930 -0.262264 0.368111 0.270727 -0.216666 0.373626 0.315844 -0.173040 0.349273 0.299483 -0.143058 0.322699 0.285435 -0.114079 0.294743 0.272431 -0.086686 0.299736 0.299004 -0.094776 0.296725 0.216746 -0.270606 0.253674 0.238389 -0.228463 0.206994 0.263121 -0.191882 0.176412 0.279507 -0.168017 0.145837 0.299038 -0.147671 0.114519 0.318490 -0.129169 0.135132 0.330196 -0.145351 0.337498 0.234707 -0.342809 
8.600000 0.167200 0.419901 -0.083328 0.185718 0.445046 -0.101591 0.188623 0.477489 -0.071290 0.200379 0.478943 -0.100179 0.215708 0.468656 -0.125878 0.262984 0.428686 -0.208024 0.301995 0.367249 -0.247683 0.318311 0.287012 -0.257704 0.280062 0.450660 -0.130458 0.288432 0.391155 -0.160898 0.295199 0.332039 -0.192267 0.283864 0.292984 -0.167238 0.274464 0.252648 -0.143022 0.266076 0.212487 -0.118475 0.297981 0.201850 -0.125742 0.188995 0.458199 -0.187840 0.203499 0.398907 -0.215757 0.217831 0.340030 -0.244788 0.174673 0.326913 -0.228265 0.132665 0.311622 -0.209882 0.092505 0.295001 -0.189529 0.107472 0.264656 -0.183555 0.364229 0.228572 -0.259142 0.370291 0.274377 -0.215294 0.375666 0.321576 -0.173729 0.351348 0.303679 -0.144464 0.325640 0.287787 -0.116289 0.297324 0.273761 -0.090776 0.298522 0.300511 -0.100015 0.299070 0.216316 -0.271054 0.255754 0.239529 -0.230570 0.209221 0.265760 -0.194898 0.178659 0.282827 -0.171522 0.147798 0.302117 -0.151627 0.116399 0.321455 -0.132975 0.136186 0.333102 -0.150110 0.339716 0.234736 -0.341593 
8.636000 0.160705 0.416414 -0.083465 0.181154 0.440004 -0.101768 0.184202 0.473296 -0.072628 0.197311 0.473105 -0.100966 0.214195 0.464127 -0.126314 0.266162 0.428095 -0.207978 0.301984 0.365730 -0.249370 0.319516 0.285597 -0.257298 0.272403 0.443234 -0.127511 0.281660 0.385499 -0.161035 0.289623 0.328014 -0.195807 0.279576 0.293705 -0.164672 0.270711 0.258148 -0.134454 0.265180 0.222518 -0.104633 0.296914 0.213314 -0.114046 0.190869 0.458855 -0.196457 0.207128 0.398508 -0.220765 0.223605 0.338309 -0.245048 0.179719 0.325989 -0.229539 0.137671 0.311805 -0.211044 0.098471 0.296551 -0.189691 0.113251 0.265907 -0.185352 0.366739 0.228457 -0.256933 0.368136 0.276333 -0.214558 0.370713 0.324604 -0.173485 0.347125 0.306667 -0.143730 0.322721 0.289885 -0.114681 0.297399 0.273493 -0.087183 0.297889 0.300505 -0.095524 0.301817 0.214022 -0.269078 0.258756 0.238420 -0.229479 0.213095 0.265733 -0.194095 0.182782 0.283881 -0.171236 0.152091 0.303807 -0.152125 0.120926 0.324049 -0.134782 0.140838 0.335453 -0.152041 0.341547 0.230777 -0.339518 
8.668000 0.159347 0.413268 -0.083857 0.179360 0.437358 -0.101995 0.181798 0.470539 -0.072600 0.194884 0.470796 -0.100948 0.212856 0.462119 -0.125574 0.267929 0.427109 -0.205268 0.306000 0.366524 -0.247362 0.322668 0.286308 -0.257971 0.272616 0.438805 -0.123936 0.283210 0.384278 -0.161890 0.292864 0.330277 -0.200580 0.280875 0.296577 -0.169094 0.271586 0.260721 -0.139576 0.267157 0.225361 -0.108979 0.298751 0.215841 -0.118858 0.193284 0.459283 -0.193869 0.207808 0.399914 -0.221529 0.222692 0.340690 -0.249476 0.180150 0.326766 -0.232109 0.138250 0.311915 -0.213987 0.098155 0.295601 -0.193263 0.113405 0.265442 -0.187136 0.368843 0.228087 -0.260031 0.370829 0.273737 -0.215670 0.372700 0.320477 -0.173314 0.347547 0.303142 -0.144508 0.320982 0.288084 -0.117025 0.294149 0.273457 -0.089224 0.297517 0.300425 -0.097070 0.304280 0.215699 -0.272687 0.260862 0.239368 -0.232702 0.214441 0.266064 -0.197579 0.184024 0.283671 -0.174646 0.152904 0.304057 -0.155508 0.120974 0.324718 -0.139189 0.141675 0.336143 -0.155250 0.347009 0.234496 -0.341445 
8.700000 0.161795 0.404632 -0.075667 0.178661 0.429492 -0.095865 0.172157 0.466119 -0.071847 0.187683 0.465077 -0.098920 0.207079 0.457840 -0.123116 0.266911 0.427286 -0.202127 0.306217 0.367528 -0.245184 0.323892 0.287680 -0.260019 0.261540 0.435490 -0.120579 0.277130 0.383162 -0.159398 0.292068 0.331380 -0.198872 0.281455 0.296662 -0.168196 0.272654 0.259639 -0.140122 0.269851 0.223103 -0.111640 0.301944 0.216803 -0.122614 0.192683 0.462839 -0.199022 0.203639 0.401396 -0.224226 0.214979 0.340044 -0.249258 0.174495 0.323313 -0.229604 0.134729 0.305406 -0.209152 0.096051 0.287116 -0.186593 0.113341 0.258465 -0.178708 0.370560 0.229800 -0.266291 0.372954 0.271972 -0.219172 0.373869 0.315738 -0.174195 0.349012 0.299720 -0.144488 0.321861 0.286452 -0.116638 0.294027 0.273488 -0.088957 0.297988 0.299997 -0.097827 0.304887 0.217554 -0.274855 0.262334 0.239824 -0.232402 0.215110 0.264904 -0.195778 0.184323 0.281292 -0.171898 0.153202 0.299973 -0.151455 0.120869 0.318715 -0.133634 0.140373 0.330448 -0.150937 0.345215 0.237988 -0.345816 
8.732000 0.147642 0.402851 -0.101147 0.166596 0.429707 -0.116309 0.161815 0.461886 -0.086223 0.177940 0.464620 -0.112824 0.198586 0.457781 -0.136057 0.263268 0.428349 -0.211475 0.303778 0.367553 -0.251032 0.320490 0.287238 -0.259328 0.265884 0.441893 -0.130535 0.281250 0.386705 -0.165685 0.296320 0.331757 -0.201211 0.287112 0.294336 -0.173103 0.281132 0.255447 -0.146315 0.278844 0.216965 -0.118590 0.310724 0.208941 -0.128980 0.188303 0.460912 -0.203088 0.196501 0.400339 -0.230997 0.204668 0.340179 -0.259958 0.163511 0.326296 -0.239423 0.123733 0.310346 -0.217938 0.086166 0.292885 -0.194058 0.103229 0.263787 -0.187318 0.367307 0.229445 -0.259548 0.372997 0.275342 -0.215897 0.377245 0.322690 -0.174442 0.353595 0.301732 -0.146872 0.329041 0.282114 -0.119824 0.303921 0.263141 -0.092790 0.304784 0.290649 -0.099044 0.299921 0.216725 -0.271180 0.253423 0.241453 -0.234469 0.204577 0.268866 -0.201685 0.173031 0.286702 -0.180131 0.141715 0.306695 -0.160101 0.109705 0.326269 -0.142425 0.129528 0.336506 -0.160198 0.344165 0.231487 -0.340714 
8.800000 0.141068 0.393580 -0.113847 0.160991 0.420741 -0.127125 0.155477 0.451853 -0.095899 0.172665 0.455464 -0.121710 0.194301 0.450163 -0.144322 0.262451 0.426476 -0.218051 0.304070 0.366369 -0.255743 0.320987 0.286793 -0.261446 0.260867 0.439320 -0.137061 0.277852 0.384162 -0.171666 0.293959 0.328959 -0.206975 0.286616 0.292210 -0.177197 0.281912 0.254073 -0.148783 0.280407 0.216178 -0.120045 0.311450 0.206668 -0.131700 0.185975 0.455418 -0.213073 0.192233 0.392222 -0.235826 0.197907 0.329261 -0.259829 0.158412 0.311405 -0.238967 0.119267 0.293005 -0.217298 0.080749 0.274580 -0.194675 0.096498 0.245277 -0.186020 0.368383 0.229930 -0.258788 0.370944 0.276672 -0.214658 0.373604 0.324147 -0.172218 0.349883 0.303014 -0.144744 0.325891 0.282718 -0.117948 0.301595 0.262650 -0.091435 0.299072 0.290577 -0.094852 0.302011 0.215655 -0.273500 0.253629 0.236433 -0.236359 0.202895 0.258409 -0.202035 0.170023 0.272464 -0.179635 0.136289 0.287128 -0.159240 0.102151 0.301597 -0.139654 0.119307 0.315094 -0.157621 0.347329 0.231348 -0.342346 
8.832000 0.137513 0.385811 -0.121672 0.155935 0.415082 -0.131644 0.149356 0.441099 -0.096594 0.166011 0.448776 -0.121856 0.188434 0.444589 -0.143900 0.260032 0.426468 -0.215419 0.304057 0.368438 -0.253975 0.320998 0.288719 -0.262558 0.260151 0.438284 -0.134100 0.279309 0.384787 -0.170217 0.297573 0.331361 -0.206950 0.289707 0.293370 -0.179311 0.284814 0.253853 -0.152895 0.282875 0.215024 -0.125249 0.314175 0.206255 -0.136583 0.182660 0.453133 -0.207707 0.196266 0.392854 -0.234259 0.209725 0.333029 -0.262081 0.167550 0.320949 -0.242509 0.126425 0.306990 -0.221823 0.087295 0.292270 -0.199006 0.102088 0.261836 -0.193270 0.368016 0.231375 -0.261605 0.372291 0.276052 -0.215735 0.376234 0.322111 -0.171833 0.352051 0.301495 -0.144380 0.325638 0.282848 -0.118895 0.297816 0.265560 -0.094469 0.294473 0.292213 -0.103235 0.302105 0.218085 -0.277221 0.255008 0.240153 -0.239702 0.206527 0.265592 -0.204868 0.175061 0.282346 -0.182233 0.143509 0.301195 -0.162349 0.111480 0.320016 -0.143657 0.129593 0.330779 -0.162884 0.348499 0.236367 -0.344748 
8.896000 0.135300 0.387172 -0.111421 0.153471 0.415026 -0.125693 0.140195 0.448457 -0.099927 0.160333 0.451414 -0.123637 0.183768 0.447672 -0.145108 0.258943 0.430760 -0.215206 0.302403 0.371780 -0.253320 0.318859 0.291979 -0.264609 0.251558 0.444860 -0.135025 0.272532 0.389035 -0.166353 0.292076 0.333030 -0.198606 0.284997 0.292621 -0.174421 0.280174 0.252108 -0.149286 0.277567 0.211987 -0.123567 0.310197 0.206007 -0.132362 0.181346 0.457520 -0.216003 0.197132 0.395287 -0.236525 0.212570 0.333288 -0.257892 0.170590 0.322556 -0.236932 0.130360 0.309806 -0.213954 0.091877 0.296530 -0.189092 0.107335 0.266132 -0.184501 0.365342 0.234223 -0.266629 0.369210 0.277187 -0.219230 0.373734 0.320988 -0.172844 0.349597 0.301772 -0.144346 0.322271 0.284395 -0.118754 0.293336 0.268833 -0.094060 0.289679 0.295218 -0.103452 0.300041 0.221543 -0.280326 0.255326 0.242172 -0.239461 0.210049 0.266511 -0.200834 0.180048 0.283634 -0.176577 0.149616 0.303624 -0.155258 0.118653 0.323112 -0.135692 0.136470 0.333636 -0.155268 0.344497 0.241300 -0.348255 
8.928000 0.134272 0.387866 -0.107551 0.150839 0.416094 -0.123141 0.133815 0.450140 -0.100355 0.154650 0.453076 -0.123435 0.176300 0.448777 -0.146446 0.247913 0.430833 -0.218893 0.295465 0.374152 -0.254838 0.313317 0.294938 -0.267082 0.256368 0.461587 -0.143377 0.278243 0.401843 -0.166016 0.296148 0.341702 -0.191144 0.284931 0.297901 -0.174890 0.277669 0.253633 -0.157822 0.270617 0.209621 -0.140199 0.304507 0.205420 -0.135867 0.168441 0.440254 -0.202225 0.190255 0.385851 -0.235227 0.211912 0.331854 -0.269450 0.170516 0.326943 -0.245726 0.130933 0.320547 -0.219870 0.095713 0.311735 -0.190202 0.109956 0.280587 -0.187716 0.359749 0.236967 -0.269756 0.366951 0.276370 -0.220098 0.375216 0.316269 -0.170988 0.350006 0.295971 -0.144272 0.319371 0.279709 -0.121020 0.287583 0.264412 -0.099026 0.279587 0.290570 -0.106131 0.296738 0.224387 -0.283602 0.255411 0.248957 -0.241419 0.211361 0.275749 -0.204356 0.181924 0.294444 -0.180759 0.153175 0.315596 -0.159157 0.123923 0.336871 -0.139140 0.139156 0.345373 -0.161868 0.340668 0.246266 -0.350832 
8.964000 0.142140 0.384212 -0.112851 0.156668 0.413943 -0.127649 0.140567 0.446001 -0.101140 0.159297 0.451067 -0.125587 0.180140 0.446484 -0.148978 0.248512 0.426994 -0.223125 0.298450 0.370620 -0.257287 0.320158 0.291751 -0.268964 0.254689 0.462760 -0.149057 0.276236 0.401475 -0.167078 0.294162 0.340098 -0.188220 0.282765 0.295435 -0.175240 0.276386 0.249906 -0.160129 0.271867 0.204920 -0.143911 0.305766 0.204118 -0.137915 0.168414 0.433068 -0.206836 0.193978 0.381157 -0.240893 0.219236 0.329816 -0.276324 0.177935 0.325508 -0.252373 0.137635 0.320472 -0.227537 0.101997 0.312658 -0.198117 0.113170 0.280453 -0.194137 0.369298 0.235689 -0.270795 0.370577 0.275440 -0.221297 0.372433 0.315966 -0.172562 0.348372 0.294369 -0.145803 0.319105 0.276172 -0.122654 0.289154 0.258800 -0.099587 0.279986 0.284555 -0.106862 0.306064 0.220640 -0.284362 0.262755 0.245838 -0.244512 0.217090 0.273655 -0.209289 0.187254 0.292252 -0.186134 0.157731 0.313258 -0.165407 0.128047 0.334511 -0.145485 0.143417 0.342625 -0.168183 0.350705 0.245580 -0.353391 
8.996000 0.121429 0.374412 -0.109867 0.134973 0.404566 -0.124717 0.113051 0.436366 -0.102711 0.134286 0.442027 -0.124939 0.156447 0.441910 -0.148068 0.230932 0.438270 -0.220732 0.284553 0.388822 -0.256648 0.309242 0.312789 -0.271690 0.235100 0.467623 -0.145104 0.260913 0.406459 -0.159692 0.283232 0.344148 -0.176726 0.282234 0.295083 -0.171219 0.282591 0.247385 -0.165166 0.283922 0.199567 -0.157987 0.317383 0.201654 -0.150335 0.151217 0.432459 -0.203151 0.174993 0.377246 -0.233602 0.198178 0.322209 -0.265137 0.158299 0.310256 -0.240896 0.119973 0.296513 -0.214944 0.082707 0.282059 -0.188415 0.094693 0.249880 -0.188477 0.361516 0.260143 -0.280231 0.365199 0.292792 -0.225502 0.371648 0.324992 -0.170933 0.350943 0.295141 -0.149921 0.327577 0.267065 -0.129190 0.304030 0.239227 -0.108088 0.295891 0.266187 -0.105840 0.300298 0.241651 -0.289172 0.255906 0.251896 -0.242932 0.206849 0.263196 -0.203065 0.174151 0.271950 -0.177767 0.140944 0.283559 -0.154816 0.106889 0.295789 -0.133705 0.117290 0.313353 -0.153637 0.337448 0.273607 -0.359910 
9.032000 0.128134 0.369196 -0.111088 0.138778 0.400277 -0.126428 0.115126 0.430399 -0.103660 0.135056 0.437550 -0.126636 0.157246 0.438019 -0.149535 0.231297 0.436110 -0.222069 0.286768 0.387399 -0.256618 0.314171 0.312272 -0.272869 0.229597 0.466931 -0.146594 0.259333 0.407542 -0.160560 0.286787 0.347368 -0.177309 0.284038 0.298616 -0.173083 0.282714 0.250828 -0.166818 0.283058 0.203055 -0.159047 0.316925 0.196834 -0.157563 0.150770 0.427950 -0.209190 0.178900 0.375293 -0.240507 0.206591 0.322744 -0.272756 0.168774 0.311726 -0.245224 0.131513 0.300474 -0.217313 0.095342 0.288476 -0.188756 0.108857 0.256972 -0.186684 0.368282 0.261276 -0.280682 0.368805 0.293913 -0.225747 0.372059 0.326666 -0.171244 0.352459 0.294817 -0.151968 0.331129 0.264460 -0.132624 0.308867 0.234679 -0.113560 0.307361 0.262587 -0.109568 0.308192 0.241509 -0.293362 0.265653 0.254291 -0.246808 0.220463 0.267030 -0.203738 0.190510 0.275841 -0.175807 0.158736 0.286269 -0.150831 0.126268 0.297110 -0.127642 0.131997 0.312653 -0.150822 0.345427 0.276215 -0.361313 
9.100000 0.130774 0.372763 -0.114580 0.141000 0.404072 -0.129596 0.116423 0.433288 -0.106937 0.136574 0.441029 -0.129518 0.159355 0.440616 -0.151830 0.235542 0.436099 -0.221769 0.289006 0.385657 -0.257044 0.313790 0.309683 -0.273917 0.235244 0.468532 -0.146928 0.264077 0.408988 -0.162097 0.290728 0.348920 -0.179432 0.283580 0.300954 -0.173781 0.280167 0.253480 -0.166881 0.277249 0.205871 -0.158049 0.311372 0.200760 -0.157613 0.155326 0.428135 -0.207254 0.179822 0.375550 -0.241544 0.203787 0.323151 -0.277064 0.167702 0.313579 -0.246917 0.132080 0.303678 -0.216745 0.097652 0.292729 -0.186250 0.111486 0.261549 -0.182219 0.366009 0.256837 -0.282372 0.367195 0.289458 -0.227504 0.371429 0.322094 -0.173020 0.351545 0.291555 -0.152107 0.328935 0.262672 -0.131712 0.305642 0.234418 -0.110961 0.302835 0.262271 -0.107876 0.306080 0.239187 -0.294635 0.264436 0.253600 -0.247664 0.220856 0.268705 -0.205212 0.191190 0.278656 -0.177466 0.161338 0.290076 -0.150947 0.130867 0.301984 -0.126271 0.138237 0.314351 -0.150939 0.343501 0.273338 -0.362714 
9.132000 0.132554 0.372513 -0.111441 0.145620 0.403877 -0.124047 0.117393 0.433321 -0.106088 0.141431 0.440995 -0.124488 0.163666 0.440066 -0.147167 0.237569 0.433861 -0.218886 0.289557 0.382017 -0.255203 0.313963 0.305996 -0.273498 0.238517 0.465396 -0.143358 0.266870 0.407127 -0.163512 0.293358 0.348590 -0.185494 0.285120 0.300845 -0.180199 0.281862 0.253519 -0.171115 0.279620 0.206156 -0.161834 0.310340 0.190532 -0.163855 0.156799 0.431553 -0.205161 0.182054 0.376922 -0.235082 0.206597 0.322433 -0.266322 0.169040 0.313730 -0.237652 0.132501 0.304392 -0.208357 0.098098 0.293671 -0.177614 0.111218 0.262156 -0.174184 0.366104 0.253341 -0.281062 0.367976 0.288244 -0.227298 0.371844 0.323967 -0.174410 0.351794 0.292938 -0.154383 0.329980 0.263132 -0.135205 0.307346 0.233948 -0.115811 0.301140 0.261036 -0.111100 0.304518 0.236268 -0.297596 0.263386 0.251297 -0.251273 0.220879 0.266983 -0.206441 0.192584 0.277173 -0.177373 0.163971 0.288840 -0.149229 0.135288 0.301018 -0.121885 0.142661 0.313554 -0.146284 0.344486 0.269001 -0.362059 
9.164000 0.122870 0.371335 -0.129712 0.136285 0.403688 -0.138941 0.109771 0.431194 -0.115983 0.133140 0.440553 -0.134431 0.156761 0.440758 -0.155541 0.235585 0.438511 -0.221003 0.287687 0.388911 -0.258733 0.310673 0.312588 -0.274011 0.236128 0.467497 -0.144457 0.268845 0.411295 -0.164062 0.299700 0.354638 -0.186164 0.291229 0.306855 -0.181218 0.284347 0.259519 -0.175324 0.278451 0.212013 -0.167916 0.310308 0.199110 -0.170613 0.154994 0.431221 -0.205643 0.175184 0.377171 -0.240156 0.195192 0.323399 -0.276019 0.154475 0.312838 -0.252849 0.115067 0.301991 -0.228829 0.078182 0.289850 -0.202329 0.092662 0.259254 -0.196624 0.361858 0.258755 -0.280044 0.368371 0.292208 -0.225984 0.378105 0.325204 -0.172432 0.356884 0.293286 -0.155147 0.332480 0.263785 -0.138272 0.306947 0.235275 -0.121061 0.297076 0.260448 -0.112879 0.300922 0.242245 -0.294905 0.254655 0.255536 -0.251971 0.205332 0.269114 -0.214060 0.172488 0.278394 -0.189483 0.139745 0.289237 -0.166072 0.107381 0.300846 -0.142616 0.117335 0.313094 -0.166218 0.342272 0.273580 -0.360850 
9.200000 0.130550 0.369512 -0.126790 0.141695 0.402651 -0.136134 0.115410 0.428447 -0.110943 0.137014 0.439272 -0.130687 0.159982 0.439444 -0.152456 0.236386 0.436626 -0.220735 0.288198 0.386729 -0.258940 0.311535 0.310949 -0.276629 0.236499 0.466289 -0.144342 0.269692 0.411487 -0.166785 0.301107 0.356458 -0.191537 0.290988 0.309406 -0.185417 0.283759 0.262412 -0.176798 0.276831 0.215683 -0.166640 0.305821 0.197419 -0.169546 0.155697 0.430128 -0.206041 0.176834 0.376450 -0.240452 0.197181 0.323105 -0.276221 0.157243 0.312153 -0.251923 0.117844 0.300883 -0.227330 0.080423 0.288478 -0.201375 0.095052 0.257977 -0.195613 0.363059 0.257968 -0.285104 0.367621 0.291613 -0.230838 0.375948 0.324554 -0.176606 0.355208 0.293662 -0.157020 0.331543 0.264690 -0.138306 0.307225 0.236220 -0.119277 0.293348 0.260194 -0.113862 0.301532 0.240915 -0.298815 0.257044 0.255056 -0.254258 0.209717 0.269631 -0.213985 0.178338 0.279208 -0.187705 0.146045 0.289553 -0.163588 0.113386 0.300226 -0.140608 0.122092 0.312345 -0.164885 0.342630 0.274962 -0.365035 
9.232000 0.128444 0.370179 -0.131420 0.138680 0.404000 -0.139210 0.111350 0.427859 -0.113096 0.132793 0.440167 -0.132106 0.155765 0.439875 -0.153695 0.232064 0.435554 -0.221226 0.285983 0.386830 -0.258003 0.310808 0.311329 -0.275652 0.233835 0.465328 -0.144870 0.265789 0.409844 -0.167946 0.296426 0.354084 -0.192367 0.288428 0.306596 -0.184887 0.284119 0.259219 -0.175432 0.281966 0.212130 -0.164211 0.308209 0.190008 -0.168525 0.151523 0.429212 -0.204569 0.175676 0.376802 -0.238803 0.199231 0.324922 -0.274822 0.157601 0.313634 -0.253423 0.117399 0.301258 -0.231227 0.079742 0.287922 -0.205234 0.095932 0.258184 -0.199419 0.363240 0.258865 -0.284831 0.366499 0.291370 -0.230178 0.372093 0.323893 -0.175859 0.352607 0.292582 -0.155577 0.330206 0.263114 -0.135849 0.306466 0.234323 -0.116437 0.289583 0.256509 -0.112037 0.302051 0.241093 -0.296477 0.256261 0.254441 -0.252747 0.207084 0.268228 -0.214771 0.174191 0.277959 -0.190168 0.141456 0.288779 -0.167156 0.108456 0.300174 -0.145118 0.118373 0.312709 -0.168670 0.341986 0.276614 -0.364529 
9.264000 0.146439 0.376755 -0.101090 0.149272 0.408248 -0.119098 0.113605 0.430324 -0.104519 0.134053 0.441521 -0.125264 0.157041 0.441476 -0.147089 0.233542 0.437938 -0.215210 0.285900 0.389713 -0.255562 0.311397 0.314668 -0.275981 0.236700 0.467142 -0.138587 0.272410 0.417157 -0.167523 0.307061 0.367123 -0.197429 0.296676 0.320982 -0.185837 0.287785 0.274979 -0.173664 0.281346 0.228915 -0.160444 0.303963 0.202882 -0.157502 0.153355 0.432181 -0.197528 0.182147 0.384029 -0.233968 0.209333 0.335917 -0.271671 0.168679 0.332603 -0.245649 0.127998 0.329529 -0.219615 0.088491 0.327284 -0.192825 0.097413 0.295314 -0.184189 0.363844 0.262381 -0.286560 0.368483 0.291948 -0.230289 0.373473 0.322969 -0.174939 0.353051 0.293472 -0.152976 0.330354 0.265712 -0.131587 0.303695 0.240479 -0.113192 0.286705 0.262896 -0.111139 0.303166 0.245215 -0.299391 0.263881 0.262977 -0.251369 0.220840 0.283027 -0.208749 0.192189 0.296342 -0.181353 0.162725 0.311072 -0.156021 0.132847 0.326697 -0.132942 0.141343 0.337569 -0.157923 0.343267 0.283861 -0.366290 
9.300000 0.158334 0.370868 -0.102203 0.160503 0.403405 -0.117896 0.124322 0.423950 -0.101556 0.144515 0.437187 -0.121354 0.165850 0.436907 -0.144776 0.236613 0.432567 -0.219605 0.290267 0.381620 -0.255414 0.316378 0.305717 -0.273618 0.233048 0.468026 -0.145514 0.270806 0.418840 -0.172717 0.306693 0.369691 -0.202011 0.295764 0.323873 -0.191453 0.288460 0.277723 -0.179261 0.284799 0.231499 -0.165460 0.310169 0.208604 -0.159782 0.155858 0.425579 -0.207822 0.185056 0.375601 -0.241966 0.213428 0.325757 -0.277356 0.174187 0.318532 -0.250287 0.136530 0.309724 -0.221593 0.101193 0.299412 -0.192439 0.113338 0.267488 -0.189137 0.368905 0.253162 -0.278922 0.369152 0.288710 -0.225622 0.371100 0.325579 -0.173480 0.349536 0.295982 -0.152624 0.326331 0.268343 -0.132621 0.299666 0.243421 -0.114542 0.285712 0.267805 -0.116564 0.308748 0.235897 -0.298245 0.266172 0.252340 -0.254045 0.222148 0.270427 -0.213055 0.192038 0.282803 -0.186556 0.162490 0.296218 -0.160711 0.132725 0.310268 -0.136298 0.142808 0.323242 -0.159724 0.349554 0.270252 -0.361815 
9.332000 0.182920 0.378094 -0.092605 0.181218 0.409532 -0.110403 0.142805 0.426777 -0.095206 0.161316 0.441029 -0.115918 0.181039 0.438933 -0.140571 0.246574 0.430075 -0.219314 0.295436 0.375160 -0.257547 0.318233 0.297478 -0.275456 0.252811 0.470785 -0.147607 0.284918 0.419337 -0.177200 0.315527 0.368200 -0.208102 0.300880 0.324470 -0.194609 0.293289 0.279864 -0.178076 0.285219 0.235811 -0.160589 0.309590 0.214443 -0.149238 0.167150 0.430015 -0.199011 0.199031 0.383018 -0.234194 0.229002 0.335622 -0.270241 0.190440 0.331238 -0.241023 0.154671 0.323873 -0.208873 0.121071 0.316225 -0.175658 0.128899 0.282788 -0.175346 0.367922 0.242267 -0.280334 0.372737 0.278385 -0.227647 0.376003 0.317429 -0.177060 0.351496 0.295218 -0.150751 0.324190 0.275552 -0.126349 0.294315 0.258282 -0.104696 0.285081 0.282855 -0.115189 0.305715 0.227817 -0.298821 0.267320 0.249237 -0.253067 0.229185 0.272295 -0.209213 0.204736 0.288982 -0.179619 0.181847 0.308045 -0.150647 0.159131 0.327645 -0.122710 0.168529 0.338384 -0.147479 0.348954 0.258140 -0.363268 
9.368000 0.164577 0.370400 -0.115069 0.162562 0.403902 -0.128558 0.121469 0.416442 -0.116104 0.141146 0.434559 -0.132177 0.163486 0.433693 -0.154433 0.237636 0.428404 -0.224828 0.291446 0.376236 -0.258615 0.315298 0.298525 -0.269820 0.236966 0.465790 -0.151325 0.274999 0.416890 -0.177823 0.311556 0.368006 -0.206040 0.296852 0.324994 -0.190484 0.286551 0.280625 -0.173953 0.278399 0.236171 -0.158200 0.303276 0.213179 -0.151639 0.156577 0.424411 -0.210283 0.185209 0.374957 -0.245353 0.213669 0.325849 -0.281251 0.173650 0.321968 -0.255257 0.134079 0.317268 -0.228943 0.098449 0.309791 -0.200871 0.108708 0.277124 -0.198820 0.365771 0.243653 -0.270067 0.368912 0.282356 -0.219281 0.371509 0.323141 -0.170233 0.346741 0.300899 -0.144288 0.317281 0.283059 -0.121599 0.285405 0.267602 -0.101273 0.279155 0.293001 -0.111947 0.305145 0.227294 -0.287847 0.261196 0.249558 -0.246871 0.215328 0.273594 -0.211393 0.184591 0.289932 -0.188335 0.154135 0.307841 -0.166538 0.124076 0.326506 -0.146105 0.138189 0.337206 -0.168656 0.350611 0.253937 -0.353507 
9.400000 0.178438 0.367566 -0.114886 0.175956 0.401199 -0.127960 0.132930 0.410533 -0.120883 0.153305 0.430387 -0.133831 0.174728 0.429175 -0.157201 0.245289 0.420453 -0.231703 0.298465 0.367366 -0.266424 0.324462 0.288922 -0.272195 0.241639 0.456636 -0.157362 0.281691 0.413360 -0.189648 0.320449 0.370584 -0.223387 0.296955 0.335819 -0.199550 0.279858 0.298490 -0.173276 0.265815 0.261499 -0.149774 0.295473 0.248400 -0.161319 0.163895 0.417882 -0.221426 0.193564 0.369019 -0.256606 0.222892 0.320201 -0.292642 0.185993 0.309536 -0.263752 0.150959 0.298586 -0.233044 0.118708 0.287363 -0.199624 0.137465 0.259513 -0.192201 0.374874 0.234633 -0.264149 0.371444 0.277004 -0.216375 0.367063 0.322099 -0.171693 0.338407 0.310426 -0.143083 0.306047 0.302194 -0.118574 0.271686 0.295520 -0.097558 0.268950 0.318448 -0.113883 0.317595 0.216989 -0.289399 0.274236 0.242226 -0.250121 0.229609 0.268655 -0.214633 0.200850 0.287219 -0.190709 0.172041 0.307453 -0.168623 0.143041 0.327975 -0.148264 0.155727 0.336355 -0.172457 0.367426 0.241221 -0.349958 
9.436000 0.169481 0.369723 -0.118096 0.168843 0.403785 -0.130603 0.125740 0.413948 -0.126771 0.147556 0.433410 -0.137721 0.170368 0.431514 -0.159656 0.246063 0.422015 -0.229193 0.299233 0.368080 -0.262895 0.324130 0.289438 -0.271787 0.242939 0.459118 -0.155540 0.282653 0.414929 -0.187135 0.319831 0.370745 -0.221362 0.298384 0.335414 -0.196692 0.281730 0.298267 -0.170277 0.266841 0.261411 -0.144808 0.291212 0.243427 -0.161305 0.164724 0.421397 -0.219668 0.191399 0.372111 -0.256425 0.217844 0.323062 -0.293984 0.182240 0.312398 -0.263702 0.148740 0.300467 -0.232438 0.120799 0.285747 -0.197720 0.139704 0.257374 -0.193785 0.374224 0.234086 -0.270392 0.372248 0.273988 -0.221287 0.369852 0.315907 -0.174042 0.342716 0.303881 -0.144104 0.311841 0.295518 -0.117464 0.279409 0.288241 -0.093443 0.274092 0.311570 -0.108490 0.315680 0.217570 -0.286387 0.274095 0.243904 -0.244636 0.229262 0.272336 -0.211915 0.199213 0.291783 -0.190276 0.168339 0.312486 -0.172158 0.137263 0.333656 -0.156332 0.152063 0.341211 -0.179570 0.362672 0.244212 -0.352512 
9.468000 0.176732 0.369620 -0.122417 0.175519 0.404099 -0.133311 0.132569 0.414443 -0.126650 0.153770 0.434534 -0.137799 0.176298 0.431937 -0.159651 0.250146 0.420668 -0.229686 0.300860 0.363245 -0.261498 0.324846 0.283916 -0.267138 0.244693 0.459938 -0.156597 0.283765 0.414152 -0.186097 0.320673 0.368572 -0.218104 0.296504 0.335678 -0.192671 0.276934 0.301041 -0.164962 0.257619 0.267324 -0.138417 0.279230 0.246290 -0.154931 0.168262 0.423899 -0.223710 0.188286 0.371145 -0.259624 0.207934 0.318480 -0.296145 0.176237 0.307157 -0.261736 0.145883 0.294868 -0.226859 0.118638 0.281168 -0.189752 0.136886 0.252312 -0.185865 0.374408 0.228451 -0.262021 0.370255 0.270103 -0.214124 0.366391 0.313283 -0.167856 0.338163 0.301728 -0.138836 0.307111 0.293536 -0.112748 0.275849 0.285543 -0.087653 0.273428 0.309779 -0.102055 0.315169 0.211661 -0.280031 0.273975 0.239854 -0.239565 0.228557 0.269956 -0.208154 0.198933 0.290345 -0.187175 0.167859 0.311978 -0.170853 0.136160 0.333805 -0.157587 0.152136 0.340823 -0.180405 0.361985 0.232884 -0.346440 
9.500000 0.173323 0.374763 -0.122753 0.175665 0.407977 -0.136841 0.133655 0.422805 -0.132872 0.157059 0.439533 -0.145045 0.180159 0.436479 -0.166352 0.256177 0.423879 -0.234044 0.304905 0.365056 -0.266362 0.327908 0.285581 -0.270049 0.250803 0.464869 -0.161972 0.289618 0.418253 -0.190576 0.326194 0.371799 -0.221492 0.299604 0.341855 -0.194845 0.277206 0.309370 -0.166868 0.259117 0.276126 -0.139812 0.282057 0.256601 -0.156637 0.174495 0.427256 -0.228341 0.190470 0.370792 -0.260728 0.206325 0.314280 -0.293746 0.174179 0.306427 -0.258897 0.142774 0.298631 -0.223894 0.114920 0.290156 -0.186982 0.134617 0.263229 -0.179256 0.370866 0.224713 -0.262461 0.371429 0.270188 -0.217187 0.369769 0.316804 -0.173608 0.341291 0.308681 -0.143683 0.310310 0.302958 -0.116291 0.278504 0.298022 -0.089841 0.275527 0.321889 -0.104653 0.314549 0.213238 -0.280506 0.273961 0.243317 -0.240351 0.229149 0.275259 -0.208849 0.199017 0.296293 -0.188729 0.167556 0.317127 -0.171526 0.135515 0.338241 -0.156952 0.150193 0.344410 -0.180514 0.361239 0.230119 -0.347566 
9.536000 0.168097 0.374586 -0.122170 0.170331 0.406864 -0.138363 0.130402 0.424715 -0.129016 0.152592 0.439226 -0.145523 0.176786 0.435950 -0.165598 0.256119 0.422606 -0.229504 0.306723 0.363445 -0.258032 0.326520 0.283047 -0.263891 0.247248 0.461810 -0.157014 0.286055 0.414676 -0.184997 0.322707 0.367785 -0.215303 0.295639 0.337229 -0.189758 0.273268 0.304195 -0.162454 0.251823 0.271684 -0.136708 0.275906 0.250326 -0.148707 0.174328 0.428261 -0.229139 0.179451 0.366641 -0.254971 0.185371 0.304776 -0.281109 0.157916 0.292164 -0.243687 0.131015 0.280149 -0.206427 0.105974 0.268628 -0.168312 0.131670 0.248149 -0.158699 0.373669 0.225213 -0.259967 0.369509 0.266497 -0.211963 0.364332 0.309889 -0.166632 0.334877 0.300410 -0.137920 0.303962 0.293358 -0.111169 0.272840 0.286730 -0.084907 0.272579 0.311026 -0.099337 0.312392 0.211596 -0.276337 0.270555 0.238826 -0.235699 0.225068 0.266987 -0.200630 0.195135 0.285752 -0.177991 0.162437 0.305764 -0.161061 0.128868 0.325633 -0.147158 0.142588 0.331948 -0.171300 0.359359 0.229947 -0.343402 
9.568000 0.180332 0.373619 -0.127259 0.180509 0.407306 -0.140444 0.138741 0.421224 -0.131417 0.160276 0.438924 -0.145511 0.183834 0.435628 -0.166030 0.260812 0.423033 -0.231918 0.310306 0.362618 -0.259217 0.330088 0.282423 -0.264156 0.249521 0.466665 -0.161797 0.287921 0.417463 -0.186320 0.323248 0.368258 -0.214268 0.297415 0.334352 -0.191769 0.277874 0.297943 -0.166864 0.260077 0.261714 -0.140734 0.287545 0.241830 -0.147705 0.178795 0.424976 -0.231900 0.185411 0.361566 -0.252939 0.191889 0.298024 -0.274742 0.157969 0.282002 -0.244596 0.124766 0.266579 -0.214105 0.094761 0.251378 -0.180893 0.120952 0.237373 -0.163807 0.377806 0.225001 -0.262384 0.373529 0.267800 -0.215741 0.368749 0.312344 -0.171106 0.340115 0.301182 -0.142059 0.309523 0.291976 -0.115281 0.278426 0.283268 -0.089013 0.276352 0.307150 -0.103934 0.315658 0.210444 -0.272652 0.272818 0.236475 -0.231343 0.223891 0.263154 -0.200527 0.190229 0.278138 -0.180416 0.154930 0.293308 -0.164514 0.118689 0.308682 -0.152257 0.130947 0.317269 -0.176556 0.357408 0.227443 -0.344737 
9.600000 0.171790 0.377334 -0.131845 0.171012 0.410193 -0.146719 0.129013 0.423074 -0.138254 0.150086 0.440479 -0.153287 0.175222 0.437374 -0.172047 0.258108 0.424313 -0.230603 0.307085 0.365302 -0.262326 0.325848 0.284626 -0.265905 0.247950 0.464345 -0.158153 0.287991 0.418149 -0.185530 0.325374 0.372608 -0.215773 0.298744 0.340385 -0.191618 0.275946 0.305667 -0.166228 0.258625 0.270859 -0.141374 0.285277 0.253867 -0.155058 0.176289 0.424669 -0.228397 0.184229 0.364663 -0.257225 0.191972 0.304558 -0.287303 0.162174 0.295346 -0.250762 0.133964 0.286895 -0.213546 0.109550 0.278828 -0.174051 0.136333 0.261005 -0.162261 0.372411 0.226492 -0.259702 0.369176 0.269988 -0.213208 0.365168 0.315946 -0.169922 0.336331 0.306377 -0.140845 0.305816 0.297929 -0.114075 0.274547 0.289758 -0.088865 0.275383 0.314071 -0.103343 0.312105 0.212840 -0.277780 0.271115 0.242871 -0.238227 0.225354 0.274928 -0.206926 0.195278 0.295932 -0.186695 0.164094 0.317813 -0.169416 0.131686 0.338558 -0.155832 0.140873 0.342054 -0.182608 0.359604 0.228953 -0.343610 
9.632000 0.163790 0.380958 -0.110036 0.167121 0.411010 -0.129950 0.125893 0.427289 -0.128702 0.149662 0.440776 -0.143872 0.174421 0.437491 -0.163763 0.256623 0.424026 -0.225893 0.306777 0.365690 -0.256630 0.325308 0.285205 -0.263262 0.248656 0.463726 -0.154589 0.287737 0.416808 -0.182598 0.324934 0.369912 -0.212384 0.297683 0.338755 -0.187639 0.275954 0.303655 -0.161936 0.256151 0.268365 -0.138653 0.281338 0.247852 -0.151021 0.175480 0.427927 -0.220766 0.181904 0.367901 -0.250405 0.188278 0.307906 -0.280658 0.159525 0.300553 -0.242855 0.132305 0.293107 -0.204655 0.109012 0.285183 -0.164438 0.131713 0.260729 -0.156497 0.371697 0.226679 -0.260636 0.369661 0.266678 -0.211386 0.365715 0.309372 -0.165093 0.336872 0.298616 -0.136063 0.305590 0.289803 -0.109827 0.273468 0.281115 -0.085059 0.275352 0.305812 -0.098611 0.309587 0.214249 -0.275977 0.268037 0.242737 -0.234875 0.223471 0.272805 -0.200217 0.194413 0.293131 -0.177445 0.164799 0.315067 -0.157496 0.134193 0.336946 -0.140180 0.146052 0.341191 -0.165658 0.358215 0.234690 -0.344408 
9.664000 0.154616 0.380407 -0.136125 0.164192 0.411893 -0.151210 0.125705 0.434409 -0.150656 0.152563 0.445879 -0.161799 0.177965 0.441650 -0.180292 0.261655 0.424869 -0.237889 0.308259 0.363181 -0.266078 0.322735 0.282485 -0.268031 0.251621 0.466903 -0.167622 0.291530 0.418449 -0.192085 0.328866 0.369703 -0.219453 0.300698 0.340459 -0.193234 0.275636 0.309526 -0.165609 0.251391 0.278481 -0.137234 0.266896 0.247801 -0.140153 0.179972 0.427799 -0.238229 0.182698 0.364528 -0.260711 0.184979 0.301096 -0.284009 0.149119 0.290218 -0.253789 0.114401 0.279200 -0.222368 0.080782 0.267839 -0.189949 0.101474 0.243945 -0.176538 0.367199 0.222946 -0.262786 0.369444 0.267799 -0.217712 0.371067 0.314138 -0.174477 0.343799 0.305533 -0.143561 0.314433 0.299350 -0.114757 0.284453 0.293650 -0.086443 0.280590 0.317176 -0.101561 0.302805 0.211621 -0.275845 0.256036 0.237162 -0.238596 0.205355 0.262740 -0.207087 0.172310 0.279066 -0.186606 0.138230 0.295192 -0.168206 0.103473 0.311287 -0.151203 0.116030 0.321160 -0.174558 0.350108 0.223732 -0.346155 
9.700000 0.178187 0.383954 -0.120588 0.180035 0.414754 -0.139419 0.137181 0.427047 -0.141212 0.160685 0.443375 -0.153710 0.185921 0.438535 -0.171956 0.268387 0.419568 -0.229072 0.315736 0.358278 -0.258712 0.333920 0.277517 -0.263969 0.261448 0.455713 -0.154762 0.296538 0.407907 -0.186262 0.329598 0.360514 -0.219740 0.300519 0.333914 -0.191903 0.276570 0.303235 -0.162809 0.252845 0.272524 -0.136073 0.273062 0.247507 -0.148577 0.187161 0.431360 -0.229132 0.201139 0.369586 -0.251326 0.214622 0.307829 -0.274672 0.176233 0.304258 -0.245910 0.139238 0.300240 -0.215908 0.104835 0.295055 -0.183967 0.119984 0.266512 -0.172514 0.380114 0.219068 -0.259702 0.374227 0.260714 -0.212265 0.367732 0.304188 -0.167409 0.337897 0.295205 -0.138871 0.306987 0.288417 -0.112386 0.275471 0.282607 -0.086871 0.282161 0.306965 -0.099646 0.317795 0.206351 -0.275847 0.275354 0.236199 -0.237741 0.230460 0.267203 -0.204669 0.202200 0.288451 -0.182297 0.174124 0.311649 -0.161700 0.145578 0.334797 -0.142734 0.155092 0.340263 -0.169041 0.366196 0.223203 -0.342877 
9.736000 0.156878 0.381975 -0.103841 0.165881 0.409754 -0.125265 0.127607 0.431960 -0.127836 0.154019 0.440786 -0.142054 0.177674 0.436474 -0.163175 0.256026 0.418990 -0.229471 0.305722 0.360836 -0.260872 0.324335 0.280781 -0.265118 0.256164 0.453969 -0.155322 0.291497 0.406951 -0.188481 0.326094 0.360175 -0.221832 0.298741 0.333367 -0.192893 0.273059 0.306164 -0.162350 0.248485 0.279236 -0.132401 0.265399 0.251927 -0.144823 0.175361 0.428905 -0.221519 0.188315 0.368490 -0.247808 0.201044 0.308142 -0.274988 0.164461 0.307010 -0.243827 0.129122 0.305375 -0.212069 0.098232 0.302375 -0.176959 0.112150 0.272211 -0.168516 0.370820 0.222274 -0.261265 0.370933 0.264389 -0.214052 0.368106 0.309711 -0.171076 0.339393 0.301834 -0.141085 0.308681 0.296615 -0.114147 0.277247 0.292371 -0.087579 0.284879 0.316020 -0.100928 0.308183 0.209553 -0.275192 0.266154 0.240268 -0.235590 0.220035 0.271619 -0.200814 0.190392 0.291762 -0.178485 0.160189 0.312286 -0.156877 0.129719 0.333005 -0.136310 0.141347 0.341005 -0.160784 0.358375 0.226882 -0.344045 
9.768000 0.170481 0.379646 -0.113810 0.177365 0.410873 -0.130766 0.137152 0.430185 -0.130999 0.162926 0.443135 -0.143016 0.186116 0.439395 -0.164153 0.262185 0.424314 -0.231131 0.308488 0.364281 -0.264170 0.325640 0.283723 -0.267382 0.260521 0.461580 -0.157202 0.296608 0.414361 -0.188621 0.330748 0.367400 -0.222163 0.300479 0.343476 -0.193327 0.273554 0.316725 -0.162837 0.249888 0.289667 -0.133642 0.268928 0.264806 -0.147900 0.180902 0.431756 -0.223660 0.186801 0.369734 -0.248520 0.192621 0.307688 -0.274333 0.156749 0.299337 -0.243401 0.121752 0.290863 -0.212236 0.088625 0.282185 -0.179231 0.103599 0.252051 -0.172523 0.371251 0.224895 -0.262617 0.370828 0.268123 -0.215966 0.368855 0.313734 -0.172323 0.340447 0.307832 -0.141832 0.309068 0.305397 -0.115019 0.276996 0.303800 -0.088855 0.287250 0.326706 -0.101847 0.308928 0.212402 -0.277484 0.265211 0.238923 -0.237726 0.218118 0.265618 -0.202657 0.186649 0.282345 -0.180211 0.154760 0.299067 -0.158954 0.122509 0.315957 -0.138398 0.136314 0.325754 -0.161061 0.356427 0.228424 -0.346128 
9.800000 0.161279 0.379628 -0.109096 0.169309 0.410057 -0.126986 0.130268 0.431333 -0.126806 0.156349 0.442630 -0.139812 0.180258 0.438562 -0.160419 0.259009 0.422003 -0.225645 0.306942 0.361741 -0.257019 0.326203 0.281013 -0.259378 0.254014 0.460032 -0.152534 0.290855 0.412754 -0.182930 0.325351 0.365438 -0.215454 0.296728 0.337769 -0.187885 0.271488 0.307437 -0.159253 0.248298 0.278153 -0.129595 0.268271 0.252285 -0.140567 0.177777 0.430195 -0.222905 0.181815 0.367373 -0.246315 0.185536 0.304581 -0.270582 0.150461 0.296359 -0.238664 0.115448 0.288230 -0.207176 0.081664 0.279477 -0.175207 0.091817 0.246690 -0.174532 0.373287 0.222990 -0.255269 0.370769 0.266575 -0.209554 0.366613 0.312147 -0.166854 0.337608 0.301709 -0.137862 0.306427 0.294168 -0.111600 0.274506 0.287252 -0.086312 0.282669 0.312017 -0.097125 0.310201 0.209344 -0.266420 0.266680 0.237240 -0.227207 0.218241 0.266311 -0.195649 0.186471 0.285310 -0.175445 0.153483 0.304662 -0.158242 0.119742 0.324049 -0.142680 0.136349 0.332784 -0.163857 0.355118 0.223797 -0.338107 
9.836000 0.177846 0.385558 -0.124244 0.179210 0.417177 -0.141771 0.136725 0.430470 -0.139700 0.159607 0.446947 -0.153174 0.183894 0.441804 -0.172420 0.263184 0.421370 -0.232706 0.307675 0.359365 -0.264888 0.327718 0.279041 -0.265073 0.260124 0.459193 -0.158705 0.295537 0.411792 -0.190418 0.328839 0.364698 -0.223959 0.302222 0.337427 -0.194126 0.279800 0.306925 -0.163717 0.256211 0.276901 -0.135503 0.275838 0.250843 -0.146558 0.181932 0.431459 -0.227726 0.189125 0.368306 -0.249115 0.195901 0.305229 -0.271884 0.159696 0.302517 -0.240384 0.123896 0.299308 -0.209074 0.089337 0.294772 -0.177495 0.094716 0.260865 -0.177106 0.375562 0.222096 -0.259389 0.374838 0.268203 -0.215883 0.373967 0.315592 -0.174608 0.346370 0.301992 -0.145519 0.317001 0.290483 -0.118659 0.286608 0.279970 -0.093324 0.293110 0.306275 -0.101616 0.313752 0.206468 -0.269741 0.273843 0.238681 -0.230984 0.229009 0.272118 -0.200758 0.199730 0.294748 -0.181102 0.169948 0.318360 -0.164873 0.139571 0.342316 -0.151328 0.153800 0.346202 -0.175822 0.357255 0.220370 -0.341903 
9.868000 0.166570 0.384837 -0.104076 0.171028 0.415332 -0.123151 0.129785 0.431608 -0.123640 0.154382 0.445326 -0.137125 0.177166 0.440799 -0.158816 0.252224 0.422135 -0.227599 0.299013 0.362248 -0.260989 0.321592 0.282704 -0.262634 0.250097 0.460409 -0.154631 0.287277 0.413883 -0.185943 0.322228 0.367391 -0.219539 0.296964 0.339089 -0.189525 0.272329 0.309958 -0.159398 0.247488 0.281309 -0.130682 0.265361 0.253006 -0.138355 0.171024 0.429694 -0.221336 0.178673 0.367217 -0.244707 0.186164 0.304733 -0.268776 0.152587 0.300212 -0.234641 0.119051 0.295349 -0.201118 0.086129 0.289501 -0.168068 0.088892 0.255502 -0.172204 0.365297 0.222064 -0.258760 0.368214 0.269063 -0.215660 0.369338 0.316704 -0.173546 0.342170 0.303082 -0.144495 0.312379 0.292023 -0.117412 0.282097 0.281475 -0.090543 0.289046 0.307755 -0.098248 0.306238 0.210216 -0.267356 0.265480 0.241217 -0.227639 0.220846 0.274238 -0.194464 0.191955 0.296225 -0.173173 0.162989 0.319460 -0.154080 0.133607 0.343199 -0.136973 0.147184 0.347841 -0.161513 0.348634 0.223900 -0.340829 
9.904000 0.182443 0.405030 -0.113143 0.184256 0.432649 -0.136485 0.141635 0.444987 -0.139213 0.165034 0.458821 -0.154547 0.189445 0.451143 -0.173151 0.268898 0.421640 -0.231274 0.312804 0.357431 -0.259572 0.329788 0.276533 -0.262376 0.266995 0.458973 -0.157747 0.298221 0.407650 -0.188344 0.326812 0.356453 -0.220642 0.303199 0.332940 -0.185802 0.281505 0.306773 -0.151205 0.255222 0.279858 -0.121661 0.269737 0.250958 -0.133903 0.188948 0.437739 -0.229185 0.190934 0.373413 -0.248417 0.192403 0.309048 -0.268790 0.160142 0.327041 -0.238213 0.128039 0.344640 -0.207403 0.095621 0.361017 -0.177128 0.080215 0.330317 -0.177473 0.376274 0.218462 -0.260147 0.375071 0.264206 -0.216050 0.376073 0.310113 -0.172471 0.349819 0.294672 -0.143445 0.322935 0.280816 -0.114973 0.297139 0.266721 -0.085339 0.303403 0.293442 -0.092208 0.311851 0.204667 -0.267774 0.275264 0.238446 -0.227839 0.234963 0.274565 -0.195663 0.209432 0.299815 -0.174046 0.184506 0.327465 -0.155368 0.158997 0.355374 -0.139446 0.172790 0.358617 -0.164371 0.352069 0.217560 -0.341530 
9.936000 0.181531 0.380907 -0.132889 0.186070 0.412965 -0.148959 0.144670 0.430010 -0.147739 0.169333 0.444894 -0.159851 0.193006 0.438937 -0.179634 0.270491 0.417998 -0.241938 0.314487 0.353067 -0.268439 0.333178 0.272517 -0.265737 0.267584 0.462078 -0.171459 0.297585 0.407821 -0.197625 0.322866 0.353671 -0.227325 0.298234 0.330637 -0.192839 0.273796 0.305964 -0.159559 0.249573 0.280623 -0.127431 0.268308 0.253557 -0.137455 0.189468 0.428700 -0.237991 0.191195 0.363618 -0.254106 0.192515 0.298454 -0.271411 0.155840 0.296340 -0.240363 0.119947 0.293963 -0.209125 0.085441 0.290996 -0.176858 0.085230 0.256950 -0.181530 0.380546 0.215472 -0.258079 0.376006 0.262723 -0.215612 0.371292 0.311139 -0.175045 0.343692 0.300708 -0.145235 0.315245 0.291015 -0.116414 0.286198 0.281514 -0.088093 0.292787 0.306771 -0.098811 0.317357 0.200156 -0.268556 0.273535 0.228756 -0.230945 0.225528 0.258512 -0.200676 0.193768 0.278101 -0.181191 0.161101 0.297922 -0.164444 0.127595 0.317882 -0.150034 0.149383 0.328543 -0.164683 0.359594 0.208824 -0.340180 
9.968000 0.157899 0.384558 -0.099661 0.166301 0.412124 -0.121610 0.127988 0.434369 -0.123448 0.154040 0.443041 -0.138417 0.177197 0.437952 -0.159903 0.253968 0.417803 -0.227349 0.300958 0.357274 -0.259354 0.322450 0.277177 -0.262363 0.254548 0.456224 -0.154671 0.288475 0.408189 -0.187728 0.320775 0.360300 -0.222058 0.294811 0.336699 -0.188987 0.268592 0.313532 -0.155473 0.242984 0.291033 -0.122611 0.260048 0.262651 -0.131237 0.173107 0.429120 -0.220142 0.180028 0.367028 -0.244522 0.186588 0.304949 -0.269406 0.152455 0.296058 -0.236601 0.118385 0.286887 -0.203899 0.084381 0.277532 -0.171213 0.087088 0.243742 -0.176698 0.371519 0.220709 -0.261518 0.369616 0.264739 -0.216382 0.366087 0.310348 -0.173670 0.340554 0.300782 -0.141910 0.312238 0.293705 -0.112231 0.282789 0.287140 -0.083706 0.290208 0.311561 -0.095728 0.308391 0.204790 -0.266695 0.266164 0.232712 -0.226498 0.219260 0.261988 -0.193861 0.188234 0.281225 -0.172910 0.156495 0.300940 -0.154048 0.124151 0.320765 -0.136615 0.143527 0.337836 -0.148135 0.349014 0.218929 -0.340245 
10.000000 0.172066 0.391122 -0.109699 0.177799 0.421005 -0.129296 0.137073 0.438848 -0.130695 0.162268 0.451630 -0.144059 0.184976 0.446180 -0.165432 0.259377 0.425088 -0.233341 0.306858 0.363087 -0.260954 0.326174 0.282790 -0.257791 0.256490 0.466287 -0.161755 0.292213 0.417473 -0.191215 0.325576 0.368910 -0.223064 0.301298 0.342670 -0.190581 0.278728 0.315323 -0.157579 0.255836 0.288052 -0.127392 0.275497 0.262541 -0.139612 0.178140 0.434105 -0.228597 0.183019 0.369302 -0.245249 0.187715 0.304368 -0.262545 0.153350 0.295378 -0.230083 0.118863 0.286069 -0.198391 0.084271 0.276252 -0.167778 0.085518 0.243365 -0.177704 0.373783 0.226064 -0.249446 0.374424 0.275269 -0.209510 0.374745 0.325740 -0.172028 0.348077 0.312945 -0.142433 0.319470 0.301185 -0.114664 0.290191 0.289651 -0.087413 0.296455 0.315573 -0.096472 0.311296 0.210219 -0.259879 0.271290 0.244816 -0.222732 0.227226 0.280424 -0.193572 0.197259 0.302725 -0.174043 0.166102 0.324139 -0.156440 0.134190 0.345513 -0.140512 0.150358 0.352272 -0.162681 0.354033 0.219151 -0.331495 
10.032000 0.183074 0.400518 -0.107008 0.184012 0.430432 -0.127213 0.140968 0.442174 -0.127820 0.163748 0.458158 -0.141955 0.186810 0.451642 -0.162429 0.262637 0.426435 -0.226270 0.306215 0.363686 -0.259068 0.328659 0.283827 -0.259152 0.265424 0.468927 -0.154919 0.297585 0.419838 -0.187655 0.326728 0.370981 -0.222460 0.300497 0.349275 -0.187844 0.278115 0.324582 -0.152099 0.256201 0.299762 -0.118328 0.274112 0.272357 -0.129088 0.182247 0.435057 -0.214725 0.192014 0.372900 -0.237926 0.201033 0.310728 -0.262330 0.165089 0.306081 -0.230650 0.129218 0.300989 -0.199227 0.093281 0.295186 -0.168463 0.089616 0.262757 -0.179226 0.378545 0.228851 -0.253250 0.376089 0.275832 -0.210484 0.371904 0.324604 -0.170523 0.345750 0.318309 -0.138085 0.317938 0.313216 -0.107653 0.289288 0.308566 -0.078110 0.296324 0.332276 -0.091765 0.314969 0.211058 -0.264603 0.277862 0.246120 -0.225739 0.236935 0.282287 -0.193111 0.210418 0.306785 -0.171580 0.183170 0.331650 -0.152674 0.154819 0.356560 -0.136435 0.166331 0.359332 -0.162381 0.357885 0.223342 -0.335021 
10.100000 0.181168 0.399318 -0.115562 0.183764 0.428991 -0.136229 0.141366 0.442353 -0.137891 0.165017 0.457121 -0.151950 0.189218 0.450196 -0.170988 0.268449 0.424086 -0.230364 0.311945 0.359274 -0.259961 0.328754 0.277694 -0.259145 0.265703 0.467507 -0.159186 0.299255 0.417409 -0.188183 0.329528 0.367542 -0.219926 0.302331 0.342481 -0.188758 0.279208 0.313612 -0.156984 0.258372 0.283278 -0.127618 0.275540 0.257739 -0.143436 0.187631 0.436408 -0.226864 0.190632 0.373939 -0.250670 0.193786 0.311646 -0.275682 0.160132 0.307105 -0.241595 0.126129 0.300900 -0.208590 0.091834 0.292895 -0.177329 0.090159 0.259947 -0.187048 0.374006 0.219182 -0.249833 0.373474 0.267556 -0.208761 0.373241 0.317292 -0.170422 0.345500 0.306911 -0.140551 0.316787 0.298326 -0.111704 0.287032 0.290452 -0.084343 0.294027 0.315627 -0.095181 0.312015 0.205800 -0.266511 0.274009 0.242376 -0.231030 0.233636 0.279841 -0.201151 0.206550 0.305128 -0.181413 0.179167 0.331724 -0.164692 0.151574 0.358705 -0.149972 0.165051 0.360253 -0.175127 0.358703 0.215419 -0.333286 
10.132000 0.182787 0.405918 -0.121378 0.181924 0.435096 -0.142803 0.138809 0.445944 -0.141448 0.160364 0.461801 -0.157551 0.184983 0.454294 -0.175703 0.265814 0.426287 -0.231325 0.310342 0.361488 -0.258367 0.329133 0.280771 -0.257460 0.262103 0.475412 -0.164098 0.297054 0.423059 -0.187259 0.328902 0.370613 -0.213664 0.300555 0.344489 -0.184836 0.276530 0.315877 -0.154613 0.253073 0.286560 -0.125021 0.265219 0.257845 -0.140017 0.184410 0.433545 -0.226172 0.192438 0.372510 -0.252453 0.200271 0.311628 -0.280412 0.166542 0.317023 -0.246771 0.132815 0.321847 -0.213166 0.099023 0.325466 -0.180439 0.089855 0.293224 -0.188073 0.375047 0.223383 -0.245948 0.372280 0.270609 -0.203622 0.370559 0.319387 -0.163350 0.341482 0.309678 -0.134435 0.311493 0.301675 -0.106851 0.280118 0.294759 -0.081044 0.287649 0.319646 -0.092043 0.313746 0.208541 -0.265412 0.275315 0.246072 -0.231217 0.233848 0.283780 -0.202652 0.206892 0.309347 -0.182961 0.179868 0.335616 -0.165781 0.152361 0.362169 -0.150858 0.164296 0.363501 -0.176873 0.363815 0.219939 -0.330752 
10.196000 0.187745 0.393834 -0.123083 0.184865 0.423460 -0.143598 0.142926 0.436493 -0.135128 0.162420 0.451588 -0.154252 0.186852 0.445255 -0.173103 0.266679 0.421005 -0.232215 0.312950 0.357489 -0.259551 0.329370 0.275946 -0.262310 0.261929 0.464341 -0.161402 0.296544 0.413761 -0.188806 0.328941 0.363684 -0.218475 0.299374 0.338118 -0.189854 0.274300 0.310215 -0.159367 0.251649 0.282457 -0.127905 0.267708 0.254905 -0.140985 0.185478 0.430665 -0.229692 0.189899 0.367791 -0.252388 0.194044 0.304808 -0.276071 0.161542 0.305313 -0.240702 0.129734 0.305616 -0.205147 0.097546 0.305031 -0.170682 0.091178 0.272983 -0.181445 0.374208 0.216572 -0.256344 0.372185 0.261431 -0.211898 0.368419 0.308278 -0.170975 0.339765 0.302191 -0.140685 0.310264 0.297840 -0.111904 0.280001 0.294179 -0.084117 0.287868 0.317687 -0.097659 0.311154 0.204835 -0.271337 0.271733 0.238742 -0.233701 0.229291 0.273857 -0.201904 0.201327 0.297473 -0.181244 0.173661 0.322998 -0.163599 0.145611 0.348824 -0.147669 0.159538 0.351892 -0.172453 0.359577 0.217670 -0.338962 
10.232000 0.189524 0.394466 -0.114378 0.188764 0.423600 -0.135839 0.147972 0.439397 -0.127792 0.168407 0.452306 -0.147495 0.191819 0.445855 -0.167822 0.267872 0.418721 -0.232000 0.313013 0.356607 -0.263293 0.329167 0.275732 -0.266531 0.264411 0.455600 -0.157901 0.299024 0.408168 -0.190231 0.332028 0.361305 -0.224082 0.302733 0.338244 -0.193162 0.277928 0.311178 -0.160969 0.254925 0.283307 -0.130569 0.271461 0.256321 -0.144489 0.187243 0.429638 -0.228774 0.193314 0.367190 -0.252763 0.199078 0.304542 -0.277595 0.166248 0.305198 -0.242453 0.133346 0.305901 -0.207434 0.100235 0.306364 -0.172703 0.090898 0.274457 -0.181330 0.374021 0.216679 -0.259717 0.372795 0.260919 -0.213973 0.370139 0.307304 -0.171217 0.341663 0.301570 -0.140661 0.311719 0.297736 -0.112249 0.281185 0.294684 -0.084609 0.289209 0.317744 -0.098863 0.311197 0.204634 -0.277558 0.273440 0.240230 -0.239706 0.233465 0.276292 -0.205627 0.207559 0.300065 -0.182539 0.181007 0.324506 -0.161517 0.154139 0.349206 -0.141866 0.165219 0.352749 -0.167802 0.361111 0.218277 -0.343327 
10.296000 0.180606 0.391851 -0.120498 0.181518 0.422098 -0.140310 0.140099 0.437545 -0.134938 0.162071 0.451695 -0.151994 0.186572 0.445801 -0.170948 0.266530 0.422632 -0.230329 0.312118 0.360673 -0.261472 0.328939 0.279722 -0.264449 0.264053 0.460503 -0.156655 0.297937 0.412082 -0.188723 0.328911 0.363888 -0.223557 0.299155 0.341723 -0.192708 0.272917 0.316870 -0.159977 0.249036 0.291866 -0.127358 0.267806 0.264309 -0.136244 0.185579 0.433282 -0.225529 0.191991 0.370355 -0.247904 0.198357 0.307476 -0.271549 0.161583 0.308266 -0.240686 0.125613 0.308515 -0.209701 0.090187 0.307351 -0.179160 0.085876 0.274269 -0.187535 0.374624 0.220913 -0.260524 0.371605 0.265361 -0.215231 0.367492 0.311594 -0.172132 0.339651 0.307720 -0.140847 0.309532 0.305921 -0.112188 0.279099 0.304012 -0.083729 0.286625 0.326586 -0.098863 0.310647 0.208425 -0.272269 0.271984 0.241881 -0.232639 0.228700 0.277041 -0.200533 0.200161 0.300469 -0.180475 0.171881 0.326364 -0.163815 0.143147 0.352809 -0.149540 0.153206 0.355007 -0.176150 0.357017 0.221851 -0.342887 
10.328000 0.169013 0.383376 -0.113027 0.173722 0.413315 -0.132809 0.136082 0.435578 -0.124675 0.159001 0.445950 -0.143177 0.183337 0.441380 -0.163086 0.263273 0.422531 -0.225617 0.310207 0.362542 -0.258220 0.327778 0.282018 -0.262986 0.259754 0.458626 -0.151616 0.295055 0.411533 -0.184373 0.328497 0.364637 -0.219028 0.299160 0.340607 -0.189222 0.273006 0.314342 -0.157930 0.249388 0.287752 -0.127059 0.272294 0.262956 -0.133938 0.182156 0.430878 -0.221265 0.188282 0.368739 -0.245907 0.194187 0.306583 -0.271485 0.158538 0.300451 -0.239804 0.122909 0.293938 -0.208785 0.087647 0.286346 -0.178480 0.087643 0.253277 -0.187895 0.374173 0.223640 -0.260538 0.372426 0.266175 -0.213285 0.368051 0.311345 -0.169199 0.341402 0.307267 -0.136890 0.311757 0.305482 -0.107793 0.280470 0.304274 -0.080905 0.287385 0.326130 -0.097368 0.310380 0.210765 -0.272486 0.269245 0.240145 -0.232003 0.223911 0.271677 -0.198974 0.194245 0.292722 -0.177838 0.164229 0.315887 -0.160073 0.133508 0.339482 -0.144613 0.145425 0.345455 -0.169811 0.355931 0.227582 -0.343622 
10.360000 0.176100 0.384883 -0.112123 0.181042 0.415306 -0.131101 0.142653 0.436918 -0.123794 0.166008 0.448062 -0.141279 0.189050 0.443066 -0.162387 0.264149 0.423263 -0.229571 0.311069 0.361867 -0.259336 0.329082 0.281147 -0.263449 0.261072 0.460535 -0.155871 0.295492 0.412466 -0.187873 0.327289 0.364598 -0.222296 0.299628 0.339831 -0.191566 0.276514 0.312329 -0.159302 0.253985 0.284119 -0.128201 0.275904 0.258377 -0.135598 0.183152 0.434440 -0.225799 0.191235 0.371603 -0.247996 0.198978 0.308734 -0.271015 0.163725 0.303099 -0.238761 0.128456 0.296914 -0.207088 0.093188 0.289776 -0.176368 0.092134 0.256664 -0.185530 0.375693 0.222880 -0.260963 0.373176 0.267090 -0.215692 0.369963 0.313055 -0.173217 0.343397 0.306501 -0.141220 0.315048 0.302354 -0.111452 0.285297 0.299218 -0.083366 0.291553 0.322407 -0.098309 0.312707 0.209419 -0.271038 0.273106 0.240342 -0.230966 0.230061 0.272921 -0.197664 0.201859 0.294926 -0.175725 0.172645 0.318441 -0.157407 0.142999 0.342219 -0.141209 0.154650 0.347262 -0.166680 0.355945 0.224949 -0.343213 
10.396000 0.173972 0.384348 -0.093626 0.178681 0.413701 -0.114338 0.138330 0.432035 -0.113332 0.162648 0.443846 -0.129017 0.184327 0.439610 -0.152050 0.255929 0.421492 -0.225275 0.303602 0.362839 -0.258885 0.323784 0.282925 -0.263800 0.257289 0.456664 -0.151222 0.291714 0.409911 -0.185649 0.323775 0.363257 -0.222025 0.298291 0.336470 -0.191160 0.277005 0.307538 -0.158873 0.254985 0.278946 -0.128313 0.275092 0.252834 -0.138690 0.175302 0.428894 -0.215643 0.188493 0.367456 -0.239493 0.201187 0.305918 -0.264158 0.166605 0.301190 -0.231026 0.133059 0.295392 -0.197585 0.099434 0.287705 -0.165559 0.095860 0.255609 -0.177419 0.371985 0.226083 -0.262147 0.371770 0.270045 -0.216272 0.370623 0.315788 -0.172681 0.343883 0.304545 -0.141798 0.315029 0.295328 -0.113163 0.285129 0.286575 -0.085897 0.291510 0.311695 -0.097161 0.308869 0.210864 -0.272306 0.268979 0.239202 -0.230480 0.226917 0.269416 -0.193336 0.200540 0.290314 -0.168532 0.174669 0.313459 -0.145193 0.148751 0.337420 -0.123642 0.157796 0.343762 -0.149914 0.351760 0.229540 -0.344898 
10.428000 0.183819 0.383115 -0.107999 0.184376 0.414444 -0.126135 0.142402 0.428466 -0.121211 0.164474 0.444022 -0.136858 0.186081 0.439729 -0.159541 0.256794 0.421316 -0.231833 0.305755 0.362868 -0.263701 0.326952 0.283149 -0.267709 0.256374 0.457729 -0.157853 0.291422 0.411434 -0.192240 0.324002 0.365198 -0.228740 0.299991 0.340547 -0.195184 0.279088 0.314191 -0.160298 0.259538 0.287939 -0.127049 0.279105 0.262545 -0.139673 0.175749 0.427334 -0.222809 0.188071 0.366090 -0.247534 0.200398 0.304795 -0.273246 0.166316 0.305777 -0.239604 0.132705 0.306246 -0.206030 0.098874 0.304961 -0.174002 0.093564 0.272104 -0.182711 0.375944 0.226900 -0.265558 0.374614 0.272063 -0.220950 0.372464 0.318856 -0.178494 0.347214 0.311128 -0.145851 0.319442 0.305487 -0.115618 0.291038 0.299477 -0.086133 0.296834 0.323348 -0.100066 0.313482 0.210706 -0.274966 0.275562 0.242157 -0.233544 0.233075 0.275365 -0.199790 0.204804 0.297325 -0.178037 0.176453 0.320501 -0.159070 0.147959 0.344473 -0.142380 0.160143 0.349120 -0.167869 0.353892 0.229516 -0.349014 
10.464000 0.179132 0.383677 -0.115812 0.179468 0.414266 -0.135108 0.138886 0.430937 -0.126589 0.160040 0.444799 -0.144879 0.183050 0.439355 -0.165776 0.258199 0.418105 -0.231994 0.306280 0.356754 -0.260336 0.328486 0.276637 -0.261202 0.257739 0.457843 -0.159373 0.291319 0.408543 -0.190591 0.322623 0.359288 -0.223523 0.298730 0.330531 -0.192921 0.278239 0.299765 -0.161531 0.256270 0.268526 -0.132572 0.278850 0.244054 -0.141654 0.177330 0.428731 -0.225168 0.187141 0.366785 -0.248905 0.196982 0.304859 -0.273891 0.163310 0.303463 -0.239859 0.129749 0.301939 -0.206827 0.096629 0.298726 -0.175082 0.093311 0.265852 -0.184783 0.377775 0.220924 -0.255352 0.375196 0.267740 -0.212431 0.371952 0.316193 -0.172163 0.345047 0.301539 -0.143261 0.317009 0.287828 -0.115581 0.288298 0.274540 -0.088352 0.291665 0.300305 -0.099319 0.316060 0.203821 -0.267436 0.273858 0.231058 -0.228186 0.229135 0.261508 -0.196920 0.199799 0.283041 -0.176418 0.170074 0.308246 -0.161672 0.139827 0.333881 -0.150571 0.162334 0.340441 -0.167164 0.357005 0.218451 -0.339057 
10.496000 0.183053 0.384869 -0.112144 0.184280 0.415327 -0.131631 0.144028 0.432825 -0.123646 0.165678 0.446059 -0.141804 0.188355 0.440506 -0.163083 0.262131 0.418027 -0.230718 0.308821 0.356778 -0.261253 0.330721 0.277062 -0.264332 0.261073 0.456005 -0.157183 0.295062 0.407646 -0.189080 0.326497 0.359443 -0.223225 0.302606 0.329941 -0.193639 0.283386 0.298049 -0.162916 0.264932 0.265523 -0.133537 0.287755 0.241556 -0.143840 0.181326 0.429321 -0.224785 0.191533 0.367740 -0.249551 0.201587 0.306104 -0.275069 0.166624 0.305543 -0.242094 0.131678 0.304762 -0.209447 0.096544 0.303239 -0.177595 0.090924 0.270401 -0.186029 0.380048 0.221565 -0.259629 0.378006 0.267404 -0.215563 0.375796 0.314622 -0.173401 0.348954 0.300494 -0.144064 0.320997 0.288095 -0.116028 0.291571 0.276670 -0.089516 0.295254 0.302460 -0.100511 0.317588 0.204440 -0.272600 0.276341 0.234137 -0.233812 0.232140 0.266735 -0.202614 0.202961 0.288982 -0.182136 0.174005 0.313074 -0.163935 0.144609 0.337597 -0.147542 0.164886 0.344505 -0.166274 0.360222 0.220350 -0.342528 
10.532000 0.177668 0.383890 -0.110128 0.179477 0.414397 -0.129480 0.139668 0.432799 -0.121289 0.161540 0.445689 -0.139463 0.184478 0.441081 -0.160779 0.259412 0.422669 -0.228756 0.306292 0.361964 -0.260537 0.326415 0.281642 -0.264958 0.257571 0.459900 -0.154838 0.291118 0.412195 -0.188021 0.322187 0.364675 -0.223091 0.297656 0.335683 -0.193407 0.278789 0.303399 -0.162698 0.263302 0.270189 -0.133115 0.286937 0.248566 -0.146352 0.178532 0.433258 -0.223288 0.189989 0.371108 -0.245925 0.201171 0.308975 -0.269684 0.164296 0.307484 -0.238989 0.128838 0.305147 -0.207521 0.094106 0.300674 -0.177034 0.092756 0.267422 -0.185794 0.374456 0.224728 -0.262295 0.372605 0.269857 -0.217503 0.370363 0.316638 -0.174743 0.343706 0.305539 -0.143926 0.315411 0.295899 -0.114842 0.285917 0.287313 -0.086948 0.288429 0.311955 -0.100523 0.311957 0.209497 -0.274095 0.271497 0.237751 -0.233216 0.227603 0.268958 -0.199785 0.198439 0.289982 -0.178171 0.169138 0.312756 -0.159016 0.139335 0.336249 -0.142155 0.157585 0.343625 -0.162715 0.355593 0.226046 -0.344181 
10.564000 0.179801 0.381511 -0.124282 0.180424 0.413944 -0.140270 0.139661 0.429833 -0.130402 0.161025 0.445439 -0.146919 0.185063 0.440928 -0.166569 0.263276 0.422516 -0.228715 0.308622 0.361508 -0.261145 0.327433 0.281312 -0.266126 0.257724 0.459008 -0.154707 0.291150 0.411288 -0.187766 0.322223 0.363713 -0.222983 0.297162 0.333990 -0.194791 0.276424 0.302140 -0.165189 0.257943 0.270114 -0.135687 0.284074 0.249051 -0.143360 0.182322 0.432956 -0.222324 0.190453 0.371344 -0.248003 0.199023 0.309840 -0.274309 0.161979 0.305062 -0.244138 0.125664 0.299515 -0.213595 0.090659 0.292996 -0.182928 0.092268 0.259281 -0.189430 0.374604 0.223757 -0.263411 0.372796 0.268313 -0.217992 0.369606 0.314992 -0.175323 0.342299 0.306520 -0.144331 0.312392 0.300662 -0.116206 0.281199 0.295818 -0.089809 0.285527 0.319468 -0.104688 0.311805 0.209465 -0.275681 0.270167 0.237318 -0.235214 0.224333 0.267778 -0.202819 0.193934 0.287972 -0.181998 0.162618 0.309687 -0.165249 0.130735 0.331874 -0.150889 0.149681 0.339917 -0.170704 0.354957 0.226094 -0.346415 
10.596000 0.182422 0.379595 -0.127951 0.181779 0.412100 -0.143746 0.141327 0.427479 -0.131762 0.161660 0.443461 -0.149185 0.185748 0.438789 -0.168665 0.263978 0.420632 -0.230096 0.310906 0.360332 -0.261953 0.328327 0.279469 -0.263951 0.262963 0.452319 -0.153224 0.294232 0.405517 -0.189749 0.323015 0.359487 -0.228088 0.297213 0.331793 -0.197824 0.275761 0.300859 -0.167105 0.258551 0.269342 -0.137662 0.285156 0.249298 -0.146904 0.183192 0.434144 -0.223572 0.191264 0.372249 -0.247946 0.199080 0.310502 -0.273702 0.161508 0.304466 -0.244350 0.124972 0.297723 -0.214171 0.090100 0.290372 -0.183216 0.095307 0.256786 -0.188266 0.374630 0.221240 -0.258582 0.373374 0.267410 -0.214847 0.369756 0.316073 -0.175069 0.341451 0.307676 -0.144947 0.311065 0.300950 -0.117565 0.279467 0.294978 -0.091526 0.283161 0.318622 -0.106588 0.311846 0.207754 -0.272335 0.269257 0.235996 -0.233046 0.222897 0.266750 -0.201775 0.192310 0.287185 -0.181685 0.161074 0.309176 -0.165135 0.129367 0.331696 -0.151434 0.147730 0.339553 -0.171959 0.355419 0.220868 -0.342214 
10.632000 0.193162 0.384528 -0.128378 0.189048 0.417742 -0.142152 0.150046 0.430600 -0.123814 0.166907 0.448284 -0.143165 0.189644 0.443137 -0.164092 0.263169 0.422965 -0.230918 0.309990 0.361846 -0.260918 0.328400 0.281412 -0.262129 0.264166 0.457225 -0.155337 0.294851 0.408292 -0.189786 0.322838 0.359795 -0.226496 0.299771 0.328855 -0.197744 0.280200 0.296368 -0.168191 0.260395 0.264031 -0.139894 0.284255 0.240952 -0.149304 0.182622 0.436387 -0.222856 0.194837 0.376352 -0.250148 0.207008 0.316455 -0.278782 0.168128 0.315833 -0.250718 0.130449 0.314694 -0.221656 0.095349 0.311989 -0.190601 0.097715 0.277773 -0.192547 0.375096 0.223911 -0.255360 0.374400 0.271224 -0.213021 0.372938 0.320239 -0.173509 0.344670 0.306976 -0.145050 0.315151 0.295654 -0.118406 0.284250 0.285531 -0.093687 0.287050 0.310582 -0.106497 0.312316 0.209343 -0.269610 0.268997 0.239710 -0.232992 0.223284 0.272987 -0.205315 0.193586 0.295775 -0.186501 0.164752 0.321096 -0.170133 0.136147 0.347310 -0.156046 0.154831 0.352882 -0.176987 0.357916 0.222039 -0.338220 
10.668000 0.195406 0.386010 -0.128831 0.193166 0.419915 -0.141421 0.153431 0.433181 -0.125309 0.172282 0.451290 -0.142488 0.194705 0.445037 -0.163595 0.266419 0.420194 -0.231791 0.312016 0.357778 -0.261140 0.329519 0.277245 -0.260597 0.266655 0.447979 -0.153950 0.296039 0.400401 -0.191312 0.324002 0.353375 -0.229960 0.299547 0.326901 -0.198419 0.282211 0.297380 -0.165036 0.267828 0.267188 -0.134035 0.294091 0.249118 -0.147298 0.187943 0.443485 -0.227580 0.200023 0.381607 -0.250646 0.211760 0.319964 -0.275234 0.170243 0.333772 -0.255208 0.128219 0.347577 -0.235934 0.087416 0.360016 -0.214897 0.084983 0.328231 -0.202232 0.375802 0.219729 -0.251922 0.374575 0.268003 -0.210326 0.371735 0.318319 -0.171923 0.343576 0.308387 -0.141774 0.314495 0.298900 -0.113323 0.283676 0.290346 -0.087870 0.284440 0.313844 -0.103662 0.312454 0.205279 -0.267825 0.271024 0.239999 -0.233102 0.226807 0.277020 -0.205846 0.198509 0.302322 -0.187832 0.170504 0.329008 -0.172903 0.142490 0.356381 -0.159696 0.159998 0.359516 -0.182169 0.360513 0.216845 -0.335896 
10.700000 0.176343 0.371764 -0.151298 0.178739 0.407262 -0.157825 0.141857 0.423192 -0.137394 0.162485 0.441082 -0.152455 0.187016 0.436111 -0.171219 0.266687 0.417243 -0.230552 0.315108 0.355989 -0.256075 0.333535 0.275982 -0.253088 0.263315 0.447476 -0.153716 0.292341 0.397409 -0.188884 0.317548 0.347651 -0.227040 0.292031 0.320598 -0.196590 0.272009 0.292296 -0.163322 0.255547 0.263426 -0.129336 0.282974 0.243191 -0.134641 0.186155 0.432260 -0.227588 0.197149 0.368028 -0.243944 0.208113 0.304021 -0.262394 0.163018 0.301602 -0.245996 0.118731 0.298933 -0.228743 0.078357 0.294387 -0.205365 0.089740 0.264344 -0.193422 0.381379 0.219429 -0.245512 0.372874 0.266844 -0.203736 0.362554 0.316113 -0.164840 0.332844 0.306949 -0.136343 0.301274 0.299106 -0.110388 0.268022 0.291462 -0.087001 0.270623 0.314240 -0.103560 0.316999 0.203744 -0.256014 0.267253 0.226568 -0.221159 0.213640 0.253067 -0.197107 0.178527 0.271214 -0.182222 0.143467 0.291045 -0.170749 0.108060 0.311604 -0.161389 0.132739 0.321853 -0.171061 0.359988 0.213393 -0.328388 
10.732000 0.178991 0.377721 -0.151048 0.177512 0.412968 -0.158558 0.138950 0.424995 -0.139003 0.157689 0.444621 -0.154340 0.182871 0.439684 -0.172474 0.264628 0.420133 -0.230042 0.313420 0.359905 -0.258438 0.332928 0.279733 -0.259671 0.259171 0.445663 -0.151789 0.290220 0.399524 -0.190223 0.316728 0.353817 -0.231959 0.290488 0.327318 -0.201366 0.270186 0.297847 -0.168707 0.255120 0.267717 -0.135029 0.282406 0.247616 -0.142124 0.184702 0.436924 -0.229381 0.197121 0.373303 -0.247244 0.209465 0.309817 -0.266662 0.164847 0.308210 -0.248899 0.120645 0.306389 -0.230705 0.080685 0.302523 -0.206863 0.092638 0.273409 -0.193155 0.380710 0.222895 -0.253817 0.370990 0.267409 -0.209277 0.359018 0.314182 -0.167704 0.328485 0.309224 -0.138935 0.295121 0.306332 -0.113839 0.261122 0.304076 -0.089436 0.261471 0.325565 -0.107749 0.317139 0.207702 -0.266807 0.268936 0.230354 -0.229812 0.216923 0.257427 -0.202719 0.182817 0.275734 -0.185795 0.148358 0.296053 -0.172310 0.114040 0.316829 -0.160773 0.137840 0.326623 -0.172884 0.362564 0.221715 -0.337356 
10.768000 0.170561 0.373023 -0.152493 0.171668 0.408529 -0.159097 0.139379 0.424158 -0.131951 0.156673 0.442173 -0.150619 0.181682 0.437581 -0.169016 0.262908 0.419324 -0.227400 0.311928 0.359288 -0.255517 0.332137 0.279460 -0.257764 0.257776 0.445562 -0.149337 0.289659 0.399103 -0.186624 0.317959 0.352948 -0.226723 0.291775 0.325884 -0.196706 0.270534 0.296536 -0.164931 0.252129 0.266402 -0.132462 0.278357 0.244582 -0.137922 0.182860 0.436875 -0.226508 0.193169 0.373624 -0.246635 0.203340 0.310516 -0.268099 0.160033 0.304856 -0.247924 0.117199 0.298879 -0.227066 0.076345 0.292153 -0.203217 0.089525 0.263000 -0.190710 0.379966 0.222721 -0.250834 0.371115 0.265283 -0.204216 0.358970 0.310574 -0.161306 0.327940 0.306226 -0.133001 0.293743 0.304638 -0.109218 0.258645 0.304111 -0.086892 0.257017 0.323847 -0.107021 0.316374 0.207756 -0.267225 0.266469 0.229428 -0.231499 0.213507 0.254097 -0.202919 0.179079 0.270357 -0.184692 0.144013 0.287800 -0.169160 0.108679 0.305926 -0.156143 0.131135 0.318387 -0.168143 0.365589 0.223872 -0.336140 
10.800000 0.176357 0.372587 -0.116323 0.179668 0.405443 -0.131223 0.150916 0.429662 -0.106999 0.168075 0.441252 -0.130378 0.190662 0.437665 -0.152336 0.263409 0.422819 -0.223985 0.312801 0.363537 -0.252899 0.332004 0.283524 -0.256833 0.258560 0.447834 -0.145865 0.291485 0.401123 -0.181730 0.322551 0.354572 -0.219158 0.297457 0.324050 -0.191832 0.275820 0.292212 -0.163421 0.254866 0.259923 -0.135494 0.280611 0.238292 -0.142515 0.183798 0.442427 -0.223477 0.197401 0.380255 -0.245249 0.210958 0.318238 -0.267911 0.169248 0.312259 -0.244688 0.128818 0.305243 -0.220103 0.091093 0.296617 -0.193465 0.103325 0.265274 -0.186805 0.378829 0.226072 -0.250844 0.373852 0.270283 -0.205114 0.368298 0.316271 -0.161480 0.338275 0.303935 -0.134474 0.305768 0.294082 -0.110465 0.273026 0.284462 -0.086892 0.266523 0.307199 -0.102330 0.317357 0.211860 -0.269200 0.270697 0.236097 -0.232205 0.222174 0.264002 -0.202153 0.190712 0.283359 -0.182411 0.159774 0.305944 -0.165394 0.128739 0.329583 -0.151036 0.147619 0.339797 -0.170087 0.367220 0.229469 -0.334574 
10.832000 0.172613 0.374544 -0.122291 0.175446 0.407199 -0.137674 0.144574 0.430800 -0.115076 0.162379 0.442618 -0.137801 0.185512 0.438971 -0.158731 0.260161 0.424173 -0.225908 0.307289 0.364684 -0.257888 0.328403 0.285291 -0.260931 0.259240 0.451823 -0.147900 0.290273 0.403885 -0.183621 0.319211 0.356221 -0.221164 0.293285 0.326673 -0.193591 0.270905 0.295344 -0.165103 0.249810 0.263501 -0.137084 0.274383 0.241401 -0.146520 0.179850 0.440853 -0.220161 0.194208 0.380663 -0.246189 0.208481 0.320784 -0.273484 0.166557 0.315150 -0.250668 0.125693 0.309016 -0.227144 0.089054 0.301161 -0.199088 0.103542 0.271440 -0.190084 0.376697 0.229190 -0.253894 0.370957 0.272375 -0.207276 0.363793 0.317355 -0.162957 0.333907 0.304765 -0.135952 0.301867 0.294770 -0.111493 0.269298 0.285453 -0.087673 0.264399 0.308638 -0.103123 0.314426 0.213361 -0.272404 0.267829 0.239489 -0.235915 0.218622 0.268691 -0.206731 0.186785 0.288208 -0.188025 0.155192 0.309648 -0.171180 0.123599 0.332064 -0.156781 0.143618 0.340748 -0.175244 0.365054 0.230888 -0.338113 
10.868000 0.170129 0.372278 -0.138015 0.172310 0.407190 -0.147299 0.144311 0.426583 -0.118060 0.160200 0.442290 -0.139855 0.183640 0.438743 -0.160652 0.260486 0.425342 -0.226749 0.308267 0.365671 -0.257497 0.326823 0.285542 -0.259536 0.261244 0.456182 -0.150210 0.292485 0.406625 -0.183812 0.321187 0.357250 -0.219625 0.293224 0.328387 -0.193015 0.268926 0.297908 -0.164715 0.246430 0.266875 -0.136210 0.270663 0.243551 -0.143632 0.180029 0.439375 -0.219232 0.187464 0.379523 -0.248519 0.194913 0.319905 -0.278782 0.155495 0.309791 -0.253122 0.116797 0.299214 -0.227145 0.080493 0.287149 -0.198855 0.097203 0.258597 -0.189744 0.372598 0.227501 -0.250085 0.368284 0.270739 -0.203416 0.362199 0.316377 -0.159858 0.330853 0.305719 -0.133709 0.297423 0.297965 -0.110421 0.263373 0.291028 -0.087928 0.261422 0.314384 -0.103721 0.310899 0.214377 -0.272251 0.261404 0.238728 -0.238125 0.210075 0.264718 -0.208299 0.176814 0.281741 -0.188794 0.142780 0.300155 -0.172173 0.108311 0.318986 -0.157602 0.129499 0.330024 -0.172935 0.364540 0.229259 -0.335359 
10.900000 0.171208 0.375625 -0.117941 0.174606 0.408772 -0.132043 0.146369 0.432458 -0.106826 0.163346 0.444534 -0.130080 0.185997 0.441142 -0.151985 0.260046 0.427844 -0.222181 0.308376 0.368950 -0.252865 0.328638 0.289451 -0.257411 0.260835 0.456286 -0.145257 0.290364 0.405528 -0.179057 0.317607 0.354973 -0.214731 0.290788 0.324708 -0.188658 0.266534 0.292622 -0.161594 0.242159 0.260931 -0.135446 0.268254 0.238922 -0.138835 0.179890 0.443036 -0.215385 0.191436 0.383316 -0.243875 0.202632 0.323682 -0.273285 0.164325 0.314088 -0.245846 0.126496 0.304314 -0.218328 0.090325 0.293694 -0.190161 0.105676 0.264061 -0.182277 0.370768 0.228457 -0.247824 0.365366 0.270682 -0.199655 0.358705 0.313977 -0.152977 0.326884 0.300013 -0.129102 0.293405 0.288157 -0.107221 0.259209 0.277736 -0.086602 0.259212 0.303058 -0.099225 0.313353 0.218421 -0.272577 0.264688 0.241463 -0.236761 0.215083 0.266964 -0.204616 0.183457 0.284318 -0.183234 0.152349 0.304189 -0.163220 0.121358 0.324955 -0.144809 0.139548 0.335181 -0.164237 0.367342 0.237964 -0.335260 
10.936000 0.185241 0.374159 -0.117727 0.186692 0.407440 -0.131852 0.161184 0.430894 -0.103301 0.175194 0.443269 -0.128294 0.196216 0.439586 -0.151479 0.263588 0.425095 -0.227052 0.310274 0.365016 -0.257409 0.328940 0.285323 -0.258526 0.264310 0.452874 -0.149509 0.294457 0.403977 -0.184713 0.322308 0.355454 -0.222040 0.296238 0.325906 -0.194570 0.274046 0.294134 -0.165961 0.252954 0.261202 -0.139041 0.279198 0.240054 -0.146443 0.183533 0.442351 -0.220291 0.194002 0.382284 -0.248586 0.204162 0.322316 -0.277647 0.166113 0.314903 -0.249231 0.128703 0.306475 -0.220228 0.092342 0.296930 -0.190688 0.099699 0.263409 -0.192238 0.374401 0.227982 -0.245594 0.367891 0.271565 -0.198697 0.361404 0.316821 -0.153738 0.329696 0.301621 -0.130505 0.296520 0.288878 -0.109513 0.262194 0.277479 -0.090384 0.265437 0.303421 -0.101124 0.315112 0.213851 -0.273942 0.268007 0.241191 -0.239809 0.220845 0.269762 -0.207889 0.190255 0.289177 -0.186543 0.160387 0.310803 -0.166597 0.130712 0.333093 -0.147719 0.148984 0.342457 -0.167438 0.372650 0.233107 -0.332976 
10.968000 0.173065 0.377864 -0.124658 0.175571 0.411861 -0.136765 0.149338 0.434128 -0.107881 0.164525 0.447659 -0.131543 0.186239 0.443645 -0.153991 0.257071 0.428353 -0.225729 0.304641 0.369395 -0.257591 0.325644 0.290215 -0.258304 0.263539 0.458156 -0.149172 0.292308 0.409846 -0.186612 0.318638 0.361730 -0.225982 0.292788 0.332199 -0.198177 0.270334 0.301082 -0.168592 0.250724 0.269545 -0.138278 0.275967 0.247020 -0.145154 0.177437 0.444500 -0.212750 0.186049 0.384637 -0.241669 0.194347 0.325009 -0.271616 0.156596 0.313894 -0.243976 0.119388 0.302041 -0.216072 0.083500 0.289338 -0.187093 0.095638 0.257242 -0.185859 0.373617 0.234502 -0.247890 0.367807 0.280786 -0.203831 0.361224 0.328967 -0.162178 0.330933 0.314170 -0.136928 0.298414 0.301717 -0.114679 0.264626 0.290531 -0.094216 0.267395 0.315899 -0.106355 0.312277 0.218033 -0.270338 0.264679 0.243303 -0.234662 0.215231 0.270147 -0.202928 0.182931 0.287657 -0.182394 0.150157 0.306026 -0.163724 0.116940 0.324756 -0.146613 0.134509 0.337087 -0.165157 0.365224 0.234867 -0.333202 
11.004000 0.173775 0.401578 -0.124151 0.181803 0.434152 -0.137871 0.148107 0.458887 -0.122845 0.171380 0.469649 -0.140640 0.194939 0.463358 -0.160971 0.271709 0.438056 -0.225285 0.315485 0.375781 -0.258487 0.328651 0.294357 -0.261727 0.271098 0.469308 -0.149166 0.302407 0.420833 -0.183884 0.331239 0.372782 -0.221171 0.301856 0.345376 -0.194498 0.276211 0.315901 -0.165538 0.253766 0.285765 -0.137222 0.271435 0.260722 -0.152971 0.191914 0.454839 -0.221012 0.191513 0.393632 -0.248655 0.190900 0.332641 -0.277771 0.150596 0.340009 -0.252876 0.111425 0.346719 -0.226955 0.075235 0.350883 -0.197378 0.081144 0.318873 -0.186641 0.370191 0.233141 -0.253007 0.371385 0.276959 -0.206937 0.370207 0.324139 -0.164860 0.339545 0.319780 -0.136415 0.305796 0.319539 -0.112549 0.271251 0.320559 -0.089905 0.267931 0.343114 -0.106581 0.308278 0.224374 -0.274617 0.266735 0.259108 -0.239251 0.222421 0.295919 -0.210340 0.193362 0.319874 -0.191540 0.164032 0.344404 -0.174492 0.134902 0.369426 -0.158277 0.146460 0.376755 -0.183128 0.363336 0.236523 -0.337559 
11.036000 0.159108 0.380218 -0.131688 0.169698 0.412624 -0.143871 0.150400 0.440403 -0.114524 0.167918 0.449919 -0.138559 0.191160 0.445517 -0.159545 0.266742 0.428787 -0.226892 0.310652 0.366183 -0.257265 0.325404 0.285465 -0.257903 0.262891 0.462640 -0.151729 0.294760 0.412949 -0.184142 0.323235 0.363607 -0.219702 0.291140 0.337401 -0.194546 0.264219 0.307789 -0.166706 0.239376 0.277886 -0.138243 0.264582 0.254365 -0.140608 0.186219 0.442775 -0.225105 0.182477 0.378572 -0.244654 0.178388 0.314339 -0.265295 0.137810 0.303062 -0.241936 0.099878 0.290849 -0.215701 0.066024 0.277415 -0.184390 0.085841 0.250895 -0.175172 0.368949 0.226220 -0.247424 0.365111 0.270341 -0.200759 0.357006 0.318331 -0.158493 0.324902 0.318963 -0.130723 0.289094 0.323326 -0.109207 0.252891 0.328232 -0.088454 0.245763 0.351447 -0.102881 0.305075 0.214825 -0.269265 0.254096 0.235643 -0.234653 0.201747 0.259035 -0.203446 0.168045 0.274510 -0.183242 0.133805 0.291607 -0.165144 0.099440 0.309819 -0.149269 0.119125 0.323330 -0.164504 0.359718 0.226732 -0.333860 
11.068000 0.154665 0.379303 -0.135194 0.166517 0.411955 -0.145538 0.150315 0.438483 -0.113418 0.167260 0.448793 -0.137545 0.190342 0.444484 -0.158871 0.265923 0.428656 -0.226888 0.311690 0.367359 -0.257176 0.327895 0.286963 -0.258821 0.267238 0.459779 -0.150831 0.295775 0.410072 -0.186700 0.321797 0.360637 -0.224508 0.290976 0.334296 -0.198075 0.263147 0.305525 -0.170069 0.236712 0.276502 -0.141683 0.262276 0.253319 -0.140636 0.186196 0.446014 -0.220732 0.183431 0.381934 -0.240576 0.180436 0.317921 -0.261549 0.138994 0.306603 -0.239985 0.100217 0.293922 -0.215597 0.066808 0.279289 -0.185972 0.087287 0.254022 -0.175186 0.372730 0.228414 -0.249384 0.367027 0.271967 -0.202561 0.356939 0.319155 -0.160379 0.326038 0.320119 -0.131729 0.291482 0.324448 -0.108808 0.256043 0.329736 -0.087581 0.247680 0.352583 -0.101919 0.308746 0.216235 -0.271022 0.258116 0.237402 -0.236030 0.205933 0.260837 -0.204388 0.172350 0.276282 -0.183931 0.138363 0.293453 -0.165789 0.103978 0.311513 -0.149097 0.121667 0.326555 -0.165359 0.362898 0.230046 -0.335481 
11.104000 0.156641 0.381201 -0.132517 0.170165 0.413250 -0.142605 0.154209 0.440557 -0.111124 0.172268 0.450078 -0.134779 0.195171 0.445421 -0.156392 0.270195 0.427802 -0.225582 0.314245 0.365277 -0.256337 0.329225 0.284392 -0.259643 0.270430 0.458366 -0.149629 0.298998 0.408213 -0.185042 0.323888 0.358384 -0.223527 0.293256 0.331174 -0.197958 0.266170 0.302246 -0.169833 0.240752 0.273003 -0.141038 0.266880 0.250522 -0.140037 0.190904 0.446163 -0.221530 0.186477 0.382400 -0.242523 0.181730 0.318550 -0.263943 0.142529 0.304158 -0.239941 0.104399 0.289566 -0.214712 0.068394 0.274320 -0.187128 0.088629 0.249741 -0.174334 0.372376 0.224298 -0.251603 0.367885 0.267894 -0.204980 0.360288 0.315300 -0.162592 0.329651 0.316775 -0.133662 0.295371 0.322000 -0.110437 0.260123 0.328317 -0.088900 0.251483 0.351522 -0.102487 0.310785 0.213766 -0.272608 0.261524 0.235268 -0.236747 0.210528 0.258621 -0.205007 0.177107 0.274046 -0.184515 0.143116 0.290685 -0.166159 0.108833 0.307925 -0.148822 0.124716 0.324363 -0.165500 0.362929 0.228707 -0.337196 
11.136000 0.157936 0.383604 -0.130676 0.173110 0.414662 -0.141483 0.158693 0.443350 -0.110427 0.177088 0.451367 -0.134355 0.198939 0.446456 -0.156819 0.270184 0.427273 -0.228679 0.314302 0.365610 -0.260430 0.330063 0.285300 -0.264202 0.273693 0.459066 -0.153064 0.300252 0.408551 -0.189283 0.323473 0.358465 -0.228273 0.292551 0.333608 -0.200747 0.265097 0.307209 -0.170854 0.239736 0.279936 -0.140033 0.265245 0.256744 -0.139402 0.190731 0.443510 -0.220249 0.187709 0.381495 -0.246075 0.184323 0.319452 -0.272571 0.146092 0.306519 -0.246286 0.108270 0.293621 -0.219486 0.070848 0.280524 -0.192120 0.090455 0.256546 -0.177292 0.374338 0.226087 -0.256619 0.368600 0.269251 -0.209564 0.359567 0.315853 -0.166178 0.330334 0.319131 -0.136121 0.297471 0.325494 -0.111157 0.263326 0.332757 -0.088396 0.253809 0.355411 -0.102308 0.311234 0.214774 -0.277564 0.262634 0.238659 -0.241889 0.212641 0.263959 -0.209412 0.179938 0.280057 -0.188214 0.146656 0.296891 -0.168568 0.113203 0.313951 -0.149333 0.128554 0.330281 -0.166445 0.364183 0.229759 -0.341870 
11.168000 0.145403 0.387676 -0.112866 0.166724 0.413574 -0.126608 0.152738 0.449571 -0.104844 0.175576 0.449885 -0.126185 0.196758 0.443973 -0.149581 0.266407 0.420600 -0.224073 0.311462 0.359685 -0.258184 0.329991 0.278908 -0.262650 0.274013 0.449996 -0.148190 0.300851 0.401340 -0.186515 0.324854 0.352895 -0.226735 0.298591 0.323517 -0.198774 0.276655 0.291836 -0.168991 0.256092 0.260179 -0.140126 0.281275 0.237498 -0.146624 0.188386 0.441990 -0.213361 0.195777 0.380659 -0.239865 0.202869 0.319410 -0.266892 0.163718 0.312392 -0.239784 0.125044 0.304917 -0.212576 0.088734 0.296227 -0.184051 0.102795 0.265942 -0.176262 0.375847 0.220232 -0.258105 0.373928 0.264146 -0.212319 0.369718 0.311227 -0.170726 0.340236 0.306365 -0.141027 0.307030 0.305997 -0.116575 0.271796 0.308201 -0.095697 0.266532 0.331704 -0.110451 0.314009 0.207456 -0.273107 0.269182 0.231336 -0.233374 0.221342 0.258654 -0.200576 0.190092 0.277223 -0.179336 0.158578 0.297611 -0.160507 0.126587 0.318791 -0.143642 0.139823 0.337817 -0.160151 0.360893 0.224461 -0.342364 
11.200000 0.142134 0.387810 -0.112092 0.163295 0.413492 -0.126333 0.147123 0.449834 -0.106908 0.170810 0.449691 -0.127261 0.192631 0.444006 -0.149817 0.263253 0.420724 -0.221949 0.310626 0.361398 -0.255701 0.330508 0.281261 -0.262118 0.266711 0.447081 -0.144280 0.294870 0.401365 -0.185049 0.320934 0.355924 -0.227310 0.297628 0.325230 -0.198520 0.278756 0.292945 -0.168277 0.262612 0.260289 -0.137790 0.287473 0.239585 -0.149535 0.184575 0.442221 -0.214132 0.194673 0.381843 -0.241665 0.204684 0.321636 -0.269784 0.165347 0.316232 -0.242591 0.126149 0.310169 -0.215956 0.089589 0.302540 -0.186476 0.103981 0.272240 -0.179076 0.377300 0.223418 -0.257348 0.375258 0.266560 -0.210844 0.368515 0.313474 -0.169570 0.338954 0.311960 -0.139591 0.305423 0.314816 -0.115476 0.270521 0.319379 -0.093638 0.264988 0.342362 -0.109093 0.313876 0.210271 -0.275147 0.268070 0.235754 -0.237343 0.220109 0.264053 -0.204797 0.188950 0.282817 -0.183571 0.157564 0.303254 -0.164326 0.125752 0.324224 -0.147040 0.142416 0.341036 -0.162771 0.362476 0.226706 -0.341743 
11.236000 0.145529 0.387064 -0.114169 0.164384 0.415016 -0.127385 0.149159 0.448532 -0.102790 0.170770 0.451449 -0.125162 0.193193 0.446668 -0.147473 0.265309 0.424917 -0.219605 0.311416 0.366523 -0.254963 0.327839 0.286525 -0.262638 0.265458 0.439836 -0.139306 0.293124 0.396340 -0.183307 0.318973 0.352958 -0.228483 0.298123 0.320135 -0.199974 0.281282 0.286753 -0.169591 0.266385 0.253145 -0.138340 0.293875 0.233846 -0.145881 0.187817 0.450654 -0.213615 0.193369 0.387946 -0.237312 0.199092 0.325359 -0.261844 0.157240 0.313841 -0.241140 0.116607 0.301266 -0.219537 0.078320 0.287455 -0.194842 0.093996 0.257953 -0.186941 0.372400 0.227028 -0.259828 0.373374 0.270947 -0.213829 0.370522 0.318795 -0.172333 0.341194 0.314394 -0.142476 0.306615 0.314735 -0.119412 0.270847 0.316520 -0.098317 0.263024 0.340257 -0.111489 0.309465 0.216024 -0.276094 0.261379 0.236409 -0.237759 0.210654 0.259695 -0.205318 0.177537 0.274990 -0.184313 0.143750 0.291361 -0.165555 0.109655 0.308374 -0.148499 0.129939 0.323309 -0.161454 0.357442 0.233547 -0.343460 
11.268000 0.137759 0.388563 -0.125038 0.160114 0.415113 -0.135480 0.146529 0.448935 -0.110152 0.169837 0.450799 -0.130860 0.192629 0.446043 -0.152730 0.265937 0.425752 -0.222999 0.311086 0.367289 -0.259867 0.327156 0.287086 -0.267044 0.268964 0.438446 -0.142225 0.294490 0.394496 -0.186808 0.317583 0.350672 -0.232740 0.299835 0.316400 -0.204010 0.286786 0.280957 -0.174067 0.275913 0.245565 -0.143733 0.307971 0.235309 -0.136096 0.189791 0.454542 -0.213745 0.191475 0.391649 -0.237428 0.192872 0.329026 -0.262037 0.152209 0.314629 -0.240692 0.112647 0.298929 -0.218871 0.075187 0.281171 -0.194542 0.092061 0.251864 -0.188553 0.371673 0.227559 -0.263694 0.374324 0.271334 -0.217553 0.372143 0.319516 -0.176414 0.342838 0.316684 -0.146124 0.309336 0.318252 -0.121565 0.274631 0.321072 -0.098882 0.265739 0.344596 -0.111739 0.307093 0.217007 -0.280290 0.258030 0.236692 -0.242357 0.206862 0.258406 -0.208522 0.173787 0.272520 -0.186493 0.140209 0.287446 -0.165875 0.106039 0.303313 -0.147313 0.126451 0.318381 -0.159893 0.355959 0.232481 -0.347725 
11.304000 0.138717 0.384718 -0.133425 0.160330 0.413338 -0.138462 0.145340 0.441520 -0.107460 0.168745 0.447825 -0.127137 0.191144 0.443467 -0.149241 0.262931 0.425177 -0.220991 0.308743 0.366214 -0.256151 0.326777 0.286498 -0.265834 0.263170 0.438932 -0.140220 0.286887 0.391856 -0.182526 0.308789 0.344703 -0.225946 0.294923 0.308431 -0.198012 0.284626 0.272765 -0.167860 0.277694 0.238168 -0.135088 0.311804 0.236345 -0.131050 0.186622 0.455245 -0.214496 0.193395 0.391691 -0.235400 0.200123 0.328403 -0.257198 0.159509 0.313971 -0.235935 0.119997 0.297945 -0.214200 0.082031 0.280826 -0.191083 0.097010 0.250032 -0.188629 0.373293 0.228496 -0.265593 0.372084 0.269916 -0.216855 0.367391 0.314689 -0.171314 0.339312 0.305016 -0.141563 0.305716 0.299463 -0.117506 0.269845 0.294995 -0.098226 0.261161 0.318833 -0.110656 0.309466 0.215864 -0.280722 0.263354 0.235033 -0.239821 0.214724 0.257714 -0.204564 0.182867 0.272832 -0.181742 0.150716 0.290087 -0.161200 0.118277 0.308034 -0.142201 0.139034 0.319959 -0.157611 0.354154 0.235385 -0.348976 
11.336000 0.129209 0.387879 -0.134148 0.154618 0.413400 -0.137972 0.141935 0.443206 -0.107732 0.166959 0.446261 -0.126158 0.191050 0.441104 -0.146432 0.267343 0.418584 -0.213141 0.312038 0.361815 -0.253186 0.331171 0.282956 -0.265954 0.261673 0.416101 -0.131719 0.290396 0.380734 -0.181926 0.317336 0.345540 -0.233299 0.300986 0.310867 -0.204362 0.289805 0.276218 -0.172962 0.279451 0.241680 -0.141197 0.312932 0.236996 -0.134710 0.194883 0.456015 -0.206714 0.200296 0.395133 -0.234065 0.206581 0.333988 -0.260673 0.168314 0.319754 -0.235138 0.130205 0.304876 -0.210284 0.093012 0.288995 -0.185220 0.107618 0.257991 -0.183207 0.378335 0.225548 -0.266892 0.377107 0.268241 -0.219445 0.372519 0.314252 -0.175769 0.343686 0.305445 -0.146413 0.311228 0.300279 -0.121188 0.277314 0.296501 -0.098062 0.267943 0.320347 -0.109928 0.314666 0.212802 -0.284079 0.271279 0.236442 -0.242544 0.225328 0.262648 -0.205766 0.194741 0.279200 -0.181944 0.163682 0.296152 -0.159462 0.132256 0.313642 -0.137976 0.151349 0.325781 -0.154926 0.360453 0.234972 -0.350537 
11.368000 0.127461 0.389624 -0.136694 0.153558 0.414220 -0.141933 0.142903 0.445355 -0.112161 0.167439 0.447217 -0.131402 0.190738 0.442088 -0.152701 0.265245 0.421031 -0.221983 0.310324 0.361066 -0.256897 0.328490 0.280805 -0.262098 0.262833 0.428198 -0.140685 0.288323 0.385907 -0.186890 0.311682 0.343592 -0.234081 0.295724 0.310802 -0.202761 0.283811 0.276631 -0.170999 0.272763 0.242204 -0.139763 0.305463 0.235656 -0.131079 0.192029 0.457802 -0.216531 0.196156 0.395121 -0.240457 0.200312 0.332620 -0.264880 0.161325 0.314855 -0.242976 0.122713 0.296339 -0.221303 0.085408 0.276828 -0.197750 0.101571 0.247685 -0.189323 0.374990 0.222824 -0.257390 0.372586 0.269383 -0.213985 0.367404 0.318973 -0.174561 0.339131 0.307697 -0.145447 0.308334 0.298179 -0.119598 0.275908 0.288131 -0.096161 0.268752 0.308842 -0.113957 0.311934 0.209537 -0.274595 0.264629 0.231660 -0.237165 0.214960 0.256654 -0.205023 0.181151 0.271192 -0.184618 0.146789 0.286246 -0.166399 0.111925 0.301877 -0.149802 0.133581 0.315855 -0.161687 0.358066 0.225513 -0.341985 
11.400000 0.123012 0.408285 -0.159309 0.153156 0.428475 -0.156664 0.143416 0.454854 -0.122584 0.170308 0.455452 -0.138437 0.194074 0.448617 -0.158486 0.268869 0.420471 -0.224206 0.311485 0.359246 -0.260087 0.329698 0.279069 -0.264243 0.261807 0.427801 -0.142916 0.291721 0.388386 -0.188753 0.319970 0.349041 -0.235702 0.299568 0.320809 -0.202873 0.281996 0.292053 -0.168540 0.266357 0.263379 -0.134013 0.297454 0.248791 -0.132758 0.196003 0.457806 -0.223073 0.205326 0.396418 -0.248954 0.215046 0.335087 -0.275447 0.173054 0.330732 -0.252537 0.132257 0.326126 -0.229121 0.095525 0.319859 -0.200604 0.109737 0.290674 -0.189531 0.376212 0.221501 -0.258954 0.375331 0.269859 -0.217485 0.373147 0.320201 -0.178859 0.345452 0.313245 -0.147938 0.315057 0.308641 -0.120267 0.283029 0.304719 -0.095010 0.278688 0.325008 -0.114189 0.313367 0.207070 -0.273593 0.271576 0.238345 -0.236576 0.226279 0.272711 -0.208847 0.195977 0.295381 -0.190660 0.164906 0.318656 -0.174585 0.133701 0.342024 -0.159565 0.155846 0.349605 -0.175312 0.356475 0.220999 -0.342837 
11.432000 0.126279 0.399995 -0.149768 0.155457 0.421490 -0.149924 0.147441 0.447907 -0.115155 0.172778 0.449930 -0.133292 0.196194 0.444013 -0.154115 0.270400 0.419804 -0.222248 0.313887 0.359545 -0.258518 0.331570 0.279368 -0.263598 0.266339 0.423450 -0.140665 0.292478 0.384071 -0.189171 0.316626 0.344948 -0.238835 0.298865 0.315210 -0.205914 0.283735 0.285200 -0.172031 0.273195 0.255068 -0.136575 0.305617 0.243713 -0.138662 0.198851 0.459324 -0.216904 0.203767 0.398101 -0.243932 0.209307 0.336779 -0.270861 0.168624 0.324217 -0.248459 0.128564 0.311241 -0.226226 0.090709 0.296889 -0.202127 0.107541 0.268225 -0.193683 0.378241 0.221612 -0.260219 0.375464 0.269050 -0.217960 0.369733 0.318878 -0.179456 0.342039 0.310805 -0.149010 0.311765 0.304709 -0.121579 0.279231 0.299041 -0.097554 0.273709 0.318435 -0.117316 0.313687 0.207931 -0.273143 0.268369 0.234613 -0.235819 0.219522 0.264006 -0.206790 0.187458 0.283549 -0.187873 0.155219 0.304175 -0.171687 0.122637 0.325267 -0.157607 0.145901 0.335930 -0.170200 0.357533 0.222580 -0.343498 
11.468000 0.119178 0.399327 -0.131713 0.148354 0.419757 -0.138418 0.142757 0.453281 -0.110236 0.167015 0.450770 -0.129794 0.191022 0.445262 -0.150609 0.267601 0.421978 -0.218690 0.311316 0.362772 -0.256885 0.330097 0.282819 -0.264562 0.261570 0.422215 -0.137557 0.288371 0.382927 -0.185769 0.313255 0.343539 -0.234859 0.299879 0.309431 -0.203718 0.288485 0.274534 -0.172366 0.278602 0.239666 -0.140544 0.310360 0.228611 -0.133040 0.197183 0.462917 -0.213978 0.195744 0.401091 -0.240458 0.194698 0.339148 -0.266800 0.157427 0.318555 -0.244334 0.120174 0.298099 -0.222139 0.083143 0.277334 -0.199654 0.097160 0.247340 -0.190537 0.377774 0.225709 -0.264960 0.376784 0.270888 -0.220146 0.372372 0.318158 -0.178245 0.346110 0.303425 -0.148918 0.317725 0.290763 -0.121541 0.287952 0.279364 -0.095622 0.279853 0.301705 -0.110881 0.312137 0.211882 -0.276490 0.263746 0.231051 -0.237719 0.212076 0.252986 -0.205156 0.178568 0.267579 -0.184075 0.143555 0.284367 -0.167640 0.107810 0.301684 -0.153785 0.128832 0.318481 -0.162474 0.356280 0.228306 -0.346476 
11.500000 0.135670 0.402481 -0.149691 0.163142 0.425833 -0.150435 0.149592 0.455881 -0.120817 0.176501 0.457253 -0.136564 0.200410 0.450488 -0.156298 0.275552 0.424510 -0.221387 0.316101 0.361585 -0.256905 0.331462 0.280732 -0.260966 0.264144 0.426758 -0.140232 0.288720 0.385042 -0.187450 0.311743 0.343555 -0.235468 0.299179 0.311659 -0.202331 0.288517 0.279432 -0.169050 0.280740 0.247955 -0.134538 0.314360 0.241197 -0.135591 0.206487 0.469253 -0.219919 0.203553 0.405965 -0.241866 0.201473 0.342609 -0.263619 0.162794 0.324292 -0.241747 0.125105 0.304739 -0.220079 0.088230 0.283782 -0.197267 0.096370 0.251242 -0.189898 0.376334 0.221679 -0.255119 0.375191 0.268821 -0.212404 0.370912 0.318766 -0.173973 0.342611 0.309043 -0.144600 0.312712 0.300710 -0.117571 0.279769 0.293755 -0.095220 0.276639 0.314506 -0.114127 0.311381 0.210149 -0.272257 0.265452 0.237814 -0.236191 0.217032 0.266681 -0.204832 0.185404 0.285348 -0.184343 0.152863 0.304387 -0.165903 0.119210 0.323526 -0.150561 0.139243 0.335781 -0.166387 0.359510 0.222897 -0.339539 
11.536000 0.129587 0.402011 -0.147805 0.158344 0.423930 -0.147465 0.145792 0.454811 -0.118244 0.173251 0.454771 -0.133115 0.196625 0.448077 -0.153791 0.270770 0.422106 -0.221408 0.312173 0.359278 -0.255872 0.327939 0.278530 -0.259014 0.264738 0.428172 -0.139960 0.287804 0.383615 -0.185075 0.309319 0.339067 -0.230778 0.295244 0.308216 -0.196731 0.281860 0.276507 -0.163485 0.271759 0.245086 -0.128221 0.303438 0.231923 -0.130984 0.200961 0.466051 -0.218381 0.200102 0.402983 -0.241607 0.199760 0.340179 -0.265370 0.161495 0.322510 -0.242274 0.123915 0.304204 -0.219385 0.087938 0.285732 -0.193879 0.105587 0.257109 -0.186900 0.373500 0.219974 -0.253997 0.371535 0.266609 -0.210577 0.367582 0.315144 -0.169938 0.340079 0.303224 -0.140425 0.311101 0.292379 -0.112472 0.280003 0.281297 -0.088332 0.272204 0.302177 -0.105676 0.307980 0.207589 -0.268191 0.262095 0.234814 -0.231630 0.213082 0.264625 -0.201195 0.181332 0.284223 -0.181301 0.149224 0.304765 -0.164070 0.115936 0.325263 -0.150593 0.137715 0.335646 -0.165811 0.355980 0.220356 -0.337257 
11.568000 0.126840 0.410157 -0.168884 0.157281 0.427746 -0.159728 0.142614 0.455313 -0.128183 0.172250 0.453696 -0.137868 0.196491 0.446908 -0.157285 0.272865 0.419486 -0.221326 0.313716 0.357542 -0.258450 0.331565 0.277044 -0.264201 0.261513 0.422496 -0.140141 0.288876 0.381741 -0.186245 0.315292 0.341273 -0.232909 0.301182 0.310259 -0.199280 0.288343 0.278009 -0.165891 0.278186 0.246047 -0.131409 0.309742 0.232495 -0.134393 0.202996 0.462945 -0.221275 0.207472 0.402248 -0.249814 0.212484 0.341577 -0.278497 0.176632 0.323642 -0.251850 0.141823 0.305932 -0.224795 0.110500 0.287811 -0.194894 0.135148 0.267949 -0.181858 0.378358 0.219542 -0.260438 0.377154 0.266252 -0.217029 0.374848 0.314883 -0.176028 0.348551 0.303023 -0.145535 0.320894 0.292557 -0.116535 0.290392 0.282852 -0.091388 0.286383 0.305218 -0.108225 0.314104 0.205519 -0.275153 0.272793 0.236714 -0.237749 0.228909 0.271781 -0.207890 0.199688 0.295110 -0.188782 0.170093 0.320387 -0.172844 0.138914 0.344909 -0.160357 0.157663 0.349469 -0.181140 0.359804 0.221924 -0.344479 
11.600000 0.119311 0.406232 -0.134575 0.151575 0.422375 -0.137986 0.148398 0.455336 -0.108804 0.173596 0.449977 -0.126517 0.196646 0.444226 -0.148299 0.269275 0.419837 -0.220400 0.312283 0.359172 -0.257425 0.331080 0.278968 -0.265438 0.259109 0.422424 -0.139509 0.286439 0.381193 -0.185259 0.312914 0.340211 -0.231360 0.300372 0.308068 -0.197925 0.288556 0.273908 -0.166490 0.277231 0.240047 -0.134387 0.307147 0.227104 -0.123415 0.200071 0.463644 -0.219868 0.202026 0.403245 -0.249433 0.204060 0.342948 -0.279206 0.174525 0.319796 -0.249029 0.145474 0.296311 -0.218955 0.117903 0.272159 -0.188296 0.140020 0.250350 -0.173665 0.378310 0.221516 -0.263641 0.377161 0.266081 -0.218112 0.374317 0.312875 -0.175263 0.348255 0.300025 -0.144885 0.320097 0.289059 -0.116609 0.288475 0.279720 -0.092803 0.285706 0.302803 -0.108872 0.314295 0.207831 -0.278658 0.272693 0.235436 -0.238796 0.227852 0.265890 -0.203941 0.198800 0.286040 -0.181170 0.168279 0.307213 -0.161720 0.136855 0.328498 -0.144356 0.146825 0.336568 -0.169748 0.360412 0.226196 -0.346866 
11.668000 0.119359 0.400978 -0.143626 0.150134 0.419926 -0.146312 0.142549 0.453601 -0.118574 0.168906 0.449975 -0.134938 0.193027 0.443668 -0.155090 0.269276 0.418170 -0.221403 0.312904 0.356600 -0.255534 0.331198 0.276417 -0.257703 0.259783 0.422406 -0.140270 0.286274 0.379360 -0.184735 0.310956 0.336450 -0.229974 0.296525 0.305323 -0.196331 0.283706 0.271955 -0.163874 0.271901 0.238571 -0.131119 0.302961 0.224645 -0.125581 0.199637 0.461333 -0.220972 0.195725 0.399107 -0.246395 0.191546 0.337068 -0.272646 0.160401 0.310076 -0.247834 0.130810 0.282664 -0.222207 0.104489 0.253686 -0.193588 0.129021 0.238211 -0.175034 0.378591 0.219613 -0.250214 0.375004 0.267665 -0.208338 0.369499 0.317690 -0.169522 0.342802 0.301456 -0.141390 0.316115 0.285853 -0.114170 0.287244 0.270187 -0.089456 0.282692 0.294114 -0.103733 0.313990 0.204838 -0.268228 0.266903 0.231481 -0.233535 0.217055 0.260222 -0.203491 0.184763 0.278707 -0.183743 0.150850 0.297401 -0.166712 0.116130 0.315088 -0.151393 0.125792 0.325745 -0.175703 0.361937 0.217028 -0.334371 
11.700000 0.122028 0.404189 -0.139359 0.151910 0.424452 -0.142455 0.143957 0.456885 -0.113480 0.169880 0.454817 -0.130806 0.193896 0.448047 -0.151042 0.269734 0.420735 -0.217934 0.311672 0.358492 -0.254238 0.330808 0.277923 -0.258478 0.258194 0.422722 -0.137072 0.286123 0.382328 -0.182991 0.312892 0.342111 -0.229310 0.297951 0.310055 -0.196687 0.283833 0.275476 -0.165591 0.270385 0.240427 -0.135283 0.300429 0.224261 -0.130094 0.202141 0.467520 -0.217658 0.199975 0.406506 -0.245783 0.197941 0.345685 -0.274335 0.167469 0.319585 -0.247774 0.138288 0.293253 -0.221003 0.112136 0.265536 -0.191937 0.140342 0.252083 -0.177662 0.377875 0.220916 -0.250485 0.374534 0.268645 -0.208408 0.369834 0.318325 -0.168967 0.343112 0.300969 -0.141467 0.316516 0.283945 -0.114925 0.288262 0.266380 -0.090311 0.281436 0.290244 -0.103746 0.314685 0.206454 -0.271855 0.271049 0.236801 -0.237077 0.225191 0.270546 -0.206873 0.195445 0.292758 -0.187181 0.164344 0.316094 -0.171048 0.132082 0.339086 -0.158425 0.134841 0.346221 -0.185937 0.363929 0.219911 -0.335123 
11.764000 0.119805 0.407324 -0.159706 0.150597 0.426452 -0.160104 0.143593 0.455792 -0.127471 0.169644 0.454605 -0.144622 0.194538 0.447417 -0.163232 0.273177 0.419527 -0.224007 0.313353 0.357579 -0.261745 0.332500 0.277556 -0.265079 0.262712 0.420863 -0.142658 0.288749 0.380333 -0.189421 0.313173 0.340088 -0.236782 0.300700 0.308930 -0.202297 0.290826 0.274159 -0.170455 0.282458 0.239448 -0.138151 0.309293 0.222733 -0.124248 0.205338 0.466308 -0.221937 0.199912 0.406053 -0.251292 0.195361 0.345666 -0.280540 0.165616 0.318887 -0.253915 0.136906 0.291855 -0.227483 0.110162 0.263796 -0.198910 0.137857 0.246912 -0.187579 0.380662 0.221476 -0.258742 0.377678 0.268763 -0.216120 0.372892 0.317711 -0.175626 0.346847 0.301075 -0.147065 0.321476 0.284939 -0.118665 0.295245 0.268396 -0.091112 0.287672 0.291899 -0.104876 0.315199 0.205895 -0.275549 0.270450 0.236080 -0.240904 0.222957 0.269974 -0.211041 0.192385 0.291969 -0.191573 0.160327 0.315639 -0.176582 0.127353 0.339205 -0.164168 0.127570 0.345674 -0.191868 0.364524 0.220554 -0.342746 
11.800000 0.120912 0.407341 -0.132616 0.151358 0.426039 -0.138697 0.146859 0.460166 -0.110983 0.171446 0.456107 -0.129845 0.195607 0.449726 -0.150158 0.272096 0.424066 -0.217132 0.314020 0.361990 -0.253365 0.331763 0.281246 -0.260784 0.260646 0.427381 -0.136479 0.288601 0.386127 -0.181839 0.314504 0.344853 -0.228199 0.300384 0.311490 -0.196761 0.288352 0.276919 -0.165649 0.275588 0.243046 -0.134019 0.300300 0.219711 -0.129681 0.204015 0.469846 -0.217953 0.196892 0.408179 -0.244065 0.190136 0.346541 -0.270276 0.165410 0.315996 -0.242519 0.142690 0.284871 -0.214265 0.125019 0.251749 -0.183513 0.152697 0.243402 -0.164898 0.378546 0.223467 -0.258286 0.375430 0.268675 -0.213213 0.372816 0.315249 -0.169509 0.346964 0.297239 -0.141580 0.321034 0.279008 -0.114337 0.293213 0.261319 -0.089754 0.291550 0.287677 -0.099959 0.314928 0.210167 -0.275081 0.272968 0.238106 -0.236484 0.228355 0.269340 -0.204068 0.200225 0.290673 -0.181661 0.170659 0.314618 -0.163774 0.140197 0.338607 -0.148657 0.138393 0.348433 -0.175411 0.361769 0.227600 -0.341483 
11.864000 0.124075 0.400091 -0.140937 0.153546 0.421063 -0.143140 0.140747 0.456970 -0.120409 0.168765 0.453637 -0.133774 0.193265 0.447142 -0.153117 0.270231 0.420722 -0.217154 0.310271 0.359858 -0.256817 0.330012 0.280197 -0.265240 0.257767 0.421176 -0.136149 0.286553 0.382697 -0.183319 0.313946 0.344414 -0.231271 0.300592 0.310912 -0.199900 0.288777 0.276508 -0.168783 0.277276 0.242141 -0.137422 0.305230 0.222099 -0.136995 0.201577 0.465922 -0.216683 0.195168 0.404504 -0.243436 0.188777 0.343241 -0.270716 0.164601 0.311804 -0.243698 0.141396 0.279736 -0.216363 0.120472 0.246867 -0.188076 0.147923 0.246016 -0.167445 0.378264 0.223813 -0.263410 0.376118 0.268282 -0.217632 0.373370 0.314124 -0.173556 0.347534 0.296764 -0.145243 0.321572 0.280405 -0.117532 0.293756 0.265221 -0.091656 0.291087 0.290876 -0.103176 0.314140 0.208896 -0.279472 0.272911 0.237845 -0.239711 0.228221 0.268669 -0.206552 0.198994 0.289268 -0.184673 0.168480 0.311694 -0.166986 0.136880 0.334023 -0.152283 0.137872 0.343270 -0.179279 0.359631 0.226693 -0.346136 
11.896000 0.115948 0.403972 -0.130616 0.145870 0.423445 -0.136816 0.137569 0.460311 -0.113864 0.163669 0.455326 -0.130294 0.188146 0.448150 -0.149756 0.265105 0.418986 -0.214069 0.306781 0.358093 -0.252760 0.328963 0.278600 -0.261763 0.252881 0.419157 -0.133276 0.281149 0.380355 -0.180548 0.308192 0.341628 -0.228404 0.295904 0.307552 -0.196985 0.284817 0.272376 -0.166183 0.275461 0.237186 -0.134601 0.301330 0.218123 -0.122123 0.197654 0.465925 -0.213330 0.191445 0.404996 -0.241126 0.185293 0.344201 -0.269094 0.161195 0.311348 -0.243411 0.137633 0.278374 -0.217673 0.117436 0.244147 -0.189596 0.143316 0.235209 -0.168790 0.378523 0.223044 -0.260347 0.374176 0.266213 -0.213801 0.368335 0.311313 -0.169742 0.342260 0.294548 -0.141379 0.315625 0.279174 -0.114019 0.287163 0.263985 -0.088634 0.286984 0.289790 -0.100124 0.314948 0.207340 -0.277124 0.271806 0.233488 -0.237539 0.224680 0.261792 -0.204138 0.193840 0.280406 -0.182427 0.160794 0.299681 -0.165535 0.126900 0.318994 -0.151041 0.125840 0.327100 -0.178390 0.361613 0.226642 -0.342876 
11.928000 0.128377 0.406830 -0.147657 0.156878 0.429191 -0.148543 0.142250 0.463411 -0.124376 0.170532 0.461963 -0.137526 0.195164 0.454387 -0.156328 0.272542 0.424873 -0.218780 0.313195 0.361466 -0.253673 0.327972 0.280397 -0.259172 0.257105 0.425233 -0.138437 0.286777 0.386527 -0.185019 0.315351 0.348016 -0.232425 0.296948 0.319729 -0.198551 0.281195 0.290787 -0.163704 0.267197 0.261842 -0.128538 0.291736 0.237668 -0.127918 0.206431 0.474241 -0.220173 0.197302 0.412218 -0.244208 0.188789 0.350321 -0.268322 0.162843 0.319101 -0.242597 0.137827 0.287152 -0.217628 0.114478 0.254201 -0.191940 0.142038 0.237431 -0.180149 0.370910 0.220029 -0.252092 0.370655 0.266438 -0.208669 0.368676 0.315617 -0.169579 0.339506 0.311655 -0.139777 0.308761 0.310140 -0.112593 0.276904 0.309697 -0.087040 0.280625 0.331367 -0.104789 0.309057 0.210191 -0.273809 0.268275 0.241673 -0.235194 0.223148 0.273201 -0.202378 0.192959 0.293225 -0.181122 0.160701 0.312798 -0.163416 0.127242 0.332016 -0.148513 0.126937 0.336799 -0.176563 0.358790 0.223564 -0.337575 
11.964000 0.125879 0.402205 -0.144162 0.154428 0.424483 -0.145488 0.141115 0.457823 -0.119498 0.168787 0.456771 -0.133940 0.192968 0.450292 -0.153844 0.269429 0.424184 -0.219436 0.312833 0.362343 -0.252955 0.328240 0.281693 -0.256172 0.258926 0.425960 -0.138404 0.287892 0.384429 -0.183283 0.316182 0.342972 -0.228664 0.295909 0.313985 -0.196151 0.276684 0.285049 -0.163011 0.258005 0.256423 -0.129023 0.286164 0.236855 -0.127453 0.200514 0.469227 -0.218149 0.191625 0.406361 -0.240143 0.182747 0.343822 -0.262891 0.154443 0.313758 -0.238237 0.127947 0.282966 -0.213373 0.107186 0.250467 -0.185528 0.137774 0.236304 -0.179298 0.373268 0.222679 -0.250945 0.371296 0.269490 -0.207660 0.367676 0.318054 -0.167249 0.339045 0.305364 -0.139152 0.309181 0.294238 -0.112476 0.277675 0.283652 -0.088255 0.274800 0.307394 -0.103332 0.308732 0.211027 -0.267490 0.263894 0.239736 -0.230475 0.215350 0.269111 -0.198624 0.183850 0.287897 -0.177860 0.150173 0.305552 -0.160144 0.115825 0.322954 -0.143843 0.115398 0.329262 -0.171534 0.357038 0.222842 -0.334139 
11.996000 0.115912 0.408804 -0.133170 0.146352 0.426752 -0.141229 0.143293 0.462201 -0.115017 0.167128 0.456878 -0.134522 0.191787 0.450466 -0.154215 0.269914 0.424243 -0.219016 0.312638 0.362940 -0.254339 0.328785 0.282507 -0.258259 0.258598 0.425600 -0.138396 0.288568 0.384813 -0.183278 0.318064 0.344093 -0.228625 0.299628 0.313782 -0.196288 0.283256 0.283000 -0.163487 0.268225 0.252390 -0.129904 0.294035 0.229840 -0.133004 0.200762 0.468256 -0.218882 0.193418 0.405104 -0.240971 0.184802 0.342581 -0.264059 0.154062 0.314493 -0.239803 0.125425 0.285170 -0.215103 0.101295 0.253015 -0.187315 0.127167 0.234912 -0.173641 0.374343 0.223759 -0.253368 0.374317 0.269270 -0.209219 0.371765 0.316908 -0.168237 0.343798 0.302648 -0.140190 0.314953 0.290244 -0.113408 0.284435 0.279490 -0.088310 0.282575 0.303790 -0.102584 0.309059 0.211955 -0.268753 0.263218 0.239940 -0.231766 0.213326 0.268247 -0.200038 0.181279 0.286515 -0.179342 0.147452 0.305165 -0.162089 0.112888 0.323614 -0.146435 0.110265 0.331122 -0.173749 0.357790 0.224840 -0.336780 
12.032000 0.121986 0.408269 -0.139276 0.150998 0.429539 -0.143564 0.142758 0.461857 -0.114357 0.168061 0.460546 -0.132604 0.192350 0.453673 -0.152081 0.268457 0.425824 -0.216467 0.310443 0.364669 -0.252967 0.327290 0.284380 -0.259333 0.256419 0.426043 -0.135408 0.285476 0.385882 -0.181241 0.314651 0.346079 -0.227183 0.298781 0.314990 -0.194244 0.283531 0.283822 -0.161021 0.269629 0.252698 -0.127202 0.297128 0.232141 -0.129763 0.199573 0.471232 -0.215214 0.192651 0.409015 -0.239308 0.186147 0.346878 -0.263711 0.156980 0.318237 -0.238467 0.130118 0.288638 -0.212603 0.107063 0.257326 -0.183693 0.133432 0.245216 -0.165256 0.373272 0.225874 -0.257199 0.373003 0.270055 -0.211746 0.371788 0.315775 -0.168389 0.345287 0.301677 -0.138975 0.317645 0.289347 -0.110889 0.287915 0.278192 -0.085388 0.283258 0.302054 -0.099741 0.308911 0.213640 -0.270788 0.265857 0.242512 -0.231412 0.218117 0.272459 -0.199319 0.187078 0.292080 -0.178584 0.154265 0.312546 -0.162098 0.120197 0.332892 -0.148977 0.118511 0.339527 -0.176684 0.355649 0.229232 -0.339625 
12.064000 0.121629 0.401941 -0.130810 0.149638 0.424166 -0.136698 0.140729 0.457511 -0.109009 0.165754 0.456406 -0.127683 0.189827 0.450687 -0.148084 0.265948 0.426991 -0.215428 0.308531 0.366248 -0.252009 0.325754 0.286036 -0.259527 0.255165 0.428881 -0.134582 0.283346 0.387864 -0.180417 0.310520 0.346995 -0.226898 0.293669 0.316806 -0.193765 0.278106 0.285778 -0.161141 0.263886 0.255262 -0.126538 0.288624 0.231352 -0.126585 0.195594 0.469103 -0.215070 0.192287 0.405790 -0.237301 0.188542 0.342725 -0.259988 0.158705 0.314978 -0.234364 0.130229 0.286166 -0.208252 0.104809 0.256350 -0.180310 0.132383 0.247404 -0.161760 0.372234 0.227749 -0.259785 0.369813 0.270470 -0.212980 0.366653 0.314488 -0.167862 0.340064 0.300095 -0.138502 0.312128 0.287660 -0.110565 0.281873 0.277262 -0.085532 0.284412 0.302764 -0.097516 0.307609 0.215241 -0.270593 0.264818 0.242157 -0.229647 0.217278 0.270346 -0.195808 0.186666 0.288663 -0.173603 0.153650 0.306996 -0.156055 0.119387 0.324254 -0.141226 0.118404 0.332111 -0.168590 0.352937 0.233064 -0.341596 
12.100000 0.127095 0.407442 -0.129103 0.155298 0.429576 -0.134319 0.144999 0.463600 -0.107886 0.170806 0.462046 -0.125408 0.194339 0.455490 -0.146007 0.268308 0.428128 -0.213849 0.309798 0.367426 -0.251583 0.326392 0.287351 -0.261695 0.260738 0.430271 -0.132538 0.288266 0.389642 -0.179209 0.314706 0.349125 -0.226756 0.299016 0.316748 -0.195251 0.284814 0.285108 -0.162478 0.270051 0.253816 -0.129442 0.294687 0.230042 -0.130253 0.197925 0.469828 -0.210873 0.194875 0.406852 -0.233989 0.191856 0.343912 -0.257602 0.163338 0.315271 -0.231662 0.135902 0.286205 -0.204798 0.109963 0.257053 -0.177012 0.137359 0.251765 -0.157035 0.372528 0.228909 -0.264353 0.372752 0.271681 -0.217369 0.372862 0.315594 -0.171899 0.347383 0.299696 -0.142506 0.321110 0.285156 -0.113588 0.293715 0.271492 -0.086116 0.296670 0.297965 -0.095499 0.308079 0.216723 -0.274517 0.267640 0.243292 -0.231740 0.222621 0.270899 -0.195565 0.193483 0.289404 -0.171683 0.162755 0.309803 -0.152180 0.130778 0.330125 -0.135540 0.128217 0.338643 -0.162662 0.350681 0.236229 -0.345611 
12.132000 0.129502 0.406926 -0.137989 0.157016 0.430426 -0.139784 0.142811 0.462863 -0.112952 0.170083 0.463140 -0.128135 0.193178 0.456032 -0.148799 0.265450 0.427219 -0.216929 0.304992 0.365371 -0.254596 0.319713 0.284860 -0.262312 0.258669 0.429121 -0.135327 0.286200 0.388997 -0.182249 0.313521 0.349222 -0.229559 0.295772 0.319664 -0.196348 0.279685 0.289750 -0.162739 0.266486 0.259279 -0.128518 0.294659 0.240647 -0.135262 0.196085 0.471169 -0.212513 0.187200 0.407867 -0.233119 0.178551 0.344603 -0.254286 0.152476 0.311762 -0.231110 0.127173 0.278366 -0.207183 0.104187 0.244416 -0.181356 0.126835 0.241252 -0.155691 0.364026 0.225017 -0.263010 0.367522 0.270392 -0.218835 0.370673 0.317260 -0.176739 0.344912 0.306213 -0.145577 0.317621 0.296697 -0.115816 0.289382 0.286855 -0.087223 0.294330 0.312125 -0.098691 0.300630 0.214136 -0.273143 0.260797 0.240988 -0.229934 0.214711 0.268463 -0.194966 0.183292 0.284406 -0.172146 0.149457 0.300863 -0.154459 0.114538 0.317459 -0.139937 0.119621 0.326726 -0.166515 0.341785 0.230266 -0.344415 
12.164000 0.132841 0.405642 -0.132598 0.160840 0.428333 -0.136242 0.148764 0.461643 -0.109384 0.175223 0.460861 -0.125903 0.197856 0.454050 -0.147040 0.268058 0.426160 -0.217005 0.306423 0.364143 -0.255821 0.318313 0.283049 -0.261358 0.260179 0.427457 -0.135216 0.288663 0.389798 -0.183378 0.317181 0.352673 -0.231712 0.295807 0.325720 -0.198187 0.276332 0.297653 -0.163949 0.260358 0.269252 -0.130103 0.283933 0.246629 -0.140970 0.198566 0.470048 -0.212884 0.192927 0.407014 -0.235106 0.187964 0.343998 -0.257635 0.160780 0.313032 -0.232847 0.133267 0.281912 -0.209018 0.106541 0.249778 -0.186538 0.130827 0.246446 -0.162606 0.360883 0.222057 -0.259392 0.365462 0.268219 -0.215665 0.369044 0.316334 -0.174708 0.342206 0.306486 -0.143897 0.313074 0.298974 -0.115481 0.281753 0.292809 -0.089320 0.283255 0.316935 -0.103875 0.297200 0.212744 -0.272178 0.259028 0.242701 -0.229842 0.216061 0.273270 -0.194180 0.186259 0.289252 -0.169942 0.153671 0.304254 -0.148998 0.119136 0.317714 -0.133725 0.124664 0.323183 -0.161370 0.340170 0.226661 -0.342429 
12.200000 0.129657 0.407505 -0.128987 0.157567 0.429649 -0.135453 0.147334 0.464338 -0.110012 0.172848 0.462319 -0.127915 0.195840 0.454063 -0.148486 0.266878 0.420622 -0.216914 0.309945 0.360599 -0.253645 0.326455 0.280487 -0.261638 0.253642 0.416384 -0.136258 0.284525 0.380131 -0.184124 0.315317 0.344459 -0.232086 0.295297 0.320125 -0.195637 0.275493 0.294055 -0.159895 0.252211 0.267036 -0.127773 0.271479 0.238798 -0.133049 0.198357 0.465573 -0.214799 0.189848 0.403795 -0.239658 0.181814 0.342043 -0.264932 0.157662 0.313902 -0.234383 0.134851 0.285277 -0.203598 0.113640 0.256311 -0.172048 0.141519 0.256647 -0.152004 0.371920 0.221798 -0.258316 0.368604 0.263914 -0.210422 0.364983 0.307535 -0.164209 0.337156 0.295369 -0.135277 0.307257 0.285328 -0.108531 0.276302 0.275487 -0.083070 0.280337 0.300850 -0.094855 0.308638 0.210119 -0.277055 0.266388 0.238871 -0.237906 0.223122 0.269131 -0.202373 0.195950 0.290258 -0.178260 0.167913 0.314067 -0.158827 0.138123 0.336740 -0.142615 0.143750 0.338970 -0.170616 0.357473 0.228686 -0.343099 
12.236000 0.134235 0.412254 -0.136524 0.162723 0.434330 -0.140054 0.149433 0.469605 -0.116685 0.176900 0.467270 -0.131338 0.199228 0.458869 -0.152361 0.268012 0.424974 -0.222071 0.310552 0.363388 -0.256825 0.327007 0.282857 -0.261631 0.257638 0.424791 -0.140796 0.288182 0.386427 -0.187609 0.319614 0.348454 -0.234121 0.299440 0.320443 -0.200933 0.279405 0.292820 -0.167445 0.259174 0.265067 -0.134603 0.279531 0.238720 -0.142908 0.199781 0.471143 -0.219195 0.190552 0.409143 -0.243134 0.181897 0.347302 -0.267860 0.154594 0.319171 -0.240029 0.129144 0.289952 -0.212816 0.106059 0.260012 -0.184668 0.132981 0.258871 -0.163452 0.372239 0.223735 -0.258162 0.372052 0.268901 -0.214097 0.371295 0.315452 -0.172419 0.343734 0.300201 -0.144679 0.314785 0.287278 -0.118231 0.284871 0.275693 -0.092429 0.289611 0.301979 -0.101637 0.308782 0.211966 -0.271579 0.265961 0.242593 -0.233624 0.219307 0.274111 -0.202241 0.189080 0.295050 -0.181828 0.157557 0.317525 -0.165672 0.125568 0.339579 -0.151256 0.135149 0.342774 -0.177989 0.356880 0.228110 -0.341327 
12.268000 0.135807 0.414865 -0.127455 0.164096 0.436684 -0.133365 0.153735 0.471606 -0.108341 0.179641 0.469239 -0.125645 0.200860 0.460338 -0.147913 0.266579 0.424506 -0.221152 0.308077 0.362517 -0.257099 0.325808 0.282237 -0.263483 0.260030 0.427183 -0.139791 0.290095 0.388506 -0.186390 0.320430 0.350157 -0.232990 0.301400 0.320377 -0.200427 0.283518 0.289906 -0.167958 0.262961 0.259209 -0.137288 0.281758 0.232612 -0.148307 0.198763 0.470469 -0.217375 0.194157 0.408106 -0.241809 0.189904 0.345787 -0.266404 0.162585 0.318124 -0.238028 0.135941 0.289996 -0.210022 0.111223 0.261149 -0.180680 0.137703 0.258395 -0.158973 0.372363 0.224223 -0.261807 0.373648 0.269180 -0.217124 0.374175 0.315411 -0.174345 0.347678 0.298429 -0.146230 0.319866 0.283522 -0.119553 0.290372 0.270322 -0.094749 0.292617 0.296849 -0.104430 0.308127 0.211015 -0.274162 0.266733 0.240679 -0.234727 0.222311 0.271926 -0.201027 0.194171 0.293203 -0.178383 0.164864 0.315937 -0.159282 0.134561 0.338609 -0.142685 0.141437 0.343438 -0.169946 0.353717 0.227913 -0.344058 
12.300000 0.133715 0.412251 -0.128441 0.162147 0.433805 -0.134665 0.152392 0.468848 -0.109437 0.178052 0.466263 -0.127052 0.199653 0.457790 -0.148993 0.266396 0.423310 -0.221275 0.307736 0.361139 -0.257270 0.326824 0.281006 -0.262653 0.259501 0.426860 -0.139870 0.290115 0.388378 -0.186178 0.321116 0.350239 -0.232500 0.303368 0.320633 -0.199252 0.286191 0.290534 -0.166088 0.266652 0.260027 -0.135591 0.287010 0.236140 -0.149581 0.197879 0.468813 -0.217907 0.195092 0.406335 -0.242293 0.193275 0.343892 -0.266587 0.166709 0.316874 -0.236870 0.139634 0.289830 -0.208691 0.113485 0.262467 -0.179648 0.140232 0.258413 -0.158543 0.374493 0.223978 -0.260013 0.375091 0.269939 -0.216174 0.375878 0.316726 -0.173669 0.350341 0.297229 -0.146558 0.323881 0.278844 -0.120074 0.296924 0.260855 -0.094065 0.301319 0.288366 -0.098575 0.310206 0.209356 -0.272616 0.269427 0.239364 -0.232624 0.225435 0.271006 -0.199151 0.197529 0.292584 -0.176540 0.168400 0.315456 -0.157523 0.138143 0.338113 -0.141488 0.143452 0.342591 -0.169165 0.353961 0.225560 -0.343177 
12.336000 0.130091 0.415862 -0.132849 0.159292 0.436698 -0.137797 0.149810 0.471381 -0.111868 0.175818 0.468456 -0.128885 0.196947 0.459641 -0.150984 0.261866 0.424297 -0.223647 0.305181 0.362163 -0.257606 0.324507 0.281726 -0.262772 0.254362 0.426847 -0.142051 0.284311 0.387126 -0.187352 0.314747 0.347758 -0.232207 0.297690 0.319367 -0.197088 0.282031 0.288667 -0.163170 0.262902 0.256585 -0.133363 0.284174 0.232779 -0.146673 0.193343 0.470512 -0.218551 0.189527 0.408421 -0.243628 0.186785 0.346540 -0.269264 0.160662 0.319845 -0.239039 0.136987 0.290922 -0.210071 0.116420 0.260389 -0.180260 0.142601 0.260288 -0.158059 0.372124 0.224574 -0.259130 0.370981 0.269041 -0.213495 0.369940 0.314734 -0.169526 0.344197 0.295422 -0.142288 0.318353 0.276631 -0.115743 0.291707 0.257414 -0.090436 0.295314 0.285152 -0.094515 0.308942 0.209939 -0.273684 0.268103 0.240373 -0.235538 0.225027 0.272577 -0.204039 0.197229 0.295043 -0.182390 0.168732 0.319468 -0.164279 0.139586 0.344296 -0.149521 0.147624 0.347167 -0.176896 0.354183 0.226430 -0.342091 
12.368000 0.134874 0.406873 -0.124353 0.163260 0.428359 -0.131010 0.151612 0.465315 -0.109625 0.178230 0.461694 -0.125557 0.199892 0.453951 -0.147713 0.267293 0.422492 -0.220465 0.310240 0.360669 -0.255188 0.328491 0.280376 -0.262054 0.262577 0.429350 -0.139145 0.290090 0.389313 -0.185849 0.317961 0.349611 -0.232564 0.300400 0.322074 -0.197647 0.283335 0.292464 -0.163577 0.262570 0.262368 -0.134806 0.284918 0.239683 -0.147808 0.197344 0.465778 -0.217050 0.195219 0.402273 -0.238931 0.193012 0.338991 -0.261432 0.166901 0.311039 -0.232244 0.142352 0.282390 -0.202995 0.120872 0.253291 -0.172434 0.146690 0.253106 -0.149811 0.375555 0.222924 -0.260045 0.373686 0.267282 -0.214079 0.372010 0.312964 -0.169539 0.345513 0.297052 -0.141013 0.317305 0.282971 -0.114201 0.287392 0.269975 -0.089422 0.291659 0.296578 -0.097947 0.311626 0.208952 -0.274435 0.269712 0.236715 -0.235240 0.227070 0.265961 -0.199543 0.201840 0.287143 -0.174053 0.174404 0.310199 -0.153666 0.145829 0.332598 -0.136840 0.153918 0.336044 -0.164225 0.356809 0.226942 -0.342956 
12.404000 0.126250 0.413772 -0.140803 0.157098 0.432593 -0.143284 0.145674 0.470743 -0.123698 0.173863 0.464583 -0.135590 0.197049 0.456363 -0.155641 0.268902 0.423532 -0.221766 0.310069 0.361680 -0.257889 0.327096 0.281408 -0.263212 0.261478 0.426642 -0.140058 0.290537 0.388144 -0.187033 0.318821 0.350022 -0.234615 0.297576 0.321796 -0.202023 0.278854 0.292037 -0.168757 0.261812 0.261898 -0.136296 0.283875 0.238686 -0.149002 0.200217 0.468913 -0.218192 0.189451 0.406308 -0.240284 0.178870 0.343858 -0.263015 0.154172 0.312313 -0.236439 0.129899 0.279915 -0.210756 0.106460 0.247539 -0.184329 0.132898 0.245685 -0.162494 0.373254 0.223191 -0.260758 0.371269 0.268342 -0.215825 0.368876 0.314846 -0.172531 0.340995 0.300008 -0.144682 0.312034 0.286496 -0.118157 0.282931 0.272773 -0.091564 0.288027 0.299143 -0.100223 0.309320 0.210128 -0.273624 0.266898 0.237670 -0.233291 0.219544 0.266342 -0.200431 0.188385 0.285213 -0.179371 0.155907 0.305075 -0.161850 0.122208 0.324470 -0.147794 0.132533 0.331421 -0.173604 0.354417 0.225195 -0.343101 
12.436000 0.138835 0.420589 -0.129528 0.168932 0.440276 -0.133779 0.157687 0.478022 -0.113566 0.185304 0.472654 -0.127120 0.206486 0.463952 -0.149322 0.271652 0.429028 -0.222551 0.311468 0.365923 -0.258617 0.326765 0.284824 -0.265322 0.265565 0.432710 -0.140817 0.294132 0.393688 -0.187897 0.322829 0.355116 -0.234941 0.304542 0.324513 -0.202760 0.288559 0.292495 -0.170130 0.269623 0.260947 -0.140911 0.294866 0.239648 -0.150382 0.205188 0.476932 -0.218576 0.193315 0.413896 -0.237960 0.182296 0.350775 -0.257846 0.159926 0.321823 -0.226708 0.138219 0.292421 -0.196182 0.118177 0.262368 -0.165120 0.147598 0.259318 -0.147730 0.371696 0.225648 -0.264171 0.374043 0.270050 -0.218124 0.375942 0.316144 -0.173896 0.349426 0.301106 -0.144942 0.320327 0.288332 -0.118291 0.289334 0.277225 -0.094376 0.290170 0.302850 -0.106301 0.307963 0.213891 -0.277654 0.267911 0.242251 -0.236921 0.226587 0.272205 -0.200030 0.201152 0.293581 -0.174908 0.174294 0.316798 -0.153364 0.146342 0.339958 -0.134690 0.150967 0.345334 -0.162440 0.352606 0.229544 -0.346259 
12.472000 0.126155 0.414980 -0.133856 0.156726 0.433698 -0.138988 0.146906 0.472088 -0.119382 0.174132 0.465659 -0.133282 0.196230 0.456897 -0.154614 0.264616 0.421512 -0.224759 0.307121 0.359297 -0.259143 0.325753 0.278947 -0.262603 0.260185 0.425928 -0.143092 0.288722 0.386566 -0.189945 0.317253 0.347594 -0.236748 0.300570 0.317798 -0.202887 0.285009 0.286700 -0.169655 0.267490 0.254967 -0.139112 0.288035 0.231215 -0.153149 0.196588 0.467161 -0.219889 0.187594 0.404590 -0.242631 0.178788 0.342216 -0.266396 0.156204 0.313719 -0.234925 0.134200 0.284527 -0.204374 0.113477 0.255317 -0.172888 0.142340 0.254133 -0.154323 0.372778 0.221351 -0.256910 0.372397 0.267256 -0.212763 0.371384 0.314898 -0.171616 0.345035 0.297913 -0.143521 0.316619 0.283059 -0.117703 0.286809 0.269802 -0.093190 0.288476 0.296007 -0.103741 0.309600 0.207199 -0.272700 0.267557 0.237446 -0.234863 0.223454 0.268821 -0.201991 0.195530 0.290457 -0.179529 0.166286 0.313710 -0.161167 0.136328 0.336897 -0.145105 0.143736 0.340889 -0.172552 0.355450 0.222609 -0.341909 
12.504000 0.128342 0.417123 -0.132023 0.158537 0.436551 -0.136726 0.150149 0.472017 -0.111623 0.176344 0.467627 -0.128051 0.197737 0.458901 -0.150048 0.264012 0.423587 -0.222048 0.307927 0.363029 -0.256566 0.325150 0.283094 -0.261360 0.263269 0.429691 -0.140483 0.290726 0.389708 -0.187373 0.317847 0.349878 -0.234510 0.298544 0.319689 -0.202298 0.279154 0.288820 -0.170347 0.259599 0.258307 -0.139246 0.277218 0.231050 -0.150604 0.194497 0.466257 -0.215235 0.183648 0.403058 -0.235893 0.172109 0.340003 -0.257703 0.145956 0.307671 -0.233800 0.122816 0.274282 -0.207420 0.101749 0.240972 -0.178793 0.127169 0.242605 -0.155632 0.371469 0.225059 -0.257382 0.370737 0.270848 -0.213132 0.369392 0.317859 -0.171024 0.341762 0.299545 -0.145161 0.313118 0.283121 -0.120330 0.283960 0.267335 -0.096161 0.286568 0.294413 -0.103790 0.307080 0.212028 -0.272779 0.262833 0.239328 -0.234042 0.214930 0.267356 -0.199692 0.183631 0.284508 -0.177187 0.149506 0.302023 -0.160382 0.114435 0.318890 -0.145282 0.123202 0.326552 -0.171225 0.355137 0.227772 -0.340687 
12.536000 0.126898 0.415709 -0.136327 0.157244 0.435125 -0.140036 0.148350 0.470262 -0.114641 0.174915 0.466049 -0.130512 0.197548 0.457659 -0.151366 0.267747 0.423379 -0.220003 0.309964 0.361818 -0.255159 0.326310 0.281403 -0.260925 0.262466 0.427213 -0.138506 0.290202 0.386454 -0.184686 0.317681 0.345940 -0.231282 0.298220 0.315887 -0.199286 0.278933 0.285168 -0.167717 0.259177 0.253697 -0.137748 0.277661 0.225934 -0.146100 0.198279 0.466862 -0.215654 0.184096 0.405113 -0.238524 0.171123 0.342948 -0.261625 0.146607 0.310495 -0.235888 0.125018 0.277160 -0.208574 0.105348 0.243226 -0.179949 0.128581 0.247266 -0.154959 0.372020 0.222625 -0.258560 0.370866 0.267025 -0.213108 0.369638 0.312422 -0.169474 0.342501 0.293416 -0.143626 0.314020 0.276550 -0.118822 0.284873 0.260812 -0.094389 0.287976 0.288049 -0.101373 0.307752 0.210490 -0.271714 0.264106 0.237852 -0.233014 0.216231 0.267093 -0.200945 0.184937 0.286104 -0.180118 0.152293 0.305832 -0.162298 0.118505 0.324923 -0.146963 0.125271 0.331802 -0.173678 0.352752 0.226248 -0.341627 
12.568000 0.136832 0.412037 -0.134731 0.165422 0.434179 -0.136709 0.151392 0.468739 -0.112513 0.179257 0.466845 -0.126429 0.201198 0.458113 -0.147524 0.268345 0.423381 -0.217412 0.310032 0.361809 -0.253128 0.325495 0.281510 -0.261253 0.262236 0.424260 -0.135522 0.287419 0.384194 -0.183591 0.313499 0.344562 -0.231318 0.294345 0.317016 -0.196974 0.275880 0.288351 -0.163072 0.255122 0.259885 -0.131007 0.272508 0.230653 -0.135781 0.201028 0.470829 -0.211216 0.188050 0.409011 -0.233954 0.175283 0.347386 -0.257760 0.151252 0.314848 -0.232060 0.129934 0.281149 -0.205994 0.112090 0.246884 -0.177716 0.134550 0.254101 -0.152701 0.370864 0.222541 -0.261436 0.368134 0.264405 -0.213572 0.365030 0.307291 -0.166799 0.337644 0.291707 -0.138959 0.308601 0.277788 -0.112727 0.278678 0.263821 -0.087333 0.286384 0.290406 -0.092821 0.305503 0.211204 -0.273276 0.262921 0.239011 -0.233138 0.217092 0.268936 -0.199452 0.189017 0.289381 -0.176542 0.159517 0.312376 -0.158142 0.129641 0.335693 -0.142285 0.136885 0.340889 -0.169607 0.351132 0.228564 -0.343748 
12.600000 0.129647 0.423771 -0.134841 0.160725 0.442236 -0.137041 0.151070 0.478498 -0.113582 0.178557 0.473005 -0.127351 0.200721 0.463696 -0.148312 0.269008 0.426717 -0.217487 0.310551 0.365596 -0.253924 0.326558 0.285371 -0.261664 0.261236 0.426560 -0.136173 0.287297 0.386014 -0.183674 0.312717 0.345641 -0.231829 0.294419 0.316467 -0.198526 0.277048 0.287126 -0.164571 0.259199 0.257698 -0.131329 0.274006 0.230173 -0.145700 0.200791 0.471959 -0.213166 0.184001 0.410033 -0.233700 0.166807 0.348332 -0.255313 0.144513 0.314980 -0.229172 0.125323 0.280635 -0.201696 0.107788 0.245555 -0.173605 0.130294 0.253183 -0.148787 0.372459 0.226737 -0.261640 0.369185 0.269568 -0.214764 0.365985 0.313297 -0.168999 0.339233 0.294558 -0.142496 0.312478 0.276730 -0.116076 0.285663 0.259139 -0.089381 0.292977 0.286302 -0.091587 0.307427 0.214922 -0.273763 0.263696 0.241177 -0.233746 0.216724 0.269556 -0.199610 0.186610 0.288616 -0.177111 0.156015 0.310613 -0.158183 0.124878 0.333198 -0.140620 0.130478 0.341867 -0.167123 0.353948 0.234010 -0.344667 
12.632000 0.136700 0.418673 -0.137738 0.167225 0.438175 -0.137285 0.154178 0.474488 -0.115371 0.183017 0.469774 -0.126357 0.204797 0.460254 -0.147484 0.271874 0.423192 -0.217304 0.309482 0.358992 -0.253323 0.328321 0.278978 -0.253344 0.266837 0.424644 -0.135460 0.290098 0.384437 -0.184455 0.313814 0.344800 -0.233296 0.296760 0.317744 -0.197483 0.280199 0.289515 -0.162694 0.260730 0.260387 -0.130669 0.281372 0.234932 -0.141368 0.207762 0.473991 -0.211092 0.189929 0.412704 -0.231863 0.172435 0.351438 -0.253519 0.152078 0.315386 -0.229856 0.133306 0.278642 -0.205563 0.117172 0.241671 -0.180595 0.140195 0.248316 -0.156042 0.376136 0.223025 -0.244785 0.371510 0.272020 -0.203967 0.366820 0.321897 -0.164705 0.340913 0.301545 -0.138621 0.314696 0.281198 -0.113148 0.287613 0.261167 -0.088612 0.292285 0.288895 -0.091066 0.311471 0.206829 -0.261383 0.266565 0.236138 -0.226117 0.220561 0.267908 -0.196139 0.192207 0.290715 -0.175492 0.165161 0.318466 -0.159193 0.137739 0.346662 -0.145657 0.152149 0.357069 -0.168279 0.359641 0.219468 -0.329255 
12.664000 0.136959 0.414728 -0.134999 0.167131 0.434727 -0.135286 0.154263 0.470274 -0.112093 0.182739 0.466340 -0.124260 0.205289 0.457661 -0.144900 0.274747 0.423947 -0.213697 0.312514 0.359760 -0.250673 0.329638 0.278898 -0.251148 0.261797 0.423383 -0.132672 0.288922 0.385575 -0.181497 0.316024 0.348444 -0.230329 0.297644 0.321371 -0.195161 0.280327 0.292230 -0.160340 0.259921 0.263052 -0.129950 0.279492 0.235879 -0.137976 0.210517 0.475406 -0.210971 0.194485 0.413270 -0.230249 0.179573 0.351148 -0.249808 0.158943 0.314821 -0.226586 0.139795 0.277194 -0.204275 0.123606 0.239024 -0.180759 0.143238 0.247402 -0.153927 0.376739 0.222138 -0.243913 0.371823 0.270855 -0.202135 0.367417 0.320381 -0.161541 0.341125 0.300953 -0.135212 0.313535 0.281897 -0.110304 0.284856 0.262966 -0.086838 0.290683 0.290559 -0.089053 0.312534 0.207126 -0.262107 0.267773 0.234924 -0.225776 0.222768 0.265721 -0.193416 0.196069 0.288549 -0.170793 0.169514 0.316781 -0.155051 0.142563 0.345508 -0.142712 0.158152 0.355901 -0.164664 0.362243 0.220596 -0.328129 
12.732000 0.137816 0.419805 -0.132718 0.168703 0.438596 -0.135027 0.159399 0.474205 -0.110467 0.186675 0.469357 -0.124902 0.208185 0.460187 -0.146779 0.275132 0.424661 -0.218823 0.312436 0.359565 -0.254370 0.329152 0.278506 -0.256067 0.268314 0.426381 -0.137238 0.292965 0.386327 -0.185991 0.317637 0.346526 -0.234456 0.300350 0.320563 -0.197967 0.282504 0.293160 -0.162425 0.263128 0.264582 -0.130258 0.283172 0.239010 -0.141764 0.211407 0.476294 -0.214130 0.195647 0.413749 -0.232681 0.180871 0.351271 -0.251944 0.158507 0.315793 -0.229454 0.138889 0.278536 -0.206049 0.121541 0.240759 -0.182572 0.138649 0.250462 -0.154430 0.374915 0.220386 -0.248862 0.373380 0.268061 -0.206435 0.371022 0.317336 -0.166393 0.344131 0.300563 -0.138918 0.316626 0.284481 -0.112408 0.288122 0.268225 -0.086925 0.293766 0.295462 -0.091733 0.310654 0.207097 -0.265552 0.268027 0.236804 -0.228095 0.223708 0.269213 -0.195924 0.196167 0.292005 -0.173905 0.168757 0.319047 -0.156925 0.140791 0.346678 -0.142570 0.154753 0.358745 -0.164509 0.360371 0.220123 -0.332680 
12.764000 0.146170 0.417662 -0.121197 0.175160 0.439104 -0.124540 0.161030 0.476173 -0.104995 0.189375 0.472402 -0.117571 0.210610 0.462982 -0.139519 0.275731 0.425971 -0.212325 0.313114 0.362879 -0.252197 0.329131 0.281389 -0.256432 0.266181 0.423646 -0.131038 0.293132 0.387222 -0.181004 0.321341 0.351516 -0.230397 0.301443 0.326245 -0.194692 0.282868 0.298382 -0.159072 0.261229 0.270241 -0.129502 0.280613 0.245513 -0.143625 0.210826 0.476343 -0.207205 0.199878 0.413697 -0.228305 0.190248 0.350946 -0.249172 0.167560 0.316644 -0.224117 0.145951 0.282318 -0.199277 0.128329 0.247530 -0.171244 0.146635 0.258468 -0.144324 0.374708 0.222925 -0.251850 0.373604 0.268757 -0.207265 0.371928 0.316137 -0.164440 0.344771 0.302900 -0.135298 0.315470 0.290836 -0.108295 0.284577 0.279796 -0.083227 0.289821 0.305629 -0.093410 0.310436 0.210355 -0.268399 0.268940 0.237652 -0.228083 0.226935 0.268509 -0.191977 0.203025 0.291675 -0.166635 0.177972 0.318933 -0.148401 0.152119 0.347303 -0.135228 0.161572 0.355091 -0.161345 0.359433 0.225149 -0.334936 
12.800000 0.140551 0.469766 -0.068925 0.153583 0.451522 -0.097311 0.166573 0.484587 -0.123203 0.169099 0.454225 -0.129925 0.193505 0.447630 -0.148747 0.270236 0.420725 -0.210352 0.309083 0.360325 -0.251086 0.326165 0.280349 -0.259079 0.263221 0.426322 -0.128566 0.293322 0.388632 -0.175523 0.321582 0.351202 -0.223714 0.300357 0.322231 -0.191973 0.280369 0.292621 -0.159666 0.260531 0.263316 -0.127815 0.279513 0.237212 -0.139686 0.197595 0.459056 -0.207770 0.189898 0.394835 -0.226374 0.180771 0.330997 -0.246678 0.155995 0.298333 -0.222120 0.133012 0.265747 -0.194857 0.111313 0.233486 -0.166933 0.122774 0.249531 -0.138826 0.373066 0.222692 -0.261207 0.374764 0.267411 -0.215753 0.374805 0.313543 -0.172339 0.349003 0.299259 -0.142316 0.320571 0.287747 -0.114351 0.290836 0.277459 -0.087897 0.292145 0.303796 -0.098121 0.307414 0.209101 -0.268623 0.266966 0.233587 -0.224476 0.221960 0.261265 -0.187472 0.192956 0.279583 -0.163327 0.160807 0.299853 -0.147147 0.128115 0.320643 -0.135211 0.142355 0.328555 -0.158778 0.345227 0.225193 -0.342265 
12.832000 0.158323 0.463190 -0.063671 0.164678 0.450980 -0.097162 0.170750 0.488786 -0.118987 0.172139 0.460303 -0.131641 0.196280 0.452462 -0.150600 0.271776 0.421104 -0.212745 0.309518 0.360617 -0.255307 0.326669 0.280432 -0.264171 0.264750 0.424669 -0.130913 0.295811 0.388442 -0.178259 0.326467 0.352546 -0.226028 0.304710 0.324878 -0.193634 0.286441 0.296206 -0.160208 0.267015 0.267055 -0.128546 0.280209 0.240601 -0.146301 0.201170 0.463611 -0.208926 0.193825 0.400709 -0.231504 0.186473 0.338032 -0.254968 0.164897 0.309203 -0.223388 0.144848 0.279629 -0.191676 0.126773 0.249895 -0.159367 0.140460 0.268767 -0.134268 0.373634 0.222945 -0.265709 0.377432 0.266936 -0.219551 0.379081 0.312805 -0.175688 0.353606 0.300182 -0.144456 0.325700 0.289974 -0.115315 0.296233 0.281018 -0.087545 0.299877 0.306537 -0.099104 0.307769 0.209261 -0.275214 0.269389 0.237318 -0.232018 0.229318 0.268383 -0.193280 0.205524 0.290631 -0.167007 0.180867 0.316687 -0.145215 0.155245 0.342571 -0.125462 0.161249 0.349905 -0.152295 0.348483 0.225949 -0.346735 
12.868000 0.178047 0.417252 -0.083116 0.176803 0.430282 -0.116894 0.170341 0.473586 -0.109158 0.172684 0.460691 -0.137493 0.197711 0.453497 -0.155393 0.276054 0.424926 -0.214669 0.312987 0.363208 -0.256557 0.326556 0.282089 -0.263040 0.262671 0.431568 -0.133547 0.297434 0.395445 -0.177994 0.330870 0.359589 -0.223548 0.307852 0.331362 -0.192305 0.287259 0.301629 -0.160108 0.268667 0.271947 -0.128808 0.281575 0.246818 -0.148498 0.204321 0.465406 -0.217772 0.194589 0.400011 -0.230548 0.185108 0.334939 -0.245354 0.150562 0.309843 -0.223914 0.119234 0.284270 -0.201040 0.098056 0.258577 -0.170408 0.119685 0.269608 -0.146302 0.370394 0.221926 -0.261999 0.376875 0.266966 -0.217579 0.381614 0.314141 -0.176129 0.355781 0.304554 -0.144270 0.327629 0.298215 -0.114935 0.297850 0.293681 -0.087415 0.303489 0.317860 -0.100993 0.305479 0.211752 -0.273912 0.269183 0.245375 -0.232643 0.229578 0.281958 -0.198367 0.204026 0.306370 -0.175918 0.178725 0.332782 -0.155777 0.153261 0.360041 -0.138013 0.162593 0.365994 -0.164472 0.349349 0.225302 -0.343650 
12.900000 0.181171 0.430923 -0.069394 0.183579 0.441793 -0.103862 0.171177 0.484014 -0.100770 0.179469 0.469896 -0.127389 0.202283 0.460726 -0.148081 0.274007 0.423443 -0.215405 0.311140 0.360671 -0.256239 0.327211 0.279467 -0.264388 0.264108 0.434937 -0.135066 0.297616 0.396071 -0.178506 0.329918 0.357446 -0.222854 0.308528 0.327364 -0.192128 0.289504 0.295224 -0.161350 0.271312 0.263326 -0.131966 0.288504 0.239576 -0.150144 0.202131 0.461914 -0.219217 0.192354 0.395804 -0.228530 0.182335 0.329950 -0.239444 0.149750 0.301997 -0.217623 0.119373 0.273432 -0.193641 0.090240 0.244734 -0.168553 0.105508 0.254742 -0.139457 0.372337 0.220187 -0.264413 0.378405 0.263902 -0.218550 0.382222 0.310113 -0.175612 0.356739 0.299954 -0.143613 0.328020 0.293009 -0.114521 0.296788 0.288091 -0.088258 0.302466 0.312334 -0.101645 0.307998 0.208694 -0.276244 0.271408 0.239290 -0.233480 0.231817 0.272803 -0.197867 0.206666 0.295983 -0.174046 0.181029 0.322018 -0.154364 0.154776 0.348913 -0.138430 0.163474 0.354208 -0.165406 0.349601 0.224115 -0.346343 
12.932000 0.183281 0.430774 -0.068944 0.185916 0.443086 -0.102902 0.176655 0.485955 -0.097431 0.183369 0.472578 -0.124847 0.205569 0.462825 -0.145637 0.274550 0.423933 -0.213420 0.309293 0.360708 -0.255123 0.325596 0.279946 -0.265174 0.264066 0.436677 -0.133198 0.296400 0.397269 -0.177034 0.327320 0.358172 -0.222059 0.306889 0.328276 -0.190791 0.289342 0.296540 -0.158930 0.271973 0.264661 -0.129363 0.287544 0.241495 -0.149527 0.202876 0.463279 -0.218050 0.192549 0.397225 -0.226585 0.181901 0.331271 -0.235406 0.150156 0.302837 -0.213104 0.119643 0.273945 -0.190366 0.090282 0.244987 -0.167262 0.105579 0.253547 -0.137764 0.371224 0.221240 -0.267312 0.376722 0.264243 -0.220655 0.380499 0.309130 -0.176095 0.356086 0.298972 -0.143369 0.328840 0.291902 -0.113066 0.299390 0.286605 -0.085228 0.304270 0.310961 -0.098810 0.305938 0.209164 -0.276968 0.270586 0.239910 -0.233505 0.232274 0.273564 -0.196095 0.208252 0.296775 -0.171105 0.183678 0.322902 -0.150193 0.158281 0.349647 -0.132670 0.166704 0.354642 -0.159621 0.346857 0.225505 -0.347954 
12.968000 0.182813 0.429895 -0.072229 0.184815 0.444350 -0.105366 0.174079 0.486522 -0.097054 0.180998 0.475104 -0.125279 0.203347 0.465223 -0.145532 0.272459 0.426141 -0.211635 0.305489 0.362404 -0.253965 0.321821 0.281839 -0.264604 0.264419 0.441597 -0.131291 0.296030 0.400919 -0.174512 0.326379 0.360413 -0.218863 0.306673 0.329447 -0.188438 0.289439 0.297638 -0.157541 0.270491 0.265764 -0.127994 0.283094 0.242499 -0.149797 0.200159 0.465229 -0.214697 0.191732 0.398648 -0.221147 0.182080 0.332551 -0.229483 0.151478 0.303703 -0.206684 0.122265 0.274240 -0.183398 0.094124 0.245280 -0.160156 0.111221 0.252661 -0.131351 0.367604 0.223384 -0.266922 0.375057 0.265996 -0.219961 0.380578 0.310517 -0.174983 0.356335 0.298922 -0.142474 0.329243 0.290102 -0.112043 0.299936 0.283088 -0.083702 0.302363 0.308292 -0.096204 0.301675 0.211233 -0.277527 0.266974 0.241537 -0.233326 0.231384 0.274753 -0.193051 0.210192 0.298075 -0.165508 0.187839 0.325621 -0.143734 0.164887 0.353614 -0.124390 0.173192 0.358990 -0.151280 0.344569 0.228210 -0.347483 
13.000000 0.188086 0.420039 -0.075620 0.186529 0.437284 -0.107409 0.177879 0.478790 -0.094344 0.181103 0.469772 -0.124071 0.202993 0.461119 -0.145313 0.270525 0.426203 -0.215128 0.303991 0.361620 -0.255635 0.317497 0.280264 -0.263839 0.263862 0.439768 -0.134124 0.293359 0.399212 -0.178568 0.321506 0.359109 -0.223978 0.301809 0.331102 -0.190561 0.284767 0.300972 -0.157141 0.269278 0.270022 -0.125722 0.285559 0.246573 -0.145146 0.199501 0.466499 -0.216497 0.186570 0.400848 -0.224512 0.173555 0.335135 -0.232156 0.144490 0.302827 -0.210579 0.114517 0.270684 -0.190538 0.084574 0.238633 -0.171333 0.101054 0.242177 -0.141439 0.361208 0.220137 -0.264548 0.369017 0.265067 -0.219913 0.375689 0.311759 -0.177568 0.351871 0.302678 -0.144085 0.325698 0.296045 -0.112569 0.297673 0.290834 -0.082805 0.299963 0.315119 -0.097102 0.296173 0.209763 -0.274933 0.263454 0.242457 -0.231149 0.227351 0.277582 -0.193612 0.203470 0.301451 -0.169139 0.179332 0.328029 -0.148835 0.154665 0.355489 -0.132328 0.163769 0.358738 -0.159372 0.336393 0.223933 -0.345787 
13.036000 0.171118 0.439407 -0.073056 0.178743 0.455786 -0.104434 0.173328 0.498390 -0.093578 0.181571 0.488148 -0.121905 0.202928 0.475478 -0.141770 0.267847 0.427879 -0.206816 0.305494 0.366993 -0.248347 0.322484 0.287458 -0.262218 0.261899 0.430178 -0.125068 0.285913 0.386630 -0.170717 0.311098 0.343514 -0.216033 0.303750 0.309009 -0.183655 0.294866 0.273746 -0.152121 0.284975 0.238579 -0.120790 0.310982 0.217385 -0.128343 0.197455 0.470163 -0.201900 0.190071 0.405715 -0.218974 0.184048 0.341151 -0.235901 0.161656 0.308589 -0.208696 0.140191 0.276046 -0.182064 0.122351 0.243758 -0.154081 0.146423 0.251195 -0.130871 0.369604 0.230224 -0.267198 0.374987 0.269323 -0.216495 0.379431 0.309997 -0.167194 0.357686 0.290629 -0.136926 0.336025 0.271888 -0.107119 0.311244 0.253993 -0.080141 0.308873 0.280765 -0.088750 0.303615 0.217367 -0.279144 0.269113 0.245282 -0.233344 0.234074 0.275967 -0.190546 0.212137 0.297168 -0.162065 0.191112 0.322375 -0.136413 0.170274 0.348538 -0.112546 0.184595 0.355133 -0.136458 0.346185 0.240616 -0.349013 
13.068000 0.178029 0.437641 -0.079074 0.182753 0.457382 -0.109033 0.179823 0.498640 -0.092827 0.184608 0.491611 -0.122881 0.204335 0.477429 -0.143215 0.263851 0.425253 -0.209171 0.304618 0.363903 -0.247259 0.324491 0.284956 -0.261256 0.263122 0.434074 -0.127457 0.286891 0.388092 -0.170549 0.311805 0.342279 -0.213165 0.303766 0.306136 -0.182468 0.294915 0.269827 -0.152097 0.284594 0.233717 -0.121807 0.312308 0.215007 -0.129534 0.193672 0.468366 -0.202631 0.189340 0.403999 -0.221104 0.185324 0.339831 -0.240153 0.160975 0.310257 -0.211472 0.139483 0.280217 -0.182568 0.124721 0.250021 -0.151150 0.151857 0.256596 -0.131305 0.373554 0.229490 -0.266235 0.376815 0.269374 -0.216097 0.379534 0.310296 -0.166934 0.358387 0.289535 -0.137094 0.336597 0.269603 -0.107684 0.311390 0.251313 -0.080847 0.305526 0.277463 -0.089817 0.307400 0.214148 -0.277446 0.271429 0.241561 -0.232522 0.234596 0.272432 -0.191063 0.211624 0.293609 -0.163188 0.189740 0.318345 -0.137242 0.167750 0.343950 -0.112796 0.186074 0.350641 -0.133579 0.348830 0.238370 -0.348013 
13.104000 0.166309 0.431055 -0.086700 0.180869 0.451980 -0.112415 0.189061 0.489155 -0.089942 0.195329 0.484990 -0.120262 0.213305 0.472921 -0.143807 0.269218 0.426459 -0.218846 0.306509 0.361396 -0.254918 0.322855 0.280568 -0.261651 0.273474 0.448428 -0.140107 0.296587 0.399139 -0.179522 0.318716 0.349820 -0.219691 0.307703 0.314882 -0.188883 0.297642 0.279846 -0.157784 0.288398 0.245243 -0.125964 0.316641 0.226063 -0.129509 0.195455 0.461515 -0.213485 0.187566 0.395358 -0.224125 0.179925 0.329298 -0.235093 0.150613 0.296229 -0.215915 0.121054 0.263638 -0.196356 0.092196 0.231228 -0.175521 0.107146 0.237131 -0.145162 0.369107 0.222237 -0.263181 0.377195 0.266754 -0.218288 0.383898 0.312827 -0.175106 0.361665 0.297183 -0.142980 0.337707 0.283347 -0.112098 0.311084 0.270751 -0.083330 0.302979 0.294583 -0.096153 0.302601 0.209486 -0.269538 0.270217 0.245409 -0.227267 0.233984 0.284253 -0.190868 0.210835 0.309727 -0.166801 0.187379 0.336937 -0.145030 0.163125 0.364338 -0.124734 0.178923 0.371500 -0.147281 0.341566 0.222552 -0.343062 
13.136000 0.177062 0.425188 -0.082652 0.190297 0.448240 -0.107215 0.191738 0.485944 -0.083941 0.200493 0.483097 -0.113788 0.217842 0.471883 -0.137978 0.270570 0.428703 -0.215943 0.305339 0.363294 -0.253269 0.320563 0.282396 -0.257825 0.273101 0.444576 -0.135443 0.293093 0.395742 -0.177265 0.312794 0.347293 -0.219552 0.302435 0.315052 -0.185851 0.293427 0.281847 -0.153031 0.282360 0.249524 -0.119884 0.311019 0.232872 -0.128476 0.199287 0.468388 -0.210497 0.190354 0.402187 -0.218755 0.181364 0.336072 -0.227692 0.155112 0.301684 -0.207189 0.129008 0.266544 -0.188577 0.102576 0.231859 -0.171416 0.117373 0.237052 -0.140903 0.366892 0.224593 -0.257585 0.373321 0.271104 -0.213642 0.378286 0.318849 -0.170585 0.355947 0.303701 -0.138157 0.332183 0.288768 -0.106589 0.305340 0.274789 -0.078079 0.295927 0.298065 -0.090977 0.298505 0.211224 -0.264047 0.264158 0.245052 -0.222403 0.229563 0.283450 -0.185311 0.209049 0.309676 -0.160271 0.190914 0.340230 -0.137947 0.172555 0.371063 -0.117445 0.188124 0.373594 -0.141416 0.338291 0.222273 -0.337742 
13.168000 0.183488 0.430578 -0.077443 0.197330 0.454261 -0.101036 0.190862 0.492679 -0.079699 0.204148 0.489956 -0.107823 0.221320 0.477273 -0.131312 0.272618 0.429915 -0.207520 0.306135 0.365404 -0.247730 0.319687 0.284434 -0.256650 0.266109 0.439912 -0.126263 0.290894 0.395382 -0.170407 0.314633 0.351173 -0.215310 0.304775 0.316329 -0.184186 0.295661 0.281030 -0.152388 0.285507 0.246035 -0.121284 0.315920 0.232183 -0.128745 0.202096 0.471738 -0.207127 0.192740 0.406252 -0.218712 0.185401 0.340365 -0.229707 0.161016 0.304102 -0.210414 0.141423 0.266617 -0.189722 0.125554 0.229576 -0.166587 0.134450 0.244385 -0.136941 0.364512 0.225160 -0.260070 0.373918 0.269023 -0.214061 0.380887 0.315308 -0.169968 0.358551 0.301350 -0.137105 0.333784 0.288770 -0.105711 0.306214 0.276846 -0.077264 0.295930 0.299049 -0.091417 0.296887 0.214369 -0.268077 0.265405 0.248929 -0.224177 0.232591 0.288091 -0.185724 0.211474 0.314365 -0.160184 0.191021 0.343034 -0.136788 0.170105 0.372217 -0.114559 0.182268 0.379064 -0.139259 0.335916 0.228297 -0.340221 
13.200000 0.175944 0.432722 -0.088645 0.193066 0.456049 -0.110383 0.192041 0.493180 -0.086054 0.204897 0.490882 -0.114420 0.222398 0.477664 -0.137423 0.275000 0.428340 -0.211752 0.307048 0.364325 -0.253319 0.321637 0.283866 -0.263098 0.268015 0.440732 -0.130976 0.294269 0.395387 -0.173136 0.319153 0.350082 -0.216082 0.308591 0.314222 -0.186117 0.299868 0.276992 -0.156701 0.291194 0.240138 -0.126839 0.320451 0.222837 -0.132541 0.203902 0.468754 -0.213120 0.196720 0.402926 -0.225765 0.189468 0.337037 -0.238805 0.165453 0.302767 -0.214922 0.145482 0.267981 -0.188888 0.127775 0.233277 -0.161707 0.142751 0.246684 -0.133863 0.367153 0.225525 -0.267929 0.376321 0.268686 -0.221203 0.385312 0.313108 -0.175250 0.364081 0.295859 -0.143218 0.341316 0.279353 -0.112079 0.316683 0.262934 -0.082730 0.304466 0.285922 -0.093626 0.300694 0.212912 -0.272704 0.270924 0.246819 -0.227604 0.236929 0.286030 -0.189761 0.215663 0.312156 -0.164319 0.193880 0.340363 -0.142285 0.171514 0.369204 -0.121704 0.178223 0.381834 -0.146325 0.336773 0.229967 -0.347711 
13.232000 0.174209 0.435885 -0.093387 0.194910 0.459595 -0.111246 0.204918 0.488615 -0.079137 0.214641 0.490846 -0.108734 0.229299 0.477230 -0.133418 0.272961 0.426682 -0.212655 0.306065 0.361759 -0.252175 0.321533 0.281106 -0.258282 0.274701 0.440842 -0.131747 0.296138 0.394842 -0.175754 0.317388 0.349198 -0.219937 0.306656 0.316122 -0.186999 0.297936 0.281685 -0.154798 0.290115 0.247818 -0.122139 0.319135 0.230659 -0.129089 0.202496 0.467168 -0.207488 0.193794 0.401517 -0.220701 0.184719 0.335743 -0.232840 0.158743 0.299996 -0.212792 0.135039 0.263801 -0.191530 0.114487 0.227560 -0.168782 0.127383 0.239462 -0.139300 0.367704 0.223134 -0.261153 0.376140 0.270024 -0.218046 0.383322 0.318194 -0.176461 0.362332 0.302603 -0.143319 0.339896 0.288092 -0.111186 0.315737 0.274091 -0.080468 0.303743 0.296314 -0.093106 0.300969 0.209775 -0.265534 0.269232 0.245379 -0.222849 0.233757 0.285333 -0.187038 0.210194 0.311480 -0.163829 0.184667 0.338292 -0.144413 0.157865 0.365250 -0.127268 0.164627 0.384146 -0.147245 0.335644 0.222373 -0.340444 
13.268000 0.169916 0.435650 -0.092994 0.192330 0.457619 -0.111036 0.205137 0.485509 -0.079003 0.214670 0.487039 -0.108708 0.229929 0.474469 -0.133653 0.275506 0.427074 -0.213927 0.308493 0.362648 -0.254332 0.321354 0.281629 -0.262099 0.277224 0.438812 -0.132712 0.297622 0.393094 -0.177493 0.317320 0.347775 -0.222713 0.307028 0.315214 -0.189153 0.298966 0.280640 -0.157013 0.292584 0.246248 -0.124364 0.320961 0.228370 -0.132648 0.204852 0.467614 -0.207456 0.193619 0.402126 -0.219037 0.182948 0.336500 -0.230960 0.158177 0.299824 -0.212647 0.137076 0.262632 -0.191765 0.119129 0.226105 -0.168474 0.130984 0.238905 -0.138924 0.365738 0.222309 -0.266672 0.375217 0.267556 -0.222357 0.383834 0.314102 -0.179408 0.362899 0.299328 -0.145891 0.340840 0.285464 -0.113165 0.316368 0.272314 -0.082643 0.304877 0.294897 -0.095077 0.298541 0.210966 -0.268692 0.267709 0.245008 -0.224283 0.232610 0.284444 -0.187304 0.209475 0.310220 -0.163301 0.184429 0.337430 -0.143586 0.158145 0.364961 -0.126426 0.160950 0.382898 -0.148420 0.332511 0.223479 -0.344319 
13.300000 0.172636 0.438828 -0.094101 0.196623 0.460395 -0.110510 0.208810 0.487045 -0.077123 0.219753 0.488940 -0.106311 0.234489 0.475823 -0.131149 0.277934 0.427168 -0.211231 0.307046 0.362406 -0.254112 0.320835 0.281679 -0.261691 0.282270 0.437520 -0.129754 0.300933 0.393306 -0.176820 0.319370 0.349476 -0.224030 0.308706 0.316640 -0.190820 0.299614 0.282658 -0.158351 0.289940 0.249057 -0.126225 0.320113 0.233494 -0.131518 0.209162 0.470352 -0.202059 0.199577 0.405570 -0.217740 0.190311 0.340695 -0.233802 0.163319 0.305298 -0.215477 0.139111 0.268967 -0.195451 0.116174 0.232497 -0.175076 0.130183 0.240660 -0.144817 0.365730 0.222726 -0.264126 0.376193 0.268480 -0.220284 0.385069 0.316163 -0.178125 0.363113 0.303083 -0.144522 0.338821 0.291315 -0.112655 0.311946 0.279741 -0.083353 0.301421 0.301764 -0.097624 0.298448 0.210896 -0.269524 0.268618 0.246847 -0.225628 0.234601 0.286996 -0.188599 0.213004 0.313297 -0.164077 0.189703 0.340868 -0.143045 0.164954 0.368742 -0.124789 0.164106 0.385496 -0.147827 0.334252 0.223900 -0.344241 
13.364000 0.187615 0.436680 -0.089651 0.208239 0.460657 -0.107243 0.210750 0.493579 -0.077648 0.224342 0.493897 -0.105767 0.238307 0.479939 -0.130788 0.279637 0.428298 -0.211090 0.306955 0.363484 -0.255231 0.319387 0.282596 -0.265446 0.287601 0.438278 -0.130062 0.303065 0.392089 -0.176760 0.318990 0.346072 -0.223555 0.307022 0.313169 -0.191060 0.296910 0.280257 -0.157197 0.285623 0.249043 -0.122438 0.314430 0.233164 -0.131234 0.212220 0.472684 -0.199392 0.199534 0.408240 -0.213838 0.187029 0.343830 -0.229399 0.161640 0.307443 -0.211073 0.142408 0.269452 -0.188976 0.125878 0.231329 -0.165718 0.143208 0.240870 -0.137644 0.363410 0.223206 -0.270619 0.374445 0.267764 -0.225621 0.383857 0.314367 -0.181949 0.363244 0.302489 -0.147197 0.338801 0.292554 -0.114699 0.311594 0.283105 -0.084625 0.301844 0.305410 -0.098904 0.295741 0.212348 -0.275315 0.265702 0.246899 -0.230851 0.234291 0.286178 -0.191503 0.215920 0.311970 -0.164039 0.195904 0.340123 -0.140673 0.174661 0.368792 -0.119751 0.169291 0.385650 -0.142255 0.332337 0.227035 -0.349386 
13.396000 0.189790 0.431008 -0.082523 0.209733 0.454747 -0.101190 0.208428 0.490265 -0.074582 0.223504 0.489089 -0.101904 0.238678 0.476166 -0.126708 0.283799 0.427903 -0.206783 0.310050 0.361441 -0.249248 0.322362 0.280115 -0.258277 0.284833 0.441034 -0.125758 0.302693 0.392600 -0.168878 0.318758 0.344415 -0.212850 0.309320 0.308835 -0.182322 0.300757 0.272091 -0.151999 0.287793 0.236987 -0.121626 0.318439 0.223319 -0.127411 0.216147 0.473571 -0.202399 0.202260 0.408668 -0.213522 0.188320 0.343770 -0.225089 0.166087 0.307782 -0.202401 0.150289 0.270272 -0.176692 0.138242 0.232488 -0.150081 0.164510 0.237863 -0.128621 0.366781 0.220999 -0.263171 0.377074 0.265929 -0.218304 0.386320 0.311964 -0.174203 0.366535 0.295766 -0.140732 0.343109 0.280784 -0.109253 0.316808 0.266151 -0.081423 0.305021 0.289233 -0.092773 0.297940 0.209820 -0.266465 0.267153 0.243157 -0.222354 0.236518 0.281519 -0.182020 0.219040 0.307240 -0.153717 0.200996 0.337160 -0.130897 0.181570 0.367962 -0.111512 0.178452 0.386256 -0.133347 0.333551 0.223607 -0.341889 
13.464000 0.185781 0.433578 -0.078310 0.207159 0.454403 -0.098789 0.210298 0.490907 -0.073896 0.224101 0.487052 -0.101644 0.238630 0.474143 -0.126917 0.281825 0.425772 -0.208233 0.310349 0.359987 -0.250244 0.323567 0.278795 -0.258659 0.286594 0.438702 -0.127323 0.303977 0.390974 -0.171360 0.320402 0.343491 -0.215946 0.310482 0.309446 -0.183879 0.301842 0.274998 -0.151889 0.290410 0.241724 -0.118761 0.319382 0.225353 -0.126433 0.213597 0.469991 -0.200483 0.200253 0.405073 -0.212431 0.186669 0.340253 -0.225127 0.163893 0.304148 -0.203495 0.145892 0.267385 -0.179486 0.134770 0.230508 -0.152609 0.162329 0.235706 -0.132853 0.368338 0.219859 -0.263245 0.377924 0.265587 -0.219256 0.387463 0.312064 -0.176009 0.367690 0.296223 -0.142414 0.345624 0.280971 -0.110030 0.321740 0.265393 -0.080570 0.309417 0.288126 -0.091999 0.300490 0.208040 -0.265423 0.269209 0.241830 -0.221554 0.237216 0.280498 -0.182403 0.217761 0.306788 -0.155919 0.199406 0.337093 -0.133619 0.180348 0.368091 -0.113315 0.177303 0.387349 -0.134239 0.334167 0.222110 -0.342279 
13.500000 0.176043 0.437170 -0.088175 0.199379 0.457024 -0.107479 0.209386 0.489197 -0.078974 0.221126 0.486833 -0.107836 0.236101 0.474258 -0.133307 0.282167 0.425981 -0.214481 0.307964 0.357722 -0.254093 0.317615 0.275786 -0.259182 0.298826 0.444912 -0.136642 0.310850 0.392340 -0.177043 0.321619 0.339911 -0.217880 0.310657 0.307436 -0.184313 0.300905 0.273064 -0.152050 0.290420 0.239291 -0.119469 0.317314 0.217947 -0.121674 0.214919 0.468944 -0.200423 0.199230 0.404083 -0.210072 0.182974 0.339385 -0.221158 0.158697 0.301187 -0.204112 0.135802 0.262873 -0.185705 0.116656 0.223981 -0.165010 0.141775 0.223855 -0.141619 0.359556 0.214580 -0.262546 0.373958 0.260884 -0.220760 0.388976 0.307489 -0.179957 0.369567 0.290347 -0.146744 0.348778 0.274543 -0.114446 0.327835 0.259163 -0.082060 0.316075 0.283239 -0.091033 0.292152 0.205840 -0.263214 0.264043 0.241602 -0.218631 0.232132 0.282056 -0.180448 0.211241 0.309058 -0.155653 0.190019 0.339294 -0.135798 0.167792 0.370072 -0.118124 0.164591 0.390338 -0.138237 0.324336 0.214757 -0.340082 
13.532000 0.174433 0.440534 -0.082552 0.199095 0.456641 -0.103753 0.214088 0.488531 -0.077688 0.224171 0.483406 -0.106833 0.238244 0.471685 -0.133520 0.282152 0.426518 -0.218665 0.308099 0.357245 -0.256868 0.316858 0.275016 -0.260574 0.299860 0.447730 -0.141914 0.312253 0.394484 -0.181354 0.323711 0.341184 -0.220940 0.312911 0.309396 -0.186521 0.304094 0.276575 -0.152300 0.294980 0.243778 -0.118718 0.320821 0.221405 -0.122830 0.214840 0.469799 -0.204860 0.197646 0.405201 -0.213594 0.180250 0.340645 -0.222467 0.155892 0.303003 -0.204637 0.130534 0.265833 -0.187410 0.105012 0.228920 -0.170422 0.130150 0.222591 -0.147936 0.357798 0.212897 -0.264695 0.374322 0.259016 -0.224216 0.390240 0.306022 -0.184807 0.371998 0.289990 -0.150426 0.353228 0.275154 -0.116528 0.333838 0.261549 -0.082855 0.324902 0.286363 -0.092967 0.290400 0.205659 -0.261148 0.263225 0.243983 -0.217470 0.231703 0.285874 -0.180773 0.211112 0.313666 -0.156729 0.190458 0.343096 -0.135113 0.168935 0.373077 -0.115258 0.162932 0.391493 -0.136001 0.320516 0.211287 -0.339636 
13.564000 0.189412 0.424589 -0.085487 0.213082 0.444781 -0.104034 0.223278 0.475969 -0.074164 0.234972 0.474433 -0.103077 0.247342 0.463477 -0.130153 0.283532 0.421725 -0.217331 0.306823 0.354498 -0.259774 0.321661 0.273903 -0.262976 0.296459 0.438270 -0.137484 0.310035 0.390589 -0.182948 0.323101 0.343162 -0.228804 0.312515 0.313913 -0.192483 0.305036 0.284866 -0.155717 0.298605 0.257672 -0.117528 0.324513 0.235730 -0.122894 0.215930 0.465342 -0.204004 0.201188 0.400296 -0.212757 0.185148 0.335489 -0.222906 0.158769 0.301515 -0.201343 0.130173 0.268419 -0.181769 0.099601 0.236683 -0.164243 0.123078 0.218141 -0.147482 0.367340 0.215402 -0.265046 0.379719 0.263249 -0.224587 0.389702 0.312581 -0.185917 0.370393 0.303128 -0.149521 0.348916 0.295091 -0.114634 0.324279 0.287634 -0.081973 0.316461 0.309476 -0.098068 0.300131 0.202587 -0.263551 0.271496 0.241718 -0.221086 0.239227 0.282633 -0.183955 0.220422 0.310112 -0.158772 0.200530 0.339092 -0.136280 0.179801 0.368227 -0.115309 0.173664 0.382825 -0.138684 0.330218 0.211004 -0.342105 
13.600000 0.188449 0.453954 -0.067701 0.211328 0.465796 -0.093159 0.220629 0.506340 -0.078449 0.232365 0.493780 -0.104544 0.243964 0.478282 -0.130097 0.277485 0.421375 -0.211265 0.305141 0.354627 -0.252398 0.319121 0.273493 -0.258708 0.285918 0.435060 -0.131070 0.301264 0.386999 -0.175748 0.314686 0.339035 -0.221135 0.306726 0.307151 -0.186357 0.299786 0.274796 -0.151484 0.289150 0.243019 -0.117055 0.318554 0.226061 -0.120948 0.209934 0.465610 -0.201325 0.195767 0.400028 -0.207924 0.181983 0.334491 -0.214805 0.157135 0.296854 -0.197674 0.131462 0.259666 -0.181498 0.106764 0.222534 -0.165126 0.136745 0.210666 -0.153477 0.364776 0.215376 -0.264236 0.375059 0.262695 -0.222146 0.383850 0.311205 -0.180825 0.365358 0.296975 -0.145795 0.345126 0.283138 -0.111614 0.321789 0.269634 -0.079732 0.308021 0.291698 -0.090757 0.295727 0.202522 -0.261556 0.264569 0.237031 -0.217877 0.233568 0.276187 -0.178930 0.215380 0.303306 -0.152271 0.199888 0.334803 -0.129253 0.184029 0.366874 -0.107931 0.180431 0.384779 -0.129945 0.326891 0.213094 -0.339817 
13.632000 0.187933 0.453220 -0.056757 0.209624 0.460826 -0.084756 0.220744 0.502703 -0.076215 0.230676 0.486409 -0.100961 0.243145 0.473300 -0.127406 0.279729 0.423853 -0.211877 0.308120 0.356507 -0.251656 0.320033 0.274792 -0.257247 0.288891 0.438936 -0.131945 0.305096 0.390276 -0.175435 0.319777 0.341788 -0.219679 0.310145 0.309147 -0.186011 0.301793 0.275509 -0.152822 0.292285 0.242543 -0.119407 0.320580 0.223504 -0.123469 0.211922 0.468501 -0.201546 0.198792 0.403043 -0.210359 0.186886 0.337385 -0.219713 0.162882 0.300203 -0.201253 0.140000 0.262790 -0.182294 0.119059 0.225125 -0.162269 0.149803 0.212874 -0.153297 0.363787 0.214938 -0.261770 0.376013 0.262193 -0.220399 0.387401 0.310477 -0.180261 0.368326 0.294746 -0.146228 0.347881 0.280052 -0.113171 0.325388 0.265666 -0.081614 0.313539 0.289131 -0.091850 0.295936 0.204323 -0.261791 0.266307 0.240642 -0.219041 0.235928 0.280339 -0.180880 0.216947 0.307266 -0.154977 0.199051 0.337171 -0.132052 0.180698 0.367558 -0.110885 0.181007 0.384875 -0.133531 0.328145 0.214062 -0.337862 
13.664000 0.189113 0.445985 -0.052743 0.208635 0.453883 -0.082222 0.222323 0.494881 -0.073127 0.229349 0.479269 -0.099275 0.242576 0.467898 -0.126198 0.281226 0.424504 -0.213325 0.309130 0.357420 -0.253696 0.320413 0.275883 -0.259259 0.286271 0.437980 -0.132864 0.303762 0.390910 -0.177514 0.320308 0.344121 -0.222765 0.310934 0.312201 -0.188432 0.302541 0.278729 -0.154748 0.294628 0.245561 -0.121478 0.321968 0.224747 -0.123119 0.213761 0.469855 -0.206158 0.200550 0.404373 -0.215521 0.187555 0.338759 -0.224066 0.162405 0.302556 -0.204287 0.135936 0.266800 -0.186081 0.109929 0.231083 -0.168201 0.138954 0.216087 -0.157770 0.363796 0.215738 -0.262728 0.375915 0.263632 -0.222127 0.388169 0.312227 -0.182903 0.368969 0.296464 -0.148882 0.349152 0.281807 -0.115706 0.328018 0.267557 -0.083351 0.317656 0.291498 -0.094215 0.296214 0.205454 -0.263025 0.267640 0.242795 -0.220024 0.236651 0.283944 -0.183125 0.216381 0.311246 -0.158498 0.195763 0.340520 -0.136880 0.174644 0.370055 -0.116348 0.178243 0.384782 -0.140225 0.327098 0.214357 -0.339418 
13.700000 0.185072 0.447096 -0.052373 0.204387 0.455344 -0.081869 0.214210 0.497735 -0.074194 0.223027 0.481661 -0.099470 0.237835 0.469980 -0.125166 0.281598 0.425531 -0.208208 0.308283 0.358461 -0.249630 0.320092 0.276921 -0.256577 0.290015 0.437155 -0.127375 0.305461 0.390713 -0.173457 0.320517 0.344401 -0.219656 0.310673 0.312599 -0.185207 0.302146 0.279612 -0.151591 0.291297 0.247814 -0.117355 0.318353 0.227500 -0.122848 0.216104 0.473810 -0.196922 0.203728 0.408642 -0.209104 0.192253 0.343404 -0.221362 0.166285 0.307847 -0.202230 0.144154 0.271030 -0.181215 0.124251 0.233730 -0.159307 0.155061 0.221266 -0.150779 0.363796 0.217071 -0.261251 0.376704 0.263075 -0.218737 0.387767 0.310568 -0.177555 0.367523 0.296393 -0.143330 0.346414 0.283103 -0.109830 0.322627 0.270636 -0.078207 0.313808 0.294317 -0.090747 0.294804 0.206809 -0.260685 0.266501 0.243798 -0.217024 0.236331 0.286177 -0.179266 0.218832 0.314313 -0.153536 0.201913 0.345079 -0.130584 0.184522 0.376284 -0.108895 0.184750 0.390593 -0.133490 0.327801 0.216990 -0.338162
[truncated: 8,597,649 more chars]
