# Supplementary material for: A Markerless 3D Computerized Motion Capture System Incorporating a Skeleton Model for Monkeys
Source: PLoS One. 2016 Nov 3;11(11):e0166154. doi: 10.1371/journal.pone.0166154 (PMC5094601; doi:10.1371/journal.pone.0166154)
Supplement: S2 File — (ZIP) [file pone.0166154.s004.zip › File S2/MAPexperiment-Monkey27-Saline-Exp2-MCS.txt]

0.200000 0.508755 0.454547 0.269023 0.517193 0.464813 0.235337 0.509509 0.508225 0.237484 0.519477 0.493009 0.212116 0.530095 0.491661 0.182185 0.567863 0.480429 0.086254 0.626139 0.466430 0.030062 0.674257 0.418999 -0.015459 0.569335 0.509937 0.162623 0.633907 0.505639 0.180953 0.698675 0.501558 0.199434 0.741622 0.503094 0.221488 0.784506 0.504735 0.243498 0.827442 0.506433 0.265529 0.856418 0.509358 0.283794 0.506151 0.434677 0.118058 0.484622 0.372423 0.132595 0.463639 0.309412 0.147809 0.446442 0.279983 0.182556 0.431426 0.250536 0.218705 0.417596 0.221352 0.255640 0.385640 0.233474 0.252441 0.731752 0.372549 -0.024976 0.697392 0.351507 0.025292 0.664743 0.330589 0.076727 0.678404 0.299843 0.051435 0.691576 0.269405 0.025621 0.704554 0.238884 -0.000353 0.693684 0.237516 0.025629 0.695595 0.388656 -0.079674 0.657162 0.337749 -0.071754 0.617846 0.287207 -0.065712 0.645627 0.266160 -0.089315 0.673248 0.245442 -0.113261 0.700715 0.224838 -0.137534 0.677524 0.215719 -0.124285 0.758349 0.445141 -0.066608 
0.232000 0.507241 0.452337 0.276524 0.508979 0.464971 0.242629 0.496067 0.506660 0.248440 0.503911 0.493950 0.221011 0.520395 0.492010 0.193858 0.576588 0.476560 0.107647 0.635099 0.463144 0.050715 0.682015 0.417617 0.000740 0.563589 0.503189 0.183892 0.629462 0.491711 0.190340 0.695807 0.482140 0.195971 0.737370 0.489364 0.219467 0.779152 0.497568 0.242124 0.821121 0.506038 0.264565 0.851051 0.508932 0.281334 0.511055 0.427959 0.127057 0.485978 0.366754 0.139663 0.460566 0.304891 0.152670 0.448024 0.276529 0.190217 0.436922 0.247769 0.228117 0.427030 0.218675 0.266190 0.396714 0.233193 0.273218 0.738819 0.371106 -0.012476 0.701623 0.348008 0.035040 0.666312 0.325393 0.084148 0.680503 0.295799 0.058044 0.694768 0.266048 0.031752 0.708668 0.235715 0.005334 0.695521 0.234462 0.030177 0.701819 0.390865 -0.065735 0.664234 0.339443 -0.061332 0.625027 0.288876 -0.058888 0.651886 0.266595 -0.082376 0.679084 0.244301 -0.105567 0.706354 0.222024 -0.128629 0.680555 0.215638 -0.119328 0.765007 0.444215 -0.053263 
0.268000 0.489005 0.455915 0.291813 0.484978 0.467042 0.257581 0.491745 0.510441 0.261661 0.485257 0.495874 0.234801 0.503400 0.495670 0.208513 0.563939 0.486030 0.124312 0.615783 0.467642 0.063275 0.653226 0.413908 0.014933 0.565349 0.487679 0.205982 0.605599 0.438290 0.182980 0.646176 0.388919 0.159951 0.683440 0.412758 0.179076 0.720335 0.436888 0.198753 0.757287 0.461034 0.218999 0.780612 0.477083 0.238631 0.488621 0.454954 0.137539 0.471496 0.390809 0.149311 0.453832 0.326347 0.161362 0.448280 0.291580 0.194893 0.442719 0.256973 0.228847 0.436990 0.222556 0.263148 0.412555 0.230743 0.285892 0.697573 0.355034 0.005198 0.676429 0.311703 0.050254 0.654746 0.268660 0.093412 0.658595 0.253298 0.054295 0.662938 0.238422 0.015249 0.666422 0.224337 -0.024163 0.647245 0.218415 -0.004356 0.670607 0.387969 -0.053201 0.636860 0.334765 -0.042845 0.603228 0.280969 -0.029236 0.630674 0.262560 -0.054959 0.657372 0.245639 -0.082109 0.682998 0.229039 -0.110071 0.655130 0.227847 -0.115457 0.744065 0.421339 -0.033427 
0.300000 0.472317 0.469227 0.309555 0.457447 0.483046 0.279627 0.479470 0.520931 0.276259 0.457084 0.511252 0.256920 0.471011 0.507637 0.228961 0.516860 0.487453 0.139713 0.575451 0.487686 0.082351 0.631163 0.451069 0.037167 0.542398 0.499041 0.216790 0.565099 0.437562 0.199998 0.587372 0.375923 0.182763 0.626841 0.402638 0.181851 0.664926 0.430993 0.174252 0.701168 0.459943 0.162336 0.681043 0.474382 0.138006 0.449803 0.458056 0.179487 0.458326 0.394875 0.202169 0.465997 0.330640 0.225572 0.466438 0.299291 0.263661 0.468135 0.268156 0.302948 0.471629 0.237243 0.343714 0.481200 0.229463 0.375840 0.685759 0.401440 0.027564 0.673458 0.340728 0.045546 0.663947 0.279675 0.063710 0.675791 0.271313 0.024176 0.687211 0.263153 -0.015493 0.698313 0.255070 -0.055267 0.687971 0.238120 -0.035273 0.668898 0.442141 -0.026426 0.632755 0.389889 -0.032104 0.598310 0.335986 -0.035189 0.636562 0.333329 -0.052859 0.674846 0.330581 -0.070696 0.712841 0.328640 -0.088817 0.696717 0.309034 -0.076751 0.727862 0.476316 0.015648 
0.336000 0.474519 0.461272 0.312728 0.460034 0.480155 0.285518 0.485488 0.516225 0.285967 0.461596 0.511314 0.266676 0.473891 0.506586 0.238222 0.514176 0.484910 0.147017 0.569315 0.483051 0.086500 0.625403 0.445168 0.042918 0.542996 0.505305 0.221079 0.570153 0.445042 0.207370 0.597295 0.384409 0.194704 0.629729 0.419555 0.188262 0.660364 0.454856 0.174475 0.689470 0.490090 0.156335 0.683367 0.494440 0.122378 0.451456 0.455638 0.193241 0.454801 0.390088 0.208929 0.457903 0.324023 0.224676 0.462239 0.291698 0.260804 0.467990 0.259938 0.297687 0.474972 0.228532 0.335252 0.487779 0.225438 0.366996 0.681785 0.396926 0.035807 0.666982 0.340011 0.063204 0.653533 0.282785 0.090551 0.670356 0.264780 0.056269 0.687433 0.247529 0.022274 0.705400 0.230716 -0.011485 0.689606 0.218559 0.008551 0.660328 0.432647 -0.021913 0.621217 0.381790 -0.025082 0.581826 0.330881 -0.028618 0.620600 0.317573 -0.037384 0.659703 0.304655 -0.045449 0.698628 0.291707 -0.052399 0.682639 0.279950 -0.032280 0.720738 0.475253 0.022476 
0.368000 0.492245 0.471283 0.324681 0.472937 0.485142 0.297417 0.475391 0.528567 0.306397 0.459995 0.516149 0.282324 0.470364 0.509670 0.253253 0.505984 0.482980 0.160663 0.557321 0.479277 0.096468 0.613531 0.441730 0.050513 0.538073 0.514290 0.229366 0.569754 0.455478 0.220403 0.601875 0.396904 0.212822 0.625594 0.436775 0.197029 0.646701 0.474050 0.172082 0.665614 0.510116 0.141583 0.670881 0.516609 0.107614 0.448488 0.456358 0.213202 0.461418 0.390877 0.222533 0.472736 0.324829 0.231388 0.472164 0.289398 0.264031 0.471195 0.254391 0.296946 0.470612 0.219690 0.330194 0.483767 0.224352 0.361570 0.671899 0.395805 0.041232 0.663135 0.337326 0.067647 0.654413 0.278733 0.094675 0.665610 0.254289 0.061951 0.675878 0.231684 0.028995 0.684494 0.210515 -0.005881 0.662610 0.206868 0.011686 0.645824 0.428091 -0.015099 0.612989 0.373409 -0.015705 0.579511 0.318992 -0.019232 0.619401 0.306623 -0.024258 0.659258 0.293561 -0.027973 0.699071 0.280687 -0.031978 0.675867 0.266673 -0.024075 0.705698 0.475152 0.020353 
0.404000 0.497015 0.462342 0.343974 0.476087 0.468205 0.315043 0.466936 0.511211 0.319744 0.456540 0.493104 0.296582 0.461827 0.479352 0.268493 0.483870 0.429414 0.180966 0.523373 0.425622 0.108494 0.589453 0.412520 0.061277 0.512887 0.482818 0.236218 0.558567 0.435312 0.222178 0.604458 0.388120 0.207697 0.616729 0.426475 0.180398 0.626784 0.463082 0.149366 0.632726 0.498173 0.114429 0.624728 0.508429 0.082135 0.440321 0.403494 0.245526 0.481658 0.368439 0.205562 0.523498 0.333713 0.165600 0.500464 0.297500 0.186667 0.479379 0.262467 0.208849 0.464471 0.229911 0.236933 0.473879 0.248840 0.263876 0.660664 0.392073 0.051829 0.657168 0.336668 0.086331 0.652132 0.281993 0.120475 0.658825 0.258607 0.086122 0.664985 0.235766 0.051536 0.670549 0.213406 0.016586 0.651774 0.208787 0.037147 0.623981 0.412701 -0.004927 0.595451 0.357497 0.005576 0.567254 0.301335 0.015720 0.609419 0.299081 0.014624 0.651385 0.296872 0.013423 0.693402 0.294334 0.011747 0.673673 0.276195 0.003171 0.658886 0.476855 0.026045 
0.436000 0.474835 0.497016 0.343859 0.457289 0.500420 0.312414 0.443852 0.542146 0.315010 0.438229 0.522761 0.291249 0.448433 0.504074 0.267563 0.487430 0.437334 0.198423 0.521550 0.431090 0.123614 0.581216 0.412903 0.070150 0.505866 0.500243 0.247423 0.554321 0.453752 0.239192 0.602115 0.406429 0.229920 0.609337 0.444296 0.201159 0.615900 0.481817 0.171460 0.619948 0.518520 0.139801 0.600865 0.520391 0.111060 0.442759 0.414086 0.262817 0.494185 0.379766 0.235011 0.546049 0.346803 0.205993 0.517318 0.308695 0.207310 0.492794 0.270714 0.215642 0.482912 0.239628 0.246199 0.501085 0.254589 0.271124 0.651817 0.396364 0.053175 0.653069 0.342925 0.089820 0.653007 0.289694 0.126087 0.664875 0.262668 0.096077 0.676179 0.235874 0.065792 0.687138 0.209333 0.035070 0.666962 0.205220 0.054357 0.606782 0.400529 0.001325 0.586047 0.340966 0.010628 0.566274 0.280728 0.019721 0.608240 0.283478 0.023052 0.650098 0.286212 0.027038 0.692049 0.288749 0.030687 0.679870 0.270807 0.012733 0.642432 0.473078 0.020085 
0.468000 0.450561 0.523527 0.373395 0.450078 0.516533 0.337858 0.440923 0.556132 0.321422 0.445328 0.530314 0.304464 0.457693 0.509175 0.283908 0.503283 0.436177 0.225573 0.521545 0.422685 0.146022 0.572625 0.416552 0.082044 0.509059 0.507231 0.265126 0.558714 0.464435 0.249013 0.607763 0.421455 0.232174 0.608471 0.459146 0.202362 0.609266 0.496263 0.171747 0.608501 0.532438 0.139510 0.594635 0.513737 0.114058 0.454440 0.417111 0.288315 0.503191 0.384281 0.254501 0.551512 0.352204 0.218714 0.519167 0.318349 0.227565 0.491537 0.284608 0.241574 0.479659 0.253708 0.271691 0.506688 0.260041 0.291722 0.640652 0.411711 0.052549 0.650547 0.353716 0.079374 0.657566 0.295163 0.104874 0.673713 0.264409 0.081011 0.689360 0.233417 0.056740 0.705202 0.202467 0.032364 0.687045 0.201828 0.053928 0.587599 0.410009 0.009419 0.577742 0.346810 0.005775 0.569704 0.283442 0.003052 0.611580 0.289056 0.003811 0.653295 0.294294 0.006852 0.695021 0.299400 0.011458 0.679799 0.277808 0.001883 0.610177 0.488616 0.025998 
0.504000 0.445978 0.551975 0.367794 0.449930 0.530965 0.338679 0.442229 0.559458 0.306995 0.448962 0.529240 0.303280 0.455955 0.506675 0.282929 0.483848 0.428970 0.226404 0.505251 0.418081 0.147953 0.558076 0.411277 0.087136 0.489952 0.503879 0.261554 0.545833 0.468596 0.250993 0.600805 0.433196 0.238857 0.591360 0.467767 0.205902 0.583702 0.501888 0.172170 0.575404 0.534473 0.136486 0.575880 0.515344 0.107693 0.451877 0.410539 0.300146 0.501170 0.377175 0.266755 0.550372 0.344947 0.230949 0.512205 0.316667 0.225101 0.478542 0.285764 0.228256 0.467892 0.254637 0.258328 0.492864 0.262081 0.280579 0.626966 0.411571 0.059955 0.641189 0.353651 0.085327 0.651954 0.294751 0.108208 0.670033 0.265715 0.083573 0.688186 0.236656 0.058609 0.707085 0.207905 0.033601 0.689994 0.205195 0.055850 0.574134 0.399298 0.015276 0.570467 0.335428 0.011682 0.569324 0.271620 0.008927 0.608724 0.287022 0.007920 0.648167 0.301871 0.007121 0.687755 0.316638 0.006204 0.678807 0.291150 -0.001719 0.593822 0.478862 0.025169 
0.536000 0.432420 0.575373 0.352911 0.443830 0.541316 0.348303 0.433957 0.534344 0.306204 0.447265 0.513125 0.325062 0.448530 0.491701 0.301756 0.459183 0.417613 0.232580 0.486823 0.407666 0.155417 0.543455 0.409144 0.095726 0.466444 0.491761 0.267547 0.528883 0.465279 0.269018 0.591027 0.438764 0.269274 0.584963 0.471578 0.234195 0.578507 0.498456 0.193969 0.571920 0.522787 0.151811 0.577598 0.516560 0.118145 0.447077 0.394642 0.310411 0.502091 0.363672 0.284157 0.557577 0.333682 0.256544 0.520704 0.303820 0.251229 0.486948 0.273152 0.253495 0.474108 0.245046 0.285037 0.495592 0.255669 0.309584 0.611599 0.422583 0.069217 0.632764 0.364199 0.086028 0.652517 0.305240 0.101990 0.667154 0.272883 0.079280 0.682463 0.240704 0.056551 0.698611 0.208840 0.033825 0.688374 0.206488 0.059989 0.565568 0.397031 0.025757 0.568222 0.334866 0.010279 0.571326 0.272831 -0.004801 0.610403 0.288460 -0.002787 0.649566 0.303391 0.001350 0.688736 0.318199 0.005699 0.682175 0.291281 0.000372 0.570823 0.480410 0.029645 
0.572000 0.400523 0.542900 0.344989 0.415151 0.509997 0.341077 0.390480 0.492386 0.308723 0.413920 0.476901 0.322827 0.423385 0.457365 0.298797 0.463022 0.390287 0.227860 0.478083 0.389084 0.146735 0.524454 0.390944 0.079665 0.449313 0.460231 0.265538 0.507840 0.465134 0.298307 0.565473 0.472526 0.331661 0.527687 0.504165 0.328233 0.490589 0.536405 0.325347 0.454033 0.568490 0.321554 0.434980 0.572757 0.293040 0.447277 0.358581 0.301672 0.512371 0.342221 0.292432 0.578200 0.326415 0.285321 0.541927 0.296366 0.278589 0.505438 0.268410 0.267666 0.471133 0.238923 0.271724 0.473173 0.245204 0.305420 0.586410 0.409316 0.043848 0.605325 0.363669 0.085977 0.622967 0.317040 0.126924 0.643288 0.291957 0.099903 0.663596 0.266748 0.072687 0.683851 0.241467 0.045400 0.688709 0.221364 0.064592 0.536961 0.375313 0.007720 0.556994 0.314405 0.008491 0.577835 0.253817 0.009758 0.612766 0.275851 0.001536 0.647844 0.297848 -0.005898 0.682977 0.319846 -0.013038 0.682885 0.294416 -0.000783 0.527566 0.459438 0.005135 
0.604000 0.410963 0.543129 0.364886 0.424092 0.509358 0.368463 0.396904 0.485334 0.342427 0.420568 0.472500 0.358651 0.427293 0.452725 0.334107 0.456089 0.382647 0.262440 0.480582 0.389184 0.184397 0.527659 0.418009 0.125052 0.432566 0.448184 0.303100 0.499174 0.456736 0.300368 0.565238 0.468033 0.297795 0.527753 0.500330 0.305215 0.491418 0.533540 0.312637 0.454505 0.566986 0.320122 0.432097 0.593826 0.322804 0.448405 0.346617 0.335924 0.512182 0.326223 0.324683 0.576774 0.305373 0.317215 0.537263 0.280577 0.306346 0.498948 0.261309 0.283215 0.459453 0.239892 0.268959 0.453010 0.243246 0.302504 0.576748 0.467032 0.097684 0.610494 0.415125 0.110426 0.639791 0.359636 0.120094 0.655157 0.327886 0.097084 0.666932 0.294535 0.074493 0.678724 0.261451 0.051353 0.688170 0.236481 0.060419 0.554760 0.412210 0.055462 0.572596 0.351600 0.037690 0.591198 0.292146 0.021099 0.630653 0.307013 0.020308 0.669852 0.322116 0.020324 0.709202 0.337254 0.020531 0.699676 0.310883 0.022459 0.512580 0.490903 0.059275 
0.636000 0.404579 0.549283 0.363968 0.414494 0.514359 0.362447 0.383563 0.496538 0.335870 0.406851 0.479775 0.348676 0.420070 0.461194 0.325934 0.468996 0.395306 0.261227 0.486627 0.396304 0.181471 0.526884 0.419410 0.116909 0.431919 0.457868 0.295261 0.497752 0.468409 0.300716 0.562981 0.483721 0.306650 0.522463 0.513422 0.310430 0.482752 0.543779 0.314971 0.442484 0.572574 0.319306 0.422369 0.600975 0.321537 0.449128 0.357667 0.331428 0.510859 0.330819 0.335942 0.571758 0.302575 0.346181 0.533459 0.282365 0.325248 0.501120 0.267420 0.291275 0.466780 0.251588 0.261249 0.453675 0.242203 0.291516 0.570048 0.467570 0.081234 0.604721 0.418737 0.104110 0.636976 0.366433 0.123231 0.653500 0.332635 0.103606 0.667753 0.297000 0.084313 0.680963 0.260168 0.065828 0.688332 0.233988 0.058516 0.550168 0.406488 0.046720 0.571322 0.345121 0.039072 0.593894 0.285280 0.032045 0.633393 0.299341 0.027581 0.673027 0.313062 0.025853 0.712775 0.326876 0.025199 0.702453 0.301236 0.030823 0.497446 0.478074 0.041526 
0.668000 0.397651 0.528772 0.352105 0.407479 0.494195 0.356419 0.382078 0.473880 0.326746 0.402271 0.458808 0.345794 0.412820 0.439550 0.322843 0.452516 0.373615 0.254898 0.475636 0.378421 0.176421 0.521990 0.403853 0.116085 0.415258 0.436894 0.288704 0.481226 0.447724 0.295660 0.545646 0.462406 0.304423 0.505708 0.492201 0.306467 0.467095 0.523672 0.307574 0.430195 0.554522 0.307541 0.401220 0.556963 0.289056 0.449952 0.344485 0.332317 0.502733 0.314371 0.361077 0.551972 0.281134 0.393347 0.512826 0.263463 0.368849 0.482981 0.244823 0.331390 0.458238 0.230397 0.290931 0.438567 0.233246 0.262798 0.568171 0.453641 0.086305 0.598750 0.402268 0.108203 0.628029 0.347755 0.125690 0.646338 0.313780 0.108147 0.664290 0.279147 0.090603 0.682057 0.244043 0.073200 0.691867 0.217946 0.068808 0.550668 0.392113 0.047581 0.572028 0.330543 0.038165 0.594628 0.270626 0.030958 0.635976 0.273369 0.023146 0.677264 0.276450 0.015543 0.718596 0.279684 0.007883 0.708855 0.255157 0.017719 0.501983 0.465425 0.038687 
0.700000 0.418024 0.555781 0.382096 0.428634 0.521072 0.381573 0.399728 0.502729 0.353253 0.422417 0.486496 0.367601 0.434580 0.465664 0.346168 0.480545 0.395827 0.282865 0.497755 0.387652 0.202607 0.527690 0.414216 0.131529 0.438596 0.460846 0.306179 0.500778 0.482105 0.293062 0.562293 0.505397 0.279920 0.524005 0.529985 0.298128 0.486272 0.555197 0.316635 0.448888 0.579484 0.335336 0.419415 0.592242 0.323284 0.466430 0.371647 0.360137 0.503879 0.317831 0.375843 0.539400 0.263897 0.396320 0.498534 0.260550 0.370584 0.468086 0.257309 0.331489 0.441543 0.254386 0.289438 0.447995 0.255930 0.255731 0.564683 0.465244 0.092983 0.597237 0.412940 0.105173 0.624458 0.355426 0.110963 0.639915 0.318230 0.098196 0.655233 0.281004 0.085932 0.671231 0.244654 0.073192 0.689935 0.224668 0.079906 0.539258 0.401229 0.058069 0.558609 0.338811 0.043698 0.581938 0.279161 0.038128 0.622210 0.287620 0.028724 0.663130 0.295878 0.024901 0.704283 0.304112 0.022278 0.690830 0.281733 0.033148 0.489857 0.478664 0.063259 
0.732000 0.360291 0.555064 0.370553 0.395803 0.554684 0.363549 0.395861 0.564180 0.320677 0.421302 0.559400 0.338255 0.425810 0.533201 0.321617 0.440334 0.443654 0.274246 0.467026 0.414051 0.203703 0.510922 0.422377 0.137743 0.486856 0.490204 0.320815 0.491724 0.424242 0.332612 0.494097 0.358852 0.349561 0.496154 0.312275 0.363056 0.496143 0.266797 0.379880 0.494458 0.222566 0.399822 0.490587 0.237529 0.430596 0.379419 0.484793 0.312431 0.393487 0.420409 0.297463 0.410161 0.357055 0.283355 0.421288 0.311276 0.274029 0.434131 0.266455 0.264904 0.455675 0.229160 0.248833 0.476782 0.252925 0.235796 0.563038 0.458992 0.099204 0.600629 0.410836 0.105084 0.629714 0.354436 0.106846 0.647726 0.317158 0.098948 0.663590 0.279041 0.092127 0.680573 0.241462 0.085024 0.694752 0.218311 0.077338 0.531219 0.393078 0.070780 0.554449 0.332140 0.056342 0.581605 0.274896 0.046812 0.621624 0.285995 0.038709 0.661963 0.296739 0.034068 0.702670 0.307309 0.031033 0.699065 0.280594 0.039322 0.496960 0.476506 0.055250 
0.764000 0.364934 0.550967 0.403799 0.398036 0.544556 0.390645 0.396514 0.566269 0.352302 0.421267 0.550367 0.362838 0.427032 0.526075 0.343029 0.446900 0.442054 0.285194 0.475089 0.412616 0.214980 0.513533 0.424105 0.145733 0.498234 0.484711 0.328225 0.499266 0.417400 0.330425 0.493391 0.350261 0.337569 0.500161 0.309264 0.363171 0.504278 0.269314 0.390745 0.506009 0.229874 0.419902 0.507355 0.235962 0.453864 0.390376 0.478945 0.331787 0.400483 0.414940 0.312701 0.413755 0.351621 0.294651 0.423492 0.306199 0.282479 0.435567 0.261591 0.271679 0.452597 0.220931 0.256953 0.474651 0.240954 0.239871 0.560461 0.463820 0.104177 0.596718 0.414289 0.108269 0.624931 0.357530 0.107654 0.641858 0.320783 0.095424 0.657003 0.283325 0.084233 0.672458 0.245978 0.073396 0.690467 0.224298 0.074595 0.528307 0.398563 0.075934 0.548824 0.337828 0.057318 0.573953 0.280566 0.044159 0.613156 0.292583 0.033741 0.652854 0.304036 0.026534 0.693081 0.315183 0.021170 0.689036 0.288505 0.029495 0.493280 0.480996 0.065950 
0.800000 0.360705 0.540344 0.404467 0.393283 0.536139 0.389351 0.391359 0.565331 0.356653 0.415934 0.547105 0.363061 0.420534 0.523159 0.342948 0.437634 0.440003 0.285700 0.465318 0.413791 0.213528 0.511027 0.419097 0.147306 0.489145 0.476805 0.334560 0.492699 0.410074 0.342808 0.494432 0.342575 0.352808 0.502140 0.309393 0.388933 0.511725 0.278687 0.426014 0.522614 0.248305 0.464410 0.533324 0.243915 0.497328 0.381250 0.475720 0.335853 0.393485 0.413218 0.314143 0.409410 0.352472 0.291581 0.420655 0.308698 0.275793 0.436125 0.267726 0.258456 0.460856 0.237555 0.235332 0.479144 0.263518 0.222297 0.563514 0.454349 0.107361 0.598892 0.404503 0.112462 0.627142 0.347347 0.114764 0.642039 0.310341 0.101454 0.656236 0.273108 0.088240 0.671161 0.236142 0.073719 0.691957 0.217205 0.076103 0.530845 0.387875 0.081267 0.550937 0.325845 0.065437 0.573534 0.267258 0.049770 0.612139 0.280509 0.039149 0.651323 0.293611 0.031142 0.690824 0.306646 0.025030 0.683724 0.280040 0.031182 0.501274 0.472673 0.063291 
0.832000 0.370377 0.534143 0.408167 0.401635 0.527324 0.391245 0.400568 0.557070 0.358606 0.423753 0.536727 0.363451 0.428751 0.511862 0.344251 0.444578 0.426257 0.287972 0.476758 0.396399 0.217930 0.517417 0.400706 0.146298 0.488433 0.469530 0.341065 0.488371 0.402477 0.347573 0.486369 0.335458 0.354248 0.487511 0.304762 0.390739 0.488925 0.274646 0.427849 0.491087 0.245779 0.465396 0.505134 0.271496 0.483192 0.381577 0.460624 0.329026 0.395797 0.396828 0.312747 0.413830 0.334810 0.295313 0.426771 0.290301 0.283099 0.444053 0.248691 0.268712 0.469226 0.215702 0.248815 0.488193 0.240070 0.233769 0.562518 0.445817 0.106026 0.600102 0.394991 0.110738 0.633866 0.340242 0.115129 0.648844 0.303794 0.100096 0.664221 0.267578 0.084938 0.680557 0.231929 0.068759 0.697848 0.209754 0.066321 0.534323 0.373388 0.078907 0.555545 0.312951 0.065418 0.578714 0.254091 0.053200 0.614772 0.272053 0.040459 0.651216 0.290916 0.030216 0.687987 0.310020 0.020569 0.681400 0.283341 0.025714 0.492594 0.449899 0.061208 
0.864000 0.368522 0.535571 0.395111 0.397811 0.538709 0.374055 0.385501 0.571327 0.346793 0.413080 0.556763 0.345878 0.422134 0.532496 0.327591 0.447994 0.448381 0.274150 0.473007 0.416113 0.203806 0.523127 0.408746 0.142350 0.473193 0.480945 0.344267 0.480721 0.415253 0.357489 0.487331 0.348815 0.371924 0.496679 0.316051 0.407968 0.507166 0.284354 0.443737 0.518519 0.252634 0.479955 0.531759 0.272073 0.505231 0.378062 0.487627 0.291950 0.391708 0.423044 0.277636 0.408552 0.359100 0.265444 0.420130 0.313063 0.257325 0.434780 0.267998 0.251209 0.459264 0.229618 0.241680 0.486004 0.251376 0.240427 0.584588 0.429935 0.106916 0.610399 0.375765 0.126690 0.637758 0.320020 0.139480 0.650030 0.286833 0.116147 0.665250 0.254623 0.093158 0.681446 0.222603 0.070842 0.701649 0.204518 0.062951 0.543606 0.373075 0.078728 0.563233 0.311627 0.062901 0.586318 0.252817 0.050497 0.626086 0.263735 0.040908 0.665601 0.275123 0.032579 0.705465 0.286738 0.024587 0.694304 0.261443 0.029608 0.526830 0.459020 0.056133 
0.900000 0.348337 0.507513 0.401870 0.370428 0.519954 0.376023 0.361656 0.563277 0.377270 0.382129 0.549743 0.357985 0.404101 0.532902 0.342304 0.470445 0.470951 0.292620 0.502168 0.431473 0.228261 0.534838 0.412146 0.156202 0.452353 0.475934 0.372091 0.467523 0.410238 0.369844 0.481871 0.343909 0.367947 0.485847 0.308160 0.400198 0.488647 0.273530 0.433109 0.489623 0.240710 0.467156 0.473742 0.265070 0.485133 0.395130 0.503017 0.284717 0.407500 0.438513 0.269263 0.422808 0.373935 0.257930 0.433549 0.327606 0.250376 0.444261 0.280699 0.250117 0.455060 0.233953 0.251876 0.459186 0.233403 0.285966 0.592420 0.408572 0.109560 0.613004 0.354564 0.136632 0.634946 0.301110 0.162508 0.643784 0.278114 0.128367 0.654585 0.255595 0.094706 0.667483 0.233890 0.061676 0.689035 0.226110 0.078206 0.534558 0.383807 0.087196 0.555315 0.326840 0.064259 0.577632 0.269496 0.045285 0.616881 0.279288 0.033309 0.656926 0.288313 0.025370 0.697478 0.296945 0.019661 0.699223 0.270601 0.030015 0.547314 0.468686 0.074234 
0.936000 0.337738 0.505660 0.400561 0.356915 0.517867 0.372416 0.357922 0.561109 0.381098 0.371099 0.547358 0.356374 0.393275 0.528993 0.342818 0.459608 0.460936 0.300545 0.509242 0.428458 0.242952 0.536405 0.412346 0.166654 0.435598 0.465759 0.378878 0.451109 0.402550 0.396727 0.466020 0.338881 0.415331 0.483379 0.306922 0.446582 0.503635 0.276620 0.476703 0.521025 0.248632 0.508708 0.498528 0.266302 0.527104 0.386247 0.497053 0.288022 0.397122 0.433383 0.269739 0.413249 0.370523 0.254145 0.425656 0.325717 0.243055 0.442004 0.281674 0.237260 0.459884 0.238563 0.234589 0.455742 0.234167 0.268399 0.590243 0.410582 0.115599 0.619352 0.358188 0.138136 0.645550 0.304189 0.158563 0.650795 0.278984 0.125225 0.657562 0.253850 0.092014 0.665822 0.229057 0.059036 0.688731 0.222523 0.074201 0.527264 0.388273 0.096541 0.545663 0.331386 0.070191 0.569390 0.275077 0.049614 0.607920 0.280664 0.033009 0.647518 0.285867 0.020546 0.687810 0.290905 0.009909 0.693285 0.268825 0.026831 0.545433 0.472852 0.086331 
0.968000 0.340991 0.506165 0.408179 0.357118 0.517045 0.377655 0.356179 0.560973 0.382767 0.368094 0.546001 0.358118 0.392110 0.528655 0.346890 0.464092 0.464119 0.310260 0.511440 0.435565 0.249692 0.533031 0.419231 0.172485 0.427350 0.463947 0.383747 0.443031 0.401954 0.406399 0.460473 0.339308 0.428794 0.484696 0.305269 0.455335 0.511272 0.271881 0.479177 0.539290 0.238214 0.501655 0.543098 0.228975 0.534660 0.393671 0.501509 0.288371 0.401522 0.436911 0.270935 0.413799 0.372357 0.257510 0.422990 0.326187 0.248269 0.436907 0.280520 0.245793 0.455151 0.236816 0.247223 0.462947 0.239890 0.280541 0.584023 0.405682 0.120563 0.610958 0.351428 0.140550 0.639053 0.297568 0.159175 0.647656 0.274874 0.124768 0.656488 0.252055 0.090518 0.664803 0.228873 0.056386 0.687301 0.221413 0.071631 0.520555 0.405148 0.100288 0.540711 0.350247 0.072124 0.564337 0.294220 0.050344 0.602878 0.291465 0.033244 0.642340 0.289754 0.019138 0.682489 0.287771 0.007298 0.692835 0.270794 0.027568 0.558496 0.482547 0.098718 
1.000000 0.331193 0.503729 0.412536 0.349550 0.513993 0.383055 0.349563 0.558030 0.387636 0.362761 0.542608 0.363911 0.385796 0.524280 0.351805 0.455383 0.458530 0.311995 0.500320 0.423490 0.252155 0.530058 0.414412 0.175852 0.421337 0.466520 0.386065 0.437627 0.403777 0.403746 0.454043 0.340881 0.422674 0.480315 0.309878 0.449435 0.507149 0.278522 0.474814 0.534746 0.246899 0.499081 0.536600 0.228184 0.527890 0.385719 0.497287 0.289443 0.398954 0.433183 0.274216 0.414708 0.369588 0.261140 0.426266 0.324127 0.251584 0.439659 0.278843 0.245268 0.456459 0.235071 0.242885 0.460685 0.236689 0.276927 0.586036 0.409077 0.126927 0.612455 0.354147 0.145607 0.638628 0.299347 0.164675 0.645615 0.276797 0.129831 0.653757 0.254628 0.095167 0.662469 0.232553 0.060613 0.685427 0.224325 0.074850 0.524859 0.405068 0.102361 0.541368 0.348902 0.076109 0.558896 0.291772 0.052816 0.597606 0.293074 0.036394 0.637207 0.293547 0.022605 0.677387 0.293375 0.011148 0.687809 0.274785 0.029894 0.551888 0.483121 0.104412 
1.036000 0.322940 0.503480 0.407355 0.336187 0.513363 0.375149 0.331972 0.557405 0.377479 0.343434 0.541691 0.353100 0.370200 0.526813 0.345472 0.452809 0.470215 0.321683 0.501659 0.433386 0.266777 0.533068 0.419362 0.192227 0.416853 0.476447 0.395909 0.433642 0.415845 0.421745 0.453240 0.354567 0.445256 0.476242 0.318700 0.469812 0.505129 0.283984 0.488126 0.536215 0.249335 0.504449 0.559199 0.224201 0.511982 0.379843 0.501504 0.297694 0.395183 0.438713 0.278058 0.412841 0.376216 0.261303 0.425872 0.331487 0.249948 0.439771 0.286575 0.242161 0.458427 0.243617 0.237867 0.472343 0.248968 0.268811 0.588700 0.422736 0.143258 0.616418 0.365925 0.151833 0.641622 0.307848 0.158218 0.648151 0.282740 0.125020 0.655722 0.257971 0.091849 0.664289 0.233725 0.058584 0.689367 0.223127 0.066049 0.528243 0.394159 0.122025 0.537519 0.337561 0.090740 0.550862 0.281303 0.062256 0.588163 0.290731 0.044956 0.626102 0.299437 0.029285 0.664661 0.307548 0.014865 0.667429 0.281777 0.026313 0.541895 0.477459 0.111186 
1.068000 0.333021 0.522782 0.431758 0.335643 0.521854 0.395642 0.339628 0.565006 0.386135 0.339072 0.542057 0.364999 0.365316 0.526692 0.357291 0.445471 0.469746 0.331153 0.489992 0.430074 0.274336 0.523973 0.417903 0.200472 0.409652 0.477328 0.405800 0.425476 0.417461 0.434425 0.447749 0.356754 0.457186 0.470352 0.317574 0.476968 0.497818 0.279816 0.490376 0.527838 0.242060 0.501143 0.544477 0.216672 0.518194 0.375386 0.508923 0.308484 0.391170 0.447535 0.284828 0.410086 0.386257 0.264636 0.424069 0.342251 0.250978 0.441131 0.298529 0.241039 0.460569 0.255538 0.232068 0.469572 0.254632 0.265235 0.579919 0.424717 0.151856 0.613182 0.370806 0.158517 0.643885 0.315460 0.164611 0.647715 0.290460 0.130952 0.653257 0.265943 0.097346 0.660494 0.242089 0.063718 0.681878 0.233282 0.079903 0.523287 0.390627 0.131154 0.533690 0.332824 0.103737 0.546174 0.275783 0.076788 0.582254 0.291667 0.061652 0.618735 0.307124 0.047375 0.655571 0.322433 0.033475 0.656602 0.295300 0.041109 0.526253 0.477569 0.120514 
1.104000 0.330776 0.524373 0.441202 0.337071 0.524499 0.405530 0.335071 0.567803 0.396390 0.340496 0.545418 0.375313 0.367473 0.531402 0.366247 0.451075 0.478688 0.336027 0.498100 0.448052 0.275100 0.522017 0.427831 0.198407 0.415456 0.480246 0.410611 0.431137 0.420017 0.437826 0.451471 0.359108 0.461574 0.469825 0.317872 0.480932 0.494882 0.278119 0.493176 0.522221 0.238546 0.503375 0.546773 0.214080 0.507283 0.378985 0.511684 0.314048 0.395674 0.449432 0.294616 0.413299 0.387028 0.277031 0.425595 0.342058 0.264442 0.437427 0.296974 0.251906 0.450083 0.252018 0.238646 0.463521 0.246984 0.269845 0.572818 0.427598 0.144346 0.605384 0.374258 0.152996 0.635181 0.318046 0.159865 0.645251 0.292470 0.127902 0.654929 0.266454 0.096053 0.664421 0.240153 0.064262 0.686967 0.231594 0.078838 0.510861 0.396066 0.131416 0.522432 0.337970 0.102337 0.539177 0.281487 0.075631 0.575851 0.293549 0.058067 0.613347 0.305243 0.043067 0.651365 0.317076 0.028563 0.658577 0.291295 0.037494 0.521116 0.481027 0.112423 
1.136000 0.355424 0.521097 0.463795 0.346537 0.518898 0.428752 0.349112 0.561415 0.416384 0.340797 0.537937 0.397631 0.367313 0.526813 0.385673 0.448547 0.483432 0.345373 0.495350 0.460607 0.281640 0.520687 0.436070 0.207463 0.414891 0.482033 0.421917 0.435898 0.425099 0.453322 0.462852 0.367292 0.478384 0.482924 0.325513 0.494803 0.507852 0.284830 0.503394 0.534981 0.244184 0.510030 0.551221 0.213366 0.512229 0.372422 0.510800 0.326980 0.388187 0.448987 0.304733 0.406002 0.386997 0.285035 0.418665 0.342375 0.271438 0.431566 0.297213 0.260158 0.443737 0.251811 0.248411 0.472284 0.250119 0.267442 0.573956 0.428076 0.156753 0.607254 0.374360 0.161376 0.637197 0.318071 0.164646 0.645761 0.291361 0.133213 0.653660 0.264042 0.102211 0.661609 0.236487 0.071459 0.686919 0.231016 0.082608 0.509502 0.404945 0.140236 0.519927 0.346485 0.112703 0.534839 0.289079 0.086946 0.571990 0.295506 0.067610 0.609547 0.301826 0.049640 0.647491 0.308102 0.031950 0.662260 0.285365 0.040087 0.528748 0.486920 0.120574 
1.172000 0.346769 0.551107 0.464718 0.331973 0.544734 0.432325 0.348043 0.578064 0.409021 0.328467 0.556426 0.398305 0.354495 0.542875 0.388452 0.432529 0.489427 0.356996 0.480882 0.483267 0.291999 0.507248 0.449525 0.224787 0.401527 0.485717 0.434897 0.428182 0.428481 0.462747 0.458858 0.369871 0.485071 0.480438 0.327242 0.499829 0.505696 0.285821 0.507133 0.532831 0.243882 0.513126 0.550003 0.213232 0.515714 0.359018 0.524950 0.338477 0.376104 0.464758 0.312347 0.396211 0.404224 0.290333 0.410625 0.360571 0.275412 0.425998 0.316421 0.264238 0.440652 0.272123 0.252501 0.467750 0.258950 0.269070 0.562218 0.432571 0.178826 0.602454 0.383751 0.174367 0.639606 0.332385 0.168644 0.647360 0.304927 0.137568 0.656039 0.277655 0.106609 0.665804 0.250712 0.075500 0.688447 0.236744 0.084921 0.496124 0.411739 0.161260 0.508645 0.351269 0.144220 0.525831 0.292017 0.127556 0.559590 0.305348 0.105732 0.593609 0.318197 0.083969 0.627873 0.330872 0.061930 0.652250 0.317153 0.056914 0.529675 0.482266 0.131776 
1.236000 0.353054 0.544491 0.476599 0.332127 0.545948 0.447126 0.354670 0.573888 0.421942 0.327521 0.560787 0.414172 0.352429 0.546243 0.402411 0.427358 0.491773 0.362849 0.477004 0.486450 0.297781 0.505500 0.453285 0.229044 0.396864 0.491830 0.440683 0.423681 0.434400 0.468061 0.454879 0.375442 0.488351 0.476590 0.332150 0.501650 0.500333 0.289795 0.508981 0.526358 0.246931 0.514651 0.545065 0.216947 0.514855 0.353090 0.523748 0.341254 0.373560 0.464210 0.315011 0.395758 0.403707 0.293084 0.411112 0.360006 0.278401 0.425759 0.315025 0.267236 0.439392 0.269765 0.255496 0.466191 0.262592 0.275814 0.561162 0.438209 0.182588 0.600306 0.388084 0.173549 0.635574 0.335100 0.163333 0.644601 0.304258 0.136014 0.655018 0.274500 0.107984 0.666584 0.245997 0.078983 0.684539 0.230131 0.093869 0.494651 0.415157 0.165775 0.505685 0.354395 0.147534 0.522696 0.294751 0.131444 0.556851 0.305522 0.108782 0.591617 0.315895 0.087051 0.626961 0.326060 0.065553 0.652482 0.315174 0.059134 0.519305 0.490840 0.135792 
1.268000 0.348997 0.556585 0.477983 0.330240 0.553182 0.447236 0.347392 0.585565 0.423071 0.324486 0.566652 0.413863 0.351062 0.554323 0.403457 0.432081 0.505919 0.368400 0.482084 0.495264 0.304233 0.511351 0.456913 0.238459 0.396923 0.504052 0.444629 0.421815 0.445264 0.470509 0.453405 0.386171 0.487067 0.476518 0.343202 0.496828 0.503918 0.302661 0.497622 0.534161 0.262670 0.495646 0.554865 0.235296 0.487743 0.356818 0.532771 0.344556 0.374188 0.472211 0.318140 0.393402 0.410579 0.295628 0.406727 0.366237 0.280583 0.421144 0.320934 0.269928 0.435453 0.275534 0.259223 0.465818 0.270031 0.274366 0.566586 0.441552 0.191406 0.600278 0.388207 0.178474 0.631761 0.333787 0.161887 0.638163 0.301658 0.135213 0.649170 0.272997 0.105491 0.662328 0.246666 0.074739 0.686256 0.235245 0.084419 0.501845 0.411662 0.180056 0.505088 0.347969 0.169195 0.515094 0.285489 0.158382 0.545969 0.299089 0.132152 0.578576 0.311803 0.107668 0.611997 0.324287 0.083119 0.637687 0.324401 0.070193 0.518997 0.487903 0.142250 
1.300000 0.312987 0.527930 0.545634 0.308096 0.533522 0.510179 0.341240 0.561096 0.500821 0.320278 0.550935 0.479984 0.341982 0.549723 0.456544 0.408948 0.537851 0.377194 0.456205 0.517519 0.312084 0.487474 0.474291 0.248991 0.382495 0.528427 0.454970 0.405137 0.469020 0.481140 0.434813 0.409026 0.498881 0.456396 0.364961 0.509706 0.482428 0.323156 0.510857 0.512726 0.282109 0.508519 0.532381 0.253516 0.500540 0.329300 0.550691 0.363725 0.353126 0.492522 0.337155 0.378229 0.432874 0.313559 0.395229 0.390031 0.297350 0.413298 0.345594 0.286383 0.431399 0.300879 0.276123 0.455878 0.276996 0.280702 0.541262 0.458308 0.199966 0.585473 0.411786 0.195322 0.629158 0.364689 0.191066 0.632568 0.337544 0.159242 0.636284 0.311247 0.126650 0.640182 0.285544 0.093849 0.660453 0.268124 0.084881 0.482547 0.421586 0.197059 0.496727 0.361476 0.213958 0.513101 0.301704 0.228602 0.534486 0.318813 0.195876 0.556384 0.335949 0.163274 0.577286 0.354285 0.130867 0.592654 0.361659 0.108153 0.484805 0.486749 0.147923 
1.336000 0.314094 0.556747 0.524519 0.308650 0.559574 0.488820 0.338974 0.589382 0.478054 0.319015 0.576041 0.458170 0.342724 0.571260 0.437954 0.416598 0.547426 0.371250 0.463434 0.529307 0.306590 0.491642 0.480382 0.248861 0.393284 0.536776 0.449898 0.359652 0.487332 0.482123 0.325023 0.437742 0.513863 0.335893 0.473125 0.542864 0.349202 0.508503 0.571045 0.369270 0.539126 0.597938 0.394798 0.523933 0.579833 0.335276 0.551279 0.360079 0.356084 0.490681 0.336885 0.376955 0.428806 0.315926 0.391242 0.384437 0.301690 0.407135 0.339025 0.292219 0.423902 0.293437 0.283402 0.433471 0.261015 0.289720 0.542129 0.462564 0.197380 0.586435 0.417242 0.201516 0.629994 0.371539 0.206454 0.632217 0.339837 0.178898 0.634883 0.308730 0.151531 0.638490 0.278314 0.123788 0.665845 0.275495 0.130109 0.487667 0.419374 0.207169 0.495252 0.359029 0.228724 0.505535 0.298077 0.246806 0.530715 0.311552 0.215098 0.555535 0.326218 0.183291 0.577869 0.343783 0.151772 0.587691 0.357552 0.129067 0.477865 0.479158 0.148153 
1.368000 0.318938 0.556392 0.484685 0.319271 0.556619 0.448465 0.327333 0.599221 0.440345 0.323052 0.577308 0.418575 0.349925 0.569440 0.404161 0.435494 0.536415 0.359097 0.480081 0.514330 0.294424 0.501610 0.463690 0.235768 0.412385 0.551159 0.436648 0.398284 0.495407 0.471506 0.384087 0.439786 0.506177 0.362859 0.469363 0.537146 0.343588 0.498035 0.569726 0.329046 0.527079 0.603500 0.359027 0.541372 0.595596 0.353791 0.530077 0.348154 0.370003 0.467592 0.327885 0.386724 0.404781 0.309112 0.398807 0.359820 0.296319 0.411945 0.314744 0.285864 0.425413 0.269779 0.275217 0.439367 0.251865 0.301005 0.541633 0.446092 0.175697 0.589174 0.412623 0.202312 0.637965 0.379965 0.227800 0.642020 0.341535 0.210296 0.646326 0.304523 0.192401 0.650099 0.269784 0.170089 0.669884 0.289684 0.173926 0.498575 0.398712 0.200720 0.504935 0.344243 0.234629 0.514769 0.288111 0.264904 0.544102 0.297314 0.235154 0.572458 0.307942 0.204675 0.597401 0.322696 0.173528 0.608827 0.333678 0.150035 0.465882 0.453055 0.141661 
1.432000 0.341272 0.564909 0.482374 0.332433 0.569243 0.447533 0.328758 0.613164 0.445262 0.323847 0.593487 0.421600 0.350177 0.583421 0.407775 0.433701 0.541545 0.365705 0.481077 0.516285 0.303864 0.500560 0.463351 0.245551 0.404356 0.565748 0.439216 0.401760 0.508084 0.474480 0.399915 0.450417 0.509430 0.367519 0.473637 0.535499 0.337435 0.497655 0.562677 0.312960 0.523619 0.592241 0.342474 0.540768 0.594840 0.353111 0.525870 0.353040 0.365062 0.461809 0.335743 0.378335 0.397509 0.318145 0.387848 0.351638 0.305568 0.400081 0.306451 0.292765 0.413304 0.261689 0.279881 0.432736 0.259387 0.308095 0.536620 0.444753 0.183180 0.579804 0.410476 0.215550 0.624444 0.377172 0.247200 0.631354 0.338011 0.233840 0.639022 0.299570 0.219153 0.648149 0.263810 0.199838 0.666389 0.285039 0.203704 0.496571 0.396754 0.213770 0.505822 0.344615 0.250817 0.517607 0.291521 0.285688 0.544766 0.297762 0.253520 0.571283 0.304783 0.220768 0.595909 0.314621 0.187592 0.612626 0.326848 0.168109 0.459139 0.446129 0.154618 
1.464000 0.341578 0.567882 0.492698 0.334184 0.576203 0.458241 0.316614 0.616778 0.462663 0.320070 0.601769 0.435525 0.344642 0.594245 0.417272 0.424941 0.562866 0.361944 0.472019 0.529647 0.304301 0.490124 0.470522 0.252116 0.399831 0.593620 0.434016 0.419394 0.536431 0.463838 0.438825 0.478739 0.492229 0.397684 0.486707 0.514765 0.358207 0.496367 0.538900 0.324197 0.510508 0.567020 0.347944 0.534283 0.573595 0.348246 0.530714 0.363092 0.352967 0.464903 0.349031 0.357299 0.398245 0.336128 0.360290 0.350518 0.327242 0.364747 0.302752 0.319746 0.370520 0.255222 0.312011 0.399676 0.254913 0.330172 0.532126 0.442456 0.197447 0.560266 0.407083 0.242043 0.591123 0.373123 0.285786 0.605850 0.337394 0.269154 0.620948 0.301866 0.252703 0.636738 0.266797 0.236035 0.657231 0.284944 0.242854 0.481244 0.403828 0.221507 0.475972 0.347648 0.253497 0.467966 0.289184 0.281225 0.503229 0.292000 0.258602 0.539147 0.297365 0.237828 0.575077 0.305163 0.218480 0.591882 0.310896 0.196815 0.460223 0.457211 0.156415 
1.500000 0.344968 0.579951 0.494494 0.338466 0.579299 0.458868 0.317520 0.617558 0.452862 0.323608 0.596989 0.430117 0.346963 0.588522 0.409749 0.424912 0.551723 0.347351 0.481469 0.516598 0.297392 0.516560 0.452562 0.256810 0.388145 0.596893 0.404604 0.430115 0.570825 0.450260 0.472288 0.544137 0.494435 0.426845 0.532927 0.504135 0.382094 0.521634 0.517090 0.338469 0.511218 0.534239 0.354490 0.507143 0.564538 0.353950 0.507761 0.353941 0.361436 0.441020 0.358137 0.374030 0.374574 0.365637 0.383976 0.327401 0.372251 0.405351 0.284696 0.385354 0.430882 0.244053 0.399077 0.457898 0.237662 0.419553 0.575529 0.417233 0.227362 0.572785 0.370157 0.270649 0.555160 0.323914 0.315239 0.545917 0.296320 0.345726 0.535608 0.270053 0.380123 0.526264 0.243062 0.415800 0.526654 0.233183 0.442286 0.509670 0.386975 0.223092 0.478279 0.337482 0.253326 0.453449 0.287773 0.286029 0.494208 0.281980 0.275937 0.534553 0.276427 0.265374 0.574572 0.269975 0.252577 0.596060 0.266305 0.234497 0.531226 0.443017 0.156310 
1.532000 0.326873 0.601875 0.507527 0.321134 0.601658 0.471767 0.313178 0.644495 0.464217 0.312851 0.622119 0.442526 0.337882 0.612794 0.425943 0.419254 0.576632 0.376101 0.466941 0.541175 0.319116 0.490358 0.478122 0.272290 0.389490 0.617931 0.441918 0.425075 0.567625 0.469190 0.461699 0.518002 0.495310 0.415603 0.510574 0.504336 0.369394 0.504285 0.515244 0.325045 0.500465 0.530958 0.340854 0.509745 0.559902 0.340294 0.553055 0.371073 0.337493 0.486191 0.365963 0.331091 0.419255 0.363029 0.325817 0.371519 0.361475 0.318404 0.324136 0.362738 0.313838 0.276566 0.362866 0.347545 0.273902 0.357016 0.540328 0.443546 0.228681 0.549320 0.386809 0.256666 0.545734 0.333157 0.291239 0.544125 0.297922 0.314106 0.539355 0.264059 0.338079 0.533570 0.231184 0.362458 0.519577 0.239981 0.385321 0.477646 0.412886 0.240544 0.450232 0.371746 0.283451 0.426096 0.328937 0.324309 0.455634 0.304260 0.307032 0.485155 0.279222 0.289928 0.515532 0.255426 0.274623 0.539317 0.244492 0.264189 0.481545 0.467340 0.171491 
1.564000 0.327420 0.598491 0.510581 0.323426 0.610023 0.476492 0.317206 0.653535 0.482760 0.317270 0.639376 0.454944 0.341725 0.629381 0.437714 0.419801 0.590057 0.384182 0.466430 0.548379 0.330832 0.484337 0.481577 0.286422 0.389445 0.624172 0.453430 0.418768 0.564848 0.466729 0.449318 0.506143 0.479329 0.407272 0.506457 0.500778 0.366212 0.508464 0.523854 0.330426 0.513566 0.552017 0.355500 0.527553 0.570524 0.340101 0.590354 0.363580 0.334686 0.523446 0.366720 0.323513 0.457400 0.373216 0.314507 0.410489 0.378515 0.297542 0.366786 0.388962 0.278959 0.324287 0.400357 0.309703 0.311550 0.392233 0.531231 0.440340 0.244920 0.537619 0.388421 0.282151 0.530889 0.337442 0.326144 0.528919 0.307044 0.355219 0.529543 0.278451 0.390365 0.532764 0.249163 0.427028 0.537058 0.240420 0.453605 0.466749 0.415722 0.258802 0.439530 0.377762 0.305213 0.420813 0.338325 0.351875 0.449209 0.314394 0.331281 0.477342 0.290319 0.310463 0.504703 0.265624 0.288526 0.527332 0.250091 0.295274 0.473607 0.471790 0.185463 
1.600000 0.326768 0.600653 0.506593 0.327765 0.617009 0.474321 0.313086 0.657766 0.484800 0.321142 0.648588 0.456072 0.344497 0.635120 0.439810 0.416993 0.584764 0.388374 0.461982 0.540068 0.334597 0.483209 0.473381 0.289241 0.389864 0.623610 0.457365 0.410120 0.561278 0.473250 0.431663 0.499475 0.488134 0.388626 0.511219 0.503040 0.346436 0.523319 0.520593 0.309685 0.535827 0.545514 0.331927 0.528211 0.570617 0.342681 0.610185 0.361228 0.335407 0.543685 0.366869 0.327001 0.477627 0.372793 0.316611 0.431157 0.371395 0.304357 0.385422 0.372333 0.294811 0.339320 0.371938 0.328088 0.333787 0.365989 0.530292 0.436636 0.243772 0.541279 0.387401 0.281303 0.535894 0.338573 0.323575 0.533470 0.307063 0.351610 0.527934 0.278105 0.382848 0.522307 0.249159 0.414351 0.525817 0.236739 0.439445 0.466802 0.405178 0.265646 0.445403 0.362538 0.312183 0.433631 0.321844 0.361246 0.460665 0.295359 0.342499 0.486968 0.269438 0.323003 0.513935 0.243808 0.304135 0.507919 0.246014 0.331734 0.472674 0.459633 0.188495 
1.632000 0.319311 0.643069 0.511456 0.321860 0.655570 0.477575 0.315288 0.699046 0.483919 0.320341 0.685645 0.456191 0.341821 0.666654 0.442843 0.406907 0.599043 0.400604 0.448188 0.551629 0.346274 0.473176 0.480560 0.311070 0.380804 0.623113 0.475309 0.402357 0.560709 0.489444 0.424715 0.498538 0.503267 0.378926 0.505995 0.513619 0.333400 0.513951 0.525715 0.290730 0.522839 0.543573 0.309095 0.523419 0.572517 0.331687 0.627456 0.379333 0.321344 0.561980 0.390984 0.315582 0.496209 0.401915 0.307076 0.451716 0.389186 0.308633 0.406663 0.374784 0.315024 0.362399 0.359747 0.348520 0.360371 0.352260 0.524738 0.437957 0.276480 0.528706 0.383690 0.307706 0.514253 0.332920 0.345731 0.506797 0.300212 0.371552 0.500669 0.272927 0.405089 0.496139 0.245468 0.439346 0.504705 0.242200 0.466092 0.458090 0.411290 0.290766 0.430129 0.372549 0.337203 0.410990 0.333162 0.384447 0.432883 0.304061 0.362940 0.453454 0.275063 0.341053 0.473336 0.246092 0.319229 0.469434 0.247383 0.347500 0.477098 0.454953 0.212703 
1.668000 0.329391 0.650567 0.516005 0.327741 0.658374 0.480681 0.317058 0.701424 0.481816 0.321169 0.684784 0.455738 0.342538 0.666109 0.441780 0.407135 0.598416 0.398336 0.449524 0.544582 0.350390 0.470971 0.468485 0.322437 0.381560 0.629121 0.470744 0.399712 0.568304 0.493874 0.419049 0.507556 0.516269 0.372841 0.516448 0.521158 0.326658 0.526899 0.527718 0.283238 0.539388 0.540645 0.299908 0.544219 0.570234 0.330157 0.619820 0.376332 0.323562 0.554747 0.392977 0.323143 0.489387 0.408096 0.319077 0.458399 0.371778 0.331658 0.426502 0.337848 0.349812 0.394338 0.306920 0.365715 0.363941 0.304271 0.518785 0.419854 0.289543 0.523123 0.369702 0.327192 0.514147 0.321504 0.371041 0.509574 0.291060 0.400001 0.507587 0.263401 0.433492 0.507261 0.235375 0.467362 0.517679 0.230599 0.493212 0.454519 0.397489 0.314217 0.426313 0.361540 0.363599 0.406490 0.325745 0.414750 0.429903 0.294543 0.398723 0.452038 0.264013 0.381329 0.472853 0.233342 0.363293 0.467422 0.236973 0.391013 0.464683 0.434234 0.225893 
1.700000 0.306197 0.676714 0.519403 0.314672 0.673475 0.484340 0.322267 0.715045 0.473361 0.324414 0.690770 0.453819 0.344904 0.671569 0.437707 0.409707 0.598820 0.392590 0.457103 0.543439 0.351138 0.475512 0.465547 0.324457 0.397794 0.641544 0.461320 0.394298 0.586727 0.500899 0.391842 0.531218 0.539709 0.354308 0.541468 0.512256 0.316061 0.551515 0.484929 0.276024 0.561901 0.461461 0.264198 0.558557 0.493466 0.328007 0.592905 0.394858 0.333692 0.527013 0.381925 0.345722 0.460976 0.366818 0.353870 0.414221 0.353199 0.372023 0.369014 0.338501 0.401316 0.326017 0.324059 0.423709 0.300444 0.317152 0.517984 0.413442 0.288510 0.530189 0.358570 0.319328 0.520515 0.308528 0.363621 0.515796 0.278667 0.392915 0.509413 0.252115 0.428192 0.503015 0.226150 0.464686 0.509778 0.224654 0.492164 0.459529 0.394424 0.321556 0.444283 0.360323 0.377167 0.435811 0.324368 0.429372 0.446306 0.295866 0.399736 0.454413 0.267868 0.369465 0.462072 0.239743 0.338823 0.458496 0.236524 0.366587 0.457523 0.424952 0.232251 
1.732000 0.316803 0.719556 0.508171 0.323735 0.690351 0.487761 0.359997 0.702579 0.465056 0.346292 0.674621 0.461606 0.365192 0.654636 0.443475 0.425436 0.581149 0.389785 0.466009 0.518281 0.349576 0.488446 0.437362 0.334228 0.415612 0.620273 0.460600 0.376454 0.587093 0.504512 0.337867 0.552913 0.548088 0.317422 0.565487 0.505985 0.296958 0.578460 0.464171 0.276531 0.591639 0.422184 0.253736 0.610655 0.439413 0.345012 0.590378 0.384587 0.355226 0.523929 0.382325 0.368460 0.457311 0.378879 0.376142 0.410397 0.367157 0.388107 0.363956 0.354192 0.404371 0.317242 0.340007 0.422098 0.290200 0.327415 0.533175 0.381954 0.305591 0.535998 0.329816 0.341147 0.523692 0.283017 0.387322 0.517520 0.254793 0.417993 0.507700 0.230520 0.453230 0.496949 0.207708 0.489243 0.507909 0.225655 0.508077 0.476617 0.366074 0.342706 0.450952 0.340077 0.399528 0.428268 0.313623 0.454638 0.439841 0.283211 0.427803 0.451068 0.254123 0.399870 0.462153 0.225314 0.371370 0.453226 0.222261 0.397960 0.472608 0.379539 0.250531 
1.768000 0.305321 0.742279 0.497697 0.306450 0.710652 0.480022 0.349806 0.705957 0.471532 0.328097 0.685004 0.462960 0.346493 0.660507 0.451691 0.401908 0.573886 0.421181 0.451750 0.522750 0.375730 0.481257 0.449401 0.343674 0.388728 0.613535 0.492100 0.342084 0.580604 0.528644 0.295563 0.547481 0.565689 0.273384 0.575968 0.534172 0.252950 0.604496 0.501599 0.233533 0.632981 0.468483 0.262915 0.632960 0.450355 0.326596 0.599894 0.404945 0.342161 0.535022 0.395125 0.359746 0.470162 0.384925 0.372969 0.425303 0.371179 0.386053 0.379813 0.356539 0.399061 0.332732 0.340251 0.415101 0.304317 0.328020 0.531023 0.405471 0.304894 0.534860 0.344573 0.322203 0.519492 0.289157 0.350674 0.508220 0.254792 0.372175 0.488803 0.227143 0.398663 0.465977 0.203974 0.425827 0.458253 0.220025 0.447810 0.476171 0.377565 0.334821 0.456169 0.345229 0.390284 0.436179 0.310434 0.440560 0.439728 0.286865 0.405402 0.442499 0.264589 0.369735 0.445719 0.241782 0.333742 0.439141 0.234774 0.359902 0.470407 0.411665 0.249528 
1.836000 0.302126 0.755733 0.513983 0.308246 0.724698 0.496113 0.351606 0.726764 0.485495 0.333659 0.702136 0.477582 0.352048 0.676406 0.466377 0.408482 0.586388 0.435862 0.448356 0.524023 0.394513 0.476371 0.450847 0.359916 0.390982 0.624996 0.504665 0.343576 0.585801 0.532005 0.296414 0.546193 0.558071 0.275378 0.580720 0.531049 0.254164 0.615699 0.505268 0.233407 0.651022 0.479695 0.259371 0.648897 0.457411 0.334599 0.608903 0.414093 0.350273 0.543925 0.404677 0.364222 0.477936 0.394251 0.373721 0.431332 0.383166 0.379916 0.384450 0.370320 0.389600 0.337161 0.355200 0.403686 0.306732 0.347120 0.526289 0.408303 0.320622 0.528540 0.347695 0.338299 0.511604 0.292747 0.365670 0.501687 0.258101 0.387707 0.484245 0.229250 0.412950 0.463360 0.204372 0.439322 0.450685 0.224480 0.454577 0.469625 0.379087 0.347661 0.447715 0.349389 0.403662 0.427248 0.317961 0.455944 0.431582 0.293388 0.421514 0.436282 0.269442 0.387094 0.440275 0.246359 0.352102 0.431971 0.239492 0.378165 0.460969 0.412275 0.266862 
1.868000 0.301165 0.776897 0.517019 0.307697 0.744920 0.501057 0.350431 0.747627 0.487966 0.333127 0.721879 0.482536 0.351677 0.696204 0.470707 0.409697 0.606270 0.437544 0.446230 0.539365 0.400997 0.471259 0.465334 0.366167 0.392923 0.655411 0.497792 0.356405 0.610160 0.529925 0.319257 0.564579 0.559468 0.292448 0.602509 0.543044 0.264482 0.639711 0.527894 0.236278 0.677708 0.513052 0.246790 0.680253 0.480377 0.333528 0.616114 0.416576 0.352304 0.551123 0.414692 0.368350 0.484062 0.412392 0.375096 0.436880 0.398576 0.377533 0.389370 0.383795 0.389850 0.341458 0.364664 0.403568 0.311237 0.354058 0.517493 0.420355 0.324249 0.520097 0.358040 0.337164 0.505725 0.300526 0.364667 0.503359 0.266428 0.389753 0.495769 0.237712 0.421340 0.486615 0.211835 0.455403 0.492110 0.224199 0.480253 0.465920 0.393508 0.356170 0.446768 0.357990 0.410745 0.425776 0.320191 0.456991 0.431228 0.295797 0.422274 0.437209 0.271902 0.387615 0.443927 0.247708 0.352707 0.436107 0.242166 0.378866 0.451033 0.426770 0.274324 
1.904000 0.340019 0.784897 0.522493 0.336590 0.751768 0.508896 0.369343 0.748334 0.478411 0.349515 0.724522 0.483720 0.363933 0.696759 0.471516 0.409161 0.602122 0.438243 0.437312 0.529927 0.404000 0.459277 0.450640 0.379428 0.406752 0.662078 0.490884 0.380127 0.620466 0.535739 0.352289 0.578342 0.578501 0.331168 0.616087 0.555500 0.309466 0.653863 0.533872 0.288996 0.692116 0.512777 0.276440 0.703735 0.483039 0.332123 0.617474 0.426949 0.348971 0.552105 0.430991 0.364591 0.485124 0.434918 0.365800 0.436324 0.424169 0.366309 0.388139 0.412032 0.376015 0.338388 0.394784 0.386937 0.309004 0.379066 0.500872 0.399447 0.339657 0.508886 0.339355 0.357717 0.499848 0.283570 0.391085 0.499865 0.250772 0.417671 0.494758 0.222313 0.449648 0.488935 0.195643 0.483030 0.489634 0.206763 0.509013 0.452985 0.377604 0.380917 0.441238 0.340603 0.436422 0.430492 0.298551 0.481835 0.431432 0.281930 0.441620 0.432210 0.265291 0.402270 0.433046 0.251594 0.361722 0.436239 0.240094 0.386759 0.434200 0.394052 0.298954 
1.936000 0.315803 0.796074 0.521072 0.319050 0.761614 0.510757 0.357138 0.761055 0.487586 0.339590 0.735398 0.491706 0.354790 0.708384 0.479976 0.402782 0.615995 0.447711 0.436009 0.547351 0.410974 0.439596 0.465168 0.388247 0.398089 0.677486 0.498865 0.363578 0.636946 0.538204 0.327707 0.594855 0.572677 0.300918 0.633832 0.559275 0.273160 0.672101 0.547897 0.245736 0.710927 0.536597 0.257676 0.708795 0.504574 0.323476 0.627391 0.439144 0.348825 0.569585 0.465913 0.375373 0.510606 0.490581 0.372969 0.462096 0.481975 0.368083 0.414331 0.471029 0.361549 0.366042 0.458390 0.356825 0.332164 0.452943 0.460661 0.407909 0.342202 0.476394 0.346584 0.352360 0.482047 0.289717 0.382587 0.484496 0.252572 0.402725 0.482185 0.222162 0.432505 0.478247 0.195717 0.465702 0.478617 0.200157 0.493631 0.421812 0.394321 0.400595 0.435017 0.348183 0.447620 0.442909 0.300570 0.488744 0.429429 0.288624 0.449733 0.417208 0.276365 0.410766 0.405427 0.265721 0.371189 0.417488 0.246120 0.386840 0.387477 0.412806 0.320837 
1.968000 0.293520 0.779483 0.534092 0.307596 0.749900 0.518428 0.345339 0.764522 0.501201 0.335613 0.734907 0.498424 0.350902 0.709009 0.485051 0.400224 0.619806 0.447917 0.435620 0.551208 0.413647 0.437396 0.469158 0.390740 0.398913 0.682798 0.496864 0.372699 0.640537 0.540717 0.345688 0.597657 0.581054 0.316262 0.633625 0.561027 0.284451 0.668349 0.544378 0.251299 0.704582 0.528795 0.228801 0.731984 0.526542 0.319384 0.626031 0.450959 0.349887 0.571306 0.479094 0.380662 0.514255 0.504504 0.381333 0.465122 0.497276 0.379060 0.416717 0.488208 0.373970 0.367693 0.478878 0.360121 0.335957 0.477295 0.453222 0.412090 0.342708 0.476970 0.351993 0.346268 0.496181 0.296062 0.373665 0.485280 0.258402 0.391332 0.474778 0.231347 0.423878 0.465638 0.210760 0.460969 0.474686 0.224204 0.484225 0.418136 0.398596 0.402454 0.436180 0.346667 0.440544 0.449753 0.293481 0.472243 0.434624 0.287598 0.432552 0.419086 0.281011 0.393497 0.403482 0.275096 0.353900 0.419241 0.259843 0.370924 0.379322 0.418449 0.327812 
2.004000 0.332736 0.819477 0.531066 0.323753 0.786790 0.518775 0.359905 0.774943 0.495075 0.334594 0.756672 0.497939 0.350115 0.729982 0.486932 0.397364 0.638449 0.453446 0.426995 0.566450 0.421191 0.424295 0.484843 0.398285 0.396086 0.714062 0.479486 0.359710 0.708084 0.535372 0.322634 0.699434 0.589603 0.289779 0.724326 0.565004 0.257940 0.751011 0.542215 0.230993 0.783453 0.523039 0.248609 0.803160 0.545126 0.315592 0.648501 0.450072 0.338210 0.618560 0.506199 0.367270 0.588653 0.558176 0.365337 0.541901 0.552476 0.378537 0.497547 0.539583 0.398029 0.456534 0.523284 0.423983 0.450025 0.501684 0.445120 0.427333 0.353546 0.467136 0.368117 0.364197 0.479653 0.311552 0.392935 0.479428 0.273329 0.411140 0.478825 0.241112 0.439812 0.478985 0.212863 0.472941 0.485355 0.219857 0.499602 0.393149 0.417294 0.405259 0.398302 0.361571 0.441542 0.408770 0.306369 0.471609 0.411371 0.294100 0.430925 0.414067 0.282108 0.390535 0.415147 0.270238 0.349594 0.424263 0.256518 0.372154 0.372170 0.439908 0.326153 
2.036000 0.344233 0.820263 0.537857 0.333120 0.786266 0.532559 0.339758 0.781006 0.489126 0.328056 0.758888 0.507831 0.342621 0.732222 0.497068 0.389661 0.642154 0.468566 0.417657 0.572627 0.428918 0.416233 0.490812 0.404339 0.395212 0.718322 0.499053 0.361264 0.773135 0.518809 0.327681 0.828657 0.536829 0.293730 0.794666 0.537840 0.259200 0.760962 0.539261 0.224840 0.727897 0.542736 0.204313 0.754480 0.535881 0.309203 0.661458 0.467283 0.334831 0.626840 0.518982 0.368561 0.593219 0.565147 0.375132 0.546871 0.562131 0.393740 0.504193 0.550998 0.416869 0.464573 0.535700 0.439324 0.462464 0.509699 0.430673 0.434660 0.355912 0.461216 0.378443 0.363359 0.489005 0.324263 0.386186 0.477489 0.286656 0.402849 0.468194 0.254013 0.429174 0.460004 0.223895 0.458967 0.471370 0.230680 0.483931 0.391509 0.421038 0.412706 0.402105 0.365349 0.447612 0.412128 0.309729 0.477476 0.412062 0.292498 0.438653 0.412285 0.275854 0.399968 0.413240 0.259650 0.360827 0.421935 0.249285 0.385555 0.353767 0.438604 0.343560 
2.072000 0.333379 0.832829 0.544331 0.324515 0.797754 0.542310 0.334374 0.787973 0.499993 0.322919 0.767218 0.520305 0.334483 0.741023 0.504637 0.373741 0.651153 0.460621 0.413537 0.581535 0.427712 0.417011 0.496505 0.404812 0.385444 0.719855 0.503291 0.400516 0.660001 0.529973 0.415217 0.599234 0.552585 0.381790 0.570497 0.571839 0.348938 0.541308 0.591331 0.316381 0.512210 0.611596 0.333388 0.482579 0.615212 0.295037 0.668727 0.474041 0.329896 0.612685 0.486558 0.369162 0.559323 0.496239 0.397268 0.520895 0.503310 0.430727 0.485504 0.504815 0.468081 0.453450 0.494930 0.484276 0.446941 0.465203 0.432044 0.438657 0.358841 0.460851 0.380119 0.362968 0.485264 0.322335 0.384473 0.477488 0.284278 0.402961 0.473400 0.253479 0.434564 0.472529 0.227664 0.471388 0.483894 0.227576 0.497375 0.391481 0.426903 0.416480 0.401694 0.366990 0.447183 0.412585 0.307579 0.470983 0.411975 0.296583 0.429757 0.410930 0.287462 0.388864 0.410841 0.279104 0.347313 0.417246 0.263116 0.369406 0.355642 0.438416 0.348187 
2.104000 0.326486 0.833359 0.553897 0.319822 0.797914 0.550440 0.338288 0.788734 0.510935 0.323982 0.767446 0.528747 0.336419 0.741772 0.512902 0.379110 0.653536 0.468184 0.409377 0.578746 0.436346 0.414911 0.494114 0.409520 0.390596 0.724887 0.506958 0.405030 0.664616 0.532887 0.418874 0.603200 0.553281 0.382986 0.576921 0.571701 0.347582 0.549812 0.589576 0.312346 0.523009 0.607958 0.325387 0.491632 0.612626 0.300735 0.671879 0.479435 0.335967 0.615547 0.488739 0.372747 0.560077 0.496787 0.399025 0.520229 0.503264 0.428048 0.481457 0.509395 0.460019 0.445015 0.508563 0.475022 0.442539 0.477714 0.436792 0.437605 0.364045 0.464338 0.377706 0.369999 0.485712 0.318696 0.391773 0.483045 0.278961 0.407017 0.481005 0.244800 0.434177 0.480454 0.215752 0.466980 0.491972 0.217693 0.492766 0.389301 0.424868 0.414237 0.396319 0.367404 0.447665 0.405194 0.310241 0.476671 0.408517 0.296723 0.436550 0.411731 0.284601 0.396428 0.415197 0.272962 0.355842 0.419441 0.258865 0.379703 0.359105 0.442377 0.343049 
2.136000 0.324368 0.838332 0.555780 0.318561 0.802769 0.551976 0.334617 0.794940 0.511191 0.322157 0.772859 0.529414 0.334339 0.746930 0.513831 0.375730 0.657820 0.469895 0.409639 0.585307 0.435425 0.410136 0.499854 0.409451 0.385709 0.728653 0.510367 0.401863 0.668720 0.535816 0.417940 0.607851 0.555890 0.381192 0.581913 0.572960 0.344791 0.555654 0.589876 0.308578 0.529826 0.607379 0.322097 0.498658 0.611779 0.296789 0.674035 0.482901 0.333487 0.618380 0.491103 0.371197 0.563374 0.498420 0.398052 0.523737 0.504090 0.427506 0.484698 0.508335 0.459579 0.447808 0.504626 0.472992 0.446163 0.472999 0.429042 0.441242 0.364704 0.453904 0.379693 0.367355 0.471162 0.319720 0.392030 0.474151 0.281055 0.409255 0.477053 0.248687 0.439403 0.480893 0.221287 0.474480 0.491322 0.224470 0.500643 0.381378 0.432186 0.415954 0.388989 0.373794 0.448070 0.400444 0.316049 0.473487 0.403448 0.302156 0.433324 0.405957 0.289381 0.393491 0.408189 0.276654 0.352954 0.414111 0.263481 0.376978 0.355602 0.447121 0.342102 
2.168000 0.334669 0.839520 0.553930 0.326746 0.804232 0.551748 0.342209 0.793634 0.511317 0.328561 0.773173 0.530555 0.340502 0.747282 0.514690 0.381966 0.658583 0.470201 0.409981 0.583472 0.437532 0.407977 0.498680 0.411532 0.394945 0.728734 0.511184 0.408072 0.667650 0.536438 0.420748 0.605545 0.556221 0.381809 0.581914 0.571775 0.342897 0.558521 0.587292 0.304135 0.535932 0.603745 0.318229 0.505328 0.609734 0.304145 0.676519 0.485198 0.340546 0.620596 0.492234 0.377583 0.564813 0.499085 0.403488 0.524319 0.504522 0.430500 0.483082 0.509299 0.459344 0.443056 0.505966 0.469950 0.441255 0.473319 0.425764 0.441434 0.364830 0.448649 0.379787 0.366256 0.462450 0.320273 0.389361 0.464302 0.281270 0.405824 0.467773 0.249556 0.435321 0.472814 0.223833 0.470524 0.488248 0.228384 0.493857 0.376806 0.431123 0.418091 0.383828 0.370282 0.446703 0.395392 0.309881 0.468080 0.397539 0.296339 0.427684 0.399849 0.284890 0.387500 0.400810 0.273418 0.346607 0.407552 0.259487 0.369966 0.353249 0.447570 0.342964 
2.236000 0.342544 0.844649 0.556273 0.334114 0.809639 0.552122 0.338602 0.803482 0.508100 0.330273 0.780597 0.527597 0.341727 0.752895 0.513811 0.380900 0.658933 0.476069 0.410364 0.582187 0.446630 0.406482 0.497369 0.416503 0.392547 0.730657 0.513432 0.406871 0.670932 0.540415 0.420856 0.610104 0.561471 0.380266 0.589579 0.577302 0.340369 0.567072 0.591529 0.300911 0.544141 0.605835 0.321289 0.519662 0.618542 0.302768 0.676770 0.487387 0.336907 0.619540 0.497444 0.371895 0.562121 0.505808 0.396021 0.520494 0.511634 0.422385 0.478677 0.515028 0.450836 0.437948 0.511775 0.467005 0.429766 0.482505 0.425698 0.440833 0.368796 0.444454 0.377360 0.368926 0.450939 0.316596 0.393180 0.457390 0.279073 0.411192 0.462969 0.249090 0.442462 0.469716 0.225522 0.478862 0.486862 0.231431 0.500643 0.372474 0.431474 0.417376 0.374234 0.370037 0.444940 0.382183 0.308963 0.465863 0.384811 0.293495 0.426236 0.389102 0.280428 0.386830 0.392635 0.267235 0.346349 0.403527 0.257506 0.370208 0.354305 0.451844 0.343681 
2.268000 0.345396 0.839915 0.557190 0.337088 0.804739 0.554594 0.340246 0.797333 0.510738 0.332599 0.775212 0.531352 0.344723 0.748364 0.517086 0.384200 0.656461 0.476182 0.406607 0.578783 0.444172 0.406070 0.493544 0.416147 0.393217 0.731879 0.508272 0.411695 0.673435 0.534251 0.429318 0.613954 0.554417 0.387203 0.598500 0.572147 0.345896 0.580239 0.588669 0.304572 0.561237 0.605018 0.316557 0.531210 0.616831 0.305373 0.674592 0.482844 0.338207 0.616929 0.495960 0.371708 0.558869 0.507434 0.391443 0.514852 0.512732 0.413885 0.470816 0.514799 0.438660 0.427831 0.509204 0.452128 0.414347 0.480506 0.434069 0.435361 0.375429 0.448168 0.372387 0.383570 0.445133 0.310560 0.408099 0.454936 0.275473 0.429926 0.462399 0.244944 0.459756 0.469068 0.218027 0.492981 0.486778 0.232023 0.509973 0.370778 0.428354 0.412523 0.363446 0.368617 0.443336 0.366147 0.309343 0.469456 0.376487 0.295693 0.430455 0.385630 0.283328 0.391461 0.393578 0.270558 0.351890 0.402605 0.261072 0.376735 0.372201 0.443731 0.333661 
2.332000 0.337422 0.846940 0.550509 0.327337 0.812216 0.548129 0.331418 0.804148 0.504551 0.322109 0.782731 0.525267 0.335987 0.755752 0.513084 0.383274 0.664575 0.480196 0.401492 0.584315 0.452312 0.406310 0.499609 0.421092 0.389952 0.742209 0.507526 0.416436 0.686502 0.532356 0.441914 0.630114 0.552832 0.400674 0.616974 0.574471 0.359791 0.600325 0.593460 0.318439 0.582309 0.611225 0.316308 0.547884 0.610057 0.304398 0.680177 0.485731 0.340173 0.625156 0.502607 0.376970 0.569011 0.517440 0.392338 0.522747 0.520924 0.410833 0.476599 0.519838 0.431757 0.431346 0.507945 0.443579 0.414825 0.480010 0.440593 0.444197 0.380970 0.454114 0.381736 0.389029 0.449473 0.320704 0.411389 0.449771 0.282048 0.428129 0.451093 0.247103 0.453182 0.454529 0.213543 0.480047 0.465842 0.235927 0.493054 0.375314 0.432913 0.412838 0.365494 0.372349 0.442110 0.364198 0.312451 0.467137 0.375316 0.298966 0.428234 0.384695 0.286502 0.389236 0.392973 0.274453 0.349321 0.398627 0.262727 0.374127 0.379578 0.450640 0.336489 
2.364000 0.340845 0.842091 0.549292 0.344482 0.806584 0.543569 0.333841 0.800814 0.500497 0.341823 0.776286 0.518277 0.350986 0.746808 0.504755 0.386128 0.648255 0.471769 0.406776 0.569164 0.453183 0.402609 0.488677 0.426388 0.391859 0.724242 0.488908 0.419792 0.707026 0.546857 0.441975 0.685718 0.605333 0.396916 0.706631 0.592025 0.353035 0.727165 0.582160 0.309053 0.749081 0.570929 0.277251 0.762705 0.563989 0.330547 0.645501 0.529941 0.353298 0.581462 0.523563 0.377018 0.515401 0.516191 0.381548 0.466169 0.505791 0.385052 0.416522 0.495636 0.387279 0.365563 0.484921 0.384211 0.331807 0.478230 0.434458 0.424431 0.404740 0.444794 0.365715 0.429045 0.453675 0.307551 0.455366 0.460852 0.270173 0.473529 0.474034 0.235723 0.493851 0.491806 0.204055 0.514107 0.495218 0.231624 0.519535 0.364925 0.429969 0.400400 0.342319 0.372607 0.420547 0.324404 0.314016 0.441362 0.355548 0.290477 0.424619 0.386492 0.268098 0.408683 0.417857 0.245496 0.393809 0.406965 0.244424 0.420108 0.404920 0.446028 0.334533 
2.400000 0.324823 0.859587 0.551322 0.329334 0.824209 0.544763 0.331271 0.821787 0.500084 0.333751 0.796400 0.517951 0.344222 0.767214 0.505455 0.383208 0.670719 0.473987 0.402747 0.590242 0.458656 0.405097 0.508056 0.435475 0.393468 0.747746 0.489607 0.411878 0.729194 0.551422 0.427732 0.706830 0.611866 0.382826 0.723411 0.596156 0.338789 0.739874 0.583035 0.293801 0.756697 0.568557 0.260438 0.758859 0.557849 0.315254 0.678364 0.516278 0.339979 0.615151 0.515996 0.364497 0.550261 0.516703 0.367683 0.500499 0.513805 0.370739 0.450634 0.511832 0.377072 0.400843 0.505751 0.383632 0.367125 0.503085 0.440257 0.442859 0.422813 0.448982 0.384628 0.451510 0.464019 0.327192 0.480159 0.473867 0.288281 0.493062 0.487633 0.249829 0.506156 0.502575 0.212021 0.519218 0.521195 0.231931 0.526520 0.372863 0.445924 0.410681 0.340607 0.395548 0.435416 0.309677 0.344389 0.462840 0.340536 0.315937 0.458469 0.372269 0.288580 0.453983 0.403939 0.261352 0.448455 0.404821 0.254320 0.475715 0.418888 0.464053 0.344474 
2.432000 0.333294 0.863239 0.542026 0.336136 0.827841 0.534724 0.332643 0.826165 0.490278 0.336616 0.800570 0.507623 0.346436 0.771067 0.496612 0.382809 0.673092 0.470795 0.405308 0.592709 0.462325 0.398943 0.511821 0.437197 0.394411 0.750746 0.484096 0.415187 0.734942 0.545972 0.432553 0.715920 0.607432 0.387449 0.730915 0.590347 0.343704 0.746509 0.575307 0.299687 0.763714 0.557206 0.269834 0.772944 0.540989 0.316406 0.682976 0.515176 0.331483 0.617368 0.510927 0.345659 0.550307 0.508493 0.349768 0.501214 0.505987 0.354140 0.451851 0.505795 0.360826 0.402636 0.501671 0.369032 0.369130 0.500356 0.427249 0.443509 0.424158 0.437572 0.384443 0.451334 0.455374 0.326349 0.478413 0.466529 0.287670 0.491036 0.482641 0.249581 0.503784 0.499174 0.211758 0.516667 0.519450 0.230338 0.522963 0.363586 0.455339 0.405973 0.337457 0.401490 0.428252 0.315505 0.346092 0.453402 0.346550 0.317693 0.449226 0.378796 0.290448 0.448061 0.411783 0.263860 0.449469 0.403506 0.262439 0.476569 0.419382 0.466629 0.348873 
2.468000 0.332855 0.884496 0.533643 0.338208 0.848810 0.536851 0.339973 0.834789 0.494332 0.342985 0.815234 0.518457 0.353241 0.784675 0.511232 0.386740 0.684103 0.493652 0.405556 0.604251 0.476771 0.400691 0.524414 0.449057 0.400178 0.763195 0.496805 0.411231 0.740164 0.558775 0.420142 0.716505 0.619970 0.379496 0.742041 0.604035 0.337975 0.766694 0.592533 0.294979 0.791846 0.581972 0.263424 0.807846 0.579523 0.310365 0.703416 0.502275 0.322240 0.637180 0.499267 0.331979 0.569632 0.500768 0.336712 0.520888 0.502470 0.339787 0.472155 0.511264 0.345816 0.424146 0.518360 0.362144 0.394109 0.522203 0.430144 0.457190 0.434578 0.443420 0.399226 0.462626 0.462808 0.341817 0.489931 0.474439 0.301999 0.498067 0.490687 0.262655 0.505702 0.505953 0.222842 0.513480 0.530627 0.233036 0.522687 0.363276 0.467803 0.419111 0.342275 0.411480 0.442701 0.324425 0.354679 0.469843 0.350477 0.321541 0.464910 0.378403 0.290105 0.460491 0.407038 0.259102 0.455982 0.397118 0.257892 0.482215 0.414746 0.487790 0.355195 
2.500000 0.333857 0.877349 0.539739 0.350148 0.845424 0.542796 0.355229 0.834690 0.500422 0.364450 0.817504 0.524828 0.368415 0.787387 0.515844 0.375597 0.686649 0.491703 0.402385 0.610226 0.474855 0.394114 0.531812 0.450555 0.414809 0.733831 0.546565 0.366076 0.742777 0.592043 0.317484 0.750647 0.637300 0.292943 0.787639 0.619319 0.267417 0.824593 0.602696 0.240674 0.860246 0.586973 0.214213 0.839536 0.594611 0.341788 0.759368 0.471340 0.288089 0.770898 0.510219 0.233859 0.782594 0.548446 0.250810 0.826357 0.537466 0.268801 0.870344 0.528476 0.288391 0.914314 0.519416 0.313206 0.934098 0.505938 0.421943 0.465128 0.431603 0.434729 0.406591 0.457155 0.444237 0.347178 0.482695 0.458897 0.307828 0.487097 0.476404 0.269080 0.492229 0.495591 0.231107 0.497719 0.521138 0.222967 0.506574 0.352819 0.475427 0.428151 0.332590 0.424399 0.460919 0.317354 0.372049 0.493870 0.341345 0.337558 0.487972 0.366269 0.303522 0.483440 0.391527 0.269314 0.479431 0.372894 0.276978 0.498882 0.400650 0.493908 0.356634 
2.532000 0.345761 0.883520 0.549626 0.359314 0.851044 0.541267 0.357847 0.852034 0.497134 0.368524 0.827947 0.514074 0.370005 0.796088 0.511006 0.369830 0.691796 0.507132 0.392653 0.616721 0.480284 0.381837 0.537703 0.458144 0.408438 0.751560 0.547630 0.369562 0.765046 0.600925 0.331025 0.778315 0.654248 0.302877 0.810832 0.632720 0.275146 0.844254 0.612100 0.247439 0.877855 0.592104 0.220442 0.859858 0.603279 0.325262 0.755114 0.478994 0.275447 0.778688 0.517454 0.225385 0.802323 0.555885 0.252386 0.840494 0.544305 0.279011 0.878920 0.532335 0.304997 0.917553 0.519815 0.328101 0.939722 0.507527 0.406854 0.472631 0.431902 0.420455 0.414728 0.457246 0.430584 0.355375 0.481916 0.441190 0.314519 0.481105 0.449253 0.272841 0.479375 0.455762 0.230905 0.477192 0.481752 0.220712 0.481190 0.339593 0.477669 0.448637 0.320448 0.430944 0.488384 0.302860 0.383370 0.528295 0.326438 0.350673 0.514768 0.351488 0.318995 0.501512 0.376822 0.286924 0.487590 0.375465 0.263701 0.503907 0.355266 0.499270 0.368119 
2.568000 0.345466 0.875734 0.525582 0.365932 0.849910 0.510392 0.349735 0.848395 0.469218 0.373058 0.830387 0.479649 0.373750 0.798485 0.482992 0.371809 0.695577 0.500762 0.396666 0.621124 0.475932 0.385492 0.542673 0.456051 0.417711 0.753026 0.534536 0.400381 0.794035 0.584674 0.383829 0.835722 0.633916 0.343012 0.852936 0.614750 0.301658 0.870078 0.596842 0.259937 0.886964 0.579530 0.239346 0.873879 0.603891 0.325942 0.759801 0.478177 0.280671 0.777372 0.524531 0.235759 0.795541 0.571268 0.256921 0.833564 0.550533 0.278538 0.872409 0.529519 0.299993 0.911719 0.506964 0.322713 0.937476 0.509094 0.410107 0.474725 0.438175 0.413830 0.417506 0.467327 0.420023 0.359634 0.495527 0.415925 0.318088 0.489402 0.414486 0.276472 0.481377 0.416339 0.235077 0.471670 0.438497 0.224727 0.457376 0.342623 0.484831 0.440361 0.321658 0.471354 0.499667 0.300090 0.456119 0.558116 0.317594 0.418902 0.548069 0.335388 0.381745 0.538593 0.352776 0.344080 0.528968 0.358268 0.316175 0.527527 0.382339 0.500967 0.363963 
2.600000 0.349595 0.881899 0.536606 0.362102 0.853224 0.518434 0.345204 0.860248 0.478347 0.363221 0.835831 0.485981 0.364411 0.803799 0.487186 0.365003 0.700010 0.499124 0.392780 0.624980 0.480526 0.384534 0.546192 0.461262 0.414722 0.753455 0.533415 0.405536 0.794085 0.585761 0.397218 0.835727 0.636697 0.358334 0.858654 0.619590 0.319115 0.882135 0.604017 0.279498 0.905325 0.589324 0.261808 0.891731 0.615478 0.319950 0.766928 0.483517 0.279761 0.790659 0.532000 0.239540 0.814704 0.580566 0.261496 0.852042 0.559437 0.283623 0.889044 0.538009 0.306811 0.925264 0.517124 0.332857 0.947290 0.521157 0.411632 0.479037 0.444128 0.414426 0.420599 0.471476 0.421387 0.361248 0.496864 0.422205 0.318858 0.495304 0.427102 0.276550 0.492870 0.435610 0.234773 0.489856 0.460950 0.225530 0.481504 0.343954 0.486778 0.445626 0.318281 0.474224 0.503143 0.292363 0.459151 0.559626 0.309940 0.421605 0.548640 0.328400 0.384435 0.538497 0.347973 0.346533 0.528351 0.358745 0.320085 0.523174 0.381218 0.506475 0.368080 
2.636000 0.343627 0.876230 0.535963 0.345643 0.850069 0.511145 0.336777 0.872215 0.474091 0.342954 0.841613 0.475458 0.349404 0.810659 0.480948 0.367387 0.710667 0.505833 0.392754 0.637071 0.480952 0.379957 0.559619 0.462409 0.410506 0.775545 0.526142 0.404694 0.808819 0.583926 0.400674 0.843500 0.640502 0.369344 0.874312 0.620718 0.337994 0.905927 0.602301 0.305813 0.936932 0.584927 0.282040 0.922525 0.604868 0.311646 0.766238 0.483845 0.273242 0.783863 0.535889 0.234949 0.802545 0.587550 0.256958 0.842070 0.570181 0.279893 0.882134 0.553758 0.304031 0.922458 0.537625 0.330510 0.944095 0.532832 0.402891 0.492391 0.439754 0.402899 0.435828 0.469245 0.403326 0.378941 0.498717 0.398745 0.337068 0.497254 0.394857 0.295090 0.495394 0.391907 0.252987 0.493086 0.413159 0.235069 0.488212 0.336070 0.501005 0.454851 0.305918 0.522764 0.508630 0.273029 0.543238 0.561985 0.286443 0.503804 0.564966 0.300869 0.464291 0.566332 0.316081 0.425758 0.565981 0.326351 0.400374 0.560661 0.363726 0.518399 0.371331 
2.668000 0.348582 0.887258 0.536255 0.346470 0.860845 0.511599 0.333905 0.883022 0.475818 0.339021 0.852132 0.476496 0.350034 0.821958 0.480000 0.384551 0.724458 0.499136 0.397643 0.643029 0.490407 0.384393 0.565725 0.463905 0.400568 0.803934 0.505438 0.413387 0.821109 0.569104 0.426142 0.838729 0.632820 0.390765 0.868722 0.619370 0.357782 0.901090 0.605271 0.325665 0.934606 0.590899 0.307982 0.929194 0.619731 0.309918 0.750943 0.480500 0.274687 0.779161 0.530127 0.238976 0.807829 0.578925 0.261434 0.848950 0.567354 0.284285 0.890144 0.556095 0.307359 0.931304 0.544610 0.331414 0.954243 0.535882 0.405559 0.496055 0.446598 0.399848 0.435582 0.468499 0.401397 0.374293 0.491421 0.404558 0.332083 0.491718 0.413864 0.290152 0.491595 0.426754 0.248841 0.490777 0.451558 0.235505 0.488308 0.341634 0.512105 0.439068 0.323841 0.556506 0.482913 0.302331 0.601528 0.524169 0.291129 0.573894 0.553096 0.281843 0.546046 0.582250 0.276215 0.518710 0.611725 0.298078 0.511208 0.627479 0.390801 0.526553 0.370634 
2.700000 0.355109 0.893970 0.528070 0.352732 0.865074 0.506349 0.342922 0.883637 0.467589 0.346290 0.852886 0.471972 0.355261 0.822114 0.475416 0.382020 0.722339 0.493792 0.395737 0.640388 0.488889 0.383393 0.561928 0.463416 0.399540 0.801513 0.489333 0.413938 0.829508 0.548427 0.429795 0.858065 0.606927 0.400240 0.895629 0.601612 0.370148 0.932976 0.598027 0.339160 0.969388 0.595903 0.315799 0.950537 0.612813 0.306530 0.748382 0.475970 0.273740 0.779774 0.525614 0.242423 0.810725 0.576629 0.261471 0.854656 0.570886 0.281776 0.898104 0.564696 0.302979 0.941288 0.557878 0.323953 0.963140 0.541591 0.403620 0.490921 0.451644 0.396437 0.430072 0.473575 0.399147 0.368835 0.497376 0.406605 0.326972 0.495042 0.420672 0.286065 0.493278 0.437613 0.245988 0.491451 0.463960 0.235775 0.491971 0.344001 0.509082 0.432233 0.331344 0.552072 0.478637 0.314636 0.595164 0.523091 0.300354 0.572971 0.555495 0.285171 0.551291 0.587808 0.270530 0.529956 0.620241 0.288613 0.520451 0.639469 0.404885 0.519584 0.374390 
2.736000 0.352165 0.910090 0.512727 0.353799 0.877495 0.496958 0.348366 0.887636 0.454270 0.352316 0.858538 0.464899 0.358795 0.827129 0.468612 0.379049 0.725949 0.486134 0.395541 0.644149 0.489374 0.386583 0.564284 0.465529 0.407346 0.798150 0.460683 0.404594 0.819978 0.524152 0.405866 0.842680 0.587141 0.396140 0.889651 0.590414 0.386370 0.936655 0.594501 0.376433 0.983613 0.599009 0.345245 0.990369 0.611832 0.306657 0.762841 0.477193 0.279218 0.796841 0.528432 0.251692 0.830852 0.579936 0.272472 0.871724 0.564999 0.293733 0.912592 0.549990 0.315945 0.953400 0.535516 0.337815 0.977606 0.524645 0.407801 0.492776 0.458521 0.397778 0.430436 0.477304 0.394781 0.367463 0.498679 0.404951 0.325962 0.495390 0.421683 0.285569 0.493693 0.441932 0.246549 0.492384 0.467263 0.235835 0.498964 0.349796 0.511654 0.432039 0.341247 0.560803 0.473622 0.330842 0.610311 0.513363 0.308311 0.593972 0.544353 0.286793 0.577359 0.575947 0.266266 0.560341 0.607706 0.280456 0.548869 0.629151 0.422960 0.518274 0.384475 
2.768000 0.346097 0.902369 0.520096 0.345068 0.880427 0.491304 0.335260 0.908663 0.458840 0.339591 0.877982 0.454849 0.350261 0.848300 0.460702 0.384608 0.752696 0.486442 0.397138 0.671310 0.493924 0.394218 0.592780 0.468817 0.400360 0.829240 0.461767 0.401949 0.840208 0.528281 0.404236 0.851438 0.594581 0.398479 0.899218 0.594221 0.392855 0.947066 0.593725 0.387368 0.994902 0.593042 0.354233 0.996749 0.601791 0.308120 0.774608 0.474398 0.279780 0.800553 0.529131 0.250192 0.827032 0.582571 0.270396 0.868744 0.569081 0.291917 0.910605 0.557070 0.314972 0.952330 0.546055 0.333846 0.980585 0.540785 0.420543 0.523284 0.463955 0.397315 0.466140 0.479327 0.380908 0.408095 0.498593 0.379976 0.366106 0.494619 0.381878 0.324149 0.492913 0.384534 0.282277 0.492063 0.389291 0.254459 0.491341 0.364839 0.534530 0.434592 0.342165 0.578488 0.475730 0.317437 0.623284 0.513408 0.295968 0.599916 0.540500 0.274811 0.577388 0.568387 0.254146 0.555250 0.596621 0.266445 0.548684 0.621045 0.436326 0.545932 0.390694 
2.804000 0.345679 0.902080 0.519840 0.346902 0.881379 0.490193 0.339147 0.911056 0.458331 0.344077 0.880604 0.453399 0.354322 0.850755 0.458243 0.387257 0.754451 0.480657 0.395329 0.672867 0.492007 0.392047 0.593835 0.468860 0.407176 0.830245 0.455708 0.406792 0.841809 0.522079 0.406804 0.853348 0.588258 0.400087 0.900838 0.590745 0.393626 0.948478 0.593896 0.387365 0.996085 0.597250 0.354338 0.992948 0.606171 0.311720 0.781480 0.468525 0.281579 0.803913 0.524044 0.250707 0.826534 0.579084 0.271940 0.868687 0.569169 0.293555 0.910967 0.560001 0.316230 0.953157 0.551090 0.334193 0.981594 0.543948 0.419468 0.524760 0.462385 0.398762 0.467375 0.480841 0.381855 0.409514 0.501505 0.382712 0.367651 0.496015 0.384418 0.325798 0.491306 0.386052 0.283952 0.486638 0.385621 0.255756 0.488008 0.359546 0.534949 0.439273 0.341780 0.578007 0.484142 0.320987 0.622269 0.525485 0.296937 0.598412 0.549918 0.274173 0.574720 0.575420 0.253389 0.550878 0.602132 0.265621 0.545084 0.626819 0.430403 0.547157 0.389039 
2.836000 0.338616 0.909323 0.515002 0.343644 0.886902 0.486981 0.339978 0.914422 0.452555 0.345510 0.883759 0.450029 0.354101 0.853674 0.457209 0.381959 0.757166 0.486378 0.391303 0.675325 0.496599 0.390136 0.596137 0.472335 0.409000 0.828127 0.454713 0.406433 0.843745 0.520130 0.403372 0.858969 0.585357 0.396886 0.905968 0.590195 0.391377 0.953465 0.595866 0.385632 1.000681 0.601711 0.352766 0.993870 0.608746 0.309536 0.788767 0.469398 0.278449 0.808056 0.525576 0.245971 0.827596 0.580758 0.267441 0.869706 0.571106 0.289739 0.911883 0.562558 0.312883 0.954042 0.554609 0.332029 0.981547 0.546881 0.419479 0.527786 0.465335 0.399218 0.468786 0.480310 0.381658 0.409146 0.496766 0.382789 0.367036 0.492039 0.385544 0.324843 0.488670 0.388853 0.282541 0.485829 0.391173 0.254449 0.487081 0.358689 0.537458 0.441146 0.339187 0.581264 0.484321 0.318244 0.626168 0.524772 0.295987 0.599986 0.548450 0.275567 0.573678 0.573338 0.256799 0.547259 0.598955 0.269931 0.543665 0.623593 0.428042 0.550513 0.391364 
2.872000 0.341573 0.909986 0.515435 0.342776 0.885869 0.488405 0.336189 0.911596 0.452950 0.340418 0.880667 0.451636 0.348131 0.850676 0.459801 0.372439 0.754434 0.491252 0.391672 0.673756 0.498052 0.389741 0.593894 0.474033 0.400657 0.822862 0.454307 0.401859 0.843877 0.518168 0.403304 0.864616 0.581833 0.394339 0.911253 0.587443 0.385788 0.958190 0.593914 0.377157 1.004955 0.600547 0.343931 0.997271 0.604334 0.300398 0.786557 0.471468 0.273939 0.805476 0.530087 0.247870 0.824350 0.589045 0.268871 0.865989 0.576678 0.290196 0.907649 0.564505 0.311674 0.949343 0.552273 0.330954 0.976133 0.542737 0.418036 0.524899 0.466088 0.401172 0.463616 0.479528 0.388281 0.401157 0.494691 0.391463 0.358797 0.491021 0.397932 0.316313 0.488962 0.405900 0.273701 0.487569 0.406316 0.245518 0.486352 0.359423 0.535624 0.442642 0.338963 0.578728 0.486202 0.316202 0.622799 0.526618 0.293891 0.596898 0.550555 0.272452 0.571042 0.575030 0.252332 0.545206 0.600050 0.264752 0.544699 0.625268 0.427426 0.549503 0.392129 
2.904000 0.344847 0.906139 0.512962 0.345641 0.884368 0.484273 0.337428 0.912826 0.451227 0.342165 0.882156 0.447618 0.350619 0.852622 0.455803 0.377102 0.757717 0.488343 0.390263 0.676542 0.496760 0.384557 0.598085 0.472205 0.396385 0.830052 0.453145 0.402495 0.845531 0.518318 0.408448 0.860663 0.583330 0.397395 0.907086 0.587745 0.387035 0.953819 0.593009 0.377098 1.000548 0.598422 0.343525 0.995859 0.603768 0.301519 0.786765 0.480880 0.270346 0.805020 0.537273 0.238774 0.823807 0.593369 0.262960 0.863071 0.578726 0.287494 0.902861 0.564431 0.312082 0.943240 0.549828 0.331742 0.969149 0.538393 0.411392 0.529012 0.462684 0.398724 0.468505 0.479304 0.388860 0.407162 0.495880 0.392230 0.364864 0.493756 0.397012 0.322509 0.492516 0.402767 0.279968 0.491684 0.409756 0.252691 0.489806 0.350149 0.540994 0.441005 0.331697 0.583476 0.485760 0.311621 0.626823 0.528032 0.291669 0.598713 0.551736 0.272101 0.570846 0.575820 0.253019 0.543151 0.600042 0.265551 0.544870 0.625175 0.418890 0.550674 0.391389 
2.936000 0.335324 0.905603 0.515424 0.340042 0.883671 0.487127 0.329976 0.910216 0.453451 0.338586 0.880329 0.450490 0.347323 0.850483 0.458609 0.375270 0.754479 0.491136 0.387040 0.672501 0.498646 0.378749 0.593358 0.473341 0.390694 0.826398 0.454388 0.402459 0.847867 0.516916 0.416087 0.869253 0.578779 0.399887 0.914083 0.582967 0.384385 0.959309 0.588362 0.369066 1.004469 0.594154 0.337359 0.996706 0.604822 0.299512 0.782609 0.491975 0.266038 0.803897 0.545880 0.231614 0.825868 0.599017 0.256723 0.864361 0.584111 0.281753 0.903130 0.569449 0.306502 0.942111 0.554736 0.324272 0.969975 0.545466 0.402958 0.523241 0.463167 0.391342 0.461554 0.479631 0.384797 0.398866 0.497145 0.392159 0.356884 0.493629 0.404222 0.315295 0.492111 0.418911 0.273962 0.491695 0.437778 0.252991 0.493546 0.343277 0.538154 0.440877 0.327172 0.580180 0.486713 0.309753 0.622943 0.530593 0.292400 0.592729 0.553723 0.275806 0.562724 0.577466 0.259946 0.532890 0.601479 0.273357 0.546073 0.622556 0.411697 0.550483 0.389149 
2.972000 0.336129 0.909577 0.513676 0.337600 0.885284 0.487114 0.326407 0.909722 0.452079 0.333297 0.879266 0.451114 0.340344 0.849524 0.460527 0.365409 0.754988 0.497444 0.388098 0.675454 0.496864 0.382435 0.597312 0.471634 0.387519 0.819919 0.452031 0.407701 0.841174 0.512553 0.427578 0.862472 0.572936 0.407172 0.905816 0.578212 0.386609 0.949008 0.584053 0.366023 0.992209 0.590105 0.338867 0.981419 0.608214 0.294065 0.794616 0.498866 0.262172 0.817172 0.553515 0.230239 0.840009 0.608377 0.260330 0.874468 0.592914 0.290424 0.909327 0.577144 0.320285 0.944980 0.560617 0.331746 0.972199 0.542862 0.408045 0.527614 0.463666 0.392378 0.468181 0.481748 0.379222 0.408184 0.500630 0.382899 0.366408 0.494590 0.387210 0.324611 0.488506 0.391748 0.282796 0.481842 0.408737 0.260294 0.482860 0.348578 0.541527 0.438374 0.321850 0.584167 0.479245 0.293974 0.626830 0.518433 0.285944 0.593823 0.543153 0.277666 0.561060 0.568116 0.268756 0.528275 0.593000 0.277133 0.543819 0.615062 0.419301 0.553073 0.389753 
3.004000 0.332722 0.908301 0.515650 0.333834 0.885982 0.487432 0.320145 0.912567 0.454808 0.328011 0.882537 0.451307 0.336478 0.853294 0.460610 0.364367 0.759808 0.496246 0.386517 0.680403 0.497128 0.380715 0.602494 0.471892 0.379412 0.825860 0.447928 0.402914 0.842033 0.508582 0.426448 0.857817 0.568895 0.405927 0.899942 0.578927 0.386852 0.942830 0.589250 0.368147 0.985872 0.598815 0.339375 0.981745 0.616931 0.290712 0.794386 0.500892 0.260233 0.815311 0.556853 0.229309 0.836809 0.612610 0.261708 0.869451 0.597745 0.294228 0.902773 0.583357 0.326612 0.937065 0.568986 0.339483 0.964600 0.552758 0.405374 0.532404 0.465320 0.384451 0.474083 0.481775 0.367144 0.414693 0.500027 0.370376 0.372572 0.495557 0.375572 0.330428 0.492290 0.381567 0.288106 0.489434 0.390730 0.261490 0.491518 0.347756 0.546364 0.437853 0.319252 0.589936 0.476052 0.289843 0.633497 0.512637 0.283638 0.599909 0.537081 0.277990 0.566715 0.562244 0.271935 0.533477 0.587419 0.278637 0.548094 0.610656 0.418403 0.555444 0.392521 
3.036000 0.324750 0.905403 0.515571 0.325132 0.883867 0.486896 0.313920 0.911687 0.454855 0.319913 0.881293 0.450923 0.330402 0.851986 0.458867 0.364229 0.757367 0.490470 0.384322 0.676962 0.490977 0.375695 0.597812 0.467910 0.371078 0.829014 0.450289 0.394472 0.844590 0.511343 0.418906 0.859744 0.571648 0.400339 0.903224 0.578099 0.382356 0.947099 0.585204 0.364158 0.990599 0.591233 0.339018 0.975898 0.609319 0.288326 0.783023 0.502012 0.263880 0.808964 0.558627 0.238741 0.835878 0.614357 0.267429 0.870724 0.596762 0.296588 0.906607 0.579916 0.325849 0.943567 0.563028 0.339838 0.967464 0.542494 0.398428 0.527024 0.459940 0.381451 0.468627 0.480468 0.368401 0.409671 0.503214 0.377537 0.368297 0.499465 0.388321 0.327111 0.496604 0.399230 0.285775 0.493882 0.391922 0.259437 0.486829 0.340247 0.540903 0.438930 0.320167 0.585893 0.480686 0.297967 0.631392 0.519764 0.288777 0.598090 0.543384 0.280009 0.565081 0.567533 0.271745 0.532337 0.592046 0.277114 0.547388 0.615354 0.409132 0.551100 0.386052 
3.068000 0.318711 0.906330 0.517777 0.319500 0.885426 0.488791 0.312113 0.914589 0.457018 0.316496 0.883970 0.452736 0.327319 0.854654 0.460120 0.363498 0.760387 0.489572 0.381871 0.679595 0.492280 0.373840 0.600740 0.468310 0.371204 0.832148 0.449910 0.394477 0.847887 0.511060 0.418279 0.863470 0.571655 0.397796 0.906342 0.577801 0.378646 0.949944 0.583980 0.359905 0.993660 0.589333 0.335433 0.979416 0.608680 0.287942 0.787270 0.501833 0.266917 0.812840 0.560100 0.244881 0.838908 0.617835 0.271329 0.874721 0.599186 0.297657 0.910919 0.580789 0.324510 0.947319 0.561763 0.338213 0.968934 0.538751 0.396813 0.530045 0.459944 0.380972 0.470254 0.478802 0.367745 0.409284 0.498641 0.373902 0.367133 0.497016 0.381608 0.324877 0.495291 0.389728 0.282324 0.493082 0.389147 0.255298 0.484955 0.339290 0.544937 0.436998 0.318117 0.589264 0.479405 0.293894 0.633834 0.519346 0.284591 0.601296 0.544059 0.276971 0.568605 0.569136 0.270458 0.535973 0.594372 0.282981 0.549881 0.615580 0.408744 0.555433 0.385847 
3.100000 0.304054 0.904090 0.520938 0.307414 0.886428 0.490512 0.301600 0.918431 0.462273 0.306885 0.888217 0.454859 0.318166 0.858517 0.460936 0.355334 0.762981 0.486258 0.375926 0.682548 0.487073 0.370594 0.602921 0.464420 0.361278 0.836024 0.449320 0.386634 0.849601 0.510053 0.413072 0.863574 0.569702 0.390755 0.905911 0.572025 0.370491 0.949214 0.576418 0.350245 0.991977 0.583033 0.334165 0.976490 0.609044 0.278277 0.785838 0.496592 0.262418 0.806258 0.558487 0.245795 0.827783 0.619893 0.268425 0.866981 0.602905 0.290890 0.906156 0.585914 0.314009 0.946196 0.563685 0.321689 0.968531 0.538179 0.394887 0.532393 0.459040 0.377446 0.472404 0.476251 0.363198 0.411384 0.495274 0.368559 0.369098 0.494969 0.375948 0.326803 0.495816 0.383855 0.284360 0.496839 0.386549 0.257426 0.488815 0.338102 0.546316 0.432391 0.316700 0.593264 0.471723 0.292817 0.640538 0.508401 0.282087 0.610038 0.535108 0.272486 0.579271 0.561901 0.262892 0.548280 0.588356 0.278701 0.557069 0.610057 0.410621 0.556660 0.385085 
3.136000 0.292742 0.917581 0.517839 0.302128 0.899186 0.488762 0.297903 0.929788 0.457863 0.306711 0.900230 0.452996 0.316673 0.870584 0.459955 0.348175 0.774610 0.488097 0.371512 0.694887 0.482792 0.363508 0.614348 0.461429 0.356837 0.848582 0.452149 0.380567 0.852639 0.514878 0.404619 0.856293 0.577032 0.388292 0.901300 0.574009 0.373669 0.947130 0.572680 0.359448 0.992910 0.573183 0.340533 0.983991 0.600375 0.271958 0.801036 0.498807 0.260721 0.821991 0.561744 0.248996 0.843068 0.624771 0.269168 0.881987 0.604694 0.288396 0.920750 0.583967 0.307145 0.959719 0.559364 0.319395 0.979310 0.533811 0.387476 0.543840 0.453889 0.383543 0.484198 0.480160 0.380144 0.422785 0.505942 0.384660 0.380547 0.508849 0.386684 0.337339 0.509490 0.386666 0.293631 0.508389 0.385503 0.266036 0.502480 0.327809 0.557182 0.433360 0.311747 0.601364 0.477176 0.292366 0.645741 0.518752 0.282825 0.612078 0.541832 0.274076 0.578521 0.565363 0.265746 0.545070 0.589045 0.282604 0.550327 0.611073 0.389239 0.569842 0.374831 
3.172000 0.261463 0.954722 0.498900 0.281094 0.925334 0.490230 0.297479 0.936723 0.451486 0.303084 0.909545 0.465880 0.310272 0.878582 0.469810 0.333786 0.778904 0.489224 0.365348 0.703503 0.475348 0.367355 0.621784 0.461615 0.358489 0.853270 0.464828 0.389194 0.861364 0.523963 0.419880 0.869063 0.583383 0.394905 0.908202 0.572529 0.371160 0.948212 0.561172 0.346934 0.987782 0.551627 0.332325 0.977661 0.580930 0.260017 0.812935 0.482754 0.257505 0.838043 0.545262 0.255292 0.863265 0.607652 0.269383 0.904442 0.586825 0.281599 0.945561 0.565440 0.292045 0.986798 0.540076 0.306670 1.004661 0.514615 0.399948 0.554390 0.463886 0.394258 0.497458 0.495497 0.389432 0.439100 0.527125 0.390429 0.396637 0.525896 0.391176 0.353775 0.522558 0.391745 0.310741 0.516552 0.389526 0.283911 0.508063 0.338233 0.559297 0.436440 0.313307 0.601574 0.478587 0.286179 0.643471 0.519781 0.283715 0.610271 0.545215 0.282453 0.577162 0.570816 0.281785 0.544439 0.596342 0.297545 0.560007 0.613739 0.400189 0.572513 0.378825 
3.204000 0.242407 0.960088 0.493887 0.263165 0.930532 0.492808 0.281754 0.934593 0.453076 0.286997 0.911138 0.473043 0.297698 0.881156 0.473760 0.332697 0.783705 0.483683 0.356810 0.707172 0.462948 0.359400 0.624552 0.455397 0.346532 0.863400 0.469979 0.375578 0.870772 0.530168 0.405200 0.877480 0.590333 0.378937 0.914479 0.576443 0.354951 0.952838 0.561368 0.333098 0.991913 0.546700 0.320400 0.991012 0.578395 0.255065 0.809152 0.488381 0.251027 0.841079 0.547407 0.248292 0.872906 0.606410 0.258652 0.915037 0.585144 0.267949 0.957775 0.563853 0.276403 1.000260 0.541579 0.290046 1.007301 0.510797 0.393904 0.558311 0.459928 0.391978 0.505163 0.497566 0.390859 0.450931 0.534956 0.393142 0.408525 0.533374 0.394852 0.365922 0.530492 0.395794 0.323099 0.526654 0.388313 0.296630 0.520317 0.329666 0.559596 0.437042 0.307947 0.601080 0.481372 0.285302 0.642273 0.525450 0.290874 0.608986 0.550282 0.296568 0.575992 0.575418 0.302498 0.543645 0.600874 0.309520 0.570595 0.606313 0.386633 0.568779 0.374757 
3.236000 0.228704 0.966529 0.511401 0.247097 0.935379 0.507972 0.260169 0.937910 0.466325 0.266490 0.914493 0.486015 0.281623 0.887010 0.483253 0.331375 0.797148 0.481544 0.349405 0.721132 0.456714 0.361754 0.640906 0.455272 0.346179 0.877086 0.468915 0.381441 0.876829 0.526137 0.416826 0.876345 0.583526 0.384769 0.910292 0.574386 0.353823 0.945337 0.565016 0.324497 0.981098 0.556668 0.325297 0.985281 0.590594 0.255004 0.824512 0.492803 0.248315 0.850263 0.554597 0.241545 0.876179 0.616238 0.254968 0.918686 0.597892 0.267691 0.960942 0.579298 0.280031 1.003276 0.557474 0.284489 1.007177 0.523576 0.401564 0.580288 0.471173 0.393354 0.532349 0.513013 0.386556 0.483613 0.554659 0.388958 0.442197 0.546628 0.391923 0.400752 0.538257 0.396063 0.359090 0.529934 0.395083 0.331074 0.526734 0.342603 0.571277 0.437479 0.311577 0.610326 0.479011 0.279333 0.648718 0.520770 0.289245 0.619983 0.549884 0.299747 0.591173 0.578139 0.310590 0.562692 0.606340 0.310239 0.590846 0.608999 0.407348 0.584196 0.384271 
3.272000 0.227745 0.992181 0.534428 0.241499 0.963171 0.517658 0.247774 0.978761 0.476844 0.254384 0.949576 0.485901 0.269054 0.921340 0.482407 0.317450 0.828945 0.478012 0.341731 0.751579 0.462518 0.352767 0.670185 0.459516 0.320522 0.910054 0.467688 0.369421 0.897677 0.512042 0.418117 0.887261 0.557318 0.382992 0.920580 0.559440 0.348335 0.954402 0.561513 0.315708 0.987595 0.563115 0.329450 0.994112 0.593665 0.237990 0.843476 0.487681 0.232192 0.872235 0.548118 0.226693 0.900810 0.608374 0.246766 0.943434 0.597923 0.266464 0.986324 0.588331 0.285833 1.029416 0.578629 0.283340 1.032122 0.544489 0.395505 0.609428 0.464019 0.383658 0.577602 0.518688 0.366549 0.547793 0.572139 0.379292 0.508985 0.562356 0.392423 0.470576 0.553386 0.406536 0.432528 0.545032 0.396061 0.406473 0.547345 0.326748 0.601198 0.450051 0.298207 0.632961 0.498748 0.273189 0.663870 0.549364 0.292066 0.633538 0.571835 0.309605 0.603596 0.594505 0.326715 0.573993 0.617889 0.325991 0.601913 0.623155 0.378591 0.611308 0.380946 
3.304000 0.214501 1.018823 0.532466 0.221819 0.985195 0.521236 0.237261 0.992793 0.480728 0.234283 0.964391 0.493577 0.250788 0.937677 0.487338 0.306378 0.850179 0.473752 0.335213 0.775379 0.453817 0.349024 0.694869 0.463749 0.293354 0.930144 0.460435 0.341216 0.914979 0.505118 0.389960 0.900201 0.548313 0.361301 0.937808 0.550183 0.333905 0.976522 0.553545 0.308209 1.015009 0.559534 0.318831 1.012936 0.592080 0.231955 0.854677 0.507081 0.236841 0.891335 0.563049 0.240554 0.928033 0.618608 0.248066 0.972473 0.601261 0.255835 1.016742 0.584576 0.266593 1.060560 0.566739 0.277654 1.057482 0.534288 0.394022 0.637432 0.479193 0.385413 0.601388 0.532153 0.369602 0.567483 0.583310 0.387774 0.530854 0.574772 0.404107 0.494480 0.566254 0.417009 0.457574 0.555899 0.390724 0.448444 0.560643 0.324829 0.624539 0.463740 0.296248 0.651664 0.515233 0.274776 0.678797 0.569283 0.291130 0.644232 0.586508 0.305912 0.609831 0.605150 0.319344 0.576265 0.625816 0.326116 0.602546 0.633275 0.378285 0.625909 0.393361 
3.340000 0.188872 1.025261 0.538913 0.194432 0.989338 0.538284 0.212113 0.984355 0.498447 0.206809 0.961203 0.518847 0.224926 0.939109 0.504913 0.288152 0.866882 0.465190 0.329619 0.796137 0.454230 0.343778 0.715627 0.465181 0.270151 0.946902 0.460655 0.325895 0.926286 0.493025 0.382067 0.906202 0.524640 0.355506 0.943248 0.538726 0.328923 0.979863 0.553878 0.302527 1.015085 0.571327 0.317866 1.009295 0.601530 0.219015 0.865672 0.509946 0.243366 0.893610 0.566095 0.269488 0.921451 0.621235 0.259259 0.966341 0.606420 0.247065 1.011071 0.592220 0.231692 1.054713 0.577859 0.250142 1.052840 0.548937 0.386414 0.657543 0.486855 0.381605 0.651033 0.551636 0.371294 0.650516 0.615170 0.358272 0.614385 0.598007 0.342277 0.580332 0.580766 0.325380 0.547205 0.563758 0.312210 0.562771 0.583485 0.322960 0.644907 0.460173 0.302417 0.692412 0.498904 0.286578 0.738463 0.542707 0.294383 0.699420 0.557469 0.298406 0.659621 0.571053 0.299580 0.619458 0.583450 0.295507 0.643471 0.598013 0.381506 0.646827 0.398070 
3.372000 0.188924 1.050009 0.544111 0.190406 1.013821 0.545178 0.206793 1.004971 0.505429 0.199237 0.983570 0.526959 0.213506 0.960756 0.509959 0.265187 0.885587 0.460316 0.315716 0.821526 0.453591 0.336157 0.744056 0.466564 0.256019 0.966410 0.467005 0.312173 0.939348 0.493841 0.368418 0.913970 0.521870 0.346191 0.955259 0.533771 0.323858 0.996578 0.545775 0.301706 1.036830 0.557836 0.312003 1.029831 0.589752 0.203945 0.885913 0.515284 0.234935 0.911306 0.569416 0.266619 0.937127 0.622805 0.257897 0.982750 0.609139 0.248756 1.028391 0.595500 0.239288 1.073780 0.581303 0.254504 1.071123 0.550599 0.380013 0.691945 0.498299 0.368315 0.685575 0.562246 0.353171 0.680836 0.624651 0.338879 0.645123 0.607324 0.321492 0.611669 0.589389 0.302152 0.579890 0.571591 0.291522 0.596521 0.591934 0.322880 0.671085 0.456615 0.301974 0.720768 0.490734 0.287634 0.769646 0.530982 0.287149 0.731505 0.549235 0.286458 0.692340 0.566752 0.284040 0.653344 0.582325 0.280142 0.678786 0.593411 0.393669 0.682534 0.408819 
3.404000 0.205569 1.066784 0.565372 0.197336 1.033185 0.554353 0.187667 1.040413 0.512011 0.186955 1.012527 0.526119 0.200128 0.988694 0.509593 0.247485 0.909532 0.461718 0.300564 0.848125 0.450608 0.318859 0.769583 0.455621 0.262162 0.989733 0.462752 0.309565 0.947716 0.486984 0.358244 0.907746 0.512120 0.348287 0.953740 0.525295 0.337799 0.999528 0.538239 0.326712 1.044922 0.549475 0.319438 1.037476 0.582086 0.185923 0.930894 0.511682 0.229625 0.921479 0.561595 0.273089 0.912765 0.611194 0.267524 0.959332 0.598568 0.264127 1.006336 0.586771 0.264246 1.053632 0.574900 0.271819 1.068967 0.545196 0.364716 0.712653 0.468521 0.375760 0.718143 0.531472 0.387287 0.722016 0.594048 0.359496 0.691920 0.583931 0.327624 0.664849 0.575275 0.295781 0.636947 0.566834 0.272408 0.633570 0.582394 0.300975 0.697389 0.457751 0.291879 0.755085 0.482861 0.286152 0.813693 0.508322 0.295914 0.784149 0.535784 0.303516 0.753540 0.563909 0.307346 0.722638 0.590432 0.317693 0.748995 0.591238 0.351310 0.704101 0.386791 
3.436000 0.181871 1.068845 0.566337 0.180455 1.033460 0.558650 0.167247 1.033863 0.516299 0.173327 1.007929 0.532558 0.187251 0.984763 0.514761 0.238835 0.908288 0.461965 0.293550 0.849525 0.445118 0.316724 0.772882 0.453596 0.258768 0.986761 0.463538 0.301649 0.935473 0.476448 0.344945 0.884286 0.490569 0.343259 0.928147 0.510447 0.338899 0.971847 0.530559 0.333275 1.015183 0.550319 0.318707 1.021703 0.580723 0.177576 0.932828 0.509861 0.220520 0.912213 0.557157 0.263204 0.892473 0.604485 0.258677 0.937833 0.587262 0.255423 0.983533 0.570409 0.253053 1.029610 0.553172 0.257114 1.054530 0.529827 0.366474 0.718795 0.465029 0.377138 0.721724 0.528900 0.384688 0.723517 0.592399 0.354916 0.694976 0.582806 0.319746 0.671649 0.575410 0.283941 0.648390 0.568533 0.265615 0.639293 0.588092 0.301042 0.700880 0.462213 0.292568 0.760629 0.483009 0.291109 0.820763 0.505238 0.298896 0.792854 0.534909 0.305934 0.764257 0.564530 0.311014 0.735792 0.593412 0.320997 0.762523 0.592916 0.340882 0.702764 0.385735 
3.468000 0.171127 1.078138 0.571616 0.174603 1.043423 0.561792 0.159698 1.043983 0.519837 0.170205 1.018274 0.534144 0.181861 0.994334 0.515291 0.225726 0.913545 0.460370 0.269704 0.847190 0.437544 0.304015 0.776121 0.456455 0.258713 0.986114 0.471391 0.296806 0.930175 0.478986 0.336752 0.874720 0.486217 0.340172 0.914689 0.512795 0.340163 0.955121 0.539043 0.336733 0.994873 0.565372 0.312454 1.016423 0.577062 0.171907 0.939327 0.515347 0.218014 0.913185 0.555674 0.265072 0.889490 0.594577 0.257289 0.936217 0.580255 0.250799 0.983324 0.566396 0.244522 1.030427 0.551397 0.249549 1.060827 0.535863 0.359625 0.732772 0.480593 0.364526 0.741748 0.545004 0.368243 0.748635 0.608489 0.345346 0.715107 0.597191 0.314276 0.687177 0.587857 0.281638 0.660268 0.579100 0.264185 0.638728 0.584481 0.298771 0.703109 0.468131 0.282295 0.762069 0.485229 0.274555 0.822523 0.503421 0.285881 0.800369 0.537010 0.295620 0.778323 0.571214 0.301157 0.756022 0.606009 0.302893 0.784244 0.602045 0.351979 0.707439 0.400081 
3.536000 0.171984 1.079668 0.575595 0.174411 1.045288 0.564386 0.157330 1.047602 0.523514 0.168529 1.021417 0.536264 0.179490 0.997935 0.516744 0.220770 0.918732 0.459272 0.263349 0.851817 0.435520 0.298710 0.780998 0.453605 0.255220 0.990890 0.471078 0.288518 0.932414 0.481473 0.322665 0.873660 0.492129 0.327804 0.913614 0.518226 0.330262 0.954257 0.543845 0.329956 0.994638 0.569560 0.305360 1.011299 0.587010 0.169459 0.944169 0.516959 0.217782 0.920672 0.556155 0.266939 0.898825 0.593582 0.257438 0.944878 0.578683 0.249848 0.991444 0.564178 0.245359 1.038942 0.549430 0.246477 1.071257 0.537247 0.355297 0.738009 0.474915 0.361437 0.748188 0.538458 0.367621 0.755253 0.601966 0.343293 0.720555 0.596761 0.312495 0.689895 0.593425 0.280796 0.658474 0.590615 0.259668 0.639765 0.590460 0.294698 0.707974 0.467138 0.272899 0.764700 0.486959 0.257470 0.823954 0.504831 0.275932 0.805642 0.537320 0.290865 0.787706 0.571235 0.302856 0.769580 0.605280 0.305580 0.797427 0.599240 0.345435 0.711642 0.395360 
3.568000 0.160122 1.078340 0.588679 0.163732 1.044505 0.576212 0.143988 1.047233 0.536629 0.156902 1.021191 0.548036 0.169574 1.000822 0.526476 0.216000 0.931383 0.462394 0.250559 0.861885 0.435226 0.282040 0.788082 0.451131 0.238978 1.003080 0.493786 0.274249 0.948241 0.476570 0.308877 0.893010 0.458266 0.329639 0.871347 0.494892 0.349452 0.850493 0.532460 0.368154 0.832054 0.570789 0.358960 0.861716 0.585060 0.160746 0.934273 0.521921 0.209552 0.895838 0.549531 0.258195 0.857305 0.578095 0.274217 0.902381 0.572890 0.289296 0.947675 0.566875 0.304084 0.993047 0.560514 0.281703 1.017974 0.568173 0.337330 0.739727 0.463249 0.340562 0.734162 0.527478 0.347150 0.727136 0.591277 0.322828 0.692630 0.589074 0.292321 0.663484 0.588082 0.260823 0.635084 0.587210 0.256855 0.613870 0.605409 0.277609 0.714652 0.462783 0.242576 0.754142 0.499825 0.206756 0.793831 0.535936 0.234215 0.776034 0.561531 0.260444 0.757666 0.587951 0.286758 0.742029 0.614314 0.289899 0.769769 0.609912 0.312933 0.717342 0.384894 
3.632000 0.156911 1.079503 0.602131 0.159805 1.048224 0.584116 0.143344 1.059289 0.544669 0.154013 1.030900 0.552176 0.164523 1.011129 0.529347 0.204043 0.943552 0.460267 0.235033 0.870039 0.438268 0.271198 0.796725 0.451218 0.218779 1.020770 0.484000 0.259382 0.966706 0.485743 0.298189 0.911799 0.487171 0.318407 0.883537 0.519398 0.339278 0.856819 0.552478 0.360773 0.833689 0.586605 0.355512 0.862621 0.604100 0.145735 0.948410 0.516728 0.196065 0.914701 0.546775 0.246136 0.880642 0.577252 0.264737 0.924952 0.573805 0.282998 0.969353 0.570083 0.301683 1.013443 0.565129 0.273100 1.030969 0.557612 0.328950 0.751566 0.465927 0.337108 0.737593 0.528737 0.342005 0.725113 0.591855 0.320705 0.689195 0.585845 0.291980 0.658926 0.581191 0.261927 0.630001 0.576380 0.265753 0.610015 0.595879 0.270452 0.722627 0.455401 0.238722 0.754924 0.500746 0.208125 0.786495 0.546809 0.234059 0.764306 0.570981 0.258991 0.742540 0.596346 0.283306 0.722575 0.622793 0.279309 0.750632 0.623497 0.311027 0.731083 0.384213 
3.668000 0.161995 1.083872 0.612391 0.162902 1.055642 0.589694 0.136176 1.069427 0.557169 0.150734 1.041781 0.557502 0.160319 1.022311 0.533718 0.196132 0.955161 0.460429 0.231492 0.882735 0.441078 0.269832 0.811071 0.456357 0.210254 1.031730 0.483279 0.252727 0.978977 0.483229 0.294595 0.925656 0.482876 0.313225 0.892818 0.513462 0.332303 0.860463 0.543916 0.351968 0.828802 0.574764 0.349015 0.852317 0.599554 0.131374 0.962874 0.509224 0.173883 0.930028 0.549514 0.215704 0.897693 0.590348 0.239187 0.938845 0.580951 0.264996 0.978722 0.570646 0.291965 1.017794 0.560040 0.273253 1.040067 0.541923 0.329764 0.768557 0.469738 0.335497 0.746495 0.530508 0.334533 0.725879 0.591731 0.316263 0.689077 0.582504 0.291003 0.656510 0.574480 0.263974 0.625469 0.566676 0.267042 0.613753 0.592164 0.268679 0.737465 0.465773 0.236496 0.770648 0.511037 0.207821 0.803835 0.558059 0.229710 0.772792 0.576440 0.250883 0.742056 0.595126 0.272218 0.711855 0.614422 0.267825 0.738582 0.622946 0.309133 0.743221 0.390742 
3.732000 0.167963 1.080517 0.614633 0.165367 1.054061 0.590008 0.133681 1.069695 0.563370 0.148291 1.042366 0.559284 0.157578 1.023495 0.534978 0.192689 0.958221 0.460542 0.227969 0.886377 0.440542 0.262968 0.814124 0.458023 0.208139 1.033726 0.487262 0.251458 0.982016 0.483471 0.294529 0.929987 0.479360 0.312494 0.896811 0.509645 0.330235 0.863032 0.539039 0.347848 0.829161 0.567802 0.343438 0.850941 0.593749 0.129313 0.964097 0.511333 0.175038 0.931008 0.547664 0.220144 0.898605 0.584912 0.244035 0.940171 0.578588 0.270247 0.980273 0.570700 0.297576 1.019338 0.561911 0.276499 1.036885 0.541227 0.321379 0.770254 0.472854 0.329573 0.747251 0.532901 0.332998 0.725010 0.593376 0.314749 0.688488 0.582946 0.289835 0.655921 0.574410 0.263178 0.624761 0.566259 0.264486 0.619308 0.593926 0.259270 0.740681 0.469354 0.230491 0.773610 0.516975 0.204607 0.806677 0.565624 0.226323 0.774304 0.581057 0.247438 0.742067 0.597432 0.268109 0.710508 0.614943 0.266276 0.737085 0.624368 0.301266 0.745353 0.393593 
3.764000 0.167354 1.075406 0.617049 0.161680 1.053074 0.589109 0.134653 1.077239 0.563948 0.144636 1.048500 0.556855 0.153941 1.029536 0.532867 0.189078 0.963951 0.459759 0.226682 0.892966 0.439735 0.262867 0.820623 0.456958 0.208705 1.039597 0.483419 0.251954 0.987901 0.479683 0.295178 0.935961 0.475603 0.309694 0.899964 0.504589 0.325144 0.864708 0.533780 0.341459 0.829987 0.563260 0.340625 0.850207 0.591063 0.127589 0.974974 0.513125 0.172079 0.938483 0.548070 0.216439 0.901992 0.582456 0.241262 0.942658 0.574556 0.267531 0.982600 0.566220 0.294303 1.022272 0.558030 0.268888 1.041851 0.545755 0.321429 0.776791 0.473117 0.328296 0.749120 0.531796 0.328482 0.722830 0.591083 0.311045 0.686718 0.577973 0.286794 0.654391 0.566948 0.260744 0.623468 0.556265 0.258433 0.623026 0.584412 0.259686 0.747213 0.466780 0.229212 0.775618 0.516169 0.202584 0.804202 0.567441 0.223440 0.770366 0.581181 0.243297 0.736103 0.595194 0.262188 0.701869 0.610050 0.260331 0.727346 0.621462 0.304116 0.751588 0.393505 
3.796000 0.163063 1.069952 0.614396 0.157625 1.050899 0.584072 0.126275 1.074733 0.564165 0.138680 1.048500 0.552549 0.150224 1.029664 0.529290 0.192854 0.964650 0.458973 0.225889 0.891237 0.440173 0.265125 0.820472 0.456196 0.212047 1.040583 0.481630 0.254891 0.988440 0.482190 0.297582 0.935946 0.482411 0.312156 0.899218 0.510105 0.326527 0.862602 0.537625 0.340992 0.826978 0.565706 0.342411 0.849416 0.591490 0.130453 0.976099 0.510385 0.171564 0.937175 0.546655 0.211980 0.899045 0.583990 0.234974 0.940811 0.575973 0.260289 0.981325 0.566709 0.286584 1.021198 0.556701 0.268580 1.048965 0.547362 0.325794 0.779491 0.470715 0.331135 0.753193 0.530025 0.329734 0.727887 0.589363 0.312814 0.691648 0.575962 0.289447 0.658800 0.564400 0.264794 0.626912 0.553317 0.255291 0.629592 0.579796 0.265254 0.746751 0.465129 0.231355 0.775110 0.511917 0.200769 0.803864 0.560579 0.222309 0.770997 0.575260 0.242346 0.737381 0.590259 0.261530 0.704061 0.606152 0.260844 0.729891 0.617263 0.305598 0.753690 0.390496 
3.832000 0.174553 1.060070 0.609488 0.162730 1.049210 0.577016 0.126787 1.074375 0.571959 0.136937 1.053430 0.551124 0.149948 1.035046 0.528459 0.196384 0.971527 0.460146 0.226954 0.896807 0.441149 0.264161 0.824107 0.455354 0.211756 1.047674 0.487213 0.253248 0.995155 0.487979 0.294690 0.942716 0.487889 0.311277 0.906967 0.514133 0.327670 0.871517 0.541335 0.344183 0.837712 0.569785 0.342629 0.860767 0.595112 0.128697 0.981076 0.505491 0.167839 0.936940 0.537603 0.206087 0.893328 0.570733 0.227606 0.936659 0.570649 0.252328 0.978518 0.567530 0.277856 1.019505 0.562176 0.266836 1.051222 0.554642 0.323199 0.780206 0.468885 0.324803 0.761392 0.530803 0.324584 0.743726 0.592817 0.307993 0.708678 0.576403 0.286379 0.676179 0.560709 0.263129 0.644600 0.545332 0.247654 0.654691 0.566694 0.264604 0.750396 0.463324 0.226122 0.780385 0.505043 0.187092 0.808907 0.547252 0.208630 0.777044 0.564459 0.230140 0.745163 0.581637 0.251582 0.713208 0.598785 0.252189 0.738874 0.610493 0.303206 0.758188 0.388567 
3.864000 0.181670 1.051051 0.603980 0.165720 1.047886 0.571624 0.130900 1.074605 0.576275 0.137473 1.058380 0.550394 0.151021 1.039607 0.528183 0.199924 0.975020 0.461453 0.227782 0.899268 0.442241 0.261086 0.824766 0.456817 0.211621 1.052343 0.485965 0.254187 1.000697 0.484433 0.296354 0.948886 0.482151 0.310185 0.913644 0.511061 0.325581 0.879113 0.540142 0.342066 0.846381 0.569834 0.342849 0.871067 0.593504 0.132697 0.981538 0.506927 0.171200 0.938470 0.541391 0.208257 0.896126 0.578046 0.229424 0.939414 0.576202 0.253681 0.980715 0.570023 0.278910 1.021018 0.561979 0.267877 1.052173 0.552521 0.318042 0.778173 0.468796 0.321048 0.768149 0.532339 0.324657 0.758035 0.595804 0.306161 0.726241 0.575282 0.284391 0.696413 0.555287 0.262250 0.666800 0.535257 0.245942 0.674714 0.556896 0.257481 0.751265 0.467054 0.222278 0.787195 0.506756 0.186761 0.822299 0.547033 0.207571 0.790709 0.565583 0.228857 0.759183 0.583885 0.250242 0.728103 0.601809 0.251617 0.754662 0.611101 0.295256 0.755755 0.391167 
3.900000 0.183015 1.049089 0.607756 0.168405 1.048043 0.574639 0.134226 1.075811 0.579234 0.141368 1.060651 0.552884 0.154133 1.041926 0.530453 0.199967 0.977973 0.462565 0.228354 0.902446 0.444292 0.263783 0.829594 0.459385 0.209792 1.056171 0.485784 0.254613 1.006444 0.485989 0.298743 0.955891 0.484766 0.312713 0.920848 0.514736 0.327165 0.885215 0.543763 0.342141 0.849543 0.572383 0.341702 0.868734 0.600796 0.133029 0.984014 0.509445 0.172210 0.939034 0.540627 0.210169 0.894293 0.573503 0.229417 0.938711 0.574622 0.252287 0.981592 0.571934 0.276314 1.023666 0.566228 0.270005 1.053361 0.550093 0.321937 0.785307 0.473591 0.323651 0.772148 0.536612 0.326006 0.758945 0.599678 0.308697 0.728321 0.576539 0.286563 0.700772 0.554084 0.262123 0.674747 0.532098 0.250035 0.688416 0.553649 0.261862 0.755731 0.467558 0.221018 0.791695 0.501394 0.179812 0.826590 0.536424 0.201654 0.797517 0.558254 0.223990 0.768785 0.580430 0.246416 0.740488 0.602148 0.252622 0.766336 0.611520 0.303161 0.762653 0.394334 
3.932000 0.184705 1.047906 0.613939 0.172658 1.048388 0.579782 0.136954 1.074338 0.583251 0.146751 1.061229 0.556633 0.158881 1.041989 0.534124 0.201991 0.976071 0.465280 0.231387 0.900250 0.448745 0.264925 0.826487 0.465128 0.215573 1.052989 0.490551 0.264642 1.007542 0.486344 0.313263 0.962016 0.481827 0.323489 0.930348 0.516027 0.332333 0.896525 0.548575 0.340828 0.862770 0.580605 0.326108 0.882912 0.604050 0.132151 0.986304 0.506052 0.171338 0.941180 0.536379 0.209332 0.896200 0.568046 0.227520 0.940650 0.573665 0.249325 0.983889 0.576672 0.272790 1.026507 0.577749 0.275657 1.050849 0.553638 0.320691 0.781726 0.485449 0.327679 0.771792 0.548438 0.332488 0.758981 0.611400 0.314028 0.728751 0.588238 0.290186 0.700580 0.565692 0.267290 0.673764 0.540882 0.249571 0.687351 0.558168 0.261603 0.752243 0.469497 0.219790 0.790123 0.498566 0.178488 0.827823 0.529835 0.201942 0.802528 0.554768 0.226255 0.777221 0.579599 0.250781 0.752022 0.602824 0.259092 0.778248 0.609098 0.311714 0.761564 0.403820 
3.968000 0.187927 1.052541 0.607785 0.173728 1.048247 0.574751 0.136952 1.072635 0.577763 0.145770 1.056865 0.552292 0.160170 1.038272 0.530703 0.210153 0.973750 0.466160 0.240552 0.900478 0.443201 0.269332 0.826085 0.460024 0.217093 1.046052 0.505171 0.273907 1.010159 0.502337 0.330538 0.973930 0.498269 0.335368 0.939739 0.531079 0.338018 0.904296 0.562517 0.338815 0.869967 0.594298 0.313580 0.887783 0.609135 0.136374 0.974515 0.500752 0.179174 0.932606 0.531187 0.220962 0.891274 0.563308 0.235562 0.935427 0.575512 0.251408 0.979387 0.586690 0.268106 1.023151 0.597309 0.270015 1.048686 0.574343 0.322592 0.779028 0.480894 0.333446 0.775836 0.544048 0.344591 0.769689 0.607207 0.321584 0.738566 0.590381 0.292668 0.711480 0.575148 0.263605 0.686077 0.558915 0.250176 0.701324 0.578524 0.261334 0.752095 0.465991 0.218163 0.792336 0.491534 0.175196 0.832808 0.517070 0.203750 0.818207 0.544170 0.233921 0.806444 0.571029 0.264393 0.794994 0.596875 0.270072 0.822780 0.597720 0.313484 0.757584 0.399422 
4.000000 0.188627 1.049347 0.606555 0.174481 1.047119 0.573297 0.138307 1.072437 0.577412 0.146784 1.057725 0.551213 0.161569 1.039010 0.530171 0.212328 0.974359 0.467415 0.237916 0.898727 0.446833 0.268281 0.825584 0.465152 0.222895 1.047987 0.502850 0.278041 1.010136 0.496401 0.332865 0.971983 0.488722 0.336672 0.940577 0.524497 0.338858 0.908512 0.559645 0.338856 0.876737 0.594460 0.309374 0.891278 0.604339 0.138971 0.980165 0.502729 0.179157 0.936991 0.535262 0.218761 0.894327 0.568967 0.234453 0.938360 0.579851 0.250695 0.982294 0.590198 0.267577 1.026037 0.600245 0.270498 1.052699 0.578791 0.323649 0.779795 0.482738 0.336683 0.780316 0.545539 0.348647 0.776657 0.608678 0.324486 0.745612 0.593029 0.293866 0.718534 0.579120 0.264890 0.691975 0.562781 0.248806 0.705517 0.581634 0.260571 0.751812 0.474614 0.217246 0.792203 0.500927 0.174100 0.833060 0.525965 0.203491 0.820830 0.552840 0.234217 0.811074 0.579221 0.265501 0.802536 0.604821 0.268218 0.830462 0.600365 0.310624 0.756917 0.402665 
4.032000 0.183432 1.053591 0.610394 0.170816 1.048961 0.576763 0.136733 1.077132 0.576164 0.145308 1.059146 0.552115 0.160080 1.040497 0.530794 0.211504 0.975999 0.467272 0.242010 0.902814 0.445170 0.268358 0.827875 0.461931 0.222065 1.048815 0.502986 0.276177 1.010247 0.490663 0.330579 0.971939 0.477879 0.332599 0.943554 0.516546 0.331588 0.913330 0.553742 0.328916 0.883272 0.590532 0.299709 0.899248 0.599056 0.139630 0.979264 0.506102 0.179882 0.938039 0.540958 0.220235 0.897315 0.575862 0.238842 0.940935 0.583386 0.258054 0.984183 0.590768 0.277552 1.027163 0.598703 0.271509 1.050352 0.574130 0.321016 0.778961 0.479255 0.334654 0.792139 0.540221 0.347067 0.801530 0.601984 0.323992 0.767163 0.592945 0.296282 0.734614 0.584873 0.269658 0.703200 0.575305 0.250582 0.715892 0.591788 0.258478 0.754512 0.471424 0.217208 0.797845 0.496503 0.175117 0.840110 0.520251 0.203369 0.827023 0.547989 0.232846 0.815991 0.575251 0.262722 0.806529 0.602131 0.265073 0.833832 0.594563 0.308017 0.758962 0.400414 
4.068000 0.180702 1.042812 0.608728 0.168427 1.045284 0.574750 0.138514 1.077730 0.578543 0.145114 1.062691 0.551986 0.160418 1.044651 0.530639 0.213180 0.982088 0.466793 0.238688 0.907195 0.444229 0.264887 0.832132 0.460807 0.226311 1.053993 0.504153 0.278647 1.014325 0.488946 0.331066 0.974539 0.472742 0.332898 0.944757 0.510040 0.332183 0.914969 0.547113 0.328679 0.886068 0.583875 0.300391 0.904196 0.591191 0.141178 0.987616 0.504761 0.181371 0.944301 0.536986 0.220910 0.901405 0.570202 0.241172 0.943935 0.580104 0.261728 0.986195 0.590282 0.282440 1.028237 0.600872 0.271778 1.052014 0.578474 0.316892 0.783049 0.478525 0.334836 0.798180 0.537333 0.352374 0.808471 0.597540 0.327673 0.774560 0.590936 0.298458 0.742331 0.585630 0.271491 0.710088 0.577175 0.249893 0.719000 0.593036 0.256246 0.758496 0.470638 0.215021 0.800317 0.498022 0.173814 0.842048 0.523036 0.203179 0.828855 0.549626 0.232839 0.817535 0.576519 0.262726 0.807485 0.603549 0.264658 0.834882 0.596380 0.307009 0.764922 0.400578 
4.104000 0.166365 1.046877 0.616916 0.160959 1.047492 0.581105 0.136313 1.083728 0.576598 0.145291 1.065283 0.553027 0.160229 1.046918 0.531351 0.212681 0.983072 0.466676 0.236915 0.907436 0.444417 0.263146 0.833167 0.463726 0.225110 1.056720 0.500478 0.278130 1.017021 0.487572 0.330250 0.976185 0.473159 0.331096 0.950000 0.513248 0.330354 0.923756 0.553263 0.327900 0.898114 0.593090 0.298272 0.914508 0.598007 0.141178 0.988965 0.504684 0.181100 0.949499 0.541292 0.220193 0.910748 0.578848 0.242474 0.952981 0.584590 0.267246 0.993761 0.589286 0.292391 1.034129 0.593968 0.270420 1.052399 0.574798 0.316026 0.783172 0.477196 0.340158 0.803411 0.532240 0.360501 0.820835 0.590204 0.334440 0.787269 0.589260 0.302270 0.757074 0.588744 0.270004 0.730540 0.583579 0.249288 0.745016 0.596214 0.253577 0.760908 0.480304 0.212458 0.804675 0.505075 0.170852 0.848997 0.527071 0.200361 0.839816 0.554823 0.230476 0.831332 0.582398 0.260602 0.823031 0.609307 0.257481 0.849948 0.600935 0.294596 0.758671 0.402037 
4.136000 0.165968 1.044057 0.616311 0.159693 1.046362 0.580714 0.134193 1.082414 0.578725 0.142883 1.065351 0.554068 0.158270 1.048319 0.531978 0.211302 0.988831 0.465575 0.237876 0.914149 0.443399 0.262765 0.839002 0.460740 0.227697 1.060568 0.502118 0.279041 1.018924 0.488159 0.330821 0.977498 0.473445 0.330731 0.950353 0.512993 0.329924 0.924138 0.553147 0.328234 0.898628 0.593423 0.297366 0.912752 0.598539 0.140480 0.997017 0.505318 0.179745 0.955384 0.540514 0.218914 0.914018 0.575894 0.244529 0.954497 0.582716 0.271157 0.993952 0.588162 0.297102 1.033429 0.592876 0.272984 1.050585 0.575547 0.314563 0.788512 0.475764 0.337522 0.806512 0.532173 0.357537 0.822466 0.590940 0.331195 0.789323 0.589335 0.299198 0.759998 0.588230 0.266716 0.733752 0.583494 0.244122 0.746247 0.594949 0.250682 0.766718 0.475105 0.211868 0.810722 0.502698 0.172059 0.854349 0.529066 0.201700 0.845086 0.556759 0.231623 0.836239 0.584271 0.261563 0.828499 0.611221 0.254920 0.855040 0.603472 0.293956 0.765035 0.399640 
4.168000 0.169391 1.046584 0.622923 0.157533 1.050451 0.588927 0.135880 1.089249 0.591612 0.138447 1.072080 0.565680 0.152020 1.055177 0.542703 0.199415 0.998116 0.472212 0.218342 0.921785 0.448443 0.245963 0.847283 0.465059 0.228494 1.067116 0.507120 0.275405 1.021200 0.491321 0.322394 0.975322 0.474678 0.320269 0.948772 0.514539 0.318924 0.922819 0.554837 0.317760 0.897600 0.595201 0.286065 0.909641 0.598542 0.135221 1.014227 0.520799 0.171780 0.965554 0.548775 0.207992 0.917436 0.577082 0.236908 0.955414 0.582042 0.267552 0.991962 0.586371 0.298394 1.028285 0.590929 0.274663 1.051192 0.581459 0.298631 0.797323 0.479081 0.324447 0.810036 0.535237 0.352854 0.818243 0.590813 0.325429 0.786060 0.589308 0.292001 0.758865 0.590946 0.257393 0.735765 0.592348 0.234924 0.746380 0.605751 0.241984 0.773927 0.478669 0.201583 0.814743 0.506617 0.158579 0.853141 0.532377 0.189066 0.844458 0.559229 0.220261 0.837380 0.586026 0.251385 0.831444 0.612315 0.241419 0.857309 0.606064 0.278043 0.775029 0.405042 
4.204000 0.168981 1.047298 0.625244 0.157086 1.052306 0.591410 0.138723 1.092710 0.594458 0.139615 1.075536 0.568408 0.151385 1.057316 0.545330 0.193727 0.996196 0.474189 0.210665 0.918646 0.452744 0.243463 0.846473 0.469246 0.228065 1.064705 0.504728 0.274504 1.018429 0.488331 0.321017 0.972133 0.471204 0.320404 0.947161 0.512153 0.319983 0.922966 0.553585 0.318978 0.899300 0.594929 0.286553 0.909958 0.597897 0.132850 1.017237 0.524863 0.168533 0.966654 0.550475 0.203949 0.916565 0.576352 0.235624 0.952080 0.581155 0.266446 0.987563 0.584444 0.295649 1.023795 0.587902 0.270109 1.044957 0.579402 0.299947 0.800274 0.480516 0.325603 0.812844 0.536799 0.354232 0.820281 0.592630 0.328237 0.786967 0.590071 0.295559 0.758632 0.590961 0.260970 0.735595 0.591562 0.237513 0.745591 0.603702 0.243958 0.772789 0.482307 0.202913 0.813246 0.509544 0.159020 0.850867 0.534078 0.190548 0.843011 0.559797 0.222654 0.838049 0.585496 0.254929 0.833853 0.611211 0.244172 0.859283 0.604557 0.280429 0.776894 0.410737 
4.236000 0.162243 1.043633 0.629732 0.152929 1.052411 0.595856 0.132533 1.091443 0.602166 0.136374 1.077742 0.574374 0.146614 1.058839 0.551069 0.184776 0.995667 0.478881 0.200186 0.917675 0.457808 0.236242 0.845775 0.470367 0.222302 1.063511 0.505494 0.268581 1.017885 0.486960 0.315046 0.972144 0.467729 0.316104 0.947218 0.508682 0.316094 0.922582 0.549796 0.315117 0.898447 0.590777 0.282840 0.909520 0.593674 0.127858 1.019452 0.533444 0.164221 0.967065 0.554185 0.200026 0.914778 0.575069 0.229956 0.951988 0.580115 0.260619 0.988697 0.584237 0.291636 1.025148 0.587690 0.269354 1.050817 0.582760 0.294124 0.801764 0.483917 0.315183 0.818022 0.541019 0.341761 0.828697 0.597148 0.319503 0.792869 0.594249 0.290446 0.761055 0.594989 0.257714 0.736464 0.596824 0.233518 0.745961 0.607840 0.241457 0.771662 0.478194 0.201342 0.810527 0.508243 0.159143 0.846947 0.536134 0.192600 0.839724 0.559866 0.225977 0.835395 0.584213 0.259057 0.832207 0.608565 0.242704 0.855384 0.604892 0.280748 0.784730 0.408144 
4.272000 0.153824 1.040230 0.643220 0.151791 1.052224 0.609102 0.138230 1.094134 0.615249 0.143798 1.081238 0.587363 0.151374 1.062841 0.562653 0.179995 0.999912 0.485971 0.200558 0.924965 0.458279 0.231407 0.849303 0.466670 0.225128 1.059816 0.518089 0.253359 1.007162 0.486583 0.282079 0.954446 0.453756 0.296885 0.932656 0.493461 0.309431 0.913321 0.535090 0.318549 0.895891 0.577767 0.288217 0.909383 0.586629 0.124368 1.028493 0.540652 0.157420 0.972213 0.555196 0.191250 0.916893 0.567872 0.224084 0.950738 0.577236 0.258013 0.983796 0.584514 0.292363 1.016472 0.591073 0.269148 1.040151 0.600060 0.284707 0.798952 0.480129 0.308246 0.816994 0.535141 0.335153 0.832908 0.589343 0.312993 0.797241 0.591072 0.286687 0.764131 0.594434 0.255426 0.737735 0.598505 0.229123 0.747591 0.601604 0.233476 0.775158 0.468483 0.196436 0.815285 0.502119 0.154962 0.849683 0.535315 0.189972 0.840191 0.556640 0.226074 0.834444 0.576480 0.262535 0.830916 0.595928 0.249394 0.855924 0.593254 0.280121 0.793151 0.402865 
4.304000 0.147420 1.043514 0.641621 0.147691 1.056014 0.607631 0.133441 1.097743 0.613543 0.140996 1.085309 0.585927 0.148732 1.066523 0.561670 0.177455 1.002334 0.486673 0.190904 0.924819 0.461588 0.224154 0.850059 0.468469 0.220808 1.065175 0.517454 0.248465 1.012186 0.486604 0.275950 0.958786 0.454579 0.293930 0.936163 0.492444 0.308752 0.915321 0.532449 0.318730 0.895663 0.573870 0.289037 0.909762 0.584133 0.122340 1.028731 0.542312 0.155826 0.972177 0.555641 0.189555 0.916266 0.567919 0.223219 0.949422 0.576959 0.257688 0.982211 0.583566 0.292494 1.014854 0.589358 0.271709 1.041080 0.597015 0.279222 0.802090 0.481493 0.306218 0.818033 0.535791 0.335972 0.830763 0.589953 0.313310 0.795120 0.590238 0.286103 0.762102 0.592669 0.255048 0.734955 0.594939 0.230086 0.747505 0.599942 0.227256 0.775649 0.468466 0.191025 0.814475 0.503275 0.151760 0.849313 0.536659 0.187220 0.839548 0.556964 0.223270 0.833396 0.576605 0.260076 0.829980 0.596059 0.250354 0.856301 0.591487 0.273034 0.795817 0.404707 
4.340000 0.121726 1.021361 0.619058 0.132696 1.044170 0.593208 0.117607 1.083523 0.608781 0.133264 1.080128 0.582023 0.142326 1.061430 0.558523 0.175564 0.999351 0.485306 0.184177 0.920203 0.465069 0.219953 0.847752 0.472131 0.214863 1.067117 0.511861 0.248731 1.016396 0.483863 0.282132 0.965326 0.454716 0.291094 0.941209 0.495016 0.300520 0.917902 0.535648 0.309486 0.895900 0.576436 0.285502 0.916358 0.589589 0.119860 1.024899 0.540770 0.156490 0.971087 0.557203 0.192808 0.917883 0.574612 0.226598 0.951495 0.580616 0.261037 0.984494 0.584228 0.295692 1.017472 0.587551 0.274145 1.044194 0.587033 0.278534 0.803296 0.479702 0.312872 0.817083 0.530770 0.349552 0.825769 0.582020 0.327044 0.789928 0.582307 0.298218 0.757544 0.585553 0.264970 0.734074 0.587083 0.239702 0.743093 0.596534 0.223720 0.773189 0.475769 0.190300 0.812091 0.512855 0.154999 0.848448 0.549256 0.192982 0.840764 0.565398 0.231830 0.835519 0.579993 0.271275 0.832383 0.593463 0.257031 0.856792 0.591963 0.260340 0.787963 0.406512 
4.404000 0.120997 1.017987 0.614892 0.130642 1.043102 0.590754 0.113079 1.080267 0.608954 0.129011 1.079623 0.582159 0.136961 1.060745 0.558455 0.166512 0.997567 0.484866 0.180646 0.918977 0.466177 0.222612 0.850051 0.471128 0.200303 1.069482 0.506581 0.232819 1.015654 0.483116 0.265727 0.961946 0.458662 0.281513 0.939619 0.497781 0.296307 0.918659 0.537952 0.308822 0.899298 0.579095 0.285675 0.920482 0.592934 0.112431 1.019054 0.543782 0.152255 0.965812 0.556260 0.191472 0.912506 0.570001 0.224395 0.946954 0.577107 0.257969 0.981226 0.581276 0.291731 1.015510 0.584841 0.271982 1.043478 0.587455 0.285152 0.810930 0.476840 0.319061 0.821269 0.529614 0.355224 0.828380 0.582066 0.334410 0.791708 0.579802 0.307403 0.758502 0.581494 0.277533 0.730173 0.584095 0.251838 0.737383 0.593452 0.231259 0.775838 0.472150 0.195391 0.809936 0.512153 0.158682 0.842046 0.552056 0.197701 0.835448 0.566301 0.237110 0.831314 0.579823 0.276826 0.829733 0.592909 0.268433 0.856430 0.588249 0.263950 0.794013 0.401960 
4.436000 0.122424 1.015317 0.620135 0.133483 1.037765 0.594026 0.116795 1.076811 0.608055 0.133394 1.073166 0.581895 0.138270 1.053024 0.558060 0.158627 0.985508 0.483192 0.177970 0.906475 0.467631 0.221987 0.836821 0.477918 0.193738 1.058513 0.499486 0.226637 1.004539 0.476389 0.259487 0.950598 0.452333 0.276050 0.938839 0.495746 0.292867 0.928071 0.539407 0.308653 0.917658 0.583279 0.283169 0.937129 0.595349 0.108234 1.009502 0.543396 0.153010 0.961083 0.552961 0.197533 0.913202 0.561215 0.223292 0.953707 0.564954 0.248781 0.994001 0.569948 0.273914 1.034307 0.575819 0.244822 1.052515 0.575716 0.285316 0.797439 0.480345 0.322212 0.814207 0.529990 0.360255 0.831639 0.579089 0.342737 0.793715 0.583881 0.322661 0.757534 0.589754 0.300042 0.723685 0.596288 0.274411 0.726128 0.607928 0.231238 0.764385 0.491409 0.200078 0.801415 0.532910 0.168603 0.836530 0.574444 0.209801 0.832295 0.583329 0.250867 0.828876 0.591601 0.292092 0.825853 0.599743 0.283030 0.852224 0.595154 0.251500 0.770524 0.407276 
4.468000 0.118319 1.026994 0.624017 0.133664 1.046267 0.597528 0.117402 1.087077 0.605538 0.136932 1.080195 0.582230 0.140187 1.058223 0.559769 0.156638 0.985289 0.489002 0.172133 0.905318 0.476903 0.217038 0.837476 0.486347 0.193383 1.058689 0.491104 0.222861 1.001960 0.469911 0.252189 0.945079 0.448279 0.273961 0.930734 0.488805 0.295916 0.916591 0.529327 0.318004 0.902506 0.569835 0.293710 0.918053 0.588476 0.118138 1.015117 0.555309 0.159505 0.962152 0.558718 0.200515 0.908922 0.561858 0.225088 0.950399 0.564449 0.249650 0.991745 0.566848 0.274034 1.032948 0.568669 0.246479 1.048359 0.582086 0.281364 0.800532 0.487207 0.330469 0.816798 0.525403 0.380490 0.832583 0.562415 0.365970 0.794209 0.572015 0.348614 0.758734 0.585429 0.326917 0.728638 0.602932 0.305739 0.734475 0.620694 0.225860 0.764635 0.499650 0.216388 0.792356 0.556862 0.206277 0.820662 0.613458 0.247507 0.812808 0.615349 0.288976 0.805820 0.617903 0.330657 0.800933 0.621112 0.323467 0.828007 0.619043 0.245019 0.770849 0.415049 
4.504000 0.124729 1.031976 0.635711 0.136992 1.046794 0.605033 0.117222 1.086608 0.605734 0.136387 1.076877 0.583104 0.139870 1.054734 0.560538 0.157522 0.980961 0.489350 0.175224 0.901642 0.475352 0.218774 0.832690 0.485347 0.194256 1.054345 0.490624 0.218501 0.995532 0.468271 0.242652 0.936638 0.445312 0.271602 0.932281 0.483344 0.299308 0.927689 0.522225 0.325096 0.922512 0.562146 0.296414 0.926877 0.580506 0.119967 1.010772 0.556040 0.162141 0.958665 0.561457 0.204033 0.906318 0.566717 0.229103 0.947544 0.564647 0.254147 0.988762 0.562235 0.278580 1.030124 0.559346 0.253530 1.050938 0.570220 0.282524 0.794462 0.487641 0.325916 0.823035 0.525414 0.370903 0.850964 0.561488 0.363336 0.813034 0.578020 0.354685 0.776118 0.595670 0.340063 0.745856 0.618981 0.318172 0.750629 0.636173 0.225984 0.759803 0.498739 0.222492 0.792463 0.554132 0.218032 0.823727 0.610109 0.258621 0.817537 0.619449 0.299138 0.811528 0.629323 0.339770 0.806286 0.639529 0.334860 0.833787 0.637435 0.246322 0.765792 0.414042 
4.536000 0.159592 1.044513 0.635241 0.160088 1.058865 0.601990 0.123241 1.083577 0.602303 0.142746 1.081300 0.578011 0.143540 1.057719 0.556590 0.151898 0.978618 0.489419 0.167492 0.898262 0.479754 0.214354 0.831285 0.485288 0.190043 1.051287 0.486097 0.214448 0.991400 0.467418 0.238679 0.931304 0.448405 0.267441 0.938537 0.486295 0.295140 0.944997 0.525203 0.322241 0.950780 0.564746 0.293678 0.951548 0.583705 0.116543 1.012644 0.555036 0.160217 0.961353 0.559480 0.203156 0.909665 0.564799 0.227894 0.950726 0.560672 0.253086 0.991228 0.555072 0.278690 1.030058 0.550533 0.250063 1.047144 0.557947 0.279277 0.795411 0.480390 0.317463 0.831813 0.516463 0.357564 0.867014 0.551965 0.350440 0.828369 0.567079 0.343247 0.789639 0.582176 0.335123 0.752051 0.598153 0.312785 0.748929 0.615076 0.226565 0.758909 0.498059 0.220378 0.792793 0.552382 0.212927 0.825799 0.606866 0.253301 0.817555 0.615420 0.293314 0.808707 0.624901 0.333257 0.799150 0.635785 0.327837 0.826468 0.632423 0.237440 0.765962 0.411428 
4.600000 0.170857 1.049176 0.637528 0.167304 1.059423 0.602972 0.128424 1.080840 0.603954 0.146028 1.077358 0.578399 0.146053 1.053661 0.557180 0.151678 0.974250 0.490288 0.171105 0.894584 0.481067 0.220491 0.829326 0.487328 0.185498 1.048733 0.485981 0.211732 0.987797 0.473990 0.238024 0.926755 0.461610 0.265138 0.939682 0.499188 0.291514 0.952606 0.537253 0.316663 0.965101 0.576243 0.288538 0.959789 0.595160 0.114511 1.006807 0.555637 0.159117 0.956955 0.561363 0.203520 0.907091 0.567499 0.224276 0.950801 0.566485 0.244796 0.994445 0.564606 0.264810 1.038189 0.561042 0.233759 1.052477 0.557611 0.285886 0.795202 0.478693 0.320087 0.833565 0.516114 0.356148 0.869410 0.554704 0.349577 0.829865 0.568029 0.342063 0.790060 0.582336 0.330890 0.752164 0.596705 0.306521 0.748420 0.610483 0.235946 0.758347 0.504314 0.223261 0.793429 0.556541 0.209576 0.828591 0.608198 0.249456 0.818359 0.616445 0.289215 0.807779 0.625525 0.328853 0.797986 0.635480 0.323438 0.825397 0.631902 0.241960 0.757958 0.419703 
4.632000 0.145663 1.041005 0.628634 0.154090 1.056432 0.596986 0.126531 1.091490 0.596406 0.146955 1.084836 0.573788 0.146934 1.059903 0.554314 0.154173 0.977511 0.491982 0.171717 0.897687 0.482726 0.219884 0.832382 0.489306 0.193771 1.048114 0.477710 0.213088 0.983995 0.469212 0.232303 0.919711 0.460653 0.265081 0.940576 0.488738 0.297034 0.961604 0.517622 0.327810 0.982090 0.547984 0.311305 0.966691 0.573909 0.128319 1.018698 0.558464 0.165963 0.963153 0.562278 0.203141 0.907307 0.566248 0.228323 0.948284 0.563782 0.253323 0.989285 0.560852 0.277699 1.030284 0.557003 0.250391 1.046628 0.543937 0.284046 0.796953 0.478429 0.319947 0.835732 0.513956 0.354778 0.872365 0.553639 0.348787 0.832444 0.566464 0.342049 0.791815 0.579847 0.330462 0.753487 0.592327 0.306060 0.748801 0.605802 0.234028 0.761800 0.509349 0.223396 0.799991 0.559987 0.212002 0.837683 0.610555 0.250798 0.823267 0.617245 0.289485 0.808662 0.624952 0.328198 0.795040 0.633335 0.323156 0.822786 0.632148 0.237007 0.757191 0.424859 
4.668000 0.144084 1.036968 0.621560 0.153252 1.054773 0.591429 0.128274 1.091577 0.594900 0.147868 1.085726 0.571371 0.148653 1.061321 0.551406 0.157899 0.980528 0.488501 0.172420 0.900493 0.479707 0.217214 0.834381 0.488426 0.196341 1.051743 0.477961 0.214921 0.988442 0.463680 0.233655 0.924849 0.449106 0.266373 0.944761 0.478002 0.297860 0.965565 0.507788 0.328690 0.986604 0.538476 0.320104 0.965221 0.564008 0.130473 1.018128 0.556561 0.166681 0.961094 0.558337 0.202676 0.903781 0.560834 0.231857 0.941859 0.558578 0.259132 0.980870 0.555260 0.284153 1.020617 0.549691 0.255982 1.037640 0.539892 0.279243 0.795861 0.476812 0.315240 0.837751 0.508735 0.351473 0.877030 0.544759 0.346502 0.837794 0.559928 0.341212 0.797703 0.575643 0.332840 0.759346 0.590349 0.308609 0.753011 0.603440 0.228838 0.764639 0.513582 0.220349 0.803404 0.564649 0.211744 0.841976 0.615485 0.251117 0.827981 0.619236 0.290411 0.813735 0.624041 0.329811 0.800337 0.629741 0.324267 0.827943 0.629017 0.226858 0.756186 0.423995 
4.700000 0.155864 1.037490 0.620000 0.164262 1.054590 0.589234 0.140713 1.092225 0.593180 0.159045 1.085408 0.568881 0.156645 1.060582 0.549390 0.155601 0.977757 0.487265 0.172909 0.898491 0.475180 0.218438 0.832135 0.485584 0.198297 1.045652 0.472890 0.221869 0.983257 0.461629 0.245539 0.920587 0.449747 0.273559 0.942894 0.481645 0.300466 0.965843 0.514216 0.326402 0.988455 0.547868 0.315894 0.965233 0.570890 0.131612 1.020146 0.553808 0.165255 0.961956 0.556650 0.198622 0.903538 0.559001 0.227502 0.942039 0.557734 0.256067 0.980518 0.555679 0.284965 1.018450 0.552652 0.260536 1.035627 0.535718 0.278945 0.791454 0.472485 0.312050 0.835699 0.504569 0.346852 0.877386 0.539206 0.343530 0.838628 0.555853 0.338899 0.799386 0.573188 0.330582 0.761702 0.589433 0.307103 0.756043 0.604093 0.232631 0.764687 0.514567 0.220934 0.803691 0.564559 0.208359 0.842404 0.614282 0.248448 0.830497 0.616858 0.288264 0.817583 0.621255 0.327952 0.805198 0.627115 0.322217 0.832718 0.624771 0.224464 0.748178 0.428283 
4.732000 0.155122 1.040972 0.618541 0.164773 1.059878 0.589263 0.135544 1.093546 0.590533 0.157686 1.090154 0.568882 0.156403 1.065214 0.549771 0.158751 0.982210 0.489777 0.175275 0.902079 0.481433 0.220973 0.835779 0.489529 0.196139 1.053716 0.476498 0.217999 0.991094 0.464816 0.240057 0.928374 0.452689 0.269192 0.947933 0.485595 0.298005 0.967937 0.518540 0.326466 0.988141 0.551804 0.316836 0.967760 0.577666 0.128731 1.023222 0.555052 0.162991 0.965097 0.555903 0.197084 0.906806 0.557198 0.227491 0.944071 0.559689 0.256781 0.981771 0.561187 0.285507 1.019904 0.560193 0.263456 1.036188 0.539540 0.281503 0.796624 0.473637 0.314180 0.842746 0.504941 0.347185 0.887423 0.539039 0.345769 0.849145 0.556816 0.343297 0.810352 0.574683 0.337007 0.772590 0.591421 0.313644 0.766449 0.606121 0.234055 0.767657 0.517985 0.223568 0.808409 0.566830 0.213601 0.849519 0.615180 0.253843 0.837831 0.618939 0.294138 0.826393 0.623498 0.334429 0.815505 0.629031 0.326611 0.842467 0.627397 0.220819 0.749799 0.435706 
4.768000 0.158491 1.038119 0.618783 0.169103 1.057367 0.590056 0.140903 1.091886 0.591710 0.163223 1.088302 0.570273 0.161461 1.064332 0.550002 0.161898 0.984358 0.486188 0.174739 0.904035 0.476937 0.219234 0.837371 0.485318 0.205272 1.052955 0.477845 0.223250 0.989734 0.462737 0.240934 0.926162 0.447372 0.270394 0.946247 0.479755 0.299397 0.966936 0.512381 0.328149 0.987947 0.545565 0.321159 0.970354 0.574284 0.133884 1.023734 0.553343 0.167751 0.965429 0.556937 0.201389 0.906810 0.560177 0.231468 0.944383 0.558769 0.261129 0.982051 0.558133 0.291488 1.019199 0.558311 0.271877 1.034361 0.534532 0.277117 0.795482 0.466914 0.306972 0.842216 0.498938 0.340132 0.885769 0.534034 0.339390 0.846420 0.549683 0.337637 0.806546 0.566153 0.331561 0.768377 0.582698 0.309121 0.759022 0.597160 0.234170 0.769920 0.514663 0.225279 0.806916 0.566570 0.215632 0.843484 0.618120 0.255582 0.830464 0.617870 0.295679 0.817359 0.618734 0.335464 0.804727 0.621419 0.328817 0.832218 0.623894 0.218725 0.751025 0.433279 
4.800000 0.162460 1.037269 0.616430 0.171612 1.057001 0.587553 0.143411 1.091263 0.591126 0.164693 1.088088 0.568592 0.162462 1.064112 0.548265 0.161523 0.984035 0.484117 0.176796 0.904145 0.474157 0.221185 0.837615 0.484679 0.200087 1.055086 0.474415 0.219323 0.991245 0.465019 0.238602 0.927132 0.455548 0.267303 0.946681 0.489038 0.295920 0.967067 0.522195 0.324446 0.987897 0.555484 0.318007 0.971440 0.584928 0.133523 1.021482 0.552453 0.167994 0.963295 0.556405 0.201960 0.904781 0.562484 0.230531 0.943152 0.565994 0.257688 0.982332 0.567840 0.283332 1.022071 0.565546 0.261531 1.035721 0.542802 0.278808 0.794653 0.467691 0.306867 0.842832 0.499869 0.336682 0.889790 0.534075 0.338567 0.851512 0.551721 0.339143 0.812615 0.569182 0.335335 0.774347 0.585113 0.312464 0.766729 0.599986 0.235586 0.771758 0.517248 0.226223 0.809831 0.568493 0.216594 0.846944 0.620190 0.256981 0.835389 0.620661 0.297255 0.823218 0.622069 0.337420 0.810865 0.624473 0.329628 0.837771 0.626985 0.216608 0.748297 0.436344 
4.836000 0.193577 1.053523 0.622413 0.195049 1.068533 0.589508 0.160457 1.096453 0.591132 0.179488 1.093161 0.566654 0.174146 1.069819 0.546208 0.162022 0.990966 0.482189 0.175179 0.910802 0.470887 0.214890 0.841534 0.484984 0.203727 1.061723 0.484038 0.224310 1.000540 0.465060 0.244647 0.939216 0.446017 0.269344 0.958710 0.482408 0.295336 0.977188 0.518661 0.321641 0.995915 0.554469 0.320109 0.978078 0.583744 0.125865 1.023891 0.548628 0.164018 0.968928 0.558642 0.202055 0.913656 0.569441 0.231025 0.952068 0.570609 0.259274 0.990883 0.570166 0.286706 1.029743 0.565218 0.268985 1.039234 0.537258 0.266137 0.791430 0.466977 0.285966 0.847452 0.491443 0.308771 0.902118 0.517701 0.321576 0.866928 0.536642 0.333918 0.831326 0.556136 0.342011 0.795865 0.576038 0.323505 0.785255 0.594548 0.229092 0.778851 0.523280 0.225769 0.817710 0.574520 0.221999 0.856050 0.625773 0.263044 0.848940 0.619864 0.304351 0.842627 0.614315 0.345770 0.836934 0.609924 0.332072 0.860457 0.617654 0.199373 0.747197 0.452177 
4.868000 0.165123 1.037820 0.615297 0.172194 1.059648 0.587363 0.141101 1.091151 0.592760 0.162331 1.090959 0.569951 0.162811 1.067902 0.548511 0.169955 0.990938 0.481507 0.177158 0.909220 0.475333 0.212968 0.838039 0.492165 0.205762 1.064630 0.482240 0.228048 1.004864 0.461194 0.250441 0.945284 0.439165 0.275555 0.962544 0.476331 0.300650 0.978647 0.514203 0.325786 0.994762 0.551890 0.321316 0.970383 0.575640 0.129434 1.022477 0.546084 0.166323 0.966295 0.553855 0.203008 0.909872 0.562724 0.231860 0.948311 0.564942 0.260493 0.986919 0.565083 0.288570 1.025947 0.563058 0.266834 1.040689 0.540906 0.259546 0.783081 0.475142 0.283131 0.841363 0.487353 0.309635 0.898569 0.502751 0.323514 0.866026 0.525613 0.336617 0.832639 0.549167 0.343763 0.799703 0.573055 0.325172 0.792415 0.593059 0.226414 0.777392 0.533671 0.226287 0.821255 0.580793 0.225228 0.864112 0.628298 0.265656 0.856545 0.619977 0.306385 0.851316 0.610639 0.347072 0.847711 0.601366 0.333968 0.872527 0.605685 0.192093 0.742296 0.465559 
4.900000 0.179698 1.044670 0.621093 0.181277 1.061430 0.589048 0.152436 1.094817 0.594961 0.168544 1.089895 0.568681 0.166503 1.065625 0.548323 0.165363 0.984025 0.484289 0.175692 0.902101 0.478817 0.214513 0.830769 0.493087 0.202905 1.056783 0.477185 0.229133 0.997036 0.460858 0.255321 0.937387 0.444378 0.274696 0.957503 0.483714 0.294757 0.976554 0.523157 0.315142 0.996147 0.562136 0.316671 0.971316 0.585790 0.129836 1.021353 0.548239 0.166313 0.965139 0.556363 0.202613 0.908612 0.565264 0.228728 0.948940 0.568184 0.254056 0.989845 0.569591 0.279039 1.031156 0.569229 0.266548 1.041478 0.538930 0.262353 0.776846 0.473799 0.285039 0.834412 0.488721 0.308294 0.891450 0.506278 0.322090 0.859292 0.529469 0.335547 0.826770 0.553080 0.344671 0.795064 0.578192 0.325562 0.787583 0.597672 0.229408 0.770565 0.534597 0.226733 0.814998 0.581355 0.223188 0.859342 0.627820 0.263784 0.851959 0.620450 0.304806 0.845778 0.612878 0.345667 0.841585 0.605435 0.334320 0.867412 0.602679 0.191432 0.735173 0.468950 
4.936000 0.176409 1.045258 0.619760 0.176845 1.061876 0.587609 0.142784 1.090250 0.591839 0.160763 1.087891 0.566449 0.161175 1.064103 0.545647 0.168103 0.984808 0.480263 0.175041 0.902919 0.476175 0.212764 0.832876 0.492939 0.209079 1.056024 0.477975 0.233245 0.994662 0.464606 0.257629 0.933551 0.450508 0.277184 0.957937 0.487063 0.297784 0.978975 0.525095 0.318550 0.999749 0.562980 0.320147 0.969677 0.579538 0.131370 1.021306 0.544230 0.167665 0.965101 0.553837 0.203706 0.908658 0.564203 0.230733 0.948087 0.568485 0.255673 0.988666 0.571784 0.279455 1.029744 0.570187 0.268454 1.034787 0.537985 0.259985 0.778502 0.475307 0.284798 0.835853 0.489437 0.311855 0.892035 0.505181 0.326268 0.859719 0.527211 0.339918 0.827070 0.549729 0.348015 0.796071 0.575087 0.330335 0.789970 0.596228 0.228506 0.773550 0.535573 0.227517 0.817921 0.582415 0.225200 0.861882 0.629226 0.265270 0.854478 0.619906 0.305918 0.848849 0.610372 0.346550 0.845479 0.601501 0.332435 0.869640 0.606035 0.190466 0.736864 0.468350 
5.004000 0.189381 1.053922 0.626478 0.186199 1.067368 0.593006 0.151042 1.094315 0.597467 0.166988 1.090400 0.570917 0.166029 1.066572 0.550078 0.168913 0.987080 0.483854 0.175943 0.905308 0.478681 0.210133 0.833930 0.497806 0.211801 1.056954 0.477141 0.235706 0.995022 0.465835 0.259556 0.932994 0.454393 0.278451 0.956906 0.491614 0.297306 0.979220 0.529837 0.315873 1.001076 0.568450 0.318574 0.970723 0.584308 0.137812 1.026014 0.549372 0.170037 0.966921 0.555055 0.202036 0.907411 0.561414 0.227338 0.947737 0.567832 0.251854 0.988782 0.572302 0.275745 1.030216 0.573021 0.268537 1.035971 0.539881 0.252612 0.775215 0.481402 0.278970 0.832156 0.492487 0.309074 0.887107 0.505434 0.321174 0.854238 0.528794 0.333646 0.820789 0.552736 0.340916 0.788915 0.578382 0.322713 0.784376 0.599568 0.224021 0.776166 0.542783 0.226063 0.822592 0.587468 0.226614 0.867478 0.633408 0.265731 0.856313 0.623433 0.305360 0.846364 0.613520 0.345065 0.837948 0.604096 0.334334 0.863803 0.608215 0.184213 0.737434 0.481194 
5.036000 0.185215 1.053437 0.625465 0.181845 1.067432 0.592242 0.142798 1.088485 0.595334 0.160642 1.088076 0.569720 0.159723 1.064257 0.548935 0.162893 0.985165 0.482475 0.172279 0.903706 0.477078 0.207889 0.833233 0.497102 0.205229 1.055129 0.475022 0.230275 0.993462 0.464462 0.256621 0.932567 0.452230 0.276680 0.956570 0.488867 0.296993 0.978609 0.526648 0.316899 0.999679 0.565161 0.318455 0.969291 0.581234 0.131801 1.024586 0.548000 0.165863 0.966702 0.554207 0.199675 0.908508 0.560380 0.226067 0.948348 0.565527 0.251797 0.988635 0.569362 0.277159 1.029132 0.571132 0.269846 1.035030 0.538123 0.251941 0.775796 0.481313 0.279311 0.832828 0.492039 0.309662 0.888192 0.504280 0.321899 0.855987 0.528288 0.333419 0.823207 0.553115 0.340982 0.791747 0.579114 0.323292 0.787294 0.600716 0.222290 0.775559 0.542280 0.224599 0.822388 0.586467 0.225495 0.868981 0.630357 0.264930 0.857986 0.621553 0.304966 0.848611 0.612534 0.345183 0.841076 0.604141 0.333076 0.866375 0.607927 0.181205 0.737140 0.480032 
5.072000 0.188289 1.053780 0.628218 0.186309 1.068966 0.595410 0.147027 1.089808 0.597589 0.166001 1.090457 0.572813 0.163231 1.066547 0.552504 0.160794 0.987445 0.486924 0.166483 0.905624 0.483454 0.200812 0.834694 0.503076 0.202847 1.056861 0.474907 0.229025 0.995462 0.465268 0.255219 0.933899 0.455521 0.275601 0.958372 0.491463 0.296424 0.981359 0.528009 0.316337 1.003216 0.565546 0.318254 0.972667 0.581077 0.135134 1.028566 0.553847 0.168430 0.970123 0.556241 0.201032 0.911596 0.561453 0.227770 0.951171 0.566726 0.252609 0.991778 0.570362 0.276212 1.032650 0.567443 0.261428 1.039570 0.537122 0.242433 0.775937 0.486445 0.271301 0.832711 0.496349 0.303751 0.887649 0.505727 0.317631 0.855477 0.528770 0.330609 0.823367 0.552444 0.339306 0.793449 0.579054 0.323079 0.789788 0.601892 0.215474 0.776787 0.547867 0.221346 0.825013 0.589912 0.225640 0.873721 0.631183 0.264744 0.862399 0.621230 0.304359 0.852160 0.611482 0.344045 0.843361 0.602265 0.332781 0.869135 0.605522 0.171968 0.739088 0.485164 
5.104000 0.191796 1.053640 0.626828 0.187087 1.067720 0.593799 0.147162 1.086852 0.597776 0.164493 1.087485 0.571804 0.161576 1.063141 0.551725 0.158445 0.982139 0.486890 0.167768 0.900086 0.482129 0.201452 0.827742 0.502801 0.196960 1.053849 0.472802 0.228051 0.995047 0.463722 0.258415 0.936272 0.454459 0.278642 0.956012 0.493818 0.299410 0.976589 0.532285 0.319969 0.997077 0.570998 0.322063 0.965911 0.585092 0.132395 1.023158 0.553633 0.167252 0.965498 0.557702 0.201780 0.907586 0.561795 0.228261 0.946702 0.569712 0.252578 0.987225 0.575074 0.275524 1.028522 0.574334 0.253941 1.041144 0.550795 0.241511 0.767060 0.486455 0.269017 0.824341 0.493297 0.298285 0.880830 0.501382 0.312994 0.850573 0.526028 0.327173 0.820545 0.551215 0.337569 0.792602 0.579242 0.321854 0.789362 0.602461 0.216207 0.772575 0.551181 0.223010 0.821958 0.592361 0.228754 0.872082 0.632100 0.267618 0.860883 0.621049 0.306938 0.850808 0.609607 0.346105 0.842020 0.598605 0.334565 0.867133 0.604818 0.168263 0.732096 0.494904 
5.136000 0.188839 1.060354 0.630702 0.184901 1.072000 0.596635 0.147331 1.095453 0.599519 0.164018 1.091979 0.573354 0.160167 1.067191 0.553832 0.154250 0.984488 0.490721 0.164973 0.902935 0.483276 0.200703 0.831107 0.500468 0.192289 1.055165 0.472561 0.225193 0.997210 0.462789 0.258361 0.939595 0.452742 0.278015 0.957928 0.492966 0.297505 0.977519 0.532641 0.317325 0.997288 0.572149 0.320706 0.965951 0.585639 0.133593 1.026713 0.558542 0.165745 0.967473 0.559620 0.197328 0.908070 0.562458 0.223740 0.947304 0.570259 0.249287 0.987279 0.575492 0.274450 1.027578 0.575954 0.255218 1.040710 0.550705 0.242832 0.772923 0.481674 0.273197 0.829279 0.487904 0.304345 0.885099 0.494948 0.317334 0.854491 0.520696 0.330021 0.824081 0.547095 0.340798 0.794638 0.574763 0.326080 0.791480 0.598622 0.216083 0.773405 0.545173 0.223836 0.821983 0.586604 0.231548 0.871062 0.627390 0.270981 0.861459 0.616639 0.310582 0.852838 0.605213 0.350298 0.845010 0.594006 0.337784 0.870045 0.597429 0.169669 0.735094 0.491375 
5.172000 0.189746 1.060912 0.628800 0.183848 1.072221 0.594905 0.147267 1.096840 0.599993 0.162012 1.092469 0.572817 0.158001 1.067132 0.554066 0.151558 0.982167 0.494612 0.164210 0.901129 0.485403 0.202396 0.830092 0.499993 0.191591 1.051208 0.475959 0.225223 0.993533 0.465577 0.259193 0.936068 0.454380 0.278885 0.955389 0.493836 0.298077 0.975397 0.533185 0.317101 0.994933 0.572729 0.317714 0.963718 0.586808 0.132918 1.024547 0.562498 0.163370 0.964616 0.559099 0.193600 0.904698 0.555638 0.222787 0.941207 0.566940 0.250162 0.979079 0.576598 0.276230 1.018271 0.580534 0.257153 1.033774 0.556570 0.246617 0.774292 0.479201 0.278292 0.830036 0.486327 0.311361 0.885061 0.493800 0.321775 0.854752 0.521091 0.331363 0.824661 0.548991 0.338818 0.796112 0.577636 0.321645 0.794061 0.599952 0.219638 0.771366 0.542750 0.225693 0.821307 0.582755 0.231008 0.871918 0.622164 0.271052 0.864580 0.612162 0.311268 0.856691 0.602947 0.351571 0.848321 0.594761 0.338669 0.873131 0.598251 0.172732 0.734242 0.486269 
5.204000 0.187767 1.059725 0.633692 0.183809 1.070853 0.599455 0.144796 1.091911 0.601418 0.162221 1.089319 0.575641 0.158877 1.064996 0.555550 0.154771 0.983688 0.491292 0.160247 0.901711 0.484667 0.194723 0.828633 0.498363 0.196124 1.053159 0.476975 0.222340 0.991523 0.468880 0.248253 0.929684 0.460360 0.275009 0.948656 0.495537 0.301065 0.969280 0.530027 0.325475 0.990855 0.564793 0.314722 0.966203 0.585842 0.133679 1.024030 0.560008 0.163934 0.963847 0.558318 0.193991 0.903654 0.556532 0.224645 0.939864 0.563249 0.253758 0.977158 0.568001 0.281955 1.014996 0.566949 0.269098 1.023948 0.536318 0.230782 0.768058 0.474598 0.264776 0.821664 0.485039 0.299019 0.875053 0.496817 0.315806 0.846121 0.522049 0.331879 0.817581 0.547254 0.346073 0.791409 0.575184 0.332383 0.788274 0.599609 0.213869 0.771327 0.542835 0.228553 0.820791 0.581958 0.242797 0.871489 0.618387 0.281937 0.860674 0.607700 0.321339 0.849699 0.598094 0.360523 0.838321 0.589860 0.348350 0.863294 0.595296 0.158288 0.734153 0.491625 
5.240000 0.200579 1.073050 0.633269 0.192572 1.081627 0.599009 0.155624 1.105524 0.604454 0.169045 1.099511 0.576921 0.163320 1.074325 0.558549 0.151220 0.989371 0.501079 0.159053 0.907819 0.489710 0.192153 0.833329 0.501953 0.193371 1.057252 0.481948 0.221661 0.996969 0.471986 0.250045 0.936844 0.461016 0.274729 0.953800 0.498830 0.299135 0.970608 0.536551 0.323031 0.989707 0.573986 0.305790 0.976561 0.600610 0.137132 1.031856 0.570463 0.162616 0.969717 0.565014 0.187564 0.907551 0.560452 0.218711 0.943528 0.568038 0.248796 0.980664 0.572551 0.278004 1.018821 0.572109 0.268371 1.026182 0.539977 0.229386 0.773297 0.478728 0.263187 0.826891 0.488754 0.298058 0.879952 0.497983 0.311444 0.851110 0.524994 0.323999 0.822777 0.551833 0.334546 0.796738 0.580764 0.319712 0.796048 0.604736 0.208326 0.773910 0.543949 0.220770 0.823325 0.583367 0.232354 0.873713 0.621695 0.272108 0.866449 0.610625 0.312198 0.859046 0.599839 0.352253 0.851601 0.589685 0.339208 0.875649 0.596532 0.153615 0.740277 0.488653 
5.272000 0.203410 1.063496 0.635993 0.195845 1.076428 0.603024 0.153974 1.090145 0.608206 0.170291 1.092817 0.581706 0.163996 1.068451 0.562572 0.150649 0.987194 0.499594 0.158710 0.905757 0.489822 0.193138 0.832318 0.502283 0.192344 1.055324 0.478880 0.223879 0.996158 0.470738 0.255767 0.937217 0.461700 0.280725 0.953611 0.499343 0.305062 0.969716 0.537510 0.328821 0.986012 0.575934 0.307890 0.973560 0.600258 0.137699 1.030397 0.568516 0.164200 0.968913 0.561831 0.190425 0.907380 0.555292 0.222320 0.943053 0.562009 0.253875 0.979317 0.567060 0.284660 1.016459 0.568685 0.278469 1.024328 0.535919 0.233455 0.774153 0.480057 0.268569 0.827178 0.489276 0.304428 0.879895 0.496938 0.314693 0.849524 0.523847 0.323510 0.820338 0.551795 0.330217 0.793862 0.582534 0.313943 0.794525 0.605584 0.208209 0.772012 0.542985 0.219934 0.822586 0.580796 0.231263 0.872788 0.618763 0.271345 0.865213 0.608492 0.311528 0.857738 0.598341 0.351803 0.850211 0.588785 0.337731 0.872771 0.598114 0.156930 0.739319 0.485382 
5.304000 0.199557 1.071069 0.634347 0.192285 1.079058 0.599776 0.153739 1.100618 0.603617 0.168534 1.095428 0.576613 0.161053 1.069823 0.559368 0.143669 0.983932 0.503578 0.153871 0.902954 0.492395 0.191384 0.831238 0.503817 0.182056 1.051447 0.477031 0.211969 0.991211 0.471263 0.241907 0.930879 0.465319 0.268669 0.951173 0.499963 0.295844 0.970505 0.534776 0.321934 0.990205 0.570659 0.302798 0.978391 0.596721 0.138304 1.028185 0.572927 0.165115 0.966728 0.565897 0.191348 0.905205 0.558999 0.219124 0.944106 0.564204 0.246426 0.983435 0.567887 0.273673 1.022517 0.566798 0.262395 1.029063 0.535025 0.231361 0.773825 0.478762 0.265100 0.827411 0.490662 0.299698 0.880227 0.502188 0.315839 0.852582 0.529255 0.331120 0.825467 0.556638 0.343656 0.800483 0.587026 0.329114 0.799132 0.611162 0.211729 0.772901 0.546362 0.224682 0.822300 0.586082 0.236643 0.873265 0.623516 0.276961 0.867492 0.613126 0.317460 0.861309 0.603775 0.358090 0.855506 0.594566 0.343524 0.879315 0.598528 0.157141 0.736580 0.490658 
5.336000 0.201438 1.073238 0.635130 0.192975 1.079112 0.600402 0.154482 1.100929 0.604085 0.168362 1.094117 0.576945 0.160933 1.067596 0.561049 0.143755 0.979158 0.508421 0.159485 0.899400 0.494650 0.196536 0.827775 0.508699 0.178577 1.046677 0.476471 0.209967 0.986888 0.472828 0.241632 0.927071 0.469095 0.269038 0.947018 0.503420 0.295935 0.967621 0.537857 0.322481 0.989292 0.572088 0.304703 0.978280 0.599301 0.137338 1.027966 0.574416 0.164193 0.966473 0.569806 0.190631 0.904818 0.565539 0.219022 0.943564 0.569432 0.247428 0.982311 0.571867 0.275661 1.020962 0.570201 0.268698 1.024740 0.536753 0.237814 0.769966 0.487065 0.271292 0.824222 0.495551 0.305577 0.878406 0.502826 0.319700 0.849700 0.530086 0.332776 0.821731 0.557770 0.343865 0.796921 0.588473 0.329118 0.796838 0.612521 0.214692 0.770033 0.552298 0.226985 0.821595 0.589323 0.239290 0.873538 0.625071 0.279286 0.866140 0.614218 0.319663 0.859219 0.603866 0.360302 0.853507 0.593853 0.345796 0.877578 0.593220 0.161672 0.733255 0.495946 
5.404000 0.195907 1.073024 0.638019 0.190601 1.079172 0.602719 0.153296 1.103238 0.603338 0.168858 1.095456 0.577404 0.161732 1.069577 0.560405 0.145930 0.983352 0.503941 0.158881 0.902947 0.490303 0.189495 0.828392 0.506438 0.180385 1.052213 0.474165 0.207044 0.990321 0.471551 0.233415 0.928247 0.469117 0.263545 0.948191 0.501110 0.293882 0.967621 0.533292 0.323948 0.987387 0.565944 0.308237 0.977806 0.595032 0.140681 1.029831 0.571969 0.165724 0.967721 0.564901 0.190152 0.905597 0.559383 0.220074 0.942566 0.566699 0.248857 0.980517 0.572199 0.276399 1.019369 0.570002 0.267107 1.025230 0.537596 0.223743 0.765661 0.485575 0.256709 0.820337 0.492121 0.289112 0.875070 0.500317 0.307158 0.848278 0.527133 0.324909 0.821819 0.554013 0.341609 0.796644 0.582774 0.329869 0.794784 0.608286 0.203696 0.771108 0.552460 0.219776 0.822106 0.589013 0.235234 0.875208 0.622173 0.274731 0.865518 0.612620 0.314318 0.855808 0.603149 0.354300 0.845517 0.594333 0.341642 0.870670 0.593021 0.147486 0.736515 0.498838 
5.436000 0.198581 1.073685 0.637579 0.192830 1.079983 0.602377 0.155682 1.104263 0.603625 0.170824 1.096451 0.577457 0.163071 1.071041 0.560030 0.144818 0.986174 0.502709 0.157732 0.905655 0.489490 0.189425 0.831291 0.505034 0.177848 1.056662 0.475599 0.202547 0.994204 0.470808 0.226367 0.931421 0.466794 0.258316 0.950230 0.497706 0.290960 0.967293 0.528646 0.323416 0.985485 0.559768 0.308604 0.976215 0.589354 0.139590 1.029335 0.572715 0.165400 0.967799 0.562821 0.190893 0.906045 0.554205 0.219810 0.943380 0.563331 0.248155 0.981439 0.570141 0.275843 1.020382 0.570619 0.268037 1.025484 0.537598 0.224921 0.769283 0.484223 0.256963 0.824302 0.491108 0.288784 0.879027 0.498688 0.304691 0.850255 0.524620 0.320600 0.821473 0.550595 0.336672 0.793638 0.577600 0.324995 0.789729 0.602974 0.204733 0.773840 0.549981 0.219486 0.823993 0.587855 0.233660 0.875234 0.623750 0.272561 0.863726 0.612728 0.311476 0.851982 0.602570 0.350797 0.840823 0.592808 0.339164 0.866562 0.594284 0.148566 0.738830 0.498646 
5.500000 0.212773 1.077389 0.638011 0.203561 1.079988 0.603076 0.165967 1.103273 0.605581 0.178856 1.093193 0.578981 0.169493 1.067381 0.562861 0.146258 0.980593 0.510495 0.154697 0.899214 0.498732 0.186813 0.824724 0.513176 0.180067 1.049050 0.480089 0.210845 0.989963 0.469296 0.241463 0.930626 0.457980 0.273679 0.947026 0.489529 0.305188 0.962348 0.521907 0.335593 0.978045 0.555402 0.317950 0.961112 0.579603 0.149049 1.024285 0.580422 0.171023 0.962022 0.566629 0.192607 0.900178 0.551767 0.225660 0.934821 0.556145 0.257687 0.970293 0.559128 0.288949 1.006481 0.557788 0.274530 1.017681 0.528705 0.221951 0.762875 0.491382 0.256026 0.817154 0.493035 0.289889 0.871487 0.495019 0.305790 0.844375 0.522773 0.321673 0.817029 0.549709 0.336816 0.789771 0.576764 0.325483 0.787777 0.602506 0.203423 0.767255 0.557770 0.220716 0.820363 0.590277 0.237331 0.874916 0.620306 0.276261 0.863120 0.609907 0.314863 0.850483 0.599970 0.353542 0.836714 0.590119 0.343018 0.862787 0.591747 0.145302 0.732393 0.504898 
5.532000 0.206403 1.076405 0.633493 0.196607 1.081654 0.599026 0.158915 1.104460 0.604147 0.171444 1.096654 0.576647 0.163401 1.070729 0.560438 0.144803 0.984086 0.507972 0.158334 0.903898 0.493261 0.187947 0.828816 0.508824 0.172366 1.056314 0.479111 0.207024 0.999882 0.467059 0.241808 0.943444 0.454367 0.271334 0.953460 0.491069 0.300878 0.963958 0.527676 0.330443 0.975513 0.563805 0.311375 0.956850 0.585233 0.144365 1.026942 0.579117 0.166304 0.964799 0.565020 0.187776 0.902576 0.551217 0.220142 0.937150 0.559403 0.252669 0.971819 0.565767 0.285494 1.006411 0.569390 0.275589 1.021076 0.539826 0.221493 0.765720 0.487953 0.253335 0.821132 0.492166 0.286090 0.876001 0.497336 0.299957 0.844929 0.522201 0.313783 0.813837 0.547513 0.325985 0.783256 0.573654 0.314076 0.780508 0.599089 0.201780 0.771324 0.554272 0.217839 0.822960 0.589677 0.233815 0.875234 0.623567 0.270976 0.859872 0.611301 0.308335 0.843899 0.600207 0.345999 0.828047 0.590136 0.337918 0.854472 0.595044 0.145253 0.736791 0.503590 
5.568000 0.189674 1.059993 0.634189 0.184625 1.075415 0.601845 0.143519 1.091591 0.606440 0.161251 1.094826 0.581004 0.155379 1.069435 0.563778 0.144259 0.985820 0.507617 0.156715 0.905361 0.493246 0.187630 0.830431 0.507300 0.170227 1.060012 0.481321 0.204088 1.002832 0.472116 0.237364 0.945982 0.462233 0.263846 0.958778 0.500620 0.292234 0.972992 0.537126 0.321333 0.987524 0.572753 0.303791 0.969430 0.595995 0.145026 1.026412 0.580795 0.169605 0.966495 0.562470 0.193757 0.906954 0.543865 0.219433 0.944473 0.559767 0.245047 0.982134 0.574988 0.270937 1.020280 0.587256 0.271512 1.030577 0.554482 0.222572 0.768380 0.484891 0.251529 0.825183 0.488126 0.280642 0.881785 0.492148 0.296441 0.853098 0.517940 0.311997 0.824910 0.543927 0.327759 0.797426 0.570921 0.315996 0.794349 0.596345 0.202770 0.772800 0.552558 0.216327 0.826981 0.585707 0.228924 0.882893 0.615438 0.267593 0.870319 0.605262 0.306016 0.857217 0.595164 0.344612 0.843589 0.584603 0.334151 0.869784 0.583445 0.145150 0.738943 0.498540 
5.600000 0.206251 1.064434 0.635471 0.195379 1.077899 0.603652 0.155254 1.093703 0.613874 0.168248 1.095447 0.585519 0.160759 1.070186 0.567733 0.143713 0.986344 0.508462 0.157191 0.906118 0.493654 0.188080 0.831205 0.508581 0.168384 1.060094 0.481094 0.196675 1.000388 0.467645 0.224522 0.940335 0.454175 0.253989 0.954097 0.489815 0.284112 0.967537 0.524983 0.314631 0.981247 0.559843 0.305783 0.964099 0.588221 0.146795 1.026019 0.581189 0.168502 0.965562 0.560732 0.189776 0.905353 0.540482 0.217488 0.940578 0.558041 0.245168 0.976540 0.574230 0.272503 1.013447 0.586476 0.269760 1.027984 0.555448 0.222029 0.768547 0.486823 0.251797 0.825237 0.488381 0.281599 0.881702 0.490726 0.296535 0.853047 0.517594 0.312075 0.824579 0.544131 0.328249 0.797108 0.571497 0.316414 0.794113 0.596916 0.202235 0.773237 0.553572 0.215541 0.827707 0.585487 0.227704 0.883749 0.615187 0.266154 0.870170 0.605414 0.304520 0.856611 0.595330 0.343265 0.844359 0.585283 0.331870 0.870329 0.583792 0.146096 0.739436 0.498566 
5.636000 0.199362 1.068308 0.639381 0.189963 1.077740 0.605702 0.151064 1.097746 0.612807 0.164505 1.094389 0.584827 0.157107 1.068687 0.567770 0.140405 0.983156 0.511756 0.154527 0.903710 0.494518 0.190143 0.830669 0.505631 0.166170 1.055602 0.483117 0.195671 0.996280 0.469544 0.225205 0.936875 0.455239 0.253616 0.952817 0.490540 0.281471 0.969198 0.526174 0.309148 0.985554 0.561774 0.304069 0.965224 0.588987 0.145474 1.023125 0.583909 0.165881 0.962036 0.564008 0.186505 0.901435 0.543613 0.214160 0.937115 0.561173 0.242279 0.973571 0.576870 0.269032 1.011539 0.590192 0.269089 1.027585 0.559879 0.228546 0.771986 0.480648 0.258912 0.828127 0.487764 0.289045 0.884149 0.496061 0.304724 0.854718 0.521734 0.320555 0.825655 0.547434 0.336254 0.797484 0.574252 0.325063 0.794927 0.599972 0.209161 0.772008 0.548005 0.220749 0.824554 0.584195 0.231326 0.879121 0.616749 0.270665 0.867949 0.607553 0.310102 0.856776 0.598688 0.350102 0.846318 0.589460 0.337678 0.871673 0.589430 0.152266 0.737405 0.494552 
5.704000 0.207532 1.066901 0.630525 0.198860 1.074560 0.596206 0.163090 1.100189 0.601710 0.175427 1.092621 0.574045 0.165682 1.067616 0.557114 0.140708 0.983737 0.501350 0.151411 0.902670 0.491359 0.188344 0.831041 0.505305 0.171579 1.055131 0.475348 0.201148 0.995839 0.462808 0.230361 0.936167 0.449544 0.260588 0.956597 0.480495 0.290283 0.975589 0.512524 0.318893 0.994816 0.545574 0.320691 0.964287 0.561163 0.141132 1.023932 0.574050 0.160420 0.961373 0.557910 0.179709 0.899095 0.541013 0.210826 0.933140 0.555350 0.242023 0.968830 0.566333 0.271122 1.007047 0.569583 0.257943 1.022060 0.541574 0.227239 0.771823 0.482088 0.255967 0.828573 0.489410 0.284475 0.885073 0.498242 0.302426 0.856643 0.523105 0.320030 0.828433 0.548181 0.336103 0.801524 0.574958 0.323839 0.797674 0.600071 0.208701 0.774791 0.550385 0.219405 0.827816 0.586536 0.229421 0.881464 0.620320 0.268631 0.870180 0.610303 0.308317 0.859369 0.600329 0.348138 0.849656 0.590889 0.336183 0.874635 0.596133 0.153421 0.736381 0.498152 
5.736000 0.206088 1.065286 0.629874 0.196193 1.075201 0.596479 0.158631 1.097401 0.604751 0.171030 1.093366 0.576375 0.162714 1.068092 0.559390 0.142969 0.983863 0.503345 0.152527 0.902946 0.492562 0.187122 0.830657 0.506632 0.174834 1.054116 0.474925 0.204419 0.994550 0.463231 0.234084 0.934814 0.450777 0.263022 0.955018 0.483212 0.291263 0.975673 0.515920 0.319041 0.995234 0.549198 0.324870 0.963527 0.560751 0.145724 1.025740 0.574879 0.164240 0.962738 0.559376 0.182594 0.899587 0.543650 0.214645 0.933046 0.556325 0.245599 0.968273 0.566066 0.274404 1.005927 0.567659 0.256969 1.022022 0.542765 0.227123 0.772184 0.484603 0.258463 0.828180 0.491689 0.289629 0.884152 0.499691 0.304925 0.853864 0.524703 0.320526 0.823951 0.549429 0.336080 0.795433 0.575791 0.324469 0.791880 0.601266 0.203057 0.772132 0.550411 0.216781 0.823982 0.586673 0.230920 0.876007 0.621113 0.270286 0.864666 0.611151 0.309827 0.853831 0.601341 0.349664 0.843493 0.592169 0.337754 0.868698 0.596426 0.150551 0.736917 0.495810 
5.768000 0.199263 1.061898 0.632474 0.193067 1.073821 0.598853 0.156208 1.097847 0.604819 0.170910 1.094298 0.577522 0.163273 1.068864 0.560443 0.145767 0.983982 0.504699 0.158422 0.904455 0.488260 0.190201 0.830494 0.500676 0.176256 1.054867 0.477012 0.200193 0.992622 0.466721 0.224109 0.930158 0.456348 0.254841 0.948439 0.488699 0.284950 0.967532 0.521257 0.314858 0.987085 0.554062 0.320659 0.955891 0.567070 0.146832 1.024906 0.576407 0.164404 0.961838 0.559860 0.181915 0.898770 0.542685 0.213736 0.930947 0.558857 0.244421 0.965034 0.572668 0.272825 1.002175 0.576367 0.254595 1.019358 0.552825 0.227376 0.770565 0.477280 0.259783 0.825575 0.485065 0.293443 0.879785 0.492345 0.304799 0.850465 0.520346 0.316676 0.820955 0.548118 0.328934 0.791424 0.575429 0.316522 0.785671 0.600083 0.204567 0.770690 0.543098 0.216890 0.821301 0.581337 0.228599 0.872174 0.619060 0.267970 0.860668 0.610225 0.307337 0.848641 0.601512 0.346723 0.835560 0.593781 0.336782 0.860177 0.603043 0.151558 0.738242 0.486279 
5.804000 0.201343 1.062074 0.632710 0.195889 1.073115 0.598660 0.160961 1.100042 0.603765 0.175200 1.094326 0.576593 0.166933 1.069376 0.559075 0.147330 0.985965 0.502001 0.153997 0.904356 0.491816 0.186903 0.830269 0.504859 0.181723 1.056061 0.476110 0.208573 0.995327 0.464508 0.234999 0.934437 0.452283 0.262152 0.955081 0.486041 0.290015 0.974598 0.519747 0.318057 0.993147 0.553433 0.323242 0.961378 0.565443 0.148304 1.026676 0.574414 0.165823 0.963187 0.560375 0.182952 0.899643 0.545569 0.215099 0.932658 0.558757 0.245871 0.967273 0.570188 0.274334 1.004321 0.574497 0.256242 1.021008 0.550459 0.225597 0.770979 0.482702 0.256950 0.827002 0.488212 0.288770 0.882690 0.493411 0.302727 0.853511 0.520216 0.316372 0.824194 0.547000 0.329870 0.794855 0.573567 0.318394 0.787247 0.598181 0.200903 0.770173 0.546867 0.214648 0.820788 0.584255 0.227779 0.871997 0.620714 0.267175 0.860906 0.611047 0.306718 0.849699 0.601415 0.346386 0.837885 0.592413 0.335752 0.862062 0.602029 0.148641 0.737871 0.486743 
5.836000 0.196472 1.059475 0.624093 0.197418 1.070528 0.589627 0.175535 1.109186 0.592342 0.187656 1.097419 0.566135 0.177293 1.071915 0.550896 0.151488 0.986384 0.501667 0.159861 0.904832 0.490424 0.190434 0.829616 0.505206 0.181879 1.058873 0.476579 0.208761 0.998049 0.466720 0.235092 0.937163 0.456313 0.263804 0.957774 0.489017 0.293422 0.978774 0.520454 0.323281 0.999193 0.551434 0.327924 0.967886 0.564317 0.149218 1.026309 0.574139 0.168035 0.962836 0.561546 0.186335 0.899277 0.548492 0.221756 0.929381 0.559664 0.253071 0.962171 0.570844 0.279929 0.998799 0.575924 0.255883 1.018013 0.560751 0.226549 0.768178 0.484448 0.255047 0.825599 0.489533 0.284912 0.882539 0.494056 0.301264 0.852772 0.518705 0.316689 0.823141 0.544129 0.331416 0.793586 0.569906 0.321412 0.786205 0.595250 0.203989 0.770450 0.548507 0.218370 0.820187 0.586423 0.231443 0.870989 0.623092 0.270132 0.859476 0.611485 0.309261 0.848555 0.599046 0.348386 0.837040 0.587340 0.338300 0.859925 0.599787 0.149802 0.737285 0.491751 
5.868000 0.175902 1.063886 0.616001 0.193740 1.072965 0.585873 0.171256 1.109123 0.573213 0.195909 1.097398 0.558420 0.184034 1.071933 0.545123 0.153423 0.986574 0.501564 0.159229 0.905639 0.487552 0.190172 0.830852 0.499339 0.183638 1.062539 0.487545 0.211255 1.004208 0.469372 0.238394 0.945895 0.450613 0.267512 0.963630 0.484308 0.296947 0.981477 0.517458 0.326134 0.997647 0.550650 0.324766 0.965675 0.562458 0.146498 1.017643 0.578457 0.170320 0.957653 0.558844 0.193678 0.897175 0.539768 0.224893 0.930719 0.553808 0.254164 0.966005 0.565872 0.281552 1.003388 0.572105 0.261512 1.021722 0.550840 0.227215 0.770983 0.475899 0.253747 0.829165 0.483493 0.280805 0.887146 0.491082 0.297811 0.858601 0.516679 0.314815 0.829730 0.541653 0.331758 0.800512 0.565700 0.322706 0.789861 0.590179 0.203392 0.770060 0.540485 0.216370 0.819563 0.579800 0.228365 0.869372 0.618690 0.268182 0.860064 0.609160 0.308352 0.851289 0.598622 0.348527 0.841769 0.588038 0.336500 0.861612 0.603538 0.149053 0.739449 0.483128 
5.904000 0.172874 1.051602 0.617735 0.190646 1.065720 0.589578 0.170025 1.104996 0.585015 0.193669 1.095306 0.567313 0.182247 1.070819 0.551715 0.153120 0.989068 0.499624 0.155717 0.906626 0.494319 0.189363 0.831827 0.504122 0.180359 1.063788 0.476027 0.210811 1.005332 0.464269 0.240528 0.946872 0.451897 0.269759 0.964883 0.485415 0.298999 0.982321 0.519007 0.327374 0.997837 0.553337 0.325903 0.965622 0.564652 0.153373 1.026798 0.573731 0.172045 0.963899 0.557851 0.190366 0.900670 0.541975 0.223843 0.932678 0.553798 0.254315 0.966568 0.565590 0.282075 1.003160 0.571467 0.260946 1.021562 0.551615 0.228205 0.773382 0.479332 0.255099 0.831154 0.486498 0.281397 0.888992 0.495126 0.298766 0.858870 0.518490 0.315971 0.828798 0.541930 0.332595 0.798928 0.565840 0.321881 0.788620 0.589870 0.204240 0.770605 0.543941 0.216865 0.820794 0.582383 0.229161 0.871216 0.619467 0.268412 0.860423 0.608583 0.308366 0.850199 0.598409 0.348572 0.840114 0.588853 0.337209 0.862197 0.601677 0.150776 0.739927 0.484233 
5.936000 0.165370 1.055748 0.610929 0.180014 1.068162 0.580259 0.152351 1.101403 0.570313 0.177333 1.093441 0.553533 0.171403 1.065974 0.539290 0.159653 0.975364 0.491906 0.167298 0.893441 0.481524 0.199945 0.818860 0.494547 0.176243 1.049249 0.458449 0.214844 0.994271 0.455150 0.252584 0.939550 0.451692 0.275339 0.954402 0.491801 0.299259 0.969968 0.530784 0.323521 0.985494 0.569594 0.324706 0.953313 0.581477 0.154215 1.021681 0.560417 0.172100 0.957114 0.555847 0.189910 0.892534 0.550805 0.220433 0.927200 0.562793 0.249063 0.963307 0.572870 0.276759 1.000692 0.577472 0.257624 1.018333 0.555080 0.239606 0.759616 0.472707 0.262233 0.818480 0.483906 0.284190 0.877439 0.496820 0.303704 0.848485 0.519571 0.321868 0.819641 0.542862 0.338109 0.791753 0.568039 0.324133 0.784078 0.591302 0.213868 0.759344 0.537641 0.220973 0.808967 0.578673 0.227814 0.860120 0.617299 0.267975 0.852813 0.607495 0.308327 0.845390 0.597591 0.348658 0.836716 0.588172 0.336285 0.858086 0.601541 0.162204 0.726116 0.475625 
5.972000 0.172386 1.053151 0.607225 0.187699 1.066276 0.577203 0.160499 1.100027 0.567778 0.185737 1.092364 0.551298 0.179350 1.066092 0.535430 0.166602 0.979312 0.483823 0.165922 0.896374 0.487453 0.196413 0.821088 0.503142 0.188350 1.054127 0.455808 0.224864 0.998192 0.449328 0.261526 0.943173 0.441518 0.280256 0.962175 0.481585 0.300222 0.981375 0.520794 0.321036 0.999698 0.559500 0.326865 0.967472 0.569441 0.156986 1.023061 0.554231 0.179023 0.959937 0.547390 0.199946 0.896870 0.540701 0.227138 0.932527 0.557868 0.252258 0.969882 0.572822 0.276244 1.009249 0.579120 0.259680 1.023562 0.552563 0.232314 0.758902 0.482820 0.256254 0.818040 0.483677 0.281956 0.876600 0.486669 0.299053 0.849355 0.513332 0.315775 0.821806 0.540268 0.330695 0.794386 0.566814 0.318812 0.787496 0.591414 0.210160 0.763486 0.548842 0.220594 0.816627 0.583754 0.228279 0.871557 0.616734 0.267088 0.860443 0.605981 0.306116 0.849770 0.594603 0.344981 0.838950 0.584048 0.333623 0.859659 0.599745 0.156696 0.728215 0.491124 
6.004000 0.177786 1.049545 0.600557 0.191450 1.065799 0.571300 0.163291 1.099869 0.566527 0.187825 1.094353 0.548229 0.182249 1.067681 0.532871 0.172539 0.979955 0.483035 0.170700 0.896653 0.483118 0.199898 0.820356 0.499221 0.190254 1.056406 0.456048 0.225278 0.999834 0.450708 0.259148 0.944016 0.444160 0.280302 0.962362 0.483469 0.301377 0.981497 0.522321 0.321769 1.000562 0.561078 0.323697 0.968453 0.572633 0.161219 1.022286 0.554210 0.183903 0.959910 0.543286 0.206204 0.897707 0.533049 0.231217 0.932027 0.555592 0.254887 0.968599 0.574826 0.277683 1.007975 0.583025 0.264657 1.022347 0.554429 0.234823 0.756978 0.479865 0.257297 0.816313 0.481187 0.280231 0.875243 0.485057 0.298459 0.849346 0.511665 0.315802 0.822954 0.538597 0.331059 0.796396 0.564912 0.318243 0.791765 0.589579 0.212147 0.763410 0.545918 0.221389 0.818071 0.579339 0.228137 0.874796 0.610019 0.267450 0.864818 0.600102 0.306699 0.854335 0.589918 0.345894 0.842212 0.580799 0.336426 0.864767 0.594945 0.160999 0.726630 0.485687 
6.040000 0.169416 1.041625 0.589805 0.188185 1.060556 0.565425 0.159670 1.093238 0.556143 0.188094 1.090395 0.543820 0.181459 1.064227 0.528071 0.168124 0.977567 0.476601 0.167549 0.894942 0.480290 0.197947 0.821313 0.500652 0.192419 1.052315 0.451108 0.229129 0.996400 0.445672 0.265053 0.940675 0.439124 0.285383 0.959345 0.478643 0.305287 0.979234 0.517832 0.323435 0.998711 0.557290 0.319664 0.967956 0.571614 0.160857 1.018611 0.548652 0.184920 0.957102 0.535420 0.209795 0.895368 0.522337 0.233755 0.928904 0.546871 0.255280 0.965094 0.568498 0.275758 1.005604 0.577125 0.264546 1.018330 0.547174 0.234598 0.758546 0.484237 0.261486 0.816834 0.483725 0.287101 0.875443 0.485469 0.305162 0.849379 0.512288 0.322530 0.823338 0.538647 0.338252 0.797964 0.565992 0.325631 0.794959 0.591050 0.210085 0.766217 0.549749 0.222250 0.822517 0.579598 0.233884 0.879683 0.606688 0.273427 0.868827 0.597406 0.313230 0.857310 0.588278 0.353062 0.844799 0.578986 0.342076 0.868377 0.588953 0.157392 0.728089 0.492928 
6.072000 0.165999 1.047822 0.589628 0.185363 1.065582 0.564821 0.158192 1.099258 0.555192 0.186341 1.094938 0.542628 0.182101 1.068090 0.526789 0.176014 0.979173 0.476242 0.174941 0.896319 0.476358 0.201063 0.821224 0.499351 0.205319 1.053413 0.456392 0.240563 0.996481 0.449588 0.275560 0.939586 0.441811 0.290847 0.960138 0.482375 0.306227 0.980546 0.523038 0.321609 0.999579 0.563852 0.319828 0.968170 0.577250 0.160278 1.017790 0.547786 0.182538 0.955343 0.536045 0.205890 0.893567 0.524572 0.229470 0.928570 0.548304 0.252826 0.965698 0.569039 0.275287 1.005369 0.581196 0.265684 1.020365 0.551675 0.236646 0.757313 0.486055 0.262197 0.816327 0.485632 0.287056 0.875679 0.486149 0.305029 0.849777 0.513874 0.322661 0.823685 0.541185 0.338804 0.798040 0.569304 0.326238 0.794458 0.594332 0.208366 0.765123 0.548160 0.219599 0.819826 0.580195 0.230100 0.876255 0.608103 0.269939 0.865670 0.600019 0.310178 0.855974 0.591582 0.350240 0.845906 0.583705 0.338079 0.870566 0.589222 0.157439 0.730080 0.489311 
6.104000 0.169308 1.049156 0.591019 0.191463 1.062181 0.565591 0.167136 1.095260 0.549172 0.195834 1.087798 0.539703 0.189573 1.061550 0.523589 0.177216 0.974137 0.472032 0.177953 0.890928 0.474109 0.204107 0.815756 0.498832 0.203607 1.048726 0.447427 0.240674 0.992902 0.445037 0.277287 0.938026 0.441110 0.292131 0.957133 0.482746 0.307519 0.977256 0.523656 0.323223 0.997617 0.563845 0.321968 0.966550 0.577998 0.161407 1.016648 0.541416 0.184885 0.954436 0.532178 0.209271 0.892631 0.523321 0.232470 0.928224 0.546312 0.254742 0.966225 0.565187 0.275617 1.006757 0.575232 0.266063 1.020508 0.545060 0.237856 0.750117 0.486962 0.262822 0.808523 0.483919 0.286709 0.867050 0.483001 0.305452 0.842757 0.510823 0.322647 0.818709 0.539308 0.337216 0.794858 0.569297 0.323882 0.792683 0.594169 0.212016 0.762654 0.550585 0.221533 0.819326 0.579844 0.229769 0.877818 0.605074 0.269262 0.865678 0.597708 0.308971 0.854323 0.589248 0.348918 0.843471 0.581213 0.336315 0.868890 0.581006 0.162242 0.723403 0.493929 
6.140000 0.180694 1.059105 0.594157 0.198574 1.061720 0.562789 0.180334 1.097987 0.544954 0.202931 1.081226 0.531596 0.195944 1.054707 0.515961 0.180233 0.965696 0.466433 0.175234 0.883341 0.472633 0.205217 0.810238 0.494626 0.226174 1.028880 0.439169 0.270911 0.979849 0.450103 0.315091 0.930375 0.460195 0.314598 0.957337 0.499568 0.314746 0.983693 0.539308 0.315550 1.007980 0.579810 0.324208 0.978176 0.593748 0.168294 1.018252 0.529615 0.183108 0.952652 0.532309 0.198638 0.887408 0.536410 0.221364 0.922214 0.560471 0.243598 0.958906 0.581434 0.266943 0.997115 0.591843 0.260837 1.009816 0.560443 0.245363 0.749247 0.479397 0.260617 0.810959 0.486974 0.273144 0.872700 0.502840 0.296360 0.844632 0.523808 0.319083 0.816092 0.544857 0.338028 0.787812 0.567195 0.325320 0.777510 0.590215 0.215143 0.754626 0.544902 0.219416 0.808399 0.582172 0.224634 0.864535 0.612666 0.265126 0.856822 0.604552 0.305518 0.849671 0.595026 0.345656 0.842855 0.585319 0.333863 0.868245 0.589129 0.169696 0.715380 0.483476 
6.172000 0.196686 1.068761 0.584345 0.211517 1.068151 0.551369 0.206159 1.110014 0.538396 0.219858 1.087755 0.521364 0.210382 1.060779 0.507516 0.185447 0.969436 0.465323 0.179537 0.887221 0.471206 0.207468 0.814417 0.496089 0.237266 1.025731 0.436031 0.282384 0.977882 0.450938 0.327434 0.929548 0.465220 0.325102 0.956628 0.504555 0.322904 0.983552 0.543967 0.320456 1.009037 0.583851 0.327033 0.979630 0.599814 0.177451 1.024741 0.525837 0.185883 0.957994 0.528939 0.195439 0.891186 0.534765 0.219160 0.925323 0.559543 0.243756 0.961116 0.581382 0.269729 0.997891 0.592461 0.267344 1.009909 0.560315 0.247892 0.752802 0.484774 0.263033 0.814409 0.490690 0.276425 0.876569 0.503720 0.298922 0.849208 0.526400 0.320849 0.821300 0.549097 0.339398 0.793417 0.572458 0.326835 0.784416 0.596057 0.213138 0.759622 0.547450 0.216957 0.814122 0.583674 0.221998 0.869316 0.614841 0.262380 0.858930 0.609386 0.302942 0.850298 0.602201 0.343424 0.842379 0.594935 0.332030 0.868042 0.590722 0.172117 0.719628 0.484861 
6.204000 0.213845 1.049530 0.571772 0.225144 1.057544 0.538325 0.222928 1.102062 0.538610 0.232445 1.085016 0.514280 0.222636 1.057532 0.502330 0.196662 0.964246 0.467416 0.182054 0.883560 0.461372 0.204552 0.809175 0.484282 0.265714 1.002610 0.449551 0.290939 0.940058 0.447134 0.319769 0.878568 0.443078 0.318619 0.898997 0.486733 0.315028 0.918316 0.530667 0.311136 0.937468 0.574632 0.330387 0.937670 0.602990 0.192552 1.023463 0.526070 0.181196 0.961687 0.550673 0.169258 0.899839 0.574990 0.208640 0.926219 0.583152 0.247016 0.953620 0.592055 0.283907 0.982415 0.602308 0.264143 1.009920 0.596712 0.232881 0.742344 0.466926 0.241669 0.806333 0.467700 0.245243 0.870198 0.478450 0.272702 0.844794 0.497518 0.301347 0.819542 0.515084 0.327257 0.793118 0.534167 0.319833 0.775995 0.555554 0.219859 0.756402 0.536619 0.242710 0.807894 0.571540 0.264806 0.861329 0.600640 0.301394 0.847815 0.584916 0.336640 0.836538 0.565669 0.371139 0.826117 0.544495 0.359784 0.852048 0.548082 0.153549 0.722715 0.495830 
6.236000 0.213236 1.048539 0.573581 0.225145 1.054863 0.539892 0.229051 1.099274 0.539677 0.235963 1.080946 0.515379 0.225763 1.054163 0.502093 0.199856 0.962902 0.460621 0.190093 0.881273 0.455843 0.208135 0.807315 0.484149 0.266373 1.003027 0.435950 0.295485 0.942245 0.440078 0.326186 0.881702 0.443609 0.323154 0.899163 0.488233 0.317909 0.916775 0.532637 0.313715 0.934771 0.576836 0.333316 0.935603 0.604842 0.197037 1.025426 0.515518 0.183088 0.966587 0.545023 0.168249 0.907860 0.574196 0.209918 0.931181 0.579243 0.250549 0.955252 0.584842 0.287703 0.982259 0.594030 0.267248 1.009695 0.592601 0.232323 0.737803 0.472127 0.245229 0.800815 0.469543 0.254845 0.864341 0.477335 0.282221 0.840804 0.499197 0.308661 0.815541 0.520195 0.328711 0.786285 0.540618 0.322000 0.771183 0.563745 0.220342 0.758143 0.540385 0.246016 0.809589 0.572847 0.270619 0.862193 0.602067 0.306563 0.845336 0.588680 0.341868 0.831183 0.572085 0.376042 0.816961 0.553313 0.367060 0.844026 0.555060 0.151339 0.725210 0.500939 
6.268000 0.227707 1.067912 0.572374 0.231718 1.065272 0.536388 0.235323 1.107814 0.524695 0.236592 1.083756 0.504869 0.228040 1.054812 0.495015 0.205059 0.957462 0.467845 0.200564 0.875230 0.461038 0.217581 0.800487 0.488797 0.268873 1.002202 0.444639 0.301796 0.943528 0.448497 0.336075 0.885305 0.451331 0.326393 0.903402 0.494833 0.318343 0.922259 0.538340 0.311913 0.941532 0.581772 0.338846 0.932615 0.600934 0.193620 1.021773 0.519450 0.191207 0.959154 0.544142 0.188968 0.896643 0.569024 0.224357 0.928875 0.575120 0.260067 0.960741 0.581064 0.295850 0.992327 0.587103 0.272542 1.017513 0.587773 0.244671 0.731703 0.476816 0.257954 0.794371 0.474955 0.265097 0.857618 0.484270 0.290860 0.833313 0.506982 0.316315 0.808659 0.528919 0.340960 0.783577 0.551334 0.337604 0.769169 0.575418 0.224938 0.751139 0.545881 0.245571 0.805945 0.577312 0.265804 0.862037 0.602124 0.303488 0.846821 0.592260 0.340757 0.832610 0.579269 0.377380 0.818984 0.563549 0.367426 0.843647 0.553637 0.160659 0.718092 0.500781 
6.304000 0.243219 1.075651 0.563831 0.246900 1.066814 0.528919 0.247864 1.106756 0.510247 0.250079 1.079718 0.494835 0.238057 1.051982 0.485229 0.204330 0.957879 0.458275 0.197567 0.875470 0.454910 0.214595 0.800876 0.484181 0.266529 1.000899 0.426911 0.297595 0.941907 0.436449 0.330598 0.883574 0.444964 0.324003 0.903134 0.488801 0.317202 0.922383 0.532440 0.311020 0.942068 0.576057 0.337537 0.932593 0.595705 0.200322 1.023994 0.508920 0.194347 0.963871 0.538650 0.187829 0.903826 0.568372 0.224848 0.933979 0.574030 0.260666 0.964740 0.580011 0.292045 0.997572 0.589607 0.266215 1.018936 0.596135 0.241050 0.731722 0.474026 0.253352 0.794438 0.473510 0.261866 0.857323 0.483566 0.287692 0.832790 0.506166 0.312350 0.806778 0.529771 0.334661 0.779233 0.552634 0.332761 0.763029 0.575757 0.222613 0.752072 0.541314 0.243518 0.804066 0.576471 0.264152 0.857778 0.606414 0.301099 0.841305 0.595865 0.337440 0.826266 0.581625 0.373111 0.811183 0.564948 0.365843 0.835377 0.551999 0.158998 0.717007 0.499679 
6.340000 0.258045 1.067016 0.548916 0.260034 1.057020 0.514150 0.270894 1.095291 0.494648 0.266778 1.068202 0.479669 0.250567 1.041878 0.472578 0.202728 0.952055 0.454431 0.195408 0.870042 0.449467 0.211304 0.796468 0.480445 0.267894 0.997820 0.437932 0.299171 0.938233 0.436904 0.332730 0.879359 0.435085 0.326203 0.898202 0.479268 0.319346 0.916822 0.523259 0.313193 0.935813 0.567308 0.337030 0.922736 0.588335 0.189887 1.011870 0.511178 0.198082 0.951219 0.539802 0.205447 0.890452 0.568149 0.236178 0.926975 0.573335 0.266564 0.963509 0.579180 0.296376 0.999938 0.585966 0.269696 1.020158 0.593455 0.236298 0.726850 0.471608 0.251278 0.789384 0.468518 0.263848 0.852719 0.473078 0.287092 0.828767 0.499017 0.309949 0.803606 0.524760 0.329143 0.775668 0.549552 0.325985 0.760501 0.573213 0.218967 0.747622 0.537398 0.242224 0.798665 0.571302 0.265129 0.849862 0.603712 0.302698 0.834773 0.593365 0.339729 0.821751 0.579291 0.376302 0.808420 0.563937 0.368805 0.834703 0.556142 0.155222 0.713534 0.499527 
6.372000 0.269239 1.069849 0.549826 0.264497 1.065299 0.514278 0.274983 1.105710 0.499392 0.266289 1.081649 0.481607 0.252334 1.055051 0.472471 0.212903 0.964257 0.447060 0.196684 0.883315 0.449445 0.209125 0.808387 0.480072 0.277341 1.014453 0.433182 0.303397 0.952505 0.431955 0.330229 0.890689 0.429581 0.326831 0.906057 0.474883 0.321502 0.920771 0.520339 0.318007 0.935058 0.565926 0.343865 0.913643 0.572751 0.196979 1.022260 0.504762 0.209261 0.958035 0.520417 0.219195 0.894020 0.537044 0.244280 0.931971 0.552947 0.270703 0.969204 0.567418 0.297802 1.005573 0.581089 0.269820 1.018955 0.595681 0.228935 0.737101 0.470667 0.248827 0.797818 0.465611 0.264979 0.859804 0.468822 0.286411 0.834546 0.495369 0.308835 0.808034 0.521061 0.327072 0.779261 0.545671 0.321589 0.765434 0.569696 0.215496 0.759879 0.537310 0.242466 0.809633 0.569610 0.268731 0.860637 0.599892 0.304699 0.842355 0.588775 0.340383 0.826047 0.574614 0.375682 0.810322 0.558893 0.370356 0.836635 0.549520 0.148020 0.730247 0.502327 
6.404000 0.309022 1.070710 0.528180 0.294750 1.068797 0.494954 0.285787 1.111560 0.486799 0.280208 1.088102 0.466990 0.266479 1.060229 0.461165 0.226340 0.966203 0.447949 0.207449 0.885787 0.455559 0.219209 0.810237 0.486795 0.284244 1.023565 0.434477 0.309151 0.961598 0.439763 0.335233 0.900178 0.443929 0.330981 0.911581 0.490725 0.327545 0.921957 0.537678 0.324662 0.931445 0.584893 0.345699 0.904934 0.591076 0.200861 1.022958 0.503098 0.210023 0.963358 0.532899 0.219232 0.904894 0.564668 0.245317 0.945709 0.569574 0.272603 0.986095 0.573831 0.298521 1.026496 0.576595 0.271079 1.042403 0.589644 0.238243 0.738643 0.477746 0.258438 0.799291 0.473441 0.273971 0.860739 0.482978 0.296811 0.833354 0.505422 0.319474 0.804765 0.527659 0.338257 0.774415 0.548665 0.329431 0.761952 0.572450 0.224818 0.762145 0.544672 0.253298 0.812262 0.576259 0.281208 0.864235 0.602029 0.315096 0.842628 0.590659 0.348760 0.822455 0.576352 0.382106 0.803086 0.560316 0.376414 0.829879 0.552875 0.158014 0.731087 0.509096 
6.440000 0.294536 1.072080 0.537767 0.277877 1.073243 0.505709 0.274817 1.117062 0.499065 0.264416 1.095244 0.479332 0.254530 1.066226 0.471469 0.227615 0.968599 0.450583 0.204845 0.889080 0.453800 0.214846 0.812468 0.481233 0.283097 1.028676 0.440054 0.307610 0.966100 0.440042 0.332089 0.903520 0.439139 0.330195 0.913000 0.486484 0.327783 0.922607 0.533603 0.325828 0.932735 0.580679 0.345313 0.905697 0.588767 0.199691 1.021200 0.508100 0.211656 0.964359 0.541248 0.223192 0.908358 0.574839 0.246453 0.951043 0.579084 0.271325 0.992936 0.582867 0.295290 1.034966 0.586146 0.266373 1.049983 0.596970 0.232937 0.741026 0.468702 0.254492 0.801101 0.469801 0.272548 0.861735 0.479217 0.294462 0.834055 0.501964 0.315763 0.805434 0.524856 0.333969 0.775493 0.547767 0.329850 0.759408 0.570700 0.219179 0.762262 0.537663 0.249378 0.809183 0.573248 0.280024 0.856960 0.605237 0.314672 0.837647 0.593030 0.348898 0.819740 0.577509 0.382757 0.802445 0.560529 0.377295 0.829497 0.553768 0.151048 0.734693 0.496089 
6.472000 0.313987 1.070427 0.512007 0.288416 1.081775 0.489226 0.282209 1.123615 0.503247 0.267072 1.110390 0.479417 0.258113 1.081110 0.471532 0.233315 0.982863 0.450857 0.214201 0.902410 0.453688 0.216844 0.827741 0.487726 0.295647 1.035546 0.439162 0.325176 0.975484 0.444559 0.354566 0.915278 0.449173 0.345156 0.933294 0.492694 0.336511 0.949826 0.537002 0.328721 0.964545 0.581954 0.341921 0.934521 0.592157 0.212880 1.039054 0.508322 0.221287 0.992554 0.556363 0.229309 0.946551 0.604909 0.261233 0.980345 0.592170 0.292934 1.013949 0.579118 0.321393 1.049744 0.568805 0.297067 1.071558 0.579113 0.223731 0.753793 0.482672 0.260960 0.804147 0.469045 0.296718 0.856907 0.458954 0.309799 0.833482 0.491340 0.322933 0.809109 0.522839 0.334792 0.783959 0.553836 0.329014 0.774995 0.580005 0.216966 0.782680 0.547497 0.251392 0.834268 0.567880 0.285040 0.887386 0.586851 0.317007 0.861725 0.579387 0.348011 0.835212 0.571759 0.378620 0.807602 0.563829 0.376454 0.834015 0.554300 0.143529 0.761347 0.510941 
6.508000 0.319227 1.081129 0.519271 0.293757 1.091150 0.495831 0.286265 1.133160 0.508735 0.271897 1.118893 0.485017 0.260682 1.090513 0.476993 0.229594 0.994740 0.454724 0.215549 0.913007 0.455408 0.216960 0.837063 0.488516 0.285760 1.053472 0.438104 0.313589 0.992491 0.442771 0.340854 0.931276 0.446481 0.333694 0.945452 0.491754 0.327850 0.958763 0.537588 0.324295 0.970713 0.583795 0.342368 0.942437 0.590618 0.213296 1.046479 0.517742 0.224205 0.997503 0.562395 0.235043 0.948162 0.606569 0.265706 0.983302 0.594430 0.296548 1.018595 0.583177 0.326435 1.054370 0.573441 0.304081 1.076685 0.586921 0.219486 0.762922 0.482978 0.257785 0.812719 0.471328 0.296619 0.862937 0.462685 0.307973 0.837795 0.494460 0.319731 0.811354 0.525637 0.328755 0.783676 0.554929 0.324084 0.772443 0.580431 0.216980 0.789877 0.546340 0.253682 0.836744 0.572190 0.289573 0.885855 0.595994 0.319451 0.858705 0.586370 0.348261 0.831145 0.575654 0.376411 0.803586 0.563193 0.375389 0.829088 0.550922 0.143801 0.769863 0.505810 
6.540000 0.330153 1.085114 0.525117 0.305855 1.095471 0.500556 0.292576 1.134369 0.517700 0.282152 1.121937 0.491047 0.270226 1.094365 0.481436 0.237117 1.001044 0.453011 0.215487 0.920822 0.450886 0.213152 0.841896 0.476258 0.289035 1.063758 0.435939 0.313045 1.001441 0.444157 0.336384 0.939056 0.451471 0.337165 0.939953 0.499448 0.338087 0.939124 0.547628 0.339500 0.936589 0.595615 0.352960 0.905450 0.590121 0.223212 1.047847 0.519943 0.229424 0.996962 0.562844 0.237026 0.946422 0.605853 0.269712 0.980847 0.595286 0.301567 1.016370 0.585809 0.329290 1.054469 0.577850 0.303392 1.074555 0.588052 0.215868 0.768534 0.463317 0.256970 0.816873 0.457422 0.299216 0.865116 0.455193 0.305529 0.837386 0.486387 0.311905 0.808848 0.517925 0.317715 0.778682 0.546912 0.310326 0.767584 0.571790 0.208844 0.790056 0.530126 0.246152 0.833211 0.560962 0.282267 0.878430 0.591040 0.311662 0.851186 0.580497 0.340092 0.824027 0.569587 0.368011 0.795644 0.557838 0.368839 0.823547 0.553140 0.136171 0.776605 0.486298 
6.572000 0.332186 1.084231 0.530924 0.307896 1.095576 0.506813 0.293828 1.133234 0.525907 0.283771 1.122225 0.498441 0.271507 1.094867 0.488528 0.237438 1.002065 0.459320 0.213716 0.922298 0.456433 0.209218 0.843264 0.482141 0.289045 1.065771 0.444527 0.310525 1.002010 0.446934 0.331298 0.938236 0.448253 0.335514 0.937790 0.496060 0.339705 0.936063 0.544036 0.343792 0.933139 0.591854 0.357212 0.901922 0.586655 0.222118 1.047167 0.527098 0.230027 0.995268 0.568266 0.238583 0.943780 0.609262 0.271390 0.977918 0.597920 0.303679 1.012804 0.587676 0.331648 1.050778 0.581023 0.307303 1.071132 0.594150 0.209460 0.769835 0.470307 0.253721 0.815251 0.462374 0.297630 0.861347 0.455919 0.304460 0.834405 0.487620 0.311814 0.806125 0.518405 0.318366 0.776517 0.548567 0.311397 0.765913 0.573840 0.203349 0.791148 0.535005 0.243396 0.832729 0.564113 0.283042 0.875950 0.591605 0.312808 0.849186 0.580917 0.341405 0.821941 0.570151 0.370042 0.793559 0.560351 0.370588 0.821311 0.555063 0.129746 0.780121 0.491749 
6.604000 0.329722 1.085645 0.526334 0.302283 1.098079 0.506288 0.290358 1.134638 0.529235 0.276849 1.125062 0.502789 0.268516 1.096449 0.492717 0.247158 1.000217 0.463218 0.220247 0.921733 0.462699 0.213775 0.842991 0.487182 0.296399 1.064383 0.443046 0.311852 0.998892 0.445176 0.328083 0.933903 0.445769 0.336645 0.937354 0.492755 0.343135 0.938194 0.540476 0.348813 0.936467 0.588071 0.357702 0.903687 0.582387 0.227903 1.051882 0.525502 0.233254 0.999212 0.566303 0.240369 0.946903 0.607507 0.274820 0.978983 0.594853 0.308449 1.012205 0.583216 0.336164 1.049983 0.575729 0.313389 1.070020 0.591772 0.211940 0.769767 0.473233 0.258635 0.812080 0.462298 0.305596 0.854666 0.456023 0.310840 0.827302 0.487664 0.316406 0.798860 0.519255 0.318729 0.770814 0.550486 0.309789 0.762055 0.575858 0.205248 0.791113 0.540368 0.245094 0.833840 0.568145 0.284651 0.877953 0.594274 0.311588 0.848208 0.583369 0.337806 0.818345 0.572446 0.363859 0.788152 0.560928 0.366419 0.815925 0.556262 0.132943 0.782868 0.497485 
6.636000 0.331626 1.083308 0.524116 0.304236 1.097360 0.505453 0.295071 1.133568 0.529647 0.280185 1.125242 0.503495 0.269110 1.097096 0.494200 0.238394 1.002159 0.467139 0.215542 0.922115 0.462379 0.210953 0.841981 0.485031 0.286506 1.067607 0.449374 0.307545 1.004085 0.443680 0.328406 0.940673 0.437174 0.336590 0.947667 0.483919 0.343359 0.952176 0.531416 0.349212 0.953789 0.579064 0.355143 0.920049 0.575758 0.218902 1.050686 0.531743 0.230837 0.996728 0.569637 0.242755 0.943038 0.606692 0.275539 0.975021 0.591176 0.307679 1.008432 0.577836 0.336596 1.045182 0.571342 0.315556 1.065232 0.589621 0.209202 0.769035 0.470239 0.256764 0.810073 0.460311 0.305128 0.850740 0.453445 0.309375 0.823680 0.485580 0.313337 0.796332 0.518143 0.314614 0.770105 0.550933 0.303717 0.766799 0.576800 0.206164 0.788321 0.536439 0.246741 0.830422 0.564019 0.286639 0.874462 0.590544 0.314640 0.846333 0.579538 0.341455 0.817361 0.567842 0.367339 0.788453 0.553991 0.368084 0.816025 0.547320 0.131225 0.780063 0.494895 
6.704000 0.331567 1.081094 0.517703 0.304683 1.101229 0.504088 0.310290 1.139771 0.526059 0.288024 1.134723 0.504918 0.276989 1.106686 0.495573 0.244794 1.012781 0.468114 0.217550 0.933593 0.463347 0.209156 0.852576 0.484659 0.283304 1.085204 0.450287 0.303341 1.021810 0.442136 0.322694 0.958800 0.433513 0.338756 0.957311 0.478800 0.351719 0.951850 0.524916 0.361445 0.943458 0.571261 0.359363 0.909694 0.564352 0.224022 1.056257 0.535762 0.232305 1.003046 0.575082 0.242845 0.949926 0.613895 0.276371 0.980110 0.595175 0.310062 1.010804 0.577439 0.339492 1.045560 0.563195 0.322303 1.067645 0.583243 0.200776 0.780297 0.469002 0.251147 0.817368 0.459325 0.302244 0.854196 0.452564 0.305270 0.825551 0.483467 0.308591 0.795569 0.514057 0.308857 0.766071 0.543689 0.297602 0.766806 0.569607 0.204897 0.797914 0.534718 0.249390 0.835470 0.562314 0.293525 0.875515 0.588622 0.317928 0.844512 0.574872 0.340638 0.812908 0.560991 0.363078 0.780984 0.547163 0.367246 0.808492 0.542400 0.127536 0.791589 0.500013 
6.736000 0.336560 1.077181 0.524031 0.309690 1.096096 0.509456 0.314298 1.135108 0.530691 0.292611 1.129044 0.509137 0.279462 1.102618 0.498459 0.241512 1.013460 0.466511 0.216915 0.933592 0.463280 0.206687 0.854048 0.488450 0.285687 1.083567 0.451099 0.301672 1.018661 0.445807 0.315764 0.953954 0.440268 0.333222 0.949406 0.484723 0.350030 0.941787 0.529141 0.365340 0.931978 0.573430 0.361535 0.898779 0.564978 0.224801 1.055648 0.535689 0.232955 1.000062 0.571858 0.241877 0.944483 0.607562 0.276020 0.975795 0.593278 0.310227 1.007613 0.580833 0.341514 1.041944 0.573455 0.321112 1.063902 0.590446 0.195251 0.781535 0.476557 0.246738 0.816067 0.463775 0.299098 0.849748 0.453912 0.302032 0.820965 0.484725 0.305462 0.791336 0.515671 0.305824 0.763203 0.546803 0.295714 0.765021 0.573224 0.202222 0.801456 0.540646 0.249527 0.836175 0.566965 0.295888 0.874938 0.591491 0.318269 0.842626 0.577199 0.339308 0.810169 0.562627 0.359092 0.776982 0.547345 0.364331 0.804298 0.542645 0.123798 0.799315 0.504231 
6.800000 0.336738 1.078045 0.505302 0.307796 1.097298 0.495097 0.310608 1.132534 0.522308 0.288363 1.128491 0.500744 0.274533 1.101811 0.490943 0.233896 1.011690 0.462160 0.206275 0.933330 0.460184 0.202033 0.852990 0.480137 0.278237 1.079729 0.444899 0.290024 1.013783 0.439644 0.299426 0.947785 0.435262 0.319033 0.940936 0.478980 0.339023 0.932978 0.522219 0.359348 0.924691 0.565395 0.360339 0.890335 0.564148 0.221465 1.052439 0.532513 0.227954 0.995987 0.567803 0.236548 0.940330 0.604346 0.270942 0.972251 0.590860 0.304964 1.004904 0.577740 0.334634 1.041247 0.567106 0.314625 1.063142 0.584388 0.197106 0.780803 0.461899 0.249668 0.816346 0.457808 0.303001 0.849429 0.456809 0.301293 0.818339 0.485462 0.300127 0.787230 0.515443 0.298371 0.757889 0.546686 0.286915 0.764520 0.571629 0.200045 0.798026 0.530796 0.243546 0.836763 0.559877 0.287084 0.876521 0.588110 0.309775 0.844362 0.574829 0.331830 0.812104 0.561084 0.352999 0.780735 0.543080 0.358071 0.807539 0.535200 0.123494 0.789135 0.497324 
6.836000 0.338987 1.066558 0.519984 0.307506 1.081951 0.510916 0.310566 1.121254 0.531905 0.286405 1.112128 0.514416 0.271322 1.087666 0.501353 0.228248 1.003872 0.460366 0.199094 0.926881 0.468944 0.200995 0.847367 0.490270 0.278186 1.062829 0.430697 0.290315 0.996817 0.438082 0.300419 0.930897 0.445635 0.320004 0.930588 0.489626 0.338990 0.928640 0.533805 0.357709 0.925054 0.577760 0.358673 0.891272 0.571492 0.234342 1.051167 0.527739 0.238328 0.996764 0.567135 0.243926 0.942775 0.606240 0.280297 0.969884 0.588861 0.316135 0.999289 0.574381 0.345261 1.035398 0.571931 0.325582 1.053090 0.593645 0.201815 0.774791 0.473301 0.252791 0.813521 0.466974 0.304958 0.850174 0.463311 0.306072 0.821072 0.493873 0.307158 0.790488 0.524298 0.305313 0.760420 0.553475 0.293324 0.759945 0.578984 0.202954 0.792874 0.541657 0.246481 0.832539 0.569109 0.290297 0.873557 0.595832 0.313520 0.840713 0.585256 0.335426 0.807382 0.574277 0.356506 0.773302 0.562541 0.363205 0.800021 0.556462 0.125419 0.781079 0.505347 
6.900000 0.345553 1.069487 0.517576 0.313336 1.085686 0.513614 0.323729 1.127416 0.524056 0.295271 1.117409 0.516094 0.278052 1.093114 0.505425 0.227253 1.010096 0.471485 0.198924 0.932084 0.477485 0.200875 0.850948 0.494767 0.272562 1.072999 0.440123 0.288693 1.007658 0.440896 0.303090 0.942241 0.442045 0.323839 0.938246 0.485328 0.342986 0.932531 0.529151 0.361581 0.925760 0.572945 0.361612 0.892033 0.566173 0.232129 1.057809 0.539005 0.240828 1.000466 0.572489 0.250221 0.943945 0.605935 0.284781 0.973677 0.589181 0.318787 1.005275 0.575367 0.348013 1.041459 0.571586 0.326666 1.061249 0.589780 0.201210 0.779258 0.474392 0.252595 0.816392 0.464243 0.304983 0.852644 0.456259 0.307221 0.825527 0.488581 0.309038 0.797425 0.521069 0.308151 0.768985 0.552663 0.299583 0.760455 0.578243 0.203990 0.793793 0.542929 0.248293 0.833099 0.568837 0.292606 0.873590 0.593991 0.317328 0.841970 0.583866 0.340147 0.809243 0.573499 0.362355 0.775209 0.563978 0.368260 0.802293 0.559007 0.124754 0.784334 0.509092 
6.932000 0.350971 1.066483 0.512903 0.318461 1.082330 0.509303 0.328711 1.124969 0.517342 0.300094 1.114520 0.510822 0.282288 1.090909 0.500110 0.229898 1.010122 0.466107 0.201820 0.932061 0.468366 0.201602 0.851687 0.488551 0.274551 1.076154 0.444912 0.290356 1.010971 0.441933 0.302860 0.945410 0.439960 0.322493 0.939433 0.483710 0.341806 0.931751 0.527234 0.360584 0.923182 0.570811 0.359843 0.889400 0.564260 0.236079 1.051144 0.535616 0.242309 0.995286 0.571587 0.252890 0.940440 0.608436 0.286398 0.972606 0.592307 0.319263 1.006769 0.579236 0.346040 1.046229 0.570133 0.323577 1.064863 0.588457 0.200513 0.779521 0.470154 0.252928 0.815735 0.459971 0.306284 0.850450 0.451300 0.307720 0.824218 0.484355 0.308561 0.797491 0.517824 0.306943 0.771117 0.550785 0.298626 0.761520 0.576032 0.201391 0.795575 0.538003 0.246603 0.831560 0.566445 0.291973 0.868710 0.593853 0.317982 0.837882 0.583743 0.342945 0.806651 0.572940 0.367219 0.774521 0.562377 0.371935 0.802190 0.559231 0.124863 0.785791 0.507999 
6.964000 0.342106 1.092353 0.525390 0.308766 1.097603 0.512150 0.303827 1.141233 0.518279 0.282430 1.122356 0.505690 0.267355 1.096750 0.494687 0.224186 1.009486 0.460533 0.194796 0.932454 0.471748 0.193989 0.854076 0.499734 0.270041 1.073215 0.431026 0.288026 1.008581 0.436894 0.303737 0.943908 0.443111 0.319914 0.938599 0.488104 0.332717 0.929030 0.533641 0.343806 0.918095 0.579140 0.343579 0.884759 0.570258 0.221164 1.059441 0.526244 0.230233 1.005540 0.564871 0.239465 0.952007 0.604707 0.272269 0.985648 0.593602 0.305340 1.018684 0.582051 0.337144 1.052001 0.570746 0.319088 1.074488 0.589315 0.192917 0.780432 0.488022 0.237093 0.826117 0.487894 0.280593 0.872116 0.494016 0.288847 0.838207 0.517357 0.296321 0.803782 0.541019 0.300349 0.769777 0.565328 0.292370 0.756355 0.588831 0.194488 0.803917 0.555808 0.239647 0.836458 0.591073 0.285745 0.869336 0.621221 0.309200 0.837289 0.606987 0.332886 0.805780 0.591916 0.356442 0.773943 0.576937 0.367471 0.798861 0.569660 0.116668 0.790954 0.518465 
7.000000 0.347219 1.087699 0.522620 0.315023 1.090298 0.506265 0.308666 1.134149 0.506821 0.288815 1.113314 0.494772 0.273490 1.087036 0.485803 0.229637 0.997387 0.459831 0.197470 0.921569 0.467330 0.195885 0.843916 0.494831 0.279951 1.059777 0.437488 0.299240 0.995355 0.437569 0.317426 0.930847 0.437086 0.327461 0.928564 0.484082 0.333474 0.924515 0.531722 0.339027 0.919112 0.579152 0.348130 0.887498 0.569589 0.217978 1.047148 0.524907 0.234899 0.991226 0.557737 0.251980 0.936116 0.591810 0.278506 0.976093 0.585530 0.306062 1.015546 0.579020 0.333067 1.055150 0.572107 0.310666 1.074357 0.589698 0.194625 0.770679 0.481703 0.235997 0.819769 0.475926 0.279213 0.867295 0.474383 0.290145 0.834763 0.498856 0.300728 0.800811 0.523211 0.306426 0.766544 0.545847 0.298684 0.755014 0.570475 0.198712 0.791805 0.548482 0.244164 0.826690 0.579113 0.289056 0.863850 0.608652 0.312331 0.833349 0.592770 0.335148 0.806386 0.572044 0.357233 0.779187 0.550230 0.360252 0.807410 0.550311 0.118645 0.782772 0.520237 
7.032000 0.342766 1.095577 0.521598 0.311055 1.092730 0.504230 0.297639 1.135027 0.504386 0.282043 1.111026 0.492069 0.266535 1.084888 0.484332 0.223638 0.995298 0.461448 0.197103 0.917697 0.469040 0.197005 0.842244 0.501016 0.273968 1.057088 0.435723 0.299491 0.995092 0.441443 0.323935 0.932846 0.446544 0.331837 0.931542 0.493895 0.337310 0.927386 0.541584 0.342324 0.921258 0.589012 0.352425 0.888959 0.582538 0.221317 1.044038 0.528998 0.244133 0.988823 0.559898 0.266823 0.933868 0.590343 0.290855 0.975361 0.583164 0.315175 1.016918 0.576427 0.338928 1.058378 0.569671 0.312665 1.075788 0.583384 0.195017 0.768232 0.493102 0.238344 0.815521 0.487382 0.282622 0.861810 0.488333 0.291232 0.828445 0.512877 0.300515 0.793861 0.537215 0.307162 0.759130 0.558962 0.297038 0.754417 0.584860 0.200385 0.794179 0.558661 0.247218 0.827785 0.590005 0.293782 0.861165 0.619478 0.316456 0.829716 0.603516 0.339835 0.801433 0.583099 0.363299 0.773658 0.562142 0.370499 0.800243 0.555449 0.120939 0.781233 0.528221 
7.068000 0.344624 1.100116 0.515600 0.312579 1.095661 0.499376 0.293061 1.134575 0.508430 0.280287 1.111333 0.492050 0.268403 1.083978 0.482046 0.237076 0.991158 0.452100 0.204564 0.915832 0.460745 0.201854 0.839363 0.490451 0.281208 1.056821 0.425867 0.307708 0.995952 0.435103 0.332047 0.934305 0.443985 0.337603 0.932702 0.491762 0.341527 0.928078 0.539631 0.343757 0.921232 0.587311 0.353673 0.888568 0.582198 0.227129 1.040920 0.517885 0.250451 0.989432 0.554529 0.273820 0.938637 0.591103 0.296766 0.979878 0.581470 0.319496 1.021466 0.572297 0.340496 1.063644 0.564194 0.314609 1.079405 0.580250 0.200475 0.765633 0.479619 0.240582 0.816083 0.475743 0.281493 0.865301 0.480152 0.291944 0.831115 0.502874 0.303171 0.795110 0.525046 0.309162 0.759071 0.545053 0.298023 0.752873 0.570354 0.202548 0.789082 0.546417 0.247137 0.824086 0.578979 0.291509 0.859947 0.610701 0.315330 0.830176 0.594378 0.337909 0.801665 0.574569 0.359256 0.773637 0.552100 0.363110 0.800858 0.545448 0.124939 0.778453 0.518254 
7.100000 0.338899 1.104953 0.517759 0.310912 1.103850 0.494847 0.285295 1.136382 0.511106 0.278566 1.118986 0.486081 0.267012 1.091072 0.477318 0.236773 0.996558 0.451271 0.204560 0.921488 0.458784 0.201811 0.845275 0.487471 0.281440 1.060997 0.424521 0.301974 0.997404 0.433311 0.320942 0.933569 0.442823 0.331433 0.935070 0.490345 0.340992 0.935551 0.537628 0.349664 0.935122 0.585278 0.355871 0.901242 0.585275 0.230932 1.045398 0.518586 0.258005 0.995809 0.555868 0.284794 0.945787 0.593111 0.309551 0.985626 0.584425 0.331681 1.026498 0.575290 0.349776 1.069566 0.569723 0.319566 1.083402 0.578030 0.197986 0.771701 0.476261 0.241293 0.819284 0.472679 0.285278 0.865793 0.474780 0.294144 0.832135 0.498585 0.303343 0.797329 0.522152 0.310685 0.762406 0.543573 0.300396 0.753333 0.568248 0.203563 0.795013 0.543389 0.249414 0.828969 0.575613 0.294596 0.864636 0.607275 0.316641 0.833221 0.591697 0.338411 0.804276 0.571515 0.359844 0.776893 0.549013 0.364317 0.804824 0.545939 0.123096 0.787042 0.513579 
7.136000 0.345846 1.103027 0.510849 0.315994 1.099055 0.490972 0.289326 1.129030 0.509671 0.281730 1.110824 0.485466 0.267448 1.082875 0.480947 0.227631 0.988050 0.469376 0.202333 0.910563 0.483870 0.209003 0.833442 0.512315 0.270840 1.047236 0.430639 0.293279 0.983814 0.434246 0.316743 0.921017 0.436278 0.335264 0.943521 0.474135 0.353786 0.964398 0.512850 0.371742 0.982158 0.552812 0.370139 0.950125 0.564480 0.218553 1.048961 0.525154 0.251320 0.994218 0.545809 0.283310 0.939899 0.566847 0.308046 0.980348 0.560431 0.332589 1.021167 0.555756 0.357665 1.061027 0.553333 0.335320 1.076035 0.574577 0.214401 0.759934 0.500845 0.248208 0.813476 0.490676 0.280968 0.868114 0.489317 0.298881 0.838456 0.513012 0.317138 0.807871 0.535324 0.334296 0.776189 0.556326 0.327631 0.770496 0.583246 0.218039 0.784211 0.568623 0.261400 0.827046 0.592684 0.304086 0.871796 0.609504 0.333812 0.846888 0.593807 0.361965 0.823244 0.573458 0.388310 0.798212 0.551810 0.382577 0.821864 0.537516 0.139206 0.767477 0.541643 
7.168000 0.369043 1.099695 0.500678 0.338206 1.097123 0.482125 0.312458 1.125873 0.504321 0.303771 1.109376 0.479295 0.288398 1.082528 0.473335 0.244714 0.991464 0.456291 0.214717 0.914772 0.462298 0.214045 0.836324 0.487156 0.287777 1.055948 0.427216 0.312165 0.993391 0.429841 0.337832 0.931317 0.429968 0.356226 0.963312 0.459364 0.375449 0.994582 0.488708 0.395065 1.022550 0.518981 0.402101 0.992255 0.533607 0.241356 1.040995 0.523537 0.276631 0.989058 0.547074 0.310873 0.937445 0.570376 0.329002 0.980309 0.558805 0.348791 1.023109 0.549650 0.371166 1.064041 0.543956 0.352831 1.074705 0.570940 0.215324 0.763339 0.472108 0.253513 0.812213 0.453387 0.290453 0.864011 0.440641 0.306445 0.839238 0.470610 0.321794 0.812221 0.499349 0.332043 0.783513 0.526871 0.325790 0.775362 0.553186 0.215304 0.781927 0.538797 0.255941 0.824434 0.565187 0.295416 0.869798 0.588310 0.325954 0.848364 0.569322 0.354839 0.831311 0.544526 0.382437 0.815688 0.517857 0.375114 0.843245 0.520153 0.139832 0.773571 0.516473 
7.200000 0.370281 1.110471 0.485014 0.337307 1.103469 0.471805 0.311926 1.127785 0.498799 0.301419 1.110298 0.475168 0.288493 1.082056 0.469028 0.252957 0.986742 0.451651 0.217799 0.912507 0.460582 0.214713 0.834339 0.486161 0.291566 1.052370 0.419689 0.313470 0.989184 0.427174 0.335333 0.926199 0.434309 0.355478 0.961930 0.458432 0.378024 0.997077 0.481082 0.401568 1.029992 0.504024 0.414509 1.002945 0.520618 0.243632 1.039182 0.515507 0.281677 0.991211 0.542836 0.318898 0.943627 0.569995 0.337576 0.984883 0.552900 0.357879 1.026399 0.537807 0.378184 1.068303 0.525716 0.367829 1.080185 0.556210 0.214287 0.761068 0.472909 0.253799 0.806740 0.450419 0.292501 0.855122 0.432583 0.307307 0.833159 0.465269 0.321761 0.808763 0.496806 0.332055 0.782390 0.526900 0.330477 0.771381 0.552923 0.213383 0.781343 0.538942 0.254205 0.825470 0.562795 0.294452 0.871248 0.584708 0.325449 0.849136 0.567155 0.354629 0.829705 0.544946 0.382657 0.810905 0.520265 0.375965 0.838531 0.521039 0.137616 0.773060 0.505962 
7.236000 0.366350 1.104527 0.464003 0.333679 1.098505 0.478333 0.329203 1.133624 0.504526 0.307922 1.110918 0.501194 0.295818 1.084323 0.488175 0.261470 0.994519 0.447252 0.228731 0.918881 0.453761 0.226544 0.842286 0.483690 0.300498 1.060058 0.417555 0.318404 0.995208 0.420081 0.335912 0.930265 0.423308 0.364269 0.962746 0.442798 0.393973 0.994828 0.461673 0.425622 1.024439 0.479505 0.443476 0.995051 0.481107 0.252558 1.043062 0.512754 0.290116 1.011194 0.557837 0.326811 0.979976 0.603150 0.345571 1.005536 0.566365 0.367196 1.030852 0.530563 0.390005 1.055363 0.495048 0.403657 1.078752 0.516286 0.227791 0.768444 0.474479 0.263424 0.811825 0.442253 0.298949 0.856814 0.412010 0.316929 0.842009 0.447104 0.334141 0.825820 0.482021 0.349013 0.807298 0.515692 0.356834 0.791182 0.537545 0.226017 0.792157 0.539199 0.260664 0.842894 0.559076 0.293935 0.895171 0.577540 0.326305 0.873874 0.562129 0.358214 0.854556 0.543089 0.389454 0.836596 0.521724 0.382896 0.864181 0.523576 0.152352 0.777955 0.508976 
7.272000 0.343082 1.110854 0.433760 0.325450 1.090072 0.457667 0.314160 1.119611 0.488478 0.307581 1.089101 0.489783 0.295020 1.063746 0.474954 0.258510 0.977230 0.427654 0.229081 0.900654 0.437500 0.237789 0.826207 0.469569 0.304905 1.039893 0.400941 0.335180 0.980907 0.412365 0.365190 0.922295 0.423951 0.390413 0.961692 0.429567 0.418204 1.000435 0.433058 0.447842 1.036885 0.435251 0.471657 1.012371 0.440227 0.252320 1.023996 0.493861 0.289225 1.015753 0.548688 0.324641 1.009944 0.604197 0.341722 1.026483 0.561796 0.362980 1.043135 0.520909 0.386957 1.058587 0.480905 0.408109 1.072764 0.457825 0.255889 0.754282 0.462833 0.283825 0.806614 0.436974 0.312153 0.859493 0.412458 0.326522 0.849391 0.450919 0.340419 0.836303 0.488858 0.351826 0.818215 0.525126 0.361081 0.800281 0.544859 0.237768 0.778153 0.527065 0.253604 0.838066 0.546220 0.267369 0.899007 0.563480 0.305813 0.885440 0.554754 0.343944 0.872437 0.543022 0.381354 0.860211 0.529673 0.371234 0.884207 0.518069 0.178554 0.742912 0.482359 
7.304000 0.338459 1.113152 0.439194 0.320191 1.093218 0.463252 0.307372 1.124227 0.492020 0.301189 1.093705 0.494405 0.292872 1.068033 0.477679 0.270850 0.980404 0.422837 0.241486 0.903913 0.430357 0.242325 0.833327 0.469733 0.325836 1.037005 0.398793 0.354345 0.977954 0.414886 0.382386 0.918652 0.431433 0.404216 0.961469 0.433016 0.427623 1.003610 0.433010 0.451764 1.045314 0.432372 0.481087 1.032050 0.444762 0.263015 1.030643 0.486308 0.293501 1.026523 0.545683 0.323191 1.023646 0.604907 0.340995 1.037009 0.561251 0.362346 1.051579 0.518883 0.386334 1.065935 0.477220 0.407421 1.077133 0.452292 0.253974 0.759914 0.470123 0.285410 0.811608 0.446190 0.318330 0.864781 0.425490 0.329827 0.851311 0.463612 0.340856 0.836850 0.501508 0.349298 0.819780 0.538315 0.362186 0.798193 0.551091 0.236922 0.792424 0.532664 0.256476 0.852795 0.547579 0.274143 0.914054 0.560293 0.311044 0.895554 0.554514 0.347681 0.877711 0.545407 0.383572 0.860611 0.532919 0.379091 0.884814 0.518402 0.175329 0.756599 0.486927 
7.336000 0.344117 1.130022 0.449431 0.330080 1.100001 0.464038 0.298338 1.117061 0.489596 0.304676 1.086608 0.486719 0.297252 1.060542 0.469985 0.278932 0.972054 0.417713 0.246816 0.896765 0.425411 0.247635 0.825694 0.464158 0.328928 1.034136 0.397373 0.361496 0.978376 0.416777 0.393533 0.922300 0.436356 0.414764 0.965137 0.432847 0.437612 1.007254 0.428062 0.461241 1.048769 0.422832 0.492961 1.061373 0.427391 0.264515 1.019166 0.482693 0.296523 1.026755 0.540942 0.326991 1.036898 0.599048 0.347959 1.047417 0.556275 0.372945 1.058895 0.515157 0.400413 1.071045 0.474519 0.420617 1.081431 0.448492 0.258705 0.752205 0.463626 0.294754 0.801669 0.444894 0.333918 0.850794 0.433831 0.334801 0.835789 0.473541 0.335943 0.818879 0.513952 0.332598 0.799066 0.550788 0.338010 0.776987 0.567498 0.241958 0.785515 0.527423 0.258118 0.846722 0.545570 0.271487 0.909042 0.562018 0.306640 0.887546 0.557767 0.341163 0.865607 0.551195 0.375436 0.843884 0.543399 0.375490 0.869324 0.530745 0.179348 0.749421 0.482041 
7.372000 0.339080 1.118431 0.428377 0.328008 1.092743 0.451456 0.297332 1.114764 0.474917 0.305105 1.084842 0.479468 0.299314 1.058399 0.462739 0.286010 0.967916 0.411837 0.256897 0.891207 0.418831 0.253769 0.823270 0.462524 0.339320 1.027528 0.393014 0.370403 0.971942 0.415521 0.401098 0.916349 0.438192 0.421764 0.959784 0.433640 0.443879 1.002399 0.428284 0.466808 1.044632 0.421668 0.500714 1.043439 0.414742 0.270866 1.016597 0.475701 0.302194 1.029540 0.533232 0.332292 1.043467 0.590466 0.352113 1.051095 0.546469 0.376292 1.061122 0.504436 0.403609 1.072245 0.463215 0.425854 1.081976 0.438603 0.263406 0.749607 0.465412 0.298316 0.800598 0.449157 0.335603 0.851649 0.441067 0.335682 0.835354 0.480311 0.336590 0.816623 0.520253 0.332525 0.796142 0.556503 0.336853 0.774641 0.574241 0.244341 0.787216 0.527284 0.260830 0.848726 0.543030 0.273946 0.911694 0.557595 0.307980 0.888751 0.558281 0.341017 0.863997 0.556517 0.374129 0.839323 0.551913 0.370518 0.865101 0.540558 0.182276 0.750286 0.478654 
7.440000 0.371934 1.099070 0.420074 0.358313 1.072112 0.439890 0.328506 1.093848 0.464658 0.334351 1.063216 0.466414 0.322445 1.037761 0.452154 0.288578 0.951055 0.408173 0.268606 0.871749 0.413275 0.267172 0.807706 0.461476 0.333086 1.018959 0.393785 0.372545 0.967648 0.412345 0.411805 0.916096 0.430417 0.431045 0.960263 0.431220 0.452072 1.003598 0.429006 0.473822 1.046557 0.425302 0.505176 1.049827 0.411267 0.269021 0.992639 0.476527 0.304106 1.020282 0.526400 0.338190 1.049263 0.575528 0.369692 1.052975 0.539056 0.402441 1.058554 0.503300 0.434763 1.067088 0.465991 0.438425 1.090037 0.440550 0.284265 0.736905 0.474662 0.314262 0.792391 0.464645 0.347411 0.846947 0.462049 0.343294 0.830503 0.500949 0.338435 0.812601 0.540705 0.330606 0.793222 0.576719 0.337358 0.771716 0.593663 0.252432 0.774589 0.526981 0.259414 0.838428 0.539642 0.262843 0.902746 0.551141 0.300255 0.886413 0.557622 0.337441 0.868672 0.562820 0.374191 0.849927 0.566622 0.368724 0.876612 0.558626 0.202718 0.729995 0.472009 
7.472000 0.372642 1.095938 0.418966 0.357334 1.071599 0.441036 0.334247 1.098037 0.468095 0.335502 1.066772 0.470049 0.326412 1.040756 0.454318 0.301721 0.951632 0.407201 0.279405 0.872717 0.413752 0.276688 0.810336 0.464168 0.352886 1.014067 0.394099 0.385877 0.959616 0.417387 0.419052 0.904790 0.439940 0.436733 0.949242 0.439230 0.454353 0.994005 0.438350 0.472248 1.038428 0.436880 0.501500 1.044783 0.420122 0.277641 0.999589 0.470089 0.310396 1.024020 0.523438 0.342769 1.048943 0.576372 0.373094 1.049797 0.538680 0.404578 1.052506 0.501487 0.434969 1.058919 0.463135 0.437454 1.084780 0.440532 0.293272 0.740177 0.481173 0.325646 0.794460 0.471850 0.359370 0.848630 0.466384 0.352170 0.833079 0.505044 0.345546 0.815460 0.543397 0.337150 0.796987 0.579928 0.346924 0.775316 0.595112 0.257157 0.779620 0.529415 0.264512 0.844196 0.539396 0.268885 0.908918 0.546780 0.305449 0.891577 0.555641 0.341860 0.872981 0.562687 0.378108 0.853992 0.569003 0.373324 0.881448 0.563734 0.212619 0.730812 0.469766 
7.504000 0.353004 1.113261 0.477541 0.334048 1.083280 0.485434 0.302693 1.099189 0.511697 0.305681 1.069134 0.503675 0.305303 1.043614 0.484173 0.310802 0.958235 0.422993 0.290689 0.878181 0.417422 0.281757 0.802930 0.448806 0.339485 1.033203 0.406437 0.384649 0.983601 0.411121 0.429575 0.933544 0.416364 0.444003 0.979116 0.418555 0.459663 1.024590 0.420287 0.476587 1.069452 0.421317 0.508353 1.056259 0.423506 0.292221 0.992386 0.494619 0.329772 1.035747 0.528434 0.366280 1.079711 0.560860 0.388409 1.081742 0.517677 0.411731 1.085246 0.474727 0.432420 1.090531 0.430546 0.432662 1.101425 0.397949 0.293532 0.729428 0.446287 0.326544 0.779209 0.463837 0.358561 0.829056 0.485899 0.348835 0.798879 0.513828 0.339172 0.768087 0.543387 0.323753 0.738753 0.569013 0.302160 0.727046 0.582997 0.257756 0.757531 0.502680 0.265970 0.810980 0.541750 0.269761 0.863780 0.579217 0.304133 0.840673 0.579994 0.339613 0.820314 0.576076 0.376628 0.803640 0.569354 0.374509 0.832311 0.568645 0.213619 0.727727 0.438688 
7.572000 0.353962 1.108766 0.477770 0.339612 1.077554 0.489003 0.307443 1.092638 0.515031 0.313612 1.062514 0.509527 0.311497 1.038265 0.488963 0.312056 0.957288 0.422610 0.294887 0.877198 0.415629 0.294248 0.802013 0.445819 0.348771 1.030005 0.409014 0.391219 0.977623 0.414354 0.433301 0.925016 0.419420 0.445412 0.971227 0.418529 0.458380 1.017513 0.417004 0.473024 1.063137 0.414880 0.502313 1.053561 0.429851 0.299516 0.990489 0.496506 0.336305 1.036216 0.527599 0.371772 1.082779 0.557386 0.394179 1.084202 0.514176 0.416216 1.086686 0.470673 0.433659 1.091493 0.426084 0.439901 1.111167 0.398628 0.318073 0.731563 0.444337 0.343369 0.787046 0.462701 0.366604 0.842430 0.485125 0.357380 0.811670 0.512775 0.345495 0.781078 0.541589 0.330094 0.751569 0.569740 0.307944 0.740053 0.583009 0.270890 0.750964 0.495715 0.267465 0.806262 0.530782 0.263097 0.860654 0.564951 0.301262 0.845554 0.571426 0.340555 0.832786 0.573447 0.380319 0.821759 0.572193 0.374057 0.849437 0.568238 0.239718 0.720755 0.422303 
7.604000 0.357171 1.100444 0.486884 0.340446 1.069556 0.495416 0.307863 1.085221 0.520821 0.312600 1.055189 0.513649 0.312557 1.031554 0.492553 0.320126 0.954207 0.423045 0.306488 0.873425 0.416165 0.304570 0.799431 0.449141 0.352448 1.029772 0.409948 0.393878 0.976820 0.414194 0.435054 0.923562 0.417942 0.447802 0.969227 0.415793 0.462768 1.014894 0.413783 0.480011 1.059371 0.413170 0.507633 1.047269 0.429844 0.303182 0.987736 0.496253 0.336508 1.036002 0.527748 0.368763 1.084596 0.558167 0.394291 1.084374 0.516691 0.420792 1.085219 0.475359 0.445043 1.087781 0.433036 0.454908 1.111156 0.409749 0.330118 0.729822 0.452947 0.351519 0.786896 0.470091 0.371882 0.843586 0.493102 0.362953 0.814121 0.522303 0.350772 0.784774 0.552500 0.336264 0.756353 0.580166 0.311409 0.748008 0.590862 0.280435 0.750230 0.500611 0.272683 0.805246 0.534925 0.265028 0.859090 0.568449 0.304062 0.846774 0.577129 0.344805 0.838818 0.580185 0.386053 0.834690 0.579099 0.375742 0.860667 0.571849 0.253584 0.715919 0.422622 
7.668000 0.350789 1.105468 0.484710 0.339198 1.073008 0.495664 0.302579 1.084415 0.517481 0.313120 1.055225 0.514062 0.314597 1.031072 0.493423 0.326595 0.950975 0.427814 0.316599 0.869575 0.420768 0.311427 0.795298 0.452725 0.357786 1.026290 0.414842 0.402326 0.975767 0.421793 0.446911 0.924779 0.428034 0.457988 0.970697 0.425397 0.468380 1.017544 0.422624 0.480089 1.063693 0.421578 0.509192 1.049880 0.433573 0.307109 0.984135 0.500270 0.335061 1.035797 0.531697 0.362057 1.087714 0.561570 0.387469 1.087351 0.519977 0.414460 1.087371 0.478828 0.439583 1.088202 0.436968 0.445266 1.117212 0.419572 0.334667 0.724850 0.457195 0.357320 0.779319 0.478898 0.377331 0.834167 0.505168 0.363544 0.805133 0.532639 0.349215 0.775109 0.560999 0.334785 0.745539 0.587001 0.307706 0.740664 0.593298 0.283356 0.747147 0.502019 0.273860 0.802127 0.536142 0.263695 0.856284 0.569097 0.302019 0.844426 0.580981 0.342338 0.836906 0.586948 0.383644 0.833406 0.587455 0.375646 0.858464 0.575782 0.260779 0.713093 0.424827 
7.704000 0.361789 1.109759 0.487971 0.350080 1.076760 0.497604 0.313205 1.087472 0.518557 0.324096 1.058497 0.514452 0.323934 1.032867 0.495635 0.329977 0.947974 0.435417 0.324142 0.865876 0.427591 0.321457 0.789001 0.455513 0.360549 1.022949 0.416088 0.404621 0.972769 0.426017 0.448591 0.922494 0.434476 0.458738 0.968830 0.427333 0.469786 1.015148 0.420273 0.482139 1.061060 0.412881 0.509532 1.055326 0.432789 0.311812 0.987601 0.505637 0.342240 1.040562 0.532090 0.371675 1.093821 0.557518 0.397322 1.091680 0.516133 0.423863 1.089837 0.474699 0.445825 1.089332 0.431902 0.442990 1.123492 0.430781 0.350511 0.720777 0.460691 0.367847 0.776999 0.483946 0.382608 0.833820 0.511970 0.368244 0.804060 0.538539 0.352427 0.772924 0.564801 0.335506 0.741595 0.586608 0.310118 0.730529 0.592109 0.294140 0.734251 0.497620 0.277647 0.785377 0.533332 0.264976 0.836994 0.567048 0.304735 0.836461 0.581659 0.345899 0.844909 0.585346 0.386899 0.856941 0.584447 0.374926 0.879271 0.570658 0.281494 0.704347 0.421232 
7.768000 0.361199 1.099725 0.496617 0.344450 1.068203 0.503438 0.306831 1.082532 0.520979 0.314597 1.052597 0.516577 0.321821 1.027656 0.498031 0.351512 0.946796 0.437819 0.339458 0.865913 0.427959 0.337307 0.789023 0.456082 0.365994 1.026091 0.418886 0.412289 0.977453 0.416140 0.458946 0.929427 0.412158 0.466359 0.976956 0.412464 0.474649 1.024484 0.413306 0.483462 1.071294 0.417749 0.504497 1.059576 0.442201 0.317844 0.980377 0.503973 0.342094 1.032052 0.537630 0.365173 1.083854 0.570790 0.392883 1.077581 0.531371 0.421991 1.072930 0.492499 0.448256 1.071762 0.452969 0.459073 1.103308 0.461683 0.370319 0.723782 0.468328 0.383130 0.781544 0.493741 0.394195 0.839581 0.520677 0.373522 0.812631 0.545672 0.351797 0.785357 0.570024 0.328034 0.758503 0.592213 0.304418 0.744229 0.598010 0.306416 0.730434 0.490495 0.283814 0.780443 0.523800 0.271396 0.836999 0.547789 0.301551 0.850754 0.573695 0.334218 0.869184 0.591151 0.368418 0.890408 0.600463 0.359629 0.905586 0.577520 0.314655 0.702591 0.410057 
7.800000 0.376504 1.104112 0.493927 0.355892 1.075236 0.501958 0.323744 1.093412 0.525929 0.326016 1.062972 0.519308 0.331003 1.037311 0.500958 0.353685 0.952714 0.444198 0.355908 0.871335 0.431978 0.348545 0.794715 0.457263 0.371054 1.031072 0.428434 0.416557 0.980669 0.430037 0.463314 0.932348 0.430719 0.470663 0.980129 0.425831 0.478260 1.027895 0.421461 0.484272 1.075432 0.419040 0.507819 1.069963 0.443278 0.325854 0.984200 0.514483 0.356264 1.031724 0.549679 0.385239 1.080031 0.583804 0.409617 1.073403 0.542328 0.434073 1.069101 0.500617 0.451823 1.071423 0.456504 0.454375 1.105541 0.460277 0.377311 0.727675 0.470144 0.392198 0.784729 0.496817 0.405946 0.841538 0.524915 0.381845 0.816829 0.549034 0.356729 0.792318 0.572623 0.328933 0.768602 0.594210 0.304450 0.755726 0.599700 0.312419 0.737520 0.488655 0.291592 0.788369 0.522313 0.281214 0.845101 0.548955 0.315148 0.850439 0.574120 0.352461 0.860889 0.589096 0.391518 0.873673 0.596864 0.385814 0.891938 0.575256 0.330360 0.709925 0.404444 
7.832000 0.370859 1.103357 0.492087 0.353962 1.072054 0.500530 0.323427 1.085677 0.528599 0.328177 1.055985 0.520149 0.334805 1.030752 0.501634 0.362246 0.947814 0.444524 0.365639 0.865820 0.434440 0.354812 0.789440 0.461457 0.368919 1.028655 0.431232 0.421184 0.985844 0.433013 0.473145 0.944180 0.432301 0.473535 0.992858 0.428010 0.475691 1.040930 0.422855 0.478786 1.088870 0.417062 0.504846 1.089768 0.439509 0.325773 0.973553 0.513375 0.352216 1.023765 0.547827 0.377868 1.074560 0.580845 0.405432 1.075710 0.540639 0.432200 1.077633 0.499390 0.449369 1.081721 0.454675 0.446233 1.115876 0.456524 0.380236 0.722569 0.481616 0.396930 0.778346 0.507973 0.414230 0.833273 0.536630 0.383054 0.812119 0.555775 0.350009 0.791406 0.574438 0.316629 0.771145 0.591917 0.294441 0.755764 0.599964 0.316412 0.732881 0.490043 0.289203 0.783080 0.519529 0.265400 0.836102 0.545542 0.296765 0.837707 0.574126 0.332093 0.845910 0.594369 0.369237 0.856788 0.608332 0.364660 0.877102 0.588352 0.343835 0.702848 0.408250 
7.868000 0.389695 1.100920 0.506903 0.369426 1.070697 0.505115 0.339336 1.077890 0.535891 0.341066 1.052019 0.518418 0.345583 1.026184 0.499686 0.366403 0.941459 0.441109 0.375172 0.859272 0.435824 0.366636 0.782563 0.464689 0.374417 1.021734 0.427764 0.428501 0.981674 0.434423 0.482874 0.942225 0.440181 0.482243 0.989693 0.431967 0.482412 1.037267 0.424069 0.483009 1.085295 0.418830 0.503727 1.086384 0.446383 0.328684 0.967279 0.508915 0.377560 0.993261 0.546465 0.426220 1.019250 0.583931 0.436353 1.035577 0.539487 0.445099 1.052641 0.495131 0.447847 1.071012 0.451053 0.441545 1.102302 0.463408 0.394144 0.719288 0.492271 0.405861 0.775728 0.520131 0.416746 0.832325 0.550914 0.385705 0.808806 0.567405 0.353974 0.784129 0.583471 0.323359 0.757582 0.596138 0.300662 0.740926 0.597928 0.328354 0.723149 0.488337 0.300459 0.774816 0.513028 0.276169 0.828855 0.534649 0.299922 0.830752 0.570279 0.332438 0.842140 0.595382 0.365724 0.855188 0.617644 0.363297 0.873911 0.596359 0.366126 0.693953 0.413636 
7.900000 0.400735 1.091021 0.512562 0.375744 1.064658 0.510402 0.346093 1.076519 0.540403 0.344168 1.050692 0.522898 0.349252 1.025015 0.504169 0.371322 0.940284 0.445879 0.379563 0.858304 0.435851 0.377547 0.780138 0.462695 0.381362 1.021122 0.437793 0.433899 0.978529 0.438436 0.486919 0.936946 0.436679 0.487726 0.985119 0.431702 0.488472 1.033109 0.426461 0.488120 1.081017 0.421208 0.507290 1.089320 0.448487 0.327671 0.962783 0.511167 0.376225 0.987612 0.549037 0.424117 1.012743 0.586347 0.437769 1.026562 0.541593 0.450097 1.043372 0.497338 0.454316 1.066426 0.454688 0.443280 1.098636 0.458530 0.409746 0.719842 0.492615 0.415088 0.775091 0.524954 0.418906 0.830551 0.557820 0.390172 0.803513 0.572841 0.360816 0.776294 0.587014 0.332232 0.747975 0.599435 0.307953 0.733869 0.596704 0.344867 0.716852 0.483393 0.313153 0.766383 0.507686 0.286708 0.819786 0.529287 0.309877 0.826705 0.563893 0.337130 0.837613 0.593654 0.367023 0.850722 0.619001 0.368202 0.869687 0.597523 0.386176 0.692494 0.413746 
7.936000 0.404849 1.084636 0.517317 0.380418 1.057635 0.518358 0.350552 1.072900 0.546683 0.348771 1.045126 0.532443 0.350594 1.020854 0.511288 0.363387 0.939401 0.445282 0.382278 0.859542 0.434279 0.379953 0.780236 0.455513 0.386637 1.017233 0.437951 0.436918 0.972496 0.446101 0.487531 0.927951 0.453520 0.491973 0.975226 0.445858 0.496380 1.022631 0.438443 0.500785 1.069999 0.430838 0.520015 1.084371 0.455485 0.332145 0.965960 0.515837 0.383057 0.985311 0.554588 0.433359 1.005403 0.593089 0.445047 1.024294 0.549929 0.456881 1.044267 0.507108 0.465783 1.065859 0.464703 0.457857 1.097688 0.474786 0.412243 0.717772 0.480167 0.421246 0.770102 0.517498 0.427625 0.822825 0.555589 0.399337 0.794823 0.569548 0.370975 0.765557 0.582597 0.343830 0.735177 0.592241 0.317631 0.728674 0.584007 0.346581 0.715335 0.469824 0.320263 0.767863 0.493722 0.299456 0.823683 0.515277 0.322697 0.828330 0.550190 0.349043 0.836173 0.581759 0.377354 0.845843 0.610928 0.378376 0.866349 0.591121 0.392883 0.697490 0.395408 
7.968000 0.405782 1.086405 0.526622 0.384023 1.057479 0.523802 0.349374 1.069444 0.547722 0.351997 1.042002 0.532919 0.355784 1.017098 0.512666 0.374117 0.935044 0.447368 0.387626 0.854553 0.432293 0.392422 0.775174 0.453416 0.390726 1.014315 0.434500 0.437788 0.965468 0.435663 0.485675 0.918300 0.436097 0.492226 0.966587 0.434581 0.498490 1.014561 0.431797 0.503007 1.062381 0.427364 0.519803 1.072489 0.455305 0.337116 0.964203 0.513604 0.388403 0.985299 0.550637 0.439550 1.005540 0.587261 0.448530 1.023701 0.543094 0.457121 1.042937 0.499366 0.462407 1.063701 0.456391 0.458682 1.096833 0.464374 0.431367 0.715671 0.474794 0.434655 0.768085 0.512680 0.430787 0.821327 0.551899 0.412069 0.786575 0.567240 0.393100 0.750655 0.581769 0.375254 0.714424 0.591247 0.350180 0.704949 0.582439 0.363174 0.708230 0.468716 0.332903 0.757178 0.496045 0.312036 0.812130 0.520091 0.334605 0.822229 0.554371 0.360534 0.835724 0.584402 0.388641 0.851314 0.611019 0.388220 0.869916 0.589394 0.409086 0.692701 0.397014 
8.004000 0.409828 1.082859 0.520423 0.387121 1.054544 0.520995 0.354904 1.069366 0.547001 0.355437 1.041099 0.533652 0.358653 1.016110 0.513787 0.374819 0.934282 0.449071 0.395227 0.854278 0.440576 0.392509 0.773590 0.457516 0.391142 1.013613 0.433574 0.440166 0.967317 0.439425 0.488699 0.922121 0.445839 0.492952 0.970727 0.442921 0.499232 1.018494 0.438479 0.507220 1.065768 0.430858 0.521054 1.080724 0.458533 0.341157 0.966029 0.516517 0.394620 0.988517 0.549546 0.448213 1.009024 0.581980 0.454523 1.027234 0.537377 0.460609 1.048615 0.494220 0.463281 1.073088 0.453125 0.459645 1.105232 0.464637 0.425713 0.709377 0.474804 0.438069 0.762182 0.509862 0.443468 0.816194 0.547349 0.429155 0.782022 0.567599 0.414844 0.746539 0.587364 0.398652 0.712012 0.601534 0.371158 0.707301 0.597361 0.357292 0.709128 0.470358 0.334886 0.760574 0.499980 0.322885 0.817009 0.525901 0.348485 0.823287 0.558964 0.377484 0.832658 0.587647 0.408594 0.843759 0.613114 0.407103 0.863380 0.592412 0.399096 0.692145 0.397759 
8.036000 0.402846 1.069680 0.528396 0.380199 1.041590 0.526962 0.347276 1.056125 0.552617 0.347920 1.028436 0.538107 0.355342 1.005987 0.516615 0.385834 0.933205 0.446999 0.406628 0.854246 0.435146 0.399751 0.774252 0.449669 0.398390 1.014267 0.437855 0.444941 0.964967 0.436785 0.491346 0.916768 0.434853 0.498812 0.963964 0.441410 0.507158 1.011118 0.447707 0.515466 1.057085 0.456464 0.513844 1.047102 0.489252 0.353499 0.957191 0.517667 0.383470 1.006268 0.549985 0.411707 1.055604 0.580932 0.433152 1.061635 0.537308 0.455037 1.070713 0.494164 0.472570 1.081737 0.450685 0.487685 1.106625 0.469168 0.424303 0.703851 0.446364 0.444817 0.753809 0.477043 0.462897 0.803988 0.510938 0.453130 0.769523 0.533407 0.442944 0.734658 0.557089 0.433938 0.699915 0.578994 0.416339 0.681274 0.590798 0.363900 0.716443 0.478374 0.354237 0.770902 0.512786 0.344597 0.825684 0.545579 0.377206 0.810388 0.566836 0.410847 0.796157 0.586556 0.444825 0.782670 0.605419 0.438415 0.809529 0.598466 0.373797 0.696541 0.391061 
8.068000 0.400110 1.083276 0.534502 0.384516 1.050337 0.534330 0.346127 1.058930 0.553069 0.355260 1.030866 0.542737 0.360614 1.007242 0.521686 0.384611 0.930758 0.453945 0.403706 0.851605 0.438389 0.409440 0.770298 0.451770 0.391257 1.012150 0.439882 0.447364 0.975071 0.443114 0.502292 0.937437 0.443663 0.499121 0.985664 0.446477 0.498668 1.033651 0.449893 0.501370 1.081755 0.454615 0.506582 1.079673 0.488702 0.360535 0.956927 0.527342 0.386011 1.011754 0.553873 0.409525 1.066599 0.579077 0.426113 1.065984 0.532816 0.444409 1.068036 0.486988 0.458033 1.075003 0.442041 0.457046 1.108780 0.448607 0.445720 0.704964 0.448564 0.463434 0.756244 0.479134 0.478781 0.807041 0.514622 0.467551 0.772042 0.535862 0.454632 0.736235 0.558457 0.443039 0.701033 0.578481 0.430002 0.680046 0.592104 0.383993 0.706433 0.479366 0.366190 0.756602 0.516185 0.350227 0.807002 0.551015 0.385904 0.793467 0.568338 0.421832 0.780715 0.585486 0.457470 0.767936 0.603278 0.450552 0.794969 0.598708 0.387046 0.691130 0.393859 
8.104000 0.406786 1.072760 0.543463 0.392271 1.039573 0.540471 0.353166 1.044989 0.558947 0.363464 1.018282 0.546290 0.369240 0.993625 0.526355 0.395017 0.914142 0.461479 0.406338 0.831918 0.455851 0.407184 0.748624 0.458802 0.389854 0.994335 0.440962 0.448976 0.963011 0.439251 0.507776 0.930839 0.437106 0.501663 0.977301 0.446468 0.499714 1.024717 0.455045 0.500902 1.072142 0.462337 0.500108 1.090097 0.491366 0.374413 0.942867 0.534530 0.395789 1.001403 0.557121 0.415222 1.059714 0.579163 0.429056 1.058056 0.532309 0.445117 1.059118 0.486043 0.456756 1.065485 0.440807 0.452097 1.099156 0.446485 0.426111 0.681075 0.432406 0.466437 0.717344 0.462441 0.505778 0.749253 0.499493 0.499702 0.708336 0.509861 0.494930 0.665624 0.519876 0.485737 0.625753 0.526540 0.461696 0.619365 0.540019 0.390026 0.683215 0.489776 0.398828 0.720462 0.541448 0.407505 0.757839 0.592400 0.435202 0.726210 0.588959 0.463099 0.694635 0.585808 0.490680 0.662994 0.582343 0.494828 0.689382 0.591328 0.351024 0.676166 0.417026 
8.140000 0.407500 1.066798 0.534514 0.393501 1.033619 0.540774 0.356535 1.043353 0.560872 0.366452 1.014518 0.553876 0.372113 0.988437 0.535729 0.397835 0.905120 0.474863 0.406678 0.822728 0.477257 0.421104 0.741258 0.476672 0.398673 0.982899 0.444664 0.456570 0.948966 0.446422 0.514310 0.913488 0.448561 0.510738 0.960831 0.448401 0.507126 1.008551 0.446933 0.502414 1.056530 0.444433 0.498203 1.078037 0.470826 0.381635 0.945236 0.544114 0.394847 1.009595 0.556638 0.407107 1.073718 0.568865 0.427087 1.057996 0.527103 0.446859 1.043835 0.484130 0.458319 1.033862 0.439613 0.446279 1.064543 0.431477 0.452245 0.679745 0.449156 0.511332 0.675814 0.472659 0.570968 0.670828 0.495924 0.550801 0.634036 0.491198 0.530896 0.597143 0.486887 0.508893 0.562556 0.488818 0.502746 0.554748 0.515221 0.412161 0.672024 0.501689 0.446929 0.687243 0.553114 0.481791 0.702913 0.603448 0.496073 0.669662 0.581612 0.510980 0.635895 0.561053 0.525517 0.601202 0.541808 0.552242 0.592715 0.546642 0.379037 0.662626 0.426805 
8.172000 0.406964 1.060393 0.541185 0.399402 1.025232 0.546364 0.355693 1.026570 0.547035 0.373146 1.000889 0.549904 0.378880 0.973463 0.534175 0.404318 0.885681 0.480460 0.414284 0.802779 0.483896 0.432923 0.721041 0.485211 0.393566 0.960511 0.443159 0.456793 0.938324 0.443448 0.519665 0.915792 0.443186 0.511580 0.963614 0.446464 0.507033 1.011629 0.449589 0.506454 1.060038 0.454872 0.499890 1.077741 0.483539 0.387655 0.931673 0.546971 0.391084 0.997681 0.558485 0.393833 1.063582 0.569919 0.418637 1.056841 0.528636 0.443004 1.050017 0.486518 0.461503 1.042342 0.443345 0.453714 1.075219 0.435948 0.470014 0.660583 0.460717 0.532986 0.647030 0.463952 0.595255 0.635302 0.473644 0.571974 0.600433 0.470254 0.549898 0.565317 0.466457 0.528088 0.530519 0.467393 0.548572 0.528246 0.486903 0.422244 0.652168 0.511591 0.473615 0.669568 0.546005 0.526396 0.686215 0.576200 0.528869 0.648650 0.557018 0.531460 0.611157 0.537956 0.532834 0.573985 0.518371 0.556682 0.575400 0.532907 0.404845 0.637354 0.433152 
8.204000 0.422395 1.059925 0.543310 0.407752 1.026781 0.545031 0.365141 1.035731 0.538171 0.376852 1.007143 0.542776 0.380764 0.978440 0.528969 0.401356 0.885933 0.484021 0.412573 0.804217 0.497233 0.429807 0.722920 0.484348 0.390525 0.959405 0.446276 0.452377 0.934130 0.440675 0.513846 0.908130 0.435270 0.509699 0.955879 0.441014 0.508556 1.003930 0.446644 0.511034 1.051686 0.453532 0.505491 1.070835 0.481370 0.394034 0.933473 0.550954 0.396926 1.000194 0.559352 0.399136 1.066788 0.567198 0.422773 1.057757 0.525836 0.445831 1.048464 0.483958 0.465002 1.037621 0.441158 0.460166 1.070819 0.432887 0.465968 0.667138 0.450449 0.525928 0.640678 0.451686 0.585056 0.615209 0.449007 0.568564 0.576990 0.454981 0.551792 0.539626 0.465083 0.535179 0.502107 0.474402 0.560370 0.513278 0.480589 0.415725 0.650926 0.493621 0.464836 0.663818 0.532057 0.514701 0.677658 0.567068 0.525197 0.642876 0.545530 0.536481 0.607062 0.526030 0.547765 0.569410 0.511769 0.573494 0.563109 0.522478 0.400548 0.657759 0.411863 
8.240000 0.426741 1.049732 0.561127 0.413805 1.017635 0.550424 0.371662 1.027445 0.542142 0.384584 0.999273 0.538190 0.389318 0.969627 0.527031 0.411855 0.874522 0.489770 0.431873 0.793922 0.500576 0.444300 0.710664 0.503798 0.385331 0.942983 0.450372 0.449251 0.923855 0.444078 0.512763 0.903770 0.440082 0.507108 0.951643 0.442095 0.504253 0.999771 0.441780 0.503044 1.048025 0.438744 0.499094 1.048854 0.472618 0.406167 0.925485 0.554787 0.399837 0.991995 0.561413 0.392078 1.058354 0.567610 0.413818 1.052608 0.524621 0.435339 1.046976 0.480917 0.453853 1.040802 0.437036 0.451775 1.074941 0.434047 0.449589 0.642666 0.474550 0.498409 0.604028 0.452148 0.549483 0.569538 0.433003 0.567981 0.531512 0.436149 0.587327 0.493689 0.439288 0.606320 0.455225 0.440656 0.615242 0.429771 0.432076 0.456185 0.647496 0.538782 0.520030 0.648303 0.543345 0.583638 0.645866 0.547464 0.567718 0.611826 0.527845 0.551155 0.577902 0.509400 0.535326 0.543398 0.492377 0.560819 0.547389 0.503666 0.379966 0.629296 0.516256 
8.272000 0.423647 1.040719 0.570925 0.412686 1.008385 0.558812 0.372581 1.017943 0.542964 0.385523 0.989508 0.542402 0.390793 0.958509 0.536027 0.416115 0.859282 0.514384 0.439264 0.779441 0.523734 0.451242 0.696519 0.518696 0.405965 0.921711 0.460718 0.473473 0.922250 0.461930 0.540663 0.922240 0.464121 0.532721 0.969564 0.462754 0.526397 1.017294 0.460954 0.520948 1.064959 0.459536 0.509050 1.062337 0.491420 0.413528 0.922455 0.568380 0.406857 0.989416 0.570492 0.399805 1.056563 0.573388 0.422726 1.053396 0.531188 0.446639 1.050234 0.489579 0.472373 1.047813 0.448768 0.467714 1.081409 0.443094 0.440342 0.629483 0.489554 0.485354 0.590002 0.465605 0.527212 0.548480 0.437948 0.551306 0.514592 0.432607 0.574953 0.479960 0.428841 0.598161 0.445069 0.426181 0.604627 0.417655 0.424534 0.478933 0.631386 0.538253 0.542472 0.631732 0.541567 0.605778 0.631289 0.548077 0.589395 0.596846 0.529558 0.573638 0.562124 0.510996 0.558314 0.527380 0.492295 0.586163 0.530982 0.489469 0.399931 0.618938 0.560131 
8.308000 0.412208 1.052180 0.564361 0.411369 1.017672 0.553268 0.373958 1.016361 0.529472 0.392897 0.991824 0.533715 0.398423 0.960783 0.526572 0.425073 0.861538 0.503480 0.450760 0.781279 0.515444 0.466520 0.695903 0.516309 0.407365 0.926118 0.453590 0.474757 0.927504 0.456867 0.541579 0.928040 0.461180 0.523991 0.972298 0.452984 0.509951 1.017485 0.443094 0.498135 1.063350 0.431440 0.497694 1.072597 0.464356 0.415291 0.920824 0.561073 0.409420 0.987963 0.563269 0.402786 1.055367 0.566626 0.422028 1.053901 0.522539 0.439278 1.051434 0.477736 0.450867 1.047607 0.431524 0.442791 1.080725 0.428000 0.458371 0.625374 0.492697 0.498938 0.575341 0.468732 0.541081 0.524962 0.444954 0.564233 0.490083 0.438395 0.586934 0.452488 0.430595 0.607870 0.413674 0.422076 0.608077 0.386815 0.413297 0.494166 0.635304 0.544681 0.555581 0.617305 0.544857 0.616338 0.597661 0.544407 0.599384 0.562044 0.529253 0.583383 0.526494 0.513956 0.567639 0.490615 0.499045 0.594514 0.499595 0.499905 0.415287 0.618627 0.562688 
8.340000 0.415787 1.039755 0.577807 0.420217 1.008696 0.559590 0.383807 1.007389 0.534112 0.405881 0.985169 0.534020 0.410175 0.953282 0.530237 0.431117 0.851017 0.516527 0.464911 0.773580 0.520545 0.475897 0.688989 0.516896 0.406283 0.908893 0.462285 0.472333 0.922088 0.461504 0.537974 0.934654 0.461612 0.524030 0.979376 0.451220 0.512125 1.024697 0.440054 0.501255 1.070211 0.428741 0.499748 1.076287 0.462382 0.415825 0.912479 0.569708 0.411393 0.979748 0.567496 0.407157 1.047243 0.566760 0.425602 1.046870 0.522338 0.443282 1.045834 0.477871 0.458816 1.044560 0.432634 0.443368 1.074721 0.427333 0.461006 0.620599 0.490041 0.496920 0.570310 0.463832 0.535476 0.520719 0.439102 0.558028 0.485031 0.434955 0.582864 0.449430 0.431467 0.608504 0.414433 0.428301 0.612184 0.391855 0.411733 0.504067 0.625973 0.541157 0.562947 0.600893 0.537789 0.621105 0.574759 0.533059 0.607860 0.538379 0.516517 0.595820 0.501337 0.500668 0.584192 0.463978 0.485676 0.608382 0.478440 0.482026 0.424880 0.613221 0.563117 
8.376000 0.406421 1.033736 0.581650 0.418188 1.003326 0.565748 0.381644 0.989095 0.544584 0.409093 0.974137 0.543832 0.413492 0.942682 0.537644 0.434836 0.841883 0.515607 0.474648 0.767441 0.515070 0.485271 0.683602 0.520454 0.408910 0.901993 0.464520 0.475213 0.913066 0.460073 0.541276 0.923787 0.456356 0.526448 0.968967 0.449000 0.512317 1.014162 0.440022 0.498527 1.059245 0.429617 0.514641 1.089551 0.430756 0.421888 0.901525 0.571642 0.398206 0.964643 0.575234 0.374781 1.028117 0.580377 0.403684 1.042373 0.544633 0.431797 1.054880 0.508034 0.459423 1.065824 0.470691 0.442940 1.071305 0.441040 0.466407 0.613250 0.504269 0.499970 0.562372 0.479946 0.536813 0.513423 0.456720 0.561564 0.479676 0.450723 0.588849 0.447623 0.444172 0.616828 0.416806 0.437713 0.606849 0.393611 0.425172 0.517389 0.623229 0.547862 0.577197 0.602270 0.536588 0.636390 0.581211 0.524330 0.623338 0.542317 0.515269 0.611220 0.503297 0.505966 0.599693 0.464539 0.495660 0.623051 0.478780 0.487954 0.442438 0.613094 0.580253 
8.408000 0.422012 1.023390 0.576353 0.427348 0.989645 0.563917 0.386982 0.978515 0.549183 0.411983 0.959629 0.547461 0.419353 0.928666 0.540700 0.451941 0.830208 0.517347 0.488950 0.752433 0.512121 0.512725 0.667247 0.517115 0.417563 0.889978 0.469814 0.479377 0.917005 0.464150 0.540996 0.942276 0.458101 0.517758 0.982375 0.446995 0.495086 1.022902 0.435520 0.472295 1.062819 0.425279 0.495590 1.078741 0.444576 0.435531 0.887000 0.576198 0.408960 0.949276 0.580056 0.382536 1.012134 0.585477 0.408213 1.031884 0.549810 0.431441 1.047538 0.511169 0.447518 1.055938 0.467927 0.434822 1.026447 0.455634 0.496918 0.594672 0.506894 0.517350 0.538527 0.475634 0.541178 0.481911 0.448675 0.560274 0.444381 0.442116 0.580307 0.406006 0.435384 0.600556 0.367820 0.428058 0.615351 0.343818 0.428563 0.555050 0.612128 0.543763 0.602779 0.568416 0.526410 0.647135 0.520050 0.506276 0.639260 0.478746 0.494377 0.629569 0.438871 0.482985 0.619653 0.397900 0.471746 0.641970 0.398918 0.454324 0.484131 0.597563 0.584579 
8.440000 0.413495 0.989199 0.552476 0.421909 0.955936 0.540784 0.396738 0.952052 0.504651 0.416011 0.929617 0.514888 0.428704 0.899748 0.513949 0.479013 0.806354 0.511297 0.501302 0.725096 0.515839 0.523806 0.642128 0.519330 0.447129 0.858920 0.456452 0.497938 0.903304 0.459923 0.548658 0.947278 0.463906 0.519723 0.985003 0.458430 0.491928 1.023207 0.451983 0.466299 1.062113 0.445192 0.495820 1.078464 0.450220 0.445276 0.861159 0.564600 0.429303 0.922258 0.587605 0.413320 0.983661 0.611616 0.415743 1.027055 0.591318 0.419219 1.069683 0.570272 0.424961 1.110970 0.548278 0.443441 1.095325 0.523939 0.508883 0.569498 0.509833 0.531758 0.516466 0.476956 0.555119 0.461993 0.447289 0.575515 0.425201 0.440989 0.593469 0.386003 0.435975 0.608554 0.345429 0.431941 0.615620 0.318423 0.435783 0.569113 0.587559 0.539994 0.620081 0.552399 0.517846 0.669808 0.513349 0.496442 0.660806 0.472720 0.486903 0.650404 0.432915 0.477276 0.639577 0.392983 0.466810 0.654527 0.371351 0.456160 0.499453 0.574778 0.591781 
8.472000 0.424055 0.986120 0.556658 0.431407 0.952053 0.546745 0.410874 0.949321 0.507739 0.426902 0.925883 0.520842 0.438419 0.895803 0.519223 0.484433 0.801029 0.514548 0.506938 0.719656 0.514920 0.525047 0.635570 0.515484 0.462431 0.853598 0.454194 0.506110 0.905090 0.457457 0.550045 0.955948 0.460311 0.519570 0.992753 0.460146 0.490572 1.030607 0.459554 0.463550 1.069289 0.458322 0.492867 1.086834 0.456029 0.450270 0.860797 0.561159 0.439631 0.922071 0.585868 0.428477 0.983199 0.612498 0.423188 1.028220 0.599410 0.418741 1.072809 0.585048 0.421465 1.115467 0.568428 0.442261 1.102853 0.544218 0.507394 0.564087 0.501141 0.532127 0.510656 0.468998 0.560574 0.457756 0.441145 0.582548 0.421184 0.438690 0.602367 0.382665 0.436176 0.618966 0.342780 0.433311 0.623562 0.315435 0.438128 0.566061 0.578247 0.536889 0.617753 0.543095 0.517785 0.667194 0.502899 0.497568 0.661497 0.461278 0.487909 0.654604 0.420699 0.478276 0.647455 0.379694 0.467669 0.667159 0.360185 0.460612 0.494888 0.564867 0.583192 
8.504000 0.429767 0.986033 0.548652 0.435898 0.950608 0.544064 0.415219 0.941818 0.505655 0.430481 0.919991 0.522064 0.443511 0.889895 0.520122 0.494583 0.795330 0.513182 0.518799 0.714387 0.505716 0.537404 0.629751 0.508301 0.465225 0.845551 0.455021 0.506379 0.898854 0.455940 0.547730 0.951947 0.455817 0.518782 0.990090 0.457463 0.490341 1.028499 0.459213 0.463180 1.067234 0.460906 0.492022 1.085233 0.457495 0.453959 0.847030 0.562321 0.442180 0.909849 0.582622 0.432467 0.972888 0.604275 0.426276 1.018637 0.593465 0.422003 1.064349 0.581897 0.424480 1.108748 0.568297 0.445562 1.098543 0.543198 0.519088 0.557834 0.496922 0.540212 0.501708 0.465706 0.563889 0.445039 0.438191 0.582945 0.407279 0.433355 0.601017 0.367603 0.429959 0.617291 0.327688 0.426994 0.620910 0.300368 0.433144 0.578933 0.573713 0.531768 0.627241 0.534032 0.512024 0.672805 0.488653 0.491497 0.665569 0.446935 0.481878 0.656544 0.406636 0.472315 0.646628 0.365861 0.461383 0.665251 0.344771 0.454799 0.506934 0.562813 0.579318 
8.536000 0.443137 0.964628 0.542320 0.447163 0.928708 0.539910 0.421281 0.918989 0.505374 0.437661 0.897874 0.521578 0.451210 0.869303 0.515519 0.503436 0.779804 0.496890 0.525535 0.699159 0.502085 0.541458 0.615836 0.504187 0.470605 0.843864 0.455495 0.513556 0.895355 0.462746 0.556675 0.946391 0.469748 0.528482 0.984775 0.470978 0.502614 1.024709 0.469165 0.479445 1.065220 0.463692 0.502787 1.071074 0.439212 0.469849 0.819860 0.560815 0.467099 0.885690 0.573913 0.463308 0.951046 0.588750 0.447716 0.996114 0.585105 0.431404 1.040681 0.583546 0.420307 1.085819 0.577723 0.443125 1.085615 0.552154 0.523338 0.544715 0.489944 0.546884 0.492245 0.457252 0.571100 0.438553 0.427440 0.592195 0.401466 0.429499 0.612916 0.363367 0.432062 0.632840 0.324666 0.434504 0.637446 0.296920 0.436955 0.580654 0.557657 0.526427 0.632455 0.523241 0.507057 0.683110 0.485592 0.487868 0.676710 0.444049 0.480165 0.669482 0.403237 0.472199 0.662033 0.362191 0.463464 0.678615 0.339380 0.467148 0.506404 0.547738 0.570865 
8.568000 0.470582 0.967495 0.530524 0.465568 0.931733 0.527613 0.425701 0.929341 0.508701 0.442911 0.904348 0.516332 0.454693 0.874678 0.510619 0.502205 0.781519 0.493184 0.529889 0.701232 0.494789 0.542485 0.615563 0.493961 0.475737 0.850156 0.454472 0.518182 0.897557 0.477740 0.560162 0.944180 0.502437 0.536815 0.982101 0.486888 0.516232 1.020782 0.469607 0.498347 1.056867 0.448928 0.502128 1.034469 0.423503 0.470125 0.822423 0.558598 0.469940 0.888001 0.573938 0.470972 0.953659 0.591080 0.465720 0.997549 0.573163 0.465063 1.040660 0.553151 0.471088 1.081423 0.530425 0.489421 1.065294 0.506306 0.520498 0.546483 0.474101 0.548209 0.492075 0.448087 0.581932 0.437967 0.427623 0.601996 0.400224 0.430302 0.621531 0.360993 0.432518 0.639101 0.320579 0.433931 0.638192 0.292364 0.434213 0.579538 0.555463 0.517642 0.632138 0.515639 0.504339 0.680676 0.471638 0.486625 0.677187 0.429128 0.479169 0.672745 0.387699 0.472549 0.668088 0.345765 0.465640 0.684448 0.322695 0.470947 0.498360 0.546242 0.552689 
8.604000 0.469506 0.977245 0.526477 0.471050 0.942975 0.514680 0.430953 0.937273 0.496683 0.452970 0.914945 0.497468 0.462928 0.884126 0.494455 0.503988 0.786576 0.486495 0.534973 0.706692 0.481932 0.546346 0.619526 0.483791 0.481523 0.853612 0.442491 0.523935 0.899416 0.468655 0.565320 0.944260 0.497203 0.538864 0.979650 0.480757 0.515377 1.015455 0.462042 0.496188 1.048216 0.437492 0.501785 1.023778 0.414229 0.467068 0.832182 0.547258 0.472114 0.894818 0.572279 0.477933 0.957581 0.598807 0.472884 0.999099 0.574912 0.469399 1.039364 0.549726 0.471099 1.077447 0.522628 0.489058 1.059793 0.499344 0.521706 0.549735 0.469024 0.546447 0.491598 0.444891 0.578680 0.433506 0.426282 0.598484 0.395507 0.427107 0.619762 0.356168 0.428183 0.639692 0.315772 0.429310 0.636940 0.287715 0.431941 0.580952 0.559879 0.510611 0.631241 0.516274 0.499346 0.677327 0.468496 0.482803 0.676373 0.425585 0.475882 0.673594 0.384180 0.467958 0.669937 0.342391 0.458556 0.684448 0.318983 0.466226 0.499791 0.553809 0.543117 
8.636000 0.469002 0.960914 0.514126 0.479503 0.927100 0.506241 0.441817 0.908029 0.491568 0.469119 0.892518 0.493288 0.478622 0.861113 0.490200 0.520032 0.762645 0.481854 0.540239 0.679344 0.475696 0.564162 0.593806 0.480804 0.503241 0.832790 0.440964 0.536031 0.885876 0.469199 0.567845 0.938729 0.499456 0.542223 0.974249 0.481899 0.520728 1.008461 0.458464 0.504119 1.038747 0.428571 0.511263 1.012607 0.407450 0.488712 0.808301 0.545042 0.493341 0.874466 0.556507 0.498265 0.940800 0.569654 0.483881 0.985537 0.559023 0.469988 1.029862 0.548011 0.460493 1.073264 0.532706 0.473641 1.064535 0.502237 0.547941 0.521178 0.473456 0.566020 0.465388 0.441928 0.586792 0.409033 0.413042 0.604633 0.370734 0.420697 0.623911 0.332263 0.429729 0.644162 0.293776 0.439574 0.637355 0.266192 0.439545 0.606879 0.538368 0.505539 0.654313 0.491928 0.489512 0.700471 0.440431 0.478337 0.697775 0.396697 0.473028 0.691936 0.355084 0.469343 0.684594 0.312694 0.463798 0.690794 0.286181 0.473475 0.533785 0.528636 0.553442 
8.668000 0.478825 0.959592 0.500138 0.485411 0.924035 0.497771 0.449109 0.908517 0.477069 0.472879 0.889994 0.485891 0.483625 0.859315 0.480521 0.528978 0.763241 0.464588 0.545809 0.679498 0.460521 0.565297 0.593762 0.468399 0.507050 0.834553 0.428574 0.539650 0.885821 0.459536 0.570648 0.936422 0.493398 0.542236 0.969962 0.476237 0.517107 1.003990 0.455707 0.498474 1.035618 0.428622 0.516238 1.019079 0.404404 0.498179 0.803418 0.531537 0.506942 0.869071 0.545011 0.516400 0.934837 0.559011 0.501865 0.978722 0.544387 0.487683 1.022146 0.529475 0.476442 1.064682 0.512378 0.490151 1.055151 0.482460 0.547520 0.521269 0.459496 0.568170 0.462754 0.431238 0.592121 0.404490 0.407401 0.608988 0.366211 0.417242 0.625289 0.327066 0.428617 0.640342 0.287524 0.440762 0.636009 0.259573 0.442472 0.604264 0.538530 0.499053 0.650545 0.491598 0.487341 0.694161 0.438838 0.477728 0.689924 0.395341 0.472972 0.683293 0.353819 0.469568 0.675802 0.311420 0.465948 0.683780 0.287219 0.479320 0.529603 0.528126 0.540637 
8.704000 0.488466 0.957195 0.498337 0.490654 0.921123 0.496147 0.455127 0.910780 0.471739 0.475329 0.889454 0.482650 0.484994 0.858670 0.477304 0.526640 0.761585 0.461373 0.548162 0.678656 0.455884 0.565765 0.591914 0.461548 0.513729 0.837586 0.430630 0.547675 0.888123 0.461522 0.579340 0.937634 0.498391 0.547644 0.970382 0.485292 0.518125 1.002880 0.467139 0.493742 1.033550 0.441913 0.511033 1.021713 0.414730 0.506713 0.802257 0.532365 0.517756 0.866797 0.549619 0.531011 0.931610 0.563582 0.518549 0.976888 0.549208 0.505162 1.021864 0.537136 0.492554 1.066383 0.526520 0.500463 1.057764 0.494362 0.546377 0.520023 0.451503 0.564461 0.461917 0.421097 0.586321 0.404113 0.394101 0.602372 0.366661 0.407869 0.620332 0.329245 0.423491 0.638896 0.291807 0.439855 0.641476 0.263825 0.443299 0.602992 0.535031 0.490266 0.647759 0.486860 0.477697 0.690142 0.433196 0.469788 0.687769 0.389567 0.466066 0.684098 0.347627 0.465048 0.680008 0.304761 0.464812 0.688967 0.285463 0.484327 0.528677 0.527294 0.533061 
8.736000 0.514055 0.941640 0.496442 0.499612 0.910077 0.486152 0.466234 0.922688 0.460452 0.473254 0.892799 0.466303 0.481905 0.861643 0.461739 0.520839 0.763256 0.449406 0.548081 0.681608 0.443443 0.561577 0.594094 0.450673 0.515085 0.840711 0.420723 0.555968 0.887107 0.450339 0.596239 0.932637 0.482637 0.561217 0.960856 0.467762 0.527143 0.988749 0.451456 0.495225 1.016526 0.435055 0.517600 1.017880 0.409477 0.508836 0.803735 0.521897 0.529954 0.865663 0.539640 0.553031 0.927436 0.555795 0.540991 0.970457 0.536123 0.527875 1.013884 0.518487 0.514381 1.057379 0.502866 0.526355 1.048942 0.471883 0.539506 0.522996 0.439420 0.559314 0.462719 0.415286 0.581250 0.402099 0.396094 0.596803 0.363923 0.408409 0.614383 0.325792 0.422287 0.633144 0.288139 0.436801 0.637141 0.260647 0.441751 0.595994 0.536135 0.481531 0.641561 0.486695 0.473805 0.684785 0.432576 0.466783 0.682144 0.388574 0.466391 0.677289 0.346713 0.465753 0.671740 0.303888 0.464505 0.681814 0.285608 0.484060 0.517604 0.531466 0.518088 
8.772000 0.506858 0.963324 0.440577 0.522517 0.931201 0.446081 0.490050 0.903506 0.435625 0.518425 0.894369 0.445300 0.521331 0.862290 0.443963 0.542399 0.759629 0.442705 0.548987 0.675306 0.431942 0.558425 0.588650 0.438533 0.530703 0.836262 0.413909 0.565257 0.892922 0.431386 0.599810 0.948944 0.451044 0.568483 0.984019 0.452449 0.538709 1.020704 0.446985 0.510980 1.055686 0.435546 0.515576 1.040624 0.404850 0.574716 0.806428 0.507837 0.588119 0.870832 0.523551 0.600671 0.935412 0.541488 0.578162 0.975203 0.525289 0.555908 1.014625 0.509943 0.540278 1.053905 0.491174 0.572808 1.060483 0.483134 0.536522 0.517977 0.423843 0.562010 0.459542 0.400126 0.591577 0.401569 0.380931 0.604302 0.363942 0.397086 0.617903 0.326301 0.415305 0.631830 0.289161 0.434763 0.628842 0.261101 0.437777 0.589066 0.530524 0.472508 0.637103 0.485278 0.466934 0.682216 0.436267 0.458089 0.677858 0.393476 0.461727 0.671915 0.351807 0.464054 0.665329 0.309524 0.465487 0.669349 0.287575 0.483245 0.507950 0.524672 0.500664 
8.804000 0.506248 0.942593 0.452315 0.512749 0.907328 0.447740 0.479955 0.889155 0.470988 0.501864 0.872779 0.455758 0.509794 0.841631 0.451865 0.543691 0.742652 0.437073 0.555147 0.658328 0.430130 0.568137 0.571006 0.435659 0.499315 0.807514 0.414247 0.530159 0.867323 0.416660 0.561148 0.925695 0.421734 0.534534 0.962597 0.426175 0.513477 1.004316 0.428960 0.497492 1.047043 0.428249 0.512584 1.037073 0.398968 0.565235 0.796256 0.498925 0.589765 0.858264 0.510531 0.615471 0.920640 0.522748 0.588038 0.956977 0.506457 0.559526 0.992359 0.491548 0.533235 1.027070 0.475505 0.560375 1.037074 0.457019 0.544899 0.500215 0.422801 0.565046 0.438619 0.400761 0.590824 0.377637 0.387042 0.606233 0.343292 0.408178 0.623337 0.309051 0.431810 0.641881 0.276277 0.456445 0.647703 0.252437 0.441593 0.600122 0.513607 0.470378 0.641781 0.460338 0.467124 0.676778 0.400337 0.460001 0.677441 0.355865 0.466216 0.678763 0.313916 0.473343 0.683280 0.271775 0.483236 0.699857 0.247963 0.482068 0.520329 0.508483 0.499495 
8.836000 0.519646 0.940661 0.444350 0.519886 0.904880 0.439984 0.490357 0.892080 0.469986 0.506105 0.872504 0.451310 0.513451 0.841100 0.448076 0.545529 0.741147 0.434332 0.553293 0.656464 0.428890 0.569043 0.570120 0.434863 0.501293 0.804957 0.409987 0.531503 0.864929 0.408487 0.562225 0.923637 0.409584 0.538188 0.962031 0.418464 0.518394 1.004501 0.425930 0.502722 1.047727 0.426381 0.515030 1.037155 0.395954 0.568081 0.795818 0.494238 0.598478 0.855305 0.505742 0.629794 0.915273 0.517722 0.603782 0.952736 0.501271 0.575240 0.988713 0.485211 0.545969 1.023834 0.469861 0.570637 1.033444 0.447891 0.549539 0.498693 0.421054 0.570440 0.439244 0.395893 0.591345 0.378793 0.378557 0.605600 0.345055 0.400866 0.618933 0.310680 0.425264 0.632714 0.277259 0.450292 0.639431 0.253148 0.437294 0.601242 0.513229 0.470662 0.642392 0.460191 0.467649 0.678705 0.401610 0.462545 0.675846 0.357570 0.468552 0.672770 0.315955 0.475035 0.670544 0.273098 0.482251 0.688019 0.249993 0.482459 0.523701 0.507366 0.499683 
8.872000 0.520102 0.933554 0.440064 0.517700 0.897531 0.437688 0.507652 0.885999 0.479157 0.511449 0.865439 0.455925 0.519754 0.834023 0.454099 0.555392 0.734827 0.442482 0.560917 0.653009 0.421665 0.573873 0.568537 0.431889 0.508462 0.797483 0.424785 0.527481 0.859152 0.407053 0.548072 0.920144 0.390967 0.527481 0.956835 0.410382 0.511054 0.998214 0.427290 0.499180 1.041909 0.437742 0.511304 1.038759 0.405422 0.604426 0.794512 0.474033 0.628788 0.853975 0.495145 0.652537 0.914128 0.517074 0.620276 0.945557 0.499325 0.586185 0.975725 0.481730 0.551497 1.005274 0.464368 0.565661 1.027261 0.441784 0.553971 0.496886 0.421481 0.570745 0.438454 0.392271 0.587205 0.379416 0.369220 0.598359 0.346218 0.393567 0.611213 0.312838 0.419406 0.626413 0.280237 0.445410 0.627848 0.252309 0.441279 0.604397 0.512183 0.469811 0.643159 0.459272 0.463595 0.679010 0.402226 0.456841 0.672430 0.359488 0.463725 0.665705 0.318546 0.472407 0.659906 0.276947 0.483002 0.682316 0.259910 0.478070 0.527675 0.507500 0.497554 
8.904000 0.516064 0.934017 0.440089 0.519147 0.898089 0.437503 0.514070 0.885268 0.479488 0.519208 0.865370 0.455927 0.527797 0.833974 0.452941 0.563847 0.734958 0.437367 0.563605 0.653006 0.415238 0.575407 0.568685 0.429493 0.515317 0.796767 0.422097 0.527916 0.859751 0.402294 0.541642 0.922270 0.383041 0.524331 0.958964 0.405910 0.510709 0.998997 0.427189 0.501641 1.041293 0.445060 0.507064 1.042425 0.411087 0.611541 0.794209 0.470854 0.638475 0.852809 0.492490 0.664445 0.912489 0.514067 0.631196 0.943823 0.497930 0.596054 0.973419 0.480378 0.560157 1.002544 0.461659 0.565475 1.028800 0.439824 0.553073 0.497254 0.424431 0.565186 0.436996 0.397012 0.576861 0.376195 0.375099 0.590106 0.341891 0.396797 0.604969 0.307688 0.420102 0.621468 0.274161 0.443680 0.623671 0.246182 0.446728 0.608299 0.514095 0.468405 0.644177 0.459768 0.460306 0.677085 0.401853 0.450922 0.670532 0.359780 0.460300 0.663393 0.319308 0.470768 0.656614 0.278134 0.482363 0.674775 0.256626 0.487884 0.534099 0.513318 0.502871 
8.940000 0.527571 0.937118 0.438969 0.527859 0.901046 0.435688 0.521062 0.886964 0.477279 0.525036 0.867188 0.453393 0.531826 0.835058 0.450663 0.561816 0.733855 0.435120 0.567379 0.650898 0.415984 0.578683 0.565320 0.428429 0.516895 0.797830 0.415818 0.532332 0.860907 0.398491 0.548134 0.923657 0.381270 0.531784 0.961461 0.403439 0.518172 1.002076 0.423301 0.508561 1.044785 0.439996 0.510073 1.050502 0.406109 0.612705 0.792199 0.465125 0.640026 0.851638 0.482799 0.667004 0.911988 0.500654 0.635033 0.945109 0.485235 0.600308 0.976731 0.469073 0.564646 1.008450 0.451850 0.568249 1.039129 0.436262 0.556516 0.493907 0.421825 0.569363 0.434163 0.393022 0.580861 0.373481 0.369569 0.594835 0.338325 0.389400 0.609810 0.303151 0.411044 0.625823 0.268509 0.433145 0.627170 0.240530 0.436799 0.610271 0.509157 0.465568 0.647190 0.454977 0.458395 0.682035 0.397589 0.450457 0.675404 0.355041 0.458363 0.667132 0.314192 0.465907 0.658698 0.272531 0.473828 0.662786 0.250534 0.491877 0.536817 0.509544 0.501897 
8.972000 0.538094 0.935957 0.431777 0.536272 0.899559 0.431717 0.531323 0.889401 0.474613 0.532664 0.867423 0.452414 0.537605 0.835122 0.447669 0.561844 0.733135 0.427295 0.572165 0.648897 0.420108 0.580408 0.562068 0.427956 0.516773 0.797068 0.405690 0.534396 0.860933 0.394195 0.552076 0.924536 0.382303 0.537044 0.961382 0.406308 0.525700 1.001169 0.429100 0.514825 1.043695 0.444881 0.522120 1.045068 0.411150 0.589445 0.784661 0.484497 0.647581 0.818581 0.482490 0.706027 0.851975 0.479723 0.685111 0.895020 0.484839 0.664659 0.937906 0.490491 0.644032 0.980148 0.496049 0.613943 0.963759 0.492659 0.555058 0.492165 0.415664 0.572029 0.433050 0.388216 0.588505 0.372543 0.367397 0.602760 0.337465 0.387396 0.616411 0.301808 0.409595 0.630515 0.266362 0.432629 0.627338 0.238964 0.438745 0.609240 0.502762 0.463031 0.647110 0.447482 0.458349 0.681992 0.388423 0.453449 0.677515 0.344882 0.459469 0.671771 0.303610 0.466952 0.665899 0.261386 0.475622 0.663747 0.239342 0.494281 0.533360 0.502413 0.495589 
9.008000 0.543204 0.932339 0.430019 0.539743 0.896392 0.432458 0.538973 0.889983 0.476098 0.536921 0.866815 0.455190 0.542567 0.835182 0.449969 0.567687 0.734684 0.427495 0.572994 0.650076 0.423341 0.580915 0.563512 0.430002 0.516377 0.796537 0.413643 0.536672 0.858845 0.398586 0.556927 0.920789 0.382940 0.539591 0.956918 0.406980 0.526254 0.996569 0.429294 0.515142 1.038415 0.445489 0.528248 1.041932 0.413637 0.600372 0.788420 0.480891 0.657273 0.824581 0.474999 0.714728 0.860151 0.468631 0.689043 0.900273 0.475311 0.662686 0.939772 0.481370 0.635942 0.978788 0.486727 0.607082 0.961661 0.479286 0.555523 0.493806 0.417598 0.573964 0.435891 0.389978 0.593174 0.377054 0.367466 0.608349 0.344492 0.390330 0.622620 0.311474 0.415091 0.636408 0.279054 0.440394 0.627989 0.252735 0.445735 0.612287 0.503731 0.461108 0.654549 0.452264 0.453251 0.694628 0.396905 0.445634 0.688265 0.354473 0.456743 0.679355 0.314375 0.468334 0.669710 0.273080 0.480631 0.670400 0.248544 0.496654 0.536105 0.503169 0.498922 
9.040000 0.551662 0.932973 0.426468 0.543392 0.897663 0.428399 0.541519 0.891113 0.472015 0.536450 0.868546 0.450812 0.544662 0.837271 0.447862 0.578066 0.738208 0.432697 0.575831 0.654791 0.418213 0.579268 0.569080 0.428040 0.526221 0.799164 0.416129 0.547399 0.860284 0.398076 0.569084 0.921014 0.379649 0.549058 0.957506 0.401556 0.531896 0.996277 0.422527 0.515849 1.036347 0.440108 0.528899 1.047790 0.410362 0.610748 0.795486 0.483086 0.667570 0.831391 0.474849 0.725016 0.866610 0.466411 0.694369 0.903073 0.472702 0.662807 0.938442 0.477798 0.630708 0.972855 0.481280 0.600550 0.963025 0.467770 0.547638 0.501194 0.423781 0.562335 0.442661 0.398374 0.578723 0.383471 0.376352 0.593085 0.348008 0.395119 0.608597 0.312641 0.415041 0.625055 0.277683 0.435333 0.624850 0.251274 0.445251 0.610927 0.508181 0.456942 0.652288 0.455592 0.447868 0.692777 0.400251 0.441814 0.686621 0.358288 0.453972 0.677860 0.318626 0.467325 0.668116 0.278009 0.481726 0.662455 0.255855 0.499794 0.539971 0.512531 0.502144 
9.072000 0.535090 0.925436 0.425425 0.543117 0.890705 0.432375 0.544494 0.890188 0.476508 0.549721 0.865028 0.458719 0.557769 0.833785 0.455888 0.589200 0.734426 0.440045 0.578997 0.653611 0.415082 0.581027 0.568028 0.425576 0.533772 0.790983 0.421445 0.544058 0.853793 0.399893 0.555318 0.916519 0.378603 0.537431 0.956775 0.396173 0.523256 0.998847 0.414560 0.510139 1.041328 0.431676 0.525032 1.053557 0.403291 0.626519 0.800313 0.476043 0.676207 0.846543 0.484787 0.726983 0.892746 0.492805 0.688309 0.919846 0.484273 0.648185 0.945014 0.476149 0.607438 0.969193 0.467851 0.579280 0.973384 0.448681 0.547512 0.500664 0.421792 0.558252 0.439188 0.399266 0.576172 0.378405 0.382493 0.590558 0.342146 0.400423 0.606322 0.305756 0.419320 0.622163 0.269414 0.438320 0.618890 0.242351 0.445576 0.613989 0.509089 0.457393 0.648726 0.453021 0.448124 0.677586 0.392850 0.438430 0.671712 0.350857 0.449553 0.665597 0.310704 0.461951 0.660067 0.269928 0.475932 0.660541 0.250043 0.496714 0.543866 0.515074 0.503278 
9.108000 0.553317 0.919890 0.424297 0.555973 0.885045 0.433691 0.552413 0.887559 0.477674 0.556276 0.861242 0.461477 0.563278 0.830516 0.457350 0.589490 0.731929 0.436807 0.580628 0.651833 0.414404 0.589575 0.569959 0.428866 0.537727 0.795542 0.433183 0.546656 0.857394 0.408058 0.555033 0.919019 0.381965 0.539058 0.959400 0.401497 0.523772 1.000765 0.420098 0.508907 1.042243 0.437470 0.529014 1.057067 0.413869 0.641495 0.790977 0.462505 0.688671 0.838176 0.468161 0.735928 0.885487 0.474815 0.692444 0.906573 0.474523 0.649341 0.929224 0.474450 0.605967 0.953310 0.474067 0.583426 0.972940 0.456968 0.561383 0.500856 0.432117 0.564815 0.441576 0.404124 0.571924 0.382083 0.379942 0.586328 0.345547 0.396505 0.604039 0.309718 0.413147 0.623594 0.274677 0.429397 0.623158 0.247948 0.438418 0.628260 0.513629 0.458994 0.659363 0.459108 0.443089 0.687590 0.402005 0.428821 0.678626 0.361257 0.439736 0.669696 0.321536 0.451543 0.661307 0.281415 0.464445 0.665152 0.264467 0.487131 0.568903 0.518962 0.513255 
9.140000 0.558910 0.915207 0.421233 0.566004 0.882041 0.433864 0.562481 0.888125 0.477458 0.569418 0.860817 0.463866 0.575874 0.829611 0.459994 0.599647 0.729591 0.440045 0.585196 0.648425 0.422085 0.596135 0.565166 0.435118 0.546348 0.791037 0.430538 0.553378 0.852965 0.405077 0.559937 0.914783 0.378861 0.542471 0.957242 0.392120 0.525326 1.000138 0.405101 0.508245 1.042841 0.417904 0.518735 1.064445 0.393389 0.649792 0.792406 0.461240 0.694236 0.842891 0.468794 0.739080 0.893669 0.475946 0.696107 0.914868 0.470520 0.652542 0.936076 0.465149 0.608091 0.957444 0.459617 0.580415 0.974927 0.448771 0.569202 0.496095 0.444026 0.565751 0.437510 0.413965 0.567244 0.378264 0.385590 0.585110 0.342729 0.400823 0.605324 0.307672 0.417517 0.626248 0.272588 0.435194 0.625934 0.245889 0.444511 0.638743 0.508566 0.457874 0.665373 0.452454 0.438788 0.690432 0.394248 0.423710 0.682580 0.354000 0.437693 0.675735 0.314879 0.453127 0.669501 0.275238 0.469340 0.674927 0.254379 0.488486 0.591716 0.515467 0.522608 
9.176000 0.568624 0.916833 0.422439 0.576931 0.883057 0.432576 0.575710 0.886194 0.476571 0.582396 0.859797 0.461062 0.587138 0.828002 0.457492 0.604538 0.726110 0.438271 0.594325 0.643059 0.424033 0.607857 0.558569 0.435876 0.553921 0.790690 0.437020 0.561259 0.853330 0.413661 0.566283 0.915792 0.388007 0.546864 0.957703 0.400242 0.527324 0.999928 0.411581 0.507771 1.041898 0.422557 0.517199 1.064975 0.398974 0.660601 0.784952 0.452286 0.702703 0.837592 0.448998 0.745320 0.890109 0.446758 0.702921 0.912251 0.452589 0.660326 0.934998 0.456989 0.617279 0.958243 0.459559 0.588794 0.976033 0.452102 0.583400 0.488492 0.443808 0.577800 0.429006 0.413983 0.573227 0.368725 0.388288 0.591162 0.333486 0.403968 0.610569 0.298513 0.420907 0.630434 0.264067 0.437855 0.627866 0.236949 0.445255 0.650738 0.502090 0.458911 0.676850 0.445507 0.440036 0.703076 0.386973 0.425127 0.692658 0.346563 0.436555 0.682204 0.307508 0.449731 0.672701 0.268027 0.464797 0.676468 0.251603 0.488009 0.604179 0.507068 0.523848 
9.208000 0.564704 0.918589 0.418637 0.575276 0.884148 0.421743 0.560033 0.873172 0.462028 0.575852 0.853290 0.443344 0.582367 0.821441 0.443916 0.607304 0.719233 0.439582 0.597505 0.636009 0.427544 0.607358 0.551847 0.440668 0.552321 0.778471 0.438700 0.555211 0.844365 0.425947 0.556294 0.909780 0.411274 0.544036 0.953816 0.419467 0.532921 0.999948 0.426282 0.518954 1.044651 0.427907 0.509646 1.033228 0.396796 0.658136 0.781421 0.459609 0.698246 0.833232 0.444024 0.738580 0.885018 0.427822 0.696743 0.899987 0.446378 0.655036 0.916865 0.464066 0.613492 0.935880 0.481635 0.595595 0.959556 0.464941 0.581323 0.481666 0.444583 0.579840 0.421934 0.415042 0.576388 0.361168 0.390095 0.596591 0.328251 0.407510 0.617018 0.295579 0.426583 0.637369 0.263829 0.445549 0.630042 0.240879 0.460265 0.645835 0.494861 0.467544 0.676143 0.441078 0.448569 0.706952 0.385697 0.435106 0.697746 0.344810 0.443204 0.689763 0.304493 0.453079 0.683195 0.264122 0.465035 0.688735 0.251299 0.489526 0.591933 0.496351 0.524620 
9.240000 0.597987 0.904374 0.418229 0.604021 0.872314 0.433974 0.571737 0.870737 0.463955 0.593039 0.848041 0.459868 0.596514 0.816222 0.455376 0.611589 0.714663 0.434440 0.603751 0.630930 0.428286 0.611169 0.546848 0.440183 0.563623 0.780634 0.442049 0.570480 0.846851 0.432997 0.571433 0.912780 0.419163 0.561317 0.959121 0.421404 0.546675 1.004899 0.419372 0.526912 1.047236 0.411759 0.507616 1.028897 0.389614 0.668887 0.766932 0.461401 0.706790 0.817965 0.439569 0.745455 0.868524 0.417639 0.707009 0.888031 0.438972 0.669072 0.907894 0.460639 0.631430 0.928136 0.482651 0.616031 0.952772 0.464273 0.582615 0.477591 0.443641 0.582774 0.418554 0.413339 0.583589 0.359431 0.386082 0.602622 0.328287 0.407493 0.623091 0.297627 0.429842 0.644039 0.267866 0.452403 0.631363 0.246341 0.465417 0.648109 0.488145 0.465802 0.678484 0.434695 0.446424 0.711007 0.379646 0.432859 0.702113 0.340065 0.447063 0.693500 0.301701 0.463197 0.684895 0.263144 0.480492 0.691815 0.252392 0.506010 0.593999 0.491809 0.523660 
9.272000 0.576992 0.918555 0.416636 0.593840 0.887116 0.422912 0.566311 0.866950 0.451675 0.592917 0.853891 0.441494 0.595953 0.821454 0.440251 0.609940 0.717715 0.431376 0.607264 0.633067 0.428139 0.616037 0.548673 0.441420 0.559756 0.781204 0.434341 0.569292 0.847189 0.426272 0.573565 0.912872 0.413009 0.561425 0.957725 0.419688 0.545904 1.002957 0.421819 0.526267 1.045587 0.418762 0.506055 1.030344 0.395095 0.664478 0.772513 0.458840 0.704266 0.821569 0.436038 0.744680 0.870380 0.413465 0.704432 0.886444 0.434564 0.664688 0.903566 0.456104 0.625320 0.921748 0.478563 0.604375 0.948623 0.474937 0.588105 0.479259 0.446373 0.586074 0.420141 0.415794 0.583672 0.360002 0.389025 0.604416 0.325803 0.402920 0.624568 0.291614 0.418842 0.642942 0.258056 0.436025 0.627743 0.240942 0.452812 0.654090 0.490740 0.468315 0.682237 0.434976 0.450653 0.710082 0.377505 0.437545 0.700194 0.336592 0.445199 0.690703 0.296655 0.455129 0.681649 0.256767 0.467338 0.686807 0.243425 0.491616 0.600960 0.494291 0.526183 
9.304000 0.580432 0.917837 0.420901 0.598989 0.886773 0.422691 0.577026 0.864262 0.454158 0.602109 0.852766 0.439287 0.604206 0.820264 0.440280 0.615932 0.715837 0.438150 0.609232 0.631504 0.436851 0.615571 0.546037 0.447085 0.572698 0.784836 0.433087 0.579984 0.849522 0.416552 0.582627 0.913942 0.396117 0.563567 0.955937 0.408419 0.541884 0.997509 0.417252 0.517553 1.037596 0.422790 0.495063 1.024173 0.400238 0.676311 0.767365 0.457990 0.710043 0.816128 0.426518 0.744749 0.864755 0.395877 0.708077 0.882402 0.421731 0.671970 0.901037 0.447734 0.636881 0.920866 0.474790 0.613872 0.945307 0.481882 0.586238 0.476961 0.447506 0.583001 0.419110 0.415360 0.576394 0.359955 0.388088 0.594887 0.326595 0.406551 0.614762 0.293588 0.426418 0.635859 0.261459 0.446175 0.620422 0.243771 0.461710 0.650060 0.486161 0.473615 0.678137 0.430282 0.455228 0.707249 0.372648 0.442280 0.697085 0.331392 0.449863 0.687104 0.291438 0.460230 0.677203 0.251032 0.471914 0.683118 0.237901 0.496652 0.592887 0.492180 0.529587 
9.336000 0.584308 0.914201 0.415291 0.604831 0.884308 0.417849 0.581725 0.860102 0.447034 0.608640 0.851005 0.434015 0.609783 0.818922 0.436291 0.617115 0.714492 0.437752 0.608196 0.630115 0.439248 0.617768 0.544541 0.448066 0.571149 0.782468 0.431218 0.577069 0.847548 0.415524 0.579769 0.912501 0.396626 0.562111 0.955344 0.407395 0.541902 0.997945 0.414915 0.519643 1.039286 0.419676 0.497768 1.026267 0.396420 0.674310 0.769105 0.460096 0.711332 0.811278 0.423460 0.748653 0.852941 0.386848 0.713657 0.870304 0.415375 0.678748 0.889717 0.443502 0.644606 0.911104 0.472560 0.623981 0.938503 0.475134 0.591362 0.474270 0.450429 0.587109 0.417375 0.417721 0.578735 0.359680 0.388443 0.597556 0.326447 0.406612 0.617579 0.293588 0.425826 0.638027 0.261429 0.445105 0.620668 0.243243 0.457983 0.653763 0.484519 0.471955 0.676137 0.426785 0.451738 0.703142 0.367635 0.441882 0.693503 0.326057 0.447366 0.684832 0.285959 0.458699 0.676574 0.246071 0.473526 0.680104 0.236324 0.500203 0.600380 0.490421 0.531320 
9.368000 0.585846 0.910507 0.410690 0.603634 0.879084 0.414466 0.577856 0.858125 0.443506 0.604256 0.846605 0.431623 0.607362 0.814970 0.434673 0.620734 0.711434 0.437796 0.610262 0.627239 0.439889 0.618204 0.541594 0.447989 0.570675 0.776284 0.428253 0.578445 0.842116 0.417024 0.582485 0.907919 0.402240 0.566654 0.951444 0.413498 0.546414 0.994365 0.418951 0.524531 1.036280 0.421563 0.505489 1.027588 0.394065 0.674238 0.771140 0.458094 0.712508 0.811176 0.419815 0.751503 0.850692 0.381751 0.715536 0.866498 0.409897 0.680101 0.883865 0.438734 0.645303 0.902850 0.469204 0.625260 0.930871 0.467482 0.589359 0.472424 0.449084 0.583597 0.415604 0.415808 0.574406 0.357550 0.388380 0.593818 0.324660 0.406500 0.614048 0.292205 0.425400 0.632729 0.260484 0.445190 0.614950 0.242924 0.458632 0.654724 0.481249 0.471751 0.679109 0.424379 0.451685 0.705566 0.364673 0.439660 0.693103 0.323198 0.444703 0.681884 0.283542 0.455834 0.672206 0.243581 0.469171 0.670261 0.225692 0.491101 0.601908 0.487060 0.531024 
9.404000 0.580543 0.907624 0.409774 0.601657 0.878180 0.412752 0.578969 0.854401 0.442337 0.606072 0.845707 0.429455 0.609534 0.814178 0.433563 0.624249 0.710894 0.440608 0.615960 0.627527 0.433244 0.618613 0.543671 0.446095 0.573284 0.774735 0.430436 0.575202 0.840049 0.414745 0.573920 0.905044 0.396341 0.557597 0.949008 0.405023 0.539261 0.992828 0.411181 0.518276 1.035246 0.414271 0.497547 1.023759 0.389222 0.677213 0.770782 0.459174 0.716009 0.807979 0.419473 0.755112 0.844870 0.380234 0.719471 0.859936 0.409734 0.683619 0.877345 0.438783 0.647949 0.896556 0.468288 0.630948 0.926368 0.471160 0.586496 0.475962 0.448659 0.579837 0.419525 0.414884 0.571392 0.362134 0.384489 0.589940 0.329189 0.403266 0.609092 0.296697 0.423262 0.627627 0.264858 0.444186 0.609620 0.246848 0.456826 0.652475 0.482679 0.472030 0.676352 0.425719 0.452446 0.702171 0.367049 0.440427 0.689152 0.326734 0.447302 0.676492 0.287312 0.457123 0.666030 0.247937 0.470771 0.663028 0.230060 0.492537 0.599282 0.491018 0.531562 
9.436000 0.585821 0.908006 0.394004 0.607763 0.880534 0.402989 0.582143 0.856874 0.430743 0.611484 0.849006 0.423220 0.613995 0.817184 0.428666 0.626144 0.713380 0.441062 0.618437 0.629397 0.439230 0.618564 0.544356 0.450643 0.577148 0.778361 0.430342 0.576635 0.841864 0.408584 0.573733 0.905055 0.384585 0.556324 0.949018 0.390854 0.538110 0.993079 0.396078 0.518406 1.036242 0.399799 0.494984 1.023671 0.378050 0.681107 0.771552 0.458425 0.719486 0.809027 0.418396 0.757787 0.846013 0.377927 0.721090 0.861242 0.405580 0.684796 0.877758 0.433450 0.649242 0.895175 0.462259 0.634564 0.926178 0.464520 0.583578 0.477859 0.452468 0.578910 0.419285 0.421737 0.576102 0.359692 0.394440 0.593377 0.326238 0.414041 0.613492 0.293377 0.434803 0.635291 0.261446 0.455748 0.621046 0.239853 0.467365 0.651860 0.482693 0.474904 0.676827 0.425201 0.455530 0.701875 0.365272 0.441938 0.692851 0.323809 0.452558 0.684565 0.284193 0.466520 0.677757 0.244063 0.482697 0.675394 0.221687 0.500864 0.596577 0.492527 0.535391 
9.468000 0.591419 0.887108 0.388261 0.615887 0.865231 0.403793 0.591218 0.844492 0.434465 0.621872 0.839417 0.430375 0.619103 0.807375 0.431510 0.616482 0.702830 0.432518 0.613345 0.619965 0.445865 0.619343 0.535565 0.458142 0.585435 0.778123 0.425870 0.591150 0.841288 0.404837 0.591696 0.903120 0.377267 0.566102 0.942803 0.382881 0.537263 0.980692 0.383435 0.505758 1.015498 0.379781 0.487525 0.994625 0.358952 0.680273 0.743547 0.463961 0.719612 0.780755 0.424751 0.758823 0.818061 0.386052 0.723669 0.842320 0.409143 0.688870 0.868063 0.432362 0.655449 0.895091 0.457390 0.635813 0.923329 0.456799 0.590102 0.466778 0.459635 0.585686 0.411878 0.424316 0.577527 0.355864 0.393442 0.597064 0.321188 0.407457 0.615294 0.286312 0.422716 0.629716 0.251628 0.439822 0.611755 0.235662 0.454823 0.652910 0.474655 0.484963 0.680098 0.418141 0.466835 0.708573 0.360029 0.454411 0.694405 0.319704 0.457413 0.680583 0.280058 0.462449 0.667725 0.240049 0.469847 0.665198 0.223267 0.492215 0.597344 0.484002 0.542219 
9.504000 0.601630 0.867271 0.369908 0.624518 0.853467 0.394413 0.596913 0.842426 0.427212 0.628016 0.838600 0.428192 0.625502 0.806943 0.430802 0.623867 0.702667 0.435883 0.617800 0.620336 0.449373 0.619568 0.537318 0.465815 0.592939 0.778295 0.427072 0.588420 0.836153 0.394391 0.579325 0.891283 0.356535 0.546534 0.925403 0.358695 0.511510 0.957386 0.356367 0.474535 0.986402 0.351458 0.460452 0.958603 0.337085 0.689038 0.744475 0.462620 0.728064 0.778626 0.420038 0.767369 0.812411 0.377536 0.732101 0.837459 0.398819 0.697800 0.863422 0.420527 0.665032 0.890556 0.443104 0.648816 0.919612 0.434650 0.587602 0.469764 0.467260 0.587212 0.413707 0.432839 0.588054 0.356840 0.401514 0.607649 0.320402 0.410454 0.625386 0.283290 0.421210 0.638285 0.245463 0.434639 0.618937 0.228220 0.445784 0.651711 0.477431 0.496621 0.678753 0.420467 0.481168 0.704285 0.361123 0.470245 0.691814 0.319967 0.470548 0.679386 0.279619 0.472107 0.667255 0.238857 0.474612 0.661669 0.217613 0.492656 0.593296 0.488914 0.551799 
9.540000 0.594963 0.863737 0.368378 0.617946 0.845056 0.389213 0.591162 0.828999 0.420628 0.622037 0.824023 0.419861 0.620837 0.792303 0.424809 0.622945 0.688139 0.439753 0.619250 0.608283 0.463086 0.618877 0.525410 0.477869 0.585716 0.758687 0.423987 0.592263 0.815343 0.389811 0.595270 0.869576 0.350361 0.558567 0.899764 0.353372 0.519558 0.926916 0.350340 0.478474 0.949179 0.342589 0.468509 0.918546 0.330161 0.679930 0.737209 0.472026 0.719437 0.766193 0.426794 0.758462 0.794878 0.381410 0.722770 0.821379 0.400588 0.688683 0.849568 0.419864 0.656571 0.879335 0.440523 0.639876 0.908749 0.434547 0.586230 0.458221 0.477561 0.584935 0.404786 0.440288 0.583533 0.350663 0.404757 0.603364 0.314809 0.415163 0.623376 0.278891 0.426061 0.641826 0.242625 0.437488 0.622124 0.223067 0.442917 0.648450 0.463222 0.505703 0.678321 0.409378 0.485281 0.708738 0.354606 0.467664 0.693959 0.315115 0.469915 0.679660 0.275651 0.473482 0.666045 0.236196 0.478513 0.660044 0.215236 0.496278 0.586808 0.477271 0.562247 
9.572000 0.601246 0.848259 0.359110 0.624585 0.831541 0.381169 0.597952 0.819425 0.414524 0.628668 0.814099 0.413534 0.626662 0.783074 0.420873 0.623342 0.680295 0.442555 0.621801 0.601582 0.468072 0.616773 0.519970 0.481704 0.579553 0.739616 0.409417 0.595560 0.799740 0.385248 0.610638 0.858278 0.356082 0.567292 0.879302 0.355891 0.523499 0.897413 0.347678 0.479705 0.912755 0.334742 0.472960 0.881832 0.320744 0.665395 0.743048 0.474717 0.718822 0.753722 0.436069 0.772214 0.765551 0.398080 0.737488 0.798702 0.407817 0.702767 0.833505 0.416583 0.667826 0.869987 0.425814 0.647892 0.897850 0.421817 0.581548 0.454305 0.477443 0.586421 0.402050 0.438866 0.594440 0.350053 0.400874 0.613920 0.315481 0.415286 0.634104 0.281153 0.429993 0.652876 0.246567 0.445177 0.631290 0.229372 0.439163 0.643148 0.456295 0.509780 0.676631 0.405048 0.490052 0.709929 0.352662 0.471590 0.694344 0.313754 0.478030 0.678355 0.275282 0.485018 0.662591 0.236714 0.492969 0.661666 0.208492 0.494361 0.580362 0.470037 0.563889 
9.604000 0.607702 0.830345 0.375461 0.630395 0.805251 0.388365 0.627271 0.812337 0.431880 0.645312 0.790581 0.418568 0.639330 0.760863 0.428844 0.622938 0.661392 0.457741 0.614803 0.582737 0.484021 0.617400 0.499068 0.491199 0.580772 0.715450 0.413525 0.584593 0.759655 0.363314 0.589016 0.802792 0.312241 0.545411 0.821923 0.311847 0.500636 0.838623 0.307240 0.454916 0.849630 0.298336 0.453143 0.816276 0.290021 0.667087 0.728129 0.477018 0.719287 0.734892 0.435221 0.771345 0.741530 0.393028 0.740874 0.778886 0.389908 0.710975 0.817123 0.386968 0.681527 0.856470 0.384495 0.658900 0.881252 0.376744 0.586366 0.431372 0.484187 0.588704 0.381391 0.442254 0.592594 0.330578 0.401691 0.615006 0.297027 0.414124 0.638386 0.263900 0.426896 0.660198 0.230514 0.440704 0.632653 0.229181 0.434878 0.649953 0.436384 0.515005 0.679419 0.382981 0.492612 0.708288 0.327493 0.475488 0.682806 0.294032 0.480459 0.657448 0.260783 0.486979 0.632162 0.227375 0.492935 0.656308 0.212849 0.494763 0.590290 0.442272 0.572081 
9.640000 0.623692 0.816010 0.383042 0.636387 0.782194 0.380619 0.652003 0.776082 0.421333 0.652865 0.754850 0.398409 0.646811 0.729516 0.416934 0.632370 0.642261 0.472835 0.611586 0.562854 0.485358 0.615685 0.479667 0.492526 0.606778 0.679982 0.405643 0.624208 0.734691 0.371013 0.644109 0.792051 0.343439 0.598952 0.779890 0.357763 0.553056 0.765125 0.360228 0.507481 0.748588 0.354744 0.507539 0.746456 0.319908 0.685438 0.705385 0.474972 0.731484 0.702464 0.425456 0.777310 0.699991 0.375358 0.751750 0.740893 0.371459 0.724951 0.781912 0.368189 0.697660 0.824035 0.366179 0.678557 0.852649 0.369134 0.585554 0.411316 0.489295 0.584176 0.359292 0.449020 0.587354 0.307656 0.409981 0.613784 0.276037 0.419448 0.643424 0.246449 0.427503 0.673371 0.217567 0.435100 0.646320 0.210024 0.432464 0.650779 0.417684 0.514091 0.679805 0.366340 0.488638 0.707359 0.312706 0.464788 0.686147 0.277079 0.474597 0.665510 0.242262 0.483997 0.645659 0.206979 0.493241 0.673832 0.211525 0.492867 0.595796 0.421474 0.573283 
9.672000 0.631038 0.785611 0.354826 0.649009 0.755445 0.363101 0.654141 0.760371 0.406440 0.664482 0.736039 0.389744 0.655317 0.713861 0.410578 0.631872 0.636991 0.476206 0.610925 0.559683 0.496298 0.615004 0.477572 0.505220 0.620772 0.658666 0.397731 0.634524 0.712514 0.359792 0.646174 0.770547 0.326437 0.602198 0.750821 0.341778 0.559131 0.727968 0.346345 0.517960 0.700343 0.346241 0.520684 0.679968 0.318025 0.681492 0.702795 0.474100 0.728622 0.690984 0.426481 0.773981 0.678276 0.377510 0.750127 0.718306 0.364416 0.726542 0.759147 0.352212 0.703268 0.800713 0.341308 0.685255 0.828434 0.350881 0.585349 0.409315 0.502664 0.582710 0.361124 0.459274 0.584907 0.313797 0.416064 0.613219 0.284505 0.427007 0.643251 0.256005 0.436496 0.672755 0.227270 0.443890 0.645900 0.220422 0.439123 0.650488 0.415280 0.525628 0.679020 0.365063 0.497652 0.705666 0.313757 0.470418 0.684392 0.279481 0.483038 0.664294 0.244456 0.495641 0.644081 0.208851 0.505059 0.671891 0.209677 0.499252 0.596037 0.421546 0.588367 
9.708000 0.635629 0.758843 0.335249 0.654705 0.731428 0.349015 0.657903 0.743586 0.391094 0.670220 0.717616 0.378725 0.660210 0.698013 0.401252 0.634766 0.630056 0.473833 0.612254 0.557284 0.503399 0.611153 0.475702 0.508690 0.630443 0.637727 0.391936 0.638605 0.690077 0.350398 0.642882 0.747070 0.314576 0.603746 0.720884 0.337483 0.562952 0.691658 0.340580 0.525919 0.657808 0.339910 0.525842 0.627270 0.322630 0.684104 0.695902 0.465258 0.732986 0.677927 0.421528 0.780074 0.658470 0.376460 0.756050 0.696085 0.357770 0.732547 0.734570 0.339885 0.708552 0.773212 0.322903 0.691270 0.802585 0.327108 0.577333 0.410144 0.499774 0.580356 0.363324 0.455379 0.588023 0.316565 0.412776 0.612717 0.284905 0.425723 0.638769 0.253764 0.437672 0.663391 0.221498 0.449219 0.636294 0.215955 0.444057 0.642336 0.410923 0.530375 0.671846 0.360092 0.504186 0.697770 0.308037 0.476340 0.676112 0.273931 0.488724 0.654026 0.239897 0.500463 0.632168 0.205723 0.510551 0.659982 0.206201 0.505175 0.581857 0.418505 0.586999 
9.740000 0.682405 0.724229 0.297875 0.671322 0.701726 0.324156 0.660690 0.730478 0.355884 0.658260 0.699407 0.358132 0.652753 0.683388 0.384981 0.639376 0.628334 0.471958 0.618671 0.556903 0.506725 0.612716 0.475409 0.512353 0.610407 0.640020 0.396454 0.637075 0.603102 0.346727 0.664658 0.568166 0.296247 0.618176 0.576103 0.303341 0.570930 0.581642 0.311016 0.523499 0.582130 0.318923 0.525714 0.549971 0.306929 0.678116 0.698725 0.455233 0.720037 0.649529 0.437262 0.759696 0.599351 0.417862 0.752077 0.633613 0.384397 0.746666 0.667979 0.350221 0.743738 0.702985 0.315877 0.746612 0.736822 0.320343 0.577017 0.410906 0.502203 0.582321 0.366707 0.455376 0.588509 0.322062 0.409767 0.612231 0.290899 0.425134 0.637487 0.261248 0.438988 0.659599 0.230183 0.453965 0.633713 0.227148 0.443060 0.638974 0.409116 0.534716 0.671631 0.360858 0.507853 0.703459 0.311949 0.480942 0.672785 0.284737 0.490191 0.642747 0.256993 0.499517 0.613429 0.228991 0.506869 0.641528 0.225708 0.509018 0.575499 0.419219 0.588514 
9.776000 0.680541 0.685099 0.296363 0.673387 0.677138 0.330912 0.676766 0.716800 0.350210 0.669518 0.690422 0.365527 0.662620 0.673704 0.392338 0.643531 0.614134 0.477578 0.618430 0.543790 0.513309 0.612947 0.461642 0.521610 0.608117 0.629228 0.406389 0.633600 0.596145 0.353637 0.659971 0.566928 0.299012 0.613055 0.568155 0.309349 0.567135 0.561423 0.324292 0.523819 0.547196 0.342278 0.536964 0.515724 0.349000 0.688699 0.678681 0.458766 0.727758 0.625927 0.443763 0.766006 0.572673 0.427491 0.760150 0.601022 0.388719 0.753367 0.630119 0.350275 0.745510 0.659687 0.312188 0.749430 0.690759 0.297982 0.576441 0.396821 0.518225 0.581997 0.355973 0.468589 0.588149 0.315501 0.418753 0.613283 0.283872 0.430603 0.639764 0.253264 0.441841 0.667542 0.223479 0.453945 0.641676 0.218662 0.443574 0.641110 0.395046 0.538432 0.674839 0.350038 0.506742 0.708266 0.305356 0.474423 0.680855 0.276773 0.488441 0.652489 0.248218 0.501104 0.623798 0.219992 0.511622 0.651476 0.214829 0.509102 0.583981 0.406650 0.603693 
9.808000 0.678084 0.665012 0.285694 0.672268 0.660872 0.321189 0.682073 0.701089 0.336945 0.672553 0.677155 0.354751 0.663991 0.661268 0.381619 0.639105 0.603853 0.467097 0.612963 0.535288 0.506143 0.610107 0.453973 0.522613 0.607334 0.613618 0.393205 0.639380 0.578647 0.345681 0.670936 0.546554 0.296072 0.625254 0.531957 0.300249 0.582366 0.510106 0.309835 0.545584 0.481201 0.325454 0.568396 0.460999 0.342334 0.683990 0.667974 0.446703 0.721949 0.612359 0.442574 0.758836 0.555911 0.437255 0.756613 0.573374 0.392256 0.753110 0.592027 0.347724 0.748567 0.611861 0.303664 0.742897 0.640780 0.285956 0.575634 0.388028 0.526850 0.582104 0.348785 0.475885 0.590497 0.310731 0.424532 0.618721 0.281408 0.435338 0.648026 0.252877 0.445261 0.676379 0.223352 0.454100 0.651049 0.217161 0.443515 0.641088 0.390477 0.545224 0.677173 0.345424 0.517292 0.712833 0.300252 0.489605 0.685579 0.269242 0.497525 0.658774 0.237823 0.504529 0.631783 0.206123 0.508890 0.658280 0.196480 0.506197 0.587441 0.404859 0.609767 
9.840000 0.689609 0.606159 0.269734 0.680352 0.609667 0.304563 0.698744 0.648537 0.314961 0.682317 0.630930 0.334918 0.671487 0.624140 0.364436 0.639073 0.595322 0.459868 0.622059 0.534451 0.512647 0.612092 0.455207 0.530820 0.609758 0.595324 0.383853 0.637599 0.537287 0.363849 0.666447 0.480402 0.343022 0.629472 0.460061 0.322276 0.593832 0.436211 0.303439 0.560769 0.406396 0.295723 0.579020 0.394153 0.322508 0.697518 0.641007 0.426968 0.723625 0.579423 0.436251 0.749589 0.517621 0.444883 0.752240 0.525677 0.397392 0.754073 0.534488 0.349987 0.755071 0.543826 0.302603 0.748085 0.570724 0.282392 0.572503 0.392368 0.534467 0.576156 0.356696 0.480517 0.582168 0.321816 0.426983 0.608734 0.290944 0.437712 0.638102 0.262094 0.446253 0.667175 0.232813 0.453221 0.642272 0.228841 0.440803 0.636086 0.390574 0.558468 0.670731 0.350033 0.522650 0.704545 0.308787 0.486841 0.679750 0.276262 0.496791 0.655056 0.243322 0.506169 0.630375 0.210165 0.512804 0.653854 0.200803 0.499853 0.578552 0.411623 0.617157 
9.872000 0.683558 0.549401 0.286824 0.680150 0.573191 0.313922 0.703054 0.607615 0.298375 0.688599 0.606966 0.326063 0.676733 0.600894 0.355146 0.641667 0.574184 0.449669 0.621691 0.513679 0.501660 0.613656 0.434298 0.519703 0.620353 0.572858 0.370777 0.649391 0.512999 0.382223 0.678737 0.453339 0.393335 0.646358 0.444904 0.361179 0.615368 0.436026 0.327376 0.587079 0.424002 0.294201 0.605558 0.395479 0.299853 0.704200 0.618248 0.421308 0.724919 0.556995 0.440832 0.746478 0.495749 0.460580 0.746228 0.485700 0.413621 0.741250 0.476890 0.366426 0.729872 0.468633 0.320450 0.697159 0.478091 0.325388 0.580278 0.368135 0.513162 0.601361 0.351900 0.454356 0.619332 0.333719 0.395394 0.634575 0.300595 0.416435 0.648988 0.266443 0.436645 0.661061 0.230522 0.454674 0.638106 0.226876 0.438482 0.634200 0.372671 0.555688 0.679866 0.341814 0.521507 0.725223 0.311519 0.486884 0.690516 0.288702 0.492273 0.656365 0.265153 0.497657 0.622680 0.239586 0.500669 0.645649 0.225096 0.508954 0.558891 0.396420 0.595571 
9.904000 0.680302 0.516138 0.288950 0.682389 0.544657 0.311158 0.712407 0.570057 0.290482 0.698292 0.577764 0.317257 0.686137 0.574552 0.346548 0.649105 0.559652 0.442529 0.628531 0.501818 0.496828 0.614398 0.424115 0.516053 0.624894 0.557405 0.364393 0.642480 0.496980 0.388700 0.660575 0.436463 0.413136 0.639876 0.426967 0.371221 0.621185 0.416665 0.328367 0.605811 0.404725 0.285047 0.628331 0.378886 0.288144 0.712715 0.599989 0.410394 0.728954 0.537053 0.428340 0.745226 0.474115 0.446150 0.753304 0.443858 0.409311 0.760048 0.413268 0.372171 0.765266 0.382207 0.334760 0.743616 0.369238 0.311387 0.581457 0.358236 0.505010 0.603412 0.341079 0.446665 0.623829 0.322407 0.388579 0.642921 0.294349 0.413487 0.662814 0.266218 0.437865 0.682615 0.237703 0.461629 0.660247 0.226743 0.448281 0.624085 0.365296 0.560686 0.672268 0.343119 0.524233 0.720555 0.320094 0.488293 0.690063 0.292254 0.496360 0.659452 0.264289 0.504163 0.629297 0.236066 0.510365 0.656970 0.230770 0.513175 0.543196 0.385950 0.576373 
9.936000 0.701349 0.506527 0.267524 0.701050 0.530258 0.294895 0.726709 0.562497 0.278968 0.713103 0.562937 0.307095 0.698663 0.561776 0.335657 0.653856 0.550242 0.429138 0.630863 0.498669 0.487702 0.619057 0.422875 0.511485 0.637523 0.543547 0.349383 0.608614 0.486197 0.370356 0.579858 0.428414 0.391368 0.604176 0.409147 0.354360 0.628849 0.389191 0.317873 0.653780 0.368572 0.281585 0.662280 0.335166 0.280890 0.725512 0.576344 0.402690 0.738475 0.511391 0.416534 0.752339 0.446262 0.430160 0.752222 0.408997 0.399152 0.750786 0.372348 0.367417 0.748215 0.335982 0.335353 0.738141 0.324690 0.304517 0.592349 0.354006 0.500927 0.612371 0.333465 0.442276 0.632335 0.312535 0.384270 0.647018 0.284420 0.411894 0.660405 0.256442 0.439487 0.671980 0.227401 0.466985 0.653507 0.219663 0.447001 0.625495 0.369670 0.563655 0.670229 0.340232 0.528130 0.715496 0.309401 0.493377 0.680503 0.286626 0.495828 0.645454 0.263996 0.498012 0.610944 0.241061 0.499277 0.634799 0.230189 0.509825 0.543081 0.388297 0.566586 
9.968000 0.702230 0.492401 0.269771 0.703288 0.520609 0.292462 0.729598 0.548647 0.270584 0.716677 0.554559 0.298406 0.703545 0.554895 0.327559 0.661386 0.548364 0.422609 0.634341 0.499934 0.482145 0.616397 0.426325 0.508641 0.642935 0.553382 0.343230 0.622779 0.489924 0.354238 0.602513 0.426106 0.364997 0.627933 0.394388 0.338599 0.654098 0.362847 0.312733 0.681080 0.331154 0.287668 0.689768 0.298278 0.281882 0.737133 0.558608 0.395584 0.746027 0.492262 0.403759 0.756306 0.425715 0.411490 0.755386 0.389220 0.379596 0.753441 0.352979 0.347488 0.750442 0.316822 0.315501 0.755289 0.292981 0.291265 0.582189 0.360422 0.500706 0.603113 0.326379 0.448114 0.628102 0.293980 0.398065 0.643522 0.268166 0.427533 0.658647 0.242650 0.457240 0.672006 0.216957 0.488326 0.653018 0.206231 0.470477 0.622168 0.374243 0.562439 0.667138 0.345648 0.527447 0.709823 0.314737 0.489366 0.679562 0.288047 0.501784 0.649709 0.260958 0.514594 0.619767 0.233191 0.525812 0.643673 0.224595 0.538206 0.540810 0.400642 0.569331 
10.004000 0.703203 0.487259 0.264911 0.707387 0.514206 0.288729 0.732305 0.542706 0.265607 0.722424 0.547495 0.294846 0.709787 0.547278 0.324096 0.667883 0.539418 0.418677 0.642198 0.493435 0.480222 0.619551 0.421447 0.505901 0.631115 0.548022 0.346344 0.615414 0.482476 0.350176 0.600262 0.416238 0.353717 0.626617 0.380088 0.333111 0.656270 0.346322 0.313762 0.687984 0.313055 0.295911 0.711482 0.288120 0.289590 0.735235 0.540494 0.372625 0.748935 0.476161 0.387875 0.763350 0.411540 0.402893 0.764559 0.373903 0.372320 0.764594 0.336617 0.341192 0.763553 0.299480 0.309861 0.774698 0.275492 0.287947 0.581236 0.357943 0.500089 0.596246 0.321711 0.447981 0.610684 0.284478 0.397532 0.628104 0.259998 0.427032 0.648500 0.237003 0.456017 0.668520 0.213810 0.484731 0.647915 0.204659 0.467803 0.621730 0.367689 0.557459 0.668047 0.343294 0.519695 0.714692 0.317637 0.482087 0.686972 0.289383 0.496518 0.658795 0.261560 0.510734 0.630324 0.233650 0.525105 0.654257 0.226090 0.538036 0.542435 0.402888 0.566890 
10.036000 0.702107 0.475897 0.260783 0.704420 0.505162 0.281975 0.733528 0.530139 0.259617 0.720094 0.538508 0.286539 0.706764 0.539558 0.315469 0.662028 0.536996 0.409030 0.637670 0.490815 0.471504 0.619754 0.418686 0.501614 0.628820 0.550463 0.335562 0.610295 0.485682 0.338359 0.591890 0.420494 0.340571 0.622152 0.387362 0.321595 0.653921 0.354940 0.304368 0.687009 0.322451 0.289334 0.710109 0.296770 0.286382 0.731670 0.538970 0.366142 0.746660 0.474461 0.378568 0.762364 0.409847 0.390849 0.763929 0.372407 0.360428 0.765389 0.335225 0.329941 0.766469 0.298336 0.299536 0.779371 0.272629 0.280778 0.583514 0.353851 0.501036 0.595311 0.319272 0.447724 0.605723 0.283342 0.395270 0.625416 0.259293 0.423649 0.646560 0.236106 0.451430 0.666568 0.212051 0.478550 0.643608 0.200834 0.467010 0.628071 0.366051 0.553397 0.672299 0.339867 0.514168 0.716878 0.312355 0.475955 0.688004 0.285811 0.491478 0.658981 0.259050 0.506440 0.629526 0.231716 0.520128 0.653698 0.222971 0.531829 0.548904 0.396450 0.569495 
10.068000 0.714131 0.461841 0.260017 0.710473 0.494161 0.275916 0.740251 0.518574 0.253718 0.722155 0.529495 0.276699 0.709551 0.532101 0.305844 0.666728 0.535193 0.400312 0.640704 0.489955 0.462917 0.621668 0.418328 0.493856 0.635251 0.551241 0.326540 0.614517 0.487497 0.334428 0.593535 0.423509 0.341874 0.626749 0.393059 0.324629 0.660380 0.363199 0.307415 0.694092 0.333576 0.290429 0.721745 0.314303 0.284163 0.736834 0.532525 0.358142 0.748409 0.468259 0.374527 0.761010 0.403916 0.390950 0.766852 0.372986 0.354387 0.773228 0.342294 0.317764 0.779710 0.311666 0.281222 0.794248 0.284147 0.266714 0.582383 0.355301 0.494869 0.598642 0.318948 0.443127 0.616028 0.282156 0.393292 0.636757 0.256993 0.419935 0.661095 0.233465 0.445617 0.687038 0.210487 0.470568 0.663413 0.197090 0.463262 0.630107 0.366267 0.546798 0.675418 0.340238 0.509589 0.718691 0.312639 0.470646 0.696139 0.281838 0.488630 0.673660 0.250756 0.506109 0.651316 0.218775 0.522412 0.676491 0.207123 0.527591 0.553986 0.393112 0.566293 
10.104000 0.714259 0.444998 0.226833 0.719551 0.477520 0.241800 0.753286 0.492946 0.217488 0.739633 0.508470 0.240855 0.729226 0.513111 0.270537 0.694052 0.520596 0.367859 0.660280 0.491905 0.435895 0.630605 0.428048 0.473020 0.663483 0.522805 0.292071 0.631372 0.467019 0.313746 0.598749 0.411027 0.335425 0.635133 0.394841 0.308889 0.671650 0.379558 0.281981 0.707784 0.364102 0.255096 0.707689 0.335596 0.274046 0.762717 0.500116 0.327864 0.753003 0.442068 0.361270 0.743742 0.383677 0.395253 0.752047 0.366348 0.351170 0.760283 0.350391 0.306664 0.765475 0.335516 0.261232 0.777189 0.303945 0.267895 0.581544 0.372751 0.479023 0.600443 0.335386 0.428750 0.617350 0.296672 0.379704 0.632715 0.270897 0.409236 0.647724 0.244808 0.438315 0.659546 0.217078 0.466379 0.635571 0.208275 0.454434 0.630697 0.380192 0.530253 0.671417 0.337028 0.504406 0.710974 0.293772 0.476985 0.679344 0.271663 0.493264 0.648673 0.248728 0.510492 0.618513 0.223902 0.524688 0.641251 0.207015 0.520543 0.561230 0.429745 0.547226 
10.136000 0.721705 0.447386 0.222398 0.733925 0.476515 0.240050 0.761470 0.494075 0.210094 0.756046 0.506078 0.238414 0.744190 0.510808 0.267622 0.703391 0.518778 0.362946 0.669615 0.492727 0.432994 0.635973 0.433168 0.476338 0.669988 0.527768 0.288976 0.644420 0.466427 0.301465 0.618261 0.404997 0.313624 0.657428 0.389212 0.290996 0.696038 0.373719 0.267317 0.733870 0.357594 0.243139 0.722958 0.325982 0.250565 0.768310 0.494671 0.318642 0.756706 0.434072 0.345805 0.745394 0.373234 0.373367 0.758388 0.362298 0.328354 0.771336 0.351508 0.283343 0.780399 0.340635 0.237430 0.786827 0.308197 0.246944 0.577641 0.394786 0.500926 0.594215 0.355161 0.452241 0.612431 0.315114 0.404948 0.631015 0.281116 0.421486 0.650120 0.247352 0.437883 0.666918 0.212701 0.454452 0.640552 0.209907 0.444516 0.641016 0.375454 0.522679 0.685124 0.334448 0.497463 0.728770 0.293203 0.471858 0.694005 0.272940 0.484068 0.658629 0.253892 0.495836 0.622938 0.235372 0.506999 0.649399 0.225914 0.508243 0.604264 0.440897 0.573101 
10.172000 0.764165 0.418543 0.203793 0.764801 0.453837 0.211818 0.769871 0.472074 0.171648 0.767796 0.488217 0.198290 0.754495 0.494785 0.226422 0.709963 0.508398 0.319195 0.674301 0.498343 0.392595 0.643030 0.448778 0.449335 0.680354 0.493972 0.244405 0.663475 0.434943 0.273226 0.646520 0.375933 0.302774 0.682403 0.359214 0.275956 0.717623 0.343661 0.247898 0.750888 0.327047 0.218941 0.739375 0.296781 0.230096 0.779017 0.478148 0.285151 0.760016 0.416310 0.304233 0.740527 0.354226 0.323821 0.766750 0.338100 0.286920 0.791602 0.323464 0.249436 0.813165 0.309432 0.210561 0.801842 0.277936 0.218302 0.586803 0.412859 0.481891 0.590695 0.363707 0.439499 0.598697 0.315198 0.397194 0.618183 0.283383 0.416823 0.641851 0.253322 0.435809 0.667925 0.224396 0.454444 0.642108 0.214183 0.449859 0.649718 0.405083 0.509033 0.681556 0.352527 0.488317 0.712698 0.299994 0.466866 0.682361 0.275982 0.483292 0.652425 0.252231 0.499807 0.622729 0.228542 0.516126 0.650658 0.223322 0.515062 0.609617 0.476433 0.541939 
10.204000 0.769020 0.396749 0.189640 0.771915 0.430741 0.201747 0.775850 0.453264 0.163642 0.775966 0.466096 0.192096 0.762661 0.476838 0.218697 0.718361 0.503453 0.307388 0.686502 0.496485 0.382248 0.650138 0.449506 0.436105 0.679593 0.481953 0.238327 0.669104 0.421436 0.267024 0.659023 0.360581 0.296076 0.688039 0.334561 0.267924 0.716622 0.310080 0.238218 0.745076 0.285874 0.208316 0.750895 0.265966 0.235548 0.783717 0.474436 0.265611 0.770672 0.410387 0.282285 0.757459 0.346050 0.299607 0.776730 0.327450 0.259623 0.793707 0.309927 0.219012 0.808931 0.293220 0.178055 0.798108 0.262608 0.189448 0.590387 0.416151 0.463945 0.595776 0.363425 0.425323 0.606124 0.311066 0.388886 0.622737 0.281842 0.414382 0.644679 0.253945 0.438834 0.669535 0.227128 0.462365 0.642897 0.217454 0.461170 0.651753 0.407648 0.497805 0.685266 0.356189 0.477318 0.715535 0.303337 0.454762 0.690653 0.281214 0.480634 0.667321 0.259430 0.507311 0.644400 0.237850 0.534296 0.671482 0.233520 0.526774 0.610292 0.477879 0.525484 
10.236000 0.795710 0.424892 0.169243 0.788825 0.458219 0.181566 0.772689 0.477686 0.145091 0.776142 0.491546 0.172839 0.763203 0.497601 0.201073 0.720658 0.506808 0.294524 0.684000 0.501651 0.367009 0.648787 0.454450 0.420801 0.684128 0.476095 0.227772 0.677454 0.414264 0.254999 0.670897 0.351939 0.282764 0.697273 0.319185 0.260002 0.723431 0.287375 0.235882 0.752174 0.256773 0.215330 0.763121 0.259518 0.247634 0.788591 0.480236 0.254470 0.778083 0.414899 0.267359 0.765585 0.349403 0.280353 0.779112 0.329078 0.238971 0.793093 0.310336 0.197679 0.806672 0.291705 0.157252 0.796098 0.262121 0.171333 0.594761 0.408019 0.440875 0.609334 0.357109 0.401064 0.624087 0.305472 0.364676 0.639846 0.279875 0.394178 0.655865 0.254188 0.424098 0.671876 0.228420 0.454454 0.645405 0.222191 0.446405 0.645934 0.425870 0.490115 0.673772 0.368674 0.481545 0.696950 0.310852 0.467556 0.675065 0.280475 0.485800 0.655721 0.247994 0.503622 0.637569 0.215459 0.520718 0.664363 0.214919 0.510458 0.581202 0.483338 0.491481 
10.272000 0.792177 0.447742 0.128694 0.773173 0.474764 0.143494 0.778083 0.506516 0.113083 0.761783 0.509488 0.139546 0.753973 0.512564 0.170279 0.729631 0.513396 0.271426 0.702076 0.505083 0.348579 0.664402 0.463424 0.407651 0.686906 0.482646 0.208659 0.680685 0.423720 0.241188 0.674127 0.364547 0.273838 0.691819 0.320734 0.263820 0.709547 0.277105 0.253587 0.727464 0.233525 0.243668 0.740204 0.232410 0.275507 0.792453 0.502352 0.219378 0.797586 0.436623 0.233208 0.801683 0.370745 0.247247 0.804379 0.359808 0.200403 0.807816 0.349115 0.153590 0.811933 0.338496 0.106890 0.810063 0.305121 0.114822 0.607682 0.421620 0.430870 0.612573 0.367429 0.395546 0.618440 0.312614 0.363189 0.633265 0.287976 0.393964 0.650094 0.262881 0.424325 0.668446 0.237758 0.454179 0.640869 0.231803 0.452888 0.662219 0.433455 0.475972 0.684523 0.373340 0.470038 0.703869 0.312977 0.460905 0.685685 0.283535 0.484544 0.668110 0.252968 0.507435 0.650941 0.222324 0.528831 0.669457 0.212227 0.509547 0.606739 0.495689 0.484207 
10.304000 0.796193 0.442160 0.121360 0.777236 0.470366 0.133845 0.783526 0.500098 0.101646 0.766559 0.505047 0.127385 0.758047 0.509916 0.157719 0.731702 0.517974 0.258037 0.704125 0.506993 0.334857 0.668661 0.461487 0.392299 0.687257 0.492853 0.194372 0.680256 0.433570 0.225985 0.673114 0.374048 0.257598 0.683747 0.326834 0.256149 0.694731 0.279938 0.254255 0.705891 0.233022 0.252175 0.717593 0.232116 0.284419 0.793442 0.509271 0.204239 0.800689 0.444810 0.222438 0.807913 0.380234 0.240946 0.810006 0.366498 0.194838 0.811908 0.352748 0.148763 0.813539 0.338763 0.102807 0.808952 0.306150 0.112590 0.610132 0.427070 0.421656 0.610237 0.368821 0.391914 0.612892 0.309954 0.365537 0.628340 0.283232 0.394311 0.646795 0.256825 0.423211 0.669025 0.231062 0.451354 0.641756 0.224061 0.450903 0.671763 0.423169 0.456399 0.695662 0.363721 0.450094 0.715220 0.303062 0.440998 0.704097 0.275930 0.471229 0.692241 0.248648 0.501018 0.679889 0.221361 0.530737 0.691108 0.209845 0.507602 0.626136 0.492349 0.479879 
10.340000 0.777985 0.428744 0.083092 0.778868 0.461100 0.099328 0.797302 0.486186 0.067996 0.788314 0.496568 0.096056 0.780302 0.501449 0.126646 0.754236 0.509574 0.227352 0.724191 0.502317 0.303985 0.684077 0.465193 0.365439 0.703522 0.490260 0.166475 0.678204 0.441080 0.205314 0.652491 0.391673 0.243983 0.661750 0.346035 0.257110 0.671514 0.300870 0.270938 0.681256 0.255744 0.285015 0.700501 0.235506 0.305013 0.810434 0.504769 0.167876 0.813177 0.443162 0.194834 0.815248 0.381654 0.222072 0.810561 0.365252 0.177011 0.806987 0.348574 0.132080 0.805737 0.331406 0.087488 0.820790 0.302596 0.098665 0.622511 0.450749 0.404076 0.619259 0.392137 0.377851 0.617614 0.332912 0.353856 0.629788 0.310367 0.387285 0.641474 0.287392 0.421219 0.653235 0.264221 0.455313 0.628897 0.250014 0.455467 0.681677 0.421461 0.425882 0.704095 0.360772 0.426510 0.726102 0.300678 0.426245 0.713021 0.275255 0.456676 0.700418 0.249806 0.487353 0.688597 0.224743 0.518146 0.714484 0.216027 0.510707 0.665114 0.493883 0.460868 
10.372000 0.789689 0.430069 0.053999 0.785679 0.459248 0.075103 0.798969 0.491502 0.048272 0.789080 0.495815 0.077603 0.783088 0.498697 0.109058 0.762822 0.498939 0.211704 0.730159 0.496689 0.287781 0.691620 0.458753 0.350387 0.714968 0.475679 0.150492 0.692982 0.421623 0.184120 0.670994 0.368011 0.218691 0.669460 0.325667 0.241327 0.668465 0.284624 0.266300 0.668255 0.245797 0.294311 0.677297 0.266068 0.320613 0.822456 0.479836 0.158215 0.813854 0.422198 0.192623 0.805236 0.364449 0.227592 0.806173 0.357858 0.180163 0.808277 0.352146 0.132638 0.816356 0.345424 0.086413 0.835864 0.318757 0.095945 0.630854 0.440985 0.389395 0.615173 0.380041 0.374600 0.604598 0.318114 0.360481 0.619300 0.305981 0.398014 0.632928 0.294272 0.436331 0.644815 0.283253 0.475281 0.628550 0.262110 0.465896 0.692761 0.416016 0.411192 0.707159 0.352925 0.414191 0.717763 0.289377 0.415430 0.703067 0.270954 0.450173 0.688447 0.253263 0.485475 0.671933 0.236858 0.519885 0.693546 0.230339 0.502927 0.671234 0.495642 0.443112 
10.408000 0.814500 0.441304 0.055783 0.800796 0.469320 0.074181 0.801792 0.501042 0.043622 0.791284 0.504641 0.072819 0.783282 0.507444 0.103655 0.757762 0.505857 0.204858 0.729054 0.499707 0.281842 0.694115 0.459186 0.343597 0.714390 0.467864 0.146824 0.700709 0.411345 0.182263 0.686219 0.354618 0.219155 0.676311 0.314480 0.246214 0.665604 0.276370 0.275254 0.655068 0.238914 0.306273 0.653905 0.245749 0.340192 0.817618 0.499221 0.148867 0.823267 0.440729 0.181580 0.826334 0.382282 0.214932 0.822606 0.370423 0.168419 0.821511 0.358352 0.121976 0.825711 0.345511 0.076438 0.842426 0.317354 0.087004 0.634945 0.438346 0.383056 0.621121 0.377225 0.367960 0.610618 0.315348 0.353918 0.626161 0.305437 0.391763 0.640272 0.296166 0.430517 0.653332 0.287798 0.469666 0.644103 0.264088 0.457535 0.698086 0.414991 0.403381 0.713197 0.352338 0.408788 0.724586 0.289020 0.413460 0.711911 0.276015 0.451620 0.698851 0.263803 0.490003 0.682942 0.252472 0.527386 0.689928 0.237475 0.504704 0.674873 0.490950 0.438200 
10.440000 0.811577 0.439329 0.015835 0.799028 0.464117 0.039021 0.804337 0.500966 0.015660 0.792489 0.499449 0.044525 0.784893 0.502619 0.075373 0.762343 0.501458 0.177316 0.736450 0.496697 0.255480 0.704676 0.457862 0.320366 0.725627 0.456717 0.119571 0.712440 0.402856 0.159076 0.698668 0.349528 0.201113 0.689411 0.312209 0.232033 0.680637 0.277133 0.265240 0.672375 0.243556 0.300777 0.659485 0.246179 0.332828 0.827019 0.492896 0.126957 0.829307 0.435986 0.163011 0.828287 0.379237 0.199634 0.820734 0.368692 0.153196 0.815931 0.359198 0.106358 0.817181 0.349598 0.059723 0.838473 0.323730 0.067281 0.647477 0.437837 0.363095 0.626993 0.376965 0.360034 0.609650 0.314875 0.357926 0.626391 0.300541 0.393800 0.640614 0.287327 0.431263 0.653246 0.275115 0.469455 0.647137 0.260706 0.445991 0.711744 0.415845 0.381496 0.722977 0.352819 0.391187 0.730631 0.289526 0.399870 0.716632 0.275608 0.437171 0.702212 0.262246 0.474038 0.686787 0.248805 0.510444 0.692168 0.233991 0.486760 0.688715 0.492855 0.414564 
10.472000 0.805410 0.443950 -0.005321 0.796364 0.467047 0.021062 0.807282 0.505623 0.002947 0.795025 0.502115 0.031474 0.788778 0.504128 0.062819 0.770260 0.500390 0.165568 0.744544 0.494117 0.244094 0.711596 0.456107 0.309823 0.728669 0.461449 0.107040 0.718819 0.404991 0.143353 0.708538 0.348685 0.181395 0.701590 0.308857 0.209182 0.695149 0.270501 0.238669 0.689192 0.233251 0.270283 0.676928 0.242848 0.301115 0.830778 0.496214 0.109839 0.835947 0.441659 0.148757 0.838139 0.387501 0.188355 0.824830 0.367519 0.146414 0.813862 0.347271 0.104039 0.806326 0.326721 0.061220 0.830851 0.303589 0.067746 0.654228 0.436188 0.352902 0.636047 0.374611 0.348897 0.619404 0.312542 0.345376 0.637824 0.303432 0.382156 0.655493 0.294699 0.419432 0.672329 0.286265 0.457088 0.667338 0.269722 0.434794 0.716843 0.415000 0.371491 0.734161 0.352995 0.374797 0.750157 0.290824 0.377718 0.738359 0.282917 0.417372 0.726671 0.275375 0.457049 0.713426 0.267988 0.496128 0.716956 0.250166 0.474427 0.693338 0.492654 0.403066 
10.508000 0.808568 0.438699 0.011512 0.794101 0.467941 0.027203 0.808362 0.500058 0.000681 0.790361 0.504403 0.025851 0.784421 0.506649 0.057271 0.767273 0.504976 0.160383 0.744443 0.495977 0.239302 0.715577 0.455580 0.305296 0.725276 0.461686 0.106706 0.711774 0.422169 0.161066 0.696760 0.380985 0.215894 0.686508 0.352652 0.256318 0.673765 0.322168 0.293813 0.659566 0.289446 0.331164 0.651786 0.260745 0.350713 0.821767 0.509724 0.099081 0.839063 0.459285 0.139852 0.853783 0.408926 0.181715 0.836735 0.388396 0.141462 0.821960 0.367641 0.100707 0.810918 0.346446 0.059463 0.829325 0.319103 0.069139 0.661753 0.434560 0.352662 0.632845 0.376972 0.355756 0.603382 0.320055 0.357649 0.626378 0.310073 0.391909 0.647788 0.299305 0.424900 0.669123 0.287684 0.456395 0.656005 0.269419 0.439279 0.721672 0.413070 0.365539 0.738053 0.351713 0.361263 0.756117 0.290914 0.357585 0.739106 0.286166 0.395667 0.724800 0.280915 0.434898 0.713669 0.275660 0.475134 0.719361 0.257876 0.453763 0.710202 0.479539 0.404029 
10.540000 0.811185 0.441798 -0.019279 0.796826 0.466765 0.002673 0.811247 0.504007 -0.015879 0.793294 0.502579 0.009656 0.788410 0.504830 0.041214 0.774444 0.502337 0.144640 0.752999 0.494385 0.223872 0.722080 0.455591 0.288969 0.731050 0.466415 0.086356 0.725687 0.428251 0.142098 0.717781 0.389856 0.198364 0.711569 0.363280 0.239076 0.700760 0.336755 0.278497 0.687836 0.308773 0.316865 0.668975 0.287343 0.336483 0.834659 0.496486 0.089005 0.838827 0.445269 0.132821 0.842185 0.394564 0.177352 0.817225 0.367127 0.146417 0.793699 0.339796 0.114707 0.772932 0.312093 0.081746 0.794927 0.287589 0.091565 0.667098 0.429833 0.332083 0.634695 0.374342 0.337212 0.601763 0.319289 0.342918 0.613170 0.303252 0.380156 0.624676 0.287285 0.417376 0.636529 0.271180 0.454296 0.625357 0.256289 0.433093 0.729027 0.416711 0.351735 0.740848 0.353733 0.349453 0.752449 0.290718 0.348428 0.736698 0.289547 0.387501 0.720764 0.288037 0.426462 0.704649 0.286317 0.465383 0.701573 0.265095 0.447006 0.703070 0.491533 0.381954 
10.576000 0.820130 0.440160 -0.026181 0.805785 0.469726 -0.011071 0.820015 0.501049 -0.038722 0.802267 0.505869 -0.013519 0.796469 0.508039 0.017662 0.779249 0.503133 0.120287 0.765309 0.494423 0.201250 0.735635 0.457323 0.267869 0.740116 0.473624 0.053432 0.740471 0.425336 0.099725 0.740927 0.380576 0.149559 0.740611 0.349065 0.185663 0.737764 0.322066 0.225528 0.734702 0.297164 0.266212 0.703115 0.296673 0.280434 0.845055 0.487770 0.074189 0.843347 0.432928 0.114081 0.842285 0.378057 0.154940 0.810851 0.360232 0.123141 0.781537 0.343714 0.090485 0.759618 0.324654 0.054772 0.783509 0.300155 0.054659 0.681153 0.440356 0.315424 0.652373 0.384114 0.324394 0.621859 0.328795 0.333807 0.617832 0.305810 0.368878 0.613458 0.282620 0.403729 0.608906 0.259206 0.438456 0.608145 0.238068 0.419783 0.741935 0.414497 0.328221 0.750630 0.350778 0.325657 0.761337 0.287217 0.326207 0.732425 0.287948 0.356777 0.703747 0.288193 0.387752 0.675152 0.288202 0.419048 0.666428 0.266559 0.435120 0.718602 0.489893 0.362852 
10.640000 0.777456 0.443176 -0.041423 0.786503 0.475581 -0.028100 0.815100 0.490147 -0.058822 0.806830 0.506107 -0.033308 0.801964 0.509373 -0.002035 0.786074 0.511935 0.100781 0.769060 0.505597 0.181450 0.736346 0.470186 0.247837 0.741900 0.487845 0.034833 0.743230 0.435283 0.075617 0.748172 0.387604 0.121457 0.759539 0.352699 0.151755 0.769875 0.323972 0.188426 0.776775 0.297920 0.227179 0.742956 0.303082 0.231508 0.848060 0.487784 0.053997 0.838051 0.427361 0.083162 0.828049 0.366860 0.112340 0.799681 0.350927 0.076759 0.771305 0.335861 0.041077 0.743316 0.321129 0.005294 0.765821 0.296412 -0.002485 0.678808 0.450646 0.290600 0.657164 0.392081 0.305478 0.632974 0.334046 0.320843 0.623393 0.308856 0.353374 0.613086 0.283568 0.386086 0.602541 0.258062 0.418926 0.595206 0.233869 0.431509 0.740741 0.433618 0.312365 0.759075 0.372720 0.303470 0.779245 0.312106 0.296166 0.747073 0.301137 0.320805 0.715065 0.290202 0.345758 0.683186 0.279283 0.370980 0.674457 0.270692 0.396401 0.715242 0.506888 0.340008 
10.672000 0.777494 0.444046 -0.042585 0.790084 0.475221 -0.029233 0.816107 0.489191 -0.062391 0.811745 0.504536 -0.035559 0.805628 0.507724 -0.004497 0.786025 0.509749 0.097698 0.774478 0.501293 0.179139 0.751811 0.461673 0.247453 0.741067 0.483985 0.033735 0.744647 0.426957 0.069323 0.750268 0.371846 0.107433 0.777046 0.339104 0.131076 0.803106 0.307650 0.156981 0.828987 0.277245 0.184258 0.805096 0.254307 0.193274 0.847907 0.490206 0.047372 0.839227 0.424792 0.061140 0.827738 0.359964 0.076338 0.791763 0.345538 0.047535 0.757478 0.330117 0.016715 0.723912 0.314412 -0.014412 0.748296 0.300450 -0.034174 0.701898 0.440824 0.298466 0.671672 0.384461 0.302319 0.639671 0.329040 0.306558 0.628154 0.305418 0.339541 0.616209 0.281700 0.372476 0.604247 0.257634 0.405390 0.606048 0.233198 0.419401 0.763843 0.417916 0.306200 0.772951 0.366188 0.268920 0.783944 0.314424 0.231941 0.768597 0.290897 0.263063 0.753263 0.267997 0.294578 0.737904 0.245783 0.326184 0.717573 0.236801 0.343289 0.748584 0.494059 0.343695 
10.704000 0.793712 0.450011 -0.065289 0.801726 0.476274 -0.041649 0.821640 0.505869 -0.067588 0.817063 0.509513 -0.036897 0.810678 0.511998 -0.005533 0.789276 0.511695 0.096763 0.774071 0.500155 0.177496 0.750414 0.456142 0.243486 0.748420 0.494697 0.028137 0.748636 0.427258 0.030435 0.748862 0.359801 0.032860 0.758286 0.322554 0.003958 0.767201 0.285401 -0.025216 0.775552 0.248411 -0.054490 0.760171 0.246866 -0.085112 0.853838 0.490765 0.050827 0.840982 0.431976 0.080899 0.829099 0.373157 0.111589 0.827130 0.328095 0.128353 0.827008 0.283119 0.145902 0.825367 0.237483 0.160511 0.827208 0.227686 0.127652 0.699405 0.430074 0.291127 0.671554 0.372308 0.295310 0.642008 0.315351 0.299512 0.629912 0.295913 0.334915 0.617236 0.276485 0.370245 0.604597 0.256714 0.405510 0.605235 0.235268 0.423839 0.763374 0.412290 0.301836 0.770770 0.381302 0.245793 0.779528 0.350807 0.189522 0.783749 0.315341 0.211519 0.787511 0.280155 0.234059 0.791589 0.245314 0.256818 0.817872 0.235924 0.259750 0.736265 0.484082 0.340551 
10.740000 0.798210 0.446202 -0.078557 0.803236 0.473956 -0.055817 0.821006 0.504258 -0.082521 0.815389 0.508621 -0.052096 0.809335 0.511758 -0.020737 0.788469 0.513916 0.081635 0.774942 0.497496 0.161906 0.754750 0.451908 0.229314 0.746353 0.505633 0.012117 0.743717 0.438300 0.012383 0.742204 0.371057 0.013223 0.752172 0.333937 -0.015514 0.761315 0.296657 -0.044473 0.769549 0.259405 -0.073671 0.743196 0.256949 -0.095591 0.851560 0.494465 0.033574 0.839866 0.435861 0.064988 0.828780 0.377106 0.096774 0.825892 0.332929 0.116146 0.823180 0.288616 0.135355 0.820090 0.244083 0.153621 0.822095 0.230996 0.121937 0.705575 0.420908 0.277693 0.679873 0.363485 0.298558 0.648421 0.307380 0.321899 0.633706 0.288425 0.357692 0.616908 0.269031 0.394207 0.600373 0.248755 0.431536 0.593567 0.236249 0.455901 0.772118 0.413054 0.289070 0.775045 0.381269 0.233069 0.779309 0.349120 0.177328 0.784547 0.312738 0.197881 0.789299 0.276488 0.218802 0.793450 0.240173 0.239948 0.819097 0.228776 0.242420 0.738471 0.483086 0.324416 
10.772000 0.786729 0.446434 -0.080658 0.794879 0.473302 -0.057761 0.814978 0.502021 -0.084535 0.810419 0.506544 -0.053958 0.805005 0.509961 -0.022511 0.786424 0.513097 0.080277 0.775447 0.491373 0.160018 0.747991 0.449082 0.227529 0.743224 0.508004 0.011022 0.741250 0.440664 0.008269 0.739658 0.373482 0.006120 0.749393 0.338540 -0.025012 0.757587 0.303274 -0.056466 0.764934 0.268050 -0.087891 0.739531 0.253641 -0.105924 0.849176 0.499083 0.029384 0.837510 0.440332 0.059980 0.826119 0.381567 0.090837 0.823080 0.337309 0.109518 0.821197 0.293044 0.128511 0.819171 0.248426 0.146211 0.823964 0.235961 0.114574 0.694089 0.425146 0.274297 0.665991 0.368674 0.293230 0.637041 0.311608 0.314015 0.624846 0.292133 0.350083 0.612874 0.271770 0.387025 0.601545 0.250826 0.424663 0.598510 0.241017 0.450951 0.760038 0.408754 0.288080 0.770194 0.380687 0.231108 0.780175 0.352645 0.174105 0.783555 0.317009 0.196216 0.786730 0.281413 0.218431 0.789665 0.245821 0.240669 0.814348 0.233030 0.245241 0.735241 0.482568 0.322866 
10.836000 0.789110 0.442576 -0.108569 0.793141 0.466814 -0.081939 0.817965 0.497591 -0.101512 0.807937 0.499159 -0.071956 0.803443 0.502618 -0.040348 0.787832 0.505879 0.062927 0.783740 0.493280 0.145000 0.762468 0.451548 0.213876 0.749892 0.497430 -0.008806 0.744018 0.430777 -0.000606 0.738125 0.364239 0.007979 0.749014 0.337004 -0.029668 0.758833 0.309525 -0.067541 0.767180 0.282052 -0.105217 0.736970 0.267026 -0.099126 0.854218 0.489883 0.017711 0.840321 0.433014 0.050986 0.826175 0.375930 0.083612 0.821365 0.332194 0.103049 0.816674 0.288220 0.121953 0.811538 0.243805 0.139272 0.819377 0.231189 0.108311 0.712750 0.424188 0.262310 0.683395 0.368158 0.274512 0.650617 0.313981 0.287641 0.638031 0.297560 0.324568 0.624587 0.281232 0.361504 0.611381 0.264490 0.398507 0.602049 0.255785 0.423667 0.777686 0.414151 0.276216 0.775155 0.379560 0.222222 0.774496 0.345155 0.168014 0.772769 0.314610 0.196876 0.770783 0.284211 0.225882 0.768749 0.253884 0.254946 0.792619 0.239111 0.257318 0.742667 0.484425 0.307973 
10.868000 0.789100 0.439364 -0.109376 0.794458 0.466179 -0.085610 0.819121 0.494188 -0.109218 0.810148 0.499064 -0.079688 0.805739 0.502295 -0.048111 0.790711 0.504775 0.055162 0.779637 0.491464 0.136377 0.761667 0.448207 0.205652 0.750846 0.492221 -0.015145 0.747562 0.426306 -0.001448 0.744417 0.360495 0.012765 0.754366 0.336322 -0.027121 0.762005 0.311989 -0.067544 0.766448 0.287544 -0.107783 0.736880 0.272887 -0.098321 0.855959 0.487539 0.008945 0.844271 0.430243 0.042385 0.832170 0.372642 0.075181 0.826983 0.329566 0.095956 0.820699 0.285712 0.114424 0.812591 0.241081 0.128638 0.820124 0.230117 0.096970 0.714587 0.416195 0.255060 0.689080 0.358261 0.272223 0.656497 0.303023 0.290250 0.642018 0.287164 0.327114 0.625693 0.271920 0.364386 0.609450 0.256486 0.402136 0.601274 0.246090 0.427060 0.778312 0.414118 0.268693 0.778475 0.378116 0.215413 0.782318 0.341624 0.162514 0.777101 0.311722 0.191514 0.772078 0.282154 0.220860 0.767939 0.252828 0.250349 0.791739 0.238187 0.253594 0.743643 0.483313 0.298927 
10.904000 0.782590 0.451925 -0.118081 0.791800 0.478587 -0.095342 0.818230 0.503192 -0.120633 0.811108 0.509747 -0.090921 0.807085 0.510613 -0.059058 0.792762 0.505280 0.044374 0.787540 0.488084 0.125619 0.776403 0.442797 0.195549 0.747975 0.499206 -0.023654 0.741097 0.433010 -0.013247 0.734615 0.366915 -0.002446 0.743613 0.341160 -0.041720 0.751336 0.314779 -0.080949 0.756892 0.288068 -0.119848 0.729538 0.270655 -0.108459 0.853893 0.487568 -0.006672 0.841535 0.431737 0.029157 0.829039 0.375573 0.064452 0.825723 0.332505 0.085965 0.822371 0.289530 0.107469 0.819142 0.247050 0.130534 0.822276 0.231451 0.100123 0.734487 0.413865 0.250834 0.699644 0.361027 0.269065 0.660141 0.310630 0.289483 0.645164 0.293644 0.325855 0.629409 0.276015 0.362731 0.614133 0.257414 0.400004 0.605679 0.249370 0.425695 0.801122 0.404388 0.253566 0.790584 0.367960 0.202041 0.782884 0.331550 0.150477 0.779741 0.305071 0.182972 0.776206 0.278866 0.215684 0.772102 0.252805 0.248394 0.793644 0.234662 0.248209 0.770918 0.474528 0.291577 
10.936000 0.786265 0.444817 -0.121685 0.794437 0.472111 -0.099296 0.820332 0.497072 -0.124719 0.812726 0.503880 -0.095182 0.809003 0.505663 -0.063293 0.795426 0.503395 0.040387 0.788893 0.487158 0.121743 0.776767 0.440478 0.190609 0.747990 0.497600 -0.025764 0.740863 0.431460 -0.015357 0.734623 0.365390 -0.004421 0.744718 0.339620 -0.043421 0.752218 0.313322 -0.082747 0.757420 0.286675 -0.121723 0.732229 0.267289 -0.108673 0.854027 0.482715 -0.012435 0.841478 0.428160 0.025401 0.828847 0.373221 0.062668 0.826486 0.330548 0.085284 0.824247 0.288210 0.108237 0.821788 0.246061 0.132308 0.820465 0.229742 0.102141 0.735430 0.413053 0.247034 0.699154 0.361211 0.266924 0.658696 0.311454 0.289536 0.644849 0.293926 0.326174 0.629664 0.276197 0.363421 0.614343 0.258017 0.401034 0.606834 0.250258 0.427103 0.803161 0.401734 0.247826 0.794227 0.363579 0.197444 0.785800 0.325582 0.147007 0.781421 0.299889 0.179711 0.777512 0.274310 0.212595 0.774776 0.248844 0.245133 0.796250 0.231052 0.241653 0.770700 0.470911 0.287425 
10.968000 0.777679 0.446856 -0.132114 0.789541 0.472462 -0.109374 0.819692 0.493035 -0.133974 0.812529 0.500928 -0.104592 0.809354 0.503538 -0.072662 0.796718 0.504131 0.031215 0.788634 0.487516 0.112291 0.778622 0.439563 0.180584 0.751042 0.502113 -0.036196 0.738269 0.437159 -0.023910 0.726775 0.372129 -0.010913 0.738286 0.344646 -0.048397 0.748117 0.316862 -0.086178 0.755731 0.288805 -0.123848 0.734364 0.266850 -0.108330 0.854891 0.478028 -0.019488 0.840548 0.424672 0.019632 0.826311 0.370894 0.058592 0.825632 0.327884 0.080860 0.825390 0.284938 0.103298 0.825217 0.242271 0.126527 0.814683 0.223490 0.099794 0.738802 0.413085 0.238625 0.700411 0.362762 0.258952 0.658646 0.314023 0.281501 0.645114 0.294888 0.317293 0.630702 0.275788 0.353903 0.616366 0.256853 0.390900 0.604647 0.250245 0.415701 0.804850 0.393832 0.231935 0.787310 0.354607 0.184162 0.769371 0.315462 0.136538 0.772341 0.290072 0.169880 0.775032 0.264846 0.203383 0.777569 0.239720 0.236865 0.797576 0.222550 0.226963 0.790860 0.466548 0.277774 
11.004000 0.786365 0.441525 -0.159662 0.792751 0.464120 -0.132027 0.818308 0.494633 -0.150660 0.809570 0.495181 -0.120647 0.807813 0.498247 -0.088415 0.799429 0.500344 0.016187 0.791667 0.488599 0.098958 0.775829 0.445171 0.171213 0.757398 0.496859 -0.053405 0.741466 0.434167 -0.035086 0.726704 0.371576 -0.015581 0.741613 0.346491 -0.053264 0.753252 0.320716 -0.091621 0.761142 0.294193 -0.129630 0.740552 0.272566 -0.112553 0.859322 0.470062 -0.030230 0.843377 0.420222 0.012106 0.827901 0.370442 0.054762 0.828731 0.328539 0.078281 0.829581 0.286359 0.101223 0.828955 0.243124 0.121308 0.820122 0.229689 0.090952 0.733097 0.425641 0.230067 0.695726 0.375709 0.252296 0.656046 0.327099 0.275595 0.645166 0.306132 0.310984 0.633558 0.284990 0.346736 0.621984 0.263663 0.382427 0.613131 0.255809 0.408041 0.795658 0.400172 0.226228 0.783591 0.358189 0.179469 0.772069 0.316397 0.132281 0.772836 0.292550 0.166929 0.773513 0.268632 0.201535 0.774404 0.244675 0.236059 0.793998 0.226288 0.227491 0.788795 0.471812 0.269165 
11.036000 0.788400 0.442492 -0.173176 0.792644 0.461959 -0.142887 0.815307 0.496862 -0.157289 0.806546 0.492846 -0.127545 0.805390 0.496613 -0.095378 0.798621 0.501136 0.009222 0.788044 0.489602 0.091500 0.769376 0.446816 0.163268 0.759197 0.500555 -0.061830 0.739266 0.439204 -0.042972 0.720690 0.377823 -0.022921 0.735292 0.350021 -0.058964 0.747703 0.321514 -0.095252 0.757437 0.292502 -0.131348 0.738855 0.269989 -0.113172 0.858353 0.467516 -0.034860 0.843943 0.419066 0.009951 0.829375 0.370123 0.054472 0.831176 0.328495 0.078940 0.832238 0.286218 0.101036 0.829620 0.242767 0.120711 0.821204 0.229662 0.090099 0.725686 0.429112 0.222278 0.689601 0.378533 0.247370 0.650386 0.329291 0.274414 0.641304 0.308354 0.310632 0.631521 0.286845 0.347553 0.621645 0.264983 0.384719 0.613751 0.254184 0.409557 0.785403 0.400201 0.217574 0.776894 0.356764 0.171155 0.770335 0.313281 0.124525 0.770802 0.291082 0.160231 0.771274 0.269322 0.196189 0.771859 0.247743 0.232139 0.790844 0.229321 0.222484 0.786510 0.475041 0.259794 
11.072000 0.780013 0.440951 -0.187586 0.786290 0.458469 -0.156487 0.808643 0.493908 -0.170281 0.801566 0.488173 -0.140384 0.800966 0.493663 -0.108616 0.796112 0.504107 -0.004563 0.787799 0.493134 0.077534 0.769945 0.451135 0.148276 0.761192 0.507688 -0.077982 0.733965 0.449430 -0.058430 0.707719 0.391145 -0.037842 0.724857 0.358496 -0.068759 0.740726 0.325052 -0.099485 0.755554 0.291407 -0.130384 0.739587 0.266914 -0.112161 0.855752 0.466812 -0.045849 0.846406 0.419127 0.001082 0.836608 0.370805 0.047407 0.836277 0.331404 0.075210 0.834020 0.291104 0.101302 0.829193 0.249809 0.124622 0.819655 0.234552 0.095357 0.724980 0.430670 0.205063 0.697132 0.375400 0.228189 0.665865 0.321069 0.252528 0.655292 0.300063 0.288035 0.643073 0.279381 0.324180 0.630392 0.259061 0.360617 0.618930 0.249917 0.384721 0.787242 0.406876 0.204280 0.776620 0.362226 0.158967 0.768061 0.317013 0.113659 0.761086 0.298074 0.150556 0.753819 0.279498 0.187581 0.746659 0.261039 0.224620 0.765296 0.243873 0.212301 0.779021 0.483991 0.244072 
11.104000 0.780485 0.438449 -0.188026 0.787339 0.458977 -0.158963 0.808561 0.493208 -0.176982 0.802483 0.490264 -0.146474 0.803858 0.494827 -0.114721 0.804378 0.502749 -0.010554 0.794299 0.491534 0.071020 0.772011 0.451490 0.140297 0.765264 0.511090 -0.081830 0.732782 0.455199 -0.063309 0.701217 0.399309 -0.043795 0.722048 0.365348 -0.070890 0.740541 0.330439 -0.098403 0.757752 0.295200 -0.126254 0.741931 0.270987 -0.107477 0.855602 0.458165 -0.055649 0.843838 0.413416 -0.006647 0.832663 0.368648 0.042625 0.836256 0.329149 0.069981 0.838797 0.289610 0.096913 0.838297 0.248525 0.121119 0.819512 0.236084 0.095163 0.722278 0.432083 0.192520 0.694854 0.375839 0.210223 0.668525 0.318992 0.228399 0.658662 0.302478 0.265996 0.648926 0.286121 0.303848 0.639275 0.270153 0.341714 0.633149 0.261298 0.367787 0.787134 0.408418 0.198558 0.781112 0.361749 0.154312 0.774965 0.314973 0.110256 0.764524 0.297227 0.146884 0.753759 0.279952 0.183680 0.742884 0.262705 0.220371 0.758919 0.251448 0.200087 0.776436 0.484399 0.236526 
11.136000 0.772433 0.439975 -0.181906 0.784534 0.462609 -0.156343 0.803828 0.493943 -0.180707 0.802580 0.493995 -0.149490 0.804559 0.497853 -0.117751 0.807049 0.503207 -0.013548 0.798141 0.492465 0.068312 0.776326 0.453302 0.138381 0.768694 0.515267 -0.085007 0.730507 0.461763 -0.069949 0.692236 0.408502 -0.054145 0.712282 0.368854 -0.072754 0.732211 0.329421 -0.092012 0.752045 0.290105 -0.111792 0.756636 0.262975 -0.091326 0.855406 0.456212 -0.059794 0.840661 0.413659 -0.010107 0.826172 0.371392 0.039795 0.838332 0.330967 0.062063 0.848122 0.289753 0.083496 0.852501 0.245593 0.099219 0.829010 0.236324 0.075968 0.727391 0.434355 0.191601 0.697835 0.379230 0.208466 0.669403 0.323399 0.224825 0.662679 0.299837 0.259088 0.657950 0.275504 0.293196 0.654716 0.250939 0.327072 0.650662 0.240038 0.352763 0.791438 0.410434 0.196759 0.789078 0.353482 0.166327 0.785908 0.296687 0.136343 0.764524 0.284806 0.170794 0.742693 0.273013 0.205013 0.720283 0.261335 0.239199 0.731473 0.235697 0.235840 0.774756 0.488663 0.233793 
11.172000 0.782112 0.437376 -0.202428 0.794116 0.460758 -0.177510 0.809666 0.493327 -0.202847 0.810269 0.493246 -0.171611 0.810523 0.498395 -0.140011 0.806684 0.508318 -0.036186 0.798676 0.502805 0.046137 0.775790 0.468070 0.117768 0.770918 0.517069 -0.109198 0.732028 0.465693 -0.089229 0.694073 0.414461 -0.067359 0.716045 0.373114 -0.079787 0.736882 0.331636 -0.093104 0.756801 0.289959 -0.107943 0.766253 0.267608 -0.083731 0.851165 0.452764 -0.076523 0.840847 0.413843 -0.022518 0.831266 0.374805 0.031896 0.840443 0.333678 0.055156 0.847820 0.291915 0.077529 0.851118 0.248636 0.097083 0.829346 0.236613 0.073411 0.728072 0.457785 0.174102 0.703082 0.401728 0.193659 0.678906 0.344915 0.212806 0.674008 0.313391 0.240330 0.669371 0.281706 0.267930 0.664780 0.250191 0.295808 0.657884 0.236615 0.319556 0.787730 0.423747 0.175994 0.789196 0.365017 0.148939 0.790610 0.306342 0.122002 0.770904 0.286572 0.153482 0.751073 0.267309 0.185182 0.731158 0.248337 0.216952 0.746030 0.227204 0.205760 0.783402 0.501012 0.213903 
11.240000 0.789568 0.437884 -0.191505 0.799716 0.468916 -0.175877 0.813896 0.491923 -0.210742 0.813854 0.502302 -0.181276 0.812970 0.506241 -0.149564 0.805830 0.510200 -0.045517 0.802568 0.504365 0.036890 0.782293 0.469693 0.108623 0.759028 0.511329 -0.112456 0.733061 0.449930 -0.099943 0.707041 0.388666 -0.086765 0.736224 0.349573 -0.088297 0.765856 0.311388 -0.090208 0.795455 0.273197 -0.092668 0.775501 0.257576 -0.069562 0.851296 0.459435 -0.091470 0.841947 0.417502 -0.039693 0.833765 0.375916 0.012900 0.843382 0.334934 0.035811 0.850962 0.293405 0.057909 0.852452 0.249543 0.075288 0.830734 0.239701 0.050582 0.734236 0.452963 0.162869 0.703910 0.397628 0.175105 0.673675 0.342321 0.187083 0.675373 0.311430 0.215616 0.677093 0.280501 0.244006 0.678561 0.249694 0.272443 0.669482 0.237576 0.296243 0.797224 0.429924 0.169477 0.798315 0.372786 0.139966 0.800798 0.315232 0.111138 0.779780 0.290285 0.137682 0.758876 0.265457 0.164415 0.738183 0.240682 0.191273 0.760481 0.230509 0.177259 0.782423 0.508050 0.202663 
11.272000 0.802864 0.438855 -0.219468 0.802535 0.468139 -0.198158 0.810958 0.500151 -0.227266 0.806296 0.504588 -0.196695 0.806040 0.508751 -0.164983 0.804302 0.512590 -0.060744 0.804713 0.506549 0.021541 0.784199 0.473108 0.093069 0.745899 0.491862 -0.113793 0.746222 0.426104 -0.098344 0.746051 0.360195 -0.083284 0.770153 0.320619 -0.095345 0.792049 0.279927 -0.107634 0.811669 0.238593 -0.119353 0.780306 0.225466 -0.115105 0.853439 0.486158 -0.120554 0.845448 0.435482 -0.076631 0.834200 0.384701 -0.033513 0.833574 0.336720 -0.030662 0.830645 0.288712 -0.028629 0.823884 0.241258 -0.028087 0.804683 0.244474 -0.056341 0.734791 0.454556 0.144988 0.716723 0.394234 0.156695 0.697075 0.334574 0.169546 0.695950 0.309552 0.203412 0.693425 0.284895 0.237473 0.690291 0.260257 0.271555 0.675648 0.244320 0.289665 0.800355 0.437849 0.156702 0.810787 0.394774 0.110030 0.821784 0.351758 0.063387 0.806215 0.328387 0.094556 0.790901 0.305086 0.125865 0.775828 0.281865 0.157050 0.784485 0.265307 0.135801 0.779315 0.514648 0.185488 
11.308000 0.804008 0.435826 -0.206885 0.798214 0.469064 -0.193792 0.807693 0.494317 -0.229059 0.798565 0.505333 -0.201307 0.799021 0.509013 -0.169682 0.800667 0.513094 -0.065654 0.799520 0.501467 0.015700 0.788681 0.450731 0.077500 0.742526 0.488645 -0.117462 0.740620 0.423898 -0.098678 0.738185 0.358911 -0.079957 0.769076 0.331705 -0.104564 0.799493 0.304386 -0.128754 0.827933 0.276546 -0.153413 0.801664 0.254682 -0.153072 0.849830 0.490255 -0.127429 0.848927 0.432609 -0.092016 0.847939 0.375015 -0.055888 0.821735 0.334484 -0.055660 0.795685 0.294010 -0.056849 0.770972 0.253315 -0.060461 0.770097 0.256625 -0.094688 0.750319 0.423836 0.135582 0.735866 0.364002 0.118185 0.724627 0.303439 0.095957 0.755280 0.302800 0.124763 0.786048 0.302856 0.152617 0.814125 0.302962 0.183074 0.793046 0.286254 0.191612 0.811873 0.395681 0.119328 0.826066 0.356056 0.067541 0.836779 0.315926 0.018050 0.815643 0.293615 0.047360 0.795580 0.271206 0.076647 0.776542 0.248541 0.106601 0.784927 0.241304 0.080563 0.804972 0.466448 0.177428 
11.340000 0.811072 0.434884 -0.211693 0.798904 0.467146 -0.200754 0.800010 0.490409 -0.238679 0.790564 0.501703 -0.211168 0.793084 0.504596 -0.179683 0.801202 0.504791 -0.076021 0.797352 0.495199 0.005351 0.785506 0.445943 0.067440 0.739516 0.479263 -0.122908 0.739450 0.415871 -0.099171 0.738427 0.352082 -0.075793 0.770609 0.332024 -0.105168 0.802933 0.312179 -0.134230 0.834922 0.292654 -0.162717 0.816504 0.264228 -0.158327 0.845234 0.486540 -0.143632 0.851807 0.429264 -0.108746 0.858502 0.372698 -0.071853 0.830328 0.334642 -0.065161 0.802925 0.296298 -0.059598 0.779679 0.257466 -0.065897 0.780952 0.263151 -0.099742 0.746160 0.418996 0.124896 0.734558 0.360055 0.102440 0.726569 0.301044 0.074794 0.757251 0.302923 0.103697 0.788284 0.304822 0.131185 0.819165 0.308204 0.158756 0.800106 0.289765 0.168338 0.807656 0.392837 0.111273 0.828680 0.356954 0.059140 0.846235 0.320433 0.009228 0.820541 0.297512 0.034023 0.797406 0.273274 0.059877 0.777078 0.247902 0.086668 0.785674 0.243713 0.059987 0.805283 0.462090 0.166018 
11.372000 0.817924 0.433324 -0.219280 0.804598 0.464450 -0.206532 0.797761 0.487332 -0.244137 0.791579 0.498041 -0.215477 0.794543 0.502013 -0.184159 0.804279 0.505944 -0.080787 0.804007 0.496923 0.000695 0.792808 0.448257 0.063528 0.741318 0.478673 -0.125055 0.739237 0.415630 -0.100205 0.736429 0.352189 -0.075532 0.767031 0.333669 -0.107698 0.797690 0.316502 -0.140687 0.828202 0.300234 -0.173872 0.812409 0.270033 -0.171283 0.846292 0.486848 -0.149459 0.852096 0.428582 -0.116171 0.857861 0.370970 -0.080690 0.828664 0.334195 -0.070605 0.798820 0.298227 -0.061343 0.772377 0.260237 -0.062269 0.768603 0.264260 -0.096172 0.754463 0.422976 0.122240 0.739607 0.365542 0.098124 0.726493 0.307568 0.070313 0.758346 0.305984 0.098004 0.791384 0.304863 0.122931 0.823550 0.303444 0.149116 0.804041 0.284028 0.155335 0.814159 0.394005 0.107366 0.832814 0.361436 0.052707 0.850220 0.328094 0.000992 0.824897 0.304332 0.025020 0.800675 0.279261 0.049228 0.777609 0.253511 0.073901 0.785929 0.251736 0.047089 0.817582 0.465998 0.160569 
11.408000 0.815900 0.430950 -0.229298 0.804753 0.462432 -0.215363 0.791264 0.483943 -0.251778 0.790161 0.495580 -0.222823 0.793661 0.500310 -0.191556 0.804970 0.507660 -0.088391 0.808144 0.500023 -0.006547 0.803497 0.450387 0.057138 0.741695 0.483869 -0.134095 0.748793 0.429999 -0.093557 0.755573 0.376163 -0.052092 0.763444 0.335092 -0.074703 0.771042 0.295152 -0.099068 0.777315 0.257606 -0.125998 0.764911 0.279394 -0.149372 0.847718 0.482017 -0.154054 0.841675 0.417366 -0.135694 0.833174 0.352927 -0.116735 0.824173 0.317311 -0.147678 0.817060 0.282308 -0.179203 0.812650 0.248380 -0.211305 0.839652 0.261461 -0.227934 0.780339 0.431408 0.125402 0.758473 0.371695 0.118507 0.741678 0.311947 0.101415 0.768053 0.279780 0.107542 0.796363 0.249157 0.105652 0.825035 0.219983 0.099267 0.814953 0.229248 0.074553 0.822030 0.388353 0.091042 0.818622 0.350067 0.036776 0.814129 0.311403 -0.015578 0.786074 0.282364 -0.028105 0.757711 0.253760 -0.039876 0.729803 0.224469 -0.050931 0.744846 0.242421 -0.066646 0.856639 0.455951 0.144517 
11.440000 0.810478 0.435528 -0.225988 0.799939 0.469019 -0.217283 0.781944 0.482982 -0.255643 0.783574 0.500014 -0.229555 0.787857 0.502777 -0.198290 0.801651 0.503941 -0.095323 0.803507 0.495200 -0.013641 0.799044 0.445882 0.050213 0.738114 0.479842 -0.140613 0.742172 0.430218 -0.094517 0.745846 0.380763 -0.047584 0.760375 0.342536 -0.072459 0.774251 0.304724 -0.098142 0.786588 0.268231 -0.123750 0.764803 0.282487 -0.145626 0.843688 0.481299 -0.162889 0.840100 0.417948 -0.140179 0.833257 0.354902 -0.116567 0.824323 0.319685 -0.147922 0.818358 0.284794 -0.179854 0.816701 0.251449 -0.210801 0.841376 0.268190 -0.227601 0.775299 0.426721 0.118233 0.752677 0.367559 0.109438 0.734670 0.308076 0.091286 0.765175 0.280825 0.101238 0.797465 0.254600 0.104939 0.830048 0.229061 0.105222 0.819030 0.233641 0.079619 0.817905 0.384637 0.085362 0.815761 0.349935 0.028980 0.814275 0.313706 -0.023922 0.788422 0.283208 -0.036975 0.763032 0.252734 -0.050830 0.738073 0.221829 -0.064233 0.752991 0.241000 -0.078772 0.855255 0.448602 0.134056 
11.476000 0.805965 0.430831 -0.237196 0.796645 0.464430 -0.227527 0.774855 0.478457 -0.263807 0.779320 0.495538 -0.238093 0.785880 0.501990 -0.207791 0.806634 0.514983 -0.107064 0.812513 0.502956 -0.026130 0.804667 0.453159 0.036807 0.737968 0.499960 -0.147824 0.739153 0.444989 -0.108159 0.740695 0.390052 -0.067800 0.760611 0.353795 -0.092255 0.779457 0.318044 -0.117896 0.795616 0.282354 -0.144790 0.766870 0.285529 -0.163353 0.840998 0.493192 -0.179160 0.841349 0.431662 -0.151658 0.841025 0.370106 -0.123508 0.830913 0.336546 -0.156381 0.822029 0.303104 -0.189022 0.816660 0.269789 -0.221145 0.850517 0.271437 -0.226547 0.779196 0.433966 0.104028 0.755103 0.374179 0.102479 0.733434 0.313664 0.095883 0.764869 0.288822 0.108824 0.797650 0.263946 0.116924 0.830714 0.239071 0.122590 0.821190 0.237759 0.096040 0.820165 0.391021 0.072572 0.812704 0.354618 0.018437 0.804659 0.317786 -0.033807 0.783031 0.286089 -0.051463 0.761630 0.254684 -0.069650 0.740316 0.223396 -0.088365 0.758359 0.237796 -0.104757 0.856466 0.456626 0.124236 
11.508000 0.792434 0.437334 -0.253500 0.787682 0.471280 -0.241898 0.762028 0.488198 -0.273986 0.771855 0.504068 -0.248971 0.780298 0.508313 -0.218579 0.807564 0.514283 -0.118380 0.816772 0.500780 -0.037726 0.807859 0.453404 0.027774 0.735902 0.501380 -0.153792 0.736801 0.443806 -0.117995 0.737412 0.385939 -0.082231 0.759138 0.348095 -0.103366 0.781215 0.311319 -0.126034 0.803711 0.274702 -0.148805 0.777047 0.265256 -0.168306 0.835915 0.498194 -0.194160 0.845417 0.435618 -0.171242 0.854644 0.372916 -0.147802 0.837351 0.336161 -0.173556 0.820807 0.299536 -0.199235 0.809064 0.263053 -0.226725 0.842821 0.257850 -0.229907 0.784285 0.438883 0.096849 0.756021 0.381138 0.097769 0.730001 0.322350 0.094160 0.763814 0.300478 0.106494 0.798772 0.278280 0.114900 0.833494 0.256008 0.124869 0.827798 0.247927 0.098427 0.819720 0.390702 0.064413 0.806610 0.354887 0.011015 0.793641 0.318296 -0.040735 0.772943 0.288133 -0.061386 0.753191 0.257463 -0.082203 0.734500 0.226158 -0.102819 0.760530 0.234873 -0.110043 0.863096 0.453412 0.113452 
11.540000 0.790257 0.442822 -0.265545 0.785406 0.475938 -0.251786 0.756440 0.493365 -0.280622 0.767920 0.508340 -0.255770 0.777088 0.512029 -0.225554 0.806793 0.516222 -0.126086 0.817935 0.498630 -0.046450 0.809617 0.449583 0.018369 0.734885 0.505192 -0.161948 0.738682 0.447979 -0.125952 0.742034 0.390460 -0.089918 0.762784 0.351854 -0.110506 0.783516 0.313879 -0.132081 0.804166 0.275867 -0.154153 0.781316 0.264304 -0.177117 0.834754 0.504102 -0.202777 0.843777 0.441240 -0.180352 0.852856 0.378296 -0.157568 0.835246 0.341397 -0.182930 0.819447 0.304322 -0.208643 0.808647 0.267293 -0.236175 0.841886 0.259271 -0.238897 0.784107 0.432224 0.086022 0.756864 0.373636 0.089456 0.730070 0.314985 0.091745 0.765729 0.296714 0.104644 0.801879 0.278188 0.115133 0.838157 0.259567 0.124516 0.830027 0.251268 0.098793 0.823085 0.387701 0.056580 0.810416 0.353139 0.003576 0.797775 0.318789 -0.048762 0.775941 0.288339 -0.067696 0.755140 0.257508 -0.087042 0.735267 0.226278 -0.106509 0.762841 0.232867 -0.108836 0.864270 0.451000 0.103413 
11.572000 0.783242 0.438750 -0.268278 0.779239 0.471562 -0.253536 0.750381 0.490405 -0.281556 0.762415 0.504420 -0.256404 0.772832 0.509230 -0.226754 0.806427 0.516952 -0.128857 0.819006 0.497224 -0.050155 0.811057 0.447129 0.013230 0.733487 0.508675 -0.163170 0.739287 0.450019 -0.129823 0.744829 0.391083 -0.096537 0.765435 0.352514 -0.117402 0.786387 0.314628 -0.138828 0.807614 0.276904 -0.160513 0.783347 0.261875 -0.179673 0.832339 0.505168 -0.206274 0.840245 0.442093 -0.183859 0.848252 0.378915 -0.161148 0.832541 0.341392 -0.186795 0.817967 0.303949 -0.212548 0.806499 0.266597 -0.239064 0.839833 0.258526 -0.238541 0.784333 0.427392 0.079647 0.756955 0.368945 0.083290 0.729683 0.310727 0.086905 0.765560 0.293883 0.101093 0.802132 0.276660 0.112199 0.838931 0.259424 0.121962 0.830068 0.251345 0.096412 0.826539 0.385452 0.051223 0.813563 0.351302 -0.001827 0.801129 0.316650 -0.054192 0.778461 0.286680 -0.073018 0.756578 0.256434 -0.092200 0.735321 0.225931 -0.111572 0.762627 0.232968 -0.114396 0.863260 0.448484 0.099385 
11.640000 0.751316 0.468584 -0.277139 0.750021 0.499752 -0.258864 0.723213 0.524208 -0.285171 0.735896 0.534141 -0.258488 0.752384 0.532428 -0.231874 0.803173 0.519835 -0.144422 0.818473 0.503313 -0.065498 0.814815 0.454941 -0.000302 0.727072 0.513802 -0.174457 0.738910 0.454555 -0.144262 0.750904 0.395337 -0.113711 0.770627 0.353608 -0.128321 0.790305 0.312503 -0.143979 0.810608 0.271627 -0.159996 0.783307 0.258828 -0.176721 0.822718 0.505980 -0.223786 0.831760 0.445186 -0.196766 0.841101 0.384683 -0.168930 0.823607 0.345785 -0.190307 0.808461 0.306181 -0.210276 0.799820 0.266194 -0.231696 0.832808 0.258406 -0.226547 0.788311 0.433406 0.065760 0.761076 0.375172 0.074095 0.734713 0.316766 0.080674 0.769948 0.298874 0.095187 0.805592 0.280660 0.107599 0.841295 0.262487 0.119474 0.829215 0.252844 0.095865 0.835631 0.395959 0.038937 0.817655 0.359747 -0.011488 0.800417 0.321907 -0.060315 0.777546 0.292125 -0.079411 0.755713 0.261986 -0.098801 0.735153 0.231466 -0.118644 0.763233 0.234829 -0.118199 0.863364 0.468833 0.087326 
11.672000 0.738413 0.467295 -0.282642 0.737426 0.499280 -0.265791 0.706081 0.520644 -0.289274 0.721457 0.532764 -0.265012 0.739220 0.531472 -0.238942 0.795685 0.519956 -0.153738 0.815164 0.501271 -0.075588 0.814563 0.454607 -0.007082 0.718753 0.513040 -0.180607 0.733958 0.454901 -0.149897 0.749080 0.396764 -0.118727 0.770484 0.357263 -0.136071 0.791734 0.317915 -0.153743 0.812328 0.278553 -0.171684 0.781266 0.266721 -0.180110 0.812248 0.513288 -0.234447 0.824039 0.451163 -0.211961 0.835788 0.389337 -0.188477 0.816139 0.349896 -0.206824 0.798871 0.309823 -0.224825 0.785996 0.269343 -0.244323 0.817070 0.257346 -0.236251 0.790888 0.434884 0.060670 0.765503 0.376429 0.071723 0.739660 0.318156 0.081072 0.775249 0.300447 0.094933 0.811197 0.281719 0.104442 0.846802 0.262483 0.112050 0.828673 0.252929 0.092608 0.838199 0.399770 0.037230 0.825546 0.360253 -0.011326 0.812955 0.322340 -0.059875 0.787694 0.293045 -0.076119 0.762781 0.264475 -0.093913 0.737797 0.236484 -0.112650 0.765001 0.242224 -0.118359 0.863545 0.470614 0.079781 
11.736000 0.720795 0.463022 -0.293098 0.719422 0.494255 -0.274915 0.681122 0.511504 -0.289890 0.699840 0.525244 -0.269094 0.721089 0.524390 -0.245786 0.789204 0.514142 -0.169579 0.816994 0.498724 -0.093353 0.822210 0.454308 -0.023649 0.709306 0.504496 -0.184627 0.721342 0.447311 -0.150715 0.733311 0.390051 -0.116338 0.756002 0.354111 -0.139049 0.778729 0.318884 -0.162558 0.800227 0.283537 -0.186737 0.769089 0.270790 -0.193044 0.793903 0.506754 -0.251699 0.813532 0.447862 -0.226267 0.833681 0.389359 -0.200369 0.813731 0.349861 -0.218616 0.795851 0.309744 -0.236695 0.780713 0.269302 -0.255515 0.810116 0.255084 -0.245076 0.806350 0.437875 0.047198 0.777426 0.381007 0.060451 0.747931 0.325180 0.071829 0.784608 0.307633 0.082758 0.821139 0.289635 0.091971 0.857391 0.271353 0.100273 0.844763 0.260858 0.077325 0.847092 0.399461 0.019460 0.825497 0.363888 -0.028962 0.806725 0.326525 -0.075944 0.782863 0.296289 -0.092166 0.759591 0.265633 -0.109133 0.736199 0.235495 -0.126445 0.762443 0.244056 -0.132643 0.883062 0.469852 0.055380 
11.768000 0.689407 0.462928 -0.289296 0.695737 0.495035 -0.273849 0.657337 0.515854 -0.280922 0.681862 0.528268 -0.266172 0.705827 0.527076 -0.245295 0.783666 0.515753 -0.177399 0.814471 0.501899 -0.101743 0.818719 0.460498 -0.029848 0.702522 0.508467 -0.184027 0.715885 0.451492 -0.150235 0.728665 0.394285 -0.116292 0.750316 0.355200 -0.134558 0.772408 0.316617 -0.153153 0.794625 0.278189 -0.171959 0.765380 0.268958 -0.187396 0.779824 0.512635 -0.259584 0.803073 0.454620 -0.235362 0.826503 0.397007 -0.210736 0.811799 0.354147 -0.226264 0.799533 0.310431 -0.241139 0.789382 0.266321 -0.255929 0.817407 0.253104 -0.241048 0.799314 0.446728 0.040694 0.775149 0.388537 0.056429 0.751647 0.329734 0.069229 0.786141 0.310448 0.083686 0.820957 0.290648 0.095135 0.855594 0.270374 0.103460 0.839005 0.261488 0.082402 0.846499 0.408223 0.014758 0.828179 0.365376 -0.029683 0.809399 0.323900 -0.073732 0.785177 0.293713 -0.090043 0.762085 0.263566 -0.107644 0.739813 0.233289 -0.126088 0.767683 0.238588 -0.128394 0.876102 0.483483 0.051117 
11.804000 0.695717 0.457203 -0.290688 0.698507 0.489920 -0.275469 0.657971 0.506489 -0.282765 0.680972 0.521606 -0.268097 0.703568 0.522806 -0.245919 0.776924 0.519156 -0.173261 0.811368 0.504562 -0.099515 0.820208 0.465366 -0.027408 0.695188 0.515622 -0.176911 0.711675 0.457121 -0.147652 0.728029 0.398491 -0.118090 0.749330 0.358083 -0.134028 0.770559 0.317980 -0.150541 0.791737 0.277812 -0.167370 0.765190 0.267244 -0.186485 0.769474 0.515966 -0.255285 0.787256 0.453427 -0.238009 0.805660 0.391162 -0.220649 0.797165 0.346991 -0.237044 0.788562 0.302633 -0.252670 0.779891 0.258285 -0.267992 0.804983 0.245721 -0.248196 0.806478 0.456079 0.045139 0.779987 0.398141 0.055100 0.756222 0.338507 0.058936 0.792254 0.319713 0.069950 0.828710 0.300488 0.077864 0.864963 0.281129 0.084941 0.847366 0.272602 0.064577 0.850621 0.411963 0.014015 0.832135 0.366415 -0.028791 0.810444 0.323584 -0.070353 0.786990 0.292811 -0.087047 0.763837 0.262478 -0.104676 0.740937 0.232063 -0.122693 0.768453 0.236326 -0.127813 0.886021 0.483073 0.048662 
11.836000 0.665009 0.457102 -0.278342 0.669804 0.491067 -0.266805 0.629152 0.508277 -0.273085 0.653543 0.523974 -0.261685 0.678966 0.524305 -0.243187 0.760596 0.518053 -0.181831 0.803573 0.505704 -0.112225 0.822882 0.468447 -0.041126 0.678106 0.515292 -0.182179 0.697113 0.455817 -0.157589 0.717016 0.397278 -0.131773 0.739768 0.356453 -0.139589 0.762872 0.315352 -0.146779 0.785163 0.274256 -0.151690 0.758507 0.266144 -0.171158 0.749110 0.504879 -0.262785 0.773689 0.445478 -0.243465 0.798934 0.386654 -0.224305 0.790531 0.343490 -0.242768 0.783459 0.299606 -0.259688 0.776930 0.255424 -0.274739 0.793011 0.243432 -0.246847 0.822596 0.459545 0.032751 0.790186 0.404739 0.041441 0.758414 0.349419 0.048206 0.794349 0.328839 0.055765 0.830108 0.307838 0.061998 0.865456 0.286345 0.067089 0.848495 0.278675 0.045865 0.857045 0.415498 -0.001700 0.837752 0.371339 -0.044505 0.818331 0.328858 -0.086541 0.790391 0.297814 -0.089080 0.763451 0.266613 -0.095034 0.737757 0.234909 -0.101776 0.764603 0.237740 -0.111480 0.900742 0.486083 0.021724 
11.872000 0.641993 0.453197 -0.266804 0.651912 0.487814 -0.262995 0.612579 0.507856 -0.258824 0.640132 0.522528 -0.258439 0.666807 0.521870 -0.241334 0.752916 0.512433 -0.184345 0.800442 0.502863 -0.117753 0.825253 0.464618 -0.049529 0.671200 0.512121 -0.175353 0.693618 0.455312 -0.146417 0.715912 0.398473 -0.117491 0.735922 0.355600 -0.127431 0.755946 0.312849 -0.136831 0.778019 0.270714 -0.144807 0.752890 0.258193 -0.164275 0.732830 0.492921 -0.261906 0.758630 0.433902 -0.242609 0.784707 0.375148 -0.223390 0.781942 0.330038 -0.239073 0.779551 0.284513 -0.253518 0.776701 0.238754 -0.265876 0.785373 0.229958 -0.233826 0.827533 0.455041 0.024187 0.794508 0.400657 0.033526 0.761053 0.347250 0.045150 0.799372 0.331023 0.051456 0.837403 0.314268 0.057178 0.875118 0.296778 0.061917 0.854888 0.285551 0.045746 0.863370 0.412585 -0.012319 0.843385 0.366181 -0.051255 0.823383 0.320738 -0.091286 0.796518 0.288646 -0.090212 0.769361 0.256731 -0.091155 0.741842 0.225435 -0.092522 0.766461 0.228510 -0.106462 0.904784 0.485277 0.010327 
11.936000 0.619930 0.452968 -0.269613 0.635333 0.484201 -0.259674 0.600387 0.511247 -0.258206 0.629734 0.519827 -0.251818 0.657650 0.519259 -0.236291 0.747834 0.509717 -0.184514 0.798708 0.498631 -0.120032 0.833745 0.457302 -0.057369 0.666819 0.512902 -0.172671 0.692950 0.457556 -0.144476 0.719371 0.402331 -0.116138 0.737861 0.359109 -0.127099 0.757029 0.316316 -0.137997 0.777205 0.273910 -0.148390 0.753037 0.255854 -0.164579 0.724497 0.492005 -0.261434 0.748807 0.429975 -0.251729 0.772888 0.367862 -0.241712 0.773835 0.320724 -0.251257 0.774058 0.273427 -0.259929 0.773786 0.226057 -0.267721 0.782330 0.220908 -0.234864 0.836726 0.433147 0.012836 0.797496 0.383297 0.021377 0.757103 0.334869 0.032793 0.797677 0.324870 0.037555 0.838180 0.314843 0.041997 0.878597 0.304495 0.046304 0.857509 0.288959 0.035807 0.886629 0.415394 -0.025513 0.857670 0.372420 -0.062506 0.830289 0.329488 -0.101057 0.804392 0.297042 -0.095640 0.777954 0.264978 -0.091050 0.751585 0.233022 -0.086817 0.773400 0.235893 -0.104621 0.897896 0.490611 0.013617 
11.972000 0.582730 0.465168 -0.260029 0.608481 0.489166 -0.251461 0.584688 0.525523 -0.243855 0.615813 0.524015 -0.241577 0.645605 0.521784 -0.229667 0.741539 0.506555 -0.189991 0.795468 0.497415 -0.127068 0.832545 0.459133 -0.062506 0.661295 0.509914 -0.173958 0.691665 0.456324 -0.146670 0.721955 0.402860 -0.119005 0.740570 0.359547 -0.127943 0.760126 0.316560 -0.136834 0.781129 0.274376 -0.145006 0.750857 0.260877 -0.153375 0.714276 0.491413 -0.266120 0.733488 0.427588 -0.256844 0.752615 0.363763 -0.247503 0.757509 0.316070 -0.251024 0.763108 0.268505 -0.254992 0.769316 0.221092 -0.259295 0.784891 0.220690 -0.228700 0.835921 0.436283 0.008182 0.801981 0.382536 0.018031 0.766867 0.330045 0.028226 0.808295 0.323332 0.030210 0.849462 0.316576 0.031147 0.890528 0.308488 0.030533 0.872897 0.294189 0.013751 0.887393 0.420696 -0.029514 0.861849 0.376671 -0.068167 0.836373 0.333372 -0.107816 0.811898 0.300615 -0.098464 0.786907 0.268377 -0.089569 0.761953 0.236214 -0.080855 0.782818 0.237884 -0.099883 0.893601 0.498211 0.009502 
12.004000 0.576115 0.457527 -0.251016 0.602689 0.482139 -0.251622 0.580058 0.519737 -0.247022 0.611125 0.517985 -0.249857 0.640672 0.517583 -0.237449 0.735952 0.507795 -0.195863 0.792544 0.500943 -0.136592 0.835409 0.462576 -0.078850 0.655902 0.507072 -0.178395 0.683909 0.454754 -0.145716 0.712424 0.402628 -0.112898 0.731510 0.359265 -0.122732 0.751132 0.316426 -0.133089 0.771116 0.273726 -0.143746 0.743223 0.254033 -0.147478 0.708825 0.485046 -0.269807 0.719815 0.418723 -0.271093 0.730244 0.352278 -0.272855 0.736632 0.304744 -0.275558 0.743698 0.257424 -0.278863 0.750850 0.210327 -0.281624 0.767259 0.212913 -0.251588 0.843805 0.431391 -0.012101 0.805242 0.384277 0.005727 0.766674 0.336911 0.023342 0.807416 0.326910 0.019691 0.848014 0.316421 0.015230 0.888018 0.305655 0.009181 0.871400 0.293992 -0.010413 0.897061 0.430541 -0.051209 0.863264 0.385090 -0.081501 0.830958 0.339107 -0.112845 0.808798 0.305475 -0.101340 0.786901 0.271600 -0.089689 0.765365 0.237634 -0.078077 0.785022 0.238175 -0.098380 0.889075 0.499020 -0.001872 
12.040000 0.567022 0.456526 -0.244166 0.591672 0.483023 -0.245270 0.566427 0.518699 -0.239530 0.597426 0.519223 -0.243398 0.628431 0.516137 -0.236272 0.728006 0.497314 -0.211288 0.788575 0.493890 -0.155903 0.826168 0.459822 -0.092095 0.651290 0.509760 -0.184471 0.689774 0.464524 -0.152242 0.729903 0.419924 -0.121043 0.743933 0.374801 -0.129799 0.761448 0.331490 -0.141865 0.778217 0.288535 -0.155190 0.749356 0.275641 -0.142436 0.687930 0.467402 -0.276915 0.713332 0.405035 -0.272022 0.738857 0.342360 -0.267771 0.715140 0.302148 -0.280417 0.691382 0.262156 -0.293531 0.667696 0.222010 -0.305957 0.681823 0.205684 -0.279265 0.826889 0.428909 -0.024701 0.785138 0.381502 -0.019095 0.743969 0.332775 -0.010455 0.785200 0.324646 -0.005974 0.826385 0.316547 -0.000376 0.867340 0.308817 0.005074 0.846389 0.292414 -0.004330 0.887265 0.433374 -0.057066 0.861308 0.384267 -0.089487 0.834093 0.337706 -0.123606 0.812351 0.305593 -0.107890 0.790223 0.273699 -0.092988 0.767990 0.242070 -0.078357 0.786952 0.241820 -0.099456 0.866831 0.504146 -0.010999 
12.072000 0.544817 0.464572 -0.230623 0.574257 0.481807 -0.242717 0.562642 0.523816 -0.236385 0.589831 0.514214 -0.248519 0.619918 0.513059 -0.238571 0.716929 0.499077 -0.204824 0.778603 0.496190 -0.151533 0.823382 0.459366 -0.095909 0.638912 0.499071 -0.177469 0.680520 0.456954 -0.144185 0.723327 0.415721 -0.111392 0.739552 0.373043 -0.126430 0.756606 0.331090 -0.142665 0.773499 0.289152 -0.159297 0.750765 0.274093 -0.138737 0.680069 0.469628 -0.272815 0.701207 0.405745 -0.276410 0.722274 0.341393 -0.280291 0.692318 0.304153 -0.288181 0.661564 0.267492 -0.296190 0.630699 0.231028 -0.304651 0.647099 0.208936 -0.284103 0.832304 0.423422 -0.031603 0.791575 0.373931 -0.024285 0.752290 0.323098 -0.016885 0.793137 0.314682 -0.010955 0.833970 0.306433 -0.003469 0.874487 0.298573 0.003319 0.857078 0.283453 -0.012925 0.889733 0.436498 -0.070858 0.858390 0.389763 -0.102045 0.826901 0.342912 -0.132927 0.812543 0.308165 -0.114178 0.797773 0.273718 -0.095819 0.783547 0.238960 -0.078086 0.796528 0.241716 -0.103198 0.869814 0.499464 -0.015608 
12.104000 0.538889 0.466088 -0.224914 0.568974 0.480771 -0.238694 0.561868 0.523579 -0.231207 0.587269 0.511783 -0.245126 0.617615 0.511698 -0.235461 0.715780 0.501285 -0.202803 0.779490 0.496017 -0.151530 0.824805 0.457780 -0.096247 0.637785 0.497935 -0.175986 0.675740 0.454780 -0.140125 0.715039 0.412725 -0.104552 0.733558 0.371207 -0.119850 0.752976 0.330330 -0.135999 0.771082 0.288869 -0.151808 0.748108 0.274351 -0.131094 0.680532 0.472408 -0.271714 0.699544 0.407883 -0.275467 0.718457 0.342929 -0.279820 0.687656 0.306376 -0.287654 0.656130 0.270406 -0.295800 0.624496 0.234623 -0.304232 0.639998 0.209665 -0.286460 0.833231 0.419761 -0.033049 0.791521 0.370843 -0.029358 0.751815 0.319392 -0.026490 0.792686 0.310380 -0.021207 0.833904 0.301721 -0.014685 0.874339 0.295145 -0.009799 0.855893 0.281588 -0.026307 0.891109 0.434413 -0.070980 0.860338 0.389199 -0.104826 0.828064 0.344813 -0.137865 0.814365 0.311740 -0.115681 0.800623 0.278898 -0.093973 0.787449 0.245659 -0.072781 0.798913 0.246475 -0.098762 0.870342 0.496833 -0.014884 
12.140000 0.534790 0.461318 -0.233724 0.562286 0.481847 -0.245300 0.550157 0.521696 -0.230445 0.576217 0.515793 -0.246656 0.606751 0.513940 -0.238021 0.705356 0.500163 -0.208508 0.771883 0.493359 -0.160946 0.817830 0.456062 -0.105021 0.630903 0.502190 -0.172180 0.672446 0.454802 -0.147108 0.714574 0.407567 -0.122288 0.733942 0.363810 -0.130216 0.754147 0.320968 -0.139362 0.775807 0.278646 -0.149709 0.752428 0.257500 -0.136494 0.659217 0.479735 -0.273979 0.679320 0.415851 -0.279996 0.699616 0.351892 -0.286497 0.663526 0.320911 -0.294233 0.627578 0.289638 -0.301398 0.591694 0.258109 -0.308233 0.609622 0.231664 -0.295604 0.828043 0.419715 -0.040958 0.791630 0.366732 -0.033842 0.754879 0.313770 -0.027461 0.795857 0.305883 -0.022470 0.836721 0.298383 -0.017502 0.877316 0.290474 -0.014423 0.858549 0.276102 -0.029874 0.884020 0.432481 -0.080787 0.852297 0.388102 -0.115247 0.821871 0.343173 -0.149790 0.817466 0.312732 -0.121160 0.811337 0.282315 -0.093050 0.804309 0.252521 -0.064814 0.802196 0.250642 -0.093076 0.863801 0.499337 -0.025048 
12.172000 0.536704 0.461522 -0.234917 0.563598 0.482586 -0.246925 0.552236 0.521624 -0.229563 0.577374 0.516491 -0.247427 0.607575 0.514648 -0.238064 0.705451 0.500869 -0.207078 0.773605 0.493002 -0.162290 0.820283 0.456459 -0.106803 0.632851 0.497747 -0.166885 0.675265 0.449658 -0.145192 0.717880 0.401677 -0.123776 0.736153 0.358441 -0.135774 0.755174 0.315659 -0.147122 0.775579 0.273424 -0.157727 0.755298 0.257152 -0.135204 0.655828 0.487371 -0.271922 0.672887 0.422946 -0.281226 0.690150 0.358414 -0.290901 0.655723 0.324849 -0.295610 0.620772 0.291650 -0.301011 0.585568 0.258504 -0.307425 0.602999 0.230720 -0.297252 0.831902 0.419739 -0.043182 0.794593 0.367678 -0.034859 0.756964 0.315696 -0.027548 0.798121 0.306981 -0.026844 0.839284 0.298675 -0.026766 0.880330 0.290687 -0.027136 0.860794 0.276445 -0.041679 0.886939 0.434657 -0.082521 0.852920 0.391672 -0.117237 0.820688 0.347186 -0.151408 0.817265 0.315625 -0.123587 0.813190 0.284739 -0.095297 0.809061 0.253919 -0.066725 0.807919 0.253395 -0.094885 0.865277 0.497411 -0.025058 
12.208000 0.538042 0.454925 -0.248073 0.564854 0.476576 -0.259217 0.554538 0.514334 -0.238776 0.579176 0.510316 -0.257585 0.608573 0.512694 -0.245681 0.705163 0.512556 -0.207377 0.770676 0.500574 -0.158877 0.819595 0.458199 -0.108757 0.631328 0.504345 -0.170948 0.672537 0.454836 -0.150811 0.713346 0.404772 -0.130196 0.729749 0.360407 -0.140770 0.746298 0.316332 -0.151261 0.763431 0.272440 -0.161502 0.747682 0.259817 -0.133718 0.657814 0.513547 -0.275410 0.659808 0.447320 -0.287446 0.662223 0.381142 -0.299758 0.636990 0.340309 -0.299572 0.611490 0.299769 -0.300817 0.585516 0.259881 -0.303664 0.604842 0.233209 -0.294095 0.833435 0.417825 -0.047852 0.792288 0.368957 -0.039269 0.751005 0.319960 -0.032741 0.791314 0.308238 -0.035926 0.831708 0.296706 -0.038717 0.872184 0.285448 -0.040670 0.854451 0.274398 -0.059597 0.885923 0.430319 -0.090417 0.848859 0.389316 -0.123825 0.812622 0.347551 -0.157013 0.808554 0.317124 -0.128225 0.804397 0.286886 -0.099276 0.800285 0.256660 -0.070275 0.803518 0.254431 -0.098195 0.873785 0.493233 -0.029928 
12.240000 0.534006 0.452359 -0.250719 0.561125 0.475188 -0.258193 0.546960 0.512421 -0.239075 0.574027 0.509615 -0.254416 0.603955 0.512917 -0.243346 0.702353 0.515732 -0.208120 0.767857 0.501039 -0.159931 0.816088 0.455962 -0.110848 0.628554 0.504783 -0.173205 0.667297 0.452714 -0.153778 0.706058 0.400307 -0.134133 0.722494 0.355315 -0.142632 0.739452 0.311001 -0.151799 0.757641 0.267180 -0.161416 0.744887 0.255595 -0.131778 0.656820 0.519763 -0.276613 0.652994 0.453178 -0.285145 0.649398 0.386543 -0.293487 0.627995 0.343554 -0.294798 0.606339 0.300881 -0.298148 0.584353 0.258618 -0.302546 0.604795 0.232836 -0.292843 0.829476 0.416715 -0.049018 0.789842 0.366579 -0.040206 0.750794 0.316202 -0.032594 0.791128 0.305767 -0.039145 0.831685 0.295560 -0.044217 0.872483 0.285566 -0.047793 0.853372 0.274402 -0.065151 0.881018 0.423100 -0.095641 0.842827 0.382353 -0.127892 0.804062 0.341770 -0.159102 0.802576 0.311605 -0.129835 0.800981 0.282056 -0.100407 0.800168 0.251934 -0.071734 0.802744 0.249262 -0.099881 0.876565 0.486752 -0.034183 
12.276000 0.536734 0.445329 -0.269003 0.563686 0.469344 -0.271994 0.544329 0.506222 -0.257169 0.573918 0.504432 -0.267017 0.603237 0.505777 -0.254203 0.699078 0.502499 -0.212470 0.765583 0.491313 -0.165312 0.812571 0.451171 -0.112198 0.626794 0.497396 -0.172859 0.667870 0.446794 -0.154952 0.708709 0.395960 -0.136976 0.724778 0.351525 -0.146638 0.740763 0.307100 -0.156124 0.756941 0.262704 -0.165198 0.745709 0.252801 -0.134312 0.649739 0.509318 -0.277880 0.649660 0.442953 -0.288928 0.649516 0.376641 -0.299988 0.623233 0.336369 -0.298442 0.597696 0.295798 -0.298349 0.572335 0.255107 -0.299755 0.597518 0.232474 -0.294086 0.825288 0.417913 -0.046940 0.787796 0.365745 -0.041883 0.751489 0.312994 -0.036491 0.792266 0.304101 -0.042293 0.833077 0.295233 -0.048556 0.874077 0.286566 -0.053576 0.855775 0.275100 -0.071652 0.877247 0.419152 -0.093631 0.840412 0.380642 -0.130057 0.803795 0.341690 -0.166420 0.804350 0.311208 -0.137470 0.803935 0.281138 -0.108080 0.803281 0.251171 -0.078548 0.805795 0.248036 -0.106450 0.873536 0.487899 -0.039286 
12.308000 0.519450 0.448290 -0.262715 0.545136 0.473692 -0.265376 0.522583 0.510231 -0.255091 0.552959 0.509625 -0.262370 0.583416 0.510174 -0.252404 0.682887 0.504065 -0.221043 0.752648 0.492907 -0.177848 0.803191 0.451553 -0.127126 0.613134 0.493575 -0.178096 0.654086 0.442716 -0.160321 0.695685 0.392035 -0.142943 0.713289 0.347507 -0.149340 0.731243 0.303357 -0.156367 0.750145 0.259465 -0.162432 0.733803 0.249799 -0.133903 0.629566 0.510248 -0.283790 0.641499 0.445505 -0.297564 0.653592 0.380814 -0.311688 0.626899 0.340985 -0.308558 0.600871 0.300828 -0.304898 0.574972 0.260623 -0.300943 0.593942 0.232413 -0.296084 0.819161 0.416375 -0.063632 0.782422 0.364596 -0.052947 0.746659 0.312692 -0.042340 0.786855 0.303159 -0.050699 0.827209 0.293511 -0.058879 0.867975 0.284104 -0.065157 0.849983 0.273057 -0.083684 0.868868 0.420211 -0.110153 0.831187 0.379947 -0.143220 0.793379 0.340099 -0.176151 0.796149 0.310513 -0.146330 0.796407 0.281036 -0.117128 0.796227 0.251431 -0.087617 0.797477 0.248491 -0.115816 0.864940 0.489501 -0.054427 
12.340000 0.527169 0.431711 -0.283842 0.548129 0.461033 -0.280241 0.518148 0.492141 -0.270643 0.548886 0.497193 -0.272996 0.578583 0.499736 -0.261449 0.675924 0.500425 -0.223250 0.746221 0.491590 -0.180835 0.800174 0.452851 -0.132677 0.605785 0.491242 -0.179864 0.649018 0.442136 -0.163850 0.691787 0.392885 -0.147520 0.709089 0.349174 -0.156908 0.726095 0.305064 -0.165646 0.743810 0.261279 -0.173166 0.729324 0.252377 -0.143382 0.622271 0.504581 -0.285855 0.641103 0.440999 -0.296911 0.659905 0.377642 -0.308675 0.628114 0.341853 -0.304608 0.597927 0.304949 -0.300740 0.568550 0.267257 -0.296866 0.589327 0.240487 -0.291118 0.820136 0.417956 -0.070277 0.781612 0.368234 -0.059521 0.743544 0.317603 -0.047207 0.783278 0.307663 -0.057212 0.823104 0.297781 -0.068553 0.863145 0.289729 -0.078656 0.846553 0.279899 -0.099179 0.867681 0.424688 -0.118080 0.826010 0.388505 -0.151056 0.785367 0.352056 -0.184995 0.790136 0.319607 -0.158588 0.792955 0.286917 -0.132258 0.794664 0.254520 -0.105435 0.794725 0.247985 -0.132861 0.862539 0.492661 -0.062081 
12.376000 0.510984 0.451414 -0.269327 0.534194 0.479197 -0.268304 0.508003 0.511974 -0.254345 0.538397 0.515022 -0.260906 0.569685 0.513053 -0.255053 0.671290 0.498873 -0.237193 0.742250 0.490484 -0.195032 0.796463 0.453099 -0.144722 0.601211 0.486758 -0.194547 0.645144 0.438829 -0.177445 0.688595 0.390850 -0.159509 0.706119 0.346806 -0.166542 0.723437 0.302449 -0.173312 0.741423 0.258551 -0.180591 0.733454 0.237646 -0.154551 0.617243 0.503148 -0.300149 0.642583 0.441138 -0.305924 0.668162 0.379439 -0.312067 0.629900 0.351042 -0.305530 0.592743 0.321259 -0.299997 0.555969 0.290451 -0.295732 0.575483 0.263943 -0.305755 0.818889 0.426816 -0.078792 0.783297 0.373820 -0.069230 0.748780 0.320522 -0.060855 0.787523 0.307560 -0.071149 0.825993 0.294557 -0.083426 0.864836 0.281820 -0.094226 0.847128 0.270718 -0.113172 0.860687 0.417393 -0.132070 0.821335 0.378888 -0.165622 0.780871 0.340942 -0.197653 0.787025 0.309104 -0.170810 0.791523 0.277431 -0.143371 0.794819 0.245671 -0.116364 0.798753 0.236307 -0.142807 0.871359 0.495069 -0.086957 
12.408000 0.521628 0.435606 -0.281183 0.539530 0.467042 -0.279446 0.506986 0.495169 -0.269223 0.536869 0.503299 -0.273322 0.567715 0.504340 -0.265208 0.668770 0.500027 -0.240016 0.740368 0.490973 -0.199496 0.793888 0.452398 -0.149848 0.600459 0.485229 -0.195761 0.643338 0.435160 -0.181569 0.685756 0.384769 -0.166599 0.702414 0.340152 -0.173340 0.719421 0.295764 -0.180668 0.739428 0.252733 -0.188940 0.730394 0.239939 -0.158520 0.613401 0.503621 -0.301526 0.641120 0.442657 -0.307687 0.668913 0.381919 -0.314445 0.627969 0.356901 -0.310708 0.588705 0.330130 -0.306288 0.551157 0.301426 -0.300817 0.571653 0.273917 -0.300032 0.818092 0.428680 -0.083577 0.784177 0.374638 -0.073861 0.751331 0.320073 -0.065429 0.789919 0.307371 -0.076536 0.828149 0.294794 -0.089559 0.866476 0.282506 -0.101805 0.845959 0.272884 -0.118534 0.855465 0.411788 -0.138442 0.817333 0.372177 -0.172158 0.778502 0.333194 -0.205014 0.784496 0.304087 -0.175298 0.788232 0.275115 -0.145187 0.793734 0.246229 -0.115194 0.794745 0.237605 -0.142014 0.875622 0.491419 -0.100700 
12.440000 0.510582 0.439758 -0.290555 0.531353 0.469204 -0.286912 0.501466 0.499702 -0.275506 0.532050 0.505150 -0.278810 0.562746 0.506015 -0.269975 0.663169 0.500971 -0.242179 0.736628 0.487579 -0.206881 0.789195 0.447541 -0.157604 0.597142 0.487860 -0.193968 0.637950 0.436804 -0.176789 0.679029 0.385829 -0.159639 0.696357 0.341351 -0.166317 0.714160 0.297223 -0.173785 0.732279 0.253345 -0.181861 0.727772 0.246581 -0.148524 0.604713 0.506177 -0.300268 0.628920 0.443881 -0.307294 0.653278 0.381635 -0.313838 0.618072 0.349039 -0.310153 0.584175 0.315175 -0.306788 0.550890 0.280231 -0.303725 0.574555 0.255481 -0.306757 0.811386 0.418942 -0.092627 0.778468 0.365158 -0.079259 0.746485 0.311329 -0.066353 0.785429 0.301118 -0.078842 0.823482 0.290439 -0.095070 0.862469 0.279871 -0.109538 0.846154 0.267847 -0.129190 0.852112 0.409430 -0.144993 0.811956 0.370703 -0.177302 0.771307 0.332265 -0.208792 0.779249 0.302412 -0.180161 0.786667 0.272645 -0.151284 0.793427 0.243066 -0.122013 0.790369 0.226148 -0.144376 0.864182 0.490259 -0.100921 
12.472000 0.488203 0.444610 -0.282830 0.510404 0.473113 -0.280385 0.482394 0.504912 -0.267707 0.512985 0.508971 -0.272592 0.544109 0.507010 -0.266161 0.645364 0.492921 -0.246595 0.720562 0.484147 -0.212841 0.779261 0.446157 -0.167974 0.581615 0.478703 -0.195476 0.627248 0.431023 -0.181188 0.673003 0.383345 -0.166624 0.690619 0.339895 -0.178369 0.708703 0.296877 -0.190506 0.727210 0.254039 -0.202697 0.723085 0.243173 -0.170384 0.583292 0.499528 -0.301631 0.620201 0.444123 -0.309595 0.657168 0.389099 -0.317737 0.621134 0.357294 -0.315052 0.586668 0.323667 -0.312197 0.552837 0.288553 -0.309495 0.566593 0.257068 -0.308195 0.809590 0.420136 -0.104863 0.776185 0.364833 -0.099647 0.741993 0.309869 -0.100941 0.777483 0.292102 -0.115057 0.812196 0.276222 -0.133380 0.847830 0.261434 -0.149479 0.840974 0.253138 -0.175562 0.844253 0.410318 -0.162624 0.805042 0.373073 -0.198958 0.764482 0.336088 -0.232091 0.772393 0.302006 -0.208569 0.779827 0.268182 -0.184299 0.788098 0.234288 -0.160552 0.784008 0.221516 -0.185320 0.860252 0.492091 -0.119887 
12.504000 0.483575 0.452143 -0.269220 0.504955 0.481364 -0.269966 0.477090 0.512944 -0.256521 0.507034 0.517631 -0.264099 0.538492 0.514938 -0.259673 0.640627 0.498373 -0.246685 0.716302 0.489629 -0.213760 0.776446 0.450004 -0.172169 0.577858 0.480934 -0.195448 0.624551 0.432938 -0.185261 0.670834 0.384484 -0.174089 0.690802 0.341652 -0.184836 0.709599 0.298419 -0.195411 0.727122 0.254470 -0.205102 0.721478 0.245189 -0.172501 0.578398 0.503009 -0.301647 0.614502 0.447142 -0.308715 0.650808 0.391727 -0.315029 0.615522 0.359304 -0.310861 0.582608 0.324611 -0.306935 0.550767 0.288156 -0.303294 0.567314 0.258022 -0.303104 0.809318 0.424103 -0.110435 0.776906 0.368495 -0.106199 0.743640 0.313194 -0.107489 0.777131 0.291928 -0.121572 0.810420 0.271780 -0.137883 0.844356 0.253298 -0.153390 0.839815 0.245788 -0.180199 0.840087 0.411130 -0.170138 0.803657 0.370485 -0.205626 0.766267 0.330363 -0.239096 0.773173 0.296914 -0.214489 0.779471 0.263492 -0.189637 0.786000 0.230140 -0.165032 0.779865 0.219037 -0.190387 0.861551 0.491767 -0.126502 
12.540000 0.480447 0.446483 -0.274011 0.501880 0.475463 -0.277518 0.475726 0.507549 -0.261888 0.504763 0.511784 -0.272602 0.536067 0.510853 -0.266968 0.638205 0.499831 -0.249525 0.713775 0.493272 -0.217177 0.773658 0.454958 -0.176428 0.576806 0.483380 -0.196357 0.622275 0.433171 -0.194677 0.666790 0.381906 -0.191245 0.685612 0.338012 -0.200196 0.703547 0.293859 -0.207699 0.721372 0.249513 -0.214785 0.716604 0.238264 -0.182592 0.574943 0.503518 -0.302897 0.609218 0.446295 -0.309704 0.643794 0.389293 -0.315923 0.608415 0.356916 -0.311867 0.574426 0.323324 -0.307328 0.541091 0.288786 -0.302255 0.558904 0.260609 -0.293865 0.809566 0.434205 -0.114263 0.776256 0.379054 -0.110814 0.742932 0.324053 -0.115176 0.772600 0.298103 -0.130008 0.802308 0.273100 -0.147225 0.832568 0.248574 -0.163325 0.834216 0.241496 -0.190624 0.835851 0.413304 -0.177413 0.798280 0.371859 -0.211961 0.758829 0.330554 -0.242837 0.766278 0.294646 -0.222090 0.773934 0.258922 -0.201029 0.780276 0.223125 -0.179466 0.774719 0.216561 -0.206328 0.863872 0.494000 -0.142640 
12.576000 0.474408 0.453975 -0.280603 0.497696 0.481677 -0.281849 0.472504 0.514848 -0.266914 0.502388 0.517577 -0.275572 0.533706 0.515322 -0.270211 0.635424 0.499586 -0.252784 0.711778 0.492787 -0.221951 0.773588 0.455170 -0.182981 0.574045 0.486742 -0.198257 0.617413 0.434714 -0.197451 0.660160 0.382125 -0.195299 0.678749 0.337841 -0.201406 0.697219 0.293634 -0.206355 0.715718 0.249339 -0.210309 0.713027 0.242820 -0.176607 0.571478 0.505297 -0.304981 0.605235 0.447711 -0.310410 0.639315 0.390402 -0.315023 0.603562 0.358596 -0.309822 0.569307 0.325371 -0.304512 0.535691 0.291065 -0.299265 0.553647 0.263607 -0.289050 0.812751 0.437309 -0.122000 0.778812 0.382955 -0.115074 0.743985 0.328863 -0.115074 0.771105 0.299838 -0.129026 0.798066 0.271847 -0.145452 0.825190 0.244874 -0.162380 0.830276 0.241395 -0.189968 0.834738 0.412193 -0.184621 0.794787 0.371915 -0.217006 0.753704 0.331868 -0.246533 0.761277 0.297432 -0.223413 0.768481 0.262890 -0.200519 0.775105 0.228375 -0.177492 0.769035 0.219732 -0.203702 0.866620 0.491180 -0.156208 
12.608000 0.460280 0.457124 -0.263110 0.484989 0.482502 -0.270550 0.462457 0.519299 -0.260875 0.491892 0.518338 -0.271292 0.523149 0.514589 -0.267450 0.624292 0.493600 -0.254781 0.700897 0.490636 -0.224618 0.765379 0.454094 -0.190446 0.562686 0.482787 -0.199668 0.607655 0.433117 -0.191322 0.653173 0.383929 -0.183730 0.668118 0.339411 -0.193812 0.683392 0.294899 -0.204053 0.698229 0.250144 -0.212580 0.699768 0.246398 -0.178477 0.559561 0.496018 -0.306708 0.600045 0.442515 -0.310662 0.640610 0.389417 -0.314213 0.603740 0.359089 -0.307895 0.568208 0.327624 -0.302078 0.534007 0.295134 -0.295832 0.557614 0.271476 -0.288137 0.808625 0.436383 -0.132292 0.772829 0.383839 -0.122477 0.735751 0.331304 -0.117317 0.761611 0.301366 -0.131710 0.787220 0.272182 -0.148463 0.813045 0.243986 -0.166798 0.815690 0.240204 -0.194667 0.826925 0.412111 -0.196331 0.783887 0.371817 -0.224930 0.740842 0.331556 -0.251038 0.747721 0.296145 -0.229384 0.754441 0.260780 -0.207670 0.760263 0.225405 -0.185462 0.757299 0.213071 -0.210624 0.858845 0.492879 -0.169056 
12.640000 0.463171 0.451552 -0.273134 0.485395 0.478475 -0.282723 0.466294 0.512868 -0.262234 0.492020 0.514341 -0.279881 0.523145 0.512013 -0.274781 0.624564 0.495646 -0.257308 0.700959 0.493010 -0.227416 0.766757 0.455900 -0.198347 0.563781 0.483203 -0.201434 0.607985 0.432941 -0.191366 0.652643 0.382619 -0.181618 0.666922 0.337432 -0.192024 0.680759 0.292319 -0.202173 0.694094 0.246872 -0.211520 0.694517 0.240542 -0.177777 0.559081 0.501606 -0.307701 0.596072 0.445950 -0.314712 0.633203 0.390658 -0.321497 0.596522 0.360004 -0.315751 0.561138 0.328286 -0.309451 0.526598 0.295847 -0.301488 0.550743 0.272499 -0.294245 0.815576 0.441731 -0.143957 0.780980 0.388970 -0.131572 0.745742 0.335866 -0.121572 0.766935 0.301989 -0.134736 0.788467 0.268807 -0.148793 0.809538 0.236516 -0.164873 0.809893 0.232746 -0.192884 0.824225 0.408486 -0.206963 0.780457 0.367734 -0.233133 0.736153 0.326789 -0.257740 0.741448 0.293601 -0.232225 0.747570 0.260559 -0.206675 0.753312 0.227671 -0.180632 0.748211 0.209927 -0.201996 0.863204 0.489908 -0.194388 
12.676000 0.449597 0.470044 -0.244079 0.473006 0.493848 -0.258094 0.455805 0.532096 -0.244139 0.481580 0.529333 -0.261571 0.512875 0.523881 -0.259385 0.613735 0.497784 -0.253116 0.690575 0.492421 -0.222201 0.758250 0.453467 -0.194744 0.550535 0.488354 -0.199936 0.587197 0.432223 -0.194662 0.624059 0.376506 -0.189260 0.624724 0.331988 -0.205952 0.625780 0.286381 -0.221524 0.626310 0.239925 -0.233034 0.635501 0.237107 -0.200101 0.550568 0.502050 -0.306963 0.578967 0.441206 -0.312007 0.608016 0.380852 -0.316715 0.585864 0.346649 -0.291168 0.565103 0.312224 -0.265508 0.546282 0.277879 -0.239296 0.575355 0.259959 -0.242222 0.810419 0.438710 -0.143429 0.780283 0.384069 -0.127861 0.747758 0.329919 -0.116872 0.766616 0.295501 -0.131962 0.784545 0.261595 -0.148792 0.801874 0.228761 -0.167510 0.796891 0.223472 -0.194800 0.814171 0.405131 -0.204186 0.767028 0.367895 -0.229494 0.719843 0.330561 -0.253436 0.725123 0.298340 -0.226779 0.730772 0.266472 -0.199729 0.736617 0.234653 -0.172433 0.730557 0.220876 -0.196185 0.856517 0.481332 -0.197957 
12.708000 0.447737 0.473409 -0.226464 0.470748 0.487297 -0.250690 0.455605 0.528478 -0.254053 0.480006 0.516867 -0.269747 0.511709 0.515798 -0.267497 0.614917 0.501068 -0.259166 0.692845 0.494643 -0.234050 0.753161 0.450452 -0.204369 0.553896 0.487853 -0.204017 0.588512 0.429929 -0.198500 0.623511 0.372020 -0.192873 0.617756 0.331739 -0.218051 0.613160 0.292135 -0.244962 0.607342 0.251973 -0.270888 0.605126 0.239428 -0.239298 0.552917 0.484318 -0.311858 0.577001 0.421298 -0.312732 0.601186 0.358207 -0.314018 0.575969 0.332506 -0.282127 0.554172 0.305895 -0.248845 0.533013 0.277617 -0.218005 0.539810 0.251346 -0.239226 0.803223 0.432428 -0.152287 0.773922 0.377845 -0.137008 0.741680 0.324349 -0.126805 0.761036 0.291612 -0.144535 0.774035 0.261243 -0.169284 0.779144 0.237022 -0.201971 0.754856 0.238673 -0.216302 0.802034 0.394605 -0.212275 0.741868 0.381808 -0.235603 0.682281 0.368658 -0.259590 0.680909 0.327202 -0.252250 0.680109 0.286084 -0.243368 0.679432 0.245109 -0.233064 0.666960 0.259414 -0.253635 0.853474 0.467877 -0.202351 
12.744000 0.447703 0.478435 -0.228538 0.469505 0.492659 -0.253681 0.456991 0.534845 -0.252892 0.479176 0.522986 -0.271418 0.510511 0.516939 -0.271527 0.611050 0.485798 -0.270612 0.688875 0.486512 -0.243537 0.754835 0.449575 -0.214387 0.553312 0.480577 -0.211406 0.588881 0.423607 -0.201594 0.624962 0.366685 -0.191650 0.616448 0.328385 -0.218816 0.607989 0.290570 -0.246865 0.597365 0.252140 -0.274068 0.598358 0.238641 -0.242819 0.544360 0.479989 -0.318983 0.570010 0.417710 -0.317669 0.595869 0.355499 -0.316624 0.570424 0.329313 -0.285476 0.548509 0.302192 -0.253147 0.526619 0.272462 -0.225084 0.532865 0.247946 -0.248454 0.806651 0.436208 -0.162039 0.782573 0.378788 -0.146232 0.753234 0.323025 -0.140864 0.769011 0.288031 -0.157538 0.778585 0.255656 -0.181597 0.782106 0.228844 -0.212475 0.757619 0.242094 -0.217531 0.810710 0.401019 -0.224533 0.750798 0.382500 -0.244931 0.691529 0.363916 -0.261962 0.679733 0.323976 -0.257053 0.668205 0.283776 -0.252185 0.656112 0.243682 -0.247854 0.655266 0.256825 -0.272917 0.852289 0.478600 -0.212872 
12.776000 0.435263 0.492825 -0.221071 0.458940 0.499790 -0.247534 0.451421 0.542454 -0.254567 0.472368 0.525068 -0.269913 0.503783 0.519312 -0.269558 0.604584 0.488730 -0.266734 0.682297 0.488547 -0.239014 0.748845 0.450905 -0.210438 0.544960 0.486532 -0.209253 0.576985 0.427302 -0.202746 0.609692 0.368192 -0.196182 0.604449 0.325512 -0.216763 0.597482 0.282315 -0.237574 0.585908 0.238372 -0.253914 0.580233 0.235000 -0.220322 0.539469 0.477273 -0.316615 0.561709 0.413746 -0.310930 0.583393 0.349744 -0.306073 0.559554 0.324033 -0.272946 0.537466 0.298713 -0.238050 0.515123 0.273142 -0.203772 0.514978 0.246280 -0.225166 0.801608 0.437157 -0.159182 0.777955 0.378859 -0.146458 0.749279 0.322685 -0.146203 0.760460 0.286670 -0.165352 0.766468 0.253062 -0.188848 0.769368 0.221173 -0.213971 0.745066 0.234646 -0.208240 0.804546 0.401631 -0.220569 0.751049 0.372207 -0.246434 0.696856 0.343736 -0.267478 0.676023 0.307696 -0.260854 0.655330 0.272198 -0.253444 0.635135 0.236493 -0.246465 0.640263 0.249448 -0.271218 0.846539 0.483114 -0.207835 
12.808000 0.448183 0.488516 -0.219674 0.465122 0.499557 -0.249673 0.450559 0.540946 -0.252525 0.470117 0.527110 -0.272551 0.501590 0.523434 -0.271710 0.603621 0.499554 -0.267366 0.681216 0.493960 -0.241306 0.745366 0.451232 -0.216979 0.543765 0.494881 -0.209960 0.573962 0.434557 -0.204968 0.604476 0.373977 -0.199919 0.598381 0.329798 -0.218427 0.589999 0.285436 -0.235985 0.578150 0.240635 -0.250104 0.572085 0.238609 -0.216517 0.539379 0.480832 -0.316852 0.554841 0.415410 -0.310749 0.570233 0.349691 -0.305195 0.548464 0.323824 -0.270851 0.528925 0.297949 -0.235379 0.508664 0.271266 -0.201761 0.506924 0.247045 -0.226099 0.798759 0.433314 -0.168085 0.773795 0.376123 -0.153206 0.745481 0.319934 -0.145222 0.756943 0.282639 -0.161604 0.763053 0.247381 -0.182149 0.765276 0.214108 -0.205559 0.740904 0.227964 -0.200809 0.797661 0.399182 -0.230320 0.741602 0.372462 -0.251768 0.685669 0.345994 -0.270327 0.666289 0.309498 -0.262114 0.647140 0.273767 -0.253263 0.627666 0.237951 -0.245014 0.631770 0.250180 -0.270323 0.844058 0.476720 -0.220447 
12.840000 0.439287 0.486295 -0.216115 0.459765 0.493845 -0.245003 0.445663 0.534190 -0.255270 0.467802 0.518481 -0.270760 0.499672 0.516173 -0.271098 0.602866 0.497287 -0.270132 0.681238 0.491508 -0.245975 0.744274 0.448517 -0.218444 0.544271 0.492563 -0.212300 0.576481 0.433548 -0.205242 0.608608 0.374133 -0.197963 0.599800 0.330554 -0.216092 0.589546 0.286628 -0.233276 0.576701 0.242097 -0.246457 0.567776 0.243695 -0.213497 0.539528 0.474423 -0.318591 0.556914 0.409576 -0.311089 0.573995 0.344354 -0.303975 0.550640 0.321656 -0.268402 0.529298 0.299458 -0.231728 0.506010 0.275610 -0.198568 0.502312 0.250766 -0.222079 0.797301 0.432038 -0.168359 0.772347 0.374822 -0.152430 0.742488 0.319193 -0.145602 0.752641 0.281365 -0.161519 0.758511 0.245670 -0.181866 0.761926 0.211469 -0.204100 0.737684 0.225403 -0.199316 0.795550 0.395161 -0.229078 0.738235 0.370539 -0.250322 0.681756 0.345605 -0.268712 0.662979 0.308849 -0.261927 0.644437 0.271847 -0.254990 0.625978 0.234925 -0.248090 0.628222 0.249366 -0.272295 0.843677 0.470938 -0.220942 
12.872000 0.438826 0.502056 -0.202049 0.453516 0.503015 -0.235120 0.433738 0.538326 -0.252000 0.454451 0.520304 -0.266901 0.486036 0.518118 -0.267163 0.588856 0.498307 -0.266903 0.668559 0.491465 -0.248199 0.732543 0.449444 -0.222392 0.527717 0.492661 -0.210577 0.561190 0.434489 -0.204014 0.596315 0.377268 -0.198340 0.596847 0.333557 -0.216837 0.593864 0.288061 -0.233028 0.584998 0.242095 -0.242625 0.561177 0.247639 -0.218331 0.526746 0.471537 -0.316447 0.546090 0.407587 -0.305749 0.564845 0.343114 -0.295884 0.539941 0.323446 -0.259573 0.516741 0.303946 -0.222302 0.492925 0.282425 -0.187608 0.496150 0.253823 -0.206502 0.787662 0.435795 -0.174394 0.763220 0.378763 -0.160089 0.736564 0.322705 -0.151236 0.747636 0.284561 -0.165684 0.755785 0.247420 -0.181252 0.761633 0.210614 -0.196947 0.736459 0.223659 -0.196508 0.782828 0.394653 -0.232983 0.726407 0.369995 -0.256692 0.670656 0.346004 -0.279327 0.658059 0.307362 -0.269407 0.645536 0.269158 -0.259051 0.633184 0.230996 -0.248931 0.633352 0.243009 -0.274814 0.831790 0.473638 -0.225776 
12.908000 0.436364 0.508415 -0.201867 0.448767 0.506217 -0.235814 0.432284 0.542969 -0.253330 0.449673 0.522019 -0.268624 0.481304 0.518994 -0.267295 0.583860 0.497574 -0.261602 0.665110 0.489263 -0.248730 0.733378 0.449904 -0.225552 0.521197 0.494914 -0.206965 0.553599 0.436171 -0.199170 0.587870 0.378502 -0.192442 0.597179 0.334867 -0.209644 0.602547 0.289438 -0.224844 0.600417 0.242674 -0.235078 0.570116 0.245884 -0.219204 0.522352 0.476012 -0.313190 0.547075 0.413667 -0.305447 0.571289 0.350833 -0.298739 0.546995 0.333041 -0.261143 0.522971 0.314890 -0.224017 0.497813 0.294704 -0.189755 0.502509 0.264529 -0.205617 0.790068 0.437645 -0.179080 0.769964 0.379777 -0.161606 0.746888 0.322581 -0.148696 0.756836 0.283069 -0.159588 0.764004 0.244337 -0.171912 0.768594 0.206012 -0.185258 0.743819 0.219725 -0.184213 0.786035 0.397921 -0.237126 0.732136 0.367001 -0.257366 0.678948 0.337295 -0.276373 0.667399 0.298801 -0.265174 0.656159 0.260299 -0.254039 0.644808 0.221784 -0.244228 0.645638 0.233381 -0.270349 0.831168 0.474482 -0.234836 
12.940000 0.436448 0.504306 -0.199483 0.447548 0.503774 -0.233947 0.428382 0.540105 -0.249663 0.446140 0.520526 -0.266313 0.477755 0.518493 -0.265743 0.580653 0.499268 -0.263481 0.661353 0.491728 -0.249984 0.726892 0.450943 -0.226129 0.515960 0.491999 -0.211197 0.551546 0.435587 -0.200382 0.587763 0.380065 -0.189431 0.597389 0.337675 -0.207678 0.604002 0.293375 -0.224696 0.602033 0.247409 -0.235966 0.570099 0.251143 -0.223390 0.522577 0.473066 -0.317214 0.547500 0.411024 -0.307456 0.572393 0.348535 -0.298179 0.546732 0.331136 -0.261240 0.520936 0.313870 -0.224649 0.494677 0.295397 -0.189717 0.498750 0.265423 -0.206075 0.783050 0.438141 -0.179485 0.762272 0.381282 -0.159961 0.739799 0.324602 -0.142193 0.753162 0.286049 -0.152695 0.763700 0.247878 -0.165448 0.772166 0.210055 -0.179936 0.746443 0.221006 -0.175256 0.776982 0.396243 -0.236366 0.719181 0.371096 -0.253788 0.662997 0.345767 -0.273436 0.657126 0.305724 -0.263165 0.651591 0.265067 -0.253556 0.646502 0.224390 -0.245329 0.645756 0.234423 -0.271870 0.825258 0.473061 -0.235683 
12.972000 0.430765 0.476834 -0.191581 0.435115 0.484386 -0.226738 0.422786 0.526788 -0.227921 0.431928 0.510054 -0.252644 0.462975 0.508053 -0.257910 0.564271 0.491346 -0.273593 0.645217 0.488147 -0.258676 0.710566 0.451692 -0.227805 0.510929 0.490712 -0.210063 0.540840 0.430447 -0.207651 0.571873 0.370971 -0.205744 0.587798 0.326930 -0.215900 0.602905 0.282479 -0.225226 0.616022 0.237787 -0.234918 0.588687 0.237538 -0.255559 0.496882 0.460920 -0.312862 0.524486 0.399554 -0.304773 0.551841 0.337555 -0.297663 0.523730 0.335666 -0.258611 0.495217 0.335067 -0.219562 0.466763 0.335405 -0.180208 0.455246 0.303547 -0.174560 0.766716 0.446837 -0.179155 0.750453 0.389019 -0.158283 0.730121 0.331351 -0.143615 0.744627 0.293411 -0.154211 0.755820 0.255492 -0.167071 0.765038 0.217740 -0.181339 0.739167 0.228513 -0.177505 0.759822 0.395110 -0.230275 0.700636 0.371196 -0.247528 0.643367 0.348421 -0.266782 0.649922 0.307148 -0.265098 0.655155 0.265430 -0.262548 0.659820 0.223841 -0.260560 0.649371 0.238262 -0.282490 0.809219 0.469552 -0.240648 
13.004000 0.426091 0.484049 -0.191941 0.429084 0.484464 -0.228051 0.415222 0.525238 -0.237226 0.424171 0.504127 -0.258385 0.455576 0.503358 -0.261260 0.558333 0.489330 -0.269052 0.638918 0.488535 -0.252646 0.706063 0.452231 -0.226436 0.501514 0.485564 -0.207904 0.533072 0.426336 -0.200680 0.567095 0.368676 -0.194762 0.584528 0.325849 -0.207655 0.602063 0.283095 -0.220254 0.616188 0.239399 -0.232032 0.590474 0.240876 -0.254577 0.493474 0.458772 -0.312119 0.520106 0.398067 -0.298226 0.546085 0.336536 -0.285370 0.519064 0.335239 -0.245518 0.493307 0.335714 -0.204821 0.469146 0.337602 -0.163051 0.463624 0.304101 -0.157851 0.763306 0.445433 -0.179651 0.750543 0.386366 -0.159914 0.734154 0.327497 -0.143953 0.748566 0.289217 -0.154001 0.759294 0.251364 -0.165830 0.766724 0.213990 -0.179994 0.740622 0.224939 -0.178262 0.757466 0.398041 -0.233617 0.698190 0.373259 -0.248522 0.640419 0.349240 -0.264613 0.648485 0.308338 -0.260899 0.656459 0.267164 -0.257844 0.663665 0.226025 -0.256075 0.652073 0.239511 -0.278124 0.803578 0.478417 -0.237655 
13.036000 0.421111 0.490303 -0.187750 0.429808 0.486381 -0.222690 0.407377 0.519531 -0.240982 0.425204 0.499225 -0.256643 0.456860 0.499654 -0.259220 0.560435 0.489847 -0.265965 0.640760 0.490169 -0.247810 0.709385 0.451929 -0.228616 0.503366 0.483933 -0.206346 0.537714 0.426376 -0.197472 0.572400 0.368859 -0.188718 0.586462 0.325408 -0.204929 0.599466 0.281829 -0.220725 0.610789 0.238002 -0.236298 0.586734 0.242094 -0.260459 0.498582 0.456515 -0.310595 0.522731 0.394139 -0.300684 0.546638 0.331067 -0.290997 0.522778 0.328537 -0.249161 0.498508 0.328107 -0.207227 0.474514 0.329638 -0.164902 0.478084 0.295550 -0.162601 0.769971 0.442494 -0.186806 0.753850 0.385068 -0.164346 0.734662 0.328135 -0.144819 0.748078 0.289589 -0.155452 0.758728 0.251272 -0.166802 0.767094 0.213143 -0.179230 0.741090 0.223455 -0.174465 0.759357 0.397809 -0.241871 0.698869 0.374312 -0.251670 0.639682 0.350814 -0.262805 0.646124 0.309546 -0.258984 0.652860 0.268132 -0.255946 0.659422 0.226764 -0.254392 0.650418 0.237792 -0.278799 0.805344 0.475337 -0.248681 
13.072000 0.417877 0.481103 -0.184003 0.424359 0.482890 -0.219592 0.398657 0.516701 -0.231388 0.416514 0.500134 -0.250951 0.448050 0.501281 -0.253521 0.551583 0.493281 -0.261307 0.632995 0.489880 -0.249247 0.701605 0.452023 -0.228050 0.491256 0.484382 -0.204698 0.525086 0.426659 -0.195830 0.560454 0.369883 -0.187371 0.577489 0.328606 -0.205243 0.593348 0.286890 -0.223092 0.605375 0.243863 -0.239913 0.583324 0.249758 -0.265301 0.492426 0.459216 -0.309616 0.517173 0.398152 -0.293976 0.541452 0.336351 -0.278855 0.514356 0.334927 -0.238982 0.487658 0.335110 -0.198702 0.461617 0.336598 -0.157878 0.460768 0.302271 -0.158390 0.762998 0.445363 -0.186620 0.750589 0.385963 -0.166963 0.734976 0.326664 -0.151959 0.746562 0.287480 -0.162212 0.757795 0.248735 -0.171325 0.768801 0.210271 -0.180448 0.742492 0.220032 -0.176981 0.751743 0.397020 -0.239391 0.692253 0.371663 -0.251585 0.633953 0.347866 -0.263737 0.642303 0.307090 -0.260305 0.650002 0.265817 -0.258174 0.656231 0.224534 -0.257949 0.645904 0.237791 -0.280899 0.797959 0.479446 -0.247863 
13.104000 0.408251 0.472473 -0.174311 0.414489 0.472877 -0.209988 0.392114 0.508961 -0.222355 0.408005 0.490321 -0.241736 0.439334 0.493695 -0.244584 0.542782 0.495671 -0.252733 0.624822 0.487997 -0.250039 0.694191 0.453552 -0.225724 0.477588 0.489326 -0.200925 0.511802 0.433635 -0.183941 0.548146 0.379459 -0.167280 0.565678 0.339338 -0.187171 0.583856 0.299781 -0.207604 0.602617 0.260631 -0.227942 0.588400 0.266392 -0.258639 0.487362 0.460999 -0.304580 0.515131 0.402207 -0.287002 0.542928 0.343439 -0.269687 0.510915 0.340008 -0.233812 0.480754 0.335449 -0.196836 0.452567 0.329571 -0.159058 0.467826 0.299572 -0.152479 0.753686 0.450197 -0.181068 0.744095 0.391112 -0.159622 0.732418 0.331530 -0.141395 0.746434 0.291982 -0.142756 0.760097 0.252378 -0.143375 0.773953 0.212854 -0.143243 0.750507 0.223803 -0.131979 0.745972 0.399558 -0.233853 0.686857 0.372040 -0.244027 0.628898 0.345691 -0.252439 0.643365 0.306443 -0.248111 0.657325 0.266805 -0.244547 0.671261 0.227181 -0.241089 0.648874 0.237733 -0.254636 0.790270 0.478055 -0.246654 
13.140000 0.395927 0.491645 -0.177256 0.398305 0.483151 -0.212388 0.381757 0.519638 -0.231688 0.391424 0.494314 -0.247296 0.422615 0.495019 -0.244148 0.525391 0.487275 -0.236055 0.607529 0.488347 -0.241673 0.680688 0.457530 -0.228528 0.445592 0.490255 -0.210680 0.476226 0.441675 -0.176306 0.508423 0.394922 -0.141526 0.518663 0.371151 -0.182532 0.535204 0.350645 -0.223050 0.554122 0.331504 -0.263142 0.555615 0.342526 -0.295682 0.487785 0.457555 -0.304450 0.482647 0.394219 -0.280902 0.476414 0.330720 -0.259362 0.451715 0.318242 -0.220298 0.430748 0.305470 -0.180041 0.421526 0.294101 -0.135613 0.454637 0.286979 -0.130665 0.745095 0.455974 -0.191528 0.743388 0.394888 -0.174104 0.738682 0.334160 -0.160491 0.754189 0.295544 -0.156450 0.768662 0.257398 -0.150299 0.782958 0.219560 -0.142141 0.761499 0.233954 -0.130638 0.733492 0.406552 -0.245395 0.671487 0.385282 -0.248282 0.610184 0.364575 -0.250022 0.626132 0.326287 -0.243767 0.641998 0.287805 -0.237494 0.657673 0.249365 -0.231415 0.635017 0.257715 -0.245940 0.771702 0.486692 -0.258144 
13.172000 0.402674 0.491806 -0.173205 0.397870 0.491223 -0.209104 0.375750 0.529262 -0.216332 0.383050 0.508874 -0.238910 0.414321 0.507661 -0.237157 0.516935 0.492527 -0.234251 0.598576 0.490298 -0.243068 0.671387 0.458302 -0.230747 0.439126 0.497113 -0.204245 0.478413 0.449640 -0.177474 0.518810 0.403754 -0.151000 0.523660 0.372382 -0.187674 0.534148 0.343769 -0.225601 0.545096 0.315726 -0.263704 0.547254 0.324910 -0.296843 0.474378 0.461856 -0.299937 0.477265 0.396469 -0.283861 0.478167 0.330234 -0.268757 0.460703 0.316084 -0.226310 0.444510 0.302943 -0.183137 0.431216 0.290863 -0.138885 0.464074 0.291109 -0.129045 0.738135 0.459472 -0.198991 0.745648 0.397532 -0.190640 0.751648 0.335730 -0.183138 0.756454 0.294365 -0.177150 0.760602 0.254394 -0.166478 0.764630 0.215380 -0.152803 0.747000 0.235122 -0.142712 0.721237 0.402952 -0.243768 0.660776 0.375513 -0.246104 0.600798 0.349693 -0.251347 0.613451 0.309862 -0.247561 0.626369 0.270103 -0.242774 0.639461 0.230575 -0.237311 0.617530 0.240939 -0.251612 0.760831 0.485163 -0.266367 
13.208000 0.384959 0.487181 -0.173790 0.387176 0.489149 -0.209891 0.357348 0.520963 -0.219215 0.374042 0.505687 -0.240790 0.405417 0.503621 -0.238407 0.507835 0.487091 -0.233108 0.589806 0.482466 -0.241342 0.664040 0.452972 -0.227338 0.430068 0.490821 -0.202839 0.464347 0.438758 -0.177356 0.500428 0.388645 -0.152024 0.506469 0.363107 -0.192643 0.518410 0.340308 -0.233502 0.532748 0.319452 -0.274449 0.536509 0.340135 -0.301713 0.465200 0.467108 -0.302115 0.464956 0.400880 -0.290770 0.464047 0.334292 -0.280227 0.449044 0.321742 -0.236282 0.437420 0.308953 -0.191647 0.434701 0.296126 -0.146036 0.466652 0.283728 -0.148059 0.729232 0.455143 -0.192399 0.742429 0.393814 -0.184968 0.755084 0.333020 -0.177289 0.761362 0.292047 -0.170762 0.767155 0.251978 -0.160450 0.773297 0.212506 -0.147985 0.754674 0.231362 -0.138243 0.718064 0.402276 -0.241336 0.658666 0.374688 -0.243123 0.599846 0.348094 -0.246793 0.615377 0.309586 -0.241544 0.631050 0.270962 -0.236992 0.646402 0.232452 -0.233715 0.625593 0.241348 -0.250865 0.755532 0.476730 -0.254417 
13.240000 0.368947 0.496355 -0.171871 0.373386 0.496064 -0.207822 0.354370 0.534645 -0.219399 0.366841 0.514274 -0.239512 0.397858 0.510922 -0.236036 0.498801 0.491199 -0.225012 0.579885 0.488910 -0.237884 0.654032 0.461928 -0.224143 0.422630 0.492746 -0.189501 0.459137 0.438945 -0.171304 0.496739 0.386449 -0.153177 0.499385 0.363368 -0.195439 0.508665 0.344157 -0.238803 0.520195 0.327436 -0.282217 0.531432 0.356593 -0.297044 0.452090 0.474877 -0.291891 0.451860 0.407944 -0.286195 0.450809 0.340682 -0.281401 0.440699 0.325473 -0.236942 0.432624 0.310490 -0.192065 0.431388 0.295778 -0.146721 0.463848 0.285086 -0.149981 0.717164 0.461246 -0.185188 0.729362 0.399052 -0.181482 0.740213 0.337496 -0.175683 0.753115 0.297594 -0.171725 0.764960 0.259181 -0.161878 0.775807 0.222229 -0.146872 0.755502 0.238556 -0.135765 0.711496 0.417248 -0.242669 0.653972 0.386937 -0.251726 0.597398 0.356084 -0.262009 0.614822 0.318737 -0.253398 0.631674 0.281325 -0.245119 0.648541 0.243896 -0.237401 0.624976 0.250336 -0.251853 0.744182 0.497676 -0.247264 
13.272000 0.366182 0.485657 -0.165933 0.370118 0.487174 -0.201910 0.353297 0.527296 -0.210986 0.364259 0.507399 -0.232443 0.395451 0.505875 -0.229252 0.497671 0.491457 -0.220918 0.579292 0.492945 -0.231602 0.652750 0.461162 -0.224287 0.420591 0.487364 -0.188471 0.461183 0.437712 -0.168739 0.503147 0.390089 -0.149822 0.500769 0.370383 -0.194578 0.509340 0.357344 -0.240708 0.519547 0.345174 -0.286547 0.524727 0.375281 -0.302093 0.454360 0.475756 -0.290333 0.454428 0.408774 -0.283391 0.453154 0.341430 -0.277315 0.443617 0.325931 -0.232617 0.435259 0.311363 -0.187473 0.431951 0.297482 -0.141762 0.464716 0.287348 -0.143223 0.718357 0.455481 -0.190910 0.726519 0.392424 -0.188621 0.732446 0.330444 -0.180915 0.746976 0.291351 -0.176084 0.760806 0.254219 -0.164428 0.774335 0.218945 -0.147949 0.752700 0.234085 -0.137750 0.705706 0.413274 -0.246296 0.645937 0.387655 -0.253763 0.587401 0.361685 -0.264060 0.605536 0.324721 -0.255580 0.623802 0.287825 -0.247163 0.641965 0.251197 -0.237734 0.616094 0.256852 -0.247427 0.742659 0.493693 -0.252195 
13.308000 0.370129 0.497243 -0.157973 0.369814 0.496827 -0.194191 0.343979 0.532057 -0.203361 0.356544 0.513310 -0.224943 0.387666 0.510745 -0.221941 0.489404 0.493261 -0.213668 0.570667 0.492361 -0.227618 0.644929 0.460640 -0.222482 0.412548 0.490144 -0.178959 0.455504 0.441415 -0.162313 0.499990 0.395184 -0.146663 0.499697 0.375941 -0.191277 0.506107 0.360311 -0.236602 0.513003 0.344865 -0.281969 0.516977 0.372161 -0.302656 0.443556 0.477878 -0.281579 0.445969 0.410820 -0.275554 0.445416 0.343211 -0.271222 0.436919 0.327880 -0.226406 0.430864 0.312680 -0.181231 0.431120 0.297671 -0.135919 0.457929 0.277568 -0.143483 0.710808 0.454287 -0.189503 0.718358 0.391210 -0.186539 0.724235 0.329137 -0.179822 0.736903 0.289304 -0.174988 0.748490 0.251393 -0.163954 0.759422 0.215367 -0.147784 0.738546 0.231361 -0.137247 0.699007 0.415010 -0.247127 0.642725 0.383560 -0.257139 0.587589 0.352515 -0.269091 0.605212 0.315860 -0.258993 0.622725 0.279091 -0.248425 0.640051 0.242557 -0.237363 0.613626 0.248994 -0.245054 0.734200 0.495907 -0.251520 
13.340000 0.362401 0.488323 -0.159820 0.363527 0.489343 -0.196015 0.343215 0.527851 -0.204366 0.354193 0.508463 -0.226232 0.385499 0.505621 -0.222645 0.487426 0.487966 -0.212703 0.569832 0.491122 -0.221243 0.646087 0.461480 -0.218680 0.409175 0.490519 -0.182659 0.451251 0.440762 -0.167264 0.494851 0.393424 -0.152429 0.492680 0.372198 -0.195518 0.500442 0.357936 -0.240828 0.508526 0.344450 -0.286352 0.516390 0.375836 -0.298467 0.445267 0.479034 -0.283693 0.442543 0.411922 -0.278642 0.438571 0.344593 -0.274992 0.428141 0.329884 -0.230301 0.422299 0.314392 -0.185130 0.423061 0.298311 -0.140175 0.449515 0.277740 -0.147828 0.713755 0.457590 -0.188560 0.717481 0.394347 -0.182865 0.717916 0.331747 -0.177172 0.732662 0.292689 -0.173048 0.746225 0.254609 -0.165801 0.759391 0.217594 -0.154541 0.738213 0.231283 -0.141693 0.699156 0.415489 -0.244853 0.642624 0.383795 -0.253921 0.587528 0.352510 -0.265115 0.605760 0.315654 -0.257043 0.623839 0.278797 -0.248533 0.641748 0.242191 -0.239366 0.615009 0.247877 -0.246716 0.733539 0.496033 -0.256270 
13.376000 0.354780 0.488272 -0.154910 0.358315 0.488832 -0.190955 0.344174 0.529695 -0.200594 0.353549 0.508713 -0.221763 0.384898 0.506298 -0.219599 0.487135 0.488131 -0.214898 0.568355 0.489894 -0.229123 0.643953 0.461842 -0.221384 0.411878 0.483702 -0.178769 0.457141 0.435357 -0.166297 0.503433 0.388752 -0.154427 0.501965 0.366746 -0.197520 0.505863 0.348910 -0.242286 0.511564 0.333371 -0.287570 0.519612 0.365411 -0.297188 0.440865 0.470303 -0.281866 0.444170 0.403129 -0.280136 0.445659 0.335419 -0.279261 0.438097 0.322454 -0.233417 0.430527 0.309726 -0.187552 0.422485 0.296979 -0.141736 0.445021 0.271048 -0.141243 0.709508 0.459250 -0.186436 0.717934 0.396289 -0.182392 0.724204 0.333779 -0.178105 0.737354 0.293971 -0.174394 0.749168 0.255276 -0.166066 0.760215 0.217777 -0.153106 0.738504 0.232580 -0.142507 0.699861 0.417435 -0.244607 0.643536 0.385459 -0.253886 0.588398 0.354004 -0.264619 0.605684 0.316581 -0.257586 0.622785 0.279126 -0.249854 0.639646 0.242023 -0.241587 0.613548 0.250006 -0.249570 0.732193 0.498526 -0.254700 
13.408000 0.330102 0.508780 -0.149179 0.340750 0.503136 -0.183330 0.335176 0.543415 -0.200714 0.345298 0.518343 -0.216297 0.375982 0.511474 -0.214510 0.474562 0.481055 -0.210287 0.554761 0.481028 -0.230509 0.632201 0.455170 -0.225183 0.402959 0.473734 -0.165700 0.455689 0.432417 -0.158004 0.509144 0.393140 -0.151217 0.503408 0.367301 -0.191593 0.502060 0.346030 -0.235004 0.501576 0.328003 -0.279951 0.509447 0.357643 -0.296200 0.418577 0.483183 -0.272160 0.429076 0.416741 -0.271044 0.439660 0.350181 -0.270658 0.432419 0.334157 -0.225580 0.428708 0.318630 -0.179897 0.425618 0.303080 -0.134220 0.444414 0.275604 -0.143088 0.700547 0.457182 -0.196964 0.716960 0.396030 -0.189961 0.732162 0.335155 -0.180453 0.742276 0.294827 -0.173373 0.751578 0.255351 -0.163436 0.759869 0.216436 -0.151446 0.738226 0.232685 -0.143268 0.687754 0.409894 -0.245463 0.632885 0.374830 -0.246517 0.578711 0.340446 -0.251730 0.599242 0.304244 -0.246859 0.619476 0.267774 -0.241337 0.639463 0.231510 -0.234729 0.613474 0.236955 -0.244418 0.716958 0.492829 -0.264205 
13.440000 0.327055 0.498000 -0.152893 0.337782 0.496939 -0.187471 0.333483 0.539508 -0.199004 0.342925 0.516612 -0.217995 0.373024 0.508315 -0.214232 0.469406 0.473428 -0.204242 0.549413 0.481538 -0.223839 0.627717 0.458112 -0.224802 0.398119 0.468811 -0.158585 0.452219 0.428985 -0.157916 0.507038 0.391496 -0.158010 0.499488 0.362608 -0.195327 0.496652 0.339559 -0.237405 0.495272 0.323467 -0.282498 0.502732 0.355340 -0.293778 0.412033 0.486835 -0.263849 0.422879 0.420316 -0.265376 0.432778 0.353756 -0.267492 0.423807 0.340175 -0.221944 0.422221 0.327036 -0.175536 0.424285 0.313398 -0.129905 0.440020 0.284741 -0.140610 0.698306 0.463298 -0.202571 0.715110 0.402223 -0.196300 0.729938 0.341379 -0.187466 0.739816 0.300941 -0.180915 0.748685 0.261446 -0.170724 0.757213 0.222616 -0.158413 0.735909 0.239191 -0.150001 0.682545 0.414457 -0.250163 0.628032 0.378488 -0.247472 0.574099 0.343010 -0.248864 0.595846 0.307344 -0.245308 0.617472 0.271700 -0.241375 0.639059 0.236302 -0.237463 0.613183 0.240770 -0.248171 0.707699 0.497270 -0.271116 
13.476000 0.324983 0.496384 -0.152624 0.337076 0.498132 -0.186725 0.329003 0.540716 -0.196594 0.341431 0.519852 -0.216220 0.371473 0.511464 -0.212395 0.467778 0.476351 -0.202079 0.545909 0.480024 -0.227825 0.623133 0.456075 -0.227345 0.400768 0.468494 -0.151183 0.455813 0.429928 -0.153832 0.511439 0.392818 -0.157819 0.502332 0.364971 -0.196541 0.497267 0.342246 -0.239351 0.494358 0.323587 -0.284285 0.503278 0.353736 -0.299137 0.405356 0.491426 -0.256522 0.420366 0.426040 -0.263096 0.435310 0.360846 -0.269905 0.426592 0.346001 -0.224732 0.425194 0.332320 -0.178377 0.427368 0.319070 -0.132147 0.448782 0.293357 -0.140097 0.693454 0.459709 -0.203319 0.709546 0.398568 -0.196830 0.723848 0.338110 -0.185047 0.739694 0.300060 -0.176493 0.753966 0.263257 -0.162471 0.767098 0.227098 -0.145964 0.742477 0.240358 -0.141681 0.677329 0.410864 -0.252370 0.623382 0.373750 -0.249033 0.570160 0.336591 -0.248263 0.592700 0.301417 -0.244023 0.615347 0.266654 -0.239531 0.637924 0.232031 -0.235320 0.611889 0.234995 -0.246182 0.703525 0.494426 -0.271835 
13.508000 0.313147 0.491844 -0.145818 0.328835 0.496346 -0.178144 0.320845 0.539171 -0.185624 0.336027 0.520073 -0.205117 0.367188 0.514483 -0.204958 0.467544 0.487522 -0.206692 0.546491 0.485510 -0.231291 0.625017 0.462985 -0.227414 0.398054 0.476540 -0.160993 0.438338 0.422570 -0.155582 0.480272 0.370119 -0.150613 0.478089 0.348013 -0.193460 0.479247 0.329746 -0.238148 0.482191 0.314652 -0.283664 0.493808 0.345865 -0.292423 0.410551 0.491714 -0.267089 0.416397 0.424739 -0.270079 0.422586 0.357752 -0.273286 0.415040 0.343254 -0.227700 0.410939 0.327928 -0.182089 0.408061 0.312557 -0.136386 0.425146 0.282819 -0.138328 0.694121 0.470465 -0.201336 0.711999 0.410713 -0.190504 0.729402 0.350907 -0.179183 0.742225 0.311732 -0.170968 0.754057 0.272701 -0.161499 0.765592 0.233694 -0.151607 0.740495 0.246274 -0.148689 0.681456 0.417653 -0.246950 0.630023 0.377662 -0.244833 0.578803 0.338771 -0.246917 0.599434 0.302459 -0.243511 0.619318 0.266129 -0.238468 0.638918 0.229972 -0.232842 0.614531 0.235027 -0.246505 0.706158 0.497142 -0.276250 
13.544000 0.317994 0.487413 -0.145738 0.330555 0.492723 -0.179287 0.320860 0.535518 -0.185307 0.334549 0.517052 -0.206422 0.365631 0.511931 -0.204763 0.466247 0.487708 -0.202061 0.546473 0.488860 -0.222640 0.624482 0.463055 -0.225096 0.393639 0.482453 -0.158698 0.432746 0.428132 -0.153711 0.473752 0.375616 -0.149012 0.466561 0.359161 -0.193972 0.465827 0.346896 -0.240808 0.467407 0.338713 -0.288336 0.481870 0.369489 -0.295524 0.411102 0.508699 -0.261913 0.410099 0.441760 -0.268980 0.409851 0.375112 -0.276515 0.401223 0.359271 -0.231740 0.402992 0.341761 -0.186588 0.408863 0.323950 -0.142061 0.432419 0.299506 -0.136600 0.695615 0.467068 -0.204807 0.714541 0.407304 -0.194955 0.732293 0.348055 -0.182863 0.747038 0.309716 -0.173918 0.760579 0.272142 -0.162018 0.773611 0.235052 -0.148153 0.747739 0.246244 -0.146425 0.677908 0.416686 -0.248661 0.627715 0.376103 -0.242409 0.577462 0.335860 -0.239261 0.606303 0.305744 -0.234321 0.635284 0.275897 -0.228823 0.664248 0.246303 -0.222625 0.637972 0.244248 -0.232697 0.702851 0.495529 -0.278435 
13.576000 0.313455 0.496385 -0.140917 0.324602 0.496606 -0.175370 0.323243 0.539889 -0.184276 0.331355 0.517532 -0.204473 0.362132 0.511841 -0.202391 0.461536 0.485326 -0.197537 0.540886 0.485378 -0.220958 0.618364 0.459336 -0.224201 0.393000 0.492578 -0.147966 0.433142 0.439250 -0.151754 0.475408 0.388236 -0.157499 0.467437 0.361447 -0.196442 0.466318 0.340262 -0.240011 0.470746 0.326828 -0.286137 0.486258 0.357025 -0.293739 0.403079 0.505493 -0.254709 0.408886 0.439183 -0.266167 0.414879 0.373129 -0.278187 0.404464 0.363133 -0.232179 0.400757 0.352606 -0.185251 0.399520 0.341570 -0.138318 0.426146 0.319803 -0.139264 0.689051 0.460966 -0.202570 0.705342 0.399792 -0.198452 0.719392 0.339346 -0.188312 0.737889 0.302903 -0.178740 0.753705 0.267390 -0.163549 0.768288 0.232704 -0.145295 0.741809 0.242570 -0.145145 0.671376 0.413700 -0.250216 0.618017 0.376628 -0.248826 0.564465 0.340347 -0.252307 0.588027 0.305825 -0.249012 0.611459 0.271821 -0.244438 0.634785 0.238228 -0.238656 0.609590 0.240126 -0.251572 0.697564 0.498040 -0.272191 
13.608000 0.309386 0.493574 -0.131601 0.320593 0.485854 -0.165158 0.324224 0.526295 -0.182247 0.329955 0.499663 -0.197460 0.360974 0.494723 -0.199917 0.461491 0.471480 -0.204798 0.543222 0.481970 -0.214685 0.622083 0.459240 -0.224950 0.396710 0.504621 -0.162293 0.439780 0.459134 -0.138341 0.483295 0.414735 -0.114882 0.451209 0.382670 -0.130232 0.420294 0.349213 -0.144273 0.390564 0.314918 -0.156159 0.412595 0.293759 -0.140448 0.398997 0.451565 -0.256221 0.442148 0.401691 -0.265561 0.484847 0.351974 -0.277005 0.514457 0.315261 -0.285277 0.543209 0.278591 -0.295619 0.571893 0.241905 -0.306489 0.570571 0.224963 -0.336327 0.694536 0.463023 -0.209093 0.716418 0.403817 -0.198445 0.735326 0.344791 -0.184350 0.758242 0.312359 -0.170362 0.778472 0.280166 -0.153228 0.797256 0.247924 -0.134884 0.769825 0.250742 -0.141134 0.675078 0.418593 -0.257403 0.627049 0.377456 -0.244076 0.579480 0.336246 -0.230965 0.611457 0.309555 -0.225086 0.643318 0.282816 -0.218834 0.675030 0.255967 -0.212465 0.649625 0.251094 -0.223765 0.694671 0.498306 -0.282646 
13.640000 0.305485 0.497476 -0.136292 0.316243 0.489812 -0.170006 0.323772 0.530194 -0.185734 0.327108 0.503638 -0.201780 0.358006 0.498362 -0.204716 0.458112 0.473214 -0.211314 0.539937 0.483740 -0.218654 0.618748 0.459879 -0.221457 0.393914 0.497287 -0.163290 0.438882 0.452636 -0.141449 0.484364 0.409013 -0.120744 0.451141 0.377152 -0.133757 0.419537 0.343533 -0.145524 0.389421 0.308728 -0.154918 0.409213 0.290219 -0.133717 0.394819 0.442735 -0.256382 0.440405 0.394066 -0.264402 0.486160 0.345290 -0.272723 0.517535 0.309107 -0.278282 0.549032 0.272959 -0.282761 0.580665 0.236979 -0.286649 0.569656 0.227224 -0.317674 0.689907 0.464496 -0.200879 0.711274 0.404918 -0.192463 0.729248 0.344927 -0.181523 0.750026 0.310599 -0.169212 0.768467 0.276652 -0.152441 0.786113 0.243034 -0.133982 0.759642 0.247430 -0.142722 0.672978 0.415683 -0.246792 0.626183 0.370489 -0.240844 0.580038 0.325320 -0.235558 0.612955 0.299940 -0.228907 0.645968 0.275053 -0.222189 0.678959 0.250414 -0.215149 0.653635 0.244077 -0.225977 0.695579 0.497652 -0.275574 
13.672000 0.334768 0.503253 -0.114757 0.332079 0.496927 -0.150318 0.326019 0.537846 -0.165933 0.326599 0.512001 -0.183379 0.356719 0.505765 -0.189493 0.454103 0.477367 -0.207434 0.535225 0.484786 -0.221429 0.613557 0.460192 -0.224998 0.391161 0.510030 -0.162492 0.436090 0.465735 -0.140129 0.481713 0.422456 -0.119681 0.450067 0.388870 -0.132930 0.419951 0.353820 -0.145432 0.390952 0.317805 -0.155679 0.406968 0.301967 -0.129795 0.389065 0.447172 -0.250182 0.432539 0.396703 -0.258748 0.476352 0.346006 -0.266532 0.507333 0.309514 -0.271812 0.539661 0.273974 -0.273133 0.572177 0.238766 -0.272870 0.560672 0.229342 -0.303795 0.684638 0.462389 -0.203751 0.706676 0.402655 -0.196219 0.725253 0.342585 -0.185783 0.746969 0.308926 -0.173231 0.766607 0.275677 -0.156549 0.784914 0.242917 -0.137162 0.757587 0.248099 -0.142051 0.667578 0.417652 -0.252849 0.621308 0.372454 -0.246862 0.575954 0.326758 -0.240267 0.608953 0.301665 -0.233622 0.642241 0.277135 -0.226155 0.675494 0.252903 -0.218539 0.648858 0.244552 -0.222673 0.690883 0.499212 -0.275749 
13.708000 0.329090 0.509936 -0.116732 0.329760 0.496999 -0.150541 0.325306 0.534115 -0.173923 0.327614 0.505442 -0.185970 0.357530 0.499425 -0.193395 0.454425 0.472904 -0.213991 0.536504 0.482773 -0.218643 0.614688 0.458329 -0.225493 0.396058 0.505157 -0.162937 0.440664 0.459510 -0.141849 0.485713 0.414782 -0.121613 0.453895 0.381860 -0.135457 0.423137 0.347590 -0.147623 0.393283 0.312520 -0.156180 0.408927 0.296894 -0.129820 0.385760 0.446826 -0.253086 0.429711 0.397110 -0.260702 0.473413 0.347393 -0.268339 0.504753 0.311598 -0.273571 0.536310 0.276320 -0.276204 0.567758 0.241272 -0.278568 0.552942 0.230992 -0.307755 0.686596 0.461263 -0.207247 0.705990 0.401127 -0.198157 0.722056 0.341168 -0.186040 0.744596 0.308429 -0.172462 0.764223 0.276213 -0.155951 0.780977 0.244503 -0.136447 0.753670 0.251268 -0.133446 0.667705 0.415661 -0.255674 0.620218 0.371919 -0.248703 0.573639 0.327957 -0.242127 0.607985 0.304919 -0.234304 0.642425 0.282056 -0.226244 0.676921 0.259291 -0.217903 0.652000 0.246662 -0.221521 0.690343 0.495768 -0.278710 
13.740000 0.335470 0.510971 -0.117575 0.330013 0.496516 -0.150304 0.327128 0.532716 -0.175262 0.324128 0.503466 -0.185650 0.353817 0.496767 -0.193043 0.449784 0.467935 -0.213567 0.531736 0.479516 -0.220401 0.611283 0.456497 -0.224612 0.393058 0.500030 -0.160580 0.435449 0.452005 -0.142099 0.478687 0.405079 -0.125759 0.444767 0.373390 -0.137155 0.413594 0.338881 -0.146343 0.385141 0.302319 -0.151651 0.408794 0.286429 -0.132291 0.379952 0.438657 -0.248369 0.426672 0.391020 -0.256268 0.473288 0.343332 -0.264864 0.505084 0.307600 -0.270279 0.537866 0.272416 -0.273142 0.571281 0.238542 -0.274269 0.557258 0.227695 -0.303628 0.682926 0.461044 -0.206419 0.707974 0.402432 -0.199455 0.728761 0.343454 -0.187423 0.750009 0.309328 -0.175107 0.767991 0.276076 -0.157326 0.782674 0.244142 -0.135207 0.755618 0.252394 -0.135526 0.665989 0.414165 -0.250525 0.620956 0.367784 -0.243906 0.576895 0.321423 -0.238629 0.611290 0.298332 -0.231451 0.645869 0.275847 -0.223433 0.680366 0.253629 -0.214663 0.653737 0.245268 -0.218787 0.686747 0.497463 -0.275671 
13.776000 0.337053 0.498279 -0.112641 0.335896 0.489978 -0.147874 0.324975 0.529009 -0.165463 0.329336 0.502674 -0.181566 0.359052 0.498084 -0.190638 0.455933 0.476234 -0.216640 0.538524 0.484156 -0.218637 0.616247 0.456555 -0.223681 0.399052 0.505276 -0.162205 0.442368 0.459029 -0.140379 0.486283 0.413803 -0.119810 0.451330 0.383990 -0.133151 0.417816 0.352383 -0.144941 0.385986 0.319334 -0.153579 0.405533 0.300785 -0.132262 0.386965 0.442029 -0.248786 0.432714 0.394157 -0.259181 0.478680 0.346378 -0.269372 0.507130 0.307962 -0.274395 0.536588 0.270264 -0.276031 0.566606 0.233499 -0.276188 0.553556 0.224756 -0.306685 0.688368 0.457782 -0.206516 0.707876 0.397471 -0.197772 0.723256 0.336382 -0.187305 0.746724 0.303976 -0.174693 0.768690 0.272345 -0.158436 0.789063 0.241560 -0.138970 0.761596 0.247257 -0.135611 0.667190 0.409563 -0.249696 0.621469 0.363011 -0.243700 0.577704 0.316105 -0.238850 0.612341 0.294040 -0.229773 0.647293 0.272581 -0.220172 0.682267 0.251338 -0.210246 0.655984 0.242478 -0.214917 0.692614 0.490928 -0.279723 
13.808000 0.333196 0.498916 -0.117178 0.333286 0.490536 -0.152411 0.320812 0.528896 -0.170364 0.326965 0.502816 -0.186317 0.356845 0.497586 -0.194839 0.454166 0.473666 -0.218804 0.536771 0.481741 -0.219809 0.614798 0.455064 -0.224343 0.398960 0.503590 -0.163645 0.442315 0.458143 -0.140528 0.486031 0.413572 -0.118322 0.452223 0.382264 -0.131518 0.420315 0.348678 -0.143019 0.390201 0.313409 -0.152027 0.411640 0.295272 -0.132135 0.384692 0.438347 -0.248417 0.432241 0.392569 -0.261191 0.480290 0.346935 -0.273218 0.507762 0.307688 -0.277970 0.536365 0.269219 -0.278619 0.564942 0.230959 -0.278286 0.551699 0.222346 -0.308740 0.686951 0.458212 -0.207812 0.706801 0.398213 -0.198319 0.723377 0.337961 -0.187295 0.746369 0.305142 -0.174896 0.767842 0.273157 -0.159048 0.788112 0.241997 -0.140336 0.760923 0.248104 -0.135711 0.666676 0.408666 -0.249363 0.620595 0.362906 -0.243985 0.575562 0.316560 -0.241245 0.609276 0.293179 -0.232285 0.643131 0.270180 -0.223009 0.676899 0.247456 -0.213374 0.650238 0.239569 -0.218325 0.692042 0.487559 -0.280727 
13.844000 0.320916 0.477720 -0.107703 0.326683 0.475007 -0.143359 0.317532 0.516069 -0.156691 0.326254 0.492702 -0.175444 0.355677 0.489575 -0.186866 0.452535 0.473105 -0.219651 0.534410 0.481697 -0.229202 0.613541 0.458074 -0.229425 0.398358 0.503694 -0.164413 0.441671 0.459819 -0.137251 0.485231 0.416654 -0.110213 0.451540 0.387133 -0.127097 0.418521 0.356830 -0.143486 0.386403 0.325842 -0.158477 0.403903 0.302656 -0.140164 0.384192 0.433655 -0.245262 0.433736 0.389545 -0.254747 0.483314 0.345265 -0.264486 0.511675 0.306524 -0.267089 0.540429 0.268111 -0.268985 0.569459 0.229931 -0.270306 0.556917 0.221190 -0.301047 0.684301 0.463663 -0.208144 0.708095 0.406336 -0.192349 0.732247 0.349147 -0.175546 0.753088 0.314894 -0.162692 0.774096 0.280516 -0.150105 0.795255 0.246067 -0.137899 0.767970 0.250667 -0.132465 0.669382 0.414459 -0.250918 0.625428 0.368251 -0.242145 0.581110 0.321778 -0.236311 0.612847 0.294495 -0.232664 0.644758 0.267405 -0.229151 0.676642 0.240485 -0.225605 0.649262 0.234097 -0.223064 0.690853 0.491554 -0.284843 
13.908000 0.311207 0.493847 -0.103794 0.320088 0.487755 -0.138372 0.318476 0.528501 -0.155030 0.325553 0.502808 -0.171316 0.354363 0.497072 -0.183536 0.448851 0.470961 -0.219261 0.530702 0.482603 -0.224571 0.609675 0.459521 -0.226609 0.397519 0.507650 -0.165893 0.439681 0.464217 -0.136883 0.482270 0.421577 -0.108233 0.450778 0.390311 -0.126284 0.419918 0.357938 -0.142789 0.390094 0.324707 -0.156956 0.405775 0.304699 -0.133778 0.378319 0.431909 -0.240308 0.429143 0.389570 -0.253356 0.480244 0.347095 -0.266296 0.508708 0.308252 -0.269827 0.538002 0.269898 -0.271633 0.567604 0.232062 -0.272253 0.553965 0.222680 -0.302318 0.681082 0.466775 -0.207430 0.702158 0.408031 -0.193770 0.721551 0.348603 -0.180196 0.745164 0.316502 -0.166718 0.768760 0.284490 -0.152724 0.792325 0.252481 -0.138249 0.764749 0.256232 -0.133687 0.663966 0.413916 -0.249636 0.620555 0.365831 -0.241984 0.578130 0.317570 -0.235693 0.611579 0.292347 -0.231202 0.645067 0.267300 -0.226581 0.678566 0.242283 -0.221790 0.650994 0.236681 -0.219724 0.685367 0.492755 -0.284502 
13.940000 0.316044 0.498298 -0.106673 0.322003 0.491075 -0.141660 0.322454 0.531653 -0.158866 0.326206 0.505277 -0.175131 0.355056 0.498478 -0.186242 0.449302 0.469290 -0.217957 0.530739 0.481111 -0.225434 0.609846 0.459374 -0.226939 0.397328 0.509270 -0.167001 0.440063 0.467177 -0.136947 0.483241 0.425705 -0.107592 0.452633 0.392611 -0.124235 0.423049 0.358360 -0.140042 0.394089 0.323451 -0.154374 0.410819 0.302972 -0.132372 0.378258 0.431342 -0.239174 0.428977 0.389054 -0.252732 0.479956 0.346580 -0.266139 0.508827 0.308057 -0.269751 0.538644 0.270218 -0.271317 0.568689 0.232657 -0.271891 0.555550 0.223338 -0.302202 0.680877 0.468419 -0.207294 0.704501 0.410456 -0.196554 0.727149 0.352329 -0.184884 0.749893 0.319231 -0.172252 0.770441 0.286225 -0.155973 0.789521 0.253183 -0.137307 0.761480 0.256138 -0.135714 0.665132 0.414193 -0.248902 0.622021 0.365786 -0.240899 0.578991 0.317361 -0.234933 0.612094 0.291741 -0.230583 0.645514 0.266813 -0.225864 0.678944 0.242259 -0.220599 0.651478 0.236126 -0.218756 0.685259 0.493867 -0.283502 
13.972000 0.322540 0.484613 -0.118489 0.323138 0.485558 -0.154696 0.320409 0.529024 -0.162101 0.321801 0.507126 -0.184265 0.351276 0.500450 -0.193065 0.447222 0.472153 -0.217343 0.529615 0.480248 -0.216931 0.607646 0.455519 -0.224857 0.394199 0.508686 -0.163788 0.435859 0.464463 -0.135108 0.477990 0.421270 -0.106899 0.447395 0.389494 -0.125182 0.418446 0.355909 -0.142282 0.390972 0.320994 -0.156689 0.409545 0.302323 -0.134493 0.376237 0.436018 -0.241503 0.420067 0.385583 -0.246516 0.463823 0.335084 -0.252805 0.495376 0.299142 -0.257495 0.527703 0.264272 -0.262464 0.560353 0.229886 -0.266919 0.549171 0.223638 -0.298774 0.680288 0.461656 -0.210699 0.701150 0.402573 -0.201331 0.719390 0.343026 -0.189111 0.742527 0.310552 -0.175866 0.763744 0.278733 -0.158732 0.783433 0.247531 -0.138809 0.755731 0.253035 -0.139168 0.659097 0.408483 -0.251600 0.617846 0.358070 -0.244281 0.577196 0.307969 -0.237908 0.612768 0.286331 -0.231603 0.648685 0.265367 -0.225176 0.684699 0.244846 -0.218672 0.658119 0.236983 -0.213866 0.680059 0.488090 -0.286427 
14.008000 0.325337 0.498032 -0.110441 0.325147 0.494396 -0.146479 0.320617 0.536350 -0.159259 0.322441 0.511870 -0.178497 0.351562 0.505480 -0.188799 0.446503 0.477557 -0.218472 0.529011 0.484991 -0.218648 0.606740 0.458795 -0.226361 0.393861 0.512868 -0.164677 0.434622 0.466725 -0.138018 0.476082 0.421415 -0.112208 0.446913 0.387510 -0.129276 0.419013 0.352364 -0.145179 0.392773 0.315881 -0.157766 0.409981 0.301614 -0.131722 0.375760 0.441163 -0.243247 0.419087 0.390243 -0.249432 0.462361 0.339178 -0.255780 0.493437 0.302737 -0.260216 0.524753 0.266767 -0.263882 0.555897 0.230863 -0.267829 0.545372 0.225566 -0.300077 0.679451 0.463354 -0.212429 0.700670 0.404428 -0.201737 0.720008 0.345355 -0.187820 0.743714 0.313569 -0.173696 0.765455 0.282172 -0.155781 0.785872 0.250922 -0.135729 0.758023 0.255486 -0.136681 0.657740 0.411264 -0.252364 0.616659 0.361160 -0.244564 0.575842 0.311148 -0.239013 0.611015 0.288965 -0.232564 0.646389 0.267300 -0.225531 0.681817 0.245866 -0.218307 0.655621 0.236607 -0.213695 0.679010 0.490683 -0.288878 
14.040000 0.317853 0.474507 -0.114903 0.319828 0.480202 -0.150624 0.313229 0.523912 -0.152785 0.317706 0.505301 -0.177442 0.347275 0.499915 -0.187153 0.443774 0.475409 -0.214852 0.526174 0.482664 -0.213124 0.603853 0.458096 -0.224995 0.389008 0.507960 -0.161462 0.432065 0.462744 -0.137029 0.475665 0.418066 -0.113860 0.448181 0.381830 -0.129811 0.421637 0.344586 -0.144679 0.395622 0.306756 -0.158258 0.417104 0.287610 -0.139413 0.374552 0.439270 -0.243408 0.423588 0.395138 -0.257545 0.473209 0.350987 -0.271596 0.501058 0.311474 -0.272767 0.529828 0.272544 -0.272139 0.558286 0.233512 -0.271404 0.546422 0.224971 -0.302463 0.677325 0.464944 -0.217018 0.702154 0.407810 -0.204126 0.726353 0.351627 -0.186912 0.746302 0.316915 -0.173887 0.764235 0.282986 -0.156917 0.780744 0.249648 -0.137366 0.753748 0.257910 -0.138572 0.655180 0.412693 -0.252922 0.617742 0.361005 -0.242178 0.579827 0.309044 -0.235127 0.615375 0.288340 -0.226607 0.651068 0.268127 -0.217992 0.686673 0.248128 -0.209207 0.660267 0.238159 -0.210774 0.671449 0.490455 -0.292006 
14.072000 0.313482 0.475588 -0.114932 0.315686 0.483260 -0.150259 0.313372 0.527357 -0.149607 0.315664 0.509944 -0.175415 0.345194 0.504471 -0.185055 0.441525 0.478248 -0.213268 0.524005 0.482788 -0.212814 0.600789 0.455693 -0.223953 0.385057 0.510773 -0.161727 0.425170 0.465926 -0.132230 0.466205 0.421758 -0.104202 0.441906 0.383927 -0.121562 0.418515 0.345357 -0.138455 0.395342 0.306621 -0.155093 0.417700 0.284573 -0.140976 0.373746 0.437443 -0.240133 0.422978 0.393778 -0.256064 0.473107 0.350011 -0.271778 0.500930 0.310203 -0.272663 0.530442 0.271303 -0.271373 0.560594 0.233458 -0.268368 0.550909 0.224395 -0.300026 0.674265 0.459820 -0.214335 0.700179 0.403528 -0.199934 0.725510 0.348026 -0.183300 0.746492 0.313623 -0.170884 0.765420 0.279746 -0.156063 0.783091 0.246214 -0.139339 0.756021 0.254120 -0.136938 0.650850 0.408184 -0.251341 0.617011 0.354094 -0.240349 0.582908 0.299818 -0.231721 0.619838 0.282612 -0.221059 0.657276 0.266877 -0.209956 0.694685 0.251614 -0.198535 0.670051 0.238815 -0.202520 0.669622 0.485348 -0.290342 
14.104000 0.321025 0.467653 -0.105235 0.322628 0.475341 -0.140592 0.306784 0.516733 -0.141277 0.315891 0.500756 -0.166507 0.345105 0.494834 -0.177225 0.440604 0.468761 -0.208021 0.521979 0.476785 -0.220681 0.600037 0.451746 -0.229245 0.387394 0.504418 -0.155220 0.431444 0.461047 -0.128870 0.475652 0.418161 -0.103186 0.449054 0.381337 -0.119101 0.423873 0.343297 -0.134222 0.399683 0.304557 -0.148658 0.424806 0.284777 -0.135825 0.370561 0.432143 -0.233552 0.419440 0.390600 -0.254571 0.469590 0.349455 -0.274773 0.497265 0.309733 -0.273985 0.527118 0.271679 -0.270672 0.557057 0.234079 -0.266975 0.552645 0.227840 -0.300455 0.673137 0.458083 -0.217592 0.698492 0.401254 -0.203635 0.722634 0.344755 -0.186567 0.741696 0.309279 -0.174168 0.759183 0.275085 -0.156859 0.775184 0.241835 -0.136475 0.748848 0.252116 -0.135891 0.651429 0.404693 -0.254817 0.615120 0.352434 -0.241445 0.579194 0.299668 -0.229692 0.617199 0.286378 -0.216661 0.655529 0.273947 -0.204281 0.693988 0.262183 -0.191926 0.672838 0.245867 -0.200460 0.669971 0.480179 -0.296670 
14.136000 0.317472 0.471577 -0.110346 0.318417 0.477564 -0.146055 0.302042 0.518689 -0.148382 0.310761 0.501558 -0.172974 0.340312 0.497054 -0.182858 0.436947 0.474292 -0.211910 0.518853 0.482270 -0.215909 0.594317 0.454231 -0.228285 0.379965 0.505107 -0.160030 0.425536 0.463129 -0.134622 0.471605 0.421757 -0.110590 0.445406 0.383979 -0.124992 0.420506 0.345040 -0.138183 0.396563 0.305480 -0.150531 0.422029 0.286768 -0.136921 0.369850 0.432792 -0.239482 0.417608 0.388543 -0.258275 0.466371 0.344375 -0.277031 0.494418 0.304774 -0.276162 0.524333 0.266463 -0.273131 0.554516 0.228968 -0.268381 0.553231 0.224827 -0.302445 0.667977 0.457442 -0.218856 0.695525 0.402891 -0.201135 0.722302 0.348986 -0.180286 0.739959 0.313430 -0.166284 0.756453 0.278186 -0.150499 0.772207 0.243138 -0.134165 0.746113 0.253836 -0.132891 0.641994 0.404521 -0.257589 0.610117 0.348887 -0.245677 0.578378 0.292884 -0.233699 0.616571 0.281368 -0.219646 0.654566 0.271603 -0.204667 0.692569 0.262482 -0.189376 0.672605 0.245839 -0.200102 0.662391 0.485858 -0.294092 
14.204000 0.333344 0.491864 -0.100114 0.325359 0.493688 -0.135394 0.298684 0.529131 -0.136754 0.306375 0.511897 -0.161634 0.335886 0.508915 -0.172720 0.432594 0.490140 -0.207473 0.514811 0.491298 -0.213474 0.589864 0.460566 -0.225218 0.373961 0.517369 -0.156886 0.418836 0.473666 -0.133077 0.464415 0.430253 -0.111147 0.443911 0.388541 -0.124233 0.424552 0.346428 -0.137588 0.405764 0.304165 -0.151491 0.424873 0.280556 -0.135410 0.368704 0.445213 -0.236914 0.416074 0.400077 -0.256049 0.464650 0.354709 -0.274971 0.493028 0.315026 -0.274005 0.523413 0.276645 -0.270577 0.554795 0.239451 -0.265141 0.564520 0.233169 -0.297480 0.663422 0.460463 -0.215351 0.690306 0.405447 -0.198286 0.716750 0.351972 -0.178574 0.734855 0.316446 -0.165074 0.750967 0.281646 -0.149452 0.766084 0.246979 -0.133302 0.740429 0.251690 -0.144251 0.637898 0.411995 -0.254121 0.610461 0.354590 -0.244253 0.583284 0.296793 -0.236315 0.619464 0.285618 -0.218001 0.655835 0.275147 -0.199725 0.692318 0.265029 -0.181635 0.674861 0.249635 -0.197491 0.659312 0.487595 -0.291002 
14.236000 0.325598 0.476250 -0.096756 0.324545 0.478509 -0.132891 0.290326 0.506004 -0.139084 0.307188 0.493258 -0.162076 0.336216 0.493672 -0.174998 0.432388 0.487933 -0.214057 0.515252 0.486731 -0.215768 0.590917 0.454781 -0.226532 0.376134 0.511318 -0.158099 0.420185 0.467689 -0.132258 0.464564 0.424665 -0.107363 0.440469 0.386651 -0.124276 0.418096 0.347062 -0.139642 0.397228 0.306418 -0.153054 0.421233 0.289939 -0.134633 0.367301 0.444668 -0.242564 0.414712 0.399101 -0.257777 0.462992 0.353603 -0.272641 0.492778 0.315369 -0.271000 0.523645 0.277667 -0.268789 0.554635 0.239701 -0.266823 0.584603 0.229679 -0.280379 0.664620 0.454944 -0.217538 0.690162 0.399683 -0.198578 0.715494 0.345379 -0.177019 0.731784 0.309383 -0.162481 0.745869 0.273373 -0.146197 0.759535 0.237644 -0.128714 0.733509 0.244543 -0.136810 0.638187 0.403921 -0.252707 0.612808 0.345721 -0.241803 0.586147 0.287386 -0.233007 0.620896 0.278900 -0.211667 0.655954 0.271714 -0.190327 0.690322 0.265333 -0.169727 0.680895 0.247042 -0.188989 0.660001 0.476724 -0.296538
[truncated: 8,588,058 more chars]
