# Supplementary material for: A Markerless 3D Computerized Motion Capture System Incorporating a Skeleton Model for Monkeys
Source: PLoS One. 2016 Nov 3;11(11):e0166154. doi: 10.1371/journal.pone.0166154 (PMC5094601; doi:10.1371/journal.pone.0166154)
Supplement: S2 File — (ZIP) [file pone.0166154.s004.zip › File S2/MAPexperiment-Monkey28-MAP-Exp2-MCS.txt]

0.192000 0.115587 0.448148 -0.153591 0.149045 0.447143 -0.166168 0.163601 0.486422 -0.154244 0.180005 0.465227 -0.169480 0.205232 0.456352 -0.185811 0.285435 0.418852 -0.236704 0.342819 0.380195 -0.278749 0.377597 0.312968 -0.304799 0.258238 0.429616 -0.156962 0.305668 0.405971 -0.179447 0.353679 0.383693 -0.201178 0.332769 0.363095 -0.172863 0.312377 0.341208 -0.145433 0.292969 0.320860 -0.117089 0.299765 0.340799 -0.101632 0.201359 0.412272 -0.245228 0.201723 0.355045 -0.249792 0.201760 0.297564 -0.254768 0.175159 0.268243 -0.266761 0.148314 0.239280 -0.279360 0.121307 0.210330 -0.292472 0.104752 0.191649 -0.301043 0.431739 0.265007 -0.306385 0.395673 0.285053 -0.256828 0.358292 0.306159 -0.210377 0.324448 0.284575 -0.198809 0.289938 0.264260 -0.188728 0.254404 0.245925 -0.180482 0.261827 0.275300 -0.180919 0.379604 0.252040 -0.344789 0.322566 0.256531 -0.314695 0.266977 0.265224 -0.281738 0.293219 0.237963 -0.264163 0.319743 0.210778 -0.247015 0.345473 0.182674 -0.231403 0.345188 0.154893 -0.242908 0.440592 0.300622 -0.384861 
0.228000 0.138559 0.386829 -0.147897 0.160510 0.413269 -0.157780 0.141959 0.447616 -0.138063 0.167409 0.448854 -0.155422 0.194104 0.447589 -0.171893 0.279999 0.435794 -0.225772 0.335181 0.396534 -0.270564 0.365140 0.330369 -0.305405 0.266660 0.434891 -0.142121 0.305229 0.398947 -0.165631 0.344268 0.363355 -0.188687 0.314460 0.343973 -0.167760 0.284925 0.325122 -0.146004 0.255626 0.306449 -0.123181 0.249697 0.323708 -0.104068 0.195470 0.443070 -0.221363 0.192786 0.385830 -0.216916 0.191887 0.328579 -0.213439 0.183118 0.289826 -0.221634 0.177828 0.251247 -0.233301 0.173724 0.213493 -0.247213 0.161825 0.223116 -0.268688 0.417228 0.280900 -0.316446 0.379762 0.284791 -0.264253 0.337332 0.291358 -0.216877 0.301521 0.279919 -0.197791 0.263880 0.270949 -0.181052 0.225971 0.261674 -0.164330 0.231509 0.290917 -0.169452 0.360810 0.272575 -0.349284 0.302003 0.273553 -0.322100 0.243702 0.275126 -0.293331 0.261704 0.247230 -0.267633 0.281146 0.221494 -0.240763 0.301261 0.197028 -0.213721 0.304096 0.167975 -0.220675 0.421160 0.323537 -0.391606 
0.260000 0.131912 0.402802 -0.166131 0.159823 0.424402 -0.171970 0.149321 0.459082 -0.147739 0.175064 0.456690 -0.164582 0.201586 0.452307 -0.181338 0.286050 0.430433 -0.236418 0.340525 0.388186 -0.279981 0.371121 0.318984 -0.308834 0.273539 0.420976 -0.153460 0.315772 0.388765 -0.175878 0.358268 0.356702 -0.197456 0.324206 0.339248 -0.182325 0.290450 0.320153 -0.168962 0.256480 0.301350 -0.155805 0.239607 0.317602 -0.143922 0.204200 0.449857 -0.229167 0.193785 0.393613 -0.233780 0.184676 0.337115 -0.238881 0.178314 0.296667 -0.242747 0.174202 0.256095 -0.248088 0.171184 0.215569 -0.254537 0.162843 0.220051 -0.279145 0.423107 0.268561 -0.317963 0.387325 0.271671 -0.265195 0.346908 0.279607 -0.217360 0.310554 0.263640 -0.203630 0.271808 0.251620 -0.193988 0.232561 0.240805 -0.185539 0.233159 0.268715 -0.197192 0.366534 0.258354 -0.348150 0.307703 0.264344 -0.320990 0.249059 0.270326 -0.294014 0.268107 0.243579 -0.267993 0.288131 0.218877 -0.240876 0.309056 0.196085 -0.212876 0.311393 0.166627 -0.217972 0.427271 0.304319 -0.394463 
0.292000 0.133144 0.404933 -0.167717 0.161474 0.426235 -0.172515 0.149330 0.461998 -0.150790 0.176217 0.458815 -0.165600 0.202528 0.454184 -0.182631 0.286275 0.431470 -0.238656 0.341598 0.388763 -0.280255 0.371674 0.319883 -0.309837 0.274301 0.426211 -0.155219 0.316902 0.392453 -0.174440 0.359639 0.359052 -0.193273 0.325225 0.342140 -0.179134 0.291350 0.323062 -0.166167 0.257428 0.303966 -0.153437 0.236258 0.317977 -0.146960 0.204121 0.450144 -0.233742 0.196944 0.393371 -0.238504 0.188246 0.336700 -0.241637 0.181892 0.296172 -0.244030 0.175974 0.255723 -0.247813 0.170687 0.215432 -0.253184 0.163859 0.219555 -0.278311 0.423054 0.268622 -0.316780 0.387537 0.273933 -0.263992 0.348234 0.283247 -0.215208 0.312212 0.267887 -0.200178 0.273875 0.256089 -0.189428 0.234837 0.245509 -0.180782 0.235266 0.273304 -0.192734 0.367882 0.259817 -0.349989 0.309546 0.265707 -0.321924 0.251157 0.271144 -0.294448 0.269270 0.244122 -0.267921 0.288366 0.218772 -0.240471 0.308067 0.194801 -0.212489 0.309704 0.165294 -0.217886 0.429093 0.305648 -0.394179 
0.328000 0.138047 0.407876 -0.175110 0.164003 0.432211 -0.178734 0.145827 0.467126 -0.159674 0.174005 0.466579 -0.172197 0.201393 0.459981 -0.186155 0.288026 0.431313 -0.232622 0.341549 0.387373 -0.275748 0.371131 0.319125 -0.308001 0.263847 0.424826 -0.151625 0.310144 0.395976 -0.169721 0.356405 0.367700 -0.187678 0.324832 0.345196 -0.174836 0.293965 0.320942 -0.162372 0.263310 0.296672 -0.149536 0.243412 0.313767 -0.148956 0.206564 0.454500 -0.236683 0.198650 0.397947 -0.242252 0.191479 0.341315 -0.246568 0.186362 0.300784 -0.249569 0.181867 0.260158 -0.251205 0.177422 0.219677 -0.253513 0.169445 0.222757 -0.278443 0.422186 0.267948 -0.316667 0.388524 0.277724 -0.263210 0.352472 0.289893 -0.212365 0.317354 0.271324 -0.199265 0.280022 0.255931 -0.189682 0.241393 0.243026 -0.182903 0.239980 0.271118 -0.194358 0.367218 0.260264 -0.350226 0.310182 0.266896 -0.320512 0.252833 0.273303 -0.291707 0.272530 0.245636 -0.267098 0.292940 0.220149 -0.240794 0.313833 0.196477 -0.213310 0.314416 0.166866 -0.217951 0.429055 0.306998 -0.392156 
0.364000 0.140408 0.409399 -0.177106 0.165665 0.434478 -0.180671 0.151055 0.465473 -0.153418 0.176891 0.467541 -0.170128 0.203884 0.461721 -0.185148 0.289381 0.435415 -0.235027 0.340686 0.390106 -0.280137 0.369948 0.321062 -0.312401 0.263857 0.430048 -0.154336 0.308858 0.399707 -0.173126 0.354006 0.369610 -0.191493 0.323807 0.345580 -0.177818 0.293744 0.320971 -0.164537 0.263683 0.296680 -0.151096 0.245353 0.315646 -0.151274 0.208029 0.459026 -0.239781 0.199645 0.402511 -0.244969 0.192747 0.345928 -0.249767 0.187894 0.305484 -0.253229 0.184088 0.264888 -0.255374 0.180028 0.224413 -0.257238 0.168612 0.227505 -0.280787 0.420192 0.268994 -0.321834 0.389651 0.278757 -0.266692 0.356601 0.291550 -0.213943 0.321831 0.272036 -0.201034 0.284443 0.256476 -0.191878 0.245912 0.243009 -0.185191 0.243964 0.271460 -0.195313 0.365787 0.261959 -0.353831 0.309864 0.268174 -0.322129 0.253542 0.274292 -0.291562 0.273119 0.245996 -0.267628 0.293671 0.220334 -0.241723 0.314440 0.195786 -0.215104 0.313833 0.166109 -0.219626 0.426687 0.307952 -0.397405 
0.396000 0.134452 0.414639 -0.178747 0.162150 0.436875 -0.182980 0.150970 0.469877 -0.156712 0.176865 0.468825 -0.173450 0.203607 0.462247 -0.188961 0.287982 0.433556 -0.240679 0.343892 0.387187 -0.278163 0.372151 0.318984 -0.312427 0.267399 0.427039 -0.159050 0.313884 0.397597 -0.176293 0.360818 0.368555 -0.192519 0.328686 0.346521 -0.179486 0.296520 0.324504 -0.166731 0.264240 0.302968 -0.153800 0.243698 0.318226 -0.147274 0.208035 0.461922 -0.240698 0.200759 0.405763 -0.249827 0.194384 0.349397 -0.257208 0.189811 0.309066 -0.262293 0.186439 0.268343 -0.263427 0.182792 0.227654 -0.263430 0.173126 0.229711 -0.287861 0.422339 0.267351 -0.324350 0.393768 0.279723 -0.268769 0.364045 0.293941 -0.214600 0.330271 0.271244 -0.204268 0.294338 0.251887 -0.196387 0.257433 0.233986 -0.190649 0.253009 0.262785 -0.198767 0.366799 0.260643 -0.354779 0.312051 0.266922 -0.320972 0.256910 0.273036 -0.288090 0.278358 0.244815 -0.265699 0.300393 0.218165 -0.242193 0.322891 0.193479 -0.216983 0.320621 0.163819 -0.220706 0.426166 0.307999 -0.399082 
0.428000 0.137139 0.409406 -0.166427 0.163867 0.431990 -0.173843 0.152827 0.466731 -0.149864 0.177924 0.465017 -0.167724 0.204378 0.459590 -0.184106 0.287721 0.434670 -0.238880 0.343872 0.389318 -0.277473 0.372493 0.321596 -0.312461 0.264704 0.425475 -0.158140 0.310676 0.396305 -0.177134 0.357174 0.367726 -0.194378 0.324412 0.346385 -0.180703 0.291074 0.326231 -0.167111 0.257518 0.306866 -0.153340 0.234728 0.319401 -0.148083 0.207150 0.461109 -0.237165 0.199896 0.404482 -0.241581 0.193937 0.348096 -0.246293 0.189264 0.307862 -0.250488 0.185363 0.267678 -0.255878 0.180694 0.227609 -0.260822 0.170009 0.230518 -0.284744 0.423355 0.271059 -0.325920 0.393319 0.281097 -0.270581 0.360627 0.293309 -0.217491 0.326075 0.273255 -0.204691 0.289252 0.256650 -0.194646 0.251917 0.240836 -0.185189 0.245333 0.269685 -0.191414 0.366406 0.262627 -0.353952 0.311906 0.266766 -0.319147 0.257316 0.271336 -0.284708 0.281484 0.244488 -0.263494 0.306320 0.219538 -0.240936 0.331160 0.195362 -0.217954 0.328431 0.165649 -0.221029 0.424753 0.310289 -0.400419 
0.464000 0.136206 0.413949 -0.163866 0.163432 0.435821 -0.171608 0.151589 0.472264 -0.150814 0.177510 0.469149 -0.167263 0.204104 0.463094 -0.183338 0.288386 0.435845 -0.236402 0.342400 0.391076 -0.278642 0.371907 0.323592 -0.313839 0.269232 0.431816 -0.154234 0.313482 0.400947 -0.174183 0.357965 0.370280 -0.193651 0.325161 0.349140 -0.180546 0.292217 0.328283 -0.167552 0.259158 0.307514 -0.154608 0.235562 0.318326 -0.149768 0.206964 0.458419 -0.237897 0.200825 0.401898 -0.245817 0.194985 0.345259 -0.252854 0.190819 0.304716 -0.257790 0.186783 0.264076 -0.261290 0.182372 0.223578 -0.264672 0.169370 0.227680 -0.287218 0.423603 0.273968 -0.327122 0.393626 0.284359 -0.271704 0.360357 0.296477 -0.218778 0.326459 0.275302 -0.205753 0.290503 0.256887 -0.194903 0.254002 0.239316 -0.184646 0.246130 0.267885 -0.190618 0.366385 0.264635 -0.355785 0.311632 0.267367 -0.321655 0.257450 0.270744 -0.286831 0.281034 0.243617 -0.265004 0.305353 0.217941 -0.242287 0.330071 0.193243 -0.219075 0.328248 0.163311 -0.221557 0.422443 0.312965 -0.403013 
0.496000 0.139196 0.409700 -0.169890 0.165220 0.433615 -0.175322 0.148604 0.469006 -0.155636 0.175980 0.467912 -0.169775 0.201299 0.462200 -0.187392 0.280688 0.436597 -0.245937 0.340500 0.393052 -0.280317 0.373272 0.326145 -0.312409 0.263218 0.430506 -0.163218 0.310378 0.400593 -0.176684 0.357423 0.370763 -0.189308 0.322353 0.350569 -0.178730 0.287387 0.331549 -0.166718 0.252545 0.313780 -0.153369 0.228435 0.324227 -0.149556 0.199921 0.463331 -0.239596 0.194476 0.406477 -0.243943 0.190964 0.349882 -0.248912 0.188236 0.309457 -0.253166 0.186566 0.269264 -0.259742 0.184428 0.229221 -0.267243 0.170870 0.233716 -0.289421 0.426961 0.277961 -0.322462 0.394867 0.286825 -0.268028 0.359318 0.297813 -0.216852 0.324847 0.278245 -0.203404 0.288051 0.262049 -0.193080 0.251096 0.245891 -0.183013 0.241571 0.273918 -0.189030 0.370935 0.266425 -0.353284 0.314869 0.268896 -0.320845 0.259071 0.271844 -0.288148 0.282570 0.245063 -0.265922 0.306753 0.219365 -0.243225 0.331302 0.194468 -0.220205 0.330808 0.164393 -0.221692 0.426496 0.315600 -0.400192 
0.532000 0.136440 0.419035 -0.166525 0.164578 0.439961 -0.173588 0.153407 0.476829 -0.153145 0.179628 0.472799 -0.168904 0.204760 0.465928 -0.186845 0.283976 0.436157 -0.245749 0.342292 0.390755 -0.280435 0.375036 0.322736 -0.310500 0.270397 0.434555 -0.162394 0.317854 0.404287 -0.175686 0.365157 0.374395 -0.187901 0.329891 0.354640 -0.178718 0.294963 0.334759 -0.169344 0.260252 0.314667 -0.159643 0.234758 0.320199 -0.155404 0.203402 0.462534 -0.241876 0.199558 0.405602 -0.247709 0.196483 0.348776 -0.252775 0.194122 0.308115 -0.256492 0.191363 0.267572 -0.260357 0.187872 0.227332 -0.265401 0.172940 0.231412 -0.286742 0.428218 0.273819 -0.319645 0.397498 0.285982 -0.264845 0.364701 0.300277 -0.212348 0.331102 0.278062 -0.200866 0.295304 0.259041 -0.192064 0.258396 0.241859 -0.184902 0.250761 0.270412 -0.191265 0.373923 0.262937 -0.351619 0.317957 0.267856 -0.319896 0.261779 0.272573 -0.288788 0.285058 0.245184 -0.267238 0.309029 0.219637 -0.244339 0.333148 0.195038 -0.220849 0.331560 0.165067 -0.222192 0.431269 0.311907 -0.396569 
0.564000 0.131442 0.434914 -0.186237 0.162240 0.453031 -0.187997 0.152787 0.488514 -0.164166 0.179926 0.483212 -0.177799 0.204568 0.474132 -0.195031 0.281985 0.437293 -0.250582 0.340620 0.393219 -0.286283 0.374666 0.325063 -0.314275 0.267248 0.439262 -0.167130 0.314001 0.409063 -0.181384 0.360774 0.379043 -0.195061 0.326162 0.358659 -0.186298 0.291490 0.337802 -0.179067 0.256640 0.317183 -0.171937 0.230459 0.320199 -0.171050 0.199274 0.455427 -0.247257 0.194324 0.398226 -0.248039 0.189848 0.341045 -0.248891 0.185690 0.300329 -0.250671 0.180287 0.259829 -0.252950 0.173096 0.219870 -0.255714 0.153036 0.224642 -0.272170 0.429479 0.277847 -0.322576 0.397528 0.290355 -0.269018 0.362885 0.304463 -0.218156 0.330120 0.280220 -0.207940 0.294692 0.259526 -0.201088 0.258555 0.240032 -0.195185 0.247713 0.267537 -0.201550 0.373086 0.262184 -0.350053 0.316876 0.265621 -0.317964 0.260455 0.269109 -0.286543 0.287599 0.245746 -0.265021 0.315103 0.223465 -0.243005 0.342154 0.200917 -0.221428 0.338164 0.171204 -0.223001 0.427570 0.310380 -0.400968 
0.600000 0.129118 0.440342 -0.183099 0.161509 0.455474 -0.184246 0.154890 0.492188 -0.161754 0.181875 0.484037 -0.174325 0.206650 0.475541 -0.192238 0.285587 0.440334 -0.249558 0.341238 0.393697 -0.287083 0.373962 0.324416 -0.314983 0.277562 0.449489 -0.165968 0.323108 0.417928 -0.181731 0.368762 0.386514 -0.197472 0.335404 0.366995 -0.184307 0.301753 0.347630 -0.170967 0.268138 0.329175 -0.158308 0.243983 0.339628 -0.157632 0.203247 0.458963 -0.246517 0.196202 0.402086 -0.250269 0.188752 0.345221 -0.253112 0.183411 0.304579 -0.254891 0.177425 0.264068 -0.255992 0.170729 0.223812 -0.257213 0.150829 0.227878 -0.274020 0.427979 0.276311 -0.323588 0.399435 0.293060 -0.269054 0.368646 0.310917 -0.216721 0.337419 0.284668 -0.206649 0.303787 0.261457 -0.199133 0.268722 0.240592 -0.193465 0.258812 0.268593 -0.199127 0.371499 0.261216 -0.350546 0.318015 0.264787 -0.314675 0.264784 0.268196 -0.278531 0.296121 0.245785 -0.261741 0.327681 0.224345 -0.244235 0.359217 0.203196 -0.226488 0.352574 0.173845 -0.225278 0.424520 0.307905 -0.402538 
0.632000 0.133423 0.435249 -0.182026 0.163322 0.454853 -0.180870 0.147103 0.494796 -0.173191 0.177082 0.488212 -0.176237 0.201372 0.479205 -0.193846 0.278693 0.442782 -0.249393 0.336758 0.396998 -0.283012 0.367535 0.329074 -0.313854 0.266599 0.458744 -0.167013 0.304634 0.417327 -0.178940 0.342561 0.376380 -0.190703 0.307145 0.359477 -0.178170 0.272100 0.342468 -0.164900 0.237189 0.325374 -0.150811 0.212647 0.333997 -0.155052 0.194586 0.453995 -0.245996 0.190257 0.398382 -0.232035 0.186764 0.342831 -0.218184 0.172222 0.305397 -0.223506 0.159766 0.267504 -0.230123 0.148331 0.230031 -0.238277 0.137298 0.241670 -0.259223 0.421593 0.281929 -0.325927 0.390522 0.292060 -0.270706 0.352322 0.305622 -0.222002 0.317597 0.289333 -0.204854 0.279654 0.276758 -0.192922 0.241140 0.264534 -0.182620 0.233551 0.291705 -0.193498 0.362421 0.266175 -0.349861 0.307659 0.266454 -0.315253 0.252868 0.266120 -0.279810 0.284252 0.245395 -0.261408 0.316848 0.227949 -0.242026 0.349483 0.211543 -0.222743 0.342512 0.182439 -0.221384 0.412894 0.314581 -0.405111 
0.664000 0.126230 0.447505 -0.190586 0.157953 0.463608 -0.186764 0.145761 0.504354 -0.176435 0.174987 0.494834 -0.178959 0.200089 0.485006 -0.195042 0.279771 0.445750 -0.245711 0.337775 0.399342 -0.279203 0.368213 0.331591 -0.311757 0.264054 0.460791 -0.163831 0.305735 0.423425 -0.176867 0.347371 0.386168 -0.189856 0.314040 0.363404 -0.181756 0.280310 0.341645 -0.173048 0.246588 0.320522 -0.163257 0.221983 0.329965 -0.162006 0.195905 0.459061 -0.248334 0.187138 0.402958 -0.239918 0.179244 0.346732 -0.231759 0.168088 0.307412 -0.233779 0.158412 0.267825 -0.236394 0.149579 0.228285 -0.239312 0.137411 0.233531 -0.262093 0.421574 0.283728 -0.325207 0.391037 0.297594 -0.270975 0.355310 0.315272 -0.221384 0.321022 0.294254 -0.209315 0.283699 0.277215 -0.202259 0.246352 0.260098 -0.195857 0.235640 0.286897 -0.204860 0.363041 0.269953 -0.349357 0.308351 0.269650 -0.314431 0.253419 0.267981 -0.280347 0.284623 0.245767 -0.263351 0.317189 0.228387 -0.243563 0.349781 0.211863 -0.223398 0.340204 0.183620 -0.219580 0.412979 0.317923 -0.403791 
0.696000 0.129619 0.454049 -0.181794 0.162512 0.467926 -0.179432 0.153670 0.509677 -0.170020 0.182052 0.498009 -0.173148 0.205184 0.486768 -0.191329 0.278791 0.442991 -0.248259 0.335720 0.395045 -0.282576 0.366676 0.324479 -0.309683 0.257964 0.465764 -0.169459 0.299635 0.426927 -0.177035 0.341344 0.388464 -0.184800 0.306676 0.367555 -0.177958 0.271827 0.347277 -0.170362 0.237132 0.327482 -0.161777 0.212123 0.334863 -0.158295 0.195338 0.455597 -0.255613 0.186119 0.401032 -0.240249 0.177888 0.346284 -0.225181 0.162781 0.308653 -0.227768 0.148771 0.270737 -0.231244 0.135140 0.233295 -0.235909 0.124112 0.241007 -0.258576 0.418935 0.274003 -0.316781 0.388083 0.294532 -0.265083 0.352305 0.319288 -0.219129 0.316393 0.301052 -0.207514 0.277793 0.286810 -0.201430 0.238557 0.273314 -0.197277 0.227030 0.299373 -0.207467 0.362022 0.260984 -0.343987 0.306803 0.265623 -0.310539 0.250714 0.268674 -0.277781 0.282454 0.246965 -0.261000 0.316073 0.230353 -0.242280 0.349685 0.214679 -0.223979 0.338447 0.187241 -0.219053 0.416983 0.305612 -0.398113 
0.728000 0.130112 0.441234 -0.190354 0.160598 0.459950 -0.190893 0.145939 0.500480 -0.183066 0.175526 0.492972 -0.187435 0.200559 0.482382 -0.203004 0.279611 0.440814 -0.251968 0.337660 0.391923 -0.281927 0.366345 0.323425 -0.314703 0.259850 0.465626 -0.173399 0.300257 0.426040 -0.183294 0.340680 0.386942 -0.192043 0.305932 0.366887 -0.182019 0.271192 0.347232 -0.171600 0.236279 0.327711 -0.160582 0.210568 0.328817 -0.153970 0.197946 0.463296 -0.258780 0.188035 0.408479 -0.244809 0.179891 0.353515 -0.231486 0.164351 0.317245 -0.239952 0.151051 0.280470 -0.249205 0.138176 0.243973 -0.258581 0.126884 0.256768 -0.278807 0.417823 0.273368 -0.327038 0.391457 0.294036 -0.272961 0.358222 0.318918 -0.225657 0.321871 0.302919 -0.212059 0.282340 0.292251 -0.204874 0.241851 0.283767 -0.200680 0.225477 0.307186 -0.210576 0.359338 0.261537 -0.351906 0.307004 0.267324 -0.313709 0.254606 0.271059 -0.275406 0.288893 0.251123 -0.261134 0.324193 0.234950 -0.245258 0.359977 0.220810 -0.228662 0.347709 0.195302 -0.218675 0.412274 0.309089 -0.405510 
0.760000 0.144572 0.425581 -0.189323 0.169266 0.451292 -0.186298 0.144826 0.485257 -0.172982 0.175305 0.486242 -0.177611 0.201342 0.479217 -0.193458 0.284456 0.449068 -0.244224 0.337148 0.397980 -0.280918 0.364432 0.326361 -0.309463 0.254488 0.472385 -0.168260 0.290203 0.429065 -0.180176 0.326203 0.386431 -0.191625 0.294002 0.364174 -0.179244 0.262404 0.341673 -0.165752 0.231419 0.318953 -0.150510 0.205588 0.321593 -0.146470 0.204325 0.472395 -0.259485 0.195503 0.417041 -0.246604 0.187947 0.361785 -0.233686 0.175579 0.324520 -0.242121 0.165066 0.286927 -0.249827 0.151889 0.251270 -0.257571 0.138346 0.262564 -0.277142 0.415522 0.275311 -0.320799 0.387952 0.294965 -0.266773 0.354115 0.319133 -0.218998 0.318993 0.303104 -0.202605 0.279894 0.292070 -0.193230 0.238596 0.286291 -0.191818 0.226586 0.311141 -0.204310 0.356179 0.262082 -0.341742 0.303388 0.264732 -0.304771 0.249871 0.264315 -0.267304 0.284635 0.245319 -0.252936 0.320601 0.228962 -0.238300 0.356771 0.214430 -0.224717 0.336050 0.194791 -0.215509 0.406338 0.304428 -0.401346 
0.792000 0.136027 0.436293 -0.192212 0.163883 0.458499 -0.188900 0.144733 0.494012 -0.171922 0.174816 0.491641 -0.178303 0.200846 0.482946 -0.193664 0.283685 0.447339 -0.242897 0.336011 0.396619 -0.281781 0.364915 0.324828 -0.310487 0.251407 0.470750 -0.168250 0.289398 0.430049 -0.182247 0.327837 0.390303 -0.194955 0.294917 0.371226 -0.179032 0.262044 0.352010 -0.163450 0.228937 0.332541 -0.148178 0.202730 0.335113 -0.145679 0.205890 0.475955 -0.260509 0.195613 0.421687 -0.243936 0.187479 0.367446 -0.227437 0.174747 0.330813 -0.236602 0.162990 0.293869 -0.246349 0.149724 0.257942 -0.256481 0.137882 0.269174 -0.277187 0.416211 0.273922 -0.321725 0.390761 0.296610 -0.268263 0.359999 0.323993 -0.220520 0.324858 0.310210 -0.202503 0.285849 0.301701 -0.191779 0.245213 0.296283 -0.186153 0.228232 0.317867 -0.199025 0.358382 0.259988 -0.341974 0.306416 0.263210 -0.304023 0.253523 0.263984 -0.267163 0.288099 0.244720 -0.252832 0.323600 0.228580 -0.237051 0.359326 0.214689 -0.220832 0.338432 0.193825 -0.215389 0.406819 0.302228 -0.402182 
0.828000 0.132040 0.439371 -0.195265 0.161009 0.459971 -0.191246 0.143250 0.497265 -0.176997 0.173442 0.492773 -0.181472 0.200352 0.483696 -0.195150 0.286015 0.446786 -0.239009 0.330639 0.392095 -0.282172 0.361621 0.320203 -0.309090 0.251366 0.472887 -0.166102 0.289560 0.432774 -0.180821 0.327757 0.393443 -0.195130 0.295846 0.372297 -0.179963 0.263869 0.351371 -0.164778 0.231940 0.330390 -0.149620 0.206402 0.331206 -0.143093 0.209735 0.477002 -0.261088 0.198784 0.422648 -0.245326 0.189470 0.368548 -0.229216 0.177156 0.332180 -0.238712 0.165316 0.295663 -0.248500 0.151224 0.260829 -0.258585 0.139400 0.272599 -0.278985 0.413616 0.269365 -0.316976 0.388618 0.295115 -0.264884 0.358388 0.325840 -0.219121 0.323019 0.310764 -0.202453 0.284025 0.300548 -0.192916 0.243248 0.293732 -0.189166 0.227796 0.316270 -0.202250 0.357336 0.255187 -0.340787 0.305804 0.260624 -0.303229 0.253794 0.263072 -0.264714 0.288651 0.243332 -0.250761 0.324861 0.225825 -0.236799 0.361436 0.211002 -0.224439 0.338817 0.193187 -0.216234 0.407098 0.297771 -0.398894 
0.860000 0.134573 0.437229 -0.209433 0.152193 0.468187 -0.212748 0.132946 0.492611 -0.181375 0.155294 0.502588 -0.200144 0.185040 0.495357 -0.205177 0.280661 0.465700 -0.220884 0.327787 0.411396 -0.259071 0.344664 0.337184 -0.286326 0.235341 0.491043 -0.153028 0.273417 0.450425 -0.165939 0.311360 0.410392 -0.178082 0.281760 0.384225 -0.166740 0.253954 0.355443 -0.157418 0.225717 0.326820 -0.149129 0.219564 0.336031 -0.125377 0.208450 0.494126 -0.253038 0.187239 0.441047 -0.248168 0.165814 0.388422 -0.243455 0.149310 0.351246 -0.241836 0.133413 0.314473 -0.239662 0.120649 0.277184 -0.236967 0.114659 0.280859 -0.262369 0.386495 0.277882 -0.291720 0.357846 0.305952 -0.242073 0.325988 0.335878 -0.197424 0.287540 0.318230 -0.196243 0.248118 0.303775 -0.199238 0.208777 0.288846 -0.202227 0.184189 0.304440 -0.209708 0.329656 0.274715 -0.320074 0.279533 0.262775 -0.281219 0.231370 0.245649 -0.241194 0.270523 0.229138 -0.234721 0.310614 0.216943 -0.227346 0.350879 0.207458 -0.221068 0.326490 0.201373 -0.205077 0.388820 0.310697 -0.375477 
0.892000 0.115703 0.451111 -0.201734 0.141032 0.474134 -0.212112 0.133386 0.508080 -0.185373 0.155532 0.507247 -0.206794 0.185440 0.499320 -0.211793 0.281074 0.467572 -0.225898 0.328382 0.411400 -0.260331 0.344754 0.336484 -0.285339 0.242610 0.495530 -0.155622 0.278642 0.452528 -0.168010 0.314416 0.409565 -0.180971 0.283583 0.383804 -0.172068 0.253105 0.357386 -0.163959 0.222322 0.330919 -0.156666 0.212518 0.328629 -0.132338 0.205984 0.490001 -0.256583 0.186468 0.436047 -0.253129 0.165659 0.382489 -0.249415 0.150305 0.344362 -0.247525 0.133309 0.307004 -0.244956 0.117428 0.269237 -0.242180 0.121964 0.266523 -0.268011 0.386169 0.276735 -0.289451 0.354575 0.302443 -0.240030 0.320909 0.329471 -0.193383 0.284254 0.308642 -0.194432 0.245777 0.291894 -0.198828 0.206747 0.276253 -0.203516 0.183084 0.289413 -0.216862 0.331002 0.273896 -0.319002 0.278899 0.259127 -0.283890 0.227466 0.239449 -0.249478 0.265626 0.223066 -0.240486 0.304898 0.211889 -0.228967 0.344153 0.203414 -0.217647 0.325869 0.206862 -0.193874 0.393230 0.308263 -0.371983 
0.928000 0.113098 0.461242 -0.198054 0.138632 0.482235 -0.211696 0.135729 0.517343 -0.185600 0.155490 0.514406 -0.209081 0.184796 0.505177 -0.214954 0.277989 0.468377 -0.232562 0.323790 0.410271 -0.266468 0.341730 0.334870 -0.290555 0.241649 0.498429 -0.161740 0.278178 0.455919 -0.174113 0.314679 0.413480 -0.186674 0.286723 0.385249 -0.176491 0.258639 0.356776 -0.166569 0.230281 0.328859 -0.156563 0.216341 0.328088 -0.134155 0.202910 0.494562 -0.262274 0.184267 0.440487 -0.257448 0.165335 0.386580 -0.252363 0.151029 0.348217 -0.250634 0.136118 0.310220 -0.248968 0.121838 0.272156 -0.247997 0.126896 0.269752 -0.273755 0.382590 0.274520 -0.292837 0.354961 0.299906 -0.241322 0.326147 0.325928 -0.191534 0.289248 0.305747 -0.193059 0.250160 0.291448 -0.198737 0.210460 0.279229 -0.205337 0.187375 0.292685 -0.219532 0.329760 0.271417 -0.323096 0.278697 0.258444 -0.285876 0.227729 0.241389 -0.250386 0.265707 0.224289 -0.241765 0.304139 0.210046 -0.231134 0.342635 0.197632 -0.219874 0.328536 0.206805 -0.194711 0.393006 0.305604 -0.374096 
0.960000 0.109694 0.461293 -0.194278 0.136198 0.481749 -0.206818 0.132056 0.517346 -0.181754 0.153199 0.513669 -0.203896 0.182298 0.504185 -0.210744 0.274612 0.466165 -0.232102 0.319599 0.408152 -0.267424 0.336826 0.331743 -0.288507 0.238168 0.496031 -0.161355 0.276899 0.456003 -0.175012 0.315503 0.416184 -0.188679 0.285759 0.389125 -0.180062 0.256824 0.360132 -0.172764 0.227026 0.332399 -0.167558 0.208694 0.320600 -0.152844 0.199615 0.490436 -0.261564 0.179982 0.436827 -0.254727 0.160282 0.383088 -0.247818 0.145301 0.344807 -0.246024 0.131360 0.306206 -0.244581 0.119729 0.267070 -0.244078 0.130746 0.263465 -0.267755 0.376497 0.270686 -0.288449 0.349878 0.299486 -0.238479 0.323395 0.328773 -0.189910 0.286123 0.309017 -0.191790 0.247089 0.294866 -0.197437 0.207607 0.282108 -0.203260 0.182685 0.291094 -0.217856 0.324823 0.268361 -0.320858 0.273521 0.256666 -0.283502 0.221419 0.240946 -0.248059 0.258490 0.222169 -0.239660 0.296192 0.205490 -0.230101 0.334017 0.190629 -0.220762 0.326852 0.206264 -0.195820 0.392276 0.299537 -0.368568 
0.996000 0.108228 0.463298 -0.196765 0.135353 0.482248 -0.210346 0.132592 0.519218 -0.187045 0.153537 0.513806 -0.209011 0.183004 0.503960 -0.213566 0.276515 0.465210 -0.226841 0.322714 0.407656 -0.261238 0.338968 0.332070 -0.285443 0.237587 0.495214 -0.157813 0.275553 0.454256 -0.171211 0.313342 0.413419 -0.184804 0.283532 0.386304 -0.177353 0.254244 0.358153 -0.170740 0.224720 0.330154 -0.164606 0.205616 0.320199 -0.149474 0.203752 0.492886 -0.259832 0.180975 0.440270 -0.256882 0.159321 0.387214 -0.254025 0.143917 0.349286 -0.251862 0.130946 0.310575 -0.250165 0.120583 0.271251 -0.249551 0.132793 0.267597 -0.272623 0.377415 0.270331 -0.286896 0.351729 0.298395 -0.235615 0.325787 0.327738 -0.185774 0.288383 0.308585 -0.188170 0.248989 0.296443 -0.195738 0.209073 0.287043 -0.204460 0.185414 0.297549 -0.220103 0.326661 0.270325 -0.321067 0.275706 0.258742 -0.283304 0.224093 0.244151 -0.247220 0.260470 0.223957 -0.240051 0.297982 0.207280 -0.230027 0.335583 0.191940 -0.219966 0.328125 0.207898 -0.195318 0.393638 0.301354 -0.367139 
1.028000 0.105987 0.459877 -0.200865 0.133502 0.480209 -0.211314 0.127692 0.516031 -0.186914 0.150609 0.512201 -0.207193 0.180005 0.502609 -0.213367 0.273379 0.464445 -0.231805 0.318813 0.407115 -0.267417 0.337670 0.331194 -0.287726 0.238585 0.495865 -0.161548 0.276878 0.454704 -0.173777 0.315167 0.413377 -0.186020 0.285675 0.385576 -0.179198 0.256166 0.358104 -0.172642 0.226229 0.329947 -0.165596 0.206421 0.319331 -0.151471 0.199661 0.492874 -0.262916 0.179627 0.439202 -0.259823 0.159729 0.385619 -0.256418 0.145297 0.347401 -0.253838 0.131767 0.309011 -0.251086 0.120309 0.270068 -0.249140 0.137808 0.264085 -0.267928 0.376137 0.269639 -0.284131 0.352577 0.299201 -0.232584 0.329187 0.329876 -0.181894 0.292764 0.308932 -0.184959 0.253942 0.295464 -0.192949 0.214390 0.284693 -0.202116 0.190823 0.296623 -0.216864 0.328528 0.267835 -0.321588 0.276982 0.257988 -0.284412 0.224607 0.244743 -0.248941 0.260923 0.225102 -0.240003 0.297931 0.207219 -0.229945 0.335180 0.191011 -0.219975 0.327852 0.207834 -0.195893 0.397548 0.299637 -0.364587 
1.060000 0.109042 0.453547 -0.181449 0.132140 0.473914 -0.199631 0.128019 0.512185 -0.178887 0.146732 0.507052 -0.202856 0.176009 0.498613 -0.210415 0.269152 0.463667 -0.234323 0.315188 0.405722 -0.268036 0.334556 0.328547 -0.281020 0.233442 0.488182 -0.161215 0.268143 0.444553 -0.174521 0.302640 0.401203 -0.188083 0.267434 0.380288 -0.182616 0.233469 0.357565 -0.176915 0.199223 0.334759 -0.171044 0.187077 0.320064 -0.152641 0.193070 0.488638 -0.260600 0.175489 0.434459 -0.253104 0.157248 0.380515 -0.245360 0.142361 0.342282 -0.244705 0.128610 0.303855 -0.243956 0.119991 0.264224 -0.244219 0.144940 0.258748 -0.250609 0.369899 0.266713 -0.266527 0.342374 0.296148 -0.216114 0.314306 0.326807 -0.167064 0.276771 0.307877 -0.171023 0.237694 0.295451 -0.180974 0.198237 0.284684 -0.192691 0.177748 0.298206 -0.210359 0.329387 0.264432 -0.315143 0.273962 0.260884 -0.282126 0.218169 0.255391 -0.248602 0.252018 0.233535 -0.235672 0.286849 0.213429 -0.222359 0.321783 0.194861 -0.209818 0.315721 0.215376 -0.188401 0.408216 0.292998 -0.344272 
1.096000 0.110074 0.448649 -0.175567 0.132451 0.469266 -0.194384 0.126124 0.508354 -0.175772 0.145624 0.503043 -0.199060 0.174962 0.496093 -0.208282 0.268962 0.467518 -0.236763 0.317718 0.409029 -0.267039 0.338533 0.331661 -0.280981 0.235698 0.488629 -0.161671 0.272248 0.446893 -0.176313 0.308710 0.405495 -0.190885 0.273876 0.385564 -0.182282 0.238678 0.366072 -0.174346 0.203577 0.346738 -0.166761 0.200083 0.331469 -0.145666 0.191799 0.494979 -0.258022 0.176739 0.440463 -0.248138 0.161914 0.386360 -0.238046 0.146613 0.349237 -0.243213 0.132773 0.311868 -0.248489 0.123835 0.273374 -0.254879 0.149378 0.267086 -0.254474 0.373036 0.269520 -0.265752 0.347334 0.300098 -0.214885 0.321196 0.332761 -0.165726 0.283089 0.315030 -0.168196 0.243453 0.304750 -0.176968 0.203354 0.296747 -0.187641 0.186308 0.313354 -0.206357 0.336312 0.268340 -0.317712 0.279672 0.270797 -0.288174 0.222767 0.271885 -0.258372 0.253625 0.247189 -0.243252 0.284947 0.223554 -0.227154 0.316601 0.200865 -0.210951 0.311057 0.220966 -0.189006 0.413250 0.288831 -0.341059 
1.128000 0.111011 0.446585 -0.180970 0.133533 0.468786 -0.197677 0.125390 0.506516 -0.177081 0.145854 0.503013 -0.199878 0.175600 0.495809 -0.207136 0.270824 0.465620 -0.229691 0.319374 0.408596 -0.260587 0.337012 0.332151 -0.278560 0.235405 0.485365 -0.155570 0.270399 0.442864 -0.172609 0.305201 0.400442 -0.190149 0.270174 0.379245 -0.185327 0.234836 0.358463 -0.181453 0.199275 0.338107 -0.178588 0.204147 0.333035 -0.153240 0.194368 0.489273 -0.255858 0.178990 0.434164 -0.250610 0.162339 0.379369 -0.244934 0.148777 0.340507 -0.246213 0.132795 0.302987 -0.246871 0.118717 0.264915 -0.247594 0.143598 0.256320 -0.247377 0.371467 0.269017 -0.267860 0.344730 0.297187 -0.216318 0.317362 0.327046 -0.166645 0.280166 0.307906 -0.171661 0.241216 0.295518 -0.181430 0.201547 0.285622 -0.192079 0.178221 0.297113 -0.207790 0.330603 0.270592 -0.317486 0.272675 0.270105 -0.290210 0.215325 0.267620 -0.259558 0.247151 0.243115 -0.245302 0.281026 0.221215 -0.230854 0.314877 0.201823 -0.218197 0.309660 0.225406 -0.199853 0.408703 0.297347 -0.343842 
1.164000 0.107185 0.445699 -0.186550 0.131602 0.468394 -0.199557 0.127775 0.502278 -0.172045 0.147485 0.501237 -0.195737 0.176483 0.494331 -0.205978 0.269315 0.466436 -0.237955 0.314921 0.407749 -0.271491 0.336915 0.330669 -0.283539 0.239785 0.487692 -0.161417 0.274540 0.445086 -0.178274 0.309208 0.402319 -0.195299 0.274302 0.381074 -0.190188 0.239506 0.359577 -0.185090 0.204624 0.338821 -0.180756 0.207005 0.332676 -0.155367 0.192868 0.496290 -0.259177 0.176559 0.441542 -0.253844 0.159896 0.387176 -0.248213 0.145185 0.349248 -0.251229 0.130759 0.311449 -0.253794 0.119124 0.272968 -0.256807 0.144271 0.265224 -0.255959 0.372201 0.269289 -0.267193 0.345230 0.297981 -0.216230 0.317994 0.327865 -0.166541 0.281711 0.307082 -0.172060 0.243285 0.294160 -0.183227 0.204097 0.284600 -0.196075 0.182087 0.299258 -0.210891 0.335441 0.266871 -0.318932 0.279170 0.267141 -0.288269 0.223562 0.267177 -0.255584 0.255341 0.242491 -0.242069 0.287815 0.218139 -0.229048 0.319873 0.193550 -0.218057 0.317421 0.215973 -0.197936 0.414441 0.294439 -0.340736 
1.196000 0.107691 0.444978 -0.180024 0.131710 0.466247 -0.195855 0.126152 0.503659 -0.173815 0.146402 0.499692 -0.196722 0.175940 0.491561 -0.203988 0.270006 0.458531 -0.226619 0.315787 0.402750 -0.263317 0.335756 0.327016 -0.280673 0.235229 0.474961 -0.151409 0.270553 0.434329 -0.172009 0.305566 0.393747 -0.193652 0.271879 0.370378 -0.190161 0.238725 0.346735 -0.186272 0.205125 0.322601 -0.182264 0.202422 0.320035 -0.156113 0.196099 0.490430 -0.252818 0.178089 0.435903 -0.252465 0.159165 0.381730 -0.251290 0.145391 0.343105 -0.250315 0.130703 0.304943 -0.248481 0.116297 0.266760 -0.246803 0.140848 0.257576 -0.249631 0.371296 0.264716 -0.268978 0.341833 0.289647 -0.217090 0.312187 0.314918 -0.165734 0.276051 0.293949 -0.171488 0.237953 0.279152 -0.181447 0.199285 0.266646 -0.192557 0.175145 0.281178 -0.203626 0.332263 0.265541 -0.319843 0.277728 0.263810 -0.285568 0.223611 0.260758 -0.249716 0.257223 0.237230 -0.238496 0.291896 0.215541 -0.226801 0.326386 0.193970 -0.216813 0.324950 0.213432 -0.193603 0.411653 0.294797 -0.343033 
1.232000 0.107641 0.445178 -0.186311 0.133715 0.465859 -0.199471 0.127968 0.502864 -0.176918 0.149940 0.498691 -0.198154 0.179722 0.491140 -0.205729 0.274731 0.460288 -0.229249 0.320741 0.403129 -0.263909 0.339031 0.326560 -0.280285 0.238570 0.479167 -0.155812 0.274645 0.438274 -0.174790 0.310656 0.397266 -0.194018 0.277629 0.373004 -0.190644 0.244758 0.348893 -0.186857 0.211712 0.324471 -0.182690 0.206174 0.321898 -0.157010 0.201896 0.491861 -0.256717 0.183430 0.437480 -0.256017 0.163959 0.383470 -0.254932 0.149799 0.344967 -0.254081 0.135165 0.306821 -0.252000 0.121642 0.268435 -0.249770 0.146519 0.259922 -0.247988 0.371725 0.263037 -0.266444 0.344578 0.290630 -0.214287 0.317882 0.319153 -0.162667 0.282167 0.297866 -0.169417 0.244759 0.282129 -0.179950 0.206665 0.268202 -0.191474 0.181804 0.282205 -0.201600 0.336337 0.265205 -0.320221 0.281633 0.263387 -0.287492 0.227418 0.260305 -0.252942 0.260206 0.235538 -0.242219 0.293820 0.211860 -0.231092 0.327416 0.189011 -0.221230 0.327198 0.204905 -0.195479 0.413617 0.289114 -0.341556 
1.264000 0.106220 0.445760 -0.180494 0.131341 0.464628 -0.197578 0.129712 0.502604 -0.176093 0.148690 0.496509 -0.199631 0.178248 0.488811 -0.207357 0.272290 0.456288 -0.232485 0.320692 0.399279 -0.264377 0.341529 0.322849 -0.279911 0.235021 0.473950 -0.158798 0.272115 0.434388 -0.178083 0.309148 0.394962 -0.197741 0.277017 0.369647 -0.193849 0.245043 0.344294 -0.189823 0.212840 0.318824 -0.185640 0.202717 0.316229 -0.161395 0.198053 0.485992 -0.259420 0.180781 0.431220 -0.258207 0.162516 0.376756 -0.256036 0.149263 0.337913 -0.254272 0.134265 0.299877 -0.250435 0.118640 0.262181 -0.246031 0.140940 0.248861 -0.241505 0.375880 0.260416 -0.265300 0.346704 0.287823 -0.214460 0.317105 0.316339 -0.164669 0.281434 0.294759 -0.170750 0.244306 0.277711 -0.180434 0.206599 0.261889 -0.191044 0.179945 0.272953 -0.200161 0.338949 0.261308 -0.319434 0.281771 0.259111 -0.290484 0.225077 0.255591 -0.259746 0.256587 0.229885 -0.247652 0.289798 0.206894 -0.233977 0.323162 0.185285 -0.221231 0.320379 0.200803 -0.195505 0.420639 0.291393 -0.336240 
1.296000 0.104301 0.450761 -0.182058 0.130329 0.468130 -0.199390 0.131779 0.505906 -0.177405 0.149884 0.498891 -0.201359 0.179322 0.490818 -0.209254 0.273057 0.458046 -0.233959 0.319345 0.400366 -0.267619 0.339400 0.323447 -0.280676 0.238857 0.475748 -0.158787 0.274853 0.435314 -0.178586 0.310879 0.394782 -0.198497 0.278264 0.369782 -0.196002 0.245967 0.344402 -0.192803 0.213743 0.319065 -0.189492 0.205057 0.316357 -0.164730 0.198576 0.488832 -0.258495 0.180870 0.434204 -0.257062 0.162475 0.379774 -0.255219 0.149200 0.340923 -0.253848 0.135057 0.302473 -0.251804 0.120549 0.264237 -0.249640 0.142718 0.250720 -0.245133 0.373048 0.261156 -0.264061 0.345589 0.289563 -0.212717 0.318206 0.319104 -0.162287 0.283796 0.295881 -0.169656 0.247825 0.277395 -0.180623 0.211262 0.260330 -0.192439 0.184730 0.270940 -0.202389 0.337829 0.260845 -0.318514 0.280676 0.259556 -0.289215 0.223952 0.256956 -0.258815 0.255636 0.232140 -0.245609 0.287868 0.208018 -0.231984 0.320057 0.185119 -0.218454 0.316612 0.200825 -0.192902 0.417962 0.287540 -0.336107 
1.332000 0.103611 0.452601 -0.183225 0.131196 0.469376 -0.198603 0.130335 0.507930 -0.178094 0.150679 0.500035 -0.199886 0.179894 0.492229 -0.208666 0.272923 0.459988 -0.236849 0.319907 0.401439 -0.267846 0.341061 0.324452 -0.278880 0.238771 0.477440 -0.161806 0.273171 0.435495 -0.181540 0.307829 0.393475 -0.200971 0.275828 0.367758 -0.199228 0.243465 0.342544 -0.197069 0.211044 0.317512 -0.194467 0.203200 0.319881 -0.169344 0.197788 0.490059 -0.260018 0.179708 0.435674 -0.256098 0.161302 0.381481 -0.251963 0.147582 0.342924 -0.250038 0.133463 0.304652 -0.248287 0.119165 0.266600 -0.246690 0.141347 0.252574 -0.244157 0.376041 0.263301 -0.260658 0.346784 0.292321 -0.210549 0.317197 0.321801 -0.161276 0.283387 0.297701 -0.168289 0.247600 0.278657 -0.179385 0.211044 0.261303 -0.191696 0.184454 0.270674 -0.202843 0.339610 0.260854 -0.315183 0.281579 0.260080 -0.287791 0.223509 0.258330 -0.259855 0.254283 0.233457 -0.245012 0.285207 0.208612 -0.230163 0.316209 0.183727 -0.215934 0.313841 0.197693 -0.189246 0.418775 0.286685 -0.336158 
1.364000 0.100993 0.457394 -0.185802 0.128653 0.471896 -0.203233 0.131753 0.510883 -0.183689 0.150136 0.501151 -0.206449 0.179484 0.492888 -0.214333 0.272840 0.459463 -0.239262 0.319302 0.400657 -0.271086 0.340234 0.323248 -0.281345 0.237549 0.478569 -0.164849 0.272549 0.436810 -0.183487 0.307701 0.395000 -0.202005 0.275937 0.368895 -0.201027 0.243713 0.343025 -0.199823 0.211846 0.317801 -0.199636 0.202843 0.322442 -0.175365 0.198646 0.490900 -0.264181 0.180231 0.436658 -0.260122 0.161662 0.382546 -0.255935 0.148140 0.343961 -0.253186 0.134168 0.305650 -0.250384 0.120005 0.267494 -0.247602 0.141660 0.253167 -0.243087 0.374141 0.261820 -0.262020 0.345870 0.292308 -0.212153 0.318064 0.323613 -0.162622 0.284585 0.299076 -0.169656 0.249655 0.278991 -0.180451 0.214095 0.260396 -0.192394 0.187524 0.269172 -0.203918 0.339770 0.259320 -0.317087 0.281275 0.260965 -0.291113 0.222756 0.261715 -0.264512 0.252420 0.236320 -0.248306 0.282516 0.211536 -0.231630 0.312659 0.186886 -0.215590 0.310923 0.201045 -0.188948 0.418915 0.285928 -0.336393 
1.400000 0.103905 0.459696 -0.179620 0.130496 0.474595 -0.198343 0.134153 0.513537 -0.178846 0.151496 0.504114 -0.202543 0.180118 0.495545 -0.212613 0.270983 0.460772 -0.244617 0.314763 0.401006 -0.278286 0.338940 0.324284 -0.284127 0.241059 0.479951 -0.167793 0.275770 0.437171 -0.184316 0.310502 0.394506 -0.201191 0.277438 0.370120 -0.200855 0.244720 0.345224 -0.200054 0.211966 0.320431 -0.199103 0.202704 0.325600 -0.174976 0.195226 0.491545 -0.264591 0.180864 0.436042 -0.260795 0.165079 0.380928 -0.256374 0.152818 0.341749 -0.255033 0.137788 0.303617 -0.252796 0.121452 0.266105 -0.250143 0.143106 0.252426 -0.243950 0.375158 0.265429 -0.261555 0.347343 0.295345 -0.211274 0.319570 0.325663 -0.161506 0.286693 0.300024 -0.167681 0.251769 0.279339 -0.178145 0.216143 0.260058 -0.189726 0.190199 0.269300 -0.202245 0.340257 0.258512 -0.316155 0.281348 0.261181 -0.290556 0.222565 0.263102 -0.264200 0.251819 0.237774 -0.247252 0.281364 0.212501 -0.230445 0.310871 0.187720 -0.214076 0.309427 0.202542 -0.187832 0.420273 0.287430 -0.335049 
1.432000 0.102817 0.460601 -0.183472 0.129437 0.474326 -0.203021 0.135430 0.513045 -0.183564 0.151558 0.502907 -0.207806 0.180580 0.494102 -0.216228 0.272820 0.459116 -0.242358 0.317778 0.399551 -0.275048 0.340742 0.322458 -0.280963 0.240959 0.481090 -0.167039 0.275815 0.438704 -0.184389 0.310669 0.396194 -0.201857 0.278375 0.370608 -0.199721 0.245517 0.345382 -0.197863 0.212851 0.320706 -0.198028 0.201538 0.326708 -0.175084 0.197961 0.490913 -0.265933 0.177945 0.437233 -0.262501 0.159285 0.383118 -0.259324 0.145993 0.344427 -0.257015 0.133817 0.305473 -0.254319 0.121748 0.266551 -0.251522 0.143769 0.253535 -0.245188 0.377086 0.263423 -0.258976 0.349630 0.295716 -0.209731 0.322721 0.328199 -0.160485 0.290362 0.301883 -0.166223 0.255879 0.280489 -0.176365 0.220568 0.260682 -0.187767 0.194462 0.268738 -0.200764 0.341148 0.256544 -0.312961 0.281652 0.260366 -0.289728 0.222167 0.263430 -0.265057 0.250708 0.238083 -0.246784 0.279674 0.212491 -0.229004 0.308990 0.187658 -0.212248 0.308080 0.202635 -0.186075 0.419828 0.284744 -0.334711 
1.464000 0.102057 0.458997 -0.187363 0.128593 0.474014 -0.206061 0.133609 0.512028 -0.185064 0.150208 0.503172 -0.209496 0.179262 0.494197 -0.217779 0.271512 0.458524 -0.243797 0.317745 0.398631 -0.274253 0.340892 0.321465 -0.279914 0.238793 0.478408 -0.168218 0.274264 0.435978 -0.184049 0.309692 0.393546 -0.200390 0.276516 0.369200 -0.199729 0.243187 0.344924 -0.198962 0.209934 0.320826 -0.199074 0.195930 0.323624 -0.176952 0.197350 0.491844 -0.267935 0.179541 0.437374 -0.265135 0.161737 0.383120 -0.261584 0.148754 0.344442 -0.258938 0.135495 0.306094 -0.254815 0.121868 0.267997 -0.250325 0.142372 0.252521 -0.244464 0.376449 0.262313 -0.256957 0.348427 0.295039 -0.208302 0.321127 0.328072 -0.159502 0.288961 0.301661 -0.165838 0.254998 0.279816 -0.176504 0.220272 0.259538 -0.188614 0.194899 0.267058 -0.203279 0.342270 0.255559 -0.312015 0.282260 0.260788 -0.290492 0.222288 0.265269 -0.267890 0.249604 0.239131 -0.248853 0.277058 0.212553 -0.230248 0.304536 0.185944 -0.212657 0.304906 0.198650 -0.185271 0.420773 0.283206 -0.332150 
1.496000 0.102231 0.459028 -0.186427 0.129068 0.474432 -0.204352 0.134575 0.511356 -0.181589 0.151058 0.503355 -0.206391 0.178725 0.494208 -0.218165 0.266262 0.457575 -0.255593 0.308810 0.395941 -0.287260 0.338661 0.321356 -0.285703 0.241851 0.481419 -0.177988 0.276031 0.437728 -0.193051 0.310376 0.393889 -0.207144 0.277010 0.370015 -0.203942 0.243908 0.345897 -0.201260 0.210644 0.321725 -0.199693 0.195987 0.325266 -0.178116 0.189555 0.488517 -0.272065 0.175880 0.432992 -0.266408 0.161341 0.377688 -0.260376 0.150006 0.338295 -0.257937 0.137076 0.299487 -0.255069 0.123280 0.261081 -0.252016 0.146464 0.250448 -0.245403 0.380314 0.268310 -0.259022 0.351244 0.299949 -0.210628 0.322306 0.331192 -0.162212 0.291794 0.302344 -0.165880 0.258132 0.279031 -0.175078 0.223517 0.257603 -0.185882 0.199777 0.267635 -0.201727 0.344160 0.252856 -0.310602 0.283722 0.260787 -0.289920 0.223399 0.267959 -0.267976 0.248678 0.239607 -0.249407 0.274478 0.211148 -0.231323 0.300438 0.183285 -0.214241 0.302379 0.194824 -0.186476 0.421279 0.286897 -0.335553 
1.528000 0.105279 0.452983 -0.184233 0.130346 0.471468 -0.201807 0.134101 0.507042 -0.176637 0.150207 0.501984 -0.202441 0.178059 0.492303 -0.213319 0.266056 0.453734 -0.247669 0.313660 0.394439 -0.276401 0.339995 0.318293 -0.279032 0.241729 0.471841 -0.168566 0.274126 0.428363 -0.187721 0.306546 0.384899 -0.206778 0.271329 0.363718 -0.204327 0.235738 0.343445 -0.202618 0.199881 0.323002 -0.201387 0.177439 0.324221 -0.187414 0.188938 0.485781 -0.261716 0.174325 0.430313 -0.259731 0.158718 0.375269 -0.256386 0.147262 0.336048 -0.253619 0.133746 0.297895 -0.247414 0.119240 0.260343 -0.240205 0.140884 0.246384 -0.234431 0.378424 0.261592 -0.254651 0.348701 0.292852 -0.206382 0.318745 0.324498 -0.158959 0.286116 0.298300 -0.163318 0.250906 0.277503 -0.172819 0.214706 0.258576 -0.183872 0.189834 0.264398 -0.200227 0.343194 0.251372 -0.308373 0.282344 0.260251 -0.290021 0.221780 0.268648 -0.269564 0.246786 0.241630 -0.248637 0.272474 0.214151 -0.228697 0.298631 0.187720 -0.209921 0.303073 0.200267 -0.182861 0.422178 0.280379 -0.328410 
1.564000 0.106481 0.442173 -0.189765 0.129972 0.463397 -0.206399 0.126117 0.500315 -0.183344 0.145065 0.496500 -0.207376 0.173669 0.487740 -0.217219 0.264577 0.452360 -0.248584 0.313911 0.392631 -0.273841 0.338481 0.315917 -0.277541 0.234525 0.470535 -0.171590 0.267081 0.425336 -0.186188 0.299995 0.380619 -0.201796 0.263257 0.362347 -0.198825 0.226170 0.345002 -0.196804 0.189164 0.328288 -0.195299 0.167759 0.336992 -0.182740 0.187762 0.482664 -0.267713 0.173405 0.427601 -0.260028 0.159037 0.373020 -0.251181 0.148329 0.334226 -0.244750 0.136703 0.296087 -0.237305 0.124236 0.258480 -0.229755 0.143767 0.241049 -0.227034 0.373931 0.257582 -0.251841 0.343281 0.287765 -0.202617 0.311607 0.319530 -0.154708 0.275138 0.298826 -0.153904 0.236896 0.283141 -0.159056 0.198090 0.268718 -0.166377 0.177808 0.275557 -0.187825 0.341841 0.249778 -0.309441 0.280558 0.259325 -0.293450 0.219538 0.268134 -0.275071 0.243746 0.240852 -0.253380 0.268972 0.213964 -0.231877 0.294807 0.188239 -0.211078 0.304853 0.198635 -0.184487 0.421407 0.276502 -0.327696 
1.600000 0.104868 0.452139 -0.178323 0.128742 0.466517 -0.200752 0.130606 0.507662 -0.186357 0.146957 0.496672 -0.210102 0.175460 0.488774 -0.221304 0.266249 0.455642 -0.257062 0.317906 0.395670 -0.276014 0.340540 0.317983 -0.277852 0.237343 0.475918 -0.180495 0.270473 0.430065 -0.191495 0.303631 0.384271 -0.203114 0.266512 0.366831 -0.202756 0.229089 0.349947 -0.202768 0.191619 0.333295 -0.202967 0.169128 0.342404 -0.192573 0.189178 0.483590 -0.277000 0.175328 0.428383 -0.269217 0.161350 0.373323 -0.260622 0.151244 0.334025 -0.254493 0.140160 0.295280 -0.246665 0.128081 0.256966 -0.238395 0.149993 0.244080 -0.231414 0.374643 0.259111 -0.251815 0.344953 0.290326 -0.203477 0.314893 0.322855 -0.156366 0.278946 0.300923 -0.157153 0.241195 0.283850 -0.162639 0.202869 0.268439 -0.169639 0.182723 0.277783 -0.190170 0.341794 0.251109 -0.307285 0.280526 0.262304 -0.291403 0.219350 0.273239 -0.274330 0.242667 0.246445 -0.251469 0.266360 0.219509 -0.228922 0.290292 0.192905 -0.207164 0.303481 0.202481 -0.181746 0.422466 0.276741 -0.325618 
1.632000 0.105443 0.445043 -0.182758 0.130537 0.463030 -0.200828 0.128348 0.502351 -0.182140 0.147752 0.494913 -0.204953 0.176446 0.487466 -0.216197 0.268051 0.456149 -0.252338 0.317987 0.396425 -0.276654 0.343778 0.319607 -0.277571 0.239353 0.474290 -0.175198 0.272160 0.429059 -0.189340 0.304881 0.383741 -0.203329 0.267173 0.367095 -0.201278 0.228835 0.351862 -0.200460 0.190376 0.337872 -0.200642 0.167536 0.347813 -0.191552 0.190959 0.484068 -0.271840 0.174630 0.429406 -0.264987 0.158912 0.374608 -0.257575 0.147747 0.335457 -0.252205 0.138252 0.295915 -0.246706 0.129610 0.256181 -0.241500 0.153771 0.246867 -0.236560 0.380188 0.262464 -0.250832 0.350163 0.292899 -0.202144 0.319222 0.324689 -0.155321 0.283346 0.302723 -0.156048 0.245287 0.286479 -0.162569 0.206586 0.272016 -0.170788 0.185936 0.281093 -0.190948 0.347279 0.252304 -0.306035 0.285358 0.262956 -0.292735 0.223671 0.273555 -0.278350 0.245612 0.245398 -0.255658 0.267596 0.216972 -0.233130 0.290163 0.189570 -0.209928 0.302920 0.196668 -0.183378 0.425972 0.278879 -0.325999 
1.664000 0.101934 0.439958 -0.191110 0.127862 0.459948 -0.205559 0.123024 0.497681 -0.184127 0.144442 0.492604 -0.205743 0.172781 0.485423 -0.217990 0.263421 0.455588 -0.256655 0.314611 0.396595 -0.280238 0.343318 0.320782 -0.279096 0.239252 0.474855 -0.178099 0.271748 0.429108 -0.191101 0.303989 0.383439 -0.205194 0.266483 0.366623 -0.204008 0.228551 0.350833 -0.203014 0.190540 0.335692 -0.202328 0.168172 0.347158 -0.194050 0.185352 0.484097 -0.272773 0.170852 0.428924 -0.266200 0.157159 0.373666 -0.259214 0.147358 0.334208 -0.254248 0.139397 0.294355 -0.248897 0.132286 0.254331 -0.243724 0.157081 0.248591 -0.236826 0.381527 0.265511 -0.251202 0.352194 0.295462 -0.202080 0.321856 0.326775 -0.154819 0.287161 0.302969 -0.156044 0.249667 0.286044 -0.163759 0.211369 0.271515 -0.173390 0.190224 0.280641 -0.193028 0.349423 0.253133 -0.306029 0.287278 0.263975 -0.293549 0.225143 0.274244 -0.280126 0.246990 0.246956 -0.256322 0.269418 0.219925 -0.232522 0.292359 0.193688 -0.208858 0.305535 0.203514 -0.183430 0.429205 0.283407 -0.321567 
1.696000 0.101095 0.436808 -0.185179 0.127479 0.456021 -0.199843 0.122876 0.494327 -0.179565 0.144490 0.488328 -0.200763 0.173185 0.483028 -0.213236 0.265011 0.458245 -0.253932 0.319028 0.400999 -0.274328 0.344711 0.324471 -0.276610 0.232207 0.471373 -0.177806 0.268569 0.428469 -0.191584 0.305304 0.385479 -0.204774 0.268494 0.367491 -0.205174 0.231086 0.350569 -0.205358 0.193751 0.334263 -0.205262 0.173396 0.344425 -0.191753 0.187644 0.484305 -0.274999 0.173574 0.429123 -0.267004 0.160372 0.373976 -0.258128 0.150725 0.334672 -0.251884 0.143402 0.294977 -0.245134 0.138179 0.254985 -0.239222 0.164277 0.251426 -0.237911 0.381353 0.267058 -0.251124 0.353088 0.298086 -0.201813 0.324714 0.330107 -0.153406 0.290634 0.305535 -0.156086 0.254213 0.286863 -0.164170 0.217010 0.270216 -0.173973 0.196417 0.281033 -0.193382 0.348856 0.257831 -0.306542 0.286827 0.270263 -0.295039 0.224821 0.282133 -0.282841 0.246035 0.255681 -0.257547 0.267632 0.229460 -0.232157 0.289631 0.203622 -0.206802 0.303072 0.213428 -0.181493 0.427557 0.286022 -0.323286 
1.728000 0.096407 0.419325 -0.197273 0.124845 0.439428 -0.205470 0.118151 0.474774 -0.180864 0.142356 0.470984 -0.199630 0.171724 0.466854 -0.210994 0.266247 0.445679 -0.247521 0.321159 0.391357 -0.271332 0.347062 0.315798 -0.273811 0.224244 0.465620 -0.177472 0.260578 0.422089 -0.188035 0.296818 0.378488 -0.199925 0.261388 0.357434 -0.202243 0.225389 0.337695 -0.205395 0.189088 0.318622 -0.209456 0.165501 0.327392 -0.201033 0.191261 0.459953 -0.282990 0.172150 0.406367 -0.274421 0.150167 0.353775 -0.264472 0.134262 0.316396 -0.256962 0.115056 0.280995 -0.247438 0.094802 0.246340 -0.237354 0.117805 0.235670 -0.230128 0.383391 0.258571 -0.247177 0.350673 0.288952 -0.199853 0.317413 0.319374 -0.153419 0.283289 0.295474 -0.159701 0.246423 0.278546 -0.171895 0.208497 0.263883 -0.185601 0.180445 0.261318 -0.196635 0.351258 0.249181 -0.304493 0.290127 0.270288 -0.300362 0.228542 0.290594 -0.295871 0.243710 0.265471 -0.265671 0.260239 0.241348 -0.235150 0.278090 0.218196 -0.204971 0.296951 0.213811 -0.181689 0.431919 0.278885 -0.320169 
1.764000 0.094599 0.419967 -0.193020 0.124232 0.438048 -0.201677 0.118727 0.475238 -0.179632 0.143182 0.469014 -0.197400 0.172281 0.465288 -0.209578 0.266128 0.445270 -0.248440 0.322954 0.392430 -0.271613 0.352439 0.317757 -0.274617 0.226433 0.464594 -0.177212 0.262840 0.421154 -0.188221 0.299250 0.377556 -0.199799 0.264238 0.356251 -0.203118 0.228703 0.335890 -0.206729 0.192952 0.315880 -0.210390 0.167919 0.318896 -0.202184 0.189023 0.457374 -0.279571 0.169072 0.404163 -0.270449 0.146568 0.351834 -0.260347 0.129515 0.314631 -0.254365 0.109123 0.279343 -0.246744 0.087611 0.244828 -0.238543 0.108302 0.232640 -0.227638 0.390842 0.261628 -0.249557 0.356191 0.289216 -0.202771 0.321684 0.316892 -0.156203 0.288240 0.291799 -0.161430 0.252076 0.272978 -0.171850 0.214884 0.256479 -0.183756 0.186550 0.254999 -0.194257 0.360955 0.252119 -0.304917 0.298871 0.269435 -0.300071 0.236806 0.286319 -0.296396 0.252490 0.260038 -0.267490 0.268337 0.234227 -0.238317 0.284170 0.208543 -0.208435 0.300558 0.207456 -0.182936 0.439865 0.287123 -0.316608 
1.796000 0.093976 0.413876 -0.195090 0.125311 0.429582 -0.202231 0.121405 0.467308 -0.180723 0.146208 0.459095 -0.197148 0.174271 0.455171 -0.211382 0.264890 0.434940 -0.256750 0.325846 0.384714 -0.272357 0.351336 0.309345 -0.272462 0.221688 0.455864 -0.187899 0.262954 0.415579 -0.189134 0.304139 0.375596 -0.190276 0.273009 0.349230 -0.194850 0.241133 0.323976 -0.200506 0.209120 0.299464 -0.207468 0.183943 0.305596 -0.202522 0.186953 0.436445 -0.288560 0.165536 0.386230 -0.270238 0.142009 0.337366 -0.250748 0.119053 0.303610 -0.245734 0.094743 0.271460 -0.239305 0.070961 0.239542 -0.232399 0.088563 0.230737 -0.214901 0.387585 0.252908 -0.244994 0.359905 0.285380 -0.196131 0.333798 0.318290 -0.146449 0.299843 0.293635 -0.150385 0.264608 0.274614 -0.159634 0.229470 0.253550 -0.169128 0.205539 0.249082 -0.186957 0.356603 0.241452 -0.299130 0.296583 0.265126 -0.292378 0.236029 0.288227 -0.286824 0.245949 0.266390 -0.252500 0.257126 0.246965 -0.217054 0.268777 0.227203 -0.182029 0.283593 0.218021 -0.157368 0.435904 0.274142 -0.316136 
1.832000 0.096162 0.410667 -0.192011 0.126983 0.427105 -0.199649 0.122229 0.464805 -0.178257 0.147006 0.457081 -0.194938 0.174752 0.453529 -0.209606 0.264868 0.434425 -0.255564 0.325216 0.384904 -0.274221 0.352168 0.310418 -0.271728 0.224569 0.457636 -0.185197 0.266668 0.418300 -0.189036 0.308836 0.378992 -0.192675 0.278061 0.351459 -0.196341 0.246190 0.325636 -0.201517 0.213616 0.300205 -0.207754 0.187204 0.304103 -0.207441 0.185387 0.431163 -0.285056 0.162174 0.381736 -0.266914 0.137560 0.333409 -0.247709 0.113301 0.300521 -0.243440 0.089641 0.268071 -0.238235 0.067887 0.234993 -0.232717 0.085211 0.226492 -0.214816 0.390949 0.256514 -0.242421 0.362714 0.289771 -0.194266 0.335501 0.322640 -0.145797 0.304096 0.295017 -0.150217 0.269574 0.273950 -0.160607 0.234430 0.253238 -0.171603 0.209358 0.249225 -0.188015 0.357370 0.241466 -0.296298 0.296231 0.263130 -0.292222 0.234898 0.284506 -0.288795 0.247200 0.264066 -0.254267 0.260356 0.245400 -0.218979 0.273705 0.227238 -0.183351 0.288884 0.217376 -0.159027 0.435561 0.273350 -0.318413 
1.864000 0.105453 0.406896 -0.195018 0.134438 0.427418 -0.199275 0.121655 0.464659 -0.180501 0.149329 0.460169 -0.193382 0.177240 0.457533 -0.208040 0.268371 0.441454 -0.253509 0.326857 0.389970 -0.273901 0.354186 0.315230 -0.271094 0.232861 0.469997 -0.182787 0.271945 0.427724 -0.187665 0.311130 0.385204 -0.192988 0.281355 0.357083 -0.198314 0.250711 0.330069 -0.204662 0.219690 0.303521 -0.212029 0.193408 0.303648 -0.215992 0.187017 0.436437 -0.277093 0.162652 0.385773 -0.264432 0.137016 0.335751 -0.250961 0.114699 0.301322 -0.247116 0.092203 0.267327 -0.242839 0.070457 0.233163 -0.238645 0.088378 0.223994 -0.221653 0.392164 0.261245 -0.240883 0.362788 0.295120 -0.193762 0.335312 0.328358 -0.145365 0.306380 0.298414 -0.151626 0.274616 0.273643 -0.162538 0.241786 0.250346 -0.174594 0.216342 0.250683 -0.190978 0.361289 0.246696 -0.296281 0.299632 0.266176 -0.295468 0.237708 0.284994 -0.295484 0.250287 0.263362 -0.261785 0.263315 0.243253 -0.227234 0.276329 0.223918 -0.192184 0.289997 0.216017 -0.166401 0.438868 0.278026 -0.315472 
1.900000 0.129376 0.374211 -0.204964 0.143945 0.406713 -0.201525 0.111089 0.429324 -0.182829 0.138604 0.441326 -0.189948 0.166906 0.443358 -0.203212 0.260659 0.445112 -0.243507 0.317531 0.397480 -0.274817 0.347256 0.323934 -0.275130 0.234712 0.469977 -0.166854 0.277474 0.433009 -0.179269 0.320343 0.396068 -0.192752 0.295029 0.363913 -0.190777 0.269000 0.332337 -0.188140 0.242514 0.302071 -0.188121 0.225062 0.320245 -0.195136 0.176959 0.433517 -0.253105 0.167730 0.386241 -0.221487 0.157762 0.339357 -0.189360 0.134729 0.327758 -0.221077 0.118090 0.313002 -0.255348 0.106058 0.296364 -0.290469 0.122632 0.276364 -0.285735 0.392087 0.272403 -0.250540 0.369593 0.305375 -0.198924 0.347775 0.338893 -0.147285 0.317432 0.310018 -0.142211 0.285149 0.284267 -0.140557 0.252662 0.257981 -0.139912 0.227859 0.259553 -0.157102 0.351740 0.255292 -0.300865 0.292436 0.277681 -0.286900 0.233187 0.300521 -0.273258 0.248100 0.279338 -0.240284 0.263640 0.258704 -0.207147 0.279321 0.239224 -0.173505 0.296173 0.226600 -0.151915 0.425339 0.290008 -0.332453 
1.932000 0.112391 0.372809 -0.207330 0.135237 0.400339 -0.207317 0.110347 0.432504 -0.191533 0.139898 0.435790 -0.199779 0.168068 0.435845 -0.214292 0.261388 0.429603 -0.258097 0.322634 0.382386 -0.280260 0.347294 0.306821 -0.280112 0.237731 0.463975 -0.185089 0.281982 0.426794 -0.189020 0.326508 0.389106 -0.193324 0.299381 0.358043 -0.189748 0.270030 0.328451 -0.188405 0.240848 0.299758 -0.192754 0.221574 0.306661 -0.209805 0.177887 0.412049 -0.264634 0.166247 0.366283 -0.231593 0.153924 0.320863 -0.197533 0.127180 0.308999 -0.226134 0.106062 0.294349 -0.257483 0.092237 0.276451 -0.290503 0.112394 0.259511 -0.290480 0.390880 0.252927 -0.259139 0.375818 0.292725 -0.210712 0.363549 0.331863 -0.161248 0.332990 0.303262 -0.156637 0.299174 0.279033 -0.155592 0.264166 0.255865 -0.155117 0.235850 0.252874 -0.165278 0.345341 0.236969 -0.301326 0.285264 0.257903 -0.287711 0.224530 0.277788 -0.276074 0.244760 0.257643 -0.245687 0.265630 0.238420 -0.215088 0.286668 0.219917 -0.183874 0.304182 0.213767 -0.160015 0.416214 0.265106 -0.342302 
1.964000 0.110699 0.378614 -0.201850 0.135734 0.404144 -0.202721 0.113668 0.438624 -0.187739 0.143326 0.439203 -0.196217 0.170985 0.437844 -0.211574 0.262580 0.426728 -0.257934 0.323025 0.377885 -0.278927 0.347213 0.302180 -0.279280 0.235841 0.465407 -0.187972 0.280481 0.428771 -0.189049 0.325284 0.392090 -0.190254 0.299522 0.359972 -0.185524 0.271617 0.329335 -0.183410 0.243571 0.299370 -0.186167 0.224212 0.307050 -0.203045 0.179205 0.408779 -0.264387 0.167083 0.360287 -0.235803 0.154250 0.312149 -0.206130 0.125386 0.296973 -0.231056 0.098352 0.281478 -0.256710 0.076570 0.263488 -0.284550 0.095408 0.245351 -0.287297 0.392175 0.248706 -0.260451 0.379283 0.291116 -0.213799 0.369123 0.333144 -0.166389 0.338288 0.305741 -0.158142 0.305122 0.281625 -0.153522 0.271255 0.257976 -0.149453 0.241651 0.255356 -0.154951 0.342950 0.231571 -0.297703 0.284172 0.253463 -0.280509 0.224217 0.273420 -0.264665 0.247079 0.255255 -0.234953 0.270680 0.239103 -0.204639 0.294542 0.224174 -0.174148 0.315074 0.223018 -0.152136 0.410434 0.257535 -0.346056 
1.996000 0.117572 0.375589 -0.197160 0.140207 0.403277 -0.197662 0.115055 0.435396 -0.181732 0.144466 0.438791 -0.190373 0.171304 0.437722 -0.206690 0.260310 0.428923 -0.256558 0.318509 0.377783 -0.280212 0.343668 0.302060 -0.277829 0.232817 0.470053 -0.187476 0.277413 0.433896 -0.187890 0.321508 0.397723 -0.189201 0.296120 0.365828 -0.183830 0.269131 0.334433 -0.181197 0.242359 0.304187 -0.185886 0.223848 0.311068 -0.203751 0.176630 0.413747 -0.259922 0.165525 0.363715 -0.233653 0.153766 0.313857 -0.206739 0.125866 0.298717 -0.232529 0.099869 0.283065 -0.258729 0.079266 0.265076 -0.286910 0.098211 0.246956 -0.288856 0.388647 0.249712 -0.255980 0.376092 0.294056 -0.210680 0.365944 0.338363 -0.164989 0.334802 0.311093 -0.156981 0.301922 0.286606 -0.152231 0.268809 0.262104 -0.147567 0.239525 0.259659 -0.154443 0.339716 0.230855 -0.294958 0.280908 0.253148 -0.278857 0.221146 0.274163 -0.263456 0.244495 0.256532 -0.233573 0.269156 0.241606 -0.203155 0.294524 0.227404 -0.173001 0.315081 0.227246 -0.150775 0.408274 0.254671 -0.342798 
2.028000 0.147001 0.415899 -0.131240 0.147758 0.418263 -0.166923 0.111172 0.440923 -0.174812 0.130642 0.430875 -0.196483 0.157134 0.432252 -0.213231 0.245550 0.431913 -0.264371 0.307698 0.386362 -0.287903 0.341233 0.314350 -0.283975 0.220692 0.471054 -0.193024 0.273376 0.447781 -0.193669 0.326258 0.424430 -0.195034 0.305246 0.390815 -0.184623 0.284559 0.356289 -0.175902 0.263106 0.322369 -0.172245 0.247677 0.319490 -0.193681 0.163359 0.407589 -0.262373 0.160312 0.359886 -0.230301 0.156583 0.312416 -0.197532 0.129991 0.299838 -0.226144 0.104791 0.286674 -0.255400 0.082636 0.272001 -0.285886 0.099456 0.251886 -0.288339 0.393543 0.268918 -0.263532 0.381652 0.315879 -0.221059 0.372486 0.363485 -0.179145 0.345563 0.335998 -0.161814 0.317146 0.310574 -0.146951 0.288630 0.285009 -0.132067 0.258595 0.283053 -0.134607 0.345171 0.242555 -0.298253 0.285792 0.257744 -0.278502 0.226081 0.272090 -0.258493 0.253457 0.256833 -0.230569 0.281901 0.243358 -0.202602 0.310705 0.230475 -0.175359 0.333854 0.242131 -0.159823 0.406477 0.272720 -0.349601 
2.064000 0.145440 0.412483 -0.132992 0.146873 0.418577 -0.168208 0.110562 0.442114 -0.174418 0.130428 0.434316 -0.196669 0.157139 0.434358 -0.213305 0.246241 0.429439 -0.263558 0.307916 0.382913 -0.286941 0.339662 0.309770 -0.287486 0.223191 0.472054 -0.194088 0.275159 0.447164 -0.193632 0.327314 0.422593 -0.193073 0.305878 0.389732 -0.181517 0.284362 0.356008 -0.172627 0.262059 0.322856 -0.167837 0.252497 0.319885 -0.192386 0.163830 0.407627 -0.258483 0.164352 0.358124 -0.229077 0.164400 0.308629 -0.199140 0.138400 0.296042 -0.228268 0.113490 0.283327 -0.257766 0.091057 0.269553 -0.288167 0.106886 0.248565 -0.289735 0.392023 0.262253 -0.272896 0.380656 0.308847 -0.230428 0.370055 0.356133 -0.189011 0.342190 0.333179 -0.167237 0.312513 0.311712 -0.148076 0.282055 0.290102 -0.129481 0.253283 0.281583 -0.133300 0.340095 0.238280 -0.303135 0.284905 0.261639 -0.279129 0.229649 0.284826 -0.256001 0.255903 0.266410 -0.229192 0.282143 0.249174 -0.201450 0.308436 0.232263 -0.173508 0.330733 0.247424 -0.159853 0.399211 0.266127 -0.358103 
2.096000 0.129993 0.402176 -0.144164 0.136133 0.415577 -0.176751 0.103596 0.444551 -0.180438 0.124914 0.439233 -0.202058 0.152764 0.439275 -0.216665 0.245540 0.434819 -0.259924 0.304975 0.386690 -0.286388 0.337562 0.313415 -0.289090 0.221533 0.475894 -0.189392 0.273780 0.451700 -0.188288 0.326227 0.427437 -0.187577 0.306002 0.393064 -0.177891 0.284644 0.358260 -0.172130 0.263183 0.324061 -0.172728 0.251570 0.319945 -0.196418 0.163002 0.412287 -0.257937 0.163935 0.365227 -0.224846 0.164607 0.318281 -0.191175 0.140725 0.310450 -0.223528 0.118670 0.301760 -0.256775 0.099328 0.291578 -0.290970 0.115327 0.270851 -0.293904 0.391446 0.266475 -0.277602 0.379817 0.311591 -0.233785 0.368016 0.357607 -0.191922 0.342601 0.335613 -0.166656 0.315665 0.315578 -0.142956 0.287798 0.296052 -0.119841 0.258397 0.295060 -0.126767 0.337672 0.241907 -0.304282 0.281798 0.259687 -0.277856 0.225571 0.276496 -0.251402 0.255740 0.261085 -0.226600 0.287363 0.249496 -0.201382 0.319143 0.238720 -0.176522 0.340781 0.254078 -0.161997 0.391940 0.269598 -0.363614 
2.160000 0.124274 0.397839 -0.150975 0.131551 0.414631 -0.181698 0.096990 0.441152 -0.185466 0.120186 0.439567 -0.205704 0.148610 0.439024 -0.219134 0.242811 0.431948 -0.258398 0.301420 0.384546 -0.287087 0.335464 0.312182 -0.288294 0.220184 0.468638 -0.185269 0.273985 0.448207 -0.187341 0.328068 0.427793 -0.189678 0.310560 0.392058 -0.179718 0.291755 0.356307 -0.172099 0.272395 0.320870 -0.169359 0.259550 0.318511 -0.192456 0.159356 0.413511 -0.259971 0.163342 0.364945 -0.229439 0.166965 0.316421 -0.198097 0.142634 0.303889 -0.228574 0.120138 0.291350 -0.259841 0.102105 0.277524 -0.292820 0.119535 0.257825 -0.293891 0.390852 0.267211 -0.276607 0.383135 0.314491 -0.233950 0.375733 0.362454 -0.192990 0.352530 0.338147 -0.167658 0.328182 0.315446 -0.143495 0.303407 0.292875 -0.119219 0.273353 0.293697 -0.122010 0.336806 0.240081 -0.301121 0.280640 0.255167 -0.274313 0.224209 0.268606 -0.246023 0.256595 0.255470 -0.222127 0.290891 0.247860 -0.197993 0.325259 0.241476 -0.175377 0.349243 0.256707 -0.165114 0.388079 0.266463 -0.363315 
2.192000 0.086687 0.386787 -0.190051 0.103797 0.409605 -0.211628 0.083338 0.447176 -0.202487 0.106314 0.444196 -0.222830 0.136015 0.442832 -0.233178 0.233694 0.432818 -0.262297 0.294945 0.384814 -0.284207 0.330019 0.312816 -0.285315 0.204766 0.470836 -0.192266 0.259441 0.452883 -0.191954 0.314384 0.434967 -0.191704 0.299012 0.399132 -0.178927 0.282819 0.363090 -0.168041 0.266044 0.326876 -0.159743 0.252853 0.322011 -0.182233 0.150581 0.418193 -0.273344 0.147414 0.372174 -0.239016 0.144117 0.326302 -0.204241 0.121956 0.310509 -0.234882 0.103917 0.293277 -0.267034 0.090841 0.274390 -0.300141 0.109755 0.256204 -0.297696 0.386281 0.268786 -0.274253 0.378029 0.317558 -0.233695 0.370632 0.366912 -0.194576 0.349844 0.339398 -0.170438 0.328730 0.312941 -0.146796 0.307014 0.286621 -0.123016 0.277036 0.289810 -0.121283 0.332122 0.240487 -0.296703 0.275320 0.252070 -0.270229 0.218420 0.262286 -0.241500 0.251453 0.250633 -0.217775 0.286204 0.242992 -0.194189 0.321256 0.237065 -0.172968 0.344908 0.253191 -0.162995 0.381569 0.266619 -0.360363 
2.260000 0.081026 0.382342 -0.209341 0.097291 0.410436 -0.224323 0.072610 0.443637 -0.209578 0.097063 0.446800 -0.228069 0.126448 0.444102 -0.238544 0.223013 0.430056 -0.267794 0.283156 0.380738 -0.288778 0.316628 0.308411 -0.287254 0.197655 0.469292 -0.196734 0.252487 0.451875 -0.194783 0.307654 0.434362 -0.193199 0.296253 0.396668 -0.181450 0.283171 0.359037 -0.171971 0.269326 0.321158 -0.165658 0.255270 0.317193 -0.187784 0.139090 0.415733 -0.275076 0.140499 0.369696 -0.240616 0.141783 0.323836 -0.205408 0.120559 0.310095 -0.237538 0.103851 0.295440 -0.271305 0.093855 0.278824 -0.306161 0.113310 0.261770 -0.301003 0.372051 0.263855 -0.274208 0.366874 0.314414 -0.235146 0.364435 0.365401 -0.197335 0.343934 0.336373 -0.174840 0.324940 0.307928 -0.152360 0.307080 0.279078 -0.129024 0.277808 0.285306 -0.125361 0.318733 0.235835 -0.297218 0.263629 0.251875 -0.269972 0.208028 0.265325 -0.240125 0.241737 0.253986 -0.216870 0.276884 0.244932 -0.194083 0.312610 0.237663 -0.173985 0.338360 0.250945 -0.164803 0.368980 0.261286 -0.360259 
2.292000 0.073902 0.387166 -0.240672 0.089374 0.419224 -0.244164 0.059750 0.445482 -0.224500 0.086087 0.455230 -0.237206 0.115837 0.450517 -0.245026 0.213220 0.429827 -0.265121 0.271646 0.378747 -0.288101 0.309754 0.309089 -0.281944 0.183908 0.468664 -0.194933 0.238984 0.452286 -0.197695 0.294191 0.436183 -0.201164 0.278412 0.402139 -0.185135 0.261308 0.367938 -0.170301 0.243006 0.333872 -0.159765 0.229834 0.334183 -0.183055 0.129486 0.418427 -0.274339 0.134743 0.371449 -0.241381 0.140379 0.324554 -0.207921 0.121487 0.309499 -0.240779 0.105034 0.294321 -0.274230 0.094321 0.277874 -0.308778 0.112775 0.259381 -0.305373 0.367331 0.269360 -0.264279 0.356225 0.322002 -0.228793 0.346762 0.375260 -0.194754 0.326633 0.348338 -0.169434 0.307656 0.321881 -0.144637 0.288540 0.295167 -0.119968 0.259704 0.303757 -0.117801 0.315721 0.236246 -0.288586 0.260283 0.253566 -0.262971 0.205388 0.271324 -0.234455 0.238313 0.259954 -0.210315 0.272306 0.249022 -0.186696 0.306429 0.238499 -0.165740 0.332530 0.251279 -0.157504 0.365435 0.259041 -0.351865 
2.328000 0.078218 0.404727 -0.239143 0.087560 0.438885 -0.234038 0.048585 0.459501 -0.238147 0.075309 0.473723 -0.232127 0.104827 0.467319 -0.239174 0.201402 0.440428 -0.257738 0.265412 0.392700 -0.273222 0.303744 0.322176 -0.273703 0.158665 0.480921 -0.196279 0.207077 0.450099 -0.191288 0.255768 0.419922 -0.186246 0.223768 0.408389 -0.164077 0.190433 0.397079 -0.143355 0.155972 0.384975 -0.126217 0.146577 0.387151 -0.150813 0.120424 0.425399 -0.276474 0.121611 0.382068 -0.238483 0.123792 0.338907 -0.200357 0.111276 0.321133 -0.234826 0.102767 0.302602 -0.269848 0.099190 0.283087 -0.304724 0.117564 0.265833 -0.296937 0.361171 0.280521 -0.260716 0.349056 0.327512 -0.218873 0.336321 0.375318 -0.178542 0.317704 0.340453 -0.164404 0.298000 0.306624 -0.151657 0.276749 0.273665 -0.139802 0.257193 0.296099 -0.144410 0.307226 0.249967 -0.285894 0.248834 0.260046 -0.261880 0.190376 0.269578 -0.235071 0.221918 0.256393 -0.210241 0.255592 0.245551 -0.186204 0.289836 0.235780 -0.165594 0.317261 0.239893 -0.153730 0.360064 0.278579 -0.347655 
2.360000 0.063909 0.407569 -0.252614 0.078910 0.438830 -0.243787 0.044593 0.466275 -0.247271 0.073074 0.474712 -0.238917 0.102936 0.468703 -0.245376 0.200629 0.443073 -0.262083 0.265048 0.394497 -0.270681 0.302002 0.323374 -0.270356 0.163027 0.484867 -0.198864 0.205407 0.445817 -0.197367 0.247970 0.406590 -0.195137 0.214266 0.400296 -0.172704 0.179451 0.394907 -0.151236 0.144189 0.390253 -0.131972 0.132356 0.401278 -0.152973 0.118597 0.431518 -0.280446 0.118441 0.387086 -0.243772 0.119005 0.342812 -0.206727 0.105311 0.326884 -0.241643 0.097431 0.309876 -0.277578 0.095457 0.291665 -0.313224 0.114136 0.274605 -0.305717 0.358058 0.280799 -0.254773 0.341515 0.327884 -0.214074 0.324471 0.376185 -0.175217 0.306990 0.339536 -0.164986 0.289420 0.303550 -0.155656 0.270002 0.268774 -0.146996 0.256332 0.295567 -0.149749 0.305690 0.251256 -0.283990 0.246915 0.259559 -0.261330 0.188166 0.267432 -0.234729 0.219683 0.253360 -0.210139 0.253246 0.240317 -0.186691 0.287702 0.229930 -0.166891 0.314408 0.238030 -0.155217 0.360569 0.278875 -0.342471 
2.396000 0.068245 0.412840 -0.261767 0.078644 0.444999 -0.250048 0.041303 0.468430 -0.254106 0.067940 0.479693 -0.243349 0.097889 0.472948 -0.248063 0.195712 0.445003 -0.258759 0.257979 0.394038 -0.272769 0.296184 0.322741 -0.271569 0.152949 0.488748 -0.200450 0.192540 0.447600 -0.194380 0.232457 0.406251 -0.188518 0.196922 0.401508 -0.169159 0.160415 0.398177 -0.150748 0.123526 0.396118 -0.133672 0.115335 0.413220 -0.152184 0.115075 0.435323 -0.281294 0.115103 0.391175 -0.244142 0.116479 0.347030 -0.207014 0.105898 0.327577 -0.241274 0.099157 0.307841 -0.276140 0.095907 0.287860 -0.311184 0.114795 0.271744 -0.302224 0.352172 0.279861 -0.255923 0.338197 0.326136 -0.214122 0.323559 0.373103 -0.174064 0.304732 0.336749 -0.165136 0.284420 0.301741 -0.157090 0.263252 0.267759 -0.148241 0.251052 0.295249 -0.149751 0.300403 0.250722 -0.283975 0.241367 0.256587 -0.261029 0.182301 0.261104 -0.234838 0.214414 0.247904 -0.210435 0.248096 0.236605 -0.186608 0.283116 0.228800 -0.165379 0.309003 0.238389 -0.152458 0.356407 0.279151 -0.341910 
2.428000 0.063814 0.408675 -0.265831 0.072752 0.440575 -0.252338 0.037920 0.465122 -0.263976 0.062157 0.475532 -0.247950 0.092486 0.470164 -0.252031 0.191878 0.446920 -0.260627 0.254083 0.395969 -0.274967 0.292745 0.325046 -0.273115 0.147861 0.493691 -0.205244 0.186437 0.452538 -0.194250 0.225348 0.411630 -0.183097 0.188224 0.408437 -0.166282 0.150590 0.406207 -0.149917 0.112750 0.405190 -0.134669 0.106064 0.422154 -0.153781 0.111903 0.439623 -0.287940 0.110038 0.394258 -0.252646 0.109547 0.348911 -0.217305 0.100804 0.327859 -0.251251 0.095547 0.306354 -0.285264 0.095447 0.284298 -0.318696 0.114545 0.269252 -0.308449 0.349299 0.283038 -0.257049 0.332729 0.328315 -0.214773 0.316072 0.374287 -0.173605 0.297360 0.338294 -0.162843 0.276940 0.303550 -0.153710 0.254865 0.270029 -0.145233 0.245013 0.298532 -0.144979 0.298133 0.252984 -0.284958 0.238765 0.257769 -0.262372 0.179197 0.260791 -0.237278 0.211487 0.249707 -0.212015 0.245317 0.241071 -0.187131 0.279908 0.235063 -0.164737 0.304246 0.247639 -0.151594 0.354181 0.281669 -0.343181 
2.460000 0.057183 0.411538 -0.271504 0.065357 0.442875 -0.256323 0.033006 0.468663 -0.271456 0.055411 0.477984 -0.252409 0.085882 0.472516 -0.255981 0.185616 0.449013 -0.262839 0.247819 0.397319 -0.274571 0.285198 0.325355 -0.273102 0.141761 0.493301 -0.206524 0.176738 0.449041 -0.195860 0.211635 0.404051 -0.185315 0.174413 0.403669 -0.168689 0.136394 0.405259 -0.152836 0.098373 0.409463 -0.139339 0.097412 0.428858 -0.157439 0.105762 0.439008 -0.288541 0.107779 0.393689 -0.253048 0.110979 0.348490 -0.217414 0.103734 0.326805 -0.251265 0.098683 0.305124 -0.285110 0.097952 0.283174 -0.318559 0.116519 0.267583 -0.308156 0.340354 0.281155 -0.257288 0.328335 0.324683 -0.212097 0.316535 0.368704 -0.167912 0.296334 0.332869 -0.159707 0.273361 0.299209 -0.153043 0.249023 0.267187 -0.146131 0.236241 0.294455 -0.149037 0.289111 0.253453 -0.285250 0.230070 0.257996 -0.261551 0.171010 0.260624 -0.235177 0.203594 0.248148 -0.211019 0.237511 0.237979 -0.187220 0.272286 0.231251 -0.165148 0.297288 0.242135 -0.151705 0.346043 0.281413 -0.342988 
2.496000 0.038963 0.415590 -0.274941 0.053319 0.443333 -0.257507 0.035716 0.477231 -0.279220 0.054832 0.479736 -0.255128 0.084877 0.472254 -0.258419 0.182730 0.442312 -0.263733 0.247212 0.392870 -0.272412 0.286323 0.321873 -0.271112 0.136399 0.496589 -0.218117 0.167986 0.452838 -0.199450 0.198971 0.408325 -0.181619 0.158774 0.410497 -0.172157 0.118786 0.412823 -0.162398 0.078915 0.416069 -0.152960 0.076354 0.434642 -0.171516 0.105167 0.432825 -0.296838 0.105810 0.388069 -0.260810 0.107363 0.343285 -0.224598 0.099737 0.322580 -0.259136 0.094050 0.302136 -0.293731 0.094001 0.281466 -0.327887 0.113448 0.266620 -0.318024 0.342577 0.279228 -0.255109 0.328559 0.322172 -0.209765 0.314354 0.365718 -0.165308 0.295308 0.329113 -0.157616 0.273532 0.294232 -0.152204 0.249343 0.261077 -0.148125 0.232914 0.285341 -0.155367 0.291900 0.250152 -0.284022 0.231843 0.252623 -0.262552 0.171827 0.253458 -0.238433 0.203846 0.241285 -0.213279 0.237240 0.231109 -0.188468 0.271360 0.223587 -0.165632 0.296246 0.233325 -0.151104 0.348861 0.279358 -0.340882 
2.532000 0.048391 0.413810 -0.291610 0.056251 0.440239 -0.268876 0.033556 0.473803 -0.286292 0.050654 0.475612 -0.260705 0.080162 0.467834 -0.254570 0.174340 0.435487 -0.232960 0.239392 0.393794 -0.259792 0.284133 0.326903 -0.269070 0.111968 0.460937 -0.182975 0.129105 0.406159 -0.180563 0.148393 0.351878 -0.179781 0.134270 0.326591 -0.209398 0.122142 0.302496 -0.240556 0.110038 0.279126 -0.272682 0.091312 0.268227 -0.257869 0.111204 0.444761 -0.287548 0.090531 0.394548 -0.267648 0.070016 0.344520 -0.247047 0.074047 0.332693 -0.285684 0.086799 0.318524 -0.321267 0.105860 0.302743 -0.352090 0.125738 0.294870 -0.336516 0.344774 0.287959 -0.261147 0.325117 0.326113 -0.213193 0.305069 0.365624 -0.166744 0.288198 0.328630 -0.156045 0.269748 0.292925 -0.146943 0.249079 0.258780 -0.138985 0.237420 0.286741 -0.139547 0.297293 0.258427 -0.291299 0.240219 0.263656 -0.263578 0.182938 0.267360 -0.235160 0.216428 0.255321 -0.212412 0.250250 0.245430 -0.189085 0.284617 0.237116 -0.165933 0.306593 0.237732 -0.144993 0.347329 0.299496 -0.346089 
2.564000 0.046123 0.419572 -0.299650 0.053233 0.440066 -0.271241 0.035733 0.478489 -0.283729 0.049529 0.473424 -0.256623 0.079247 0.466529 -0.250671 0.174112 0.436907 -0.229308 0.240415 0.394584 -0.252070 0.283496 0.326749 -0.264001 0.108419 0.465666 -0.185119 0.125131 0.410966 -0.180536 0.144502 0.357008 -0.177936 0.130555 0.335543 -0.210543 0.118747 0.314640 -0.244200 0.107677 0.294321 -0.278551 0.086508 0.284634 -0.266480 0.113378 0.444552 -0.286769 0.087285 0.396965 -0.266822 0.060966 0.349597 -0.246167 0.067312 0.343615 -0.285806 0.080319 0.334297 -0.323151 0.098509 0.322330 -0.356795 0.118518 0.312011 -0.342927 0.343139 0.286068 -0.257850 0.324716 0.324279 -0.209746 0.305984 0.363850 -0.163002 0.286823 0.328071 -0.151959 0.265914 0.293676 -0.142947 0.243788 0.260106 -0.134759 0.233832 0.288676 -0.133792 0.293904 0.258154 -0.287359 0.238170 0.264068 -0.257144 0.182234 0.268639 -0.226088 0.216318 0.255171 -0.205134 0.251006 0.243912 -0.183577 0.285752 0.233766 -0.162725 0.311512 0.238217 -0.147517 0.343697 0.299346 -0.343278 
2.596000 0.041838 0.418459 -0.303175 0.049325 0.439460 -0.275237 0.033120 0.477974 -0.288798 0.046626 0.473217 -0.261491 0.076319 0.466127 -0.254983 0.170986 0.435984 -0.231734 0.237078 0.392336 -0.252716 0.279269 0.323759 -0.265275 0.105404 0.466807 -0.189308 0.124763 0.413099 -0.184135 0.146585 0.360247 -0.181171 0.129064 0.342139 -0.214048 0.114795 0.324838 -0.248757 0.101775 0.308204 -0.284280 0.085766 0.293092 -0.270136 0.111618 0.442331 -0.290147 0.082842 0.396381 -0.269810 0.052581 0.351284 -0.249062 0.061479 0.350487 -0.288586 0.076970 0.345140 -0.325831 0.096804 0.336521 -0.359776 0.115120 0.322771 -0.346551 0.338752 0.282373 -0.260986 0.323289 0.321639 -0.212502 0.307125 0.362170 -0.165841 0.288832 0.326010 -0.154598 0.268460 0.291373 -0.144840 0.246702 0.257656 -0.135340 0.236314 0.286073 -0.134346 0.288886 0.255373 -0.289732 0.235550 0.264052 -0.256556 0.182251 0.271335 -0.221904 0.217189 0.256124 -0.203383 0.252504 0.242034 -0.184386 0.288033 0.228941 -0.165992 0.314472 0.236135 -0.153010 0.337068 0.295257 -0.346177 
2.632000 0.043788 0.416311 -0.294926 0.048472 0.441265 -0.269763 0.035005 0.477466 -0.290655 0.045105 0.476823 -0.261516 0.074409 0.469401 -0.253486 0.167655 0.438841 -0.224794 0.232162 0.394369 -0.249392 0.273280 0.325349 -0.263411 0.103076 0.467197 -0.178887 0.122053 0.413269 -0.173613 0.142834 0.359854 -0.169661 0.124282 0.345086 -0.203529 0.109203 0.331846 -0.239845 0.096990 0.320759 -0.277613 0.082778 0.303028 -0.265096 0.106987 0.447790 -0.281265 0.077905 0.402324 -0.260507 0.046814 0.357849 -0.240474 0.055745 0.360199 -0.280291 0.072445 0.356921 -0.317986 0.092146 0.351864 -0.353374 0.110091 0.335673 -0.342705 0.331685 0.282919 -0.258464 0.318035 0.321681 -0.208924 0.304306 0.361957 -0.160742 0.283742 0.327206 -0.148976 0.260695 0.294538 -0.139914 0.235856 0.263297 -0.132184 0.226546 0.292111 -0.132269 0.281014 0.256641 -0.287905 0.230342 0.267109 -0.250876 0.179986 0.277066 -0.213117 0.215772 0.260920 -0.197350 0.251938 0.245681 -0.181700 0.288296 0.230727 -0.166087 0.313667 0.239002 -0.151652 0.329086 0.295763 -0.345455 
2.664000 0.042684 0.418098 -0.294367 0.049775 0.442909 -0.269643 0.034337 0.479218 -0.289058 0.047146 0.478414 -0.261019 0.076423 0.470777 -0.253366 0.169609 0.439309 -0.226034 0.233717 0.394942 -0.251423 0.274251 0.325698 -0.265120 0.106480 0.467867 -0.178357 0.122767 0.413060 -0.172923 0.140784 0.358568 -0.168734 0.122950 0.344385 -0.203197 0.108955 0.331629 -0.239854 0.095913 0.319980 -0.277276 0.081362 0.300968 -0.266855 0.106607 0.447195 -0.280329 0.077546 0.401916 -0.258921 0.046495 0.357444 -0.238424 0.054675 0.359593 -0.278351 0.070489 0.356475 -0.316197 0.091149 0.350591 -0.349885 0.107470 0.335469 -0.335539 0.332551 0.282776 -0.260832 0.316869 0.321702 -0.212547 0.301020 0.361978 -0.165987 0.279765 0.328065 -0.152995 0.255971 0.296557 -0.142041 0.230482 0.266695 -0.131880 0.224055 0.296305 -0.131691 0.281192 0.256599 -0.288246 0.229448 0.265980 -0.252721 0.177957 0.274057 -0.215148 0.214090 0.259322 -0.198218 0.250895 0.245832 -0.181181 0.288008 0.233673 -0.165688 0.315871 0.238067 -0.154325 0.329267 0.296112 -0.346760 
2.700000 0.037042 0.416259 -0.294299 0.047180 0.439810 -0.269396 0.031218 0.477246 -0.285922 0.046534 0.474892 -0.259265 0.076470 0.468470 -0.253145 0.172189 0.440746 -0.230770 0.236639 0.395021 -0.253201 0.277966 0.325559 -0.266249 0.109748 0.473239 -0.185733 0.119640 0.417227 -0.178642 0.131898 0.361517 -0.172564 0.115821 0.350448 -0.208908 0.101434 0.339850 -0.246011 0.088542 0.329560 -0.283776 0.074601 0.310677 -0.272227 0.110015 0.447884 -0.285439 0.075531 0.407181 -0.263229 0.039632 0.366977 -0.242222 0.046748 0.368585 -0.282287 0.061818 0.363078 -0.320353 0.082436 0.353977 -0.353348 0.100782 0.340958 -0.339405 0.336747 0.282940 -0.262170 0.318229 0.319593 -0.213187 0.299268 0.357623 -0.165962 0.280010 0.321789 -0.155264 0.259093 0.287471 -0.145406 0.236497 0.254473 -0.135726 0.228829 0.283612 -0.133512 0.285614 0.256748 -0.289475 0.234125 0.264147 -0.253070 0.182704 0.270349 -0.215299 0.218766 0.255166 -0.198977 0.255393 0.241514 -0.182205 0.292034 0.228957 -0.165985 0.320625 0.232368 -0.156597 0.332560 0.295524 -0.348287 
2.732000 0.031502 0.422345 -0.303246 0.044876 0.442017 -0.276543 0.029669 0.481814 -0.286627 0.047095 0.475388 -0.262009 0.077066 0.468837 -0.255349 0.172679 0.440441 -0.231628 0.236933 0.395095 -0.253682 0.277090 0.325496 -0.264480 0.110009 0.469175 -0.184191 0.126986 0.414629 -0.178560 0.145295 0.360278 -0.174096 0.126285 0.346005 -0.208053 0.109860 0.332634 -0.243557 0.095340 0.319958 -0.280602 0.081459 0.300839 -0.268715 0.109178 0.445540 -0.285792 0.078990 0.401742 -0.262881 0.046595 0.359525 -0.239452 0.053468 0.358504 -0.279203 0.067326 0.352339 -0.316819 0.086909 0.341425 -0.349470 0.102982 0.326641 -0.334250 0.335260 0.282746 -0.258125 0.317689 0.323349 -0.211754 0.299527 0.365335 -0.167478 0.278603 0.331019 -0.155068 0.256268 0.298481 -0.144089 0.232744 0.267308 -0.133332 0.228129 0.297188 -0.131184 0.283593 0.255714 -0.285772 0.231757 0.266868 -0.250678 0.180289 0.276278 -0.213282 0.216257 0.261677 -0.195884 0.253030 0.248356 -0.178640 0.290009 0.236301 -0.163312 0.319297 0.237066 -0.155513 0.332297 0.293694 -0.345208 
2.768000 0.032549 0.427969 -0.303055 0.044068 0.446890 -0.275001 0.034986 0.487795 -0.288024 0.047675 0.480274 -0.260944 0.076796 0.471716 -0.253898 0.169052 0.436885 -0.228761 0.234497 0.393280 -0.252208 0.276906 0.324632 -0.263227 0.105634 0.470789 -0.184827 0.123115 0.416272 -0.179338 0.142708 0.362295 -0.175046 0.122502 0.345948 -0.206935 0.108709 0.331937 -0.243134 0.096660 0.318489 -0.280431 0.082202 0.299993 -0.268617 0.107997 0.447273 -0.285337 0.077890 0.403939 -0.261727 0.046475 0.361425 -0.238046 0.056778 0.359363 -0.277228 0.073676 0.352162 -0.313651 0.094149 0.342125 -0.346823 0.109140 0.325044 -0.333199 0.336121 0.283193 -0.257009 0.318269 0.322859 -0.210452 0.299141 0.363946 -0.166418 0.278710 0.329313 -0.154064 0.256295 0.296718 -0.143287 0.232442 0.265651 -0.132875 0.228277 0.295567 -0.130202 0.284693 0.255006 -0.283996 0.231717 0.265533 -0.250290 0.179212 0.274763 -0.213671 0.215006 0.261008 -0.195226 0.252104 0.248623 -0.177592 0.289503 0.237881 -0.163071 0.318864 0.239580 -0.155830 0.333925 0.292735 -0.342718 
2.800000 0.030146 0.430300 -0.300934 0.042662 0.447739 -0.272341 0.034418 0.489332 -0.283434 0.047426 0.480372 -0.256957 0.077094 0.472433 -0.251359 0.171469 0.439410 -0.231265 0.236820 0.396075 -0.254996 0.279530 0.327789 -0.265297 0.107472 0.473150 -0.186617 0.122598 0.418315 -0.178656 0.139472 0.363877 -0.172007 0.121829 0.349157 -0.206222 0.108053 0.334877 -0.242416 0.096398 0.321138 -0.279721 0.081863 0.302144 -0.268766 0.112099 0.448502 -0.290886 0.081103 0.406790 -0.265071 0.048184 0.366175 -0.239457 0.056951 0.362606 -0.279279 0.073899 0.353702 -0.315327 0.094912 0.341570 -0.347392 0.109535 0.325173 -0.332574 0.339185 0.287151 -0.259022 0.319656 0.326516 -0.212738 0.298886 0.366941 -0.168527 0.277616 0.333207 -0.155049 0.254175 0.301361 -0.143568 0.229850 0.270393 -0.132360 0.226012 0.300351 -0.130166 0.287710 0.257974 -0.285207 0.234194 0.266796 -0.251568 0.181352 0.274716 -0.215057 0.217172 0.260941 -0.196733 0.254361 0.249282 -0.178977 0.291470 0.238645 -0.163791 0.320284 0.242699 -0.155689 0.336198 0.296205 -0.345015 
2.832000 0.010586 0.439665 -0.295746 0.031014 0.453671 -0.269950 0.035438 0.494789 -0.283983 0.047694 0.483559 -0.258006 0.077604 0.475206 -0.253704 0.172623 0.440829 -0.237592 0.239402 0.395879 -0.253535 0.281293 0.326695 -0.265435 0.107238 0.476063 -0.199049 0.122617 0.421722 -0.189691 0.140433 0.367869 -0.182107 0.123948 0.347377 -0.213914 0.109557 0.326933 -0.246590 0.096560 0.306696 -0.279863 0.085906 0.283137 -0.275159 0.114636 0.445190 -0.297044 0.083328 0.403237 -0.272161 0.051070 0.361808 -0.246990 0.059899 0.350378 -0.284926 0.076321 0.335131 -0.318416 0.095877 0.318165 -0.349037 0.111064 0.304331 -0.332430 0.340445 0.284754 -0.260409 0.324595 0.325005 -0.213635 0.307394 0.366854 -0.169634 0.289319 0.330717 -0.158115 0.270419 0.295958 -0.146559 0.250216 0.262442 -0.134276 0.243116 0.291703 -0.131406 0.288667 0.257161 -0.286938 0.235079 0.263576 -0.254071 0.182010 0.268057 -0.217777 0.218301 0.255002 -0.199732 0.255868 0.244121 -0.182166 0.293575 0.236048 -0.166786 0.321979 0.242423 -0.158325 0.335765 0.295099 -0.346476 
2.864000 0.014330 0.439585 -0.294905 0.033033 0.454918 -0.268560 0.033618 0.496614 -0.281747 0.046499 0.486063 -0.255791 0.076549 0.477965 -0.253237 0.172381 0.444317 -0.242734 0.238189 0.398202 -0.258406 0.280091 0.328975 -0.267792 0.106165 0.479006 -0.203944 0.119211 0.424247 -0.193011 0.135258 0.369932 -0.183803 0.121151 0.347791 -0.215557 0.109293 0.326287 -0.248664 0.098171 0.305553 -0.282328 0.087760 0.281738 -0.279305 0.114019 0.449183 -0.302612 0.084263 0.406236 -0.277811 0.053428 0.364145 -0.252646 0.062590 0.349789 -0.289492 0.078407 0.332491 -0.322216 0.097291 0.314002 -0.351894 0.113604 0.302330 -0.334623 0.339588 0.287664 -0.261446 0.325391 0.325986 -0.212081 0.310724 0.365208 -0.164187 0.293392 0.328305 -0.153914 0.274126 0.292716 -0.144171 0.253401 0.258116 -0.134193 0.244302 0.286628 -0.130331 0.288780 0.259086 -0.287715 0.234880 0.261124 -0.254867 0.181486 0.260285 -0.219138 0.218757 0.249861 -0.200989 0.257009 0.242220 -0.183185 0.295556 0.237747 -0.167058 0.324583 0.241340 -0.158470 0.335718 0.295583 -0.347642 
2.896000 0.019000 0.435632 -0.289603 0.036609 0.452973 -0.263741 0.036022 0.493989 -0.279037 0.048718 0.485276 -0.252316 0.079114 0.478194 -0.251239 0.176629 0.448350 -0.245893 0.241266 0.400001 -0.259825 0.281537 0.329570 -0.268981 0.111470 0.481435 -0.205481 0.122918 0.426321 -0.194804 0.136845 0.371401 -0.185179 0.123141 0.349348 -0.217190 0.110938 0.327958 -0.250204 0.098327 0.308667 -0.283968 0.085928 0.285740 -0.281270 0.117371 0.451153 -0.304686 0.087263 0.409559 -0.278147 0.056947 0.368634 -0.250988 0.063317 0.354773 -0.288848 0.077647 0.337096 -0.322318 0.095199 0.317859 -0.352992 0.112648 0.306694 -0.336624 0.340019 0.286667 -0.262963 0.325397 0.324587 -0.213481 0.311091 0.363303 -0.165112 0.293430 0.326542 -0.154872 0.274622 0.290821 -0.144619 0.254942 0.255766 -0.133680 0.245459 0.284132 -0.129792 0.288639 0.259469 -0.288175 0.235265 0.262542 -0.254087 0.182320 0.263081 -0.217782 0.219206 0.250943 -0.200333 0.256836 0.240691 -0.183075 0.294604 0.233010 -0.166901 0.322284 0.240799 -0.157212 0.335250 0.295040 -0.349551 
2.928000 0.019978 0.440758 -0.285336 0.038592 0.459611 -0.261312 0.036222 0.499824 -0.278389 0.050585 0.492591 -0.252073 0.080370 0.483159 -0.251089 0.175330 0.445388 -0.245566 0.240371 0.398851 -0.262404 0.281930 0.329537 -0.270038 0.111434 0.481442 -0.204698 0.122509 0.426135 -0.194655 0.136166 0.371068 -0.186314 0.121647 0.346176 -0.216024 0.109096 0.322327 -0.247226 0.096276 0.299204 -0.279221 0.082861 0.276630 -0.279939 0.114417 0.450499 -0.303218 0.086302 0.407155 -0.277273 0.057137 0.364625 -0.250770 0.063161 0.347232 -0.287061 0.075355 0.327633 -0.320133 0.092237 0.306338 -0.349064 0.110310 0.297251 -0.331952 0.341129 0.288382 -0.261933 0.327339 0.327254 -0.212622 0.312833 0.367100 -0.164668 0.295402 0.330104 -0.155008 0.276658 0.294228 -0.146231 0.257005 0.259175 -0.137144 0.247761 0.287641 -0.132856 0.289539 0.259051 -0.288701 0.234760 0.260556 -0.257536 0.180410 0.259619 -0.221797 0.217108 0.248895 -0.202713 0.256079 0.241862 -0.185566 0.295598 0.239577 -0.173074 0.323319 0.250232 -0.166195 0.338054 0.293372 -0.348473 
2.960000 0.023830 0.444518 -0.288789 0.040246 0.462802 -0.262800 0.041642 0.502916 -0.280220 0.052362 0.495360 -0.252302 0.081919 0.485453 -0.251983 0.176113 0.446124 -0.248402 0.240573 0.398487 -0.264591 0.281640 0.328704 -0.271156 0.112549 0.482906 -0.208121 0.124950 0.427792 -0.198821 0.139957 0.372937 -0.191530 0.124748 0.348300 -0.221251 0.111111 0.324267 -0.251989 0.097262 0.301515 -0.283710 0.083929 0.279001 -0.284847 0.116455 0.449468 -0.306993 0.086579 0.407069 -0.281393 0.057041 0.364713 -0.255171 0.062232 0.348500 -0.292291 0.075986 0.329056 -0.325063 0.094091 0.307985 -0.353599 0.112405 0.300093 -0.336147 0.340632 0.287410 -0.262334 0.324112 0.328327 -0.215429 0.307474 0.370625 -0.170052 0.291384 0.333362 -0.159316 0.275254 0.296679 -0.149279 0.258093 0.260731 -0.139519 0.248709 0.289123 -0.134866 0.289325 0.258182 -0.289709 0.234653 0.259863 -0.258149 0.180732 0.259494 -0.222658 0.217309 0.247109 -0.204223 0.255902 0.239681 -0.186561 0.294731 0.234596 -0.172560 0.321537 0.245846 -0.163995 0.338277 0.292838 -0.349327 
2.996000 0.020926 0.456888 -0.283941 0.042293 0.470472 -0.258669 0.041362 0.513056 -0.268620 0.057084 0.500779 -0.245102 0.086636 0.490280 -0.245813 0.180546 0.449057 -0.246386 0.244644 0.399658 -0.259517 0.284502 0.328960 -0.269365 0.115840 0.485133 -0.207651 0.129002 0.430289 -0.197531 0.144469 0.375666 -0.189137 0.129356 0.352832 -0.220424 0.116144 0.330272 -0.252649 0.102436 0.308630 -0.285125 0.088081 0.286894 -0.289015 0.123771 0.455295 -0.307503 0.093537 0.412974 -0.282473 0.062699 0.371435 -0.257002 0.066485 0.355136 -0.294184 0.077271 0.335373 -0.327984 0.092129 0.313835 -0.358569 0.112180 0.304959 -0.343828 0.342541 0.285575 -0.263080 0.324763 0.325636 -0.216273 0.306922 0.367569 -0.171470 0.290142 0.330482 -0.160805 0.274767 0.294058 -0.149380 0.258403 0.258651 -0.137167 0.250068 0.287446 -0.133144 0.291989 0.259030 -0.289580 0.238720 0.261922 -0.255954 0.185917 0.262273 -0.219731 0.222696 0.249623 -0.202376 0.260492 0.239619 -0.185159 0.298454 0.233191 -0.169114 0.323541 0.247227 -0.159233 0.338250 0.294341 -0.349815 
3.028000 0.032277 0.437129 -0.275292 0.051356 0.457309 -0.252746 0.039589 0.497705 -0.265330 0.059174 0.491384 -0.242366 0.089038 0.482438 -0.243117 0.184522 0.446682 -0.243586 0.244351 0.395400 -0.265352 0.281827 0.323777 -0.269796 0.125688 0.483895 -0.197363 0.136700 0.428163 -0.189834 0.150278 0.372774 -0.183672 0.131140 0.357130 -0.216572 0.114762 0.341723 -0.250962 0.099301 0.326790 -0.285981 0.082335 0.307064 -0.282902 0.120406 0.456218 -0.295938 0.089433 0.415782 -0.268325 0.057557 0.376158 -0.240414 0.060195 0.368147 -0.280082 0.069669 0.355582 -0.317553 0.082534 0.340641 -0.352720 0.103340 0.330078 -0.340307 0.338941 0.280377 -0.259522 0.326609 0.322652 -0.212478 0.312960 0.366173 -0.167231 0.296114 0.329911 -0.154334 0.279543 0.294167 -0.141813 0.261160 0.259591 -0.130015 0.250589 0.287919 -0.128616 0.284502 0.252449 -0.286432 0.232880 0.268825 -0.252896 0.182589 0.284501 -0.215366 0.217413 0.267918 -0.197151 0.253484 0.251611 -0.180353 0.289469 0.236043 -0.166414 0.317053 0.246694 -0.159868 0.337439 0.283299 -0.346801 
3.060000 0.039431 0.443863 -0.280641 0.058468 0.464553 -0.258531 0.040260 0.503890 -0.265747 0.063235 0.498475 -0.245911 0.093296 0.490112 -0.247308 0.189688 0.456419 -0.250057 0.248818 0.402782 -0.267698 0.282451 0.329215 -0.273952 0.128774 0.492035 -0.204747 0.136631 0.435961 -0.195912 0.146867 0.379963 -0.188359 0.130140 0.362086 -0.221549 0.115827 0.344835 -0.256136 0.101643 0.328873 -0.291147 0.084979 0.308707 -0.290430 0.125359 0.462925 -0.302855 0.094212 0.422761 -0.275041 0.061519 0.383987 -0.246781 0.063068 0.374519 -0.286292 0.071537 0.360398 -0.323498 0.083941 0.343538 -0.357864 0.104328 0.331965 -0.345593 0.337572 0.282761 -0.265769 0.328838 0.322749 -0.216089 0.318904 0.363607 -0.167606 0.300232 0.327934 -0.155464 0.282051 0.292407 -0.143373 0.263791 0.256697 -0.131543 0.252218 0.284491 -0.129023 0.281656 0.258043 -0.291309 0.227690 0.269530 -0.259524 0.174613 0.279402 -0.224051 0.209713 0.264199 -0.204962 0.246386 0.251020 -0.186785 0.283448 0.239457 -0.171219 0.312222 0.244453 -0.162525 0.334784 0.286349 -0.351716 
3.096000 0.037726 0.442356 -0.266604 0.057907 0.465092 -0.247730 0.046464 0.503486 -0.265496 0.066677 0.500015 -0.242447 0.096253 0.491065 -0.246819 0.191435 0.454910 -0.258052 0.251549 0.401285 -0.268243 0.280750 0.326757 -0.277584 0.132038 0.486232 -0.208313 0.141010 0.430826 -0.196818 0.151897 0.375197 -0.187068 0.135905 0.349574 -0.215801 0.118928 0.325481 -0.244822 0.101279 0.302444 -0.273584 0.083020 0.283660 -0.271926 0.122707 0.447620 -0.305043 0.096176 0.408737 -0.271302 0.069379 0.370774 -0.236571 0.065745 0.352255 -0.272777 0.070457 0.330763 -0.306903 0.079632 0.307956 -0.338685 0.103069 0.301766 -0.328153 0.333685 0.277592 -0.270731 0.328116 0.317107 -0.220112 0.321478 0.358038 -0.170944 0.305331 0.321608 -0.157606 0.289748 0.285513 -0.144695 0.273169 0.249722 -0.132983 0.261454 0.277380 -0.129425 0.276103 0.256341 -0.298191 0.218752 0.262035 -0.271596 0.161796 0.262846 -0.238896 0.196915 0.249753 -0.217457 0.235748 0.241961 -0.198857 0.275346 0.239293 -0.186814 0.305225 0.240445 -0.180406 0.333085 0.286325 -0.356674 
3.132000 0.032980 0.446863 -0.266486 0.056935 0.468910 -0.251639 0.043033 0.507786 -0.266285 0.067379 0.503556 -0.247814 0.096838 0.493603 -0.251406 0.191088 0.454317 -0.260062 0.250706 0.400157 -0.269114 0.279438 0.325539 -0.277401 0.130917 0.488701 -0.213553 0.140145 0.433833 -0.199873 0.151009 0.378686 -0.187660 0.135163 0.353572 -0.216711 0.119425 0.329453 -0.246356 0.101702 0.306786 -0.275665 0.080321 0.291961 -0.271799 0.123583 0.447825 -0.308945 0.096638 0.409705 -0.274513 0.068291 0.373059 -0.239034 0.064541 0.355798 -0.275560 0.067683 0.335890 -0.310356 0.076903 0.313783 -0.341495 0.100167 0.308080 -0.330229 0.331152 0.275668 -0.267957 0.321630 0.317694 -0.219854 0.312052 0.361061 -0.173224 0.298622 0.323225 -0.161080 0.285270 0.285965 -0.149376 0.270436 0.249638 -0.137756 0.260051 0.277547 -0.132221 0.275428 0.255122 -0.298577 0.219108 0.265357 -0.271410 0.163597 0.272273 -0.237625 0.197469 0.255536 -0.217000 0.235546 0.243732 -0.199036 0.274345 0.235863 -0.188156 0.303925 0.238829 -0.181698 0.331683 0.283582 -0.355361 
3.164000 0.029929 0.454045 -0.255927 0.056848 0.475252 -0.245635 0.040778 0.514821 -0.255348 0.068461 0.509609 -0.242768 0.097187 0.498735 -0.249012 0.188891 0.456287 -0.266797 0.249487 0.403023 -0.272426 0.278297 0.328304 -0.278051 0.130805 0.485541 -0.214293 0.142618 0.430871 -0.201502 0.155701 0.375911 -0.189934 0.140330 0.347748 -0.216225 0.122210 0.321427 -0.241419 0.103885 0.295214 -0.266196 0.081097 0.284723 -0.258174 0.118676 0.445618 -0.311255 0.096842 0.406315 -0.274630 0.073640 0.368631 -0.236626 0.066570 0.346901 -0.270218 0.068151 0.323073 -0.302194 0.077700 0.297726 -0.330322 0.102293 0.296005 -0.320766 0.330622 0.279071 -0.267799 0.322116 0.321359 -0.219897 0.313412 0.364610 -0.173402 0.302923 0.326091 -0.160486 0.292531 0.288112 -0.147314 0.280207 0.250949 -0.133900 0.268571 0.278249 -0.127996 0.274440 0.257188 -0.296000 0.217642 0.263781 -0.268431 0.162265 0.266933 -0.234019 0.197825 0.252850 -0.213715 0.236945 0.243735 -0.196261 0.276564 0.238740 -0.184904 0.306555 0.239359 -0.178868 0.330326 0.284558 -0.355005 
3.196000 0.032656 0.501179 -0.202044 0.049257 0.490713 -0.231950 0.047203 0.527019 -0.256167 0.060199 0.500554 -0.265251 0.090646 0.492816 -0.267491 0.188076 0.460820 -0.272622 0.249040 0.406250 -0.274308 0.283719 0.332761 -0.281080 0.126670 0.497709 -0.229867 0.136979 0.443335 -0.215451 0.149286 0.388919 -0.202615 0.135907 0.359832 -0.229371 0.123708 0.331155 -0.256849 0.111366 0.303032 -0.284806 0.093019 0.294254 -0.268169 0.123510 0.455289 -0.325039 0.097595 0.414650 -0.293312 0.071935 0.374410 -0.261103 0.065606 0.348284 -0.291694 0.067505 0.319389 -0.319732 0.075298 0.289530 -0.344788 0.100698 0.289729 -0.337567 0.338443 0.285740 -0.271877 0.317142 0.324117 -0.224918 0.297053 0.363450 -0.178513 0.302521 0.325164 -0.162064 0.306988 0.287111 -0.145547 0.309463 0.249010 -0.128726 0.291803 0.272526 -0.121946 0.285860 0.262065 -0.299807 0.230076 0.262781 -0.270081 0.175057 0.260618 -0.236590 0.211095 0.247532 -0.217491 0.248937 0.237242 -0.199546 0.287133 0.229618 -0.185056 0.316461 0.226493 -0.177933 0.337563 0.291556 -0.358850 
3.232000 0.038549 0.493442 -0.203296 0.055123 0.486791 -0.234288 0.049972 0.524767 -0.255113 0.064529 0.500164 -0.266686 0.094127 0.489537 -0.267395 0.188004 0.448033 -0.267058 0.251552 0.398463 -0.275288 0.284840 0.325703 -0.282532 0.128936 0.477007 -0.215283 0.140175 0.423014 -0.199135 0.152205 0.368615 -0.183270 0.137753 0.335905 -0.203887 0.121754 0.304695 -0.225343 0.104649 0.273702 -0.245930 0.084238 0.277289 -0.229724 0.119571 0.437577 -0.314133 0.100322 0.394940 -0.280168 0.080597 0.353262 -0.245474 0.073379 0.324508 -0.273055 0.074030 0.294764 -0.299705 0.082389 0.264782 -0.323735 0.108326 0.268173 -0.320070 0.338928 0.278620 -0.271503 0.312200 0.319177 -0.229447 0.286205 0.360836 -0.188598 0.297875 0.324820 -0.170560 0.308273 0.289045 -0.152377 0.316722 0.252969 -0.133491 0.294778 0.272912 -0.128094 0.285501 0.255234 -0.302932 0.228764 0.261768 -0.275029 0.172956 0.264310 -0.240824 0.208152 0.250266 -0.220343 0.246875 0.240157 -0.203225 0.286225 0.234318 -0.192866 0.315373 0.240451 -0.186627 0.342263 0.288108 -0.358600 
3.264000 0.032373 0.496630 -0.206510 0.052230 0.491134 -0.235742 0.056069 0.531690 -0.251291 0.068367 0.506597 -0.264343 0.097356 0.494346 -0.265867 0.188846 0.447707 -0.268115 0.250301 0.395294 -0.282059 0.288110 0.323215 -0.280777 0.131450 0.489982 -0.222955 0.150463 0.438501 -0.205793 0.170305 0.387016 -0.189362 0.151638 0.356581 -0.209770 0.135367 0.326223 -0.232359 0.120399 0.295656 -0.255848 0.098511 0.296436 -0.241509 0.123560 0.451564 -0.321054 0.103919 0.407146 -0.290117 0.084767 0.363118 -0.258617 0.079503 0.336881 -0.289285 0.076796 0.309887 -0.319189 0.078164 0.281930 -0.347842 0.103806 0.278108 -0.343018 0.342067 0.278993 -0.260137 0.306848 0.321117 -0.225990 0.270075 0.362571 -0.193514 0.288524 0.332604 -0.170687 0.305697 0.303454 -0.147984 0.320406 0.273318 -0.125370 0.294584 0.289003 -0.122965 0.294090 0.251779 -0.296721 0.238965 0.265992 -0.269711 0.185608 0.281163 -0.236295 0.219470 0.267293 -0.214230 0.256377 0.255408 -0.195131 0.293954 0.245695 -0.181841 0.322701 0.253608 -0.176344 0.353090 0.280862 -0.348987 
3.300000 0.026529 0.486558 -0.205497 0.048064 0.485522 -0.234040 0.051965 0.527914 -0.243509 0.065499 0.505094 -0.259249 0.094440 0.492619 -0.261202 0.185859 0.445412 -0.264499 0.248773 0.395663 -0.280421 0.287569 0.324519 -0.281735 0.129108 0.485458 -0.216824 0.149892 0.434922 -0.198539 0.171436 0.384270 -0.180770 0.152535 0.353739 -0.200450 0.135246 0.323476 -0.222122 0.118555 0.293332 -0.244447 0.101555 0.291423 -0.224649 0.118256 0.443066 -0.314566 0.100241 0.398447 -0.282827 0.082418 0.354179 -0.250573 0.079388 0.332091 -0.284592 0.080205 0.309330 -0.317783 0.086175 0.285649 -0.349060 0.110745 0.281165 -0.340514 0.343356 0.281242 -0.265246 0.308156 0.320684 -0.228850 0.273405 0.361171 -0.193812 0.291926 0.330917 -0.171277 0.308056 0.300719 -0.148543 0.321801 0.269892 -0.126005 0.297185 0.287442 -0.123244 0.293143 0.253390 -0.298335 0.237679 0.266285 -0.270020 0.183332 0.278102 -0.235945 0.217653 0.265249 -0.214244 0.255039 0.254535 -0.195564 0.292703 0.245807 -0.182701 0.322021 0.249930 -0.176845 0.352074 0.285249 -0.351505 
3.332000 0.023766 0.476287 -0.204091 0.045536 0.480110 -0.232193 0.051272 0.523282 -0.232586 0.063865 0.503544 -0.252657 0.091409 0.489313 -0.257909 0.178128 0.435495 -0.271083 0.244765 0.388791 -0.268449 0.285861 0.318904 -0.268741 0.129656 0.471666 -0.212145 0.137782 0.419444 -0.189193 0.146682 0.366828 -0.166354 0.140925 0.325694 -0.165660 0.135187 0.285019 -0.165736 0.129417 0.244218 -0.165877 0.137957 0.243239 -0.141011 0.100847 0.425496 -0.302968 0.101257 0.378637 -0.269245 0.102030 0.331959 -0.234985 0.095561 0.308264 -0.267466 0.091327 0.285079 -0.300098 0.093262 0.262127 -0.332502 0.118096 0.256120 -0.325977 0.343319 0.276817 -0.252691 0.306643 0.306644 -0.209255 0.270422 0.336555 -0.166246 0.252456 0.304265 -0.146080 0.234664 0.272202 -0.125397 0.217048 0.240211 -0.104368 0.197110 0.258607 -0.117651 0.295620 0.248427 -0.283481 0.237300 0.258695 -0.258179 0.178179 0.265163 -0.232111 0.210660 0.256929 -0.206412 0.244394 0.254007 -0.181271 0.278586 0.253792 -0.157191 0.305195 0.260375 -0.144136 0.354288 0.284623 -0.337708 
3.368000 0.027967 0.458735 -0.206058 0.048468 0.471047 -0.232654 0.048635 0.513903 -0.224397 0.063316 0.500521 -0.248001 0.090689 0.486798 -0.255605 0.177569 0.435056 -0.276358 0.245522 0.389438 -0.273150 0.290579 0.321229 -0.271906 0.130220 0.475056 -0.218849 0.145237 0.424375 -0.196087 0.161077 0.373549 -0.173828 0.150852 0.334436 -0.181940 0.141158 0.295555 -0.191413 0.131758 0.256561 -0.200836 0.140920 0.249206 -0.177283 0.099867 0.423880 -0.306985 0.105269 0.376459 -0.274735 0.109933 0.329260 -0.241929 0.099653 0.305838 -0.273691 0.090629 0.282957 -0.305646 0.086409 0.260198 -0.338216 0.111695 0.253158 -0.336043 0.347238 0.280599 -0.250461 0.311728 0.312614 -0.207572 0.276109 0.346236 -0.165941 0.264927 0.308235 -0.151711 0.253405 0.270521 -0.138038 0.239814 0.233157 -0.128573 0.223221 0.257594 -0.135175 0.307425 0.252903 -0.290949 0.249690 0.263898 -0.267014 0.191467 0.271036 -0.241120 0.223803 0.258945 -0.216467 0.256883 0.250777 -0.191211 0.290235 0.245765 -0.165704 0.311287 0.259151 -0.148111 0.367904 0.293091 -0.333251 
3.400000 0.034573 0.465919 -0.188839 0.053017 0.473746 -0.218460 0.043503 0.515970 -0.223667 0.061719 0.499603 -0.242437 0.089238 0.485947 -0.249707 0.176630 0.434300 -0.269549 0.245251 0.389198 -0.274393 0.291212 0.321120 -0.272638 0.126747 0.476308 -0.215525 0.150835 0.428089 -0.195740 0.176117 0.380000 -0.177562 0.166144 0.340808 -0.184464 0.157439 0.301515 -0.192874 0.149652 0.262335 -0.203098 0.167105 0.255032 -0.184891 0.099877 0.421737 -0.302186 0.106732 0.374412 -0.270193 0.114249 0.327290 -0.238036 0.104435 0.310094 -0.273722 0.095826 0.293274 -0.309586 0.090716 0.276418 -0.345771 0.114914 0.266150 -0.344048 0.347100 0.280050 -0.248916 0.313006 0.312421 -0.204949 0.278146 0.346611 -0.163043 0.265969 0.308039 -0.150648 0.254491 0.270243 -0.138645 0.240336 0.233060 -0.130360 0.226126 0.259768 -0.133112 0.309837 0.253772 -0.293578 0.253632 0.270918 -0.269587 0.197188 0.286677 -0.244006 0.227627 0.271025 -0.219168 0.258200 0.256316 -0.193756 0.288782 0.243143 -0.167883 0.310984 0.254555 -0.150745 0.372963 0.294584 -0.331115 
3.432000 0.033121 0.462696 -0.187977 0.050614 0.470666 -0.218121 0.049071 0.514241 -0.217518 0.062344 0.497300 -0.239604 0.089843 0.484432 -0.247632 0.177219 0.434984 -0.269921 0.245521 0.390595 -0.271650 0.289945 0.322659 -0.269395 0.130127 0.471470 -0.209991 0.147922 0.420556 -0.190085 0.166855 0.369525 -0.171173 0.158452 0.329691 -0.179263 0.149975 0.290379 -0.188002 0.141237 0.250968 -0.196696 0.161221 0.242320 -0.181887 0.098907 0.420146 -0.297894 0.106238 0.371936 -0.267165 0.113387 0.323717 -0.235878 0.101693 0.301740 -0.268292 0.091564 0.280598 -0.301187 0.086844 0.259845 -0.335029 0.111784 0.251670 -0.332911 0.346023 0.281950 -0.247029 0.309067 0.309557 -0.202503 0.272669 0.337348 -0.157496 0.256101 0.300828 -0.144473 0.240506 0.264001 -0.131464 0.226099 0.226879 -0.118374 0.213319 0.254115 -0.115642 0.305644 0.253956 -0.286860 0.245947 0.262958 -0.264485 0.185881 0.270699 -0.242350 0.215032 0.257984 -0.214795 0.244862 0.247112 -0.187257 0.274963 0.237273 -0.159828 0.297366 0.250588 -0.144397 0.369522 0.296690 -0.328658 
3.464000 0.038370 0.461419 -0.180002 0.053059 0.471168 -0.211120 0.053972 0.514540 -0.207062 0.064070 0.498984 -0.231721 0.091084 0.485844 -0.241542 0.177164 0.435585 -0.269951 0.245603 0.390571 -0.271147 0.291288 0.322840 -0.268029 0.132019 0.471889 -0.208811 0.149581 0.420242 -0.190643 0.168042 0.368465 -0.173280 0.158686 0.329056 -0.182003 0.149712 0.290004 -0.191450 0.141140 0.250837 -0.201265 0.159474 0.239831 -0.185763 0.098394 0.424483 -0.297781 0.105747 0.375455 -0.268437 0.113002 0.326480 -0.238625 0.101716 0.302070 -0.269363 0.091779 0.278239 -0.300482 0.086131 0.254750 -0.332502 0.111427 0.247546 -0.331259 0.348324 0.283287 -0.245631 0.310776 0.311729 -0.202119 0.273591 0.340609 -0.158447 0.259831 0.302778 -0.146148 0.246308 0.264771 -0.133516 0.233852 0.226476 -0.121434 0.227779 0.254430 -0.111721 0.308078 0.254053 -0.284595 0.248157 0.262386 -0.264273 0.187740 0.269124 -0.242958 0.217969 0.257156 -0.215597 0.249208 0.247104 -0.188454 0.281044 0.239122 -0.162578 0.303299 0.253615 -0.147754 0.369966 0.294043 -0.328341 
3.496000 0.039943 0.451436 -0.179330 0.054231 0.465168 -0.209100 0.053390 0.507872 -0.200207 0.064072 0.495580 -0.226415 0.091625 0.483660 -0.236120 0.179693 0.437491 -0.264586 0.247345 0.391655 -0.270883 0.292506 0.323601 -0.269370 0.131762 0.470908 -0.203984 0.150240 0.419251 -0.186881 0.169516 0.367543 -0.170311 0.159451 0.329090 -0.181453 0.149312 0.290996 -0.193261 0.139467 0.252848 -0.205666 0.156867 0.241769 -0.189254 0.102217 0.426360 -0.295327 0.108335 0.376604 -0.267003 0.113970 0.326979 -0.238278 0.101051 0.302571 -0.268271 0.089712 0.278584 -0.298518 0.083626 0.254780 -0.329835 0.108982 0.247768 -0.328948 0.349459 0.283568 -0.248118 0.313829 0.314222 -0.204380 0.278440 0.345796 -0.161224 0.263707 0.308091 -0.149680 0.249656 0.270624 -0.137721 0.237943 0.233094 -0.124884 0.241224 0.259723 -0.110861 0.308332 0.254688 -0.286992 0.248705 0.263835 -0.266330 0.188843 0.271166 -0.244409 0.219494 0.258809 -0.217478 0.251125 0.248889 -0.190475 0.283419 0.241639 -0.164502 0.305994 0.256132 -0.150032 0.369464 0.293867 -0.331061 
3.528000 0.051273 0.455883 -0.173819 0.062132 0.469197 -0.205185 0.056749 0.511983 -0.198819 0.067395 0.499318 -0.224862 0.094161 0.486133 -0.235382 0.179488 0.435897 -0.266383 0.247135 0.389605 -0.270615 0.291751 0.320854 -0.270986 0.135745 0.470185 -0.202929 0.152908 0.417541 -0.187211 0.170848 0.364782 -0.172009 0.159087 0.326996 -0.183634 0.147274 0.289568 -0.196438 0.135516 0.252238 -0.209810 0.151984 0.240975 -0.192657 0.100367 0.428733 -0.294599 0.106858 0.378354 -0.267547 0.113037 0.328203 -0.240069 0.100804 0.302236 -0.268874 0.090203 0.276610 -0.297877 0.084583 0.251239 -0.327927 0.110119 0.244915 -0.326906 0.348097 0.279214 -0.251065 0.312335 0.310441 -0.208149 0.277297 0.342939 -0.165292 0.263021 0.305398 -0.152702 0.249837 0.268002 -0.139924 0.237796 0.230534 -0.127888 0.245299 0.254899 -0.111632 0.307561 0.252402 -0.289966 0.248695 0.261869 -0.268019 0.189370 0.268439 -0.245012 0.220324 0.255707 -0.218833 0.252199 0.245944 -0.192411 0.284961 0.240092 -0.166379 0.307858 0.254046 -0.151772 0.367976 0.292574 -0.333467 
3.560000 0.047820 0.459912 -0.170518 0.060595 0.470023 -0.202361 0.057337 0.513456 -0.199678 0.068237 0.498177 -0.224165 0.094753 0.485507 -0.235720 0.179390 0.437194 -0.269959 0.247632 0.391647 -0.272546 0.293230 0.323434 -0.272943 0.136375 0.471939 -0.206347 0.153382 0.419360 -0.190487 0.170962 0.366687 -0.174943 0.158939 0.328770 -0.185775 0.147020 0.291155 -0.197383 0.135805 0.253487 -0.210010 0.152388 0.242184 -0.192987 0.099904 0.431210 -0.296886 0.105686 0.381052 -0.269181 0.111928 0.331097 -0.241314 0.100699 0.305311 -0.270808 0.090633 0.279615 -0.300293 0.084104 0.253968 -0.330400 0.109544 0.247185 -0.329832 0.350816 0.282978 -0.253963 0.316379 0.311457 -0.208149 0.283171 0.340845 -0.162698 0.268182 0.303082 -0.151694 0.253628 0.266070 -0.139432 0.240656 0.229984 -0.123452 0.249462 0.254289 -0.107631 0.308836 0.255087 -0.292098 0.249948 0.263020 -0.268411 0.191168 0.270203 -0.244091 0.222387 0.256383 -0.218898 0.254753 0.246420 -0.193002 0.287325 0.237839 -0.168206 0.309921 0.252650 -0.154390 0.369059 0.295279 -0.336759 
3.596000 0.051781 0.457547 -0.165032 0.065177 0.466073 -0.197076 0.061462 0.509564 -0.196676 0.073022 0.493118 -0.220062 0.100464 0.481817 -0.230612 0.188197 0.438250 -0.261728 0.251986 0.388963 -0.276218 0.295244 0.319734 -0.273350 0.142561 0.470851 -0.198470 0.158462 0.417411 -0.184569 0.175040 0.363856 -0.171434 0.161070 0.327240 -0.184860 0.146788 0.291199 -0.198674 0.132512 0.255362 -0.213963 0.146467 0.240967 -0.196982 0.110078 0.433153 -0.293209 0.111235 0.381622 -0.267726 0.113032 0.330345 -0.242238 0.101055 0.303036 -0.269903 0.091026 0.275929 -0.297802 0.085749 0.248970 -0.326489 0.111478 0.243442 -0.325645 0.351141 0.278356 -0.251294 0.315564 0.310776 -0.208844 0.281103 0.344122 -0.166424 0.267432 0.306309 -0.153970 0.255070 0.268854 -0.140327 0.246072 0.231457 -0.124324 0.256709 0.254158 -0.107357 0.309547 0.250324 -0.289925 0.250230 0.259467 -0.268141 0.190696 0.265927 -0.245099 0.222150 0.254098 -0.218604 0.254798 0.245244 -0.192251 0.288113 0.238859 -0.166647 0.311354 0.252501 -0.152076 0.371133 0.288882 -0.335845 
3.628000 0.057632 0.453065 -0.161295 0.069711 0.463910 -0.193160 0.059294 0.506308 -0.192371 0.073401 0.492111 -0.215836 0.101050 0.481401 -0.226495 0.189476 0.439650 -0.258343 0.253343 0.390983 -0.274077 0.296134 0.321722 -0.272906 0.144420 0.469465 -0.193518 0.159384 0.415291 -0.181717 0.174887 0.361041 -0.170379 0.160533 0.325586 -0.185765 0.146114 0.290695 -0.201543 0.131703 0.255862 -0.218985 0.144305 0.240505 -0.201814 0.111248 0.436218 -0.289301 0.111303 0.383462 -0.266385 0.111402 0.330836 -0.243488 0.100296 0.303302 -0.271196 0.090990 0.275802 -0.298949 0.086537 0.248366 -0.327288 0.112290 0.243077 -0.325750 0.351845 0.280117 -0.251403 0.316549 0.312927 -0.208458 0.282264 0.346590 -0.165485 0.269065 0.308289 -0.154085 0.256935 0.270309 -0.141999 0.247908 0.232255 -0.127904 0.259021 0.253757 -0.109730 0.310101 0.252433 -0.291394 0.250837 0.260937 -0.269671 0.191366 0.267670 -0.246265 0.222658 0.254806 -0.220110 0.255552 0.246438 -0.193840 0.289112 0.239828 -0.169305 0.312669 0.252956 -0.154937 0.371446 0.289621 -0.336194 
3.660000 0.064670 0.454784 -0.148434 0.075264 0.463320 -0.181514 0.061527 0.504673 -0.184620 0.076270 0.489352 -0.206955 0.103521 0.479457 -0.219228 0.190660 0.440131 -0.256472 0.251826 0.389779 -0.276729 0.295490 0.321296 -0.273668 0.145841 0.471379 -0.191731 0.161966 0.417595 -0.179382 0.178308 0.363692 -0.167197 0.161269 0.330467 -0.184278 0.144660 0.297556 -0.202024 0.129013 0.264778 -0.221726 0.144410 0.248994 -0.207465 0.112895 0.440003 -0.289629 0.109467 0.387468 -0.266522 0.106575 0.335246 -0.243222 0.098751 0.307382 -0.271921 0.092928 0.279403 -0.300709 0.090047 0.251401 -0.329559 0.115932 0.246843 -0.327672 0.351235 0.281086 -0.250408 0.317820 0.317355 -0.208633 0.285953 0.354718 -0.166635 0.276773 0.316433 -0.151822 0.269329 0.278639 -0.136409 0.265590 0.241419 -0.119290 0.279149 0.263233 -0.103282 0.311073 0.252013 -0.291322 0.254944 0.267286 -0.265675 0.199109 0.280879 -0.238379 0.230954 0.266939 -0.214078 0.263568 0.253614 -0.190033 0.296282 0.241262 -0.167082 0.320763 0.254976 -0.155660 0.371488 0.289608 -0.335642 
3.696000 0.063435 0.462476 -0.146361 0.073224 0.467255 -0.180427 0.063278 0.509355 -0.186431 0.075426 0.490912 -0.207951 0.103250 0.480894 -0.218609 0.191796 0.441082 -0.251306 0.251369 0.389751 -0.274866 0.295646 0.321350 -0.271923 0.148198 0.468820 -0.184187 0.163272 0.413713 -0.178057 0.178734 0.358565 -0.172139 0.159840 0.327758 -0.191836 0.140594 0.297574 -0.211863 0.121174 0.268061 -0.233457 0.135855 0.250138 -0.221234 0.114066 0.449234 -0.283110 0.107989 0.394899 -0.265313 0.102996 0.340826 -0.247740 0.094471 0.309237 -0.271635 0.089875 0.277255 -0.295875 0.090476 0.245542 -0.320262 0.116676 0.244024 -0.317778 0.350641 0.280779 -0.247195 0.313206 0.316618 -0.208613 0.277231 0.353996 -0.169923 0.270250 0.315507 -0.154500 0.264142 0.277593 -0.139272 0.260879 0.240301 -0.123198 0.274902 0.260978 -0.106174 0.311827 0.252210 -0.289881 0.253490 0.265969 -0.269511 0.195098 0.278076 -0.246683 0.225720 0.265014 -0.219925 0.257444 0.253469 -0.193279 0.289802 0.242972 -0.168317 0.315326 0.249848 -0.153188 0.373802 0.289750 -0.332085 
3.764000 0.066945 0.472440 -0.146845 0.075719 0.471665 -0.181510 0.071863 0.513860 -0.192212 0.079968 0.491372 -0.211671 0.107887 0.480700 -0.220771 0.196197 0.438698 -0.248546 0.254879 0.389192 -0.275925 0.297090 0.320513 -0.276011 0.150652 0.464612 -0.181757 0.162777 0.408670 -0.177185 0.175722 0.352731 -0.173439 0.157909 0.322294 -0.194731 0.139680 0.292810 -0.216606 0.120702 0.264658 -0.240489 0.134734 0.245311 -0.230038 0.119096 0.444404 -0.282320 0.108473 0.390704 -0.264843 0.099402 0.337032 -0.248060 0.089478 0.305935 -0.271995 0.086969 0.273906 -0.296356 0.091045 0.242368 -0.320170 0.117201 0.242481 -0.316744 0.351789 0.278655 -0.253451 0.315840 0.313083 -0.211713 0.281924 0.348652 -0.169082 0.275016 0.309827 -0.154447 0.268759 0.271329 -0.140323 0.265740 0.232843 -0.125606 0.277163 0.255197 -0.108759 0.311985 0.251715 -0.296781 0.254487 0.266819 -0.274309 0.196909 0.280107 -0.250084 0.227688 0.265178 -0.224459 0.259308 0.251582 -0.198628 0.291697 0.238676 -0.173845 0.318082 0.243344 -0.159024 0.373637 0.289652 -0.338480 
3.796000 0.066604 0.469783 -0.144193 0.078294 0.471769 -0.177939 0.075936 0.514724 -0.185404 0.085540 0.493825 -0.205948 0.113662 0.483506 -0.215608 0.202953 0.442600 -0.245272 0.260556 0.391998 -0.272849 0.299555 0.321355 -0.274966 0.156796 0.469476 -0.179411 0.169666 0.413891 -0.172524 0.182707 0.358149 -0.165909 0.163760 0.329096 -0.188251 0.145398 0.300551 -0.211603 0.127918 0.272072 -0.236286 0.141386 0.250126 -0.230748 0.127138 0.450635 -0.282073 0.117414 0.396300 -0.266076 0.108279 0.341947 -0.249856 0.098552 0.310768 -0.274288 0.092009 0.279112 -0.298995 0.089362 0.247242 -0.323790 0.115534 0.244209 -0.323291 0.353137 0.277191 -0.254612 0.324930 0.314945 -0.209533 0.296996 0.352912 -0.164962 0.287340 0.313931 -0.152509 0.277506 0.275217 -0.141155 0.267635 0.236453 -0.130409 0.277594 0.258629 -0.112461 0.309624 0.252045 -0.297530 0.258171 0.274319 -0.267837 0.207997 0.298023 -0.237009 0.237804 0.277551 -0.215554 0.267183 0.256336 -0.194126 0.296608 0.235588 -0.172234 0.323377 0.243359 -0.160624 0.371891 0.289471 -0.340456 
3.828000 0.070397 0.454282 -0.139156 0.081182 0.465381 -0.171399 0.082130 0.508742 -0.165579 0.089193 0.494296 -0.191888 0.116182 0.483389 -0.203213 0.201395 0.440746 -0.238613 0.259162 0.391612 -0.268804 0.299108 0.321552 -0.272685 0.153963 0.467176 -0.173050 0.166678 0.411392 -0.167928 0.180423 0.355706 -0.163662 0.163178 0.326195 -0.186493 0.145877 0.297396 -0.210072 0.128903 0.269384 -0.235379 0.143836 0.247846 -0.236872 0.125713 0.449860 -0.274471 0.116469 0.394917 -0.260269 0.107905 0.339976 -0.246330 0.099665 0.307444 -0.269543 0.095043 0.274535 -0.293110 0.093383 0.241675 -0.316713 0.119663 0.239875 -0.315866 0.352761 0.277228 -0.252822 0.322562 0.314031 -0.208464 0.293405 0.351656 -0.164255 0.280380 0.313464 -0.152391 0.268308 0.275588 -0.141064 0.257683 0.237757 -0.129778 0.265548 0.261977 -0.113421 0.309960 0.252843 -0.296686 0.257202 0.275211 -0.269620 0.205868 0.299162 -0.240961 0.234322 0.278324 -0.217848 0.262598 0.256891 -0.194644 0.291003 0.236339 -0.171144 0.317778 0.242049 -0.158247 0.372376 0.290758 -0.339384 
3.864000 0.070922 0.455301 -0.138546 0.080647 0.466278 -0.171161 0.085147 0.509277 -0.164681 0.089621 0.494927 -0.191605 0.116401 0.483762 -0.203295 0.200989 0.440339 -0.239823 0.261016 0.392074 -0.268008 0.301954 0.321893 -0.272787 0.153001 0.464816 -0.174036 0.166875 0.409320 -0.168810 0.181928 0.354027 -0.164390 0.164759 0.324906 -0.187690 0.147867 0.296304 -0.211840 0.131013 0.268449 -0.237470 0.145783 0.247598 -0.243816 0.124712 0.448729 -0.273955 0.115620 0.393786 -0.259652 0.107945 0.338827 -0.246026 0.098315 0.306591 -0.268826 0.093510 0.273715 -0.291980 0.093812 0.240966 -0.315079 0.120064 0.239413 -0.313284 0.355896 0.277357 -0.253716 0.325279 0.312975 -0.208980 0.294154 0.349305 -0.166044 0.280559 0.311349 -0.154020 0.269421 0.273914 -0.140968 0.262194 0.236794 -0.125070 0.272351 0.260597 -0.109266 0.313168 0.253640 -0.297561 0.260079 0.275923 -0.271311 0.208323 0.300342 -0.243220 0.237086 0.280010 -0.219903 0.265306 0.258997 -0.195953 0.292825 0.237755 -0.172032 0.318488 0.243988 -0.157456 0.376765 0.292165 -0.337873 
3.896000 0.071030 0.459536 -0.135345 0.080739 0.470554 -0.167946 0.093826 0.511358 -0.159487 0.093801 0.498204 -0.187374 0.119550 0.485660 -0.199826 0.200292 0.437898 -0.239037 0.257566 0.389099 -0.271222 0.299097 0.319591 -0.276025 0.154918 0.462445 -0.171400 0.169304 0.406896 -0.169190 0.184471 0.351526 -0.167708 0.165476 0.323675 -0.191156 0.147768 0.295997 -0.216267 0.130903 0.268528 -0.242247 0.145640 0.249099 -0.252443 0.123464 0.449013 -0.271559 0.115170 0.393501 -0.259165 0.108085 0.337911 -0.247016 0.099726 0.305659 -0.270470 0.095623 0.272823 -0.293833 0.096800 0.240094 -0.316785 0.122961 0.238655 -0.313849 0.353541 0.275567 -0.257310 0.326535 0.311560 -0.210911 0.301093 0.348751 -0.164713 0.285453 0.311508 -0.152945 0.271392 0.274758 -0.140805 0.259773 0.238158 -0.127126 0.268753 0.262901 -0.112116 0.311619 0.251200 -0.299778 0.260009 0.275231 -0.272288 0.209175 0.299754 -0.244304 0.238649 0.281088 -0.220503 0.268333 0.262601 -0.196431 0.297833 0.243843 -0.173057 0.323198 0.250318 -0.157966 0.373182 0.291274 -0.341171 
3.932000 0.085914 0.459616 -0.124456 0.092238 0.467686 -0.158724 0.097986 0.510909 -0.156420 0.099434 0.494312 -0.182367 0.125835 0.482686 -0.194773 0.209011 0.437730 -0.234115 0.264890 0.388311 -0.267805 0.304498 0.317832 -0.273621 0.162330 0.461428 -0.167530 0.174763 0.405362 -0.167058 0.187870 0.349387 -0.167112 0.168249 0.322632 -0.191089 0.149769 0.295732 -0.216146 0.130862 0.269366 -0.241204 0.144291 0.252261 -0.256142 0.134702 0.452579 -0.270068 0.123068 0.397590 -0.257801 0.111603 0.342648 -0.245678 0.101696 0.310336 -0.268459 0.095537 0.277235 -0.291125 0.092920 0.243856 -0.313679 0.118968 0.240240 -0.311800 0.358022 0.272542 -0.255351 0.330190 0.309853 -0.209981 0.302865 0.347777 -0.165886 0.286593 0.310947 -0.153664 0.271000 0.274751 -0.140965 0.256382 0.239137 -0.127320 0.264649 0.264311 -0.112655 0.315361 0.249285 -0.298347 0.263784 0.272505 -0.271027 0.213385 0.296721 -0.241963 0.243246 0.277472 -0.219071 0.273025 0.258285 -0.195517 0.302334 0.238579 -0.172073 0.324819 0.250992 -0.156244 0.376342 0.287669 -0.341005 
3.964000 0.078783 0.460817 -0.126082 0.087503 0.468555 -0.159894 0.093818 0.511689 -0.157445 0.096664 0.494900 -0.183152 0.122535 0.483498 -0.196711 0.203783 0.439014 -0.239979 0.259772 0.389093 -0.271886 0.299694 0.319124 -0.275274 0.159344 0.462407 -0.171765 0.171822 0.406357 -0.170276 0.184945 0.350288 -0.169545 0.165411 0.321050 -0.191159 0.146949 0.292258 -0.214563 0.129684 0.264398 -0.240257 0.145620 0.252070 -0.257529 0.127159 0.448966 -0.273590 0.117484 0.394324 -0.258334 0.108421 0.339841 -0.243139 0.098516 0.308176 -0.266416 0.093159 0.275851 -0.290049 0.091900 0.243528 -0.313554 0.117983 0.240468 -0.311301 0.353333 0.274925 -0.255198 0.324384 0.312442 -0.210417 0.297507 0.350620 -0.165572 0.280383 0.313748 -0.154727 0.265437 0.277086 -0.143050 0.252881 0.240465 -0.129033 0.261221 0.265351 -0.113874 0.312391 0.250516 -0.298903 0.259916 0.271543 -0.271043 0.208438 0.293198 -0.242833 0.238294 0.274839 -0.219861 0.268566 0.257062 -0.196530 0.298823 0.239489 -0.173055 0.320369 0.252209 -0.156058 0.373556 0.288845 -0.340154 
4.000000 0.087919 0.470881 -0.121114 0.095170 0.476073 -0.155750 0.102061 0.519124 -0.156651 0.103543 0.500510 -0.181187 0.128659 0.487523 -0.194819 0.207099 0.437647 -0.238297 0.262310 0.387233 -0.271247 0.301882 0.316821 -0.274857 0.164880 0.461625 -0.169109 0.175720 0.405248 -0.167959 0.187125 0.348888 -0.167566 0.167901 0.319868 -0.189954 0.149206 0.290927 -0.213029 0.131107 0.262349 -0.237400 0.146758 0.253740 -0.256963 0.129280 0.446793 -0.269004 0.118078 0.392397 -0.253961 0.108148 0.337797 -0.239228 0.096113 0.306544 -0.262787 0.090213 0.274302 -0.287189 0.089053 0.241977 -0.311634 0.115013 0.238146 -0.309183 0.355630 0.272269 -0.255567 0.327831 0.311082 -0.211406 0.301669 0.350957 -0.167308 0.281488 0.316025 -0.155319 0.263234 0.280988 -0.143195 0.246963 0.245482 -0.130177 0.258283 0.268487 -0.114109 0.313768 0.248001 -0.298116 0.261768 0.270674 -0.270604 0.209943 0.292582 -0.242775 0.239786 0.274799 -0.218867 0.270088 0.257578 -0.194805 0.300412 0.240683 -0.170904 0.321909 0.254462 -0.154694 0.374631 0.285478 -0.341156 
4.064000 0.099826 0.462158 -0.117108 0.105330 0.469588 -0.151654 0.106519 0.513246 -0.150778 0.109692 0.495975 -0.176103 0.134913 0.484347 -0.190467 0.214083 0.439500 -0.236101 0.267127 0.386681 -0.269373 0.302862 0.313930 -0.274424 0.174374 0.462562 -0.164909 0.176785 0.405182 -0.166075 0.180836 0.348023 -0.168867 0.162582 0.318924 -0.191650 0.146169 0.289897 -0.215604 0.131322 0.260673 -0.240539 0.146060 0.254693 -0.261672 0.135607 0.452857 -0.260913 0.124994 0.397646 -0.248391 0.115021 0.342203 -0.236347 0.101706 0.312057 -0.260740 0.092002 0.281225 -0.285783 0.085587 0.250065 -0.311048 0.111504 0.245559 -0.312823 0.353879 0.265780 -0.256145 0.327391 0.304933 -0.211754 0.301541 0.344365 -0.168448 0.280866 0.310007 -0.155655 0.261728 0.276101 -0.141977 0.244423 0.242343 -0.126254 0.253643 0.267979 -0.112991 0.309273 0.244720 -0.298299 0.258235 0.270277 -0.271265 0.207895 0.295579 -0.242607 0.237088 0.275343 -0.219467 0.266915 0.256148 -0.195675 0.296965 0.237090 -0.172116 0.323037 0.245291 -0.158785 0.373199 0.278980 -0.341137 
4.096000 0.105939 0.458493 -0.120475 0.110106 0.469896 -0.154116 0.114618 0.512996 -0.148019 0.115071 0.498939 -0.175462 0.139499 0.486641 -0.190554 0.215813 0.439730 -0.238435 0.269269 0.386275 -0.269521 0.303099 0.312769 -0.274345 0.176826 0.461716 -0.166277 0.177832 0.404326 -0.164979 0.179931 0.346834 -0.164820 0.161888 0.317489 -0.187951 0.144535 0.288599 -0.212359 0.129221 0.259652 -0.238634 0.144138 0.255990 -0.260390 0.136927 0.453290 -0.263907 0.124858 0.398816 -0.249735 0.113969 0.344151 -0.235858 0.099796 0.314078 -0.259590 0.090135 0.283097 -0.284274 0.083666 0.251943 -0.309279 0.109622 0.248354 -0.312029 0.353777 0.263845 -0.257123 0.327221 0.303081 -0.213085 0.301394 0.343325 -0.170057 0.281400 0.309165 -0.155742 0.262497 0.275389 -0.141163 0.244487 0.241870 -0.125479 0.252016 0.268697 -0.113646 0.307311 0.243081 -0.296991 0.255886 0.268139 -0.269903 0.205681 0.293763 -0.240925 0.234653 0.274006 -0.217261 0.265208 0.254962 -0.194259 0.296258 0.236351 -0.173505 0.324386 0.240649 -0.163233 0.371077 0.276242 -0.342365 
4.128000 0.110116 0.461567 -0.116731 0.115385 0.473097 -0.150169 0.116896 0.516406 -0.144158 0.119723 0.502318 -0.171437 0.143368 0.489663 -0.187538 0.216833 0.441458 -0.238874 0.269267 0.387122 -0.270293 0.302134 0.313164 -0.273802 0.178811 0.463592 -0.166466 0.180383 0.406213 -0.165401 0.183343 0.348813 -0.165102 0.164677 0.320286 -0.187833 0.147515 0.291342 -0.212423 0.130709 0.262794 -0.237407 0.143838 0.260386 -0.260272 0.137609 0.456685 -0.260871 0.126642 0.401702 -0.247788 0.116064 0.346695 -0.235152 0.101162 0.317109 -0.258875 0.089994 0.286740 -0.283240 0.082582 0.256064 -0.307998 0.108369 0.251713 -0.311079 0.352743 0.264271 -0.256076 0.327877 0.305064 -0.211964 0.303534 0.346696 -0.168640 0.282165 0.313685 -0.153629 0.262130 0.280658 -0.138696 0.242949 0.247476 -0.123345 0.253894 0.272236 -0.109824 0.306873 0.243252 -0.296126 0.256881 0.271078 -0.269597 0.208763 0.299989 -0.241636 0.236815 0.279159 -0.217666 0.265577 0.258603 -0.193758 0.294536 0.238226 -0.170894 0.322219 0.243805 -0.160030 0.369769 0.274499 -0.342158 
4.164000 0.111973 0.461955 -0.116441 0.115738 0.474489 -0.149713 0.122035 0.517131 -0.141988 0.121224 0.504172 -0.169946 0.144446 0.490987 -0.185912 0.216214 0.441513 -0.236777 0.266756 0.387104 -0.271506 0.300758 0.313661 -0.276073 0.178909 0.465554 -0.164283 0.179153 0.408134 -0.164500 0.181016 0.350769 -0.165872 0.161600 0.322458 -0.188162 0.143909 0.294335 -0.213207 0.126903 0.266469 -0.238808 0.143620 0.264957 -0.259327 0.137358 0.458937 -0.258673 0.123410 0.404740 -0.245178 0.111185 0.350098 -0.232823 0.096175 0.320515 -0.256058 0.087122 0.289621 -0.280466 0.081384 0.258586 -0.305177 0.107312 0.255836 -0.309069 0.351711 0.265127 -0.259196 0.328291 0.307140 -0.216303 0.305375 0.350117 -0.174375 0.284993 0.317034 -0.158199 0.265369 0.284183 -0.142141 0.245926 0.251016 -0.125792 0.256522 0.275523 -0.111641 0.303745 0.243523 -0.297525 0.253910 0.272305 -0.270304 0.205368 0.301659 -0.242451 0.233536 0.281099 -0.218410 0.262299 0.261163 -0.194221 0.291008 0.241206 -0.170212 0.318655 0.244249 -0.158087 0.367273 0.274709 -0.344471 
4.196000 0.115248 0.454419 -0.120435 0.116773 0.470774 -0.152179 0.128073 0.511376 -0.140213 0.122996 0.502286 -0.169232 0.147038 0.489761 -0.184384 0.221453 0.442442 -0.233133 0.269685 0.387307 -0.269318 0.301420 0.313340 -0.274651 0.182999 0.466249 -0.161212 0.181228 0.408874 -0.163121 0.180674 0.351495 -0.166021 0.160343 0.325206 -0.190130 0.141951 0.298690 -0.216124 0.123962 0.272342 -0.242368 0.142533 0.272034 -0.261212 0.144419 0.463578 -0.257978 0.126982 0.410126 -0.245671 0.111366 0.356138 -0.234372 0.095897 0.326180 -0.257182 0.086334 0.294569 -0.280907 0.080022 0.262527 -0.304742 0.105723 0.260507 -0.310242 0.351508 0.263827 -0.258429 0.328401 0.306927 -0.215783 0.306077 0.350895 -0.174262 0.285688 0.317978 -0.157686 0.266708 0.285417 -0.141277 0.248561 0.252634 -0.124858 0.258287 0.278964 -0.113505 0.303217 0.243255 -0.297258 0.254594 0.273234 -0.269967 0.206593 0.303925 -0.242179 0.234228 0.283128 -0.218071 0.262187 0.263000 -0.193601 0.290000 0.243350 -0.168703 0.316992 0.245203 -0.155224 0.366274 0.274045 -0.344499 
4.260000 0.115193 0.448560 -0.118227 0.117834 0.467648 -0.148326 0.132070 0.506045 -0.132861 0.126203 0.500102 -0.162555 0.149681 0.488086 -0.178968 0.221785 0.442220 -0.233284 0.271418 0.387048 -0.267624 0.303344 0.312882 -0.273228 0.181344 0.468017 -0.163104 0.178707 0.410671 -0.162509 0.178146 0.353318 -0.163291 0.160182 0.325357 -0.187488 0.143987 0.297411 -0.213550 0.129870 0.269032 -0.240471 0.147536 0.271573 -0.260147 0.144158 0.459956 -0.259245 0.126184 0.407162 -0.245048 0.109933 0.353777 -0.231834 0.092581 0.324758 -0.254409 0.082708 0.293549 -0.278223 0.078025 0.261807 -0.302262 0.103983 0.258982 -0.305716 0.353890 0.263297 -0.258257 0.334054 0.305171 -0.213538 0.315234 0.347896 -0.169604 0.293472 0.315517 -0.153947 0.272200 0.283637 -0.138242 0.250995 0.251683 -0.123365 0.260498 0.278137 -0.112229 0.304124 0.242576 -0.294446 0.255157 0.271677 -0.266428 0.207014 0.301470 -0.237790 0.235088 0.281203 -0.214032 0.263741 0.261721 -0.190211 0.292554 0.243073 -0.166209 0.319142 0.250001 -0.153604 0.365120 0.272836 -0.344779 
4.292000 0.129763 0.441021 -0.116617 0.128697 0.462765 -0.144926 0.133361 0.502078 -0.125669 0.129790 0.497625 -0.155980 0.153105 0.486599 -0.173047 0.225145 0.444334 -0.228477 0.269987 0.387695 -0.266768 0.300863 0.313215 -0.273986 0.188736 0.469072 -0.155575 0.182403 0.412000 -0.157496 0.178056 0.354969 -0.161271 0.157876 0.329283 -0.185704 0.139438 0.302072 -0.210439 0.122436 0.274927 -0.235810 0.141532 0.274115 -0.254064 0.148627 0.469568 -0.248538 0.131032 0.415301 -0.241430 0.114282 0.360430 -0.234991 0.098465 0.327597 -0.253529 0.086604 0.293603 -0.272801 0.076755 0.259130 -0.292349 0.102033 0.253834 -0.297629 0.351625 0.262909 -0.261960 0.335738 0.302829 -0.214182 0.320123 0.343722 -0.167619 0.294862 0.313437 -0.152961 0.270658 0.283563 -0.137712 0.246587 0.253895 -0.122163 0.256820 0.280438 -0.111865 0.299498 0.243229 -0.295601 0.251113 0.272338 -0.265584 0.202770 0.301888 -0.235598 0.231187 0.281227 -0.212676 0.260176 0.261802 -0.189499 0.289443 0.242988 -0.166199 0.316587 0.249039 -0.154322 0.360253 0.272705 -0.347683 
4.360000 0.135680 0.436555 -0.111250 0.131504 0.458558 -0.139098 0.135374 0.497848 -0.119920 0.130064 0.493553 -0.150001 0.153509 0.483131 -0.167748 0.225827 0.443269 -0.227023 0.268079 0.385827 -0.267287 0.297528 0.310857 -0.276332 0.190525 0.468947 -0.154272 0.184948 0.411876 -0.157421 0.181068 0.354778 -0.161439 0.158923 0.330499 -0.185753 0.137951 0.305693 -0.211021 0.118316 0.281047 -0.237385 0.137809 0.284219 -0.254982 0.150756 0.473262 -0.248999 0.132558 0.419466 -0.240090 0.114704 0.365638 -0.231706 0.097265 0.334851 -0.251741 0.083737 0.302584 -0.272372 0.073356 0.269556 -0.293488 0.098532 0.264009 -0.298981 0.347576 0.259460 -0.266807 0.334806 0.299194 -0.217808 0.322709 0.339862 -0.169516 0.295803 0.311246 -0.154472 0.269531 0.282766 -0.139532 0.243337 0.253762 -0.125454 0.255341 0.279382 -0.114803 0.295504 0.241084 -0.298498 0.249125 0.269152 -0.264916 0.202535 0.297076 -0.232069 0.231415 0.275882 -0.210958 0.260752 0.255928 -0.189269 0.290677 0.237310 -0.166477 0.316406 0.249484 -0.156069 0.354246 0.271157 -0.352399 
4.392000 0.145380 0.444553 -0.111163 0.138781 0.463706 -0.140577 0.144293 0.504673 -0.125558 0.136296 0.497508 -0.154450 0.158928 0.485320 -0.171757 0.227902 0.440006 -0.229288 0.270689 0.382544 -0.268949 0.301932 0.308204 -0.276762 0.194172 0.469600 -0.156696 0.187103 0.412803 -0.161456 0.182082 0.356146 -0.167992 0.159665 0.331953 -0.191956 0.139004 0.306769 -0.216958 0.120310 0.281614 -0.243194 0.138791 0.287236 -0.261259 0.155359 0.474780 -0.251949 0.134449 0.421867 -0.243887 0.115229 0.368344 -0.236680 0.097811 0.337446 -0.256386 0.083764 0.305339 -0.276029 0.071794 0.272462 -0.295668 0.096605 0.266570 -0.302337 0.352525 0.257769 -0.264687 0.338705 0.298201 -0.216571 0.324953 0.339845 -0.169914 0.298283 0.310484 -0.156076 0.271646 0.281716 -0.142586 0.244721 0.252949 -0.129512 0.255387 0.279051 -0.118691 0.300871 0.238176 -0.298651 0.252931 0.267227 -0.268512 0.204511 0.295606 -0.238002 0.233888 0.275218 -0.215524 0.263760 0.255742 -0.192788 0.294049 0.237083 -0.170121 0.319524 0.246569 -0.156702 0.358914 0.268119 -0.352936 
4.428000 0.149335 0.459084 -0.108889 0.143065 0.479401 -0.137570 0.155421 0.518983 -0.122920 0.144123 0.513447 -0.151046 0.164645 0.498580 -0.168773 0.225741 0.444686 -0.227431 0.267844 0.386316 -0.266838 0.300831 0.312190 -0.275480 0.191517 0.474191 -0.155120 0.185940 0.417349 -0.161545 0.182280 0.360852 -0.170015 0.160147 0.335937 -0.193482 0.139530 0.311271 -0.219201 0.122445 0.286522 -0.247181 0.140723 0.294087 -0.264963 0.153164 0.479439 -0.248861 0.133055 0.426144 -0.242261 0.113913 0.372629 -0.236146 0.097039 0.341422 -0.256114 0.083991 0.308866 -0.276115 0.072788 0.275953 -0.295994 0.097844 0.270378 -0.301877 0.353298 0.262963 -0.266050 0.338002 0.301886 -0.217466 0.322101 0.342049 -0.170447 0.297380 0.310971 -0.156534 0.273191 0.280261 -0.142517 0.249283 0.249390 -0.128912 0.258163 0.276369 -0.118515 0.300472 0.242347 -0.297177 0.251299 0.266411 -0.264721 0.202746 0.291433 -0.232200 0.232602 0.270581 -0.211048 0.262830 0.250208 -0.189988 0.293424 0.230416 -0.168854 0.317851 0.242842 -0.155975 0.357803 0.272561 -0.351953 
4.460000 0.150257 0.457529 -0.110182 0.143478 0.479046 -0.137843 0.151094 0.518778 -0.120058 0.141805 0.514145 -0.149078 0.162311 0.499326 -0.166526 0.222512 0.445905 -0.224723 0.264837 0.390386 -0.267164 0.301388 0.318856 -0.276720 0.186732 0.474902 -0.152381 0.182277 0.418071 -0.159405 0.180263 0.361732 -0.168788 0.158540 0.337681 -0.192889 0.139107 0.312770 -0.218541 0.122203 0.288320 -0.245627 0.140322 0.296247 -0.263253 0.150718 0.481810 -0.246909 0.130824 0.428288 -0.240835 0.111964 0.374435 -0.235076 0.095330 0.342156 -0.253653 0.082497 0.308522 -0.272387 0.071435 0.274247 -0.290854 0.096231 0.269088 -0.298142 0.356384 0.272727 -0.267615 0.338725 0.310980 -0.219081 0.320784 0.350268 -0.171797 0.297193 0.318238 -0.158176 0.273877 0.286702 -0.144652 0.250853 0.255018 -0.130885 0.258100 0.282473 -0.120521 0.304732 0.249304 -0.299447 0.254600 0.272122 -0.266994 0.204525 0.295500 -0.234895 0.234913 0.275966 -0.213427 0.264756 0.255789 -0.191914 0.294394 0.235358 -0.170285 0.318077 0.248292 -0.156794 0.360284 0.284130 -0.353810 
4.496000 0.151942 0.457331 -0.106724 0.145772 0.480498 -0.133162 0.153624 0.519066 -0.113117 0.144701 0.516229 -0.142496 0.164130 0.500348 -0.160515 0.220694 0.443903 -0.221212 0.262153 0.390601 -0.267097 0.299156 0.319968 -0.278957 0.188222 0.475828 -0.148891 0.186045 0.419243 -0.158237 0.185840 0.363357 -0.169808 0.162701 0.340114 -0.193294 0.142525 0.315554 -0.219062 0.124645 0.291436 -0.246249 0.142397 0.298470 -0.264727 0.152257 0.485117 -0.243243 0.133821 0.430886 -0.238735 0.114764 0.376744 -0.234096 0.098139 0.344709 -0.253461 0.084506 0.311450 -0.272458 0.072272 0.277558 -0.291024 0.096952 0.271084 -0.297641 0.354624 0.274321 -0.271566 0.338021 0.311004 -0.221296 0.320907 0.348446 -0.171993 0.297142 0.316848 -0.157545 0.273349 0.285824 -0.143516 0.249617 0.254611 -0.129336 0.256482 0.282450 -0.119761 0.302480 0.250912 -0.303395 0.253985 0.274810 -0.269207 0.206141 0.299801 -0.235528 0.235298 0.278268 -0.213979 0.264212 0.256669 -0.192301 0.293123 0.234858 -0.170528 0.317158 0.247507 -0.157244 0.357414 0.286958 -0.357490 
4.528000 0.150033 0.461579 -0.100039 0.147916 0.484435 -0.127386 0.157950 0.522504 -0.107633 0.150948 0.519569 -0.137522 0.169687 0.504096 -0.156815 0.224946 0.448624 -0.220223 0.261348 0.390927 -0.265705 0.299033 0.319729 -0.277078 0.195318 0.474150 -0.144540 0.188504 0.418533 -0.156963 0.183626 0.363613 -0.171650 0.161519 0.339050 -0.194644 0.142344 0.314163 -0.220280 0.126758 0.290453 -0.249008 0.145372 0.298322 -0.266322 0.156104 0.491679 -0.236399 0.138790 0.436931 -0.237069 0.120707 0.382220 -0.237952 0.104423 0.348636 -0.255903 0.088245 0.314777 -0.273121 0.073595 0.280416 -0.290241 0.097629 0.271409 -0.296241 0.354981 0.274320 -0.269771 0.336801 0.311106 -0.220304 0.317892 0.348810 -0.172196 0.295931 0.315600 -0.158555 0.274928 0.282702 -0.144332 0.253606 0.250123 -0.129945 0.258867 0.278302 -0.120292 0.302665 0.250661 -0.301156 0.254022 0.272305 -0.266075 0.206079 0.294662 -0.231268 0.236413 0.273193 -0.211957 0.266802 0.252339 -0.192063 0.297493 0.232198 -0.171033 0.320198 0.245339 -0.155848 0.357541 0.287266 -0.355841 
4.560000 0.141287 0.451005 -0.108829 0.138070 0.478452 -0.131388 0.153203 0.511919 -0.106822 0.142649 0.514833 -0.135644 0.161738 0.499800 -0.154487 0.217246 0.446454 -0.217275 0.263727 0.394529 -0.259980 0.300383 0.323371 -0.272609 0.187955 0.475538 -0.141906 0.183637 0.419706 -0.154104 0.181772 0.364880 -0.169444 0.159631 0.339905 -0.191941 0.140883 0.314430 -0.217457 0.126890 0.290810 -0.246730 0.143424 0.302753 -0.263939 0.149343 0.491863 -0.234237 0.132228 0.437124 -0.232872 0.115723 0.382207 -0.231719 0.099192 0.348965 -0.248507 0.084814 0.314897 -0.265652 0.073833 0.279769 -0.282686 0.097186 0.269215 -0.288908 0.355905 0.277321 -0.266180 0.337302 0.314176 -0.216790 0.318291 0.352283 -0.168763 0.295211 0.319563 -0.155854 0.273066 0.287057 -0.142711 0.251159 0.254371 -0.129589 0.255942 0.282527 -0.119637 0.303752 0.254742 -0.298089 0.253687 0.274529 -0.263905 0.204299 0.295169 -0.229802 0.235072 0.274860 -0.209504 0.265697 0.254418 -0.189107 0.296412 0.234154 -0.168305 0.318655 0.248645 -0.153794 0.357841 0.291919 -0.352590 
4.596000 0.143592 0.456125 -0.108202 0.141033 0.483929 -0.130386 0.157730 0.516519 -0.105637 0.146890 0.520146 -0.134261 0.164736 0.504288 -0.153702 0.216459 0.448324 -0.217826 0.261217 0.394824 -0.261108 0.300388 0.324225 -0.273180 0.190125 0.478703 -0.141856 0.187475 0.422715 -0.153369 0.187393 0.367915 -0.168626 0.164583 0.342878 -0.190339 0.145475 0.318446 -0.216832 0.130072 0.296029 -0.246904 0.146449 0.307697 -0.264484 0.147723 0.493706 -0.232750 0.131825 0.438617 -0.230292 0.117299 0.383332 -0.228185 0.101276 0.351045 -0.247101 0.087396 0.318135 -0.266451 0.075046 0.284822 -0.285771 0.099364 0.275574 -0.289873 0.356957 0.279350 -0.266193 0.338352 0.315104 -0.216331 0.318446 0.352411 -0.168384 0.297081 0.317917 -0.157684 0.276661 0.283236 -0.146351 0.255717 0.248163 -0.136946 0.256815 0.276849 -0.127693 0.305915 0.255546 -0.297693 0.256202 0.274826 -0.263291 0.207376 0.295183 -0.228146 0.237515 0.271979 -0.210013 0.267683 0.249154 -0.191298 0.298444 0.227402 -0.171420 0.319408 0.242319 -0.155290 0.358891 0.292867 -0.352337 
4.632000 0.154679 0.465024 -0.092794 0.149516 0.488260 -0.119408 0.159246 0.526409 -0.099726 0.150222 0.523693 -0.129083 0.168019 0.508155 -0.149315 0.219680 0.452764 -0.216414 0.261590 0.397209 -0.259867 0.301165 0.326863 -0.270817 0.192500 0.476858 -0.139473 0.187007 0.421975 -0.155062 0.183371 0.367968 -0.173373 0.162180 0.341550 -0.195878 0.143726 0.315628 -0.221359 0.130075 0.291281 -0.251172 0.147172 0.302634 -0.268255 0.152335 0.499817 -0.229708 0.135869 0.444796 -0.230041 0.120431 0.389467 -0.230479 0.104727 0.355839 -0.248035 0.090534 0.321718 -0.265864 0.077536 0.287212 -0.284031 0.097940 0.272509 -0.291951 0.357841 0.282613 -0.261933 0.336702 0.318774 -0.212792 0.315019 0.356263 -0.164914 0.298033 0.319213 -0.154484 0.282191 0.282314 -0.144122 0.266570 0.245305 -0.134281 0.260375 0.273937 -0.126699 0.307828 0.258303 -0.296095 0.256089 0.272972 -0.262407 0.205515 0.289076 -0.227691 0.237271 0.269528 -0.208670 0.269474 0.249775 -0.189840 0.301648 0.230158 -0.171689 0.324705 0.242066 -0.156305 0.361175 0.295458 -0.349174 
4.664000 0.144780 0.460887 -0.103438 0.142172 0.486180 -0.128459 0.158093 0.521303 -0.106973 0.147642 0.521760 -0.135967 0.165820 0.505580 -0.154887 0.218416 0.448657 -0.217519 0.262250 0.395345 -0.261252 0.300841 0.325119 -0.272977 0.190841 0.478035 -0.141932 0.186028 0.422528 -0.155109 0.183626 0.368031 -0.171846 0.161947 0.341800 -0.193613 0.143768 0.316397 -0.219779 0.129769 0.293210 -0.249886 0.146055 0.305530 -0.267114 0.153882 0.498788 -0.234048 0.137020 0.443979 -0.232275 0.120998 0.389232 -0.230669 0.103966 0.356129 -0.246862 0.088869 0.322484 -0.263557 0.076501 0.287870 -0.280828 0.097136 0.273626 -0.289076 0.356725 0.279845 -0.264525 0.334363 0.315171 -0.215611 0.312331 0.351443 -0.167570 0.295386 0.314679 -0.156089 0.279351 0.278292 -0.144124 0.263252 0.242081 -0.131865 0.258702 0.271007 -0.124249 0.307508 0.257103 -0.299116 0.256113 0.273866 -0.265316 0.204942 0.290446 -0.231997 0.235748 0.270019 -0.212012 0.266504 0.249523 -0.191866 0.297429 0.229349 -0.171257 0.321891 0.237903 -0.155645 0.362470 0.296524 -0.349991 
4.732000 0.201492 0.562300 -0.059849 0.183301 0.534078 -0.072031 0.166390 0.550081 -0.108683 0.162122 0.521316 -0.098279 0.172599 0.505606 -0.123343 0.201077 0.448974 -0.203647 0.248855 0.402672 -0.251389 0.289470 0.335110 -0.271425 0.209745 0.445267 -0.119314 0.194305 0.400513 -0.151528 0.179667 0.358078 -0.186400 0.162768 0.330175 -0.210334 0.147939 0.302673 -0.236217 0.133829 0.276061 -0.263424 0.149927 0.286532 -0.281650 0.138267 0.495351 -0.174127 0.131131 0.445440 -0.201484 0.121916 0.395389 -0.228406 0.114777 0.359643 -0.247730 0.103438 0.324197 -0.265009 0.092542 0.288485 -0.281236 0.092538 0.265957 -0.294913 0.348776 0.292760 -0.273263 0.332881 0.322029 -0.218262 0.316291 0.353011 -0.164658 0.300640 0.314279 -0.159839 0.286330 0.275533 -0.153876 0.273396 0.236468 -0.146112 0.263268 0.263663 -0.137232 0.297145 0.268383 -0.300106 0.243881 0.261763 -0.266388 0.190667 0.250643 -0.231924 0.228195 0.240933 -0.215107 0.266251 0.235353 -0.197278 0.304688 0.231515 -0.180392 0.330999 0.237778 -0.166464 0.341057 0.314724 -0.358207 
4.764000 0.203418 0.544836 -0.056067 0.184238 0.517899 -0.069475 0.174151 0.533627 -0.108430 0.165563 0.506033 -0.097436 0.175040 0.493928 -0.124459 0.199928 0.449275 -0.211857 0.249974 0.401219 -0.255180 0.290381 0.332393 -0.270928 0.205993 0.452354 -0.126886 0.195066 0.405230 -0.157190 0.184714 0.360272 -0.190062 0.166245 0.332248 -0.212199 0.149566 0.303971 -0.235650 0.134405 0.275369 -0.258906 0.149755 0.283482 -0.278758 0.135241 0.496466 -0.184576 0.130021 0.445018 -0.208859 0.123296 0.393558 -0.232392 0.116791 0.357594 -0.250712 0.105711 0.322024 -0.266557 0.094515 0.286278 -0.281587 0.092481 0.261785 -0.291132 0.349640 0.289900 -0.270888 0.331256 0.321004 -0.217824 0.312520 0.353154 -0.165827 0.299087 0.314137 -0.157632 0.286360 0.275299 -0.148521 0.273845 0.236530 -0.138385 0.265203 0.264088 -0.129497 0.297184 0.264015 -0.294980 0.244262 0.260115 -0.259354 0.191205 0.252152 -0.223439 0.228649 0.242074 -0.206946 0.266696 0.235156 -0.189660 0.304584 0.229876 -0.173045 0.331165 0.237645 -0.160795 0.341374 0.306954 -0.356942 
4.800000 0.211623 0.515413 -0.078560 0.181931 0.498840 -0.089198 0.167309 0.526557 -0.118853 0.153411 0.500242 -0.110469 0.166204 0.488309 -0.135792 0.200475 0.444643 -0.218854 0.255314 0.396976 -0.256429 0.295061 0.327537 -0.270096 0.200946 0.459563 -0.134407 0.189984 0.409222 -0.158719 0.180132 0.361140 -0.186850 0.159936 0.333025 -0.207334 0.142200 0.305168 -0.230862 0.127397 0.277662 -0.256001 0.145120 0.284688 -0.274566 0.137356 0.499818 -0.202359 0.128512 0.445001 -0.215188 0.121051 0.390505 -0.228486 0.109531 0.355971 -0.246120 0.099078 0.321841 -0.264542 0.089502 0.287790 -0.283489 0.088889 0.262737 -0.291715 0.353523 0.284525 -0.266446 0.333629 0.319356 -0.216036 0.312940 0.355533 -0.166971 0.299007 0.316855 -0.158155 0.286250 0.278209 -0.149332 0.274465 0.239070 -0.140417 0.253480 0.257396 -0.128751 0.300916 0.258894 -0.294724 0.246878 0.261286 -0.261134 0.193080 0.261030 -0.225666 0.228643 0.246853 -0.208244 0.265463 0.234245 -0.191084 0.302490 0.223782 -0.175691 0.327159 0.237330 -0.164556 0.348616 0.298568 -0.353748 
4.832000 0.208949 0.523803 -0.066884 0.184324 0.506300 -0.085860 0.175957 0.534990 -0.117242 0.162451 0.507410 -0.114271 0.175145 0.494081 -0.139380 0.210348 0.445362 -0.220824 0.260535 0.394080 -0.260317 0.299847 0.323600 -0.271475 0.213240 0.448917 -0.135910 0.201594 0.400819 -0.165074 0.190835 0.353737 -0.195192 0.167983 0.327002 -0.214861 0.147151 0.299773 -0.236352 0.128532 0.273658 -0.259412 0.148388 0.276800 -0.276505 0.144538 0.493649 -0.196846 0.135819 0.439634 -0.213148 0.127032 0.385844 -0.229814 0.114976 0.351807 -0.248745 0.102478 0.318223 -0.266974 0.089699 0.284983 -0.285391 0.091060 0.261459 -0.297204 0.358285 0.280237 -0.268649 0.335996 0.313792 -0.218702 0.313035 0.348080 -0.169711 0.300663 0.309347 -0.158886 0.288947 0.270696 -0.147697 0.277808 0.231799 -0.136210 0.258980 0.254334 -0.129161 0.304269 0.253958 -0.291938 0.250377 0.255468 -0.256925 0.196464 0.255364 -0.221378 0.232306 0.240857 -0.204286 0.268624 0.227596 -0.187117 0.304993 0.215347 -0.170566 0.329583 0.228299 -0.158517 0.351327 0.291712 -0.355173 
4.868000 0.210199 0.522354 -0.064264 0.186403 0.505508 -0.084821 0.179131 0.535364 -0.115352 0.165681 0.507641 -0.113961 0.177603 0.494339 -0.139475 0.210397 0.445684 -0.222137 0.258240 0.393647 -0.262805 0.297047 0.323389 -0.274220 0.213636 0.447588 -0.137414 0.204652 0.400008 -0.168529 0.195652 0.353563 -0.200754 0.171572 0.327833 -0.220725 0.149702 0.301020 -0.241567 0.129639 0.275263 -0.264030 0.148135 0.279756 -0.282308 0.144141 0.491601 -0.196709 0.135155 0.438040 -0.214087 0.126975 0.384392 -0.231361 0.114673 0.350778 -0.250345 0.102228 0.317600 -0.269028 0.089628 0.284801 -0.287769 0.091185 0.261711 -0.300360 0.355729 0.280462 -0.272885 0.334321 0.314402 -0.222608 0.313147 0.348999 -0.172913 0.303400 0.309662 -0.161629 0.293665 0.270568 -0.150141 0.283262 0.231629 -0.138422 0.264593 0.254373 -0.131698 0.301523 0.253570 -0.294499 0.249229 0.255236 -0.257570 0.196965 0.255559 -0.219879 0.233685 0.241075 -0.204231 0.270882 0.227559 -0.188662 0.308557 0.215156 -0.174201 0.335073 0.225952 -0.163970 0.346715 0.290095 -0.358364 
4.900000 0.216853 0.500616 -0.080917 0.185311 0.491868 -0.094956 0.176404 0.527351 -0.117973 0.158121 0.502674 -0.115328 0.170493 0.489129 -0.139689 0.202401 0.441540 -0.219588 0.247282 0.390331 -0.263857 0.288179 0.321852 -0.274173 0.217096 0.445708 -0.135013 0.198795 0.400810 -0.164992 0.181820 0.357291 -0.196661 0.162830 0.328768 -0.217463 0.145666 0.300194 -0.239892 0.129655 0.272782 -0.263268 0.145587 0.281029 -0.282639 0.144486 0.496011 -0.185950 0.133778 0.444581 -0.208643 0.121937 0.393896 -0.232031 0.111907 0.358521 -0.249940 0.100475 0.322888 -0.266647 0.089716 0.286640 -0.283216 0.087403 0.263589 -0.295958 0.347542 0.280506 -0.269003 0.329820 0.316951 -0.218441 0.312163 0.354265 -0.168739 0.302421 0.314578 -0.158887 0.293048 0.275012 -0.149171 0.283701 0.235308 -0.139192 0.265512 0.258729 -0.133674 0.295214 0.252665 -0.297153 0.243090 0.254587 -0.260398 0.191393 0.253921 -0.221856 0.228325 0.240002 -0.206581 0.266556 0.229048 -0.191261 0.304755 0.219455 -0.177871 0.332227 0.228220 -0.168850 0.342202 0.291607 -0.356190 
4.932000 0.222818 0.508843 -0.084977 0.191670 0.499574 -0.099602 0.181017 0.536099 -0.120475 0.163948 0.510460 -0.119631 0.175458 0.495478 -0.143999 0.206134 0.442293 -0.222810 0.251006 0.390899 -0.266803 0.292348 0.322570 -0.276584 0.223267 0.446843 -0.139580 0.207151 0.400650 -0.170078 0.191996 0.355512 -0.201826 0.169281 0.327543 -0.221022 0.148039 0.299969 -0.242163 0.128169 0.273189 -0.264468 0.143275 0.281227 -0.284563 0.146081 0.493331 -0.189067 0.136624 0.440532 -0.208575 0.126135 0.388453 -0.229289 0.113182 0.354448 -0.247805 0.100112 0.320558 -0.265652 0.087086 0.286769 -0.283631 0.084496 0.263513 -0.295773 0.352599 0.282309 -0.273792 0.334748 0.317601 -0.222831 0.316602 0.353033 -0.172489 0.306861 0.313546 -0.161701 0.296682 0.274318 -0.150421 0.285103 0.235184 -0.138627 0.268009 0.259780 -0.135069 0.298532 0.252570 -0.296110 0.245154 0.253031 -0.260091 0.192597 0.252344 -0.222474 0.229525 0.238647 -0.206531 0.267299 0.226751 -0.190792 0.304892 0.216007 -0.176557 0.331206 0.227456 -0.166845 0.343146 0.291101 -0.360455 
4.964000 0.216677 0.510453 -0.076990 0.190130 0.499851 -0.098317 0.180069 0.537084 -0.118329 0.166002 0.510091 -0.122892 0.178370 0.495394 -0.147127 0.211904 0.443121 -0.225603 0.258410 0.391107 -0.267523 0.297542 0.321291 -0.276702 0.220769 0.446255 -0.140916 0.212425 0.400129 -0.174402 0.204654 0.354709 -0.208662 0.178417 0.328826 -0.226278 0.153349 0.302005 -0.243788 0.129463 0.275195 -0.262248 0.143761 0.279691 -0.283908 0.148827 0.492994 -0.195158 0.139208 0.439738 -0.212978 0.129591 0.386939 -0.231505 0.115954 0.353010 -0.249318 0.102356 0.319313 -0.266827 0.088910 0.285455 -0.283905 0.084925 0.261189 -0.293384 0.356732 0.279613 -0.273929 0.340833 0.316837 -0.223653 0.325002 0.354396 -0.173834 0.313538 0.315880 -0.161397 0.301315 0.277743 -0.149177 0.288053 0.239863 -0.136977 0.269821 0.263855 -0.134761 0.301379 0.250558 -0.294354 0.248616 0.253567 -0.257541 0.195735 0.256354 -0.219976 0.231296 0.241654 -0.203043 0.267815 0.227652 -0.187235 0.304591 0.214305 -0.173125 0.332248 0.222268 -0.164053 0.345043 0.285734 -0.361326 
4.996000 0.217779 0.507693 -0.072947 0.190452 0.495918 -0.092557 0.180321 0.531651 -0.114876 0.165764 0.504591 -0.116861 0.177208 0.490753 -0.141875 0.207410 0.441532 -0.223147 0.255201 0.389827 -0.264489 0.295908 0.320168 -0.274856 0.217325 0.448163 -0.138587 0.206784 0.401335 -0.169883 0.196572 0.356245 -0.203211 0.172711 0.329220 -0.221721 0.150497 0.301437 -0.241075 0.128580 0.274527 -0.260808 0.144629 0.277185 -0.281648 0.144960 0.493122 -0.193581 0.134497 0.438903 -0.207427 0.126108 0.385057 -0.222882 0.111863 0.351657 -0.240716 0.099783 0.318822 -0.261015 0.088450 0.286162 -0.281901 0.084665 0.261530 -0.290538 0.355240 0.278082 -0.271912 0.342027 0.315099 -0.221039 0.329384 0.353173 -0.171130 0.317644 0.314560 -0.159349 0.305135 0.276580 -0.147601 0.290562 0.239595 -0.135612 0.273109 0.264221 -0.135403 0.303264 0.250444 -0.294844 0.251522 0.253076 -0.257557 0.199552 0.255289 -0.220376 0.235142 0.240900 -0.203115 0.271040 0.226864 -0.186204 0.307113 0.212990 -0.169982 0.334922 0.218991 -0.159919 0.345272 0.286548 -0.358746 
5.032000 0.232430 0.482522 -0.091618 0.198225 0.484541 -0.101599 0.195114 0.526546 -0.112786 0.171950 0.506291 -0.113523 0.181734 0.491904 -0.138881 0.207399 0.440803 -0.220496 0.251774 0.386598 -0.263543 0.295319 0.317652 -0.275017 0.233139 0.459015 -0.141078 0.216995 0.411116 -0.168080 0.199940 0.365920 -0.198087 0.177506 0.336135 -0.214187 0.154921 0.308637 -0.233811 0.133312 0.282034 -0.255403 0.149906 0.285626 -0.275708 0.148588 0.493838 -0.184637 0.134959 0.439388 -0.194339 0.124778 0.385353 -0.207421 0.110164 0.353505 -0.227663 0.099938 0.322037 -0.250616 0.090707 0.291161 -0.274212 0.091084 0.267501 -0.285764 0.356344 0.277376 -0.276431 0.343083 0.312817 -0.224925 0.330071 0.349070 -0.174328 0.317945 0.311152 -0.160695 0.306221 0.273516 -0.146130 0.294335 0.235892 -0.130828 0.273250 0.257525 -0.131593 0.304369 0.247964 -0.293106 0.258456 0.255051 -0.249276 0.212208 0.262499 -0.205971 0.245621 0.241429 -0.191943 0.279027 0.220248 -0.177999 0.312366 0.199299 -0.164106 0.337681 0.212230 -0.154113 0.340802 0.284466 -0.361234 
5.064000 0.241080 0.496879 -0.097592 0.207585 0.494483 -0.109606 0.198018 0.536578 -0.116600 0.178696 0.513080 -0.121125 0.187696 0.498022 -0.146549 0.211615 0.444325 -0.227799 0.251224 0.386394 -0.270103 0.295608 0.318155 -0.278260 0.243387 0.464046 -0.151109 0.228536 0.415626 -0.178269 0.212541 0.369664 -0.208289 0.186184 0.340752 -0.220659 0.160896 0.312382 -0.236016 0.136153 0.284966 -0.253647 0.148340 0.290221 -0.276545 0.155428 0.498917 -0.191447 0.143454 0.443778 -0.200916 0.132199 0.388781 -0.211761 0.116894 0.357200 -0.232357 0.103640 0.325444 -0.253460 0.090726 0.293513 -0.274609 0.090187 0.268781 -0.283718 0.357237 0.279253 -0.276563 0.343547 0.315660 -0.225453 0.330028 0.352776 -0.175153 0.318067 0.314444 -0.162621 0.306317 0.276495 -0.149515 0.294010 0.238988 -0.135784 0.273017 0.260647 -0.137552 0.305295 0.247859 -0.294016 0.258722 0.255909 -0.250821 0.211894 0.264096 -0.207988 0.245481 0.242513 -0.194980 0.279202 0.221020 -0.182206 0.313032 0.200038 -0.169280 0.337136 0.215385 -0.159535 0.342901 0.282555 -0.362780 
5.128000 0.235605 0.488939 -0.088644 0.205175 0.491650 -0.107037 0.199604 0.535145 -0.107975 0.180363 0.514670 -0.120371 0.190307 0.499453 -0.145400 0.216871 0.445517 -0.225793 0.256369 0.388078 -0.268367 0.296151 0.317789 -0.275468 0.245357 0.460368 -0.146996 0.235339 0.414970 -0.181087 0.224033 0.371615 -0.217392 0.195093 0.343829 -0.228234 0.165938 0.316613 -0.239583 0.137134 0.290026 -0.252067 0.143259 0.294730 -0.277359 0.163147 0.503170 -0.191839 0.149118 0.449323 -0.205175 0.134526 0.395797 -0.218961 0.118744 0.362354 -0.236375 0.101771 0.329271 -0.252951 0.084287 0.296419 -0.269309 0.081234 0.270246 -0.270123 0.355319 0.276049 -0.271114 0.343495 0.315835 -0.221520 0.332400 0.356300 -0.172490 0.317603 0.318484 -0.161610 0.303004 0.280805 -0.151021 0.290327 0.242488 -0.139485 0.264389 0.257952 -0.137994 0.301257 0.246839 -0.292256 0.252988 0.254768 -0.251096 0.204889 0.262441 -0.209417 0.239772 0.242185 -0.197038 0.274664 0.221883 -0.184537 0.309593 0.201992 -0.171988 0.333651 0.217079 -0.161616 0.343789 0.279042 -0.358624 
5.160000 0.236646 0.500764 -0.090109 0.207219 0.499660 -0.110181 0.197683 0.542223 -0.113125 0.181423 0.519398 -0.125693 0.192163 0.502873 -0.149615 0.223215 0.445355 -0.225932 0.258565 0.386933 -0.270575 0.295913 0.315823 -0.279898 0.256140 0.457352 -0.148367 0.239950 0.413846 -0.182349 0.222917 0.371923 -0.217756 0.194200 0.345210 -0.230184 0.166080 0.317849 -0.242515 0.139086 0.290465 -0.255456 0.145131 0.296792 -0.280355 0.174011 0.506208 -0.190314 0.155769 0.453991 -0.204939 0.137349 0.402058 -0.220596 0.121735 0.366948 -0.235148 0.106730 0.331492 -0.250381 0.092038 0.295597 -0.266007 0.090162 0.269312 -0.267270 0.353657 0.271987 -0.277941 0.345846 0.311802 -0.227821 0.337978 0.352672 -0.178804 0.321717 0.315724 -0.167135 0.305004 0.279371 -0.155910 0.288078 0.243237 -0.144283 0.264265 0.261863 -0.145090 0.298856 0.245050 -0.297701 0.250670 0.253864 -0.256810 0.202393 0.261075 -0.215096 0.237953 0.241870 -0.202485 0.273756 0.223255 -0.189639 0.309944 0.206265 -0.176131 0.336503 0.216096 -0.165181 0.340820 0.278180 -0.364199 
5.228000 0.239170 0.510682 -0.077080 0.213306 0.508325 -0.101555 0.205808 0.550450 -0.110112 0.190916 0.526892 -0.123137 0.201158 0.509787 -0.147106 0.228864 0.449364 -0.223669 0.262137 0.390381 -0.269463 0.298072 0.318596 -0.281050 0.255610 0.457462 -0.143454 0.242635 0.413519 -0.178222 0.228842 0.371600 -0.215208 0.199081 0.346165 -0.228750 0.169376 0.321135 -0.242741 0.139808 0.296123 -0.257129 0.143354 0.304792 -0.281833 0.177228 0.506955 -0.189662 0.159520 0.454008 -0.202987 0.141090 0.401188 -0.216352 0.123849 0.366638 -0.230539 0.104992 0.332452 -0.244017 0.085750 0.298237 -0.257429 0.083467 0.271977 -0.256886 0.355101 0.273948 -0.282152 0.349092 0.314217 -0.232442 0.343243 0.354918 -0.183441 0.325674 0.318837 -0.170900 0.306169 0.284001 -0.159017 0.287771 0.248728 -0.146058 0.260907 0.261863 -0.141633 0.298735 0.247605 -0.298176 0.251034 0.255760 -0.256294 0.203542 0.263467 -0.214116 0.238810 0.243678 -0.202012 0.274098 0.223959 -0.189659 0.309578 0.204942 -0.177071 0.336022 0.215605 -0.166932 0.337859 0.278193 -0.367234 
5.260000 0.225477 0.471007 -0.087076 0.198501 0.486899 -0.104166 0.206332 0.529424 -0.095107 0.182662 0.519167 -0.111707 0.190427 0.503314 -0.137007 0.210771 0.447615 -0.217644 0.252063 0.391569 -0.261499 0.289361 0.319919 -0.276235 0.245914 0.474840 -0.144381 0.231646 0.424966 -0.169129 0.214874 0.379047 -0.198678 0.188869 0.349453 -0.210022 0.162649 0.321911 -0.224725 0.136850 0.294626 -0.241177 0.143042 0.298740 -0.266664 0.153265 0.502139 -0.183627 0.142654 0.445736 -0.180721 0.135507 0.389065 -0.180585 0.118530 0.361189 -0.204729 0.104131 0.333164 -0.229901 0.090080 0.305187 -0.254932 0.085542 0.279381 -0.251971 0.346933 0.275458 -0.279443 0.343176 0.312676 -0.227243 0.338866 0.351150 -0.176219 0.323034 0.314213 -0.163878 0.306562 0.277853 -0.151965 0.288478 0.242237 -0.140454 0.264118 0.259333 -0.135620 0.290578 0.250015 -0.297131 0.245333 0.259615 -0.253242 0.200423 0.268801 -0.208826 0.235088 0.247262 -0.197394 0.269583 0.225551 -0.185904 0.304434 0.204006 -0.174067 0.330308 0.216666 -0.164500 0.329085 0.284352 -0.364756 
5.296000 0.227355 0.468707 -0.089395 0.200841 0.485254 -0.106602 0.207429 0.527362 -0.094450 0.184749 0.517887 -0.112803 0.192473 0.502276 -0.138247 0.212995 0.448593 -0.220337 0.253261 0.392011 -0.263665 0.291174 0.321126 -0.276188 0.246470 0.474965 -0.145775 0.232104 0.426283 -0.172773 0.215442 0.381623 -0.204185 0.188236 0.353176 -0.215346 0.162097 0.324543 -0.228291 0.136375 0.296665 -0.242928 0.146718 0.300011 -0.267069 0.157377 0.506079 -0.190517 0.146504 0.449704 -0.186053 0.138722 0.392954 -0.183606 0.120511 0.365718 -0.207503 0.104887 0.337853 -0.232713 0.089417 0.309909 -0.257896 0.084255 0.284433 -0.253361 0.349665 0.278274 -0.278474 0.343303 0.316806 -0.227476 0.336885 0.355737 -0.177067 0.321889 0.318337 -0.165034 0.305880 0.281543 -0.153179 0.288512 0.245240 -0.141393 0.265380 0.264113 -0.137087 0.293345 0.250326 -0.293795 0.245806 0.257500 -0.251479 0.198545 0.265148 -0.208840 0.233752 0.245487 -0.196634 0.268540 0.224848 -0.184865 0.303297 0.203954 -0.173331 0.329124 0.216680 -0.164112 0.330646 0.284369 -0.364044 
5.328000 0.233422 0.471387 -0.082510 0.210182 0.484822 -0.106016 0.204526 0.525652 -0.090212 0.190553 0.514443 -0.115224 0.198151 0.499744 -0.141505 0.218632 0.447626 -0.225566 0.257033 0.389396 -0.268319 0.292240 0.316749 -0.278584 0.252705 0.469249 -0.150774 0.240263 0.420931 -0.179671 0.225440 0.375382 -0.212097 0.197533 0.345921 -0.222028 0.168711 0.318108 -0.233161 0.139866 0.291106 -0.245029 0.148673 0.292231 -0.269923 0.163327 0.503558 -0.191976 0.153157 0.447085 -0.193797 0.144034 0.390644 -0.196696 0.126618 0.362301 -0.220244 0.109207 0.333478 -0.243137 0.091303 0.304501 -0.265193 0.083043 0.282623 -0.252982 0.349061 0.271606 -0.280132 0.346367 0.313057 -0.231043 0.344171 0.355449 -0.182892 0.328538 0.318971 -0.169134 0.312964 0.282930 -0.155754 0.296533 0.247375 -0.142453 0.285365 0.273972 -0.133356 0.292473 0.245550 -0.294651 0.245242 0.254273 -0.252565 0.198271 0.262108 -0.209743 0.234916 0.245818 -0.197065 0.271684 0.229306 -0.184288 0.308306 0.213031 -0.172041 0.337249 0.218477 -0.165446 0.330527 0.275197 -0.364699 
5.364000 0.238210 0.475740 -0.098590 0.208247 0.487398 -0.114007 0.208837 0.530248 -0.102762 0.186782 0.516780 -0.119252 0.194020 0.500381 -0.144204 0.212167 0.443630 -0.223783 0.253954 0.386903 -0.265884 0.292852 0.315724 -0.277726 0.243825 0.468510 -0.147618 0.230614 0.419332 -0.173990 0.215336 0.374515 -0.205295 0.188275 0.346641 -0.216761 0.162634 0.319044 -0.231481 0.137951 0.293062 -0.249172 0.150580 0.298482 -0.271828 0.152349 0.496233 -0.190718 0.142415 0.439671 -0.187133 0.136152 0.382773 -0.186250 0.117501 0.356854 -0.211166 0.102613 0.330141 -0.237529 0.088620 0.303248 -0.263837 0.085676 0.278479 -0.255189 0.351304 0.272127 -0.279792 0.346694 0.309600 -0.228069 0.342554 0.347821 -0.177198 0.326757 0.311659 -0.162621 0.310095 0.276266 -0.147923 0.292416 0.241316 -0.133081 0.290312 0.270676 -0.126326 0.297125 0.245238 -0.295151 0.253133 0.254793 -0.249850 0.208501 0.263968 -0.205116 0.242739 0.243642 -0.192284 0.276934 0.223306 -0.179335 0.311270 0.203967 -0.165806 0.335963 0.219179 -0.157422 0.332315 0.277414 -0.364986 
5.396000 0.240822 0.498183 -0.099520 0.208383 0.499721 -0.114537 0.198070 0.542118 -0.108800 0.179758 0.521427 -0.122406 0.188870 0.504118 -0.146593 0.214437 0.443052 -0.222237 0.256383 0.389758 -0.267428 0.295363 0.319478 -0.279123 0.248125 0.463613 -0.147006 0.238071 0.417046 -0.179660 0.225757 0.373146 -0.215289 0.198172 0.343525 -0.225255 0.169430 0.315163 -0.235836 0.140514 0.289588 -0.248839 0.146826 0.295508 -0.273873 0.153156 0.491857 -0.184568 0.146216 0.435244 -0.190300 0.140580 0.378877 -0.197227 0.121831 0.353064 -0.222169 0.102887 0.326665 -0.246115 0.083570 0.299926 -0.268575 0.086409 0.282268 -0.249153 0.354445 0.277173 -0.280672 0.346650 0.315182 -0.229360 0.338874 0.354153 -0.179074 0.324112 0.317365 -0.165027 0.309484 0.281099 -0.150872 0.294493 0.245402 -0.136216 0.290338 0.274331 -0.128618 0.299418 0.249022 -0.297219 0.252094 0.255336 -0.254411 0.204979 0.262731 -0.211388 0.241252 0.246460 -0.197629 0.277475 0.229643 -0.184346 0.313548 0.212126 -0.171611 0.338091 0.227794 -0.163966 0.337422 0.284354 -0.366293 
5.428000 0.248183 0.457800 -0.106310 0.217060 0.473609 -0.113983 0.227813 0.516312 -0.110292 0.199733 0.505920 -0.117013 0.203713 0.490876 -0.143432 0.212628 0.438378 -0.227445 0.261001 0.387487 -0.268208 0.299942 0.317227 -0.276283 0.235994 0.460080 -0.147577 0.236723 0.411738 -0.178512 0.234601 0.366907 -0.213845 0.205309 0.338785 -0.221183 0.175796 0.312384 -0.233429 0.147607 0.289329 -0.250875 0.155219 0.299175 -0.274461 0.140869 0.467353 -0.190743 0.143672 0.410258 -0.183603 0.147861 0.352963 -0.178776 0.124242 0.333259 -0.205603 0.104884 0.312755 -0.234483 0.086866 0.291168 -0.262207 0.091285 0.269906 -0.247150 0.358647 0.274722 -0.271464 0.342388 0.309659 -0.219323 0.326594 0.345238 -0.167533 0.314277 0.306927 -0.155234 0.302688 0.268530 -0.143183 0.291422 0.230123 -0.131156 0.286069 0.258172 -0.121294 0.305419 0.247079 -0.295648 0.258945 0.254852 -0.251955 0.211994 0.261299 -0.208506 0.245931 0.241210 -0.194741 0.280257 0.221297 -0.181161 0.315088 0.202930 -0.167376 0.338025 0.220041 -0.157698 0.348732 0.280935 -0.360027 
5.464000 0.261002 0.460128 -0.116138 0.228443 0.474577 -0.119421 0.236437 0.516898 -0.109314 0.208726 0.505652 -0.116342 0.210748 0.490537 -0.143167 0.212813 0.437291 -0.228289 0.260379 0.386886 -0.270600 0.299056 0.316938 -0.280345 0.240816 0.460417 -0.150924 0.238085 0.414046 -0.185182 0.231666 0.371359 -0.223272 0.202029 0.342609 -0.228882 0.172031 0.315011 -0.236669 0.142300 0.289422 -0.246120 0.145816 0.296152 -0.271385 0.144348 0.469282 -0.190247 0.145130 0.411954 -0.185866 0.146435 0.354467 -0.182039 0.121141 0.337360 -0.208804 0.100138 0.318739 -0.237977 0.080969 0.299170 -0.267149 0.088677 0.276764 -0.255492 0.355631 0.272175 -0.271187 0.340020 0.309672 -0.220724 0.326090 0.346624 -0.169378 0.313887 0.308691 -0.155810 0.301879 0.270613 -0.142372 0.290300 0.232366 -0.128733 0.286922 0.260524 -0.118442 0.304522 0.247303 -0.301150 0.258320 0.256954 -0.257362 0.212006 0.265856 -0.213791 0.244811 0.245285 -0.197474 0.277692 0.224071 -0.181668 0.310840 0.202910 -0.166182 0.335058 0.218094 -0.156179 0.350897 0.284225 -0.362224 
5.500000 0.260109 0.463707 -0.110088 0.227960 0.477507 -0.117427 0.235336 0.520616 -0.111561 0.208227 0.508484 -0.119369 0.209667 0.492556 -0.145781 0.210070 0.436606 -0.229179 0.257937 0.387133 -0.271399 0.296530 0.317679 -0.279153 0.238823 0.454203 -0.151076 0.237909 0.409271 -0.187406 0.233013 0.368025 -0.227844 0.201879 0.340541 -0.232147 0.170416 0.314010 -0.238046 0.140476 0.288702 -0.245227 0.144996 0.293923 -0.270707 0.141479 0.469903 -0.191515 0.142899 0.412581 -0.186723 0.145777 0.355246 -0.182859 0.120787 0.338470 -0.209906 0.099541 0.320157 -0.239072 0.079363 0.301058 -0.268143 0.086144 0.277813 -0.257639 0.354859 0.275608 -0.272052 0.337206 0.313194 -0.221742 0.321513 0.351369 -0.171330 0.309520 0.313498 -0.157487 0.297983 0.275731 -0.144198 0.286977 0.237810 -0.130838 0.287740 0.265557 -0.118840 0.302810 0.247756 -0.300426 0.257178 0.257436 -0.256315 0.211703 0.267343 -0.211978 0.244068 0.247714 -0.194987 0.275809 0.225322 -0.179436 0.307195 0.202396 -0.164877 0.331897 0.216763 -0.155763 0.349834 0.285353 -0.360799 
5.532000 0.257445 0.463997 -0.102242 0.226600 0.478094 -0.113438 0.234655 0.521174 -0.108947 0.208164 0.509238 -0.118863 0.209940 0.493243 -0.145244 0.212040 0.436966 -0.228416 0.257737 0.386714 -0.272805 0.298950 0.318467 -0.280254 0.241266 0.453214 -0.150051 0.238440 0.408576 -0.186575 0.231745 0.368021 -0.227186 0.201187 0.340445 -0.232781 0.170681 0.313273 -0.239150 0.140170 0.288411 -0.246513 0.142266 0.295920 -0.271734 0.144567 0.467289 -0.186573 0.145967 0.409848 -0.184628 0.147958 0.352370 -0.183531 0.121290 0.337961 -0.210694 0.099259 0.321447 -0.240093 0.078717 0.303597 -0.268707 0.084113 0.280203 -0.257672 0.358756 0.278300 -0.273261 0.339362 0.315140 -0.223282 0.321193 0.352618 -0.173526 0.308284 0.315024 -0.159729 0.295971 0.277617 -0.146158 0.284289 0.240225 -0.132085 0.288261 0.267431 -0.119391 0.307495 0.248804 -0.301035 0.260567 0.258104 -0.258129 0.214057 0.267689 -0.214878 0.245737 0.246815 -0.197644 0.277259 0.224574 -0.181130 0.308432 0.201625 -0.165422 0.332864 0.215920 -0.155352 0.353512 0.286427 -0.361492 
5.564000 0.257967 0.456293 -0.100192 0.229607 0.473128 -0.113915 0.238812 0.515189 -0.104217 0.213447 0.505811 -0.118757 0.214623 0.490707 -0.145774 0.213791 0.436896 -0.230970 0.258020 0.385684 -0.275127 0.299144 0.317334 -0.280309 0.243777 0.451472 -0.152924 0.240128 0.407012 -0.189789 0.232786 0.366578 -0.230671 0.201345 0.339740 -0.235960 0.169742 0.313512 -0.241994 0.138713 0.288813 -0.248456 0.139608 0.296009 -0.273787 0.146053 0.465316 -0.188894 0.146790 0.407892 -0.186168 0.148439 0.350270 -0.184325 0.120934 0.336525 -0.211037 0.097273 0.321516 -0.240177 0.075501 0.305319 -0.269573 0.080719 0.281401 -0.259665 0.359135 0.277463 -0.273177 0.340708 0.315634 -0.223837 0.323463 0.354366 -0.174661 0.310532 0.316557 -0.161459 0.298044 0.278964 -0.148596 0.285766 0.241521 -0.135424 0.287907 0.269121 -0.123207 0.307197 0.246950 -0.298309 0.259972 0.258644 -0.256035 0.212737 0.269870 -0.213671 0.245764 0.248660 -0.199132 0.278573 0.226634 -0.184725 0.311233 0.204106 -0.170535 0.336828 0.216559 -0.160511 0.353256 0.284689 -0.361257 
5.600000 0.253128 0.454926 -0.094080 0.227131 0.472245 -0.111369 0.237153 0.514187 -0.102471 0.213034 0.505191 -0.119231 0.213524 0.489095 -0.145752 0.209637 0.431997 -0.228752 0.254930 0.383049 -0.274296 0.298142 0.316336 -0.281387 0.240591 0.446510 -0.151270 0.236780 0.403679 -0.190094 0.229091 0.364716 -0.232321 0.198835 0.336429 -0.236185 0.167828 0.309317 -0.241360 0.137096 0.284538 -0.248592 0.138599 0.292309 -0.273779 0.142807 0.460587 -0.185559 0.144007 0.403133 -0.183925 0.146132 0.345454 -0.183265 0.118999 0.333015 -0.211106 0.096111 0.319577 -0.241788 0.074480 0.305314 -0.272455 0.078220 0.280728 -0.263560 0.359840 0.278700 -0.277087 0.341101 0.313763 -0.225686 0.323087 0.349100 -0.174256 0.310436 0.311800 -0.159421 0.298172 0.274418 -0.145067 0.286060 0.236995 -0.130930 0.287948 0.264906 -0.119489 0.307161 0.246073 -0.298873 0.260976 0.258780 -0.255275 0.214711 0.270905 -0.211676 0.245874 0.248427 -0.195224 0.277091 0.225091 -0.179557 0.308471 0.201785 -0.164371 0.333149 0.216061 -0.154390 0.350074 0.285469 -0.364717 
5.632000 0.253239 0.453567 -0.101188 0.228511 0.472891 -0.118225 0.239033 0.513783 -0.105833 0.215486 0.506800 -0.124347 0.216078 0.490284 -0.150800 0.211573 0.431184 -0.233474 0.256501 0.379464 -0.276469 0.299254 0.311882 -0.281324 0.241945 0.449568 -0.156820 0.238341 0.404806 -0.193146 0.230600 0.363647 -0.233187 0.199276 0.336115 -0.236013 0.167251 0.309904 -0.240244 0.135557 0.285610 -0.246033 0.137927 0.290450 -0.271879 0.142530 0.460328 -0.196058 0.142040 0.403119 -0.190228 0.143013 0.345498 -0.185048 0.116031 0.330840 -0.211841 0.092948 0.315795 -0.241739 0.071435 0.300364 -0.272303 0.077703 0.276053 -0.264165 0.360488 0.273696 -0.275482 0.343231 0.314045 -0.227735 0.326697 0.355009 -0.180487 0.313705 0.317925 -0.165459 0.301190 0.280879 -0.150714 0.289178 0.243551 -0.135790 0.289133 0.271336 -0.123933 0.308264 0.240937 -0.296401 0.260978 0.254943 -0.255059 0.213529 0.268276 -0.213800 0.245859 0.247197 -0.198061 0.278200 0.225716 -0.182296 0.310423 0.204080 -0.166524 0.334846 0.218615 -0.156421 0.350026 0.276620 -0.363619 
5.668000 0.253767 0.438110 -0.099089 0.230363 0.459636 -0.115346 0.239093 0.498588 -0.096294 0.217409 0.494337 -0.117670 0.218718 0.481078 -0.145741 0.216188 0.433370 -0.235181 0.259711 0.380705 -0.277628 0.299644 0.311951 -0.279996 0.243013 0.449008 -0.156293 0.240983 0.403377 -0.191719 0.235584 0.361658 -0.231555 0.203207 0.335997 -0.235437 0.170163 0.311734 -0.241019 0.137987 0.288829 -0.246766 0.140984 0.295055 -0.272149 0.146078 0.457603 -0.195741 0.149027 0.400597 -0.188124 0.152590 0.343295 -0.180588 0.122975 0.333380 -0.206784 0.098190 0.321891 -0.236911 0.075235 0.309189 -0.267590 0.080501 0.284040 -0.261463 0.359895 0.272584 -0.273949 0.344155 0.314282 -0.226406 0.329765 0.356342 -0.178979 0.314632 0.320760 -0.162271 0.300280 0.285357 -0.145857 0.286711 0.249897 -0.129093 0.287534 0.278948 -0.120517 0.306119 0.240132 -0.292543 0.258945 0.254769 -0.250997 0.211510 0.268708 -0.209607 0.243568 0.248902 -0.192625 0.276033 0.229100 -0.175509 0.308686 0.210306 -0.158162 0.331970 0.227258 -0.149479 0.346588 0.271283 -0.361811 
5.700000 0.253997 0.441962 -0.106940 0.227333 0.462857 -0.118390 0.237142 0.501464 -0.099412 0.212565 0.496854 -0.117318 0.214149 0.482749 -0.145025 0.212922 0.431827 -0.232713 0.257856 0.380221 -0.276091 0.301699 0.313351 -0.280233 0.239260 0.449627 -0.153802 0.237486 0.404134 -0.189113 0.232264 0.362637 -0.228538 0.201150 0.335885 -0.232517 0.169812 0.309475 -0.239212 0.138816 0.286144 -0.249062 0.143089 0.294189 -0.273927 0.142755 0.457603 -0.194030 0.145285 0.400494 -0.187394 0.148820 0.343089 -0.181130 0.120655 0.331350 -0.208012 0.096642 0.318938 -0.238224 0.074768 0.305807 -0.269215 0.082856 0.281202 -0.264061 0.363805 0.276726 -0.275085 0.345901 0.317220 -0.227509 0.328906 0.358162 -0.180141 0.313753 0.323248 -0.162165 0.298583 0.288553 -0.144881 0.284029 0.253796 -0.127330 0.286421 0.282799 -0.119117 0.312085 0.242141 -0.293448 0.265447 0.255890 -0.251326 0.218500 0.269001 -0.209560 0.248801 0.247847 -0.190254 0.279316 0.226369 -0.171270 0.310155 0.205860 -0.152471 0.333908 0.221474 -0.142558 0.349006 0.273308 -0.362624 
5.736000 0.258399 0.444067 -0.104980 0.231714 0.464688 -0.116760 0.243791 0.504484 -0.101763 0.218079 0.499076 -0.117678 0.219003 0.484554 -0.145079 0.216174 0.432411 -0.231750 0.262102 0.382970 -0.275869 0.307776 0.317562 -0.281878 0.246329 0.447760 -0.154031 0.243962 0.403004 -0.190558 0.237227 0.362287 -0.231258 0.205039 0.335802 -0.235899 0.172335 0.311665 -0.242326 0.138822 0.288378 -0.249446 0.140422 0.293197 -0.275425 0.146856 0.458528 -0.191736 0.146701 0.401152 -0.188731 0.147625 0.343399 -0.186272 0.120266 0.329352 -0.213151 0.095219 0.315567 -0.241962 0.071701 0.301779 -0.271631 0.080781 0.277784 -0.265512 0.370585 0.281713 -0.278385 0.352476 0.321126 -0.230258 0.335172 0.361108 -0.182468 0.320338 0.325596 -0.165433 0.304968 0.290512 -0.149138 0.289990 0.255504 -0.132365 0.293769 0.284004 -0.122997 0.319450 0.246978 -0.296545 0.271703 0.257029 -0.254623 0.223594 0.266526 -0.213418 0.253835 0.245056 -0.193896 0.284289 0.224598 -0.173707 0.314858 0.205063 -0.152835 0.336818 0.221624 -0.140581 0.355246 0.282117 -0.365881 
5.768000 0.255988 0.443324 -0.098135 0.233712 0.465106 -0.115564 0.243328 0.504309 -0.097165 0.222121 0.500152 -0.119000 0.223871 0.484936 -0.145861 0.224858 0.431305 -0.230807 0.270938 0.379009 -0.272135 0.309833 0.308801 -0.276733 0.253132 0.453041 -0.153519 0.254095 0.406278 -0.187184 0.251784 0.362105 -0.224330 0.220294 0.334733 -0.223149 0.187344 0.309453 -0.224131 0.155827 0.284375 -0.225905 0.154114 0.289856 -0.251707 0.155436 0.461532 -0.191395 0.154683 0.404446 -0.184280 0.154858 0.347076 -0.178532 0.127322 0.331331 -0.204520 0.100909 0.316032 -0.232071 0.074717 0.301083 -0.260051 0.073944 0.275782 -0.252693 0.369486 0.267367 -0.275638 0.353438 0.308061 -0.228107 0.337801 0.349571 -0.181383 0.324049 0.313080 -0.165606 0.311065 0.276901 -0.149598 0.298032 0.241162 -0.133140 0.289815 0.269967 -0.128907 0.314926 0.236888 -0.286672 0.271713 0.250576 -0.240563 0.226827 0.262484 -0.195791 0.257629 0.237440 -0.185497 0.290053 0.214082 -0.174385 0.324538 0.196425 -0.161102 0.344893 0.213535 -0.147023 0.349438 0.266592 -0.361957 
5.800000 0.250606 0.448755 -0.096335 0.229246 0.469021 -0.116482 0.236144 0.508987 -0.098935 0.217094 0.503180 -0.122367 0.219557 0.487562 -0.149097 0.224479 0.432314 -0.233505 0.268291 0.377500 -0.273764 0.307070 0.307249 -0.276758 0.252506 0.451501 -0.155735 0.250347 0.405226 -0.190369 0.245003 0.362188 -0.228763 0.212296 0.336603 -0.228999 0.178811 0.312343 -0.230628 0.145380 0.290223 -0.235341 0.145637 0.298133 -0.260556 0.157203 0.466468 -0.195616 0.155449 0.409351 -0.189028 0.153151 0.352069 -0.182448 0.124795 0.339740 -0.209095 0.098498 0.326379 -0.236963 0.076018 0.310556 -0.266507 0.082463 0.286152 -0.258792 0.366728 0.266070 -0.275178 0.353109 0.307579 -0.227462 0.339960 0.349552 -0.180247 0.325994 0.313531 -0.163581 0.312480 0.277882 -0.146520 0.298657 0.242901 -0.128526 0.289462 0.271558 -0.126323 0.312260 0.235001 -0.284822 0.272244 0.253265 -0.237463 0.230499 0.270591 -0.191337 0.258634 0.241852 -0.181237 0.288024 0.214422 -0.170730 0.320364 0.193269 -0.157622 0.340469 0.209008 -0.141685 0.345671 0.263440 -0.361339 
5.832000 0.245796 0.454651 -0.093498 0.228138 0.476263 -0.115753 0.239948 0.515845 -0.100564 0.221020 0.511125 -0.124369 0.224820 0.494159 -0.150275 0.234238 0.434117 -0.231493 0.273117 0.378699 -0.275619 0.311460 0.308538 -0.280382 0.264222 0.447789 -0.153804 0.260609 0.400320 -0.186721 0.254355 0.355348 -0.222928 0.220245 0.331316 -0.223664 0.185987 0.308712 -0.225787 0.151177 0.286835 -0.228994 0.147378 0.290922 -0.254920 0.166673 0.463129 -0.188938 0.163900 0.406031 -0.182332 0.161620 0.348512 -0.176925 0.131379 0.333289 -0.199940 0.103128 0.318495 -0.225621 0.075874 0.304075 -0.252940 0.086732 0.280082 -0.251695 0.370672 0.266939 -0.278692 0.355135 0.308319 -0.231107 0.339795 0.350374 -0.184296 0.325113 0.314314 -0.168358 0.311869 0.278314 -0.151972 0.299566 0.242364 -0.134745 0.288248 0.270279 -0.132587 0.315908 0.236527 -0.291516 0.275309 0.251166 -0.243701 0.233761 0.265051 -0.196722 0.264886 0.239013 -0.187582 0.296641 0.213634 -0.177975 0.329846 0.191409 -0.166827 0.346217 0.207519 -0.147213 0.350158 0.264101 -0.364916 
5.864000 0.244839 0.454280 -0.088423 0.225430 0.471487 -0.112945 0.235305 0.513510 -0.103614 0.216144 0.504467 -0.125842 0.219202 0.488132 -0.151857 0.226131 0.431236 -0.233748 0.268576 0.378139 -0.275994 0.307663 0.309541 -0.277308 0.258180 0.448097 -0.156776 0.254457 0.401683 -0.190965 0.247147 0.358817 -0.229255 0.213719 0.334139 -0.230296 0.179347 0.311997 -0.233086 0.144329 0.291052 -0.236365 0.143219 0.297930 -0.261824 0.159381 0.461406 -0.190973 0.160806 0.404306 -0.184296 0.161733 0.346821 -0.177813 0.130817 0.337075 -0.202943 0.101882 0.326879 -0.229832 0.075319 0.315624 -0.258720 0.081665 0.290286 -0.254997 0.367622 0.269825 -0.271924 0.349818 0.312296 -0.225467 0.332463 0.354922 -0.179101 0.316787 0.319928 -0.161756 0.301616 0.284690 -0.145087 0.286857 0.249240 -0.128618 0.285748 0.278584 -0.121467 0.312529 0.237186 -0.287428 0.272544 0.254498 -0.239410 0.232458 0.271740 -0.191429 0.262297 0.244011 -0.181421 0.292265 0.216311 -0.171618 0.322655 0.189372 -0.161588 0.339063 0.204529 -0.141286 0.351394 0.266158 -0.359844 
5.896000 0.243465 0.448099 -0.095328 0.226101 0.470264 -0.117245 0.241467 0.509287 -0.104060 0.220795 0.505273 -0.126485 0.223501 0.489219 -0.153019 0.227207 0.431756 -0.236407 0.270160 0.377509 -0.277097 0.307375 0.307498 -0.276440 0.255985 0.449089 -0.158924 0.253501 0.403047 -0.194155 0.245892 0.361469 -0.234142 0.212680 0.335906 -0.235872 0.179481 0.311350 -0.238179 0.145878 0.288532 -0.242195 0.145845 0.296110 -0.267417 0.156075 0.453619 -0.197917 0.157145 0.396786 -0.189128 0.158671 0.339367 -0.180372 0.129036 0.330515 -0.207136 0.101743 0.321554 -0.236050 0.077022 0.311555 -0.266343 0.082000 0.286054 -0.261812 0.365996 0.266204 -0.269399 0.352125 0.313984 -0.227156 0.339542 0.362357 -0.185510 0.323037 0.327764 -0.168259 0.306533 0.293417 -0.151849 0.290550 0.258868 -0.135003 0.289541 0.288385 -0.128481 0.311270 0.234701 -0.284605 0.271443 0.257324 -0.239271 0.231869 0.279736 -0.193723 0.260092 0.251075 -0.182791 0.288312 0.221986 -0.171742 0.316606 0.193059 -0.160763 0.334600 0.207235 -0.141122 0.349250 0.258989 -0.356869 
5.928000 0.242654 0.449237 -0.094334 0.226005 0.471324 -0.116873 0.240371 0.510507 -0.102799 0.220764 0.506400 -0.126146 0.223122 0.489971 -0.152442 0.226524 0.431346 -0.234787 0.269597 0.378096 -0.277083 0.307205 0.307976 -0.276947 0.257339 0.449357 -0.158146 0.252583 0.404327 -0.194211 0.243554 0.363026 -0.234094 0.211496 0.335966 -0.237013 0.178313 0.311094 -0.241147 0.145137 0.288290 -0.246363 0.144653 0.295011 -0.271912 0.157018 0.454074 -0.193351 0.158417 0.396863 -0.187931 0.159537 0.339083 -0.182463 0.129113 0.330195 -0.208400 0.102641 0.320642 -0.237937 0.078282 0.310267 -0.268362 0.082945 0.284830 -0.263163 0.366099 0.266900 -0.270336 0.352098 0.314120 -0.227545 0.339560 0.362045 -0.185406 0.323321 0.327305 -0.168198 0.307696 0.292722 -0.151739 0.292906 0.258037 -0.134659 0.289870 0.287603 -0.129092 0.312006 0.235325 -0.285493 0.272370 0.256417 -0.239354 0.232954 0.278188 -0.193388 0.261200 0.249558 -0.181774 0.289150 0.220512 -0.170409 0.316812 0.191454 -0.159206 0.334794 0.205112 -0.139299 0.348913 0.260248 -0.357764 
5.964000 0.253498 0.446314 -0.102691 0.232094 0.469457 -0.119410 0.240080 0.506875 -0.096815 0.220443 0.504607 -0.120347 0.222404 0.488775 -0.146823 0.225800 0.433241 -0.230297 0.269568 0.381784 -0.274140 0.308575 0.312674 -0.276047 0.258565 0.448368 -0.153261 0.253390 0.404134 -0.190218 0.242793 0.365293 -0.231884 0.210791 0.338881 -0.236343 0.178250 0.313340 -0.241253 0.145038 0.291086 -0.248088 0.147638 0.295640 -0.274014 0.158587 0.459405 -0.186183 0.159714 0.402012 -0.183474 0.160814 0.344232 -0.181231 0.130765 0.335274 -0.207749 0.104236 0.325814 -0.236986 0.079781 0.315637 -0.267444 0.088434 0.290843 -0.264910 0.368012 0.272447 -0.268452 0.351452 0.316680 -0.223148 0.335631 0.361736 -0.178508 0.318317 0.327356 -0.161590 0.301113 0.292842 -0.145889 0.284600 0.257875 -0.130350 0.286518 0.286833 -0.121947 0.314307 0.240707 -0.288905 0.273745 0.261168 -0.243100 0.233406 0.281969 -0.196978 0.255979 0.251035 -0.181098 0.278770 0.219875 -0.165369 0.302521 0.190195 -0.149297 0.318526 0.204751 -0.128303 0.354828 0.271264 -0.358524 
5.996000 0.254842 0.444800 -0.104016 0.234556 0.468882 -0.120791 0.242131 0.505488 -0.096480 0.223480 0.504410 -0.120885 0.225541 0.488879 -0.147377 0.228688 0.434456 -0.230958 0.273212 0.384970 -0.275525 0.309134 0.314294 -0.279277 0.262405 0.447326 -0.154064 0.257799 0.405074 -0.193629 0.247113 0.368115 -0.237314 0.214025 0.341947 -0.240909 0.180914 0.316765 -0.244842 0.147785 0.292906 -0.249892 0.150229 0.294371 -0.276167 0.160654 0.457453 -0.185624 0.160867 0.400034 -0.184682 0.161508 0.342144 -0.184591 0.131330 0.330406 -0.209905 0.103621 0.318487 -0.237319 0.078050 0.306417 -0.266430 0.089627 0.282696 -0.266949 0.366404 0.270548 -0.274110 0.354044 0.315604 -0.228978 0.343799 0.361635 -0.184576 0.324610 0.327506 -0.169260 0.305854 0.293879 -0.154693 0.289234 0.259735 -0.138785 0.300949 0.284481 -0.126300 0.311680 0.242394 -0.292522 0.272864 0.264268 -0.245768 0.233395 0.285408 -0.199335 0.255149 0.253003 -0.185661 0.278070 0.221213 -0.171513 0.303015 0.192002 -0.155993 0.317300 0.207812 -0.134455 0.352688 0.273238 -0.362209 
6.028000 0.251192 0.439559 -0.103354 0.230435 0.464231 -0.118620 0.242030 0.500994 -0.096009 0.220960 0.500317 -0.118320 0.224748 0.485291 -0.144768 0.233317 0.433059 -0.228661 0.276401 0.382688 -0.274392 0.309625 0.310899 -0.279198 0.262412 0.446080 -0.148990 0.257617 0.404022 -0.188177 0.247899 0.367322 -0.231593 0.215607 0.341341 -0.237752 0.183241 0.315583 -0.243870 0.151010 0.291376 -0.250573 0.151658 0.293233 -0.276869 0.164673 0.454017 -0.183188 0.164459 0.396596 -0.181864 0.163945 0.338665 -0.181654 0.134216 0.326699 -0.207517 0.106822 0.314767 -0.235955 0.080377 0.302643 -0.265067 0.091925 0.278930 -0.265868 0.365754 0.265901 -0.276181 0.355462 0.311362 -0.230484 0.343887 0.357017 -0.186157 0.323210 0.325706 -0.166961 0.302375 0.294736 -0.149178 0.283182 0.263342 -0.130686 0.296713 0.288517 -0.120709 0.308981 0.238786 -0.291715 0.272449 0.261852 -0.243463 0.234837 0.285454 -0.195248 0.256201 0.254036 -0.179348 0.278412 0.222500 -0.164179 0.301791 0.192674 -0.149228 0.314279 0.211793 -0.129575 0.349175 0.268412 -0.363951 
6.064000 0.266372 0.445274 -0.086911 0.245206 0.463380 -0.109234 0.245520 0.503488 -0.090830 0.230024 0.496009 -0.116345 0.232377 0.482545 -0.144296 0.236894 0.433846 -0.233043 0.275485 0.378131 -0.277778 0.309887 0.305744 -0.282904 0.267050 0.444233 -0.154361 0.260936 0.400003 -0.191047 0.251153 0.360130 -0.231838 0.216553 0.336818 -0.236104 0.181810 0.314633 -0.241665 0.147732 0.293288 -0.249434 0.149761 0.298718 -0.275266 0.170511 0.467107 -0.192516 0.164432 0.410012 -0.189940 0.159167 0.352577 -0.188303 0.131069 0.335275 -0.212404 0.103701 0.318311 -0.237637 0.076827 0.301395 -0.263428 0.083352 0.276346 -0.258419 0.366427 0.260929 -0.279701 0.360653 0.305610 -0.232925 0.355370 0.350793 -0.187154 0.336066 0.319255 -0.167180 0.314850 0.288630 -0.148948 0.292924 0.258306 -0.131292 0.301853 0.285999 -0.123303 0.310108 0.233755 -0.296009 0.276836 0.257716 -0.246612 0.243261 0.281510 -0.197042 0.266749 0.250785 -0.181759 0.290060 0.219638 -0.166394 0.313479 0.188792 -0.151030 0.320940 0.211493 -0.132579 0.349381 0.260812 -0.366707 
6.100000 0.258633 0.437990 -0.095509 0.237270 0.459910 -0.113792 0.240221 0.497178 -0.089644 0.223168 0.494079 -0.115032 0.229668 0.481401 -0.142358 0.246749 0.436299 -0.230032 0.284762 0.379521 -0.272885 0.315266 0.306127 -0.275519 0.275736 0.451245 -0.150739 0.267125 0.405038 -0.184083 0.254895 0.364146 -0.222554 0.219815 0.342278 -0.229672 0.187061 0.318929 -0.237412 0.153148 0.296413 -0.245316 0.150855 0.299433 -0.271534 0.180166 0.467139 -0.188291 0.172794 0.410219 -0.185056 0.165160 0.352718 -0.182914 0.135572 0.336589 -0.206856 0.108432 0.320112 -0.233364 0.082050 0.303518 -0.260458 0.087109 0.278610 -0.253472 0.369585 0.259265 -0.270378 0.359915 0.308687 -0.228908 0.349917 0.358483 -0.188720 0.328634 0.328107 -0.168976 0.308583 0.297686 -0.149132 0.290982 0.266588 -0.127243 0.297904 0.295536 -0.121875 0.311764 0.233491 -0.285847 0.276601 0.258935 -0.238384 0.242528 0.285111 -0.190679 0.265967 0.254130 -0.177159 0.289914 0.222902 -0.163004 0.313941 0.192281 -0.148678 0.314029 0.217328 -0.131453 0.349163 0.256404 -0.359139 
6.132000 0.253563 0.429061 -0.097943 0.235217 0.454198 -0.115357 0.232429 0.486068 -0.084632 0.220478 0.488008 -0.112956 0.227999 0.477698 -0.141246 0.248748 0.439137 -0.232525 0.284030 0.381501 -0.276978 0.313593 0.307388 -0.277262 0.283866 0.448406 -0.155975 0.270679 0.406309 -0.193642 0.253712 0.369447 -0.235365 0.219395 0.346216 -0.243002 0.186322 0.320534 -0.248013 0.153279 0.297146 -0.253038 0.159114 0.294140 -0.278477 0.187161 0.473801 -0.186651 0.182127 0.416549 -0.185020 0.176809 0.358951 -0.183931 0.146105 0.345545 -0.207819 0.118538 0.331128 -0.234562 0.091818 0.316642 -0.262170 0.099694 0.291585 -0.259550 0.367171 0.260051 -0.270228 0.359037 0.312521 -0.232086 0.350113 0.365030 -0.196545 0.326466 0.340089 -0.172075 0.302647 0.316700 -0.148972 0.280748 0.293372 -0.124163 0.298862 0.316891 -0.117995 0.309184 0.234482 -0.285632 0.274761 0.264257 -0.240713 0.240478 0.295151 -0.195601 0.267106 0.270206 -0.177262 0.293627 0.244635 -0.158654 0.319459 0.219571 -0.139591 0.308086 0.246698 -0.131567 0.346785 0.253704 -0.358573 
6.164000 0.254348 0.439054 -0.091876 0.237337 0.461322 -0.113993 0.240196 0.499512 -0.091821 0.226294 0.496104 -0.119093 0.234468 0.484114 -0.146522 0.256889 0.440193 -0.234642 0.289432 0.381185 -0.279211 0.315023 0.305483 -0.281217 0.288193 0.446954 -0.156155 0.277045 0.403987 -0.193422 0.262314 0.365897 -0.234919 0.226929 0.343777 -0.241620 0.192174 0.321173 -0.246810 0.158142 0.298986 -0.252387 0.160057 0.295587 -0.278481 0.194340 0.476222 -0.190386 0.185892 0.419379 -0.187652 0.178170 0.362109 -0.186240 0.148824 0.346420 -0.210016 0.120743 0.330838 -0.235362 0.093028 0.315059 -0.260921 0.102098 0.290814 -0.255861 0.365921 0.254794 -0.277278 0.361977 0.305971 -0.237323 0.356833 0.357622 -0.199340 0.332029 0.337674 -0.171657 0.305242 0.319152 -0.146684 0.278679 0.300126 -0.122028 0.297845 0.323261 -0.118250 0.306396 0.233055 -0.288687 0.274806 0.262445 -0.240898 0.242926 0.292184 -0.192813 0.271825 0.268937 -0.174405 0.300853 0.246178 -0.155995 0.329514 0.224117 -0.137042 0.314495 0.249530 -0.129378 0.344362 0.251791 -0.364034 
6.200000 0.243584 0.435955 -0.083161 0.228195 0.456892 -0.107615 0.232820 0.496667 -0.088992 0.219183 0.491428 -0.116093 0.227220 0.478685 -0.143206 0.249128 0.432542 -0.230111 0.283727 0.375719 -0.275876 0.312535 0.301585 -0.280126 0.282160 0.440385 -0.152256 0.268159 0.399292 -0.190541 0.251265 0.363578 -0.232919 0.215981 0.341954 -0.239856 0.181759 0.319594 -0.245649 0.147335 0.297279 -0.251008 0.144576 0.296585 -0.277175 0.188201 0.468336 -0.185004 0.179538 0.411475 -0.183849 0.169378 0.354497 -0.182663 0.138459 0.340291 -0.205771 0.109130 0.325585 -0.230468 0.081504 0.309798 -0.256281 0.089623 0.285463 -0.250154 0.365556 0.252589 -0.280468 0.364567 0.300814 -0.237560 0.360062 0.349765 -0.196462 0.337021 0.330676 -0.166754 0.310011 0.313863 -0.140331 0.282167 0.297790 -0.114592 0.299064 0.322896 -0.114565 0.305614 0.229110 -0.286276 0.275094 0.262098 -0.239182 0.244985 0.295604 -0.191931 0.276128 0.274442 -0.174827 0.306737 0.252157 -0.157841 0.336670 0.229842 -0.140345 0.320132 0.253842 -0.131702 0.339160 0.249387 -0.364826 
6.232000 0.232236 0.442338 -0.064955 0.220959 0.453755 -0.096908 0.227725 0.496824 -0.093413 0.216004 0.482782 -0.118201 0.226469 0.472883 -0.146000 0.257471 0.434625 -0.235125 0.290023 0.374507 -0.278348 0.316458 0.299235 -0.280241 0.289436 0.446125 -0.157805 0.275235 0.401916 -0.192753 0.256822 0.363961 -0.232711 0.220125 0.343843 -0.239711 0.185275 0.322996 -0.245876 0.150242 0.301463 -0.252324 0.134615 0.297548 -0.273394 0.194390 0.468089 -0.192020 0.185217 0.411422 -0.188214 0.175195 0.354303 -0.184558 0.143092 0.336327 -0.203433 0.111070 0.319058 -0.222843 0.079669 0.301042 -0.243637 0.085952 0.275556 -0.241122 0.368201 0.249222 -0.277398 0.365060 0.299355 -0.236323 0.358363 0.350156 -0.197323 0.334300 0.333171 -0.167171 0.307525 0.317591 -0.139838 0.280331 0.301896 -0.113132 0.293587 0.328881 -0.116681 0.306872 0.226797 -0.285942 0.275911 0.260016 -0.239653 0.246465 0.294647 -0.192954 0.276370 0.274083 -0.173144 0.305995 0.252214 -0.154178 0.335108 0.230213 -0.135431 0.320715 0.256149 -0.129136 0.341529 0.243234 -0.363396 
6.268000 0.231487 0.419425 -0.068714 0.229397 0.438150 -0.099118 0.239506 0.478415 -0.085239 0.232735 0.471124 -0.114437 0.240015 0.463682 -0.144136 0.259826 0.434265 -0.240408 0.289909 0.373737 -0.283596 0.314867 0.298184 -0.284128 0.286678 0.436489 -0.161024 0.268270 0.393032 -0.195473 0.247120 0.354559 -0.234218 0.207946 0.337499 -0.240606 0.170564 0.320612 -0.245724 0.132530 0.302704 -0.250299 0.113868 0.286122 -0.260549 0.196980 0.471592 -0.201961 0.180850 0.416607 -0.195426 0.163877 0.361305 -0.187767 0.131044 0.338523 -0.198956 0.098395 0.316393 -0.211429 0.066704 0.293293 -0.226656 0.072561 0.269640 -0.216770 0.367097 0.248846 -0.275470 0.361792 0.302095 -0.238100 0.358324 0.355026 -0.200231 0.336907 0.332769 -0.171475 0.314759 0.310790 -0.144024 0.293120 0.288628 -0.116524 0.299508 0.317992 -0.120415 0.306516 0.225499 -0.287094 0.275287 0.257170 -0.240064 0.242565 0.288199 -0.193476 0.275696 0.267896 -0.178601 0.308203 0.246811 -0.163157 0.339825 0.225899 -0.146757 0.327264 0.252533 -0.139177 0.338409 0.241062 -0.364942 
6.300000 0.217890 0.443727 -0.065811 0.219958 0.457580 -0.098716 0.222076 0.500391 -0.089709 0.222429 0.488259 -0.118048 0.233530 0.478402 -0.145582 0.265438 0.441712 -0.234975 0.295839 0.378630 -0.276142 0.317194 0.301327 -0.276449 0.286538 0.446176 -0.153011 0.277046 0.403545 -0.190681 0.265813 0.365410 -0.232573 0.226571 0.352637 -0.237196 0.187849 0.340740 -0.244321 0.149817 0.330445 -0.253754 0.135326 0.314019 -0.267770 0.202829 0.488030 -0.201462 0.192050 0.432123 -0.192527 0.182829 0.375878 -0.183890 0.149496 0.359127 -0.198968 0.117414 0.341450 -0.214623 0.087675 0.321885 -0.232963 0.096757 0.300350 -0.220723 0.365457 0.248037 -0.272289 0.367256 0.300141 -0.233794 0.368894 0.352922 -0.196801 0.344968 0.332415 -0.168870 0.318673 0.313442 -0.143756 0.293592 0.291136 -0.119351 0.300937 0.320470 -0.122568 0.304765 0.229195 -0.280791 0.276393 0.264782 -0.235514 0.247827 0.300913 -0.190550 0.279878 0.277974 -0.177329 0.311412 0.254016 -0.163966 0.342153 0.229553 -0.150113 0.328889 0.254672 -0.139836 0.339836 0.242667 -0.358230 
6.336000 0.227002 0.433967 -0.075597 0.224339 0.452911 -0.105793 0.230023 0.493848 -0.090710 0.225084 0.486492 -0.120247 0.236163 0.476747 -0.147675 0.268235 0.440909 -0.236699 0.295616 0.377294 -0.278875 0.317150 0.300094 -0.279773 0.293096 0.447272 -0.155710 0.280863 0.403730 -0.191516 0.266998 0.364890 -0.231754 0.227376 0.353002 -0.235924 0.188472 0.341385 -0.242229 0.150032 0.330152 -0.250875 0.133050 0.314041 -0.262784 0.205450 0.483109 -0.198389 0.194356 0.427284 -0.188680 0.184297 0.371256 -0.179333 0.150817 0.355275 -0.194637 0.118726 0.338426 -0.210208 0.089330 0.319673 -0.227602 0.096873 0.298053 -0.214572 0.365513 0.246625 -0.277502 0.367315 0.297655 -0.237608 0.368628 0.349065 -0.199665 0.345324 0.329479 -0.170370 0.320247 0.311980 -0.143229 0.294829 0.295329 -0.116256 0.300139 0.324217 -0.123910 0.305005 0.228012 -0.283654 0.276231 0.262863 -0.238150 0.246284 0.297664 -0.192643 0.277462 0.275388 -0.176571 0.308418 0.252183 -0.161180 0.338803 0.228848 -0.145373 0.322814 0.252722 -0.135856 0.337341 0.240939 -0.361368 
6.368000 0.229584 0.445378 -0.067378 0.225984 0.460532 -0.099564 0.226304 0.503055 -0.089095 0.223561 0.492012 -0.117754 0.233756 0.479423 -0.144611 0.263517 0.433616 -0.230684 0.292597 0.373809 -0.277020 0.314263 0.296739 -0.283392 0.293941 0.432743 -0.152308 0.276454 0.395866 -0.193618 0.257626 0.363750 -0.238466 0.217599 0.352162 -0.240029 0.178431 0.339944 -0.240549 0.139201 0.326628 -0.240771 0.124922 0.307180 -0.251750 0.210496 0.483247 -0.187960 0.193228 0.428328 -0.185506 0.175098 0.373799 -0.182136 0.143476 0.349264 -0.188415 0.112460 0.324681 -0.195999 0.082319 0.299853 -0.206660 0.098053 0.279073 -0.202961 0.361317 0.241404 -0.277374 0.365954 0.292353 -0.238078 0.369217 0.343696 -0.199805 0.345558 0.325363 -0.170159 0.320735 0.308940 -0.141657 0.295031 0.294024 -0.113932 0.299134 0.322438 -0.123648 0.300657 0.225547 -0.290633 0.271800 0.261331 -0.244801 0.242510 0.297133 -0.199393 0.272095 0.273695 -0.181985 0.301326 0.249545 -0.164604 0.330203 0.225496 -0.147095 0.314148 0.249596 -0.138119 0.336425 0.242932 -0.367177 
6.400000 0.224293 0.444510 -0.069001 0.219472 0.458385 -0.101595 0.225222 0.501112 -0.093450 0.218705 0.489097 -0.121063 0.231401 0.477417 -0.146974 0.268710 0.434836 -0.230340 0.295745 0.374060 -0.276611 0.314088 0.296306 -0.282248 0.293939 0.432703 -0.149456 0.279098 0.393877 -0.189537 0.262668 0.359758 -0.233372 0.221808 0.351792 -0.233289 0.181421 0.344584 -0.233525 0.140928 0.337611 -0.231594 0.122116 0.321713 -0.241091 0.209518 0.479302 -0.188411 0.195259 0.424082 -0.179279 0.181249 0.368695 -0.171066 0.149802 0.342906 -0.175466 0.118902 0.316810 -0.181606 0.088086 0.290711 -0.188539 0.099153 0.266883 -0.190708 0.360034 0.240546 -0.283137 0.362658 0.290145 -0.241962 0.364538 0.340370 -0.203001 0.340278 0.321699 -0.174064 0.314985 0.305220 -0.146441 0.289349 0.289430 -0.118626 0.299073 0.317589 -0.123971 0.298123 0.225418 -0.290029 0.270112 0.259482 -0.242972 0.241424 0.293756 -0.196063 0.272668 0.270998 -0.179868 0.303542 0.247620 -0.164274 0.333979 0.224014 -0.148602 0.315926 0.245985 -0.138278 0.332440 0.241736 -0.367622 
6.432000 0.220778 0.441393 -0.071913 0.217545 0.459139 -0.102770 0.221432 0.500724 -0.089085 0.217013 0.492134 -0.118365 0.230707 0.479806 -0.143466 0.270864 0.435277 -0.224503 0.298622 0.374824 -0.270997 0.317474 0.297459 -0.278438 0.289637 0.432182 -0.141705 0.276201 0.395772 -0.184293 0.262853 0.362427 -0.229526 0.222658 0.355528 -0.233411 0.182244 0.350317 -0.238060 0.141740 0.346672 -0.241526 0.133323 0.322200 -0.245313 0.213001 0.484368 -0.184687 0.194002 0.430200 -0.179652 0.175686 0.376292 -0.176002 0.151837 0.343850 -0.179742 0.129188 0.311272 -0.186316 0.106675 0.279100 -0.193384 0.108637 0.253017 -0.196656 0.363594 0.241875 -0.278313 0.362112 0.287900 -0.232848 0.358328 0.334987 -0.189303 0.330967 0.318272 -0.162045 0.300434 0.303919 -0.137811 0.269308 0.288673 -0.114204 0.286255 0.313679 -0.114112 0.301651 0.226935 -0.289193 0.269314 0.259909 -0.243829 0.236360 0.293039 -0.198678 0.263847 0.269953 -0.177018 0.291142 0.246752 -0.155880 0.318280 0.223633 -0.134856 0.298066 0.245029 -0.127638 0.339877 0.246091 -0.365148 
6.464000 0.228076 0.446152 -0.070186 0.219404 0.461511 -0.101263 0.218978 0.503960 -0.089828 0.212868 0.493211 -0.118055 0.228302 0.481338 -0.142256 0.273613 0.439205 -0.221527 0.302852 0.377275 -0.266028 0.317932 0.298542 -0.277442 0.280642 0.433032 -0.137148 0.271596 0.397295 -0.181590 0.262462 0.365313 -0.228846 0.221965 0.362660 -0.236807 0.181744 0.361077 -0.244958 0.141203 0.358652 -0.250811 0.143542 0.332583 -0.248515 0.216595 0.495835 -0.190681 0.189382 0.445385 -0.188468 0.166603 0.393226 -0.187496 0.150447 0.355825 -0.188198 0.141496 0.316129 -0.190987 0.134147 0.276308 -0.194899 0.157596 0.264301 -0.195714 0.360689 0.240006 -0.279354 0.363999 0.283425 -0.232125 0.363602 0.328840 -0.187468 0.335063 0.314144 -0.160283 0.303596 0.302852 -0.136131 0.271752 0.291687 -0.112467 0.288315 0.316869 -0.115128 0.298192 0.229837 -0.291888 0.269453 0.263070 -0.244650 0.241304 0.297149 -0.197378 0.269150 0.272247 -0.178152 0.296714 0.246914 -0.159461 0.324129 0.221577 -0.140743 0.305129 0.243243 -0.131782 0.339715 0.248626 -0.365344 
6.496000 0.217706 0.434759 -0.065240 0.214296 0.449095 -0.097818 0.209031 0.491532 -0.087921 0.209308 0.480012 -0.116514 0.225924 0.471666 -0.141597 0.276341 0.441162 -0.223715 0.303604 0.379329 -0.268563 0.316456 0.300522 -0.277645 0.283963 0.434612 -0.139636 0.269231 0.393607 -0.177753 0.255099 0.354734 -0.218611 0.214826 0.351890 -0.228682 0.174884 0.347915 -0.237160 0.134783 0.343492 -0.244197 0.136189 0.318883 -0.234721 0.214190 0.490411 -0.192105 0.191523 0.437701 -0.185704 0.171131 0.384527 -0.180410 0.156241 0.346485 -0.177628 0.144932 0.307180 -0.176734 0.135049 0.267609 -0.177855 0.160462 0.260605 -0.176881 0.358192 0.241307 -0.279066 0.357542 0.283746 -0.230537 0.355498 0.327287 -0.183700 0.326562 0.309084 -0.159178 0.294931 0.294658 -0.136870 0.261941 0.283290 -0.115715 0.274374 0.310556 -0.119729 0.295332 0.232102 -0.290751 0.258985 0.259488 -0.244279 0.222251 0.286443 -0.197635 0.250323 0.263513 -0.176774 0.278723 0.240385 -0.156515 0.307271 0.217417 -0.136692 0.288078 0.235863 -0.122541 0.338044 0.250257 -0.365279 
6.528000 0.215039 0.434775 -0.069532 0.211497 0.448244 -0.102468 0.207211 0.491085 -0.093783 0.206881 0.478758 -0.122036 0.223827 0.470459 -0.146918 0.275341 0.440789 -0.228746 0.303400 0.377295 -0.270372 0.315027 0.298091 -0.276228 0.279750 0.437624 -0.144252 0.268036 0.394914 -0.181627 0.257054 0.353827 -0.221369 0.217619 0.348271 -0.232788 0.178321 0.342353 -0.243363 0.138734 0.335008 -0.250712 0.141260 0.311467 -0.238918 0.211605 0.490590 -0.202341 0.190454 0.437177 -0.197263 0.170166 0.383882 -0.190486 0.155255 0.345881 -0.185414 0.142869 0.307378 -0.179283 0.130626 0.268832 -0.174454 0.155434 0.259999 -0.176656 0.355465 0.238122 -0.273389 0.358907 0.284105 -0.228172 0.362027 0.331084 -0.184745 0.332398 0.312186 -0.161574 0.300072 0.297279 -0.141332 0.266403 0.285025 -0.122511 0.277394 0.313052 -0.126036 0.293804 0.229151 -0.287613 0.255688 0.257232 -0.243536 0.217117 0.284673 -0.199329 0.246397 0.262075 -0.178832 0.276501 0.241096 -0.158137 0.307258 0.221038 -0.137272 0.285282 0.235053 -0.122087 0.338306 0.244833 -0.361440 
6.564000 0.209557 0.430033 -0.069950 0.209084 0.444862 -0.102492 0.206535 0.487410 -0.092595 0.207548 0.476111 -0.121276 0.225247 0.467785 -0.145911 0.279129 0.436325 -0.226877 0.304162 0.372766 -0.271387 0.315582 0.293461 -0.279157 0.279785 0.434679 -0.142292 0.268421 0.391060 -0.178337 0.257985 0.349333 -0.217133 0.218717 0.345218 -0.229453 0.179698 0.339086 -0.241063 0.140735 0.331801 -0.250140 0.144176 0.308771 -0.237831 0.214668 0.485591 -0.204529 0.191575 0.433304 -0.197093 0.169889 0.381075 -0.189001 0.153678 0.343940 -0.183583 0.139945 0.305933 -0.178239 0.127638 0.267486 -0.175284 0.152247 0.259223 -0.179735 0.355591 0.233280 -0.277140 0.358968 0.279911 -0.232427 0.362360 0.327630 -0.189287 0.332666 0.310929 -0.164573 0.300124 0.297753 -0.143357 0.266362 0.286370 -0.123723 0.277122 0.314194 -0.128997 0.295015 0.224351 -0.291589 0.256206 0.251278 -0.247872 0.216338 0.276942 -0.204245 0.245411 0.255541 -0.183025 0.276148 0.236797 -0.161643 0.307227 0.218486 -0.140225 0.287852 0.235790 -0.124740 0.337683 0.240893 -0.365297 
6.596000 0.209146 0.439123 -0.070474 0.210489 0.449986 -0.104527 0.207426 0.493344 -0.099931 0.210038 0.478716 -0.126958 0.227184 0.469547 -0.151742 0.279069 0.434751 -0.232806 0.304192 0.370548 -0.276306 0.316958 0.291224 -0.281947 0.282603 0.434461 -0.148329 0.269948 0.390031 -0.182963 0.257921 0.347640 -0.220220 0.218767 0.342540 -0.231715 0.179758 0.336454 -0.243232 0.140819 0.329374 -0.253095 0.144241 0.305735 -0.242094 0.215129 0.483251 -0.208376 0.189730 0.431906 -0.201520 0.165745 0.380098 -0.194074 0.148567 0.343038 -0.189139 0.134111 0.304921 -0.183163 0.120717 0.266397 -0.179393 0.144366 0.256333 -0.185310 0.358137 0.231819 -0.277579 0.362222 0.279067 -0.233595 0.365553 0.327733 -0.191940 0.336551 0.310160 -0.166867 0.305111 0.295596 -0.144947 0.271601 0.283984 -0.125019 0.282260 0.311597 -0.131141 0.297819 0.221538 -0.293607 0.257917 0.249163 -0.251675 0.216773 0.274868 -0.209460 0.247886 0.254654 -0.189248 0.280417 0.237035 -0.169262 0.313810 0.220432 -0.149493 0.295002 0.235032 -0.131139 0.340194 0.236194 -0.366020 
6.628000 0.209810 0.427781 -0.066932 0.208477 0.440599 -0.100301 0.203777 0.483496 -0.092996 0.205349 0.470579 -0.120962 0.222779 0.462519 -0.145950 0.276515 0.432779 -0.227931 0.302757 0.369406 -0.272449 0.318143 0.290519 -0.279077 0.278111 0.431827 -0.143307 0.267718 0.388663 -0.180017 0.258151 0.348243 -0.219862 0.218674 0.345810 -0.230830 0.179111 0.341181 -0.241578 0.139759 0.334921 -0.249257 0.143786 0.311015 -0.238812 0.212699 0.482840 -0.204695 0.188403 0.431380 -0.196696 0.165703 0.380150 -0.187997 0.148333 0.343945 -0.182952 0.134730 0.306450 -0.179875 0.124309 0.268050 -0.180721 0.148668 0.260612 -0.187289 0.361085 0.232368 -0.275622 0.362332 0.279214 -0.231385 0.362414 0.327578 -0.189264 0.333446 0.312329 -0.162853 0.301090 0.300447 -0.140436 0.267377 0.289662 -0.119987 0.275996 0.317502 -0.128205 0.300714 0.220410 -0.290078 0.260150 0.249249 -0.249020 0.217972 0.276643 -0.208201 0.248144 0.257830 -0.186336 0.279969 0.241031 -0.165419 0.312160 0.224871 -0.145198 0.292033 0.242135 -0.130736 0.343320 0.236764 -0.363910 
6.664000 0.207539 0.428301 -0.066056 0.208463 0.441008 -0.099476 0.204929 0.484058 -0.092422 0.207467 0.470966 -0.120226 0.224675 0.463053 -0.145300 0.277243 0.432919 -0.227450 0.303235 0.370268 -0.272883 0.318609 0.291191 -0.280979 0.281277 0.433536 -0.143019 0.272871 0.389700 -0.179522 0.264329 0.348434 -0.219067 0.224272 0.343613 -0.228708 0.184618 0.337413 -0.238250 0.144910 0.330759 -0.246237 0.147364 0.306194 -0.236710 0.211831 0.479203 -0.201114 0.188863 0.427129 -0.193108 0.167490 0.374754 -0.185034 0.151369 0.337691 -0.180022 0.138141 0.299604 -0.177995 0.127688 0.260657 -0.178842 0.150814 0.254488 -0.189825 0.359111 0.230982 -0.274236 0.362989 0.280245 -0.233123 0.364665 0.330701 -0.194005 0.335619 0.317208 -0.166733 0.303759 0.306996 -0.142645 0.270723 0.298157 -0.120290 0.278491 0.325290 -0.131322 0.300257 0.221353 -0.290675 0.258867 0.248764 -0.249317 0.216031 0.274339 -0.208212 0.247156 0.257262 -0.186090 0.279823 0.243134 -0.164378 0.313277 0.230746 -0.143018 0.291552 0.249332 -0.133004 0.342415 0.237104 -0.364634 
6.696000 0.204982 0.434398 -0.064898 0.206274 0.444711 -0.099123 0.204141 0.488208 -0.095085 0.206199 0.473126 -0.121904 0.222785 0.464815 -0.147278 0.272835 0.433007 -0.230551 0.299451 0.369614 -0.274799 0.316243 0.290570 -0.283684 0.275489 0.435214 -0.146088 0.266951 0.391830 -0.183375 0.258349 0.350968 -0.223402 0.218737 0.344590 -0.233236 0.179387 0.337770 -0.243073 0.140023 0.329826 -0.250943 0.144103 0.305816 -0.240854 0.207910 0.480433 -0.206660 0.184120 0.428780 -0.198843 0.162318 0.376599 -0.190433 0.146530 0.339375 -0.185248 0.135315 0.300463 -0.181644 0.126643 0.260928 -0.180158 0.147845 0.254936 -0.194603 0.355111 0.229188 -0.274657 0.360383 0.277951 -0.232722 0.364366 0.327549 -0.192337 0.335060 0.313406 -0.165663 0.302970 0.302938 -0.141943 0.269620 0.294823 -0.119964 0.278111 0.321875 -0.130640 0.299869 0.220514 -0.295798 0.260623 0.248602 -0.253634 0.219989 0.275080 -0.211762 0.249561 0.256891 -0.187897 0.280813 0.241988 -0.164268 0.312897 0.228481 -0.140854 0.289510 0.245484 -0.132256 0.342317 0.238207 -0.367669 
6.732000 0.201482 0.440184 -0.065641 0.203835 0.448971 -0.100233 0.205181 0.492647 -0.097955 0.206223 0.476384 -0.124129 0.222785 0.467115 -0.149179 0.273031 0.432911 -0.231196 0.304690 0.369718 -0.272612 0.322459 0.290878 -0.278696 0.277375 0.435387 -0.146718 0.266509 0.392981 -0.184371 0.255726 0.353518 -0.224922 0.215990 0.348427 -0.234838 0.176674 0.342386 -0.245126 0.137449 0.334344 -0.254141 0.141452 0.310365 -0.244033 0.210346 0.482836 -0.206056 0.185726 0.431330 -0.199723 0.162791 0.379390 -0.192755 0.145910 0.342574 -0.187750 0.132737 0.304288 -0.184808 0.121955 0.265268 -0.184033 0.144695 0.258120 -0.195258 0.367042 0.233812 -0.274961 0.367628 0.282122 -0.233147 0.365614 0.332158 -0.194724 0.336935 0.318152 -0.167356 0.305497 0.307977 -0.143205 0.272718 0.300090 -0.120453 0.281975 0.326795 -0.131385 0.305789 0.220544 -0.288642 0.263472 0.248850 -0.249078 0.220368 0.276348 -0.209701 0.249717 0.257924 -0.185964 0.279956 0.241465 -0.162172 0.310962 0.226541 -0.138318 0.293136 0.245603 -0.122933 0.349770 0.237467 -0.362832 
6.764000 0.203228 0.434668 -0.067923 0.207780 0.447126 -0.101145 0.209903 0.490321 -0.094073 0.212162 0.477012 -0.121806 0.228225 0.468136 -0.147363 0.277062 0.435934 -0.231091 0.304081 0.371635 -0.274191 0.319914 0.292223 -0.280347 0.282317 0.436588 -0.146526 0.273990 0.393466 -0.183720 0.266131 0.352320 -0.223156 0.226001 0.347562 -0.230505 0.186072 0.341844 -0.238201 0.146331 0.335271 -0.245693 0.150353 0.310424 -0.238014 0.215606 0.489032 -0.204446 0.191123 0.437537 -0.196701 0.169184 0.385385 -0.189332 0.152764 0.348462 -0.184253 0.140079 0.310158 -0.179099 0.131040 0.270833 -0.177680 0.151519 0.265026 -0.193186 0.362359 0.233624 -0.275325 0.363548 0.280852 -0.231772 0.363102 0.330151 -0.191514 0.333340 0.317149 -0.164837 0.300658 0.307918 -0.142121 0.266550 0.300094 -0.121508 0.275868 0.326899 -0.132172 0.303460 0.222168 -0.292886 0.263418 0.250398 -0.251750 0.222543 0.277514 -0.210984 0.250548 0.258687 -0.186454 0.279078 0.242427 -0.160844 0.308151 0.228336 -0.134714 0.290525 0.251423 -0.125331 0.347962 0.237212 -0.363068 
6.796000 0.199491 0.428100 -0.072747 0.202430 0.443326 -0.104980 0.197912 0.485698 -0.094938 0.202390 0.474782 -0.123437 0.220101 0.466351 -0.147970 0.273574 0.434876 -0.228996 0.302241 0.370792 -0.271855 0.318960 0.291600 -0.279437 0.269557 0.436277 -0.144254 0.264834 0.392693 -0.181551 0.260929 0.351198 -0.221191 0.221090 0.346791 -0.229867 0.181217 0.340284 -0.238031 0.141620 0.334012 -0.243416 0.148135 0.309139 -0.238138 0.208463 0.486571 -0.210040 0.183432 0.435860 -0.200094 0.162457 0.384346 -0.190523 0.146907 0.347122 -0.185236 0.136946 0.308444 -0.178746 0.131221 0.268816 -0.176160 0.149997 0.264922 -0.194149 0.362271 0.233692 -0.274907 0.361480 0.281130 -0.231791 0.357722 0.330965 -0.192439 0.327619 0.320666 -0.165059 0.294594 0.313586 -0.142052 0.260422 0.306887 -0.120596 0.271094 0.332589 -0.132523 0.301956 0.221651 -0.292157 0.258492 0.248941 -0.253504 0.214551 0.276149 -0.214974 0.241077 0.258974 -0.187526 0.269505 0.244547 -0.160619 0.298672 0.231468 -0.134208 0.282125 0.256419 -0.129715 0.349020 0.237484 -0.362500 
6.832000 0.198799 0.427022 -0.062626 0.205548 0.439950 -0.095291 0.199901 0.482832 -0.089069 0.207769 0.469946 -0.115975 0.224633 0.462170 -0.141518 0.275666 0.431941 -0.225602 0.300625 0.368689 -0.271489 0.319567 0.290214 -0.280101 0.272597 0.434097 -0.141223 0.269802 0.389466 -0.177662 0.268001 0.346541 -0.216361 0.228351 0.341028 -0.225650 0.188803 0.332717 -0.233959 0.149378 0.323648 -0.239737 0.154747 0.299117 -0.231316 0.208279 0.479879 -0.208219 0.187364 0.427494 -0.196985 0.168799 0.374990 -0.185151 0.154909 0.337610 -0.177493 0.145659 0.298894 -0.170424 0.140450 0.259174 -0.167477 0.157660 0.255204 -0.187071 0.364603 0.233438 -0.277560 0.362841 0.279805 -0.233384 0.357578 0.328857 -0.193446 0.328579 0.318467 -0.164969 0.296417 0.311481 -0.140660 0.262669 0.303906 -0.118468 0.273405 0.329382 -0.131187 0.305453 0.219845 -0.293340 0.263041 0.245072 -0.252424 0.220286 0.269965 -0.212084 0.246004 0.253447 -0.183574 0.273582 0.240611 -0.154990 0.301576 0.228833 -0.126562 0.286570 0.254980 -0.123712 0.349007 0.239299 -0.364690 
6.864000 0.196865 0.428745 -0.072122 0.201326 0.442282 -0.104931 0.200510 0.485249 -0.096857 0.204249 0.472778 -0.124823 0.221464 0.463595 -0.149625 0.274094 0.429624 -0.230913 0.301934 0.365856 -0.274387 0.319911 0.287127 -0.280525 0.276042 0.429221 -0.146361 0.268790 0.387290 -0.185233 0.262078 0.347783 -0.226531 0.221970 0.344745 -0.234564 0.182025 0.341177 -0.243487 0.142428 0.335383 -0.251226 0.148342 0.310327 -0.245904 0.212155 0.482527 -0.208043 0.186510 0.431550 -0.201837 0.163611 0.380132 -0.195499 0.146155 0.343882 -0.191062 0.134783 0.305472 -0.187847 0.129665 0.266087 -0.190647 0.152910 0.262980 -0.202742 0.364072 0.230016 -0.275127 0.363723 0.278981 -0.233623 0.360807 0.330224 -0.196112 0.331273 0.318955 -0.168489 0.299027 0.310941 -0.145049 0.265194 0.303463 -0.123706 0.275123 0.329403 -0.135790 0.304602 0.216652 -0.292491 0.263332 0.246045 -0.253092 0.221143 0.274837 -0.214195 0.249516 0.255241 -0.190244 0.279613 0.239208 -0.166142 0.309829 0.224851 -0.141666 0.295717 0.251523 -0.139108 0.350197 0.233550 -0.363563 
6.900000 0.194046 0.428491 -0.074387 0.200059 0.441941 -0.106986 0.199675 0.484912 -0.098993 0.204348 0.472368 -0.126790 0.221778 0.463123 -0.151502 0.275548 0.428871 -0.232339 0.304412 0.364804 -0.274725 0.322759 0.286048 -0.279631 0.276572 0.429891 -0.147969 0.267838 0.388246 -0.186978 0.259657 0.349278 -0.228651 0.219487 0.346931 -0.237022 0.179271 0.343607 -0.245260 0.139109 0.339627 -0.250499 0.143524 0.314293 -0.245194 0.213950 0.480866 -0.209306 0.186746 0.431175 -0.200515 0.162827 0.380431 -0.191951 0.145379 0.344021 -0.187249 0.134961 0.304813 -0.186747 0.131224 0.265215 -0.193512 0.155271 0.263258 -0.204355 0.367284 0.229352 -0.272707 0.364366 0.278263 -0.231271 0.357888 0.329602 -0.194229 0.327727 0.321298 -0.166293 0.294852 0.315559 -0.142608 0.260725 0.308793 -0.120858 0.271818 0.333634 -0.134190 0.306987 0.215545 -0.290801 0.265387 0.247694 -0.253589 0.222497 0.279169 -0.216862 0.249183 0.261710 -0.189481 0.276362 0.245423 -0.162346 0.303744 0.229874 -0.135382 0.289682 0.256538 -0.134486 0.353621 0.230456 -0.361467 
6.932000 0.192913 0.427234 -0.072737 0.198340 0.440768 -0.105393 0.201251 0.483544 -0.096573 0.203662 0.471192 -0.124724 0.220749 0.462365 -0.149531 0.272393 0.429480 -0.231033 0.306323 0.366938 -0.271382 0.323198 0.288047 -0.276335 0.274158 0.429488 -0.146382 0.265106 0.387730 -0.185218 0.257225 0.348366 -0.226734 0.216688 0.346322 -0.234675 0.176377 0.340382 -0.241242 0.136121 0.333241 -0.243532 0.140698 0.308241 -0.235724 0.208591 0.479411 -0.207453 0.185528 0.427662 -0.195886 0.164023 0.375961 -0.185108 0.148262 0.338864 -0.178938 0.136387 0.300134 -0.176662 0.129155 0.260582 -0.179939 0.147678 0.258675 -0.198686 0.366384 0.230331 -0.268968 0.363677 0.278755 -0.227303 0.358146 0.329247 -0.189680 0.326566 0.317120 -0.164726 0.292134 0.308833 -0.143746 0.256255 0.302952 -0.124585 0.266088 0.328936 -0.136772 0.306496 0.217962 -0.288104 0.259682 0.246498 -0.253959 0.212451 0.275019 -0.220363 0.237590 0.258399 -0.191769 0.264050 0.243165 -0.163763 0.290887 0.228837 -0.136408 0.270593 0.251366 -0.135326 0.355956 0.232952 -0.357378 
6.968000 0.197142 0.430040 -0.069570 0.201922 0.444022 -0.102141 0.204113 0.486792 -0.092981 0.206472 0.474784 -0.121290 0.222758 0.466069 -0.146732 0.272258 0.433774 -0.230023 0.304089 0.370894 -0.271769 0.319744 0.291346 -0.276349 0.278194 0.433431 -0.145796 0.267419 0.392860 -0.185495 0.256590 0.354355 -0.227165 0.216251 0.350058 -0.234675 0.176078 0.344766 -0.242044 0.135872 0.338881 -0.247126 0.139399 0.313755 -0.239962 0.209849 0.483714 -0.201284 0.184815 0.432504 -0.193496 0.162255 0.380526 -0.186364 0.145810 0.343400 -0.182475 0.133950 0.304639 -0.181231 0.126460 0.265211 -0.185016 0.146285 0.262361 -0.202213 0.361158 0.232226 -0.268331 0.362248 0.279972 -0.225869 0.361330 0.330132 -0.187729 0.329510 0.317194 -0.163482 0.294311 0.309846 -0.144046 0.257154 0.307333 -0.128094 0.269850 0.332145 -0.139759 0.303117 0.221466 -0.288705 0.258216 0.250654 -0.253189 0.212480 0.279187 -0.218393 0.238059 0.261351 -0.190529 0.265364 0.247320 -0.162450 0.292672 0.234849 -0.134140 0.270306 0.255261 -0.133959 0.354020 0.235218 -0.356088 
7.000000 0.192592 0.432604 -0.070047 0.198867 0.446217 -0.102529 0.198694 0.489157 -0.094308 0.203434 0.476754 -0.122157 0.220082 0.467526 -0.147420 0.271523 0.433287 -0.229754 0.304118 0.370633 -0.271436 0.319770 0.291272 -0.277022 0.279587 0.432855 -0.145756 0.269982 0.392421 -0.185955 0.260085 0.354742 -0.228508 0.219536 0.350692 -0.235987 0.179326 0.345565 -0.243585 0.139048 0.340758 -0.249579 0.141462 0.315490 -0.242458 0.209918 0.484816 -0.204541 0.185250 0.433474 -0.196607 0.162241 0.381673 -0.189057 0.145491 0.344695 -0.184538 0.133591 0.305892 -0.183961 0.125407 0.266377 -0.187431 0.145974 0.263699 -0.203807 0.361804 0.232451 -0.271020 0.363786 0.280773 -0.229448 0.363235 0.331508 -0.192136 0.332137 0.319770 -0.166420 0.297539 0.313256 -0.146076 0.261239 0.310248 -0.129155 0.274374 0.335310 -0.140066 0.302120 0.221444 -0.288378 0.257790 0.251491 -0.252490 0.212634 0.280979 -0.217239 0.238687 0.264368 -0.189045 0.265812 0.250119 -0.160921 0.293325 0.237357 -0.132938 0.269630 0.256356 -0.132010 0.351646 0.235585 -0.357811 
7.032000 0.195104 0.426395 -0.073546 0.199732 0.442724 -0.105028 0.202285 0.484642 -0.092716 0.204347 0.474739 -0.121853 0.221104 0.465725 -0.146866 0.271422 0.432420 -0.229268 0.303052 0.369875 -0.271694 0.319581 0.291001 -0.277048 0.272634 0.429665 -0.144439 0.266297 0.391982 -0.187334 0.260213 0.357535 -0.232878 0.219296 0.356261 -0.237115 0.178466 0.352575 -0.241046 0.137996 0.346613 -0.242201 0.142868 0.321301 -0.236224 0.211531 0.486436 -0.203572 0.187785 0.435105 -0.192135 0.165642 0.383670 -0.182405 0.149100 0.347103 -0.176882 0.137295 0.308628 -0.175288 0.130620 0.269515 -0.180277 0.149299 0.267978 -0.198937 0.362450 0.233081 -0.269626 0.361841 0.281556 -0.227680 0.357784 0.332548 -0.190137 0.326410 0.322284 -0.164155 0.291620 0.316045 -0.143309 0.255256 0.312200 -0.125212 0.268824 0.337077 -0.135956 0.301906 0.221138 -0.289084 0.258600 0.253701 -0.253581 0.214301 0.286030 -0.218352 0.238647 0.269808 -0.188424 0.264517 0.255245 -0.159255 0.290957 0.241308 -0.130807 0.266646 0.259317 -0.130286 0.351948 0.235307 -0.358384 
7.068000 0.190779 0.431857 -0.070489 0.198023 0.446795 -0.102174 0.198306 0.489358 -0.091820 0.203484 0.478151 -0.120093 0.220256 0.469185 -0.145124 0.271454 0.436771 -0.227189 0.302680 0.374313 -0.270398 0.318754 0.295054 -0.277015 0.274515 0.432764 -0.142659 0.266610 0.394060 -0.184704 0.259200 0.358146 -0.229159 0.218444 0.356316 -0.234224 0.177807 0.352313 -0.238812 0.137310 0.346702 -0.240935 0.141935 0.321076 -0.236726 0.211029 0.490023 -0.198686 0.185507 0.439051 -0.190534 0.162918 0.387238 -0.183000 0.146433 0.350256 -0.178819 0.135077 0.311252 -0.178174 0.126803 0.271816 -0.181757 0.146531 0.269237 -0.199179 0.361236 0.236456 -0.271798 0.361818 0.282619 -0.227621 0.359117 0.331382 -0.187369 0.327957 0.320366 -0.161423 0.292908 0.314509 -0.140885 0.256261 0.311657 -0.123279 0.268759 0.336863 -0.134441 0.301065 0.225344 -0.288900 0.257219 0.255783 -0.252435 0.212534 0.285918 -0.216386 0.238621 0.269746 -0.187911 0.266142 0.255864 -0.159930 0.294243 0.243236 -0.132382 0.268459 0.259024 -0.131167 0.350725 0.240205 -0.358652 
7.100000 0.196409 0.427997 -0.071394 0.200307 0.444197 -0.103032 0.196084 0.486310 -0.091565 0.201085 0.476257 -0.120276 0.219169 0.467520 -0.144192 0.273865 0.435644 -0.223096 0.304779 0.373440 -0.266658 0.320901 0.294546 -0.274567 0.271912 0.432309 -0.138298 0.265461 0.395044 -0.181983 0.259015 0.360900 -0.227859 0.218074 0.357480 -0.232400 0.177383 0.351714 -0.236323 0.137003 0.344859 -0.237253 0.142311 0.319291 -0.232813 0.210998 0.486708 -0.198400 0.184479 0.436646 -0.188593 0.161885 0.385364 -0.179779 0.144835 0.348839 -0.174987 0.134154 0.309963 -0.174351 0.128509 0.270480 -0.179266 0.148310 0.268688 -0.196786 0.363296 0.235953 -0.269545 0.361933 0.282753 -0.226184 0.357949 0.331631 -0.186679 0.326338 0.321312 -0.160867 0.291671 0.316195 -0.139846 0.255444 0.315116 -0.121244 0.271349 0.338898 -0.130992 0.303431 0.224986 -0.287742 0.259026 0.256013 -0.252181 0.213063 0.286384 -0.217287 0.237512 0.270153 -0.187094 0.265092 0.258586 -0.157997 0.293156 0.247496 -0.129637 0.267089 0.262668 -0.129919 0.353442 0.243032 -0.358108 
7.136000 0.196701 0.426892 -0.074930 0.200343 0.444197 -0.106014 0.196772 0.485888 -0.093218 0.201299 0.476823 -0.122350 0.219606 0.468021 -0.146386 0.275649 0.434975 -0.225326 0.306715 0.371881 -0.267750 0.321160 0.292356 -0.274862 0.275039 0.434273 -0.140694 0.267338 0.394516 -0.181835 0.259925 0.357809 -0.225775 0.219286 0.355365 -0.233380 0.178834 0.349747 -0.238750 0.138551 0.342838 -0.241165 0.143399 0.317492 -0.235272 0.210831 0.484380 -0.203542 0.184019 0.434563 -0.192872 0.160407 0.383700 -0.183276 0.142829 0.347493 -0.177658 0.132110 0.308524 -0.177233 0.126489 0.268888 -0.181941 0.147673 0.266552 -0.197607 0.362505 0.232860 -0.270049 0.362517 0.280582 -0.227900 0.359632 0.330810 -0.189973 0.328335 0.322042 -0.163299 0.294474 0.316932 -0.141134 0.259608 0.313450 -0.120907 0.273991 0.337964 -0.131405 0.302213 0.222975 -0.286392 0.258420 0.254600 -0.250778 0.212964 0.284982 -0.215685 0.239249 0.268647 -0.187632 0.267470 0.255661 -0.159963 0.296134 0.244241 -0.132617 0.270956 0.261080 -0.131405 0.352094 0.239185 -0.357917 
7.168000 0.194155 0.423462 -0.076485 0.198958 0.440046 -0.107807 0.197586 0.482150 -0.095647 0.201838 0.472415 -0.124599 0.220021 0.464248 -0.148864 0.276064 0.434843 -0.228621 0.305948 0.371585 -0.271218 0.321292 0.292338 -0.275599 0.275414 0.432166 -0.143928 0.266811 0.391246 -0.183671 0.259066 0.353195 -0.226165 0.218503 0.353454 -0.232450 0.177837 0.349808 -0.237313 0.137419 0.342920 -0.238825 0.142739 0.317978 -0.231163 0.212398 0.485876 -0.204737 0.185878 0.436139 -0.193242 0.162469 0.385590 -0.182056 0.145076 0.349844 -0.174606 0.134686 0.310949 -0.172280 0.129349 0.271414 -0.175876 0.149829 0.269493 -0.192482 0.363662 0.233836 -0.268751 0.361677 0.282441 -0.227305 0.356604 0.333313 -0.190148 0.325217 0.323493 -0.164010 0.291001 0.317234 -0.142059 0.255546 0.312924 -0.121874 0.270130 0.337599 -0.131682 0.303223 0.222363 -0.285149 0.258088 0.253228 -0.250331 0.211878 0.283337 -0.216066 0.237744 0.269149 -0.186524 0.264998 0.257030 -0.157532 0.292926 0.245967 -0.129245 0.265975 0.259770 -0.128723 0.352132 0.236620 -0.357137 
7.200000 0.192985 0.427871 -0.072762 0.199067 0.444558 -0.103819 0.199470 0.486495 -0.091430 0.203827 0.476863 -0.120414 0.221877 0.468242 -0.144940 0.277992 0.436970 -0.225396 0.306180 0.373215 -0.269024 0.319723 0.293311 -0.275830 0.275717 0.432894 -0.140997 0.269055 0.393658 -0.182753 0.263324 0.356776 -0.226690 0.222639 0.357225 -0.232270 0.181790 0.354106 -0.237041 0.141256 0.348351 -0.239100 0.145443 0.323124 -0.231604 0.217025 0.491151 -0.201261 0.191389 0.440589 -0.191261 0.168482 0.389810 -0.181203 0.150794 0.354091 -0.174731 0.137852 0.316181 -0.172771 0.129069 0.277507 -0.177170 0.149553 0.273897 -0.193437 0.360000 0.233066 -0.270760 0.360964 0.279326 -0.227015 0.359408 0.327784 -0.186910 0.327015 0.315735 -0.162925 0.291069 0.309612 -0.143949 0.253569 0.307336 -0.127290 0.270351 0.331600 -0.134299 0.301008 0.223849 -0.286997 0.258666 0.255855 -0.250546 0.215054 0.286951 -0.214917 0.241942 0.271156 -0.186867 0.270245 0.258209 -0.159370 0.298755 0.246347 -0.131990 0.270000 0.255351 -0.130405 0.349558 0.238866 -0.358009 
7.232000 0.191320 0.426226 -0.076965 0.199050 0.443303 -0.107445 0.201108 0.484966 -0.094090 0.205775 0.475808 -0.123180 0.223393 0.467116 -0.147949 0.277859 0.436149 -0.229391 0.306137 0.371446 -0.271674 0.320993 0.291658 -0.276580 0.275433 0.434791 -0.144935 0.266829 0.394623 -0.185558 0.259956 0.356570 -0.228267 0.219754 0.356106 -0.236060 0.179299 0.352368 -0.242045 0.138961 0.346331 -0.244889 0.143375 0.321422 -0.236894 0.217103 0.490658 -0.206384 0.190292 0.440574 -0.197319 0.166147 0.390143 -0.187551 0.148100 0.354467 -0.181298 0.136595 0.315995 -0.177794 0.129544 0.276552 -0.179096 0.149628 0.273376 -0.196000 0.362558 0.232474 -0.269954 0.362996 0.280765 -0.228286 0.360800 0.331543 -0.190854 0.329513 0.320330 -0.165145 0.294717 0.313598 -0.144839 0.258100 0.309657 -0.128052 0.271436 0.334636 -0.139056 0.302807 0.221751 -0.286211 0.260155 0.254577 -0.250643 0.215843 0.286266 -0.215546 0.243071 0.271266 -0.187539 0.271763 0.258661 -0.160273 0.301122 0.247310 -0.133741 0.271838 0.254264 -0.130853 0.350639 0.234835 -0.357859 
7.264000 0.192115 0.426362 -0.078081 0.200736 0.444204 -0.107867 0.196524 0.485773 -0.094802 0.205043 0.477201 -0.123185 0.223614 0.468387 -0.147120 0.280834 0.436332 -0.225966 0.306883 0.371179 -0.269349 0.321052 0.291033 -0.276577 0.275726 0.436339 -0.141491 0.269409 0.394828 -0.180997 0.263630 0.355454 -0.222609 0.223214 0.353475 -0.230889 0.182944 0.349317 -0.238599 0.142532 0.345000 -0.244691 0.144138 0.319851 -0.236488 0.217846 0.490302 -0.207124 0.189972 0.440960 -0.197484 0.165708 0.390513 -0.187841 0.147941 0.354517 -0.181645 0.136627 0.315690 -0.177358 0.129580 0.275891 -0.178055 0.147914 0.272022 -0.196615 0.362049 0.231003 -0.272076 0.363162 0.277553 -0.228712 0.361636 0.326861 -0.189773 0.330371 0.316516 -0.163648 0.295416 0.311234 -0.142947 0.258817 0.309114 -0.125351 0.273136 0.333506 -0.136171 0.302930 0.221356 -0.287524 0.260474 0.252492 -0.250889 0.216880 0.282733 -0.214991 0.243995 0.268458 -0.186546 0.272993 0.258474 -0.158768 0.302142 0.249731 -0.131184 0.272650 0.256466 -0.129458 0.349539 0.235799 -0.359767 
7.296000 0.199392 0.415192 -0.082562 0.202928 0.437782 -0.110045 0.198843 0.476584 -0.090112 0.203540 0.472896 -0.120378 0.220997 0.464015 -0.145016 0.273925 0.431346 -0.226592 0.300402 0.367564 -0.270305 0.315553 0.288675 -0.276028 0.269355 0.427767 -0.142250 0.264017 0.390363 -0.185679 0.259560 0.355610 -0.231491 0.219158 0.353206 -0.237131 0.178629 0.348462 -0.241836 0.138328 0.341735 -0.244783 0.142245 0.316571 -0.237086 0.214799 0.487536 -0.203429 0.187568 0.437651 -0.196779 0.163687 0.387190 -0.188475 0.145547 0.351675 -0.182507 0.133298 0.313831 -0.177073 0.126080 0.274659 -0.176972 0.145029 0.270577 -0.195003 0.358134 0.230309 -0.270664 0.358654 0.277422 -0.227206 0.355480 0.326990 -0.187461 0.326204 0.321907 -0.157861 0.293039 0.320572 -0.133424 0.258541 0.319702 -0.110934 0.269570 0.343591 -0.125981 0.296897 0.218681 -0.285327 0.254707 0.251983 -0.248931 0.211402 0.284891 -0.212957 0.237856 0.272708 -0.182509 0.266964 0.266042 -0.153734 0.296466 0.261043 -0.125469 0.266927 0.267507 -0.124626 0.344862 0.234025 -0.359035 
7.328000 0.176282 0.435744 -0.074548 0.191317 0.444710 -0.105770 0.195575 0.488023 -0.101747 0.204454 0.472028 -0.126630 0.221503 0.461939 -0.151581 0.274016 0.424661 -0.233119 0.302335 0.359204 -0.274414 0.318078 0.279264 -0.280057 0.273844 0.423811 -0.148966 0.266773 0.382772 -0.189135 0.260141 0.343776 -0.231401 0.219702 0.340848 -0.238901 0.179439 0.337867 -0.246517 0.139161 0.333572 -0.253118 0.142048 0.308460 -0.245726 0.215010 0.481315 -0.211758 0.187285 0.431461 -0.204765 0.162265 0.380850 -0.197250 0.143828 0.344976 -0.191984 0.130624 0.306814 -0.187051 0.121474 0.267389 -0.185813 0.141819 0.261674 -0.201540 0.360577 0.220480 -0.275914 0.366430 0.267667 -0.233306 0.369080 0.317447 -0.194519 0.340536 0.307381 -0.165367 0.307949 0.302106 -0.141166 0.273799 0.298969 -0.119245 0.289449 0.323275 -0.128287 0.300362 0.209180 -0.289465 0.263486 0.241180 -0.247976 0.226440 0.273003 -0.206689 0.254229 0.256624 -0.179624 0.282953 0.242852 -0.152339 0.312647 0.230940 -0.125002 0.289445 0.246945 -0.113946 0.342205 0.222270 -0.362949 
7.364000 0.181480 0.427959 -0.065473 0.194185 0.439379 -0.096903 0.199098 0.482149 -0.089368 0.205766 0.468232 -0.116085 0.221723 0.459111 -0.141796 0.270108 0.424929 -0.226019 0.299339 0.361276 -0.269009 0.316387 0.282036 -0.275332 0.272735 0.424524 -0.141646 0.266573 0.382769 -0.180823 0.261392 0.343534 -0.222938 0.220638 0.341029 -0.228089 0.179883 0.337049 -0.233273 0.139430 0.332642 -0.236158 0.142558 0.307423 -0.229070 0.207697 0.476130 -0.199863 0.185745 0.424116 -0.187934 0.166160 0.371797 -0.176934 0.150621 0.334892 -0.170748 0.137725 0.296634 -0.169857 0.128035 0.257747 -0.174237 0.146184 0.254467 -0.193086 0.360324 0.224158 -0.273772 0.365367 0.272039 -0.232204 0.365770 0.322789 -0.194950 0.337761 0.314751 -0.164798 0.304779 0.311762 -0.140657 0.270130 0.308752 -0.118669 0.287154 0.332086 -0.127996 0.299064 0.211660 -0.282129 0.260247 0.242984 -0.241086 0.220440 0.273584 -0.200682 0.249402 0.258652 -0.174792 0.280587 0.248560 -0.149522 0.311613 0.239716 -0.124189 0.287140 0.257709 -0.122140 0.338094 0.225160 -0.359077 
7.396000 0.187770 0.430944 -0.071275 0.201823 0.444591 -0.101208 0.202695 0.487238 -0.091849 0.212475 0.474973 -0.118415 0.227815 0.464950 -0.144175 0.273528 0.427485 -0.228568 0.301283 0.362656 -0.270829 0.315171 0.282815 -0.276094 0.275414 0.426103 -0.144252 0.268507 0.386685 -0.185934 0.262046 0.349874 -0.230075 0.221199 0.349083 -0.235578 0.180480 0.348149 -0.240993 0.139727 0.346372 -0.244560 0.142116 0.320534 -0.240350 0.214301 0.484064 -0.204863 0.186232 0.434950 -0.195404 0.162675 0.384129 -0.186689 0.145474 0.347672 -0.181372 0.138028 0.307809 -0.180303 0.137614 0.268153 -0.187086 0.155558 0.269917 -0.206454 0.356429 0.223115 -0.272662 0.361380 0.272565 -0.232941 0.363244 0.324583 -0.197356 0.334005 0.317103 -0.168193 0.300645 0.313865 -0.144865 0.265780 0.311597 -0.123417 0.282215 0.334994 -0.133240 0.296287 0.212764 -0.282513 0.260973 0.248712 -0.242499 0.224278 0.283939 -0.203112 0.253526 0.270147 -0.176098 0.283786 0.259425 -0.149830 0.314510 0.250499 -0.124024 0.286230 0.261057 -0.120660 0.337108 0.224994 -0.358825 
7.428000 0.183214 0.432714 -0.070844 0.198621 0.444796 -0.100776 0.200664 0.487737 -0.092769 0.210812 0.474219 -0.118559 0.225864 0.463728 -0.144160 0.270914 0.425414 -0.227797 0.299886 0.361843 -0.270603 0.314113 0.282402 -0.275709 0.277083 0.422571 -0.143608 0.268167 0.385941 -0.187364 0.260074 0.351737 -0.233276 0.219408 0.348208 -0.237008 0.178817 0.345088 -0.240671 0.138124 0.341151 -0.242672 0.141906 0.315715 -0.237333 0.213979 0.482162 -0.199225 0.188966 0.431013 -0.191204 0.167419 0.379200 -0.183480 0.151221 0.342358 -0.178841 0.142027 0.303172 -0.177087 0.139015 0.263928 -0.183405 0.155979 0.265176 -0.203629 0.356024 0.223109 -0.273251 0.362395 0.271920 -0.233093 0.364438 0.323622 -0.197246 0.335602 0.316343 -0.167702 0.301949 0.313863 -0.144432 0.266833 0.311514 -0.123130 0.283557 0.334607 -0.133416 0.294478 0.212533 -0.280946 0.259174 0.249066 -0.240505 0.222841 0.285100 -0.200692 0.252806 0.271108 -0.174781 0.283808 0.259890 -0.149902 0.315534 0.250601 -0.125545 0.287397 0.260955 -0.120660 0.335505 0.224876 -0.358891 
7.464000 0.189233 0.429443 -0.069632 0.203142 0.441738 -0.100210 0.200936 0.485025 -0.094019 0.212240 0.471518 -0.119340 0.227042 0.461520 -0.145271 0.271922 0.425459 -0.229847 0.301865 0.361931 -0.272170 0.316319 0.282448 -0.276526 0.281063 0.423139 -0.145812 0.269169 0.384461 -0.187086 0.257444 0.349355 -0.231452 0.216487 0.347058 -0.235235 0.175691 0.343888 -0.238446 0.135019 0.339935 -0.239567 0.139662 0.314637 -0.233932 0.214109 0.479883 -0.199021 0.188737 0.429162 -0.189052 0.166944 0.377386 -0.180389 0.150885 0.340361 -0.175322 0.141554 0.301019 -0.174012 0.138131 0.261855 -0.181509 0.155027 0.263379 -0.201842 0.358587 0.223557 -0.273336 0.363278 0.272651 -0.232579 0.364082 0.324463 -0.195649 0.335254 0.316486 -0.166071 0.302196 0.311901 -0.142395 0.267359 0.308550 -0.120995 0.282307 0.332472 -0.131924 0.297074 0.212349 -0.282060 0.260540 0.247655 -0.241974 0.222634 0.282324 -0.202400 0.252279 0.268399 -0.176014 0.283906 0.258430 -0.151191 0.315894 0.249706 -0.126940 0.287093 0.257664 -0.122163 0.335745 0.223741 -0.359493 
7.500000 0.185288 0.438343 -0.070836 0.200648 0.448569 -0.101497 0.203102 0.491886 -0.096271 0.213089 0.476811 -0.121283 0.227687 0.466233 -0.147375 0.272056 0.427469 -0.232243 0.301135 0.362765 -0.273792 0.315745 0.282941 -0.277355 0.281264 0.426165 -0.148473 0.270887 0.386026 -0.188724 0.260431 0.348847 -0.231805 0.219448 0.346695 -0.236714 0.178789 0.345012 -0.242439 0.138088 0.343524 -0.247196 0.139978 0.318057 -0.240910 0.214309 0.483156 -0.204047 0.188020 0.432840 -0.194758 0.165289 0.381226 -0.186963 0.148591 0.344444 -0.182327 0.138323 0.305236 -0.182442 0.133632 0.265849 -0.189619 0.151909 0.265991 -0.208651 0.357917 0.223871 -0.273644 0.364262 0.273246 -0.234001 0.367363 0.324877 -0.198301 0.338788 0.315028 -0.168982 0.306032 0.310504 -0.145146 0.271766 0.308779 -0.123735 0.286652 0.332859 -0.134498 0.296695 0.212778 -0.281492 0.260174 0.247989 -0.241685 0.222937 0.282799 -0.202432 0.253401 0.268469 -0.177678 0.285134 0.257016 -0.153654 0.317257 0.247332 -0.129841 0.289031 0.256995 -0.124540 0.336070 0.223286 -0.359340 
7.532000 0.178367 0.437115 -0.071141 0.197390 0.445607 -0.100248 0.203619 0.488555 -0.094793 0.214323 0.472442 -0.118852 0.229515 0.462793 -0.145027 0.276063 0.427301 -0.230290 0.302580 0.362532 -0.273270 0.317324 0.282986 -0.277687 0.283386 0.426885 -0.146285 0.275646 0.386145 -0.186451 0.268122 0.347633 -0.228880 0.227180 0.344753 -0.232344 0.186451 0.340476 -0.235413 0.145821 0.335388 -0.236190 0.149950 0.310075 -0.229925 0.217520 0.481594 -0.202293 0.195102 0.429664 -0.190922 0.174959 0.377338 -0.179913 0.159830 0.340202 -0.173314 0.148801 0.301344 -0.169581 0.142036 0.261704 -0.171849 0.157887 0.260190 -0.192927 0.360234 0.224509 -0.275522 0.361120 0.273337 -0.234278 0.358284 0.324477 -0.196433 0.329821 0.316530 -0.166433 0.297755 0.311428 -0.141399 0.264073 0.307568 -0.118369 0.278271 0.331744 -0.129848 0.298072 0.212783 -0.281532 0.261800 0.246391 -0.239698 0.224899 0.280285 -0.198526 0.254199 0.267053 -0.171624 0.284861 0.255909 -0.146065 0.316171 0.245647 -0.121364 0.288641 0.257516 -0.117309 0.335473 0.224629 -0.361438 
7.564000 0.180120 0.437706 -0.072908 0.199367 0.446874 -0.101646 0.199153 0.490566 -0.098905 0.213289 0.474589 -0.121183 0.228234 0.464859 -0.147258 0.273682 0.429469 -0.232400 0.302396 0.364352 -0.273106 0.317628 0.284629 -0.276570 0.282821 0.430126 -0.148500 0.274059 0.388119 -0.187186 0.265165 0.348576 -0.228565 0.224416 0.344551 -0.233683 0.183900 0.340350 -0.238825 0.143361 0.335584 -0.242435 0.147204 0.310126 -0.236961 0.212698 0.483398 -0.206570 0.188404 0.432344 -0.196245 0.168035 0.380019 -0.186440 0.153323 0.342644 -0.180040 0.145416 0.302973 -0.176008 0.142046 0.262803 -0.177532 0.157761 0.261709 -0.198751 0.360561 0.226049 -0.273397 0.363231 0.274747 -0.232242 0.362417 0.325783 -0.195183 0.333697 0.316693 -0.165929 0.301109 0.312139 -0.141761 0.267581 0.308934 -0.119296 0.281358 0.333381 -0.130767 0.299199 0.214353 -0.281239 0.262757 0.247851 -0.239848 0.225379 0.280623 -0.198701 0.255333 0.267172 -0.172522 0.286059 0.255936 -0.146998 0.316952 0.245378 -0.121618 0.289810 0.258382 -0.118098 0.336155 0.224709 -0.358839 
7.600000 0.185764 0.427707 -0.070024 0.202746 0.441214 -0.098478 0.201412 0.484209 -0.089987 0.214473 0.471795 -0.115007 0.228852 0.462987 -0.141598 0.272510 0.431432 -0.228533 0.298816 0.367177 -0.271923 0.313961 0.287770 -0.275736 0.283728 0.431199 -0.144668 0.272147 0.390449 -0.183806 0.260725 0.352281 -0.225553 0.220174 0.347394 -0.230043 0.179636 0.342635 -0.235263 0.139194 0.338789 -0.238629 0.143304 0.313549 -0.232710 0.213004 0.483934 -0.196814 0.190010 0.431984 -0.187353 0.169870 0.379476 -0.179431 0.154829 0.341833 -0.175302 0.144807 0.302687 -0.173927 0.138411 0.263232 -0.178255 0.154758 0.262358 -0.198985 0.356978 0.229381 -0.273341 0.359885 0.277728 -0.231431 0.359559 0.328215 -0.192812 0.331546 0.319479 -0.162741 0.299134 0.314962 -0.137700 0.265378 0.311902 -0.114538 0.276974 0.337037 -0.126824 0.295759 0.217355 -0.280445 0.259208 0.250106 -0.238314 0.221910 0.282667 -0.196702 0.252460 0.269119 -0.171377 0.284266 0.258154 -0.147006 0.316426 0.248378 -0.123132 0.288973 0.260285 -0.118416 0.334090 0.228767 -0.358332 
7.632000 0.183228 0.432400 -0.069071 0.199462 0.445885 -0.097975 0.198705 0.488743 -0.089474 0.210993 0.476293 -0.114898 0.224575 0.466160 -0.141674 0.265794 0.429008 -0.228760 0.298121 0.366709 -0.270829 0.316693 0.288113 -0.274948 0.279020 0.427823 -0.145574 0.268752 0.388771 -0.187067 0.258226 0.352770 -0.231272 0.217387 0.348382 -0.234316 0.176726 0.344744 -0.237777 0.136193 0.340110 -0.238721 0.141600 0.314884 -0.233869 0.208482 0.483894 -0.197911 0.186297 0.431606 -0.188536 0.167763 0.378580 -0.180056 0.153479 0.340804 -0.175455 0.145209 0.301352 -0.174429 0.141408 0.262011 -0.180279 0.156274 0.263189 -0.202118 0.362097 0.231459 -0.272112 0.361669 0.280434 -0.231313 0.357873 0.331447 -0.194511 0.329936 0.322003 -0.164663 0.298623 0.316247 -0.139112 0.266177 0.311757 -0.115197 0.278010 0.336805 -0.127493 0.300826 0.217247 -0.279887 0.262610 0.250926 -0.239764 0.223234 0.284188 -0.200421 0.253960 0.270150 -0.175405 0.285972 0.258473 -0.151671 0.318555 0.248372 -0.128621 0.290852 0.259176 -0.123028 0.339179 0.231198 -0.358445 
7.668000 0.184794 0.424764 -0.075270 0.202322 0.441534 -0.101579 0.200590 0.483215 -0.088248 0.214309 0.473819 -0.114220 0.228516 0.464416 -0.140767 0.272751 0.430272 -0.226673 0.299233 0.368019 -0.272652 0.318063 0.289423 -0.280273 0.288429 0.427683 -0.143925 0.277032 0.387422 -0.183648 0.265017 0.349913 -0.226007 0.224087 0.345668 -0.226757 0.183210 0.342176 -0.228841 0.142715 0.338052 -0.229342 0.148888 0.313012 -0.225089 0.215698 0.482050 -0.189054 0.194088 0.429723 -0.178793 0.175965 0.376405 -0.170999 0.162042 0.338317 -0.166683 0.152358 0.298895 -0.167022 0.146528 0.259290 -0.172847 0.162312 0.259205 -0.194038 0.363662 0.232804 -0.281383 0.361439 0.278386 -0.236563 0.355947 0.326350 -0.195111 0.329041 0.316107 -0.164584 0.298430 0.308831 -0.138016 0.266094 0.301733 -0.113980 0.276255 0.327026 -0.127166 0.303733 0.218559 -0.288298 0.267124 0.248407 -0.244477 0.229482 0.278190 -0.201535 0.258945 0.264372 -0.174944 0.289602 0.253398 -0.149054 0.320830 0.244386 -0.123488 0.291927 0.252366 -0.119246 0.339085 0.236309 -0.365890 
7.700000 0.190110 0.429373 -0.073277 0.201962 0.445167 -0.103148 0.195255 0.487404 -0.094449 0.207521 0.476943 -0.120790 0.221312 0.467203 -0.147805 0.263744 0.430575 -0.235240 0.295629 0.367226 -0.276269 0.314786 0.288360 -0.280313 0.276840 0.429739 -0.152445 0.265617 0.388945 -0.192404 0.254055 0.351003 -0.235261 0.213158 0.345257 -0.237525 0.172478 0.340664 -0.240167 0.131849 0.335746 -0.240736 0.137235 0.310506 -0.235867 0.204323 0.482078 -0.203681 0.183472 0.429411 -0.192357 0.165368 0.375973 -0.182957 0.152072 0.337720 -0.177720 0.143922 0.297740 -0.177849 0.139319 0.257694 -0.183439 0.154242 0.258900 -0.205181 0.360094 0.231716 -0.275969 0.362577 0.277725 -0.231394 0.362527 0.325550 -0.189668 0.334763 0.311992 -0.161144 0.303287 0.302557 -0.136169 0.270507 0.294828 -0.112409 0.278727 0.322611 -0.121183 0.299585 0.217612 -0.288658 0.261465 0.247787 -0.246423 0.223088 0.277548 -0.204299 0.253145 0.260676 -0.180109 0.285172 0.247766 -0.156178 0.317688 0.235649 -0.132160 0.291494 0.244962 -0.120367 0.340914 0.232078 -0.363103 
7.736000 0.187301 0.430964 -0.071268 0.200124 0.445806 -0.101183 0.195473 0.488363 -0.092529 0.207255 0.477019 -0.118682 0.221733 0.466752 -0.144797 0.265674 0.428278 -0.229260 0.295191 0.367277 -0.274719 0.314337 0.289317 -0.283669 0.280883 0.423892 -0.146538 0.269541 0.384070 -0.187120 0.258159 0.346945 -0.230387 0.217237 0.341631 -0.233296 0.176554 0.336645 -0.235918 0.135873 0.331990 -0.237464 0.139529 0.306553 -0.231665 0.206651 0.477516 -0.192947 0.186683 0.424036 -0.184787 0.168770 0.370335 -0.177830 0.154970 0.332313 -0.173766 0.145448 0.293005 -0.173572 0.141472 0.253820 -0.180812 0.158261 0.255457 -0.201190 0.360252 0.233160 -0.285812 0.361456 0.276237 -0.238395 0.359949 0.320923 -0.193116 0.333690 0.307272 -0.163278 0.303240 0.298186 -0.136954 0.271246 0.291694 -0.112301 0.286193 0.317008 -0.119384 0.298815 0.218988 -0.293980 0.262430 0.247523 -0.248392 0.225395 0.275868 -0.203021 0.254376 0.259903 -0.177235 0.283806 0.244685 -0.151850 0.313409 0.229860 -0.126829 0.286054 0.239515 -0.118261 0.339475 0.239136 -0.370213 
7.800000 0.192651 0.436850 -0.072120 0.203909 0.451140 -0.102907 0.203095 0.493854 -0.093312 0.211695 0.482080 -0.120469 0.225122 0.470049 -0.146109 0.265698 0.426832 -0.228603 0.296081 0.366078 -0.273585 0.314180 0.288213 -0.279578 0.285202 0.427391 -0.145914 0.270379 0.389877 -0.187323 0.255629 0.355819 -0.231454 0.215197 0.349967 -0.232242 0.174643 0.344438 -0.234402 0.134421 0.338342 -0.236485 0.140369 0.312951 -0.232586 0.209095 0.479346 -0.190525 0.188417 0.426172 -0.182632 0.169953 0.372603 -0.176907 0.155654 0.334809 -0.173313 0.145863 0.295753 -0.175131 0.140826 0.257244 -0.184506 0.157063 0.259422 -0.205219 0.359496 0.231718 -0.277877 0.363370 0.281167 -0.237429 0.365588 0.331872 -0.199960 0.339436 0.317577 -0.170198 0.309859 0.307887 -0.143879 0.279348 0.299949 -0.118573 0.291638 0.326337 -0.127015 0.298700 0.217420 -0.288301 0.261447 0.250644 -0.247191 0.222826 0.282701 -0.206489 0.253961 0.266360 -0.183957 0.285573 0.251668 -0.161655 0.316948 0.237264 -0.139238 0.289325 0.248139 -0.132554 0.338974 0.234645 -0.364072 
7.832000 0.189177 0.436996 -0.069397 0.203551 0.450825 -0.099109 0.199645 0.493667 -0.091820 0.212216 0.481428 -0.117216 0.225463 0.470643 -0.143961 0.266118 0.430465 -0.230122 0.295123 0.368765 -0.275833 0.315513 0.290464 -0.283934 0.283272 0.426452 -0.147894 0.270211 0.388409 -0.189602 0.256659 0.353679 -0.234122 0.215781 0.347708 -0.235736 0.175123 0.342842 -0.238076 0.134636 0.337350 -0.240169 0.139978 0.312344 -0.234694 0.210326 0.483094 -0.193622 0.189279 0.429862 -0.186743 0.170803 0.376048 -0.181018 0.156803 0.337956 -0.177167 0.147251 0.298370 -0.177011 0.142332 0.259251 -0.185773 0.158897 0.260921 -0.206248 0.362103 0.234600 -0.285475 0.366017 0.280259 -0.241367 0.366920 0.327701 -0.199968 0.341434 0.313022 -0.169693 0.312480 0.302947 -0.142921 0.282086 0.295523 -0.117671 0.292280 0.322130 -0.128149 0.300935 0.219743 -0.292377 0.264556 0.251090 -0.249174 0.227398 0.282036 -0.206545 0.258825 0.265063 -0.184783 0.290552 0.249425 -0.163071 0.321975 0.234357 -0.140992 0.294329 0.244920 -0.134130 0.338939 0.237226 -0.369002 
7.864000 0.189248 0.430036 -0.072671 0.204915 0.447649 -0.099583 0.197753 0.489192 -0.088230 0.212919 0.480373 -0.113603 0.227073 0.469878 -0.139822 0.269789 0.430734 -0.224688 0.298496 0.370592 -0.272485 0.316644 0.292258 -0.283501 0.283441 0.422499 -0.141837 0.271772 0.385797 -0.184971 0.260057 0.352253 -0.230766 0.219079 0.347945 -0.233328 0.178448 0.342337 -0.235313 0.138006 0.335783 -0.236066 0.143335 0.310297 -0.231716 0.213313 0.482507 -0.187144 0.191487 0.429455 -0.181345 0.172966 0.375577 -0.176704 0.159143 0.337274 -0.173896 0.150305 0.297486 -0.173770 0.145856 0.257986 -0.180987 0.162596 0.259300 -0.201386 0.361797 0.235343 -0.287790 0.365517 0.280160 -0.242755 0.366427 0.326907 -0.200510 0.340794 0.313105 -0.170022 0.312180 0.303823 -0.142705 0.282159 0.297255 -0.117153 0.292380 0.323797 -0.127868 0.300827 0.222015 -0.293413 0.265613 0.252405 -0.248531 0.229015 0.281868 -0.204299 0.260348 0.266145 -0.181864 0.293000 0.253193 -0.159905 0.325046 0.239862 -0.137909 0.295949 0.245253 -0.130514 0.336048 0.240804 -0.370827 
7.900000 0.191545 0.430623 -0.072046 0.206177 0.448151 -0.099577 0.193702 0.489182 -0.091331 0.210838 0.480563 -0.115475 0.225178 0.470027 -0.141475 0.267898 0.430303 -0.225725 0.295392 0.369269 -0.272370 0.311029 0.290475 -0.281406 0.282135 0.425419 -0.142791 0.271715 0.387364 -0.184948 0.261349 0.351744 -0.229531 0.220668 0.345123 -0.231740 0.180226 0.337787 -0.233665 0.139832 0.330737 -0.234040 0.145007 0.305056 -0.230997 0.210469 0.480260 -0.188982 0.191058 0.426506 -0.181981 0.173933 0.372200 -0.175931 0.161392 0.333408 -0.172824 0.152706 0.293560 -0.172858 0.147285 0.253789 -0.178264 0.162964 0.254292 -0.199483 0.354093 0.231981 -0.284227 0.361822 0.277798 -0.240358 0.368402 0.325017 -0.198954 0.342795 0.308947 -0.169534 0.313769 0.297910 -0.143026 0.283275 0.290420 -0.117570 0.295397 0.317009 -0.125786 0.294339 0.220256 -0.290612 0.261945 0.251248 -0.244410 0.227989 0.280692 -0.198617 0.260949 0.263369 -0.180083 0.294076 0.247389 -0.161380 0.326933 0.232194 -0.142237 0.299180 0.240573 -0.132712 0.330096 0.238841 -0.368606 
7.932000 0.186066 0.433405 -0.074934 0.202587 0.447582 -0.103306 0.195437 0.490267 -0.096949 0.211102 0.478395 -0.120684 0.224434 0.467686 -0.147000 0.263501 0.427978 -0.232396 0.295591 0.366588 -0.275019 0.311347 0.287860 -0.282032 0.279461 0.426161 -0.149555 0.268749 0.386599 -0.190605 0.257419 0.350399 -0.234769 0.216712 0.343204 -0.237706 0.176203 0.336390 -0.240293 0.135903 0.329668 -0.240891 0.141588 0.304163 -0.237687 0.204142 0.478702 -0.198312 0.183915 0.425324 -0.190055 0.166708 0.371213 -0.183137 0.153695 0.332678 -0.179328 0.145061 0.292920 -0.179093 0.140030 0.253147 -0.184139 0.156235 0.253114 -0.204961 0.354865 0.229722 -0.282678 0.363764 0.276055 -0.239247 0.371720 0.323872 -0.198438 0.346991 0.308596 -0.168005 0.319577 0.297568 -0.140281 0.290802 0.288018 -0.113863 0.301074 0.315258 -0.122679 0.293899 0.217720 -0.290920 0.261508 0.250469 -0.245786 0.227730 0.281529 -0.200631 0.260700 0.262522 -0.183558 0.295025 0.246407 -0.166368 0.329342 0.230761 -0.148709 0.302736 0.240248 -0.137369 0.329866 0.234889 -0.368722 
7.996000 0.193288 0.430745 -0.073361 0.208393 0.446840 -0.101488 0.202555 0.488978 -0.091319 0.216480 0.478753 -0.116841 0.230367 0.468267 -0.142921 0.270717 0.428961 -0.227817 0.298761 0.367316 -0.273290 0.316123 0.288862 -0.279974 0.284453 0.424023 -0.144462 0.273197 0.385194 -0.185816 0.261647 0.350017 -0.230444 0.220840 0.344091 -0.232721 0.180332 0.337119 -0.234296 0.139993 0.329901 -0.234372 0.145452 0.304715 -0.228980 0.210933 0.477938 -0.192345 0.190173 0.424784 -0.183707 0.172532 0.370738 -0.176168 0.159552 0.332202 -0.171787 0.151458 0.292301 -0.169887 0.146652 0.252328 -0.173218 0.162462 0.252461 -0.194384 0.361132 0.231819 -0.282787 0.364206 0.279481 -0.240695 0.365836 0.328267 -0.200723 0.341149 0.313624 -0.169939 0.314059 0.302009 -0.141308 0.286676 0.291587 -0.113028 0.298950 0.318212 -0.120715 0.300250 0.218050 -0.284445 0.264621 0.250236 -0.240662 0.226677 0.280652 -0.197416 0.261260 0.265830 -0.179920 0.296227 0.252126 -0.162841 0.330128 0.237639 -0.145050 0.302182 0.243793 -0.134500 0.332816 0.233698 -0.365577 
8.028000 0.190477 0.425122 -0.076965 0.208745 0.444026 -0.101222 0.199604 0.484980 -0.089073 0.217632 0.477413 -0.112924 0.229953 0.467520 -0.140221 0.266857 0.429838 -0.228257 0.291159 0.368488 -0.275547 0.312376 0.291488 -0.279073 0.291195 0.425574 -0.147746 0.277332 0.385190 -0.186877 0.262245 0.348150 -0.229140 0.221824 0.338568 -0.231547 0.181944 0.329058 -0.233263 0.142047 0.319538 -0.233458 0.148613 0.294146 -0.231425 0.208262 0.474779 -0.187465 0.191029 0.419973 -0.182223 0.175154 0.364904 -0.176971 0.163507 0.325595 -0.173933 0.154682 0.285701 -0.172548 0.148950 0.245628 -0.175648 0.167504 0.246131 -0.194431 0.360980 0.237914 -0.281756 0.361679 0.289492 -0.243558 0.360063 0.342081 -0.208123 0.338410 0.324120 -0.176665 0.316496 0.308379 -0.146131 0.293843 0.292595 -0.116102 0.297876 0.321069 -0.125874 0.300166 0.219489 -0.279747 0.265655 0.250921 -0.234809 0.228960 0.279512 -0.189641 0.266588 0.266640 -0.177554 0.304868 0.256040 -0.166057 0.343058 0.246081 -0.154420 0.316530 0.249019 -0.139783 0.324455 0.232280 -0.362570 
8.064000 0.189532 0.421248 -0.078908 0.208008 0.440712 -0.102542 0.199680 0.481376 -0.088708 0.217391 0.474389 -0.112951 0.228240 0.464322 -0.140704 0.259650 0.426366 -0.230404 0.289941 0.365985 -0.275392 0.314377 0.290226 -0.277648 0.282877 0.428371 -0.149118 0.269610 0.387905 -0.188282 0.256227 0.349702 -0.229866 0.216929 0.338112 -0.230658 0.177374 0.327787 -0.231769 0.137952 0.317462 -0.231148 0.145816 0.292727 -0.227114 0.202133 0.475355 -0.190819 0.186225 0.420441 -0.183296 0.171988 0.365265 -0.175761 0.161554 0.325916 -0.171308 0.155578 0.285555 -0.168553 0.153142 0.245144 -0.170231 0.171786 0.244825 -0.188888 0.365129 0.238804 -0.278516 0.365292 0.290477 -0.240340 0.363090 0.343162 -0.204302 0.340648 0.325936 -0.172996 0.315658 0.310911 -0.144405 0.290127 0.294210 -0.116988 0.296029 0.322589 -0.125837 0.304649 0.217728 -0.276586 0.269455 0.249914 -0.232281 0.232261 0.280421 -0.188249 0.268843 0.266947 -0.173683 0.307240 0.257109 -0.160974 0.345374 0.248105 -0.148278 0.318522 0.252028 -0.134636 0.329649 0.231420 -0.361136 
8.096000 0.191461 0.422496 -0.075858 0.210335 0.441303 -0.099704 0.200363 0.482236 -0.088314 0.219225 0.474559 -0.111480 0.228735 0.464547 -0.139856 0.255873 0.425428 -0.231002 0.284443 0.364464 -0.276022 0.311147 0.289406 -0.277575 0.284022 0.427196 -0.151934 0.270740 0.384504 -0.188914 0.255888 0.344967 -0.229157 0.216868 0.330973 -0.230053 0.178139 0.317663 -0.230754 0.140062 0.303667 -0.230144 0.150687 0.279951 -0.226667 0.196586 0.467499 -0.189011 0.184880 0.411466 -0.181850 0.174444 0.355100 -0.174603 0.166502 0.314940 -0.169491 0.161034 0.274475 -0.164820 0.158090 0.233837 -0.163935 0.174174 0.233571 -0.184796 0.363186 0.239414 -0.279253 0.362338 0.289699 -0.239206 0.359459 0.340346 -0.200389 0.337531 0.318772 -0.171681 0.310481 0.300421 -0.146065 0.281578 0.283601 -0.121160 0.295581 0.310329 -0.122748 0.302165 0.216778 -0.276390 0.266265 0.246066 -0.230216 0.229777 0.275630 -0.184550 0.265763 0.260343 -0.170799 0.302266 0.245258 -0.157535 0.338657 0.231807 -0.144032 0.312491 0.239746 -0.130787 0.328529 0.230883 -0.360859 
8.128000 0.192832 0.423190 -0.077826 0.212335 0.442874 -0.100404 0.201740 0.483405 -0.087833 0.221337 0.476610 -0.110628 0.230497 0.466677 -0.138997 0.256356 0.428176 -0.230272 0.287177 0.368669 -0.275201 0.311988 0.293287 -0.275915 0.284418 0.427782 -0.151034 0.271141 0.384993 -0.188052 0.255814 0.345824 -0.228736 0.216580 0.331914 -0.230654 0.177770 0.318544 -0.231895 0.139534 0.304371 -0.231302 0.150190 0.281330 -0.224572 0.194513 0.467987 -0.188943 0.182457 0.412046 -0.182207 0.172387 0.355643 -0.175649 0.164766 0.315280 -0.170968 0.159980 0.275034 -0.165908 0.157612 0.234579 -0.165504 0.171523 0.233959 -0.187892 0.363196 0.242564 -0.276395 0.359746 0.294442 -0.238181 0.355980 0.346557 -0.201286 0.333854 0.324916 -0.172739 0.309148 0.305868 -0.146488 0.285446 0.287895 -0.119430 0.301242 0.313761 -0.120072 0.301728 0.220761 -0.275375 0.264760 0.249608 -0.229880 0.226684 0.277304 -0.184408 0.263074 0.263402 -0.170706 0.300038 0.250024 -0.157259 0.336519 0.236312 -0.143506 0.310278 0.243744 -0.129925 0.328788 0.233322 -0.358380 
8.164000 0.193283 0.415204 -0.079212 0.213431 0.437963 -0.098037 0.198524 0.476631 -0.083799 0.220838 0.473110 -0.104764 0.232762 0.466363 -0.133054 0.267925 0.438975 -0.225354 0.299404 0.377933 -0.269405 0.317003 0.299533 -0.276256 0.281979 0.441310 -0.142108 0.278879 0.397520 -0.179718 0.274824 0.356831 -0.220944 0.235990 0.343100 -0.227257 0.197362 0.329134 -0.232989 0.159352 0.316397 -0.239058 0.166519 0.293893 -0.227649 0.197482 0.475432 -0.195543 0.188384 0.419216 -0.186056 0.182518 0.362685 -0.176422 0.178359 0.322168 -0.170374 0.177752 0.281471 -0.163778 0.177966 0.240672 -0.158262 0.192117 0.237591 -0.180262 0.363186 0.244208 -0.282871 0.362949 0.292077 -0.239647 0.360588 0.340795 -0.197981 0.338639 0.322849 -0.166895 0.316132 0.304982 -0.136951 0.292664 0.286101 -0.108284 0.301636 0.314367 -0.114437 0.301510 0.228290 -0.279630 0.272161 0.257746 -0.230352 0.241939 0.287014 -0.181268 0.276719 0.268513 -0.168759 0.312286 0.251288 -0.156000 0.347662 0.236107 -0.142539 0.321547 0.244607 -0.128936 0.325114 0.243207 -0.362483 
8.196000 0.197872 0.416247 -0.083301 0.216305 0.440427 -0.102051 0.198886 0.477939 -0.087262 0.221248 0.476070 -0.108340 0.229948 0.466286 -0.136748 0.254504 0.429248 -0.228554 0.286694 0.367936 -0.271038 0.311684 0.291891 -0.272210 0.282529 0.435213 -0.148989 0.269065 0.394197 -0.187199 0.254270 0.357462 -0.229777 0.215373 0.343407 -0.233076 0.177312 0.328393 -0.235412 0.139663 0.312513 -0.237607 0.149998 0.289571 -0.229883 0.193873 0.473762 -0.190592 0.182394 0.417435 -0.185530 0.172175 0.361173 -0.179315 0.164634 0.321178 -0.174997 0.160826 0.280728 -0.171735 0.160534 0.240416 -0.173288 0.178214 0.241171 -0.192844 0.362626 0.240636 -0.269932 0.358401 0.291460 -0.230635 0.352503 0.343096 -0.193405 0.328881 0.327743 -0.162155 0.303928 0.313444 -0.132550 0.280344 0.297067 -0.102489 0.287580 0.324751 -0.112239 0.301752 0.219506 -0.274105 0.266950 0.254328 -0.231852 0.230592 0.287867 -0.189433 0.266024 0.274140 -0.173218 0.301607 0.260353 -0.157433 0.336254 0.245842 -0.141122 0.309203 0.253943 -0.129874 0.332174 0.233123 -0.354874 
8.232000 0.200665 0.426726 -0.081987 0.218143 0.450398 -0.102212 0.202434 0.488367 -0.086458 0.223174 0.485914 -0.109055 0.230463 0.473837 -0.136850 0.249844 0.429700 -0.226165 0.282937 0.373579 -0.273451 0.311236 0.299879 -0.279148 0.279219 0.429247 -0.146888 0.268551 0.390802 -0.188722 0.256384 0.356208 -0.233629 0.218121 0.340621 -0.232632 0.180461 0.325106 -0.232239 0.143593 0.308114 -0.231568 0.156365 0.285734 -0.227011 0.191847 0.473231 -0.182726 0.182979 0.416369 -0.180364 0.174644 0.359429 -0.176877 0.168306 0.318829 -0.173932 0.163060 0.278300 -0.168060 0.159002 0.237974 -0.165207 0.175231 0.235530 -0.185844 0.364278 0.251120 -0.281580 0.361273 0.299313 -0.239026 0.358315 0.347642 -0.197590 0.336499 0.325901 -0.168880 0.311047 0.307615 -0.142281 0.284663 0.290835 -0.115844 0.295642 0.318917 -0.118790 0.305530 0.227230 -0.285154 0.267992 0.254044 -0.239350 0.229158 0.279659 -0.194287 0.264078 0.265545 -0.176613 0.299231 0.251741 -0.159148 0.333930 0.238031 -0.141298 0.306749 0.247017 -0.131223 0.335410 0.248697 -0.364464 
8.264000 0.201433 0.421882 -0.078331 0.218104 0.445498 -0.099305 0.199015 0.483050 -0.086760 0.220921 0.480752 -0.108249 0.227878 0.469864 -0.136644 0.246584 0.429159 -0.227908 0.282994 0.373058 -0.273138 0.311803 0.298968 -0.277985 0.275079 0.432916 -0.148490 0.264976 0.391371 -0.187582 0.252349 0.353753 -0.230048 0.214609 0.336219 -0.230501 0.177141 0.319793 -0.231200 0.140309 0.302016 -0.230744 0.152892 0.279388 -0.226330 0.184855 0.470195 -0.186682 0.174195 0.413869 -0.181002 0.165709 0.357057 -0.175840 0.159049 0.316619 -0.171590 0.154646 0.276061 -0.166624 0.154146 0.235489 -0.165827 0.172642 0.235179 -0.184591 0.364819 0.249863 -0.278575 0.362720 0.298824 -0.236911 0.360786 0.348165 -0.196778 0.338175 0.325702 -0.169196 0.311642 0.307292 -0.143923 0.283866 0.290727 -0.119095 0.294147 0.319100 -0.121855 0.307168 0.226265 -0.283548 0.269012 0.251684 -0.237846 0.229599 0.275883 -0.192619 0.265159 0.263207 -0.174967 0.301407 0.251956 -0.157782 0.337444 0.240967 -0.140677 0.309280 0.243619 -0.129814 0.336675 0.247379 -0.363496 
8.296000 0.201759 0.427248 -0.077011 0.214739 0.449788 -0.101520 0.197042 0.487718 -0.088521 0.215602 0.484396 -0.112885 0.225292 0.473926 -0.140780 0.253192 0.433807 -0.230294 0.284956 0.375935 -0.276331 0.311953 0.301341 -0.278982 0.281957 0.435063 -0.151254 0.269981 0.392425 -0.188868 0.255421 0.354168 -0.230402 0.217520 0.337420 -0.234246 0.179939 0.322151 -0.238825 0.143489 0.305562 -0.242039 0.156994 0.283939 -0.236434 0.189769 0.468072 -0.186674 0.179284 0.411585 -0.183296 0.169359 0.354740 -0.180544 0.161826 0.314206 -0.178901 0.156046 0.273576 -0.177541 0.154012 0.233100 -0.179904 0.175464 0.233299 -0.195234 0.363932 0.251543 -0.277321 0.363570 0.300802 -0.235087 0.361238 0.351432 -0.195120 0.338222 0.327673 -0.169003 0.311753 0.306725 -0.145691 0.284693 0.286760 -0.122110 0.294112 0.315491 -0.122824 0.306125 0.228575 -0.285159 0.268591 0.254065 -0.239186 0.229741 0.277661 -0.193317 0.265600 0.263986 -0.176197 0.302318 0.252119 -0.159882 0.339247 0.241197 -0.144526 0.311473 0.240423 -0.132919 0.337381 0.247911 -0.362871 
8.332000 0.196724 0.430799 -0.069036 0.208164 0.449613 -0.097225 0.195397 0.489929 -0.086583 0.210354 0.482571 -0.112551 0.220569 0.471420 -0.140332 0.250714 0.428123 -0.228921 0.284171 0.371080 -0.275926 0.310619 0.295815 -0.284436 0.282344 0.432320 -0.151568 0.270490 0.391584 -0.191341 0.255661 0.355220 -0.234426 0.218750 0.335891 -0.236411 0.182125 0.317865 -0.239093 0.146305 0.298277 -0.240412 0.160069 0.276255 -0.236290 0.190691 0.466401 -0.185477 0.181038 0.409698 -0.184091 0.170800 0.352855 -0.181879 0.162980 0.312382 -0.179957 0.155032 0.272133 -0.177707 0.149605 0.231717 -0.178018 0.171393 0.229180 -0.192672 0.361947 0.244931 -0.290553 0.363732 0.289840 -0.244854 0.364202 0.335433 -0.200131 0.342931 0.313793 -0.170898 0.317035 0.295358 -0.144326 0.289601 0.278418 -0.118564 0.302012 0.305915 -0.121031 0.302111 0.223781 -0.290684 0.265728 0.247668 -0.242338 0.228303 0.270267 -0.194298 0.264397 0.256103 -0.178092 0.301003 0.243458 -0.162268 0.337771 0.231724 -0.146542 0.309993 0.232107 -0.134687 0.331706 0.245319 -0.371806 
8.400000 0.193910 0.432015 -0.065496 0.204835 0.449614 -0.094656 0.194575 0.490742 -0.084331 0.207837 0.482086 -0.110804 0.218285 0.470347 -0.138189 0.248456 0.425602 -0.225710 0.281488 0.367928 -0.272118 0.307877 0.292496 -0.279714 0.278513 0.426768 -0.147600 0.266646 0.388889 -0.190164 0.251691 0.356007 -0.236015 0.214061 0.338124 -0.238218 0.176414 0.322306 -0.240476 0.138725 0.306358 -0.241486 0.150012 0.282839 -0.238638 0.190097 0.468377 -0.183423 0.177700 0.412153 -0.182965 0.166445 0.355416 -0.182284 0.158185 0.314989 -0.181261 0.152226 0.274290 -0.180040 0.146975 0.233648 -0.179280 0.169231 0.230306 -0.192980 0.358941 0.241302 -0.283986 0.362299 0.287786 -0.239583 0.366871 0.334515 -0.196327 0.346253 0.308900 -0.170008 0.320947 0.287257 -0.145718 0.293672 0.267798 -0.122165 0.303973 0.296234 -0.122278 0.301189 0.220318 -0.287663 0.266968 0.244109 -0.238539 0.231043 0.265807 -0.189829 0.268116 0.250140 -0.178439 0.305807 0.236352 -0.166977 0.343415 0.223764 -0.154974 0.316495 0.222011 -0.141246 0.328223 0.242231 -0.367192 
8.432000 0.203839 0.427046 -0.075431 0.211302 0.450653 -0.101179 0.200665 0.488569 -0.081373 0.211470 0.486143 -0.110139 0.222505 0.474152 -0.136630 0.253877 0.430473 -0.222023 0.285863 0.372900 -0.269048 0.312135 0.297855 -0.275375 0.283662 0.431927 -0.142629 0.270035 0.395971 -0.185625 0.255148 0.363387 -0.230902 0.217327 0.347504 -0.233138 0.179218 0.332614 -0.235715 0.142527 0.315996 -0.236349 0.155104 0.293122 -0.232864 0.196331 0.477019 -0.179211 0.184285 0.420761 -0.177449 0.173150 0.364333 -0.176293 0.165086 0.323886 -0.175663 0.158918 0.283526 -0.173976 0.154089 0.243191 -0.173171 0.177858 0.240180 -0.184106 0.363744 0.247438 -0.278684 0.363115 0.296687 -0.237323 0.363167 0.346150 -0.197200 0.341514 0.321449 -0.170918 0.316005 0.299915 -0.147004 0.289490 0.279090 -0.123293 0.299856 0.307525 -0.123002 0.304554 0.225396 -0.281157 0.269611 0.253158 -0.234214 0.233594 0.280646 -0.187932 0.269090 0.263356 -0.174369 0.304501 0.245709 -0.161192 0.339799 0.228978 -0.147681 0.312644 0.231459 -0.134335 0.331595 0.245034 -0.361555 
8.468000 0.200592 0.423400 -0.078891 0.209500 0.447490 -0.103723 0.197528 0.485053 -0.083995 0.210117 0.483188 -0.112059 0.221328 0.472150 -0.138910 0.254155 0.432068 -0.225605 0.283263 0.371587 -0.271485 0.310650 0.296600 -0.274245 0.282493 0.433550 -0.145564 0.269365 0.394660 -0.186117 0.254156 0.360904 -0.230350 0.215598 0.346545 -0.232483 0.177556 0.331645 -0.234841 0.141165 0.314011 -0.236067 0.154561 0.291670 -0.232337 0.196285 0.478277 -0.183252 0.182875 0.422379 -0.179869 0.171391 0.366180 -0.177034 0.162529 0.326308 -0.174619 0.157213 0.286004 -0.172865 0.155777 0.245995 -0.175953 0.180055 0.246088 -0.186272 0.362819 0.246973 -0.271872 0.364277 0.298867 -0.233641 0.366044 0.351160 -0.196940 0.342719 0.327790 -0.170782 0.316086 0.307739 -0.147623 0.289251 0.286795 -0.124796 0.299095 0.315393 -0.124210 0.303071 0.223911 -0.279517 0.269456 0.257100 -0.235432 0.234907 0.289560 -0.191458 0.270267 0.272144 -0.177622 0.305557 0.253952 -0.163761 0.340737 0.237238 -0.149949 0.313956 0.239770 -0.135933 0.335713 0.240653 -0.357250 
8.500000 0.195731 0.420916 -0.077734 0.205762 0.445668 -0.101469 0.188451 0.482006 -0.083933 0.204682 0.481172 -0.110113 0.216235 0.470965 -0.137362 0.250731 0.432625 -0.225222 0.282523 0.374524 -0.272016 0.310278 0.299774 -0.277214 0.279446 0.433353 -0.145941 0.266084 0.393817 -0.186140 0.251266 0.358399 -0.229635 0.212640 0.343253 -0.232151 0.174957 0.327909 -0.234718 0.137878 0.311174 -0.234862 0.150094 0.288272 -0.230663 0.191499 0.475362 -0.182800 0.180169 0.418926 -0.180279 0.169138 0.362616 -0.176971 0.160565 0.322686 -0.174214 0.154978 0.282446 -0.171348 0.152752 0.242279 -0.173416 0.176475 0.241584 -0.184899 0.362696 0.250140 -0.278871 0.361626 0.299553 -0.237826 0.360291 0.349338 -0.197953 0.337973 0.328192 -0.169207 0.311097 0.310240 -0.143709 0.283599 0.293201 -0.118215 0.295929 0.320694 -0.120207 0.303282 0.227207 -0.282416 0.267524 0.256371 -0.236838 0.230739 0.285335 -0.191787 0.265407 0.270764 -0.174259 0.300082 0.255710 -0.157006 0.333843 0.240168 -0.139678 0.305577 0.244533 -0.129489 0.333055 0.246280 -0.362063 
8.532000 0.196797 0.423590 -0.073778 0.207587 0.446216 -0.099275 0.195743 0.484723 -0.082329 0.209722 0.481129 -0.109587 0.220299 0.471189 -0.137579 0.251426 0.432305 -0.227471 0.280650 0.371429 -0.272613 0.308857 0.296405 -0.274646 0.281375 0.436070 -0.149100 0.267728 0.393968 -0.186627 0.251510 0.356235 -0.227837 0.213415 0.339332 -0.230351 0.175310 0.324544 -0.234243 0.137502 0.309381 -0.236405 0.148268 0.286072 -0.230947 0.191083 0.471939 -0.185070 0.179209 0.415738 -0.180742 0.168282 0.359138 -0.176720 0.160196 0.318708 -0.174006 0.154930 0.277959 -0.172076 0.152546 0.237291 -0.173698 0.176695 0.236061 -0.184224 0.361181 0.246637 -0.271390 0.362108 0.298054 -0.232557 0.363007 0.349922 -0.195970 0.340264 0.327085 -0.168877 0.314186 0.307769 -0.143989 0.287479 0.289582 -0.118893 0.296718 0.318320 -0.121422 0.302795 0.223745 -0.280354 0.267012 0.252801 -0.235380 0.230375 0.280844 -0.190391 0.265688 0.266232 -0.173443 0.301255 0.251855 -0.156815 0.336663 0.237433 -0.140350 0.309064 0.242656 -0.129023 0.336449 0.242443 -0.358119 
8.568000 0.194938 0.420905 -0.074255 0.206264 0.443802 -0.099257 0.190994 0.481830 -0.083710 0.207115 0.478736 -0.109797 0.217988 0.468762 -0.137479 0.249996 0.430831 -0.226679 0.282511 0.372041 -0.272278 0.309983 0.296989 -0.275661 0.278223 0.434143 -0.147240 0.266607 0.393976 -0.187262 0.253053 0.357863 -0.230573 0.214880 0.341925 -0.232354 0.176728 0.327440 -0.234650 0.139092 0.312353 -0.235453 0.150556 0.289117 -0.231174 0.191200 0.473924 -0.184153 0.181036 0.417405 -0.179994 0.170995 0.360823 -0.176340 0.163411 0.320477 -0.174246 0.157053 0.280122 -0.172418 0.153150 0.239781 -0.172665 0.177663 0.238899 -0.182301 0.361794 0.246711 -0.273482 0.361571 0.297556 -0.234100 0.362026 0.348698 -0.196348 0.338480 0.326976 -0.169122 0.310715 0.308892 -0.144822 0.282679 0.291450 -0.120230 0.295244 0.318880 -0.121265 0.303610 0.224399 -0.281856 0.268060 0.254309 -0.237129 0.231252 0.283096 -0.192680 0.265925 0.268282 -0.175441 0.300516 0.253432 -0.157962 0.334084 0.238337 -0.139693 0.305692 0.242856 -0.129719 0.336655 0.242867 -0.358968 
8.600000 0.192109 0.425648 -0.072480 0.205464 0.447379 -0.097526 0.192970 0.486544 -0.082487 0.209108 0.481967 -0.108347 0.220560 0.472147 -0.135885 0.254317 0.434306 -0.224629 0.285932 0.375594 -0.270899 0.312212 0.300067 -0.274785 0.282973 0.435312 -0.145470 0.269690 0.394633 -0.184681 0.253946 0.358578 -0.227528 0.215547 0.342693 -0.231109 0.177502 0.327930 -0.234711 0.139559 0.312747 -0.237289 0.149748 0.289158 -0.231841 0.193371 0.474484 -0.182424 0.180773 0.418393 -0.179717 0.169266 0.361913 -0.176825 0.160903 0.321663 -0.174847 0.155022 0.281177 -0.172811 0.151053 0.240750 -0.173336 0.175768 0.238400 -0.182189 0.363580 0.249174 -0.274554 0.361808 0.300269 -0.235922 0.360032 0.351691 -0.199169 0.336924 0.329082 -0.172265 0.310337 0.309919 -0.147551 0.283262 0.292141 -0.122539 0.294593 0.320101 -0.123763 0.303805 0.227663 -0.279629 0.266857 0.256332 -0.234865 0.228673 0.283848 -0.190244 0.264052 0.268847 -0.174095 0.300002 0.254757 -0.158608 0.335153 0.240029 -0.143151 0.307306 0.244051 -0.132046 0.335160 0.244770 -0.358417 
8.636000 0.179515 0.424843 -0.067988 0.196241 0.443030 -0.093839 0.183138 0.483831 -0.085494 0.202049 0.475768 -0.108473 0.215522 0.467252 -0.135617 0.255169 0.433104 -0.223682 0.289226 0.374984 -0.268670 0.312497 0.298737 -0.272985 0.273290 0.429027 -0.141530 0.264924 0.390063 -0.183684 0.255851 0.354716 -0.229224 0.217065 0.340752 -0.233452 0.179306 0.325051 -0.235625 0.142646 0.307080 -0.235420 0.155628 0.284672 -0.230492 0.190548 0.472850 -0.186987 0.179189 0.416430 -0.183087 0.169105 0.359953 -0.178618 0.161762 0.319572 -0.175982 0.157094 0.279284 -0.170616 0.153638 0.238984 -0.166333 0.179110 0.236138 -0.172334 0.362102 0.246233 -0.272591 0.358049 0.295145 -0.230956 0.353527 0.344382 -0.190862 0.328200 0.322824 -0.165063 0.300413 0.304187 -0.141162 0.273574 0.285842 -0.116066 0.291874 0.309790 -0.113269 0.300957 0.226855 -0.279053 0.264620 0.256019 -0.233650 0.227497 0.284495 -0.188328 0.260806 0.266886 -0.171696 0.294250 0.249026 -0.155054 0.327248 0.232046 -0.137988 0.299623 0.239154 -0.127170 0.333904 0.243705 -0.357547 
8.668000 0.173898 0.418762 -0.075354 0.192717 0.439365 -0.097713 0.182434 0.479473 -0.083188 0.201384 0.473647 -0.106753 0.214457 0.465282 -0.133903 0.253543 0.433567 -0.221980 0.285415 0.377232 -0.270545 0.311416 0.302273 -0.278551 0.276838 0.428679 -0.140671 0.269143 0.391964 -0.184513 0.260147 0.358994 -0.230994 0.221467 0.345385 -0.231063 0.183330 0.330591 -0.231690 0.147543 0.312584 -0.231723 0.162129 0.291124 -0.227556 0.193596 0.477848 -0.180794 0.181936 0.421600 -0.178281 0.171259 0.365215 -0.175046 0.163527 0.325119 -0.172184 0.158128 0.284926 -0.168236 0.155034 0.244598 -0.167653 0.181399 0.243947 -0.168558 0.362849 0.251745 -0.280925 0.361631 0.299222 -0.237440 0.359800 0.347298 -0.195499 0.336146 0.323691 -0.169844 0.309464 0.303373 -0.146087 0.282232 0.283064 -0.122755 0.297570 0.308984 -0.119640 0.303466 0.230220 -0.287971 0.268616 0.257362 -0.240671 0.233133 0.283978 -0.193738 0.268075 0.266429 -0.178803 0.303425 0.249380 -0.163981 0.339099 0.233878 -0.149039 0.312578 0.239524 -0.135582 0.336164 0.253800 -0.365469 
8.700000 0.170750 0.409480 -0.071564 0.189660 0.430616 -0.093366 0.170213 0.469284 -0.087008 0.194033 0.464565 -0.105987 0.208874 0.458262 -0.132981 0.254074 0.432754 -0.220993 0.288602 0.375931 -0.268306 0.309750 0.298926 -0.277695 0.268669 0.428218 -0.137803 0.266021 0.392075 -0.182802 0.262387 0.359365 -0.230407 0.224046 0.344368 -0.231887 0.186955 0.326448 -0.231559 0.153469 0.305342 -0.229821 0.170828 0.285684 -0.227822 0.188347 0.473037 -0.184857 0.175438 0.417066 -0.181269 0.165025 0.361040 -0.177891 0.156410 0.321291 -0.175327 0.151493 0.281037 -0.171435 0.152414 0.241035 -0.173855 0.178792 0.241410 -0.174682 0.357961 0.244993 -0.282417 0.357927 0.290908 -0.237694 0.356380 0.337866 -0.194699 0.331927 0.317881 -0.166977 0.304566 0.300588 -0.141408 0.277023 0.281766 -0.116370 0.294227 0.306565 -0.115255 0.296447 0.227841 -0.286088 0.264215 0.257269 -0.237767 0.230832 0.285647 -0.189358 0.265234 0.267361 -0.175117 0.299987 0.249066 -0.161243 0.335036 0.232209 -0.147370 0.309114 0.241369 -0.134440 0.329752 0.248402 -0.365603 
8.732000 0.163669 0.408247 -0.086601 0.182019 0.432046 -0.106053 0.165333 0.470062 -0.091825 0.187376 0.467784 -0.113255 0.202381 0.460631 -0.139988 0.248989 0.434844 -0.227181 0.286745 0.377199 -0.270285 0.312621 0.301265 -0.276260 0.261900 0.429918 -0.143982 0.256303 0.392678 -0.188132 0.249884 0.359354 -0.235386 0.210380 0.348545 -0.239123 0.170895 0.338329 -0.243014 0.132596 0.326215 -0.244227 0.143663 0.302641 -0.241481 0.186007 0.483582 -0.193786 0.172873 0.427636 -0.189621 0.162385 0.371990 -0.185016 0.153739 0.332466 -0.182961 0.149042 0.292292 -0.183090 0.146278 0.252595 -0.187881 0.172615 0.251101 -0.189061 0.361933 0.248009 -0.272811 0.363369 0.297256 -0.231652 0.364792 0.346143 -0.190528 0.340815 0.322885 -0.164849 0.313546 0.302445 -0.141310 0.285964 0.282656 -0.117342 0.303347 0.307154 -0.114054 0.302959 0.229491 -0.283522 0.267403 0.260130 -0.238114 0.230828 0.290138 -0.192977 0.265838 0.271431 -0.179213 0.300854 0.252428 -0.165989 0.335897 0.233984 -0.153216 0.309466 0.239142 -0.139613 0.339666 0.249101 -0.360529 
8.800000 0.143698 0.405066 -0.151553 0.169550 0.429123 -0.145378 0.151367 0.454372 -0.113540 0.179461 0.459103 -0.125160 0.196996 0.452440 -0.149755 0.252117 0.428598 -0.229729 0.289999 0.371891 -0.273224 0.316849 0.296595 -0.278543 0.262927 0.418830 -0.146287 0.255314 0.384061 -0.192097 0.247243 0.353612 -0.240993 0.207196 0.344927 -0.247374 0.167327 0.336761 -0.253491 0.127558 0.328553 -0.257381 0.133744 0.303706 -0.251607 0.186999 0.473888 -0.194212 0.172348 0.418157 -0.192375 0.160604 0.362570 -0.191368 0.152279 0.322612 -0.192240 0.149685 0.281895 -0.195035 0.147932 0.241400 -0.199015 0.173158 0.238979 -0.191595 0.368341 0.245874 -0.275686 0.363045 0.291359 -0.230014 0.358606 0.337416 -0.185312 0.334267 0.313410 -0.160750 0.307702 0.291201 -0.138159 0.280588 0.269092 -0.115627 0.297525 0.293371 -0.109541 0.310836 0.224747 -0.289931 0.272490 0.250703 -0.244742 0.232772 0.275128 -0.199776 0.267924 0.258454 -0.184025 0.303391 0.242810 -0.168341 0.338696 0.227451 -0.152620 0.310983 0.231581 -0.141132 0.350280 0.250396 -0.364513 
8.832000 0.141221 0.393444 -0.154997 0.165946 0.418460 -0.148020 0.148764 0.439137 -0.112751 0.175622 0.446991 -0.125643 0.194431 0.444391 -0.150365 0.254681 0.434947 -0.231039 0.293251 0.379298 -0.274897 0.317821 0.303230 -0.279220 0.261113 0.421297 -0.148050 0.254123 0.383460 -0.191743 0.247252 0.348385 -0.238055 0.206969 0.341899 -0.245589 0.166836 0.335530 -0.252261 0.126901 0.327978 -0.256085 0.132965 0.303181 -0.249921 0.185660 0.475015 -0.196680 0.171848 0.419162 -0.193347 0.160135 0.363556 -0.191108 0.151304 0.323766 -0.191054 0.147174 0.283493 -0.195296 0.144602 0.243681 -0.202527 0.170409 0.240881 -0.197998 0.368010 0.251188 -0.275563 0.363199 0.297229 -0.230455 0.359176 0.343738 -0.186757 0.333930 0.318338 -0.164641 0.307317 0.295070 -0.143364 0.280965 0.272089 -0.121257 0.294560 0.298756 -0.116751 0.309865 0.231621 -0.290835 0.269474 0.256364 -0.246753 0.228243 0.279700 -0.202727 0.263549 0.262509 -0.187516 0.299575 0.247099 -0.172586 0.336032 0.232544 -0.157826 0.309611 0.234285 -0.143433 0.349628 0.253337 -0.363066 
8.896000 0.133978 0.390415 -0.147137 0.159330 0.415562 -0.144312 0.143479 0.441146 -0.112163 0.170168 0.446465 -0.126670 0.190768 0.444299 -0.150373 0.256466 0.435418 -0.228458 0.295497 0.378064 -0.271014 0.317860 0.300769 -0.277270 0.252177 0.426362 -0.144748 0.253249 0.386280 -0.186752 0.254323 0.348962 -0.231463 0.214938 0.341249 -0.241648 0.175685 0.334328 -0.251819 0.136444 0.327483 -0.261617 0.139273 0.303031 -0.252329 0.182511 0.472263 -0.205636 0.169841 0.416254 -0.199750 0.160459 0.360028 -0.194444 0.153430 0.320046 -0.191212 0.151784 0.279207 -0.191140 0.151925 0.238547 -0.193086 0.178188 0.238254 -0.190399 0.366108 0.246588 -0.275472 0.362519 0.292639 -0.230781 0.358639 0.340180 -0.187965 0.332263 0.317645 -0.164195 0.304709 0.296108 -0.142653 0.276420 0.273302 -0.122237 0.290548 0.299576 -0.117736 0.307632 0.229604 -0.288402 0.270954 0.257260 -0.242635 0.232127 0.282551 -0.197105 0.267542 0.264787 -0.184262 0.303684 0.248853 -0.171472 0.340018 0.235049 -0.158142 0.312551 0.236856 -0.145239 0.347201 0.250047 -0.362361 
8.928000 0.118698 0.392264 -0.150472 0.145092 0.416448 -0.150225 0.133833 0.441967 -0.116359 0.158935 0.446500 -0.133701 0.179166 0.442890 -0.157675 0.243578 0.428052 -0.236360 0.289142 0.373755 -0.275760 0.317046 0.298675 -0.280780 0.242942 0.418209 -0.152909 0.245375 0.381110 -0.197673 0.247862 0.347085 -0.245163 0.208350 0.339242 -0.254955 0.168960 0.333128 -0.265179 0.129518 0.326510 -0.273658 0.132662 0.303447 -0.261492 0.170130 0.464378 -0.212012 0.160251 0.407648 -0.207742 0.153058 0.351036 -0.201964 0.148015 0.310695 -0.198747 0.149934 0.269978 -0.194998 0.154507 0.229786 -0.193342 0.180634 0.231442 -0.189403 0.368992 0.248604 -0.276341 0.364400 0.293817 -0.230477 0.359997 0.339758 -0.185766 0.334853 0.314996 -0.162948 0.306280 0.292847 -0.142646 0.276917 0.270337 -0.123609 0.291011 0.296581 -0.118633 0.311587 0.226929 -0.293159 0.273226 0.251408 -0.247085 0.234286 0.275176 -0.201100 0.269114 0.257754 -0.184987 0.304586 0.242072 -0.168929 0.340271 0.228291 -0.152181 0.313891 0.235527 -0.139047 0.352892 0.250729 -0.364598 
8.964000 0.120792 0.392705 -0.179039 0.147179 0.416106 -0.172736 0.132593 0.436819 -0.136553 0.159257 0.443336 -0.150543 0.182062 0.440203 -0.171638 0.254620 0.426865 -0.240548 0.299404 0.371353 -0.278471 0.322759 0.294575 -0.283997 0.248484 0.416825 -0.156952 0.249700 0.375711 -0.198249 0.250992 0.337360 -0.242541 0.211629 0.335034 -0.255696 0.172545 0.334425 -0.269336 0.133042 0.332784 -0.279751 0.131574 0.310930 -0.265071 0.177618 0.459038 -0.221256 0.165012 0.403324 -0.212935 0.156882 0.346862 -0.204778 0.151575 0.306488 -0.200691 0.154282 0.265652 -0.197618 0.159641 0.225236 -0.195848 0.184417 0.227101 -0.186979 0.371916 0.241287 -0.280961 0.364121 0.285076 -0.234040 0.356751 0.329801 -0.188534 0.330355 0.307806 -0.164224 0.303011 0.286817 -0.141261 0.275283 0.265650 -0.118625 0.287167 0.293435 -0.117820 0.313794 0.223482 -0.296930 0.275659 0.247644 -0.250823 0.236551 0.270815 -0.204880 0.269188 0.252201 -0.186091 0.302060 0.234340 -0.167191 0.334961 0.216885 -0.148104 0.308112 0.227288 -0.138747 0.356123 0.246650 -0.368746 
8.996000 0.105928 0.376399 -0.148893 0.130831 0.401483 -0.154567 0.119002 0.432616 -0.126092 0.143294 0.434862 -0.144971 0.166094 0.434368 -0.166906 0.239043 0.428878 -0.238882 0.288522 0.378293 -0.277174 0.316075 0.303531 -0.283791 0.233346 0.417855 -0.155697 0.240278 0.375363 -0.195071 0.247054 0.334558 -0.236809 0.208791 0.325530 -0.250421 0.170517 0.317862 -0.263825 0.132047 0.310722 -0.276462 0.130812 0.289011 -0.261728 0.159387 0.452373 -0.221099 0.152067 0.395614 -0.213169 0.146565 0.338999 -0.204249 0.142311 0.298675 -0.198487 0.142007 0.258105 -0.193828 0.143863 0.217647 -0.190850 0.169470 0.218573 -0.184650 0.368331 0.253275 -0.282329 0.363078 0.294869 -0.233289 0.360325 0.336397 -0.184536 0.337049 0.308100 -0.163745 0.310677 0.282764 -0.144354 0.283100 0.259091 -0.124791 0.292199 0.287696 -0.121352 0.312317 0.232042 -0.296932 0.276326 0.244880 -0.244750 0.239694 0.256397 -0.192961 0.275910 0.240678 -0.178482 0.312261 0.226891 -0.163613 0.348642 0.213878 -0.148340 0.322138 0.222721 -0.136413 0.352016 0.258707 -0.368848 
9.032000 0.108284 0.372347 -0.144040 0.131784 0.398198 -0.151910 0.121775 0.429003 -0.122353 0.144135 0.432054 -0.143405 0.166713 0.432001 -0.165649 0.239051 0.429021 -0.238717 0.290441 0.378541 -0.274992 0.319190 0.303996 -0.281776 0.231738 0.421178 -0.155319 0.240841 0.378574 -0.193970 0.249695 0.338037 -0.235228 0.211223 0.329439 -0.247968 0.173136 0.322486 -0.262138 0.135191 0.315279 -0.276110 0.135048 0.294728 -0.259882 0.158364 0.451183 -0.223507 0.154125 0.394301 -0.213605 0.151707 0.337805 -0.203046 0.149252 0.297685 -0.196175 0.148975 0.257480 -0.189798 0.149628 0.217311 -0.184857 0.175463 0.218007 -0.179665 0.372197 0.254535 -0.279755 0.363361 0.297312 -0.232315 0.356892 0.340745 -0.185375 0.333637 0.313237 -0.163461 0.308471 0.287811 -0.143252 0.282829 0.262665 -0.123548 0.289266 0.292194 -0.120875 0.315763 0.232476 -0.295186 0.279693 0.248690 -0.244226 0.242434 0.263045 -0.193691 0.277957 0.246594 -0.178761 0.313825 0.231671 -0.163270 0.349551 0.217753 -0.147162 0.323441 0.228220 -0.135603 0.354931 0.259928 -0.367258 
9.100000 0.109542 0.377855 -0.151420 0.132724 0.404527 -0.157100 0.120472 0.433758 -0.126509 0.143581 0.438182 -0.146409 0.166345 0.437158 -0.167910 0.238562 0.430268 -0.238431 0.289249 0.379532 -0.275280 0.318364 0.305062 -0.281228 0.232142 0.421778 -0.154504 0.243145 0.382803 -0.196173 0.253926 0.345661 -0.239984 0.215710 0.334448 -0.251561 0.177576 0.327107 -0.265629 0.139475 0.322741 -0.281126 0.135565 0.305711 -0.261847 0.157789 0.451284 -0.218907 0.155347 0.394043 -0.210690 0.155835 0.336995 -0.202382 0.156050 0.296226 -0.197579 0.159598 0.255711 -0.191847 0.163985 0.215363 -0.186638 0.189030 0.218263 -0.178882 0.371435 0.255681 -0.277570 0.362244 0.298171 -0.229797 0.353305 0.342263 -0.183724 0.329225 0.315799 -0.161577 0.303472 0.290708 -0.141347 0.276528 0.265763 -0.122349 0.282856 0.295299 -0.120899 0.315409 0.233450 -0.294336 0.277977 0.250054 -0.244441 0.239847 0.265436 -0.194924 0.274713 0.249264 -0.178111 0.309895 0.234763 -0.160802 0.344926 0.220783 -0.143202 0.319416 0.233672 -0.132838 0.355134 0.259092 -0.365434 
9.132000 0.111515 0.382534 -0.159572 0.135734 0.408523 -0.163983 0.125785 0.435882 -0.131068 0.148516 0.440818 -0.151330 0.171711 0.439717 -0.172615 0.246284 0.432424 -0.242206 0.295655 0.378358 -0.276392 0.320773 0.302124 -0.282182 0.236095 0.442259 -0.159007 0.254040 0.394259 -0.186049 0.271780 0.346858 -0.214938 0.235608 0.329422 -0.225654 0.199210 0.313748 -0.237399 0.162202 0.298979 -0.248870 0.136608 0.291578 -0.248637 0.163269 0.447058 -0.233591 0.156335 0.392654 -0.215280 0.150548 0.338022 -0.197212 0.146764 0.299038 -0.184870 0.146127 0.259133 -0.176225 0.147249 0.219016 -0.169401 0.173609 0.219303 -0.169300 0.371068 0.249880 -0.278899 0.363865 0.296539 -0.234932 0.358620 0.344210 -0.192388 0.333487 0.320533 -0.168291 0.307388 0.298160 -0.145842 0.280690 0.276043 -0.123783 0.287019 0.305579 -0.125371 0.316082 0.230313 -0.294391 0.278550 0.246619 -0.245277 0.240034 0.261327 -0.196664 0.275416 0.246061 -0.180065 0.311425 0.233814 -0.162783 0.347586 0.223705 -0.144910 0.325261 0.242059 -0.135392 0.352905 0.252878 -0.366336 
9.164000 0.121190 0.377143 -0.186564 0.141329 0.406732 -0.185036 0.126390 0.426408 -0.148292 0.148642 0.438242 -0.166085 0.172840 0.437719 -0.185848 0.251358 0.435791 -0.249488 0.298338 0.379190 -0.282205 0.320497 0.302121 -0.282563 0.242670 0.450783 -0.166419 0.256961 0.399496 -0.188687 0.270810 0.348760 -0.213279 0.235017 0.333569 -0.228234 0.199785 0.320134 -0.245499 0.163782 0.308478 -0.262186 0.137546 0.308323 -0.266426 0.167863 0.452379 -0.242328 0.157463 0.398698 -0.224158 0.149527 0.344349 -0.207289 0.145187 0.305167 -0.196577 0.146888 0.265251 -0.188834 0.151308 0.225427 -0.182982 0.177529 0.227659 -0.181264 0.369377 0.248880 -0.276754 0.362423 0.296988 -0.234239 0.357226 0.345840 -0.192745 0.331609 0.323328 -0.167876 0.305125 0.302108 -0.144815 0.278531 0.280741 -0.122084 0.284364 0.310316 -0.125172 0.312343 0.229954 -0.288891 0.276417 0.251442 -0.239842 0.239375 0.271227 -0.190884 0.275254 0.255229 -0.176549 0.311799 0.241145 -0.162040 0.348450 0.228253 -0.147092 0.327668 0.247405 -0.136148 0.350980 0.247655 -0.364027 
9.200000 0.139305 0.367114 -0.190383 0.152508 0.400327 -0.188167 0.129243 0.417702 -0.154319 0.150595 0.433486 -0.170014 0.175640 0.433428 -0.188282 0.257155 0.433869 -0.246720 0.303581 0.376205 -0.278995 0.324421 0.298686 -0.280564 0.242338 0.455540 -0.165676 0.259608 0.403929 -0.184641 0.276429 0.353376 -0.206613 0.241323 0.335033 -0.218140 0.206405 0.316858 -0.230925 0.171368 0.298716 -0.241758 0.152788 0.308598 -0.257595 0.172944 0.445842 -0.242357 0.162435 0.394484 -0.218126 0.154507 0.342160 -0.195816 0.149642 0.304327 -0.181178 0.150933 0.265181 -0.170546 0.156376 0.225901 -0.163510 0.182579 0.228885 -0.164753 0.372578 0.244743 -0.276222 0.361222 0.290423 -0.231844 0.350599 0.336950 -0.188290 0.322777 0.317352 -0.163633 0.291906 0.300154 -0.142395 0.260580 0.283130 -0.121951 0.268358 0.311927 -0.127078 0.314001 0.226808 -0.286748 0.273928 0.247793 -0.240143 0.232521 0.266930 -0.193572 0.266691 0.251971 -0.175150 0.301765 0.239135 -0.156807 0.337028 0.227761 -0.138477 0.314639 0.246300 -0.129787 0.354210 0.244080 -0.363140 
9.232000 0.126318 0.362294 -0.193007 0.140286 0.395226 -0.194026 0.120170 0.414959 -0.160141 0.140664 0.429073 -0.178414 0.167612 0.428761 -0.194623 0.255480 0.426591 -0.247059 0.304245 0.369755 -0.277250 0.322808 0.291730 -0.282297 0.230685 0.445823 -0.168828 0.246094 0.391254 -0.179237 0.261798 0.336683 -0.190392 0.228711 0.320550 -0.209028 0.195353 0.304920 -0.227207 0.160730 0.288949 -0.242920 0.156702 0.302810 -0.264950 0.172340 0.439077 -0.256361 0.156037 0.389567 -0.231977 0.141239 0.340025 -0.207333 0.131892 0.304053 -0.190625 0.131718 0.265615 -0.177582 0.136246 0.226500 -0.168030 0.161568 0.225650 -0.175360 0.368813 0.235691 -0.278207 0.359242 0.279232 -0.231545 0.350621 0.323637 -0.185689 0.321582 0.304749 -0.161815 0.290176 0.287808 -0.140437 0.258027 0.271183 -0.119785 0.264622 0.300174 -0.125265 0.311787 0.220664 -0.293270 0.267751 0.235073 -0.248180 0.223071 0.248069 -0.203410 0.253699 0.231583 -0.180039 0.285274 0.217734 -0.156404 0.317213 0.205654 -0.132572 0.300861 0.230553 -0.126885 0.355388 0.241303 -0.365845 
9.264000 0.128155 0.368848 -0.187371 0.145938 0.399594 -0.191824 0.126772 0.425835 -0.162000 0.149559 0.435008 -0.180698 0.176785 0.433221 -0.196359 0.265524 0.425852 -0.246268 0.312489 0.367382 -0.277383 0.329555 0.288775 -0.285454 0.240811 0.451824 -0.169812 0.256269 0.396888 -0.177056 0.272009 0.342045 -0.185292 0.239025 0.324727 -0.203486 0.206436 0.308037 -0.223075 0.173359 0.291648 -0.241606 0.164807 0.303482 -0.263673 0.182442 0.438223 -0.254493 0.166205 0.389938 -0.227340 0.151486 0.340818 -0.201487 0.141379 0.305145 -0.184165 0.136258 0.266977 -0.171137 0.134245 0.227810 -0.160939 0.159230 0.223525 -0.168216 0.374391 0.231561 -0.284562 0.367229 0.275524 -0.238275 0.360400 0.320627 -0.193496 0.331579 0.304035 -0.167769 0.300812 0.289422 -0.144177 0.269647 0.275086 -0.121009 0.276091 0.304196 -0.126304 0.315899 0.218360 -0.297429 0.273442 0.233370 -0.251372 0.230545 0.247361 -0.205549 0.259256 0.229062 -0.181307 0.289455 0.215016 -0.156222 0.319880 0.203202 -0.130763 0.305346 0.229637 -0.126624 0.355837 0.238489 -0.371654 
9.300000 0.130582 0.371838 -0.190878 0.148284 0.402679 -0.194961 0.127410 0.429194 -0.166394 0.150964 0.438284 -0.184134 0.178035 0.435120 -0.199535 0.266085 0.423017 -0.248272 0.311040 0.362742 -0.279352 0.328788 0.283938 -0.285717 0.243666 0.450954 -0.171378 0.259390 0.396444 -0.180672 0.275370 0.342239 -0.191446 0.241383 0.325461 -0.207995 0.207961 0.309403 -0.226593 0.174391 0.294305 -0.245122 0.163705 0.306507 -0.266085 0.183369 0.439569 -0.256074 0.166764 0.390672 -0.230629 0.151944 0.341141 -0.206168 0.141737 0.305199 -0.189522 0.135559 0.267648 -0.175159 0.132140 0.229142 -0.162900 0.156722 0.223760 -0.170748 0.373880 0.226988 -0.283397 0.368036 0.271546 -0.237518 0.361885 0.317358 -0.193429 0.332990 0.301742 -0.167182 0.301713 0.288533 -0.143540 0.269701 0.276057 -0.120698 0.277165 0.304189 -0.128970 0.315082 0.213309 -0.296557 0.273186 0.231537 -0.251200 0.230994 0.249316 -0.205975 0.258765 0.230803 -0.180588 0.287734 0.214536 -0.155210 0.317429 0.201046 -0.129727 0.307602 0.229631 -0.126642 0.356089 0.231703 -0.370574 
9.332000 0.135159 0.376815 -0.183447 0.153012 0.407325 -0.189024 0.131779 0.435337 -0.162435 0.155673 0.443281 -0.180268 0.182281 0.438417 -0.196153 0.268603 0.419353 -0.246555 0.312505 0.357647 -0.277442 0.330033 0.278446 -0.283822 0.246350 0.450112 -0.170765 0.263459 0.396064 -0.179924 0.280469 0.342293 -0.189721 0.245296 0.326755 -0.204455 0.210916 0.311800 -0.221996 0.176586 0.296911 -0.239127 0.165739 0.307402 -0.260849 0.186470 0.437530 -0.254228 0.169491 0.389777 -0.226616 0.154064 0.340982 -0.200180 0.143748 0.305472 -0.182543 0.137531 0.267864 -0.168341 0.134218 0.229209 -0.156681 0.158411 0.223645 -0.165581 0.374697 0.221105 -0.281824 0.369892 0.266446 -0.236949 0.363583 0.313414 -0.194594 0.334614 0.298755 -0.168037 0.302401 0.287183 -0.144539 0.269263 0.276433 -0.122139 0.278066 0.304061 -0.130910 0.314885 0.208042 -0.293937 0.274618 0.229753 -0.248603 0.234081 0.251048 -0.203459 0.262628 0.232078 -0.179696 0.292057 0.215282 -0.155502 0.321627 0.200219 -0.131003 0.310406 0.228261 -0.127406 0.355881 0.224220 -0.368045 
9.368000 0.117246 0.372972 -0.170282 0.137809 0.400198 -0.181193 0.132805 0.429326 -0.148822 0.150450 0.434414 -0.173676 0.176680 0.430572 -0.191229 0.261457 0.416930 -0.249418 0.308041 0.355814 -0.277330 0.327503 0.276959 -0.280757 0.236094 0.442378 -0.173211 0.254659 0.389132 -0.184310 0.273446 0.335977 -0.195585 0.236477 0.324195 -0.209205 0.200256 0.311956 -0.224644 0.164368 0.299721 -0.241458 0.162980 0.312132 -0.264864 0.180636 0.441138 -0.262362 0.162124 0.394698 -0.234610 0.145834 0.348476 -0.207207 0.133339 0.314686 -0.189431 0.126675 0.278153 -0.175741 0.124750 0.239712 -0.166594 0.148248 0.234883 -0.177533 0.373637 0.221035 -0.275776 0.368903 0.267916 -0.232312 0.362506 0.316472 -0.191586 0.333810 0.301871 -0.164554 0.302207 0.289977 -0.140890 0.269417 0.279048 -0.118639 0.276474 0.306545 -0.129139 0.314166 0.205908 -0.289382 0.271021 0.229207 -0.247707 0.227721 0.251993 -0.206058 0.257390 0.233715 -0.182679 0.288093 0.217594 -0.159082 0.319171 0.202626 -0.135319 0.311505 0.231686 -0.131352 0.355526 0.220082 -0.362581 
9.400000 0.125708 0.374967 -0.176202 0.145932 0.402840 -0.186001 0.140172 0.430755 -0.152504 0.157823 0.436948 -0.177056 0.184192 0.432587 -0.193744 0.269058 0.416636 -0.248365 0.312863 0.354736 -0.278946 0.330481 0.275557 -0.283968 0.245549 0.442234 -0.171105 0.260511 0.388187 -0.183476 0.275667 0.334451 -0.196381 0.238909 0.323359 -0.211160 0.203058 0.311185 -0.227928 0.167429 0.299370 -0.245394 0.168776 0.313120 -0.267922 0.188610 0.442109 -0.258240 0.167617 0.394657 -0.233835 0.148612 0.347078 -0.209805 0.134366 0.312731 -0.193610 0.125399 0.275942 -0.180104 0.121553 0.237109 -0.171099 0.144249 0.231241 -0.183148 0.375511 0.218608 -0.280686 0.369919 0.264734 -0.236551 0.362324 0.312636 -0.195070 0.333651 0.302531 -0.166104 0.301955 0.294682 -0.140431 0.269157 0.287381 -0.116112 0.276523 0.313591 -0.129295 0.315503 0.204881 -0.292862 0.272340 0.228459 -0.251312 0.228754 0.251311 -0.209878 0.257955 0.234084 -0.185137 0.287941 0.218456 -0.160472 0.318326 0.203834 -0.135861 0.311459 0.233188 -0.132685 0.356174 0.219643 -0.366932 
9.436000 0.111120 0.374288 -0.167607 0.134587 0.399408 -0.177721 0.132088 0.428455 -0.145125 0.150712 0.432028 -0.169521 0.176768 0.428608 -0.187796 0.261189 0.416026 -0.247721 0.307974 0.356390 -0.278741 0.328888 0.277969 -0.284658 0.240979 0.436833 -0.168797 0.255851 0.383515 -0.184350 0.270634 0.330233 -0.200057 0.232990 0.322346 -0.214774 0.195841 0.313440 -0.230128 0.158753 0.303964 -0.246143 0.165439 0.315550 -0.268870 0.181395 0.444345 -0.256882 0.159479 0.397303 -0.233141 0.139517 0.350631 -0.209562 0.124140 0.317067 -0.193598 0.115153 0.280004 -0.182534 0.111947 0.240628 -0.178396 0.132761 0.235954 -0.193923 0.376049 0.222661 -0.281670 0.370548 0.268973 -0.238018 0.362464 0.317304 -0.197909 0.335066 0.309226 -0.167249 0.304964 0.303586 -0.139697 0.273561 0.299200 -0.113891 0.282030 0.323940 -0.129165 0.316702 0.206898 -0.294351 0.272092 0.228770 -0.253524 0.227061 0.249813 -0.212894 0.256626 0.233843 -0.187863 0.287133 0.220547 -0.162601 0.318150 0.209459 -0.137249 0.313954 0.239537 -0.135574 0.358004 0.224416 -0.367937 
9.468000 0.119825 0.372466 -0.177580 0.141032 0.399687 -0.187120 0.135427 0.427815 -0.153788 0.153691 0.433341 -0.178034 0.180419 0.429210 -0.194114 0.266217 0.413554 -0.246751 0.310651 0.352846 -0.278665 0.330118 0.274209 -0.282881 0.240041 0.432785 -0.168403 0.253878 0.379062 -0.183197 0.268048 0.325525 -0.198055 0.230773 0.319407 -0.214277 0.194233 0.311156 -0.231638 0.157885 0.302631 -0.250042 0.166276 0.317711 -0.270090 0.187287 0.443823 -0.256331 0.162636 0.396876 -0.234713 0.140110 0.349911 -0.213394 0.123486 0.315789 -0.199638 0.113132 0.278406 -0.189918 0.107995 0.238945 -0.185948 0.129853 0.233321 -0.199571 0.376691 0.218573 -0.278898 0.369729 0.265578 -0.236047 0.360260 0.314394 -0.196435 0.332674 0.308865 -0.165372 0.302382 0.305377 -0.137432 0.270875 0.302898 -0.111212 0.279798 0.326646 -0.127733 0.317065 0.202960 -0.290113 0.270983 0.225354 -0.251082 0.224476 0.246902 -0.212636 0.254973 0.232235 -0.188092 0.286974 0.221859 -0.163472 0.319415 0.213799 -0.138881 0.314253 0.243856 -0.138018 0.356997 0.218343 -0.365810 
9.500000 0.128917 0.372550 -0.193829 0.149680 0.401180 -0.199409 0.137307 0.428099 -0.166805 0.158786 0.435327 -0.187743 0.186242 0.430596 -0.202284 0.274756 0.413472 -0.249163 0.318844 0.351352 -0.278786 0.335073 0.271939 -0.282747 0.248209 0.432266 -0.171056 0.260426 0.378812 -0.188615 0.273252 0.325876 -0.207063 0.235921 0.320866 -0.223847 0.199015 0.315125 -0.241281 0.161719 0.310323 -0.259392 0.163438 0.328019 -0.278985 0.196322 0.443921 -0.259283 0.171249 0.397648 -0.236334 0.148948 0.350651 -0.214327 0.132834 0.316359 -0.200361 0.123769 0.278252 -0.192014 0.119954 0.238482 -0.190371 0.143144 0.234314 -0.202219 0.379322 0.214448 -0.278108 0.372200 0.262077 -0.236134 0.362571 0.311726 -0.197841 0.334792 0.311275 -0.166548 0.304814 0.312378 -0.138050 0.273777 0.314078 -0.111040 0.282767 0.335740 -0.130139 0.319237 0.201304 -0.290133 0.273066 0.225908 -0.252477 0.226007 0.249250 -0.215288 0.256402 0.233663 -0.191151 0.288847 0.223479 -0.167123 0.321934 0.216249 -0.143329 0.316681 0.246333 -0.142737 0.361139 0.214402 -0.364517 
9.536000 0.124294 0.374511 -0.163438 0.147446 0.400659 -0.171408 0.139238 0.430307 -0.140168 0.160497 0.434285 -0.162208 0.185846 0.430261 -0.180928 0.267298 0.415727 -0.242429 0.311969 0.355231 -0.274222 0.331265 0.276632 -0.278228 0.249445 0.424244 -0.160478 0.254508 0.371080 -0.181851 0.259550 0.317749 -0.203102 0.222709 0.317600 -0.221224 0.186875 0.317761 -0.241670 0.151159 0.319313 -0.262642 0.155882 0.336695 -0.282085 0.191047 0.455192 -0.243391 0.164181 0.407244 -0.227809 0.140800 0.358162 -0.213131 0.124192 0.322663 -0.203632 0.116911 0.283082 -0.200145 0.114697 0.242656 -0.202273 0.135941 0.238902 -0.217525 0.377867 0.220995 -0.274045 0.363647 0.264455 -0.228749 0.346929 0.309697 -0.185798 0.318482 0.308976 -0.154767 0.287497 0.309014 -0.126224 0.255558 0.309140 -0.098685 0.263187 0.331482 -0.117545 0.318193 0.205507 -0.286183 0.270182 0.226325 -0.248181 0.221226 0.245591 -0.210569 0.251170 0.232063 -0.184488 0.282845 0.223802 -0.158612 0.315204 0.218954 -0.133098 0.307915 0.248584 -0.133175 0.360917 0.220882 -0.360221 
9.568000 0.127611 0.382399 -0.170412 0.152180 0.407285 -0.178104 0.144681 0.437477 -0.147083 0.166466 0.440165 -0.168754 0.191440 0.434640 -0.187179 0.270756 0.413696 -0.247735 0.313228 0.351831 -0.279309 0.333417 0.273365 -0.279033 0.252194 0.418373 -0.165394 0.261057 0.365713 -0.186900 0.270022 0.312844 -0.208460 0.232023 0.314212 -0.224368 0.194954 0.315443 -0.242853 0.158582 0.317359 -0.263484 0.159323 0.335960 -0.282404 0.195570 0.454932 -0.245527 0.168902 0.406250 -0.230613 0.145633 0.356162 -0.216406 0.128993 0.319939 -0.208354 0.119706 0.280470 -0.205278 0.114389 0.240218 -0.206454 0.135279 0.236290 -0.222073 0.380081 0.218233 -0.270251 0.369381 0.264246 -0.226803 0.357013 0.311848 -0.186356 0.328403 0.307221 -0.156090 0.298157 0.304251 -0.127992 0.266882 0.302396 -0.101559 0.275818 0.325574 -0.118871 0.321333 0.201995 -0.285728 0.272874 0.223073 -0.248429 0.223854 0.243056 -0.211420 0.252373 0.228541 -0.183928 0.283747 0.221478 -0.156735 0.315452 0.215997 -0.129978 0.308592 0.245525 -0.131241 0.366377 0.215804 -0.358532 
9.600000 0.114996 0.384498 -0.176136 0.142706 0.406462 -0.181930 0.136864 0.437346 -0.151294 0.160296 0.437605 -0.171353 0.186136 0.432006 -0.188955 0.269334 0.411759 -0.245231 0.311797 0.350676 -0.278660 0.332623 0.272440 -0.279857 0.254165 0.414195 -0.162228 0.261927 0.363740 -0.188979 0.269393 0.312931 -0.215769 0.230605 0.313933 -0.229707 0.192525 0.315818 -0.245905 0.155200 0.318896 -0.264124 0.152947 0.336905 -0.283537 0.195427 0.455631 -0.241710 0.166923 0.407606 -0.229145 0.141824 0.358141 -0.217497 0.124091 0.322261 -0.210817 0.114866 0.282623 -0.209965 0.108948 0.242305 -0.212948 0.130493 0.233624 -0.225496 0.379960 0.217834 -0.272448 0.368384 0.263803 -0.229282 0.355219 0.311102 -0.188539 0.326909 0.305496 -0.158121 0.297314 0.300949 -0.129315 0.266877 0.297085 -0.101670 0.275855 0.321029 -0.117846 0.320521 0.201065 -0.287035 0.272507 0.222910 -0.249332 0.223962 0.243705 -0.211873 0.252221 0.229607 -0.184179 0.281648 0.219117 -0.156372 0.311822 0.211905 -0.128591 0.306050 0.241790 -0.129038 0.366784 0.215848 -0.359426 
9.632000 0.108538 0.386911 -0.151255 0.136155 0.405390 -0.164669 0.136640 0.441245 -0.139581 0.156767 0.436312 -0.162472 0.182371 0.431858 -0.181157 0.264707 0.414881 -0.242457 0.309243 0.354247 -0.275002 0.327416 0.275048 -0.281090 0.245080 0.420950 -0.161146 0.256655 0.371935 -0.189408 0.268230 0.322949 -0.218029 0.229689 0.318976 -0.232320 0.191605 0.316265 -0.248414 0.154078 0.315176 -0.266119 0.151045 0.333039 -0.285726 0.188761 0.452773 -0.244044 0.163878 0.402642 -0.231138 0.141279 0.351936 -0.218854 0.124679 0.315600 -0.211962 0.113896 0.276646 -0.210658 0.107073 0.236965 -0.214355 0.127237 0.233633 -0.231025 0.372139 0.217680 -0.277311 0.366770 0.262220 -0.231687 0.359648 0.308880 -0.189062 0.331296 0.300078 -0.159420 0.300945 0.293188 -0.132059 0.269595 0.287269 -0.105875 0.278993 0.312835 -0.119058 0.313212 0.204825 -0.293002 0.268681 0.227473 -0.252356 0.223679 0.249389 -0.211802 0.248778 0.231870 -0.182811 0.274740 0.215663 -0.153915 0.301235 0.200142 -0.125020 0.300535 0.229964 -0.119867 0.358841 0.221061 -0.363328 
9.664000 0.119034 0.393409 -0.182292 0.146543 0.415371 -0.188782 0.143744 0.443526 -0.155303 0.165222 0.445030 -0.177388 0.190339 0.437776 -0.195058 0.270279 0.409740 -0.252404 0.312417 0.346910 -0.283008 0.329918 0.267714 -0.283873 0.254122 0.418952 -0.170033 0.263037 0.370772 -0.200715 0.272074 0.323508 -0.233062 0.233519 0.317457 -0.247036 0.195365 0.312809 -0.262392 0.157617 0.310063 -0.278996 0.147185 0.327551 -0.296163 0.194501 0.446418 -0.250734 0.169702 0.395683 -0.239020 0.146247 0.344292 -0.228371 0.129593 0.307262 -0.222691 0.116078 0.268726 -0.220560 0.104671 0.229557 -0.220724 0.123675 0.223562 -0.237984 0.374860 0.211016 -0.276733 0.370249 0.258205 -0.233640 0.364258 0.306767 -0.192953 0.337546 0.300976 -0.161151 0.309450 0.296520 -0.130927 0.280553 0.292747 -0.101631 0.288806 0.317251 -0.117341 0.314183 0.197079 -0.291353 0.268931 0.224175 -0.254129 0.223545 0.251237 -0.217205 0.248128 0.233891 -0.187887 0.273354 0.217637 -0.158596 0.298993 0.202174 -0.129368 0.299963 0.232100 -0.124881 0.359293 0.208963 -0.363738 
9.700000 0.128332 0.391192 -0.174287 0.155157 0.414146 -0.180150 0.151150 0.441535 -0.146124 0.172702 0.444143 -0.168024 0.197461 0.437310 -0.186219 0.276206 0.410423 -0.245310 0.317307 0.348447 -0.278845 0.335218 0.269493 -0.281615 0.262170 0.418981 -0.162253 0.270938 0.370058 -0.191405 0.279944 0.322187 -0.222231 0.241449 0.316730 -0.236517 0.203495 0.311573 -0.252210 0.166111 0.307454 -0.270107 0.153409 0.322198 -0.288220 0.200121 0.446955 -0.241894 0.175874 0.395709 -0.231276 0.152358 0.343975 -0.221416 0.135529 0.306828 -0.216083 0.120199 0.268705 -0.213900 0.105662 0.230208 -0.213428 0.122162 0.223003 -0.232722 0.380661 0.213074 -0.276203 0.373589 0.259885 -0.233227 0.363919 0.308291 -0.193490 0.336117 0.304935 -0.162347 0.306592 0.303473 -0.133503 0.276302 0.303084 -0.105929 0.287026 0.325860 -0.122760 0.319254 0.198876 -0.289118 0.272840 0.224260 -0.251901 0.226508 0.250310 -0.215216 0.250974 0.234336 -0.185289 0.277222 0.221741 -0.155496 0.304117 0.211098 -0.126096 0.300798 0.241295 -0.127648 0.363077 0.211157 -0.362264 
9.736000 0.120851 0.384173 -0.148437 0.146833 0.405893 -0.160143 0.141710 0.441165 -0.134989 0.163607 0.438841 -0.156656 0.187742 0.433628 -0.177146 0.265994 0.413662 -0.243486 0.309453 0.353669 -0.278644 0.331871 0.275394 -0.281992 0.256837 0.415686 -0.159985 0.264053 0.366860 -0.189966 0.270941 0.317706 -0.220207 0.231220 0.315479 -0.231397 0.192069 0.315604 -0.245243 0.153926 0.319129 -0.261971 0.155268 0.340953 -0.277581 0.191287 0.454560 -0.235604 0.165490 0.405031 -0.222176 0.142782 0.354092 -0.210641 0.126482 0.317315 -0.205067 0.116336 0.277910 -0.206125 0.108107 0.238145 -0.209732 0.122106 0.233729 -0.231663 0.380033 0.220952 -0.277775 0.372945 0.267152 -0.234526 0.363628 0.315146 -0.194447 0.336108 0.305647 -0.164074 0.306751 0.298374 -0.136572 0.276140 0.291515 -0.110773 0.285521 0.316791 -0.124706 0.320576 0.204056 -0.289418 0.272663 0.224316 -0.251098 0.224772 0.245229 -0.213411 0.251459 0.230207 -0.184875 0.279277 0.218394 -0.156173 0.307541 0.209319 -0.127469 0.302916 0.239279 -0.128261 0.363026 0.219200 -0.362841 
9.768000 0.126111 0.385445 -0.154026 0.152271 0.407366 -0.164841 0.146443 0.442028 -0.138755 0.168574 0.440099 -0.160160 0.192905 0.434364 -0.179609 0.270335 0.411853 -0.243154 0.311733 0.351135 -0.278780 0.330584 0.272339 -0.282042 0.255623 0.412987 -0.159998 0.263922 0.364840 -0.190629 0.272450 0.316737 -0.221848 0.233053 0.315493 -0.234027 0.194310 0.315443 -0.248632 0.156389 0.317791 -0.265577 0.156944 0.338516 -0.282341 0.195815 0.452831 -0.235766 0.170002 0.402758 -0.224109 0.146609 0.351715 -0.214125 0.129504 0.315137 -0.209171 0.116911 0.276557 -0.210044 0.106983 0.237517 -0.214914 0.121994 0.235239 -0.236483 0.375958 0.215858 -0.275851 0.373385 0.263897 -0.233709 0.368702 0.314038 -0.195308 0.340782 0.306365 -0.165000 0.310723 0.300898 -0.137438 0.279581 0.296396 -0.111261 0.290237 0.321126 -0.125109 0.317462 0.201316 -0.290956 0.271563 0.224348 -0.252120 0.225131 0.246413 -0.213509 0.253025 0.231737 -0.185813 0.282033 0.220349 -0.157924 0.311677 0.211241 -0.130082 0.307630 0.241403 -0.130234 0.360745 0.216021 -0.363126 
9.800000 0.116395 0.381695 -0.144516 0.143560 0.400663 -0.158167 0.138820 0.439435 -0.138528 0.161334 0.433312 -0.158759 0.186522 0.428608 -0.177998 0.267726 0.410631 -0.240907 0.310924 0.350029 -0.275432 0.331630 0.271205 -0.278378 0.250017 0.411788 -0.158984 0.260297 0.364036 -0.189968 0.270719 0.316122 -0.221198 0.231606 0.313597 -0.233973 0.192938 0.313446 -0.249041 0.155277 0.316308 -0.265952 0.156337 0.337113 -0.282683 0.193256 0.451692 -0.238327 0.165871 0.402621 -0.226594 0.140793 0.352642 -0.216029 0.122640 0.316780 -0.210487 0.110265 0.278184 -0.211077 0.101755 0.238872 -0.216394 0.118994 0.236381 -0.236221 0.377955 0.215405 -0.271321 0.374349 0.262862 -0.229005 0.368222 0.312501 -0.190797 0.339573 0.301561 -0.162147 0.308926 0.293144 -0.136108 0.277333 0.285455 -0.111163 0.286643 0.311426 -0.123632 0.319418 0.200258 -0.287932 0.272383 0.222748 -0.250023 0.224821 0.244420 -0.212332 0.253177 0.228250 -0.185885 0.282565 0.214823 -0.159284 0.312591 0.203619 -0.132608 0.308132 0.233580 -0.131247 0.364407 0.214948 -0.358681 
9.836000 0.126530 0.385814 -0.175794 0.153324 0.408972 -0.181064 0.145996 0.438710 -0.149543 0.169280 0.440345 -0.169690 0.194164 0.433957 -0.187842 0.273158 0.410208 -0.247408 0.309851 0.346933 -0.283781 0.327661 0.267832 -0.286401 0.253621 0.416149 -0.165224 0.263103 0.365717 -0.191239 0.272785 0.315222 -0.217382 0.233671 0.314846 -0.230478 0.195118 0.315492 -0.245867 0.157652 0.318896 -0.263782 0.163280 0.336493 -0.283131 0.200206 0.454038 -0.245133 0.167798 0.408263 -0.232796 0.137998 0.360814 -0.222328 0.116941 0.326357 -0.216745 0.101821 0.288525 -0.216365 0.089370 0.249805 -0.218871 0.109733 0.242690 -0.234056 0.372726 0.211164 -0.280566 0.370866 0.258910 -0.237836 0.367729 0.308236 -0.197965 0.341388 0.299798 -0.166468 0.313465 0.293192 -0.136882 0.284604 0.287590 -0.108454 0.293861 0.312823 -0.122402 0.313124 0.197050 -0.295282 0.270198 0.221278 -0.253694 0.226818 0.244711 -0.212204 0.253824 0.228062 -0.184711 0.282098 0.214277 -0.157059 0.310714 0.201783 -0.129359 0.305610 0.231694 -0.128826 0.357015 0.210629 -0.367347 
9.868000 0.116605 0.392425 -0.131906 0.144099 0.406867 -0.149805 0.149280 0.445570 -0.129902 0.166981 0.436205 -0.153410 0.190401 0.430409 -0.174558 0.266049 0.409924 -0.243430 0.306049 0.347152 -0.277368 0.323250 0.267691 -0.277697 0.257349 0.410984 -0.159902 0.260167 0.362671 -0.191546 0.262621 0.314165 -0.223455 0.222620 0.315692 -0.233448 0.183171 0.319189 -0.245135 0.144807 0.325953 -0.259497 0.152911 0.344723 -0.276612 0.195519 0.457575 -0.235189 0.163105 0.412101 -0.222557 0.133583 0.364790 -0.212068 0.112649 0.330462 -0.206756 0.098561 0.292420 -0.209145 0.088276 0.253662 -0.216341 0.109519 0.248789 -0.231207 0.367371 0.210455 -0.269297 0.367668 0.258724 -0.227320 0.365970 0.308920 -0.188742 0.337829 0.298770 -0.159268 0.307457 0.291126 -0.132444 0.276070 0.284620 -0.106737 0.285791 0.310540 -0.118989 0.307698 0.197079 -0.285462 0.262252 0.222354 -0.247074 0.216640 0.247499 -0.208668 0.244516 0.229949 -0.182616 0.273529 0.214527 -0.156680 0.303192 0.200944 -0.130804 0.302227 0.231258 -0.129736 0.353467 0.207974 -0.356625 
9.904000 0.122568 0.393582 -0.145991 0.150129 0.410023 -0.161882 0.151786 0.448148 -0.140184 0.171064 0.440497 -0.163003 0.195424 0.434579 -0.182272 0.272658 0.412693 -0.245556 0.312672 0.350234 -0.279707 0.330176 0.271127 -0.281655 0.255885 0.418817 -0.163020 0.259001 0.369036 -0.192006 0.262476 0.319694 -0.221702 0.223348 0.320535 -0.234433 0.184844 0.321922 -0.248865 0.146669 0.323434 -0.264469 0.154375 0.342290 -0.281171 0.200018 0.456421 -0.241608 0.168247 0.410378 -0.228497 0.138238 0.363358 -0.217253 0.116627 0.329409 -0.211016 0.099550 0.292570 -0.211134 0.085767 0.254643 -0.215795 0.105670 0.248005 -0.231777 0.375089 0.214424 -0.275245 0.371058 0.261895 -0.232458 0.365314 0.310817 -0.192270 0.337269 0.300348 -0.162830 0.307614 0.291666 -0.135342 0.277193 0.283839 -0.108737 0.286351 0.309943 -0.121012 0.314372 0.200553 -0.289889 0.268799 0.225746 -0.251516 0.223003 0.250826 -0.213426 0.249454 0.232796 -0.186281 0.276801 0.216553 -0.159105 0.304777 0.202069 -0.131918 0.302525 0.232288 -0.130402 0.358754 0.212404 -0.361767 
9.936000 0.127080 0.395613 -0.149549 0.154932 0.413093 -0.163676 0.153893 0.450918 -0.141539 0.174667 0.444086 -0.163263 0.198688 0.437197 -0.182447 0.274199 0.410485 -0.245352 0.311713 0.348591 -0.282417 0.330053 0.270195 -0.283980 0.260371 0.412435 -0.161863 0.262125 0.362708 -0.190847 0.264255 0.313254 -0.220666 0.225036 0.315912 -0.232685 0.186348 0.318492 -0.246246 0.147885 0.321323 -0.260850 0.154624 0.339094 -0.279148 0.202033 0.454876 -0.238041 0.169245 0.409266 -0.225708 0.138342 0.362347 -0.214826 0.116577 0.328293 -0.208935 0.099876 0.291024 -0.208845 0.086009 0.252775 -0.212414 0.106043 0.245536 -0.227974 0.375648 0.214237 -0.277207 0.372074 0.262042 -0.234463 0.366792 0.311239 -0.194387 0.339017 0.301726 -0.164401 0.309200 0.294376 -0.136897 0.278567 0.287625 -0.110443 0.288211 0.313302 -0.123252 0.315261 0.199242 -0.291749 0.268788 0.222678 -0.253108 0.221943 0.245431 -0.214653 0.249195 0.229075 -0.187436 0.278348 0.216432 -0.160304 0.307813 0.204836 -0.133348 0.304394 0.234935 -0.132538 0.359527 0.212543 -0.364407 
9.968000 0.115884 0.393316 -0.126489 0.143656 0.407618 -0.144025 0.146100 0.447697 -0.126618 0.165290 0.437430 -0.148516 0.188737 0.431950 -0.169545 0.264128 0.411002 -0.238202 0.302807 0.350481 -0.277611 0.324427 0.272238 -0.283403 0.253541 0.411122 -0.154718 0.259629 0.363993 -0.187444 0.265770 0.316860 -0.220498 0.226040 0.315070 -0.231044 0.186814 0.315637 -0.244177 0.149038 0.319354 -0.260843 0.157758 0.339029 -0.276544 0.191520 0.454568 -0.228804 0.165740 0.404132 -0.219213 0.140802 0.353935 -0.209622 0.120670 0.318870 -0.205182 0.102340 0.282769 -0.204250 0.086235 0.245727 -0.206763 0.106433 0.237969 -0.221825 0.371914 0.217269 -0.280372 0.369735 0.262783 -0.235609 0.365045 0.310176 -0.193842 0.338469 0.297935 -0.163735 0.309442 0.288215 -0.136076 0.279244 0.279258 -0.109660 0.286953 0.305891 -0.121803 0.312137 0.201404 -0.294375 0.266362 0.223052 -0.254506 0.220145 0.244310 -0.214999 0.248277 0.226344 -0.189341 0.278112 0.212118 -0.163384 0.308292 0.198727 -0.137348 0.305011 0.228605 -0.134484 0.356022 0.217815 -0.365447 
10.000000 0.115951 0.396430 -0.137114 0.144409 0.410550 -0.153626 0.145489 0.451051 -0.136927 0.165733 0.440414 -0.157614 0.189728 0.434257 -0.177384 0.265942 0.410423 -0.241835 0.306317 0.349909 -0.278216 0.324986 0.271289 -0.282033 0.253981 0.410722 -0.158266 0.259075 0.362472 -0.189488 0.264306 0.314297 -0.221320 0.224847 0.314332 -0.232794 0.186170 0.315725 -0.246772 0.148484 0.318969 -0.263359 0.157133 0.338888 -0.278654 0.192685 0.453497 -0.233403 0.166591 0.403434 -0.222406 0.141700 0.353188 -0.211630 0.120807 0.318505 -0.208162 0.102667 0.282369 -0.208671 0.087484 0.245229 -0.212864 0.107820 0.237696 -0.227831 0.367418 0.212655 -0.272511 0.368607 0.262569 -0.231966 0.367667 0.313460 -0.193315 0.340043 0.300228 -0.164489 0.310932 0.288670 -0.137241 0.280957 0.278197 -0.111034 0.288590 0.305279 -0.122182 0.309677 0.200732 -0.290574 0.263355 0.223237 -0.250997 0.216731 0.245176 -0.211518 0.246544 0.227860 -0.187596 0.277538 0.212821 -0.163861 0.308963 0.198851 -0.140275 0.307079 0.228993 -0.137214 0.354010 0.214858 -0.362961 
10.032000 0.121254 0.394952 -0.139487 0.149778 0.410153 -0.154879 0.152232 0.448398 -0.133643 0.171779 0.439698 -0.155855 0.195318 0.433822 -0.176180 0.269700 0.410787 -0.242980 0.308512 0.349450 -0.280090 0.328684 0.271335 -0.282830 0.255903 0.414643 -0.159749 0.263169 0.366090 -0.189907 0.270564 0.317564 -0.220412 0.230991 0.315918 -0.231742 0.192009 0.315588 -0.245402 0.153642 0.316742 -0.261377 0.159584 0.336128 -0.278587 0.196101 0.452444 -0.236404 0.168430 0.403415 -0.224196 0.141865 0.353918 -0.212917 0.120922 0.319126 -0.208296 0.102501 0.282663 -0.207795 0.085827 0.245382 -0.209818 0.105047 0.236752 -0.225694 0.375807 0.216590 -0.277479 0.371973 0.264252 -0.234688 0.366278 0.313111 -0.194167 0.339499 0.301157 -0.164104 0.310762 0.291056 -0.136173 0.281174 0.281766 -0.109205 0.288742 0.308464 -0.121293 0.314787 0.200192 -0.291060 0.268315 0.223232 -0.252427 0.221476 0.245934 -0.214085 0.250003 0.228131 -0.189101 0.280098 0.213471 -0.164090 0.310587 0.200304 -0.139163 0.307387 0.230383 -0.136797 0.357912 0.214344 -0.363841 
10.100000 0.137231 0.393642 -0.168203 0.164674 0.415665 -0.174746 0.155614 0.449388 -0.148137 0.180211 0.448032 -0.166666 0.204663 0.440466 -0.184894 0.281423 0.411676 -0.244965 0.318375 0.347691 -0.279758 0.331849 0.267933 -0.282627 0.261883 0.419368 -0.162894 0.264821 0.368451 -0.189461 0.268365 0.317730 -0.216421 0.229903 0.319588 -0.230655 0.191767 0.320658 -0.245902 0.153867 0.321661 -0.262281 0.162661 0.337378 -0.281587 0.210276 0.457615 -0.242456 0.175936 0.413064 -0.230398 0.143703 0.367063 -0.220743 0.120574 0.333738 -0.216001 0.102383 0.297299 -0.217422 0.087387 0.259767 -0.222265 0.108415 0.251683 -0.235972 0.373359 0.208749 -0.275328 0.369756 0.256181 -0.232294 0.363797 0.305746 -0.192760 0.335083 0.304006 -0.162277 0.304151 0.304091 -0.134604 0.272368 0.304673 -0.108041 0.281785 0.327593 -0.125394 0.313317 0.198165 -0.292132 0.267563 0.224371 -0.254874 0.220556 0.248559 -0.217730 0.249450 0.230388 -0.193373 0.279363 0.214958 -0.168557 0.309889 0.200995 -0.143744 0.308079 0.231090 -0.139922 0.360277 0.209247 -0.362844 
10.132000 0.142120 0.383344 -0.175232 0.168131 0.407756 -0.178384 0.151978 0.441437 -0.155134 0.179284 0.442002 -0.169448 0.203883 0.434518 -0.187601 0.281916 0.408019 -0.247510 0.319708 0.342255 -0.277735 0.333075 0.262738 -0.272910 0.262892 0.417574 -0.165582 0.266557 0.366258 -0.191143 0.270718 0.315052 -0.216555 0.231980 0.318184 -0.229568 0.193607 0.318990 -0.244368 0.155825 0.319828 -0.261021 0.165199 0.334060 -0.281204 0.212408 0.456892 -0.246750 0.177689 0.413013 -0.234066 0.145059 0.368186 -0.223081 0.121479 0.335583 -0.217099 0.101946 0.300188 -0.216208 0.084921 0.263644 -0.218737 0.105449 0.253923 -0.232133 0.374164 0.204886 -0.256973 0.366307 0.255871 -0.218627 0.356064 0.308704 -0.184442 0.326470 0.313653 -0.155205 0.295461 0.319322 -0.128027 0.264062 0.324937 -0.101271 0.278663 0.344324 -0.119322 0.315106 0.192253 -0.277454 0.264939 0.221331 -0.248993 0.213516 0.248317 -0.220770 0.239491 0.236515 -0.190060 0.267446 0.229446 -0.159891 0.296339 0.225300 -0.130398 0.291207 0.255167 -0.133989 0.366747 0.197474 -0.346172 
10.196000 0.142741 0.382980 -0.171206 0.168253 0.407900 -0.174333 0.153288 0.439598 -0.147750 0.179570 0.441499 -0.163765 0.203578 0.434628 -0.182833 0.279345 0.409328 -0.246046 0.318139 0.344799 -0.277565 0.333889 0.265853 -0.273511 0.260781 0.418163 -0.163939 0.264208 0.367146 -0.190377 0.268258 0.316128 -0.216049 0.229371 0.318186 -0.228669 0.190719 0.318332 -0.242635 0.152590 0.318771 -0.258396 0.161267 0.333764 -0.278329 0.208980 0.456482 -0.243288 0.176127 0.411327 -0.229581 0.144980 0.365421 -0.217666 0.122432 0.332170 -0.211202 0.103514 0.296444 -0.210220 0.086791 0.259755 -0.212561 0.107414 0.249945 -0.225734 0.377162 0.209483 -0.258850 0.366451 0.259332 -0.219534 0.352927 0.310891 -0.183622 0.323939 0.317229 -0.153893 0.292886 0.323947 -0.126488 0.261311 0.330197 -0.099259 0.274689 0.350657 -0.116925 0.317473 0.194840 -0.277655 0.265271 0.221718 -0.250512 0.212331 0.247576 -0.223685 0.238857 0.237840 -0.192640 0.267649 0.233814 -0.162702 0.297339 0.232990 -0.133869 0.291842 0.262588 -0.139443 0.369459 0.202044 -0.346889 
10.232000 0.146056 0.383808 -0.160345 0.170650 0.409172 -0.166070 0.157936 0.440519 -0.137963 0.182326 0.442887 -0.156678 0.205577 0.436390 -0.176725 0.278368 0.411913 -0.243558 0.318148 0.348360 -0.276201 0.336776 0.269709 -0.274531 0.259034 0.420785 -0.161483 0.265589 0.370471 -0.188324 0.272828 0.320463 -0.215459 0.233998 0.319755 -0.228457 0.195675 0.318878 -0.243522 0.157660 0.318322 -0.259789 0.165283 0.333912 -0.279703 0.206387 0.456700 -0.241093 0.174837 0.410062 -0.229272 0.144544 0.363002 -0.218280 0.122520 0.329297 -0.211550 0.103195 0.293678 -0.208826 0.086222 0.256898 -0.209929 0.105177 0.247715 -0.225793 0.381553 0.214173 -0.260843 0.368671 0.262048 -0.219833 0.352820 0.311818 -0.182415 0.324061 0.318485 -0.152619 0.293061 0.325722 -0.125177 0.261448 0.332732 -0.098325 0.273382 0.355528 -0.114159 0.323118 0.198393 -0.281738 0.270950 0.224626 -0.254293 0.217516 0.248857 -0.227205 0.243233 0.238458 -0.195644 0.271044 0.234568 -0.164687 0.299715 0.234136 -0.134518 0.292264 0.263438 -0.139063 0.376136 0.209281 -0.348947 
10.296000 0.137229 0.384230 -0.162429 0.162832 0.408464 -0.168642 0.150398 0.441613 -0.142875 0.175516 0.442185 -0.160793 0.199704 0.436077 -0.180279 0.276300 0.412377 -0.244942 0.319048 0.349859 -0.275849 0.338649 0.271331 -0.273570 0.256768 0.420046 -0.163196 0.263821 0.368808 -0.188307 0.271214 0.317610 -0.213584 0.232452 0.318043 -0.227168 0.193996 0.318369 -0.242070 0.155889 0.318962 -0.258292 0.161844 0.334344 -0.278929 0.203520 0.455745 -0.244408 0.170979 0.410430 -0.230788 0.140375 0.364297 -0.218319 0.118198 0.331031 -0.210626 0.100281 0.294830 -0.207554 0.084834 0.257435 -0.208055 0.104271 0.248197 -0.223305 0.384195 0.216176 -0.260242 0.369802 0.263101 -0.218932 0.352775 0.311717 -0.181175 0.323583 0.317144 -0.151533 0.292664 0.323454 -0.124196 0.261164 0.329965 -0.097616 0.273568 0.351444 -0.114909 0.325699 0.199955 -0.279758 0.272700 0.224508 -0.251932 0.218314 0.246676 -0.224589 0.244841 0.236530 -0.193631 0.272941 0.231926 -0.163033 0.301831 0.231221 -0.133133 0.293988 0.260488 -0.137162 0.378989 0.211067 -0.347664 
10.328000 0.126626 0.386726 -0.139221 0.153516 0.406782 -0.151809 0.148636 0.444046 -0.129569 0.170983 0.439478 -0.150402 0.194887 0.434120 -0.171034 0.271318 0.413926 -0.239401 0.314477 0.352578 -0.272353 0.335894 0.274111 -0.272135 0.254923 0.417316 -0.157061 0.265109 0.368579 -0.185963 0.275215 0.319629 -0.214647 0.235863 0.318104 -0.226468 0.196805 0.316192 -0.240083 0.158309 0.315199 -0.255198 0.162075 0.329229 -0.277331 0.199564 0.459808 -0.237841 0.169917 0.411632 -0.229202 0.141557 0.363600 -0.219575 0.120874 0.329202 -0.213378 0.102869 0.293370 -0.208443 0.086231 0.256734 -0.205841 0.106304 0.245975 -0.219089 0.382356 0.219203 -0.260225 0.368670 0.265356 -0.218145 0.352713 0.313428 -0.180138 0.323187 0.315738 -0.150554 0.292304 0.319399 -0.123213 0.260924 0.323863 -0.096850 0.275783 0.343846 -0.114053 0.325177 0.202642 -0.279929 0.273160 0.225484 -0.249490 0.220472 0.247281 -0.219631 0.246470 0.236871 -0.188299 0.273985 0.231653 -0.157312 0.302207 0.230479 -0.126979 0.294940 0.259807 -0.131439 0.376127 0.216584 -0.348277 
10.360000 0.130848 0.388497 -0.144732 0.157348 0.409401 -0.156663 0.149970 0.446631 -0.134829 0.173082 0.442617 -0.154861 0.197089 0.436817 -0.174614 0.272475 0.414127 -0.240457 0.315039 0.352474 -0.273399 0.335873 0.274003 -0.273723 0.250848 0.417646 -0.158856 0.263896 0.369466 -0.187417 0.277384 0.321379 -0.215939 0.238016 0.318643 -0.227477 0.199089 0.315543 -0.240848 0.160500 0.313435 -0.255413 0.164193 0.327447 -0.277546 0.200411 0.458668 -0.238721 0.170943 0.410228 -0.229605 0.142761 0.361790 -0.220173 0.122019 0.327198 -0.214339 0.103309 0.291571 -0.209387 0.086049 0.255146 -0.206617 0.106553 0.243997 -0.218831 0.381833 0.218793 -0.261936 0.369235 0.265156 -0.219447 0.354057 0.313658 -0.180912 0.325097 0.317122 -0.150847 0.294121 0.321507 -0.123319 0.262386 0.325659 -0.096905 0.276240 0.345555 -0.114978 0.324872 0.202684 -0.283172 0.273957 0.226233 -0.251560 0.222292 0.248318 -0.220180 0.247229 0.236718 -0.188525 0.275069 0.233843 -0.157356 0.303444 0.233213 -0.126667 0.295715 0.262323 -0.131199 0.376213 0.216954 -0.350059 
10.396000 0.127599 0.383817 -0.130518 0.153308 0.402543 -0.147050 0.148383 0.442578 -0.129915 0.169877 0.435692 -0.150985 0.194146 0.431303 -0.171347 0.271694 0.415623 -0.238970 0.312717 0.354061 -0.274190 0.331823 0.275104 -0.275540 0.253213 0.419145 -0.157048 0.265790 0.371369 -0.186748 0.278624 0.323326 -0.215606 0.239323 0.319838 -0.226941 0.200238 0.315635 -0.239760 0.161715 0.313652 -0.254445 0.167269 0.329414 -0.275090 0.198777 0.458432 -0.235689 0.171469 0.408807 -0.225822 0.144858 0.359616 -0.215763 0.125228 0.324458 -0.209967 0.106903 0.288531 -0.206665 0.088690 0.252500 -0.204454 0.106296 0.234137 -0.211330 0.376935 0.218836 -0.265751 0.365518 0.265876 -0.223591 0.351960 0.315238 -0.185080 0.323924 0.318717 -0.154242 0.293621 0.321767 -0.125734 0.262759 0.325098 -0.097983 0.276108 0.345231 -0.116085 0.320036 0.203836 -0.284213 0.271145 0.227893 -0.249931 0.221250 0.250137 -0.216213 0.249311 0.239205 -0.187022 0.278510 0.234135 -0.157637 0.308382 0.233740 -0.128697 0.299234 0.262632 -0.132700 0.370346 0.218293 -0.352698 
10.428000 0.136033 0.382973 -0.146775 0.159573 0.406618 -0.159775 0.150347 0.442491 -0.136249 0.172264 0.441260 -0.157921 0.196146 0.435789 -0.177822 0.271410 0.415217 -0.243919 0.310577 0.353233 -0.279839 0.329426 0.274583 -0.281715 0.252720 0.421079 -0.161620 0.262661 0.372440 -0.190720 0.273345 0.324022 -0.219516 0.233897 0.321220 -0.230303 0.195003 0.318955 -0.243540 0.156554 0.317523 -0.259090 0.162982 0.334789 -0.278189 0.198333 0.458039 -0.239933 0.169655 0.409607 -0.228312 0.142189 0.361224 -0.217235 0.122066 0.326471 -0.210753 0.103851 0.290595 -0.206738 0.085881 0.254536 -0.203696 0.105231 0.238301 -0.211209 0.375119 0.218792 -0.273218 0.364053 0.265864 -0.230618 0.350586 0.315127 -0.191091 0.324290 0.321022 -0.159132 0.295391 0.326255 -0.128765 0.265839 0.330848 -0.098850 0.275557 0.351261 -0.118824 0.316742 0.203193 -0.289403 0.270295 0.228864 -0.252878 0.222903 0.253324 -0.216551 0.249889 0.242958 -0.185874 0.278850 0.238480 -0.156041 0.308872 0.237753 -0.127188 0.300944 0.266806 -0.131952 0.362464 0.217404 -0.361266 
10.464000 0.139719 0.379539 -0.150508 0.162405 0.405410 -0.160421 0.151309 0.438223 -0.133401 0.173589 0.440287 -0.154650 0.197066 0.435145 -0.175120 0.271256 0.415983 -0.243234 0.313290 0.353996 -0.275347 0.332656 0.275189 -0.274893 0.255404 0.422105 -0.160348 0.263741 0.372836 -0.188773 0.272296 0.323903 -0.217859 0.233045 0.322022 -0.229985 0.194392 0.320163 -0.244395 0.156524 0.319975 -0.261257 0.161660 0.338838 -0.279362 0.198134 0.459525 -0.239274 0.171035 0.410380 -0.226565 0.144957 0.360858 -0.214838 0.123887 0.326374 -0.209615 0.104779 0.290667 -0.208291 0.087105 0.254379 -0.209032 0.109130 0.243317 -0.218353 0.376117 0.218349 -0.260080 0.365270 0.267415 -0.219992 0.351618 0.317701 -0.182890 0.322262 0.320191 -0.152898 0.291599 0.323707 -0.124661 0.260521 0.327592 -0.097441 0.271187 0.347645 -0.117433 0.318373 0.204169 -0.281137 0.269280 0.228523 -0.246546 0.220210 0.252989 -0.212093 0.245159 0.240539 -0.180803 0.273675 0.236230 -0.150548 0.302983 0.235128 -0.121145 0.296748 0.264317 -0.127117 0.366952 0.215961 -0.351893 
10.496000 0.141445 0.383103 -0.153905 0.164033 0.409262 -0.163221 0.152964 0.441208 -0.135224 0.175111 0.443850 -0.156539 0.198547 0.437750 -0.176699 0.272245 0.414591 -0.243810 0.312182 0.351222 -0.276647 0.332028 0.272388 -0.276261 0.253055 0.422207 -0.161809 0.263360 0.373325 -0.190428 0.274076 0.324421 -0.219005 0.234874 0.320764 -0.230868 0.196077 0.318146 -0.244932 0.157976 0.317769 -0.260924 0.163782 0.335439 -0.280023 0.198925 0.457073 -0.241447 0.170061 0.408658 -0.229612 0.141795 0.360196 -0.218131 0.121264 0.325599 -0.211478 0.102497 0.289804 -0.208417 0.085319 0.253209 -0.208049 0.106799 0.242423 -0.218843 0.378027 0.216841 -0.266344 0.366273 0.263258 -0.223631 0.352033 0.311523 -0.184407 0.324146 0.315270 -0.153316 0.293979 0.320354 -0.125057 0.262950 0.325973 -0.098031 0.273170 0.345730 -0.118528 0.319947 0.200950 -0.282824 0.272099 0.226365 -0.248242 0.223687 0.250802 -0.214133 0.250062 0.239090 -0.183644 0.277757 0.232534 -0.152993 0.306317 0.230139 -0.122696 0.300846 0.259974 -0.126670 0.366969 0.213934 -0.353776 
10.532000 0.131015 0.384931 -0.148557 0.155445 0.409214 -0.158346 0.146452 0.442618 -0.131594 0.169009 0.443137 -0.152677 0.192860 0.437698 -0.172997 0.268779 0.416816 -0.240570 0.311731 0.354864 -0.272426 0.330461 0.275698 -0.274232 0.248943 0.423063 -0.158949 0.261219 0.374818 -0.187958 0.273892 0.326659 -0.216910 0.234769 0.321677 -0.228467 0.196052 0.317745 -0.242436 0.158801 0.316285 -0.260171 0.167320 0.333845 -0.278310 0.194795 0.458745 -0.238827 0.168748 0.408693 -0.227735 0.143643 0.358785 -0.217072 0.123367 0.323856 -0.212608 0.104502 0.288171 -0.211061 0.085870 0.252385 -0.210144 0.108058 0.239492 -0.216131 0.375526 0.219133 -0.265883 0.365149 0.265595 -0.223158 0.352198 0.314210 -0.184254 0.323718 0.316440 -0.153618 0.293293 0.319831 -0.125487 0.262006 0.323497 -0.098441 0.270558 0.343988 -0.118972 0.317017 0.204831 -0.283004 0.269311 0.229214 -0.247146 0.221177 0.253046 -0.211659 0.246636 0.238661 -0.181444 0.275594 0.233535 -0.151507 0.305159 0.231111 -0.121940 0.298092 0.260346 -0.126594 0.364652 0.218167 -0.353109 
10.564000 0.138380 0.388668 -0.168774 0.162258 0.414739 -0.174434 0.153891 0.442259 -0.141184 0.175595 0.447234 -0.162540 0.198967 0.440589 -0.182528 0.273015 0.416495 -0.248379 0.314037 0.353036 -0.278475 0.332275 0.274375 -0.276766 0.259084 0.429115 -0.166260 0.266844 0.378138 -0.191627 0.274579 0.327504 -0.217900 0.235440 0.323707 -0.229739 0.196815 0.320209 -0.243524 0.158440 0.316625 -0.258830 0.165049 0.332561 -0.279046 0.200412 0.460386 -0.242896 0.173499 0.411659 -0.229808 0.148313 0.362529 -0.217755 0.125595 0.329400 -0.213740 0.105653 0.294673 -0.213775 0.087651 0.259181 -0.216178 0.110752 0.246787 -0.218395 0.377513 0.218691 -0.265438 0.365563 0.266176 -0.223629 0.350972 0.315441 -0.185085 0.323314 0.321351 -0.154081 0.293510 0.327928 -0.125511 0.262881 0.334720 -0.098140 0.271581 0.353391 -0.120283 0.318028 0.203098 -0.282268 0.270653 0.230095 -0.247821 0.222512 0.255877 -0.213683 0.248200 0.243407 -0.182853 0.277209 0.240233 -0.152738 0.306645 0.239223 -0.122969 0.299670 0.268406 -0.128300 0.364960 0.214235 -0.354089 
10.596000 0.147869 0.380894 -0.176726 0.169361 0.409479 -0.178678 0.155803 0.433812 -0.144324 0.178403 0.442469 -0.163451 0.202044 0.436675 -0.183054 0.277295 0.417399 -0.247625 0.315119 0.352495 -0.279038 0.332103 0.273915 -0.273549 0.263497 0.429086 -0.164738 0.268970 0.378361 -0.191387 0.274757 0.327671 -0.217297 0.234962 0.327579 -0.227044 0.195685 0.325907 -0.238973 0.157167 0.324574 -0.253989 0.165036 0.340754 -0.273300 0.204316 0.462382 -0.242526 0.175309 0.415842 -0.225304 0.148965 0.367983 -0.210319 0.125395 0.335305 -0.206796 0.107231 0.299450 -0.209819 0.092776 0.262531 -0.216349 0.116786 0.252531 -0.220330 0.376665 0.218608 -0.258925 0.362679 0.268658 -0.220638 0.346171 0.320231 -0.185223 0.317092 0.326436 -0.155521 0.286080 0.332389 -0.127401 0.254675 0.336465 -0.099247 0.266203 0.356458 -0.118610 0.316984 0.202499 -0.275334 0.267397 0.230482 -0.244801 0.217328 0.258001 -0.214867 0.242934 0.249162 -0.182946 0.270320 0.244894 -0.151889 0.298547 0.244162 -0.121872 0.290844 0.272794 -0.128753 0.365926 0.209772 -0.347288 
10.632000 0.148496 0.383419 -0.183134 0.168977 0.412797 -0.183127 0.156938 0.432627 -0.145546 0.177991 0.444157 -0.164930 0.201904 0.438282 -0.184181 0.278068 0.418319 -0.247749 0.318458 0.353391 -0.276060 0.333741 0.274291 -0.269836 0.260873 0.428754 -0.165404 0.265714 0.378341 -0.192804 0.271109 0.328028 -0.219939 0.231451 0.329060 -0.230211 0.192182 0.329377 -0.242621 0.153423 0.330126 -0.257028 0.160835 0.347530 -0.275520 0.205530 0.464035 -0.243853 0.175082 0.418762 -0.225885 0.147772 0.371763 -0.210893 0.123743 0.339749 -0.206504 0.107344 0.303376 -0.210504 0.097802 0.265707 -0.220710 0.122386 0.259593 -0.227874 0.376677 0.217791 -0.254029 0.362883 0.268310 -0.216841 0.346965 0.320382 -0.183189 0.316732 0.326448 -0.154856 0.285131 0.332369 -0.127882 0.253323 0.337639 -0.100794 0.263738 0.359077 -0.119265 0.317309 0.203378 -0.272326 0.266052 0.232198 -0.245205 0.213620 0.259416 -0.218735 0.238915 0.249058 -0.187021 0.266738 0.245099 -0.156281 0.295193 0.243794 -0.126340 0.287924 0.272803 -0.132153 0.368671 0.208879 -0.342426 
10.668000 0.148017 0.387136 -0.174762 0.170494 0.414815 -0.178084 0.163284 0.437164 -0.140807 0.183314 0.446092 -0.162509 0.206567 0.439858 -0.182597 0.280050 0.418245 -0.249378 0.319265 0.352872 -0.278360 0.334555 0.273819 -0.271596 0.263737 0.429271 -0.167074 0.268617 0.378507 -0.193855 0.273909 0.327851 -0.220614 0.234323 0.328572 -0.231668 0.194982 0.328357 -0.243780 0.155852 0.328591 -0.256926 0.161464 0.344968 -0.276880 0.207934 0.463758 -0.244984 0.176257 0.418594 -0.228553 0.147132 0.371600 -0.215502 0.123967 0.338916 -0.209237 0.107149 0.302247 -0.211202 0.096037 0.264116 -0.219409 0.118887 0.258013 -0.231055 0.376891 0.217418 -0.253878 0.363583 0.267907 -0.216062 0.348243 0.320003 -0.181801 0.317780 0.326353 -0.153679 0.285735 0.333090 -0.127571 0.253290 0.339613 -0.101836 0.261766 0.362310 -0.119860 0.318895 0.202700 -0.275261 0.267805 0.231700 -0.248653 0.215577 0.258850 -0.222459 0.239966 0.248919 -0.189834 0.266218 0.244165 -0.157722 0.293480 0.243210 -0.126507 0.287857 0.272638 -0.132602 0.370958 0.208639 -0.343472 
10.700000 0.145178 0.387903 -0.176825 0.168016 0.415352 -0.179483 0.161654 0.436495 -0.141331 0.181503 0.445900 -0.162991 0.204828 0.439244 -0.182795 0.278788 0.416419 -0.248311 0.318781 0.351156 -0.276329 0.334724 0.271973 -0.270218 0.264957 0.428016 -0.165600 0.267908 0.377329 -0.192975 0.271110 0.327135 -0.221197 0.231231 0.327332 -0.231617 0.191539 0.326396 -0.242477 0.151902 0.325209 -0.253906 0.156430 0.341494 -0.274173 0.206606 0.462118 -0.243930 0.176370 0.416656 -0.225969 0.148683 0.369745 -0.210331 0.124184 0.337933 -0.206068 0.106341 0.302000 -0.209927 0.093490 0.264742 -0.218827 0.115748 0.257842 -0.231147 0.375207 0.214796 -0.250105 0.363100 0.266008 -0.213142 0.348516 0.318349 -0.179034 0.317285 0.323309 -0.151327 0.284553 0.328955 -0.125643 0.251473 0.334229 -0.100690 0.257392 0.356101 -0.120691 0.317919 0.201263 -0.273877 0.265725 0.229742 -0.247778 0.212870 0.257495 -0.222359 0.235289 0.245911 -0.188964 0.261452 0.242048 -0.156651 0.288480 0.240479 -0.125217 0.283409 0.269720 -0.131991 0.374055 0.208258 -0.340860 
10.732000 0.144411 0.389229 -0.182528 0.167188 0.416765 -0.184758 0.160174 0.437672 -0.146637 0.180299 0.447204 -0.167984 0.204208 0.440161 -0.186938 0.279880 0.415264 -0.249774 0.318709 0.349363 -0.278175 0.335074 0.270407 -0.271430 0.261972 0.428063 -0.168028 0.266135 0.376472 -0.193405 0.270570 0.325153 -0.219107 0.231096 0.325163 -0.230960 0.191991 0.324779 -0.243830 0.152978 0.323822 -0.257976 0.156824 0.340909 -0.277716 0.207655 0.460517 -0.249856 0.177410 0.415255 -0.231480 0.149613 0.368760 -0.214898 0.123795 0.338013 -0.210667 0.104118 0.303201 -0.212595 0.091071 0.266229 -0.220438 0.113068 0.259598 -0.233295 0.377869 0.214387 -0.253720 0.363625 0.263608 -0.215120 0.347354 0.314262 -0.179879 0.316578 0.319822 -0.151919 0.284297 0.326342 -0.126365 0.251601 0.333322 -0.101354 0.255167 0.356014 -0.120986 0.319858 0.199295 -0.275256 0.267501 0.228230 -0.250689 0.214243 0.256158 -0.226995 0.237004 0.245123 -0.193552 0.261801 0.239219 -0.160508 0.287703 0.237059 -0.128281 0.283082 0.266725 -0.134168 0.375613 0.206767 -0.341787 
10.768000 0.141859 0.384590 -0.181485 0.163219 0.413331 -0.181501 0.157034 0.429660 -0.141190 0.175835 0.442466 -0.162065 0.199748 0.436451 -0.181668 0.276430 0.416102 -0.246490 0.316642 0.351216 -0.275933 0.334116 0.272057 -0.271190 0.260553 0.426400 -0.164195 0.264260 0.375489 -0.190890 0.268295 0.324857 -0.217987 0.228840 0.324918 -0.229169 0.189576 0.324193 -0.241589 0.150769 0.324195 -0.255431 0.158540 0.339385 -0.275473 0.204574 0.462500 -0.244705 0.174010 0.416887 -0.228287 0.145859 0.370301 -0.213653 0.121045 0.338971 -0.208779 0.101967 0.303807 -0.210669 0.088896 0.266641 -0.218580 0.110967 0.259546 -0.231099 0.377536 0.216093 -0.254764 0.363694 0.263849 -0.214103 0.347073 0.313314 -0.177164 0.316053 0.318011 -0.149144 0.283384 0.324091 -0.123915 0.250120 0.330377 -0.099630 0.248682 0.352840 -0.119816 0.319191 0.201022 -0.277285 0.266273 0.227456 -0.251416 0.213187 0.253882 -0.225824 0.235933 0.241635 -0.192085 0.262765 0.237680 -0.159498 0.289881 0.233009 -0.127301 0.286542 0.262952 -0.131145 0.375568 0.209297 -0.342444 
10.800000 0.133213 0.394347 -0.141516 0.157306 0.417136 -0.155040 0.169874 0.439525 -0.119586 0.181002 0.444752 -0.147902 0.203153 0.438827 -0.169907 0.272929 0.417196 -0.243169 0.315569 0.354470 -0.273296 0.334384 0.275794 -0.269542 0.259661 0.424689 -0.160405 0.265846 0.375370 -0.189718 0.272302 0.326132 -0.219336 0.232960 0.323325 -0.230941 0.194090 0.321947 -0.244755 0.155487 0.322410 -0.259768 0.162699 0.338444 -0.279657 0.199373 0.459614 -0.237286 0.174796 0.409584 -0.222559 0.151495 0.359352 -0.208493 0.126976 0.327294 -0.208238 0.105255 0.293515 -0.211434 0.087001 0.258276 -0.217982 0.108863 0.248200 -0.228644 0.378371 0.220088 -0.253734 0.367432 0.267759 -0.212275 0.354303 0.317252 -0.174314 0.323168 0.315970 -0.146245 0.290063 0.316116 -0.121011 0.256275 0.316357 -0.096620 0.250661 0.340070 -0.114500 0.321071 0.204651 -0.277307 0.267401 0.229508 -0.251208 0.213042 0.253484 -0.225866 0.236202 0.239498 -0.193841 0.262456 0.233289 -0.161847 0.289240 0.229011 -0.130237 0.282845 0.258418 -0.134418 0.378185 0.215225 -0.341152 
10.832000 0.133036 0.400861 -0.158349 0.158636 0.423430 -0.169134 0.166833 0.446081 -0.132470 0.181194 0.450954 -0.159335 0.203648 0.444001 -0.180309 0.274209 0.417972 -0.249266 0.314714 0.354761 -0.280740 0.335354 0.276962 -0.276054 0.265254 0.426497 -0.165643 0.268314 0.376384 -0.194010 0.271377 0.326543 -0.223034 0.231546 0.324025 -0.233001 0.192263 0.323043 -0.245483 0.153555 0.323453 -0.260031 0.160506 0.341617 -0.278195 0.201734 0.461643 -0.241273 0.174245 0.413294 -0.226114 0.148514 0.363858 -0.212696 0.123624 0.331547 -0.211962 0.102748 0.296782 -0.215191 0.085730 0.260551 -0.221602 0.108558 0.250089 -0.229547 0.381317 0.223159 -0.260068 0.367902 0.271183 -0.219300 0.352796 0.320332 -0.181032 0.322635 0.318357 -0.151940 0.290997 0.317146 -0.124774 0.258641 0.316096 -0.098520 0.249856 0.338173 -0.117192 0.323292 0.205299 -0.282995 0.269810 0.229412 -0.255756 0.215918 0.253045 -0.228771 0.238737 0.239736 -0.195972 0.262997 0.229257 -0.163360 0.288142 0.220706 -0.130931 0.284201 0.250836 -0.131974 0.379732 0.217341 -0.347790 
10.868000 0.135353 0.393882 -0.163790 0.160713 0.418495 -0.169508 0.164461 0.437263 -0.130016 0.180970 0.445763 -0.154670 0.203056 0.439418 -0.176242 0.272767 0.416985 -0.247893 0.312711 0.352844 -0.278807 0.331725 0.274052 -0.274723 0.261937 0.426667 -0.164702 0.265329 0.376412 -0.192749 0.268884 0.326462 -0.221430 0.229103 0.324448 -0.231748 0.189759 0.323191 -0.243877 0.150852 0.322973 -0.257815 0.157627 0.339811 -0.277217 0.200266 0.461842 -0.241959 0.171892 0.414218 -0.227010 0.145449 0.365822 -0.213374 0.120970 0.333695 -0.210753 0.101122 0.298752 -0.212836 0.085694 0.262155 -0.218914 0.109305 0.252582 -0.225520 0.375590 0.218364 -0.258036 0.364771 0.266063 -0.216445 0.352082 0.315583 -0.178488 0.321442 0.314707 -0.149909 0.289327 0.315080 -0.123501 0.256457 0.315853 -0.098029 0.249213 0.338027 -0.117244 0.319262 0.202803 -0.282935 0.267173 0.228587 -0.255065 0.214396 0.253281 -0.227418 0.238596 0.239195 -0.196013 0.264847 0.229715 -0.164665 0.291867 0.222489 -0.133448 0.287237 0.252499 -0.135170 0.376790 0.214329 -0.346136 
10.900000 0.126131 0.390741 -0.146350 0.152968 0.412372 -0.156083 0.161380 0.434098 -0.119041 0.176711 0.438878 -0.145417 0.199523 0.434317 -0.167148 0.271988 0.418735 -0.239534 0.313634 0.356762 -0.272777 0.330955 0.277419 -0.272882 0.259134 0.426318 -0.156675 0.266027 0.377346 -0.186239 0.272929 0.328369 -0.215683 0.233743 0.323839 -0.227340 0.194982 0.320073 -0.240932 0.156557 0.317164 -0.256040 0.161996 0.333929 -0.275801 0.198778 0.461875 -0.234244 0.171503 0.412473 -0.223705 0.145504 0.362865 -0.213972 0.122632 0.329274 -0.211587 0.102790 0.294067 -0.212737 0.086155 0.257577 -0.217247 0.107777 0.248301 -0.229092 0.373988 0.220007 -0.260524 0.364035 0.266335 -0.217493 0.352648 0.314576 -0.177692 0.321596 0.309970 -0.149912 0.289145 0.306712 -0.124242 0.255748 0.304322 -0.099715 0.250137 0.327536 -0.118240 0.316852 0.206884 -0.283313 0.264368 0.230868 -0.254423 0.211406 0.254557 -0.226309 0.235643 0.238710 -0.196038 0.261497 0.226572 -0.165668 0.288321 0.218051 -0.135486 0.284621 0.248339 -0.136415 0.373047 0.219441 -0.347273 
10.936000 0.131719 0.393088 -0.165444 0.157384 0.417661 -0.169765 0.161751 0.433579 -0.129081 0.178080 0.443486 -0.153308 0.200800 0.438334 -0.174390 0.271998 0.418928 -0.244729 0.313719 0.357064 -0.277347 0.331271 0.278106 -0.277609 0.258349 0.425914 -0.161407 0.266078 0.376278 -0.189261 0.273874 0.326776 -0.217333 0.234881 0.322371 -0.229443 0.196374 0.318192 -0.243720 0.158293 0.314719 -0.259702 0.163503 0.329432 -0.281032 0.198655 0.461703 -0.240089 0.169511 0.412897 -0.231741 0.141661 0.363559 -0.223721 0.121409 0.328338 -0.218179 0.103546 0.291818 -0.214125 0.086458 0.254853 -0.211207 0.106220 0.243774 -0.224716 0.374959 0.221232 -0.265914 0.366031 0.267571 -0.222361 0.355328 0.315725 -0.181705 0.325563 0.313507 -0.152256 0.293776 0.312694 -0.125379 0.261028 0.312299 -0.099762 0.255686 0.335038 -0.118944 0.316986 0.207346 -0.287301 0.264913 0.230310 -0.256823 0.212557 0.253120 -0.226751 0.240043 0.236893 -0.199591 0.269180 0.224699 -0.172374 0.299082 0.216478 -0.145176 0.295080 0.246692 -0.145498 0.371048 0.220548 -0.353562 
10.968000 0.129293 0.394285 -0.151419 0.156044 0.417023 -0.158467 0.162699 0.435787 -0.119637 0.178838 0.442839 -0.145020 0.201144 0.437849 -0.167248 0.271714 0.419607 -0.241735 0.315043 0.357898 -0.273495 0.333379 0.278855 -0.273731 0.255781 0.426474 -0.159530 0.265492 0.377402 -0.188087 0.275175 0.328021 -0.216208 0.236315 0.323491 -0.228818 0.197980 0.320459 -0.243785 0.160170 0.318666 -0.260685 0.167686 0.334798 -0.280461 0.198972 0.463797 -0.240219 0.170391 0.414876 -0.231444 0.143297 0.365644 -0.222630 0.123754 0.330204 -0.217586 0.106388 0.293572 -0.213728 0.089385 0.256687 -0.210381 0.108089 0.240910 -0.220193 0.377320 0.222250 -0.261007 0.368025 0.269011 -0.218251 0.356381 0.317802 -0.179290 0.325592 0.314992 -0.150989 0.292990 0.313920 -0.125327 0.259673 0.313387 -0.100592 0.254018 0.335336 -0.120592 0.319317 0.208121 -0.283829 0.266691 0.232052 -0.255311 0.212966 0.254563 -0.226919 0.243079 0.238231 -0.202773 0.275048 0.226490 -0.178617 0.307623 0.218057 -0.154940 0.302480 0.248065 -0.153070 0.373431 0.220403 -0.349375 
11.004000 0.134301 0.397727 -0.160807 0.160267 0.421197 -0.168278 0.165091 0.441893 -0.129921 0.181422 0.448441 -0.155262 0.204891 0.442996 -0.175537 0.278534 0.421905 -0.243121 0.319523 0.360070 -0.276657 0.335577 0.280952 -0.280214 0.262641 0.429036 -0.160297 0.270174 0.379648 -0.188758 0.277776 0.330547 -0.217680 0.238962 0.326192 -0.230388 0.201069 0.322890 -0.245984 0.163951 0.320574 -0.263857 0.173272 0.335824 -0.283286 0.205139 0.464230 -0.242095 0.174974 0.415981 -0.234382 0.145756 0.367427 -0.226880 0.124683 0.332632 -0.222343 0.105286 0.296875 -0.219002 0.086369 0.260864 -0.216111 0.106917 0.246964 -0.225026 0.378083 0.222951 -0.270186 0.367438 0.267495 -0.224837 0.354528 0.314175 -0.182469 0.324701 0.314051 -0.152950 0.292888 0.314887 -0.125779 0.260489 0.315637 -0.099375 0.254589 0.337978 -0.118855 0.319823 0.211259 -0.294699 0.268387 0.234635 -0.263424 0.216289 0.257266 -0.232608 0.244771 0.236065 -0.210477 0.275659 0.219810 -0.187579 0.306967 0.205855 -0.164337 0.301160 0.235177 -0.159195 0.375215 0.225851 -0.358315 
11.036000 0.134011 0.390569 -0.152937 0.158564 0.415020 -0.161953 0.163938 0.436966 -0.124400 0.179048 0.443639 -0.150472 0.202262 0.439017 -0.171446 0.275624 0.421605 -0.241305 0.316470 0.360542 -0.276409 0.335481 0.282213 -0.280465 0.260491 0.428691 -0.158578 0.265896 0.378176 -0.185702 0.271525 0.327877 -0.213255 0.233101 0.324834 -0.227802 0.194929 0.322464 -0.243185 0.157236 0.320424 -0.259859 0.162160 0.338175 -0.278917 0.201208 0.462506 -0.239066 0.174893 0.412958 -0.227136 0.149548 0.363789 -0.214883 0.125264 0.331605 -0.212379 0.103697 0.298212 -0.211691 0.086039 0.262988 -0.214434 0.108752 0.251309 -0.220628 0.380845 0.226230 -0.271422 0.364245 0.267464 -0.224590 0.344572 0.310505 -0.180548 0.314483 0.311659 -0.151122 0.282039 0.314030 -0.124464 0.249503 0.316270 -0.097949 0.241450 0.339055 -0.116117 0.321413 0.212105 -0.294617 0.268514 0.233896 -0.263901 0.214688 0.254631 -0.233590 0.243836 0.236132 -0.209773 0.274410 0.220378 -0.186076 0.305561 0.206120 -0.162576 0.301845 0.235742 -0.156843 0.378202 0.229653 -0.359026 
11.068000 0.137256 0.389196 -0.153847 0.161887 0.413698 -0.162498 0.162267 0.439302 -0.126924 0.180011 0.444094 -0.151718 0.203036 0.439239 -0.172834 0.275819 0.420220 -0.242856 0.317260 0.358728 -0.276478 0.334999 0.280010 -0.277876 0.260500 0.430789 -0.160490 0.266945 0.378793 -0.184233 0.273485 0.326892 -0.208287 0.235198 0.323457 -0.223027 0.197691 0.320865 -0.240750 0.160742 0.319372 -0.260366 0.160668 0.338746 -0.278662 0.199461 0.456619 -0.240498 0.173125 0.407491 -0.226030 0.147942 0.357984 -0.212357 0.123539 0.325464 -0.210574 0.102592 0.290975 -0.212249 0.085905 0.254838 -0.217744 0.108800 0.244581 -0.225689 0.378999 0.223215 -0.266624 0.367088 0.268316 -0.222016 0.352863 0.315539 -0.180717 0.322140 0.314213 -0.151998 0.289692 0.313729 -0.125911 0.256334 0.313277 -0.101251 0.248859 0.336401 -0.119221 0.321474 0.209152 -0.288414 0.270324 0.232223 -0.256268 0.217816 0.252761 -0.224204 0.250343 0.238589 -0.201100 0.284291 0.228959 -0.178537 0.318493 0.219904 -0.156392 0.316521 0.249523 -0.149193 0.375631 0.224754 -0.355627 
11.104000 0.137965 0.389183 -0.155248 0.162468 0.413952 -0.163472 0.162149 0.439355 -0.127729 0.180144 0.444419 -0.152279 0.203343 0.439242 -0.173047 0.276654 0.418851 -0.241699 0.318318 0.357244 -0.274808 0.335389 0.278300 -0.276789 0.262297 0.428753 -0.159060 0.267971 0.376449 -0.182417 0.274026 0.324112 -0.205860 0.235442 0.321225 -0.220333 0.198671 0.319612 -0.239228 0.162275 0.318915 -0.259025 0.162892 0.339157 -0.276067 0.200674 0.456248 -0.236913 0.175101 0.406632 -0.222456 0.150685 0.356476 -0.209112 0.125893 0.324180 -0.209400 0.104479 0.289874 -0.213132 0.086441 0.254257 -0.219756 0.108789 0.243644 -0.228786 0.379382 0.221127 -0.267731 0.367417 0.266265 -0.223394 0.353327 0.313360 -0.182159 0.322755 0.310322 -0.153569 0.290459 0.308319 -0.127221 0.257428 0.306427 -0.101862 0.249145 0.329550 -0.119474 0.320412 0.207711 -0.286350 0.270200 0.229604 -0.251808 0.219237 0.250316 -0.217305 0.251675 0.234199 -0.196139 0.286895 0.224808 -0.175714 0.322387 0.216303 -0.155967 0.319739 0.245602 -0.148341 0.371498 0.222703 -0.356297 
11.136000 0.142197 0.392875 -0.154080 0.166814 0.417410 -0.162619 0.167503 0.442435 -0.126608 0.185009 0.447465 -0.151504 0.207617 0.441595 -0.172625 0.278779 0.418271 -0.242285 0.317612 0.356029 -0.277696 0.335686 0.277385 -0.280322 0.266006 0.426394 -0.159074 0.272140 0.376524 -0.187186 0.278453 0.327168 -0.216355 0.239415 0.323114 -0.229016 0.200975 0.319351 -0.243652 0.162884 0.316322 -0.260008 0.161478 0.335427 -0.278342 0.203898 0.456947 -0.236940 0.177749 0.406999 -0.224858 0.152534 0.356646 -0.213517 0.127955 0.323931 -0.214040 0.105467 0.289924 -0.217101 0.084975 0.254986 -0.222056 0.106321 0.243282 -0.232151 0.380115 0.220603 -0.271054 0.369299 0.265938 -0.226586 0.356597 0.313387 -0.185171 0.327025 0.311826 -0.155405 0.295111 0.311350 -0.128350 0.262592 0.310772 -0.101943 0.253539 0.334078 -0.118930 0.322137 0.206549 -0.290935 0.273592 0.230739 -0.255996 0.223552 0.252474 -0.221387 0.255823 0.236409 -0.199887 0.289571 0.224443 -0.178438 0.324132 0.215356 -0.157222 0.321191 0.244587 -0.149141 0.371433 0.221728 -0.359950 
11.168000 0.132625 0.401370 -0.124306 0.158825 0.419507 -0.140638 0.165289 0.452803 -0.113239 0.181116 0.448731 -0.139439 0.203479 0.442744 -0.161392 0.274137 0.418323 -0.233847 0.313435 0.357310 -0.271053 0.331082 0.278663 -0.277660 0.261201 0.422300 -0.150812 0.269983 0.372563 -0.178491 0.278791 0.322767 -0.206481 0.240210 0.318693 -0.220725 0.202717 0.316963 -0.238537 0.166536 0.316490 -0.259685 0.172126 0.335603 -0.277524 0.200159 0.458872 -0.229558 0.176417 0.407113 -0.221418 0.153363 0.355378 -0.212869 0.131256 0.321149 -0.214526 0.110521 0.286351 -0.217466 0.090729 0.251182 -0.221180 0.113240 0.238873 -0.227124 0.376712 0.222092 -0.276752 0.365998 0.264182 -0.229456 0.352828 0.307829 -0.184374 0.324327 0.300284 -0.154426 0.293703 0.294171 -0.126553 0.262110 0.287995 -0.099998 0.256497 0.310037 -0.119889 0.314725 0.208505 -0.287342 0.267762 0.229127 -0.247481 0.220367 0.249811 -0.208018 0.248332 0.231631 -0.182680 0.278814 0.217897 -0.157766 0.309935 0.205954 -0.133427 0.306777 0.235917 -0.130106 0.358029 0.225138 -0.362240 
11.200000 0.129486 0.401240 -0.127444 0.155963 0.419389 -0.143278 0.161936 0.452599 -0.115536 0.178128 0.448596 -0.141499 0.201142 0.442517 -0.162463 0.273336 0.417906 -0.232049 0.311964 0.356566 -0.269779 0.329410 0.277777 -0.277197 0.255105 0.421167 -0.149793 0.267087 0.373727 -0.180187 0.279363 0.326331 -0.210795 0.241059 0.320977 -0.224726 0.203335 0.317327 -0.241483 0.166688 0.315968 -0.260763 0.174238 0.334182 -0.278481 0.200332 0.460277 -0.229179 0.174442 0.409284 -0.223587 0.149330 0.358168 -0.218249 0.129005 0.322880 -0.218190 0.110702 0.286747 -0.220322 0.094193 0.249994 -0.224203 0.117307 0.239841 -0.231717 0.374213 0.220699 -0.274050 0.366969 0.264597 -0.227623 0.357469 0.310413 -0.184064 0.328571 0.302198 -0.154761 0.297684 0.295740 -0.127709 0.265740 0.290071 -0.101916 0.261127 0.312969 -0.121105 0.314196 0.207582 -0.289670 0.268663 0.230061 -0.250198 0.222763 0.251913 -0.210751 0.250956 0.234366 -0.184815 0.280408 0.219637 -0.158829 0.310484 0.206213 -0.132879 0.309105 0.235935 -0.126770 0.357236 0.224407 -0.361406 
11.236000 0.144004 0.388514 -0.124394 0.166106 0.412075 -0.139855 0.157059 0.448772 -0.118151 0.178006 0.446941 -0.140784 0.201097 0.441667 -0.162236 0.274393 0.419971 -0.233197 0.313599 0.359238 -0.271022 0.327448 0.280015 -0.279524 0.259073 0.424451 -0.150701 0.267664 0.375837 -0.180413 0.276254 0.327323 -0.210449 0.238747 0.320353 -0.225920 0.201902 0.313904 -0.243400 0.165543 0.308347 -0.262556 0.171464 0.326512 -0.280832 0.201055 0.460983 -0.231497 0.175099 0.409916 -0.227270 0.149456 0.359010 -0.222688 0.130626 0.322810 -0.219617 0.115510 0.285048 -0.218557 0.103906 0.246228 -0.220002 0.128124 0.238410 -0.226775 0.369665 0.220894 -0.277893 0.364621 0.265163 -0.231730 0.357860 0.311499 -0.188224 0.329841 0.307111 -0.157337 0.299657 0.304457 -0.128846 0.268388 0.302561 -0.101744 0.266816 0.325376 -0.121522 0.309826 0.210338 -0.291015 0.264420 0.232081 -0.250835 0.217956 0.252147 -0.211218 0.247730 0.234934 -0.187090 0.278745 0.221773 -0.162294 0.310472 0.210871 -0.137226 0.307244 0.240350 -0.130110 0.351362 0.227110 -0.364742 
11.268000 0.139928 0.393251 -0.124633 0.164082 0.412761 -0.142466 0.159887 0.451962 -0.123460 0.179694 0.445898 -0.146327 0.203496 0.440317 -0.166496 0.278555 0.417784 -0.233129 0.315384 0.357106 -0.272948 0.330132 0.278227 -0.280771 0.261620 0.420276 -0.150514 0.268961 0.372136 -0.181431 0.276799 0.324363 -0.212980 0.238774 0.320095 -0.227935 0.201340 0.317109 -0.244885 0.164605 0.315272 -0.263593 0.173820 0.330342 -0.283233 0.205972 0.460292 -0.228567 0.179280 0.409708 -0.223129 0.153363 0.359127 -0.218560 0.133608 0.323488 -0.216253 0.116691 0.286591 -0.216718 0.102252 0.248745 -0.219340 0.125898 0.239960 -0.226956 0.373501 0.220002 -0.280262 0.368461 0.263981 -0.233767 0.361032 0.309854 -0.189851 0.333506 0.304685 -0.158582 0.303396 0.301483 -0.129924 0.272157 0.299126 -0.102547 0.270712 0.322244 -0.121981 0.312512 0.208499 -0.291594 0.267962 0.231036 -0.250305 0.222257 0.251653 -0.209527 0.252187 0.233157 -0.186561 0.284284 0.220409 -0.162851 0.316878 0.209157 -0.138858 0.310075 0.237941 -0.131920 0.353099 0.225393 -0.366565 
11.304000 0.135324 0.396799 -0.124269 0.161425 0.415124 -0.140597 0.158653 0.454326 -0.121483 0.179298 0.447438 -0.143387 0.202111 0.441158 -0.164839 0.274657 0.417020 -0.235185 0.310717 0.355013 -0.274020 0.325870 0.275767 -0.279881 0.264810 0.419292 -0.151631 0.271977 0.370506 -0.181457 0.279296 0.322397 -0.212709 0.240425 0.317033 -0.225721 0.203263 0.314321 -0.243932 0.167093 0.312792 -0.263706 0.173364 0.331411 -0.281233 0.203991 0.462692 -0.227259 0.179269 0.410983 -0.223710 0.154846 0.359632 -0.219484 0.136517 0.323277 -0.216531 0.120458 0.286142 -0.215037 0.106691 0.248236 -0.215793 0.130157 0.239326 -0.223742 0.369282 0.217622 -0.276172 0.365346 0.262472 -0.229933 0.359211 0.309447 -0.186767 0.331634 0.302811 -0.155860 0.301951 0.297929 -0.127252 0.270842 0.294157 -0.100426 0.272132 0.317976 -0.119022 0.309334 0.205631 -0.290818 0.265339 0.228233 -0.249654 0.220442 0.249142 -0.208633 0.249846 0.232325 -0.183994 0.280489 0.219115 -0.158865 0.311970 0.208750 -0.133614 0.306031 0.238296 -0.129104 0.350469 0.221593 -0.364585 
11.336000 0.131790 0.397953 -0.124562 0.159506 0.415699 -0.138683 0.155066 0.455366 -0.120806 0.177663 0.447786 -0.140403 0.201457 0.441524 -0.160541 0.276788 0.416848 -0.226766 0.312680 0.356532 -0.268685 0.329509 0.277881 -0.279640 0.262920 0.416511 -0.143569 0.273219 0.370153 -0.176123 0.283521 0.324052 -0.209497 0.244845 0.317994 -0.222739 0.206593 0.312880 -0.237805 0.169321 0.309768 -0.255951 0.173742 0.328706 -0.273941 0.204783 0.462251 -0.221656 0.180473 0.410504 -0.217260 0.157563 0.358661 -0.211859 0.140741 0.321819 -0.207890 0.125422 0.284259 -0.205253 0.110479 0.246584 -0.203943 0.131112 0.237661 -0.217703 0.372071 0.218796 -0.278260 0.367953 0.263345 -0.232270 0.361083 0.309420 -0.188642 0.334243 0.304249 -0.156815 0.305737 0.300664 -0.126778 0.275926 0.298447 -0.098443 0.279036 0.322015 -0.117155 0.312937 0.208233 -0.292383 0.268992 0.229452 -0.249917 0.224324 0.249762 -0.207807 0.252932 0.232654 -0.182402 0.283587 0.220468 -0.156866 0.315073 0.211175 -0.131526 0.309161 0.241010 -0.129185 0.353908 0.227260 -0.366027 
11.368000 0.125707 0.400916 -0.123425 0.153604 0.416903 -0.139229 0.152071 0.457217 -0.122394 0.173409 0.448054 -0.142748 0.196597 0.442253 -0.164012 0.270548 0.419498 -0.233750 0.309664 0.358552 -0.271595 0.325197 0.279239 -0.278524 0.260368 0.421042 -0.150298 0.270837 0.372669 -0.179930 0.281255 0.324153 -0.209838 0.242816 0.317415 -0.222795 0.204894 0.313176 -0.238718 0.168555 0.311584 -0.257990 0.177841 0.328326 -0.276410 0.198304 0.463603 -0.227018 0.174948 0.411494 -0.221497 0.153462 0.359073 -0.215302 0.137588 0.321828 -0.210785 0.124872 0.283555 -0.206212 0.115204 0.244407 -0.204987 0.134058 0.238865 -0.222539 0.368759 0.220964 -0.277177 0.367344 0.265361 -0.231086 0.363858 0.311877 -0.187893 0.337090 0.303693 -0.156652 0.308150 0.297732 -0.127632 0.277755 0.293173 -0.100264 0.281073 0.318039 -0.117185 0.308930 0.209226 -0.289074 0.264513 0.230850 -0.247568 0.219381 0.251261 -0.206483 0.249393 0.233661 -0.182768 0.280504 0.219555 -0.158533 0.312399 0.208009 -0.133949 0.308490 0.238031 -0.131045 0.350693 0.225734 -0.363244 
11.400000 0.130224 0.401935 -0.128060 0.158095 0.418288 -0.143459 0.156169 0.458175 -0.125494 0.177461 0.449444 -0.146023 0.200908 0.443179 -0.166308 0.274630 0.418567 -0.233423 0.311230 0.356995 -0.272500 0.325199 0.277608 -0.279623 0.259239 0.421215 -0.150384 0.270473 0.373686 -0.180801 0.281747 0.326360 -0.212044 0.243355 0.319299 -0.225500 0.205247 0.313507 -0.241040 0.168445 0.309995 -0.259832 0.173677 0.328092 -0.278495 0.201764 0.462580 -0.231025 0.176256 0.411485 -0.225674 0.152626 0.359894 -0.219554 0.135303 0.323169 -0.215109 0.122779 0.284502 -0.212482 0.113761 0.244932 -0.213143 0.134197 0.239648 -0.228926 0.367855 0.218913 -0.277854 0.368105 0.264762 -0.233005 0.366522 0.312617 -0.191003 0.339880 0.304917 -0.159579 0.311073 0.299317 -0.130603 0.280807 0.294047 -0.103508 0.284760 0.318982 -0.120181 0.307689 0.207720 -0.290457 0.264009 0.230810 -0.249165 0.219537 0.252717 -0.208199 0.249435 0.234564 -0.184948 0.281352 0.221325 -0.161420 0.313749 0.209829 -0.137807 0.309643 0.239764 -0.135251 0.348530 0.223534 -0.364311 
11.432000 0.127785 0.405696 -0.125735 0.156012 0.420941 -0.141652 0.155998 0.461000 -0.124094 0.176721 0.451395 -0.144848 0.199999 0.445086 -0.165661 0.273940 0.420445 -0.233803 0.311385 0.359390 -0.273684 0.325194 0.279776 -0.280455 0.263301 0.421171 -0.150193 0.272746 0.373909 -0.181737 0.282105 0.326593 -0.213617 0.243768 0.319495 -0.227318 0.206010 0.313552 -0.243528 0.169704 0.309754 -0.263352 0.172462 0.329992 -0.280276 0.202509 0.465468 -0.225220 0.178154 0.413578 -0.222917 0.155020 0.361500 -0.220084 0.138000 0.324399 -0.218051 0.124203 0.286199 -0.216638 0.113253 0.247264 -0.217357 0.134711 0.241011 -0.231285 0.367934 0.220956 -0.279188 0.368382 0.266185 -0.233931 0.366623 0.313502 -0.191603 0.339956 0.304891 -0.160382 0.311092 0.298516 -0.131430 0.280964 0.293172 -0.103983 0.285744 0.318436 -0.119934 0.307212 0.210058 -0.290353 0.262758 0.232605 -0.249173 0.217618 0.254231 -0.208463 0.247777 0.236286 -0.185524 0.279197 0.221459 -0.162419 0.311297 0.208844 -0.139270 0.308469 0.238967 -0.136249 0.347313 0.225148 -0.365451 
11.468000 0.121861 0.403448 -0.126368 0.150465 0.418608 -0.141684 0.152011 0.457502 -0.121985 0.172253 0.448380 -0.143460 0.195534 0.442940 -0.164747 0.270131 0.419960 -0.234122 0.307339 0.360599 -0.276379 0.315310 0.281211 -0.289563 0.264141 0.423897 -0.150252 0.313811 0.402861 -0.170549 0.363820 0.382551 -0.190580 0.399652 0.362933 -0.185954 0.435417 0.343250 -0.181415 0.470923 0.323139 -0.177019 0.469922 0.296798 -0.176555 0.196950 0.461029 -0.226524 0.175642 0.407807 -0.227708 0.154638 0.354841 -0.228328 0.138807 0.317282 -0.228642 0.127155 0.278621 -0.229410 0.122492 0.239291 -0.234467 0.143917 0.239675 -0.249883 0.352523 0.218619 -0.290487 0.361558 0.258410 -0.241742 0.366699 0.301746 -0.196586 0.337315 0.291560 -0.168377 0.304715 0.286510 -0.143753 0.269708 0.285250 -0.122324 0.265229 0.312650 -0.134216 0.289417 0.215720 -0.306646 0.243848 0.247831 -0.272447 0.199066 0.281740 -0.238987 0.220609 0.257188 -0.213206 0.244333 0.235232 -0.187642 0.269273 0.217029 -0.161812 0.263207 0.246819 -0.160559 0.340505 0.230102 -0.375904 
11.500000 0.127923 0.403007 -0.131827 0.156173 0.419426 -0.146412 0.155105 0.458362 -0.126384 0.176153 0.450141 -0.147353 0.199154 0.444221 -0.168064 0.271247 0.420192 -0.236209 0.306359 0.359537 -0.277572 0.311262 0.279886 -0.288045 0.259306 0.420658 -0.152237 0.308364 0.399897 -0.173772 0.357660 0.380824 -0.195076 0.394164 0.363548 -0.190310 0.430315 0.344276 -0.185818 0.466254 0.324793 -0.181141 0.462991 0.298613 -0.179533 0.199153 0.463781 -0.227355 0.175938 0.411394 -0.227168 0.153905 0.359009 -0.226873 0.136777 0.322208 -0.226624 0.126426 0.283074 -0.228101 0.122752 0.243682 -0.234842 0.143130 0.243882 -0.251617 0.345395 0.215607 -0.285587 0.355606 0.255094 -0.236759 0.363147 0.297836 -0.191942 0.333382 0.289507 -0.163745 0.300697 0.286156 -0.139708 0.265336 0.286276 -0.120404 0.265891 0.311981 -0.136382 0.284765 0.214806 -0.305441 0.241588 0.250878 -0.272393 0.197773 0.286503 -0.240333 0.218825 0.262680 -0.214295 0.241821 0.240166 -0.188991 0.266074 0.220383 -0.164303 0.258243 0.249740 -0.160766 0.341111 0.228053 -0.371714 
11.536000 0.145509 0.389848 -0.137867 0.168657 0.415365 -0.147585 0.152889 0.450436 -0.126476 0.177911 0.450979 -0.144521 0.201383 0.445062 -0.164802 0.275445 0.422509 -0.232082 0.309636 0.360078 -0.271371 0.312168 0.280818 -0.285170 0.258742 0.430831 -0.149592 0.294184 0.394948 -0.177263 0.330164 0.360519 -0.205678 0.369007 0.347322 -0.207575 0.407750 0.333806 -0.209752 0.446115 0.319874 -0.212075 0.436786 0.295618 -0.207791 0.202838 0.466065 -0.231956 0.180087 0.413749 -0.226715 0.158140 0.361961 -0.220857 0.141179 0.325470 -0.216744 0.129672 0.287376 -0.216102 0.130287 0.249683 -0.227391 0.148510 0.254613 -0.245948 0.343071 0.214945 -0.282756 0.344362 0.248805 -0.228750 0.343361 0.285952 -0.177990 0.311174 0.279725 -0.151992 0.277655 0.279215 -0.128506 0.242939 0.284813 -0.108602 0.255880 0.308024 -0.123205 0.284527 0.218876 -0.309558 0.243713 0.258331 -0.276390 0.203196 0.298571 -0.243778 0.212549 0.275179 -0.210440 0.222714 0.251238 -0.177775 0.233194 0.227902 -0.145273 0.221385 0.255353 -0.149214 0.351371 0.231668 -0.366720 
11.568000 0.144881 0.387895 -0.175840 0.167672 0.415184 -0.171355 0.146503 0.440239 -0.141664 0.174001 0.447481 -0.153611 0.199265 0.442376 -0.171307 0.279600 0.424576 -0.229884 0.311187 0.364469 -0.275245 0.314059 0.285697 -0.293816 0.256825 0.422145 -0.147997 0.290249 0.384967 -0.176067 0.323891 0.349164 -0.205053 0.364160 0.341861 -0.207339 0.403847 0.331167 -0.208777 0.442771 0.319325 -0.211025 0.433523 0.294903 -0.215312 0.210236 0.475435 -0.226702 0.186978 0.423380 -0.228052 0.165803 0.371477 -0.227474 0.149557 0.334617 -0.226996 0.138437 0.296641 -0.228872 0.137146 0.259813 -0.241993 0.155842 0.265296 -0.259829 0.344661 0.219528 -0.294361 0.346485 0.245304 -0.236043 0.343535 0.276835 -0.181919 0.315921 0.277948 -0.151238 0.286185 0.286019 -0.126120 0.255131 0.299342 -0.107041 0.272302 0.317779 -0.124105 0.286440 0.225412 -0.322050 0.248862 0.264922 -0.285772 0.212303 0.305735 -0.249991 0.221831 0.283566 -0.215724 0.232210 0.262412 -0.181207 0.242622 0.241978 -0.146677 0.233304 0.270405 -0.151837 0.355074 0.241265 -0.377062 
11.600000 0.134896 0.393589 -0.147829 0.162984 0.415720 -0.149658 0.151640 0.447336 -0.121551 0.178078 0.447200 -0.137442 0.201983 0.441995 -0.157597 0.277755 0.421927 -0.224413 0.306181 0.364997 -0.275307 0.312543 0.287341 -0.296514 0.262798 0.411872 -0.141890 0.288586 0.372770 -0.175267 0.314242 0.334145 -0.209040 0.355356 0.333976 -0.208374 0.396615 0.329231 -0.207148 0.437114 0.324188 -0.208230 0.432588 0.303028 -0.223564 0.211063 0.474253 -0.215778 0.191109 0.420672 -0.219254 0.171880 0.367502 -0.218941 0.156902 0.329893 -0.218188 0.146945 0.291218 -0.217045 0.145692 0.253713 -0.227485 0.160284 0.259205 -0.248835 0.344074 0.221667 -0.297898 0.347964 0.240898 -0.236986 0.346566 0.267552 -0.179923 0.315858 0.261945 -0.152686 0.282149 0.265426 -0.130599 0.247755 0.275236 -0.113701 0.267016 0.295917 -0.124882 0.287988 0.227948 -0.329202 0.251536 0.264289 -0.288989 0.216373 0.301387 -0.248859 0.216149 0.278902 -0.213817 0.216338 0.256208 -0.178836 0.216792 0.233960 -0.143914 0.209436 0.262444 -0.151255 0.359101 0.248485 -0.379330 
11.668000 0.129781 0.397073 -0.165771 0.158558 0.418232 -0.163142 0.145694 0.447646 -0.133200 0.173391 0.447989 -0.146740 0.197644 0.442485 -0.166221 0.274750 0.422108 -0.230523 0.305481 0.362628 -0.276298 0.307570 0.284275 -0.293143 0.258444 0.411665 -0.148209 0.284910 0.369935 -0.177983 0.311392 0.328859 -0.208545 0.352233 0.331017 -0.206001 0.393444 0.330184 -0.203339 0.434253 0.328558 -0.202146 0.432005 0.307022 -0.217319 0.206391 0.473412 -0.222688 0.183388 0.421124 -0.224827 0.162215 0.369048 -0.223055 0.145895 0.332076 -0.221271 0.135216 0.293897 -0.219064 0.133849 0.256100 -0.228206 0.148932 0.260521 -0.249431 0.335575 0.217187 -0.289465 0.341999 0.239286 -0.229266 0.345186 0.267146 -0.171781 0.313605 0.260469 -0.145506 0.279201 0.261862 -0.123455 0.244010 0.268238 -0.105011 0.262703 0.290590 -0.113483 0.280604 0.224737 -0.324477 0.242717 0.262582 -0.286785 0.205893 0.301268 -0.248636 0.204982 0.276785 -0.214621 0.204585 0.252528 -0.180474 0.204755 0.229020 -0.146114 0.198940 0.258143 -0.152023 0.353012 0.238641 -0.373455 
11.700000 0.129956 0.399282 -0.162859 0.158566 0.420650 -0.160278 0.146704 0.447896 -0.128067 0.173715 0.449440 -0.142877 0.198087 0.444086 -0.162257 0.275368 0.422926 -0.226526 0.306950 0.363772 -0.272260 0.310614 0.285530 -0.288925 0.256960 0.415073 -0.144476 0.283699 0.373904 -0.174773 0.310686 0.333369 -0.205757 0.351818 0.334774 -0.204832 0.392736 0.332438 -0.201780 0.433542 0.329995 -0.199682 0.431469 0.308752 -0.215178 0.204411 0.469143 -0.221101 0.181991 0.416466 -0.222028 0.160812 0.364091 -0.221003 0.144414 0.327144 -0.220074 0.133935 0.288747 -0.221740 0.135030 0.252443 -0.235497 0.154647 0.259328 -0.251870 0.341274 0.219649 -0.286224 0.346389 0.243784 -0.226807 0.347953 0.272420 -0.169767 0.316073 0.262014 -0.145502 0.281046 0.259792 -0.125301 0.244659 0.263986 -0.109807 0.258874 0.288724 -0.120179 0.284179 0.224781 -0.318221 0.245822 0.264386 -0.282717 0.208071 0.304547 -0.247786 0.207289 0.279162 -0.214735 0.206418 0.253772 -0.181709 0.205900 0.229276 -0.148518 0.200499 0.258770 -0.153295 0.354493 0.239737 -0.370264 
11.764000 0.130620 0.395543 -0.176019 0.157443 0.419184 -0.173803 0.143017 0.446549 -0.142455 0.170000 0.449827 -0.157002 0.195532 0.444454 -0.174506 0.276957 0.423810 -0.231545 0.308957 0.364044 -0.276352 0.314189 0.285290 -0.291431 0.259325 0.429387 -0.148804 0.284586 0.385572 -0.176046 0.310050 0.342116 -0.203402 0.351046 0.338703 -0.201055 0.391960 0.332614 -0.197382 0.432396 0.327093 -0.196281 0.429907 0.310701 -0.216900 0.204103 0.466053 -0.229943 0.180934 0.413577 -0.229729 0.157750 0.361522 -0.229032 0.140581 0.324467 -0.228701 0.125589 0.287147 -0.229460 0.116797 0.248838 -0.236347 0.136056 0.247477 -0.254254 0.345096 0.219695 -0.286022 0.349455 0.245175 -0.226865 0.352082 0.273357 -0.168983 0.318201 0.259949 -0.148523 0.281076 0.254026 -0.131935 0.242845 0.251683 -0.117710 0.259297 0.277108 -0.118910 0.289922 0.223554 -0.321349 0.243183 0.257367 -0.291112 0.197429 0.292370 -0.260915 0.190607 0.269983 -0.226249 0.184479 0.248377 -0.190954 0.178658 0.227775 -0.155433 0.173720 0.256357 -0.164419 0.360449 0.238496 -0.371285 
11.800000 0.134689 0.393211 -0.159214 0.160454 0.418077 -0.158586 0.145258 0.446382 -0.128570 0.171934 0.450053 -0.143608 0.195702 0.445147 -0.163731 0.271736 0.426954 -0.229583 0.302783 0.367292 -0.275798 0.310127 0.288265 -0.291195 0.259847 0.427462 -0.145817 0.281220 0.382712 -0.174977 0.302749 0.337995 -0.203693 0.343812 0.338712 -0.200570 0.385238 0.337202 -0.197659 0.425935 0.335184 -0.197981 0.423415 0.319361 -0.219115 0.200241 0.472734 -0.219739 0.182051 0.418469 -0.219229 0.164091 0.365121 -0.217520 0.148181 0.328250 -0.217478 0.134806 0.291216 -0.220149 0.128093 0.254954 -0.232504 0.143797 0.259646 -0.253173 0.341357 0.222727 -0.286153 0.340032 0.249174 -0.227842 0.335670 0.279368 -0.171983 0.299098 0.264224 -0.157713 0.259874 0.256096 -0.146738 0.219858 0.251169 -0.136792 0.230311 0.279367 -0.139409 0.287196 0.226563 -0.321137 0.245105 0.266103 -0.290476 0.203771 0.306185 -0.260832 0.197964 0.283382 -0.226227 0.190113 0.261445 -0.191854 0.179907 0.239914 -0.158273 0.175415 0.268836 -0.167168 0.363754 0.242290 -0.366063 
11.864000 0.135520 0.394414 -0.171821 0.160477 0.419553 -0.166406 0.141142 0.445535 -0.136425 0.169311 0.450672 -0.147869 0.194197 0.446064 -0.166406 0.273916 0.428977 -0.226864 0.304786 0.370859 -0.274933 0.309487 0.292659 -0.292893 0.253414 0.421099 -0.144568 0.279899 0.379777 -0.174407 0.306340 0.338936 -0.204546 0.347249 0.338273 -0.201615 0.388402 0.334834 -0.198615 0.429061 0.331390 -0.198481 0.426251 0.313709 -0.217989 0.201611 0.473477 -0.220134 0.180520 0.420232 -0.220026 0.159980 0.367749 -0.218347 0.143759 0.330820 -0.217079 0.131670 0.293080 -0.219848 0.127357 0.256631 -0.234061 0.142437 0.262028 -0.254991 0.338536 0.226155 -0.288557 0.336590 0.249225 -0.228495 0.332427 0.274627 -0.169544 0.295266 0.260136 -0.156755 0.255442 0.252952 -0.147532 0.214891 0.248554 -0.139787 0.220942 0.277931 -0.143803 0.284859 0.233167 -0.326565 0.243191 0.272298 -0.294627 0.202599 0.312410 -0.262989 0.194290 0.290510 -0.228245 0.184466 0.268428 -0.194244 0.173485 0.246158 -0.161081 0.165788 0.273324 -0.172363 0.362326 0.247141 -0.368545 
11.896000 0.125011 0.401752 -0.167647 0.153016 0.423444 -0.162366 0.138339 0.449753 -0.130474 0.166376 0.452054 -0.143111 0.191728 0.446946 -0.161226 0.272481 0.427161 -0.221160 0.303349 0.370601 -0.271084 0.306441 0.293014 -0.291699 0.251970 0.420684 -0.139399 0.278011 0.378593 -0.168914 0.304339 0.337051 -0.198885 0.345326 0.334691 -0.197338 0.386368 0.330883 -0.195963 0.427179 0.327597 -0.196390 0.424657 0.308809 -0.214763 0.202599 0.475813 -0.217534 0.180544 0.423286 -0.221614 0.159656 0.371042 -0.222987 0.143058 0.334340 -0.223624 0.133013 0.295615 -0.226499 0.128707 0.257692 -0.237104 0.145572 0.261655 -0.257000 0.333175 0.225511 -0.288475 0.332247 0.246759 -0.227631 0.329870 0.270065 -0.167599 0.292090 0.255223 -0.157105 0.251914 0.247720 -0.149900 0.211148 0.242622 -0.143956 0.216303 0.272278 -0.147072 0.281707 0.234908 -0.327976 0.242116 0.275358 -0.296070 0.203786 0.316364 -0.265176 0.196147 0.293254 -0.231178 0.184048 0.271515 -0.197947 0.170253 0.249886 -0.166027 0.162384 0.277014 -0.178091 0.359217 0.248915 -0.368080 
11.928000 0.129394 0.404411 -0.172673 0.157427 0.425745 -0.166208 0.141450 0.452592 -0.135244 0.170089 0.454363 -0.146511 0.196052 0.448917 -0.163332 0.278336 0.427846 -0.219263 0.308531 0.371553 -0.269326 0.308827 0.294548 -0.290184 0.252432 0.421725 -0.138783 0.279354 0.380234 -0.168096 0.306549 0.339577 -0.197963 0.347343 0.335928 -0.195735 0.387832 0.327961 -0.192361 0.427641 0.319177 -0.191549 0.421157 0.299895 -0.208517 0.208406 0.475321 -0.219058 0.182998 0.424196 -0.222539 0.158325 0.373431 -0.223251 0.139309 0.337675 -0.223460 0.126685 0.299867 -0.224783 0.123473 0.262777 -0.236765 0.141901 0.266550 -0.255217 0.333721 0.226330 -0.287542 0.333198 0.248231 -0.226863 0.331442 0.271147 -0.166572 0.293024 0.256650 -0.158891 0.252454 0.250049 -0.154178 0.211592 0.244746 -0.149938 0.216784 0.274514 -0.151523 0.281298 0.238035 -0.326846 0.241649 0.279971 -0.295898 0.203765 0.322954 -0.265277 0.193697 0.298562 -0.232805 0.182269 0.275556 -0.200344 0.170030 0.252567 -0.168612 0.160697 0.279230 -0.180326 0.360653 0.249529 -0.366235 
11.964000 0.129687 0.406848 -0.172575 0.157770 0.427892 -0.165404 0.141648 0.454279 -0.134195 0.170432 0.456090 -0.145114 0.195952 0.450569 -0.162721 0.276819 0.429528 -0.221679 0.307117 0.371766 -0.270009 0.309653 0.294038 -0.289226 0.250590 0.427568 -0.141437 0.276796 0.384050 -0.168809 0.303544 0.340863 -0.196075 0.344475 0.334547 -0.195507 0.384902 0.325138 -0.193270 0.424733 0.316361 -0.193194 0.419437 0.297231 -0.210667 0.207034 0.476865 -0.223131 0.184647 0.424179 -0.224695 0.162258 0.372415 -0.223720 0.144348 0.336187 -0.222957 0.131743 0.298563 -0.224423 0.127052 0.260996 -0.234699 0.147278 0.262284 -0.251582 0.335980 0.226408 -0.285336 0.333137 0.248090 -0.224890 0.329412 0.270281 -0.164804 0.291482 0.253967 -0.158126 0.251475 0.244527 -0.153465 0.210918 0.237604 -0.149062 0.217134 0.267237 -0.148635 0.284298 0.235533 -0.323806 0.247113 0.278281 -0.291338 0.211077 0.321548 -0.260130 0.198312 0.296039 -0.229639 0.184566 0.272103 -0.198547 0.169672 0.248575 -0.168243 0.163089 0.276397 -0.178591 0.362693 0.248762 -0.364485 
11.996000 0.118316 0.412400 -0.156900 0.149008 0.430721 -0.155135 0.141298 0.458054 -0.121954 0.167691 0.457243 -0.137915 0.192947 0.451921 -0.156355 0.273152 0.429393 -0.217331 0.305414 0.373100 -0.266135 0.309370 0.296378 -0.289152 0.255685 0.430397 -0.134782 0.280823 0.387359 -0.163542 0.306033 0.344604 -0.192609 0.345480 0.333418 -0.194346 0.384928 0.320934 -0.195881 0.423692 0.309029 -0.199425 0.415918 0.293629 -0.219393 0.200712 0.471342 -0.217722 0.177205 0.419185 -0.222125 0.152793 0.367888 -0.224657 0.133697 0.331967 -0.226131 0.118968 0.294786 -0.227685 0.113468 0.256810 -0.235354 0.136528 0.255257 -0.248086 0.336712 0.229004 -0.287661 0.329781 0.249359 -0.226954 0.321426 0.270557 -0.166788 0.283145 0.254087 -0.161140 0.243091 0.242488 -0.157570 0.203003 0.230217 -0.153666 0.201672 0.260138 -0.149921 0.285316 0.239855 -0.327854 0.244067 0.277369 -0.293742 0.204441 0.315533 -0.259368 0.187484 0.291275 -0.229791 0.170231 0.267877 -0.200191 0.153942 0.244303 -0.170685 0.149249 0.272536 -0.181183 0.365095 0.254722 -0.365848 
12.032000 0.120487 0.415195 -0.158197 0.151203 0.433360 -0.155662 0.142394 0.460888 -0.122833 0.169193 0.459776 -0.138048 0.194221 0.454249 -0.156337 0.272382 0.430145 -0.218032 0.305164 0.375149 -0.267898 0.308119 0.299310 -0.292792 0.246293 0.422941 -0.137696 0.274413 0.381162 -0.165567 0.302808 0.340219 -0.193850 0.343235 0.332239 -0.195209 0.382708 0.320583 -0.196325 0.421829 0.309761 -0.200548 0.414248 0.295306 -0.221395 0.201000 0.474679 -0.218164 0.179387 0.421856 -0.222796 0.156596 0.370133 -0.224507 0.138403 0.333956 -0.225691 0.122610 0.297624 -0.226326 0.115150 0.259913 -0.233360 0.140220 0.255761 -0.240273 0.334628 0.231674 -0.292605 0.328989 0.249772 -0.230912 0.321752 0.268891 -0.169628 0.283626 0.253327 -0.162974 0.243735 0.243165 -0.158376 0.203306 0.234309 -0.154384 0.207444 0.263635 -0.148179 0.283484 0.244052 -0.333367 0.245497 0.282497 -0.296917 0.209363 0.321569 -0.260371 0.194528 0.296470 -0.230425 0.178205 0.272468 -0.200570 0.160538 0.248897 -0.171920 0.156404 0.277686 -0.181249 0.363669 0.259435 -0.369635 
12.064000 0.120531 0.406198 -0.151812 0.150129 0.426245 -0.150265 0.139569 0.455398 -0.119492 0.166594 0.454873 -0.134365 0.191648 0.450705 -0.153266 0.270588 0.432631 -0.216960 0.303068 0.378724 -0.267823 0.307193 0.302391 -0.290348 0.246385 0.423629 -0.136706 0.272334 0.380450 -0.165127 0.298861 0.337630 -0.193591 0.339175 0.328573 -0.197504 0.378843 0.317123 -0.200134 0.418027 0.306603 -0.204852 0.410571 0.290479 -0.224427 0.199047 0.476628 -0.215596 0.178338 0.423524 -0.221365 0.157406 0.370750 -0.224476 0.139717 0.334367 -0.226319 0.126911 0.296510 -0.227606 0.121247 0.258335 -0.235746 0.146120 0.256197 -0.244015 0.333080 0.234579 -0.286336 0.329495 0.250337 -0.223638 0.325101 0.267066 -0.161169 0.287023 0.250550 -0.155982 0.246461 0.242231 -0.153619 0.205156 0.237210 -0.152642 0.211016 0.266395 -0.146997 0.284822 0.245981 -0.331072 0.247155 0.285515 -0.295579 0.210489 0.326025 -0.260054 0.197686 0.299778 -0.230088 0.182171 0.275258 -0.200279 0.164790 0.251284 -0.171818 0.160252 0.280242 -0.180716 0.365675 0.261095 -0.364445 
12.100000 0.126723 0.412689 -0.142646 0.156141 0.433042 -0.143475 0.145148 0.465638 -0.116447 0.172212 0.463549 -0.131091 0.196181 0.458700 -0.151065 0.271201 0.438095 -0.218058 0.305534 0.382330 -0.267064 0.318100 0.305473 -0.290108 0.249133 0.435252 -0.136585 0.277008 0.392773 -0.163865 0.305453 0.350360 -0.190357 0.344149 0.336961 -0.196399 0.382355 0.321022 -0.200498 0.420128 0.306416 -0.206737 0.411715 0.294133 -0.228553 0.198959 0.481867 -0.213155 0.183754 0.426898 -0.218431 0.167913 0.372470 -0.221934 0.155539 0.333826 -0.224795 0.141670 0.295897 -0.226030 0.128573 0.257969 -0.228690 0.153141 0.250831 -0.234771 0.349242 0.239925 -0.285466 0.339384 0.256402 -0.223925 0.328806 0.274178 -0.162894 0.291605 0.256057 -0.156619 0.251989 0.244977 -0.152519 0.211691 0.236069 -0.148831 0.219431 0.264357 -0.141293 0.304717 0.247006 -0.331765 0.265459 0.280054 -0.293024 0.226767 0.313533 -0.254408 0.207972 0.292939 -0.223233 0.189039 0.272520 -0.192129 0.169767 0.252668 -0.161369 0.168346 0.280624 -0.173206 0.381930 0.267807 -0.362729 
12.132000 0.131552 0.411527 -0.163927 0.158486 0.434093 -0.157022 0.141133 0.459412 -0.125451 0.169624 0.462842 -0.136719 0.193425 0.458156 -0.156536 0.268297 0.439310 -0.222649 0.301125 0.380367 -0.267527 0.307122 0.301536 -0.281938 0.249189 0.436270 -0.139953 0.272187 0.390305 -0.165109 0.295046 0.345033 -0.190321 0.334686 0.336298 -0.192409 0.373752 0.321550 -0.194384 0.410879 0.307173 -0.202226 0.399259 0.294956 -0.222878 0.197344 0.484045 -0.216045 0.176338 0.431053 -0.221935 0.155186 0.378448 -0.226268 0.138352 0.341611 -0.229298 0.126749 0.302846 -0.231099 0.121928 0.264039 -0.237027 0.146460 0.261780 -0.246227 0.333657 0.234572 -0.271256 0.325547 0.256252 -0.211191 0.315984 0.279298 -0.151215 0.277464 0.262589 -0.150206 0.237058 0.252169 -0.151902 0.196360 0.241664 -0.153762 0.201350 0.270149 -0.145008 0.285812 0.240776 -0.315913 0.246702 0.283415 -0.285963 0.209291 0.326763 -0.256400 0.192926 0.301775 -0.227175 0.174296 0.278839 -0.198213 0.155069 0.256145 -0.170360 0.151770 0.285326 -0.179698 0.367046 0.253206 -0.351386 
12.164000 0.134204 0.417577 -0.157593 0.163296 0.438303 -0.155008 0.151066 0.467238 -0.124033 0.178471 0.467534 -0.138089 0.201200 0.461879 -0.158787 0.272462 0.440680 -0.227068 0.300753 0.379860 -0.272276 0.305545 0.300567 -0.283428 0.261389 0.441377 -0.142832 0.275304 0.392111 -0.168764 0.289349 0.342974 -0.194126 0.329923 0.336435 -0.194912 0.369384 0.322410 -0.194157 0.407434 0.308546 -0.198882 0.396460 0.292457 -0.217122 0.202949 0.487472 -0.215344 0.181666 0.434543 -0.220390 0.160343 0.382144 -0.224844 0.143430 0.345462 -0.228386 0.130518 0.307595 -0.231106 0.124667 0.268925 -0.236633 0.148135 0.266894 -0.248292 0.330634 0.233580 -0.269709 0.321969 0.257231 -0.210243 0.312758 0.281130 -0.150784 0.274628 0.264250 -0.150256 0.234847 0.253269 -0.152293 0.194933 0.242361 -0.154184 0.201803 0.270144 -0.144557 0.284519 0.238803 -0.315806 0.249423 0.283443 -0.284155 0.215570 0.328624 -0.253092 0.196543 0.303694 -0.225364 0.176146 0.281203 -0.197436 0.154318 0.258635 -0.170789 0.153303 0.287802 -0.179507 0.366574 0.249690 -0.348680 
12.200000 0.142682 0.407007 -0.150247 0.167802 0.432417 -0.147881 0.150185 0.459841 -0.118122 0.177485 0.464328 -0.131700 0.201348 0.459915 -0.151383 0.276353 0.443555 -0.217046 0.304018 0.386451 -0.267911 0.309001 0.307982 -0.284411 0.257058 0.438528 -0.134315 0.270986 0.390594 -0.162555 0.285606 0.343385 -0.191370 0.325888 0.334482 -0.191201 0.365546 0.320675 -0.190506 0.404486 0.309717 -0.197269 0.397103 0.302771 -0.221941 0.207527 0.492741 -0.208793 0.184874 0.440746 -0.215603 0.163041 0.389034 -0.221064 0.146063 0.352494 -0.224967 0.132276 0.315391 -0.227803 0.125478 0.277020 -0.234926 0.149431 0.275375 -0.245546 0.334220 0.240175 -0.276357 0.321500 0.256496 -0.215362 0.307142 0.274230 -0.154860 0.268387 0.259214 -0.151295 0.227743 0.251219 -0.150298 0.186859 0.245040 -0.150189 0.199495 0.271004 -0.141120 0.287679 0.248811 -0.320418 0.252822 0.290639 -0.284391 0.218872 0.333227 -0.249272 0.198651 0.310010 -0.221011 0.175935 0.288027 -0.193341 0.150551 0.267722 -0.167927 0.154233 0.296883 -0.175373 0.370284 0.260281 -0.351863 
12.236000 0.138286 0.412428 -0.156535 0.163301 0.437836 -0.153148 0.144395 0.465455 -0.124400 0.172306 0.469855 -0.136735 0.195287 0.465018 -0.157439 0.267081 0.447324 -0.226955 0.303779 0.386973 -0.267612 0.309888 0.308059 -0.284064 0.247488 0.442783 -0.144461 0.268288 0.394040 -0.166412 0.289397 0.346025 -0.188501 0.328429 0.334644 -0.189412 0.367218 0.320451 -0.192358 0.405213 0.307514 -0.200373 0.396436 0.302254 -0.224910 0.199366 0.498562 -0.216380 0.179388 0.445547 -0.223624 0.160151 0.392798 -0.229234 0.144732 0.355434 -0.233307 0.131707 0.317572 -0.234764 0.122942 0.279135 -0.239657 0.145523 0.275876 -0.252739 0.334835 0.240369 -0.275307 0.321883 0.256131 -0.214484 0.307168 0.274429 -0.154453 0.268504 0.257889 -0.153669 0.227772 0.248520 -0.155495 0.186658 0.240482 -0.157721 0.195246 0.268312 -0.149494 0.289179 0.248260 -0.319735 0.251990 0.290249 -0.286755 0.216720 0.333044 -0.253911 0.194626 0.310136 -0.226983 0.171266 0.288575 -0.200373 0.147339 0.266956 -0.174967 0.149771 0.296504 -0.181838 0.372254 0.261810 -0.351214 
12.268000 0.137714 0.416539 -0.146097 0.162746 0.442121 -0.146367 0.144820 0.472444 -0.120056 0.172232 0.475433 -0.133847 0.196065 0.469885 -0.153491 0.270297 0.448497 -0.219920 0.303925 0.388656 -0.263813 0.311036 0.310132 -0.281832 0.245018 0.445621 -0.139042 0.267319 0.397877 -0.161852 0.289950 0.350691 -0.184634 0.328449 0.337399 -0.186538 0.366264 0.320829 -0.188802 0.403462 0.305605 -0.194741 0.395363 0.301418 -0.219575 0.202308 0.498846 -0.216950 0.183607 0.445243 -0.223975 0.165158 0.391881 -0.229177 0.150832 0.353976 -0.232987 0.137343 0.316062 -0.235013 0.127884 0.277511 -0.239725 0.150437 0.273985 -0.252772 0.337203 0.242887 -0.272504 0.323282 0.259563 -0.211907 0.307993 0.276835 -0.151712 0.270562 0.258175 -0.151100 0.230885 0.245554 -0.152911 0.190477 0.235506 -0.155562 0.198634 0.263561 -0.147676 0.292687 0.250184 -0.318849 0.256004 0.290805 -0.284508 0.220921 0.332167 -0.250396 0.199326 0.307629 -0.224580 0.175822 0.284181 -0.199654 0.151606 0.262054 -0.175371 0.153085 0.291648 -0.182905 0.374108 0.264740 -0.349817 
12.300000 0.136828 0.414312 -0.140306 0.162026 0.439598 -0.142855 0.145410 0.471337 -0.117387 0.172256 0.473383 -0.132403 0.196664 0.468355 -0.151471 0.272724 0.448566 -0.216099 0.305032 0.390764 -0.262623 0.312859 0.312701 -0.280965 0.245847 0.445402 -0.135846 0.267739 0.398477 -0.160971 0.290274 0.352039 -0.185675 0.329470 0.338612 -0.187006 0.368194 0.322151 -0.189089 0.406019 0.308358 -0.196268 0.398907 0.303506 -0.221534 0.203375 0.495929 -0.214674 0.183030 0.442912 -0.221720 0.162754 0.390195 -0.227549 0.146922 0.353042 -0.232034 0.134459 0.314679 -0.235230 0.126356 0.275806 -0.240697 0.149387 0.272786 -0.253074 0.340098 0.245677 -0.273914 0.326630 0.260183 -0.212971 0.311170 0.277096 -0.152720 0.273787 0.258025 -0.151915 0.234114 0.245106 -0.153446 0.193932 0.233920 -0.155546 0.198655 0.263074 -0.149028 0.293843 0.253795 -0.318831 0.255257 0.293448 -0.284234 0.217909 0.333582 -0.249931 0.196424 0.307739 -0.224991 0.173999 0.283686 -0.199824 0.150994 0.260088 -0.175490 0.150115 0.289584 -0.183383 0.376715 0.269443 -0.348595 
12.336000 0.138287 0.413521 -0.139750 0.162112 0.440080 -0.142433 0.142838 0.471641 -0.118413 0.169953 0.474673 -0.132724 0.193826 0.469569 -0.152112 0.267381 0.449540 -0.218353 0.303962 0.390643 -0.261090 0.311035 0.312588 -0.280456 0.237690 0.443897 -0.139109 0.262674 0.397434 -0.162000 0.288079 0.351797 -0.185148 0.326753 0.337917 -0.186961 0.364329 0.321341 -0.189209 0.401680 0.304532 -0.194137 0.394675 0.297896 -0.218878 0.199198 0.499591 -0.214596 0.179673 0.446671 -0.223410 0.161408 0.393577 -0.229844 0.146964 0.356040 -0.234436 0.134520 0.317794 -0.235925 0.126428 0.279027 -0.240773 0.149660 0.276207 -0.252679 0.338346 0.245435 -0.274248 0.324659 0.259712 -0.213298 0.308212 0.276087 -0.153291 0.270486 0.257996 -0.151418 0.230294 0.246895 -0.152433 0.189457 0.237965 -0.154402 0.196862 0.266634 -0.148292 0.291664 0.253396 -0.317537 0.254084 0.294189 -0.283520 0.217505 0.335859 -0.250466 0.196355 0.311050 -0.224510 0.173185 0.287691 -0.199026 0.149376 0.264732 -0.175167 0.149279 0.294237 -0.182977 0.374529 0.269124 -0.348635 
12.368000 0.147687 0.404265 -0.135613 0.169073 0.432745 -0.139193 0.145645 0.464259 -0.118818 0.173196 0.468907 -0.131824 0.197573 0.464552 -0.150746 0.273848 0.448617 -0.214230 0.304467 0.391193 -0.262828 0.313155 0.313567 -0.282797 0.251191 0.447544 -0.132217 0.268306 0.399510 -0.158427 0.285893 0.351975 -0.184466 0.324835 0.338607 -0.185996 0.362644 0.320818 -0.186880 0.399447 0.303102 -0.191398 0.393086 0.297875 -0.216706 0.204401 0.496842 -0.208776 0.185963 0.442861 -0.213562 0.167978 0.389018 -0.217035 0.154114 0.350878 -0.219734 0.141945 0.312258 -0.220230 0.133063 0.273108 -0.222383 0.155864 0.269050 -0.234871 0.339053 0.246028 -0.273718 0.322704 0.260254 -0.212712 0.302908 0.277199 -0.153576 0.264046 0.262435 -0.149560 0.223688 0.252752 -0.147706 0.183063 0.243897 -0.146101 0.199295 0.265361 -0.132472 0.299073 0.255978 -0.325289 0.262471 0.289554 -0.283762 0.227747 0.323253 -0.240654 0.203778 0.305951 -0.210719 0.177417 0.289237 -0.182738 0.148993 0.273719 -0.157647 0.158068 0.301854 -0.164714 0.382845 0.272056 -0.346106 
12.404000 0.139258 0.419734 -0.147755 0.163786 0.445659 -0.150699 0.145480 0.478222 -0.127084 0.172706 0.480485 -0.141333 0.195762 0.474094 -0.161405 0.268332 0.450932 -0.227322 0.303283 0.388558 -0.266210 0.312326 0.309374 -0.280013 0.258558 0.460024 -0.143353 0.272678 0.408439 -0.164086 0.286852 0.357018 -0.184455 0.324841 0.341789 -0.184905 0.362261 0.324331 -0.185527 0.399269 0.307121 -0.188604 0.392755 0.300003 -0.213285 0.198020 0.498648 -0.219055 0.178353 0.445227 -0.224943 0.158968 0.392083 -0.231019 0.144145 0.354355 -0.235578 0.131951 0.315906 -0.239727 0.122701 0.276955 -0.244749 0.146163 0.272654 -0.255853 0.340283 0.243382 -0.267523 0.322256 0.262632 -0.208967 0.302071 0.281626 -0.150818 0.265593 0.260977 -0.152208 0.227211 0.244568 -0.155608 0.188441 0.228860 -0.159299 0.193545 0.255799 -0.146569 0.296221 0.247652 -0.314895 0.255795 0.288203 -0.284247 0.216545 0.329449 -0.253574 0.192529 0.307875 -0.226966 0.167107 0.286817 -0.201660 0.141344 0.265763 -0.177307 0.144445 0.295007 -0.185105 0.379928 0.262964 -0.342292 
12.436000 0.142560 0.420795 -0.135126 0.166282 0.446896 -0.141184 0.147796 0.480835 -0.120150 0.174514 0.482382 -0.135463 0.197732 0.475828 -0.155521 0.269532 0.451563 -0.223626 0.301714 0.390048 -0.266380 0.309977 0.311015 -0.281340 0.242474 0.454929 -0.143384 0.263915 0.405570 -0.163413 0.286090 0.357601 -0.185022 0.324529 0.343520 -0.186595 0.361825 0.325440 -0.187289 0.398368 0.307720 -0.191163 0.391749 0.301907 -0.216148 0.201564 0.501997 -0.225611 0.182937 0.448060 -0.229726 0.164378 0.394575 -0.232669 0.149885 0.356703 -0.235137 0.137018 0.318503 -0.236951 0.127356 0.279767 -0.241909 0.150718 0.275555 -0.253229 0.337815 0.244787 -0.270290 0.320649 0.264791 -0.211786 0.302139 0.283054 -0.152794 0.265680 0.262755 -0.154254 0.227058 0.247700 -0.157799 0.187964 0.233951 -0.161671 0.195368 0.261023 -0.150435 0.292986 0.249362 -0.315797 0.256977 0.291045 -0.281692 0.221187 0.333443 -0.249320 0.197563 0.310006 -0.224206 0.173013 0.287650 -0.199047 0.147113 0.266057 -0.175454 0.149350 0.295434 -0.183165 0.375648 0.264541 -0.344894 
12.472000 0.141537 0.420076 -0.130867 0.166262 0.444445 -0.139579 0.150448 0.480581 -0.120104 0.176521 0.479742 -0.136541 0.198746 0.473398 -0.157809 0.267221 0.450292 -0.229786 0.300855 0.388200 -0.270419 0.310453 0.308900 -0.283165 0.244006 0.454886 -0.148338 0.263949 0.404624 -0.167451 0.284416 0.355084 -0.186905 0.323432 0.341998 -0.187732 0.361276 0.325085 -0.189921 0.398978 0.308408 -0.194482 0.394010 0.302295 -0.219905 0.197484 0.499190 -0.231294 0.181200 0.444438 -0.234949 0.163969 0.390687 -0.236690 0.149720 0.353005 -0.238196 0.135823 0.315341 -0.237764 0.126334 0.276789 -0.240327 0.148888 0.272666 -0.253130 0.339035 0.243188 -0.270136 0.320005 0.263146 -0.212000 0.299355 0.286029 -0.155229 0.262124 0.266475 -0.154092 0.222966 0.251951 -0.156143 0.183404 0.238005 -0.158997 0.192400 0.264619 -0.147957 0.294313 0.246571 -0.316991 0.257600 0.287473 -0.282843 0.221374 0.328668 -0.249326 0.196759 0.306506 -0.223969 0.170769 0.286431 -0.199239 0.144694 0.266075 -0.174988 0.147851 0.295450 -0.182697 0.376896 0.263429 -0.346693 
12.504000 0.138637 0.417517 -0.134599 0.163107 0.441741 -0.144389 0.148638 0.477899 -0.124074 0.173907 0.476944 -0.141721 0.198447 0.470030 -0.160182 0.275218 0.445356 -0.222392 0.304545 0.385085 -0.268605 0.312005 0.306569 -0.283393 0.249993 0.451788 -0.141883 0.270351 0.402697 -0.163826 0.291265 0.353853 -0.185276 0.329784 0.338902 -0.187482 0.367538 0.321916 -0.190149 0.404818 0.306582 -0.197471 0.397184 0.300948 -0.222270 0.207625 0.496257 -0.225720 0.185176 0.443814 -0.228752 0.163592 0.391795 -0.230553 0.146892 0.355066 -0.231911 0.133327 0.317549 -0.232174 0.125307 0.278895 -0.235234 0.145807 0.275936 -0.251462 0.339039 0.239901 -0.272175 0.321640 0.259695 -0.213223 0.302416 0.279819 -0.154923 0.264469 0.262315 -0.153856 0.224408 0.250931 -0.155624 0.183876 0.241417 -0.157945 0.195918 0.266885 -0.146863 0.292735 0.245967 -0.319031 0.254829 0.287778 -0.286076 0.218112 0.330207 -0.253106 0.195577 0.308531 -0.225287 0.171677 0.287913 -0.198910 0.147818 0.267711 -0.172686 0.151435 0.297426 -0.178927 0.376732 0.261236 -0.348521 
12.536000 0.135660 0.417419 -0.141753 0.160115 0.442473 -0.149187 0.146828 0.475795 -0.123630 0.171370 0.476917 -0.142236 0.196879 0.469277 -0.158633 0.276278 0.441964 -0.214589 0.304494 0.384553 -0.265029 0.313049 0.306914 -0.282625 0.242860 0.443880 -0.136686 0.267173 0.397379 -0.160096 0.291884 0.351201 -0.182847 0.329823 0.335459 -0.184446 0.367754 0.319722 -0.188152 0.405138 0.305450 -0.196577 0.398010 0.302719 -0.222016 0.212477 0.496424 -0.219595 0.188637 0.444894 -0.226549 0.165634 0.393189 -0.231794 0.148529 0.356332 -0.235591 0.133773 0.318523 -0.237248 0.123509 0.279868 -0.241183 0.144869 0.276035 -0.256021 0.341494 0.240570 -0.273521 0.319580 0.260375 -0.216105 0.296293 0.280698 -0.159432 0.259249 0.260792 -0.158321 0.220383 0.245000 -0.159788 0.180834 0.231284 -0.162387 0.190444 0.257936 -0.151813 0.295277 0.247224 -0.320212 0.256390 0.287525 -0.286826 0.218577 0.328676 -0.253873 0.194336 0.307209 -0.227684 0.168827 0.286506 -0.202235 0.143127 0.266176 -0.177796 0.147860 0.295768 -0.183740 0.378464 0.264961 -0.349677 
12.568000 0.141766 0.410297 -0.142329 0.164146 0.437134 -0.150003 0.147887 0.469650 -0.125058 0.172403 0.472462 -0.143517 0.197839 0.464490 -0.159713 0.276568 0.436529 -0.215973 0.305425 0.379547 -0.266795 0.311883 0.301721 -0.284957 0.236132 0.437880 -0.141015 0.264021 0.392474 -0.161671 0.292160 0.348890 -0.182849 0.329000 0.331914 -0.183813 0.366214 0.314732 -0.187937 0.403127 0.300253 -0.197963 0.397240 0.302886 -0.223846 0.216268 0.494162 -0.222989 0.192643 0.442717 -0.229842 0.169520 0.391484 -0.233652 0.151560 0.355446 -0.236457 0.135257 0.318743 -0.235490 0.123237 0.280937 -0.237308 0.144353 0.275399 -0.251943 0.338669 0.234518 -0.277042 0.317700 0.253760 -0.218915 0.294480 0.274012 -0.162006 0.255334 0.260054 -0.157823 0.214729 0.250638 -0.156646 0.173803 0.242278 -0.156325 0.188845 0.266594 -0.146407 0.292033 0.242869 -0.323252 0.255295 0.283242 -0.287782 0.220322 0.324425 -0.252449 0.195400 0.305192 -0.225122 0.169004 0.288395 -0.198449 0.141726 0.271749 -0.173506 0.148870 0.300845 -0.180099 0.375743 0.259315 -0.352773 
12.600000 0.130923 0.424478 -0.146113 0.159106 0.445706 -0.152147 0.151449 0.478862 -0.124466 0.175892 0.477215 -0.143179 0.201751 0.469440 -0.159359 0.282583 0.441419 -0.214150 0.312827 0.382337 -0.261368 0.315093 0.305472 -0.284595 0.251312 0.440138 -0.135549 0.274142 0.392401 -0.157921 0.297458 0.345414 -0.180859 0.333632 0.326582 -0.184865 0.369711 0.308225 -0.191729 0.405822 0.291910 -0.202065 0.402750 0.300441 -0.227025 0.219012 0.497033 -0.217825 0.191399 0.447578 -0.225268 0.165717 0.397367 -0.231047 0.146861 0.361501 -0.235206 0.131818 0.323887 -0.236747 0.120060 0.285334 -0.239502 0.142443 0.279168 -0.251877 0.340629 0.237401 -0.283083 0.318381 0.251459 -0.224600 0.294269 0.267818 -0.167626 0.255495 0.253099 -0.161540 0.215095 0.243358 -0.157703 0.174116 0.236362 -0.154991 0.188446 0.261996 -0.147691 0.290428 0.249436 -0.323288 0.253580 0.290108 -0.287648 0.217124 0.331301 -0.253056 0.191966 0.312006 -0.225858 0.166280 0.293661 -0.198978 0.140487 0.275509 -0.172608 0.144936 0.304312 -0.181757 0.372922 0.264439 -0.358173 
12.632000 0.137689 0.417892 -0.149304 0.164482 0.441477 -0.152020 0.150209 0.474280 -0.126444 0.177027 0.474590 -0.141645 0.202250 0.465589 -0.157968 0.280782 0.434185 -0.213705 0.306594 0.375359 -0.263618 0.309002 0.297652 -0.283333 0.246117 0.438777 -0.136502 0.270447 0.392419 -0.159848 0.295034 0.346825 -0.182942 0.331369 0.328515 -0.184578 0.367310 0.307832 -0.187020 0.402198 0.291175 -0.197326 0.394317 0.297329 -0.222127 0.219304 0.490781 -0.220323 0.191657 0.441043 -0.225104 0.166173 0.390907 -0.228254 0.146687 0.355672 -0.230664 0.132409 0.318183 -0.230616 0.122995 0.279630 -0.232245 0.145102 0.275281 -0.245736 0.332968 0.229261 -0.278119 0.313057 0.249537 -0.220214 0.291787 0.271217 -0.163320 0.252894 0.257354 -0.157835 0.212460 0.248502 -0.154719 0.171632 0.242657 -0.152536 0.189476 0.265088 -0.142523 0.283441 0.240420 -0.320437 0.250312 0.284171 -0.285043 0.218722 0.328375 -0.249977 0.194983 0.309242 -0.221562 0.169226 0.292298 -0.194135 0.142570 0.275935 -0.168276 0.149800 0.304832 -0.175016 0.366116 0.253607 -0.356152 
12.664000 0.144471 0.409763 -0.148966 0.170072 0.434709 -0.150890 0.153895 0.466225 -0.124706 0.180799 0.468215 -0.139621 0.205760 0.459477 -0.156326 0.283449 0.429088 -0.213276 0.308212 0.370690 -0.264651 0.309503 0.293438 -0.286296 0.249594 0.431842 -0.135065 0.271729 0.384707 -0.158306 0.294535 0.339808 -0.183074 0.330574 0.323134 -0.183306 0.367610 0.304915 -0.185510 0.403497 0.291324 -0.196035 0.395410 0.298065 -0.220633 0.222038 0.486364 -0.218745 0.194705 0.436394 -0.223611 0.168296 0.386806 -0.225470 0.147973 0.351998 -0.226570 0.130583 0.316390 -0.224600 0.120449 0.278629 -0.227266 0.143182 0.273695 -0.239483 0.333727 0.224926 -0.282555 0.315102 0.243142 -0.223534 0.293606 0.263639 -0.166214 0.254339 0.253760 -0.156650 0.213529 0.249026 -0.150192 0.172506 0.245598 -0.144774 0.191294 0.268409 -0.138002 0.284330 0.237358 -0.324880 0.250823 0.279168 -0.287383 0.219346 0.321241 -0.249486 0.196164 0.305100 -0.218704 0.170650 0.291155 -0.189353 0.143405 0.277813 -0.162479 0.152973 0.305855 -0.170233 0.367432 0.249930 -0.359223 
12.732000 0.145211 0.416109 -0.141971 0.172173 0.439153 -0.146777 0.159724 0.472939 -0.121827 0.185810 0.472283 -0.138278 0.209104 0.464428 -0.158121 0.281772 0.435663 -0.224831 0.310053 0.372879 -0.268941 0.309314 0.294697 -0.290428 0.258879 0.440381 -0.143759 0.277490 0.390780 -0.165591 0.295916 0.342256 -0.188206 0.332604 0.325671 -0.187552 0.369796 0.308127 -0.189246 0.406136 0.293658 -0.198401 0.398589 0.298637 -0.223420 0.217403 0.489207 -0.222388 0.189818 0.439116 -0.225511 0.163997 0.388557 -0.227016 0.144662 0.352866 -0.228236 0.129226 0.315184 -0.228525 0.116008 0.276724 -0.229889 0.139644 0.268093 -0.237716 0.333168 0.225970 -0.288159 0.315211 0.244353 -0.229079 0.293837 0.265903 -0.172381 0.254354 0.255549 -0.162617 0.213355 0.249750 -0.155895 0.172012 0.244454 -0.149918 0.188686 0.267618 -0.140138 0.280989 0.238485 -0.326824 0.247239 0.279423 -0.289549 0.215809 0.320566 -0.251353 0.192443 0.305732 -0.220125 0.166911 0.292052 -0.190147 0.139881 0.277881 -0.162541 0.148052 0.305323 -0.172677 0.362646 0.248055 -0.365479 
12.764000 0.161558 0.411469 -0.122415 0.181585 0.439430 -0.132277 0.157011 0.473262 -0.119009 0.184354 0.476180 -0.132990 0.206496 0.468896 -0.154199 0.275966 0.442011 -0.224445 0.310504 0.379690 -0.265157 0.318746 0.301802 -0.286910 0.262276 0.444533 -0.140853 0.276667 0.393563 -0.162758 0.291201 0.343036 -0.184234 0.330179 0.331870 -0.184474 0.368490 0.317087 -0.186128 0.406217 0.303148 -0.192970 0.396970 0.296535 -0.216953 0.209072 0.494174 -0.213759 0.189881 0.440165 -0.214279 0.172364 0.386254 -0.213085 0.158606 0.348228 -0.212542 0.147539 0.309301 -0.208035 0.138789 0.269809 -0.204377 0.164049 0.263203 -0.207776 0.344021 0.233920 -0.278552 0.325992 0.248182 -0.218037 0.301657 0.268700 -0.162149 0.262173 0.260552 -0.150943 0.221045 0.258478 -0.143393 0.179762 0.256808 -0.136140 0.203598 0.270057 -0.123078 0.302247 0.245030 -0.329869 0.265359 0.278172 -0.288252 0.233769 0.311456 -0.241543 0.211759 0.307245 -0.205349 0.188119 0.303404 -0.170459 0.160855 0.299553 -0.139998 0.173790 0.322420 -0.154798 0.386954 0.259080 -0.352111 
12.800000 0.158299 0.411120 -0.114572 0.179119 0.436853 -0.128134 0.156803 0.472972 -0.117110 0.183459 0.472992 -0.132593 0.207123 0.465604 -0.151855 0.280917 0.436876 -0.215773 0.307577 0.377116 -0.263794 0.308857 0.299886 -0.285919 0.263847 0.443003 -0.132951 0.274061 0.392339 -0.158003 0.284406 0.341714 -0.182556 0.323530 0.329782 -0.180861 0.362044 0.314326 -0.178915 0.400004 0.300229 -0.181679 0.394383 0.296017 -0.207212 0.211670 0.484139 -0.213812 0.187465 0.432313 -0.218931 0.162495 0.380898 -0.223016 0.143397 0.344822 -0.226068 0.131404 0.305581 -0.228293 0.122796 0.265710 -0.230978 0.148107 0.258794 -0.228280 0.329249 0.230282 -0.279148 0.311646 0.247547 -0.219065 0.291196 0.267640 -0.161040 0.251101 0.256109 -0.157760 0.209629 0.250224 -0.157562 0.167865 0.245280 -0.158032 0.186945 0.259757 -0.139718 0.287296 0.244701 -0.328747 0.252580 0.281525 -0.288784 0.220477 0.317825 -0.247244 0.196827 0.304959 -0.215181 0.169583 0.294459 -0.185262 0.141299 0.283911 -0.157457 0.149104 0.309815 -0.171334 0.372535 0.255388 -0.352864 
12.832000 0.115430 0.485647 -0.123210 0.144771 0.465943 -0.128606 0.172725 0.484448 -0.100513 0.179377 0.460737 -0.119073 0.203495 0.455395 -0.138539 0.278275 0.435787 -0.205113 0.310061 0.379356 -0.254782 0.311086 0.303564 -0.281955 0.246071 0.433734 -0.126967 0.269614 0.389422 -0.154933 0.293657 0.345427 -0.182299 0.331450 0.329481 -0.181657 0.368366 0.311428 -0.180585 0.405097 0.293585 -0.181140 0.397317 0.280983 -0.202995 0.211345 0.487043 -0.206672 0.187556 0.435835 -0.214934 0.164546 0.384807 -0.221910 0.146421 0.348875 -0.227096 0.133718 0.310975 -0.230730 0.126748 0.272031 -0.235219 0.150238 0.265437 -0.225301 0.329536 0.233257 -0.278934 0.312888 0.250744 -0.219095 0.295390 0.270026 -0.160096 0.255092 0.258670 -0.159864 0.213734 0.254153 -0.161989 0.172252 0.252569 -0.165118 0.192043 0.263221 -0.144763 0.290622 0.250947 -0.328110 0.258822 0.291622 -0.289182 0.229889 0.332433 -0.249378 0.205801 0.317770 -0.218787 0.178830 0.305470 -0.189618 0.150561 0.294244 -0.162044 0.162526 0.321045 -0.170415 0.377256 0.259523 -0.346310 
12.868000 0.120022 0.489016 -0.119625 0.147172 0.467192 -0.127672 0.179330 0.484854 -0.103852 0.182094 0.460108 -0.122037 0.205774 0.455286 -0.141882 0.278819 0.437385 -0.209748 0.309723 0.381385 -0.260092 0.313891 0.304621 -0.284427 0.246978 0.429005 -0.131158 0.271450 0.386268 -0.159931 0.295202 0.343774 -0.187872 0.332851 0.329363 -0.185224 0.370856 0.313532 -0.184132 0.407773 0.298391 -0.186443 0.398547 0.286701 -0.208289 0.211108 0.487320 -0.208007 0.187040 0.436141 -0.217615 0.163999 0.384440 -0.225533 0.146585 0.347850 -0.231164 0.134336 0.308927 -0.233489 0.124850 0.269528 -0.236078 0.147259 0.262300 -0.224171 0.334871 0.235116 -0.279005 0.316134 0.251026 -0.219418 0.295338 0.270235 -0.161870 0.254948 0.258428 -0.161575 0.213372 0.253077 -0.164472 0.171516 0.249134 -0.168162 0.190115 0.260479 -0.147224 0.294179 0.249757 -0.327932 0.260445 0.289737 -0.289468 0.229409 0.329796 -0.249727 0.204758 0.315591 -0.219322 0.176755 0.302565 -0.191240 0.147585 0.289363 -0.165618 0.157346 0.316605 -0.174850 0.382088 0.261590 -0.347531 
12.900000 0.123510 0.486343 -0.110324 0.150493 0.464294 -0.118201 0.183229 0.483490 -0.096525 0.185477 0.457818 -0.113414 0.207820 0.454190 -0.134830 0.275888 0.440032 -0.208188 0.306942 0.385302 -0.259328 0.311696 0.308322 -0.281309 0.247758 0.433179 -0.128148 0.269651 0.389024 -0.157199 0.291859 0.345791 -0.186042 0.329946 0.330117 -0.186098 0.367505 0.312062 -0.188041 0.404509 0.296434 -0.195064 0.395076 0.284822 -0.217094 0.207825 0.489197 -0.203322 0.186148 0.437168 -0.213170 0.164837 0.385206 -0.221126 0.147891 0.348739 -0.226842 0.135728 0.310434 -0.229693 0.128131 0.271463 -0.233012 0.149192 0.265069 -0.218517 0.332995 0.238931 -0.274626 0.315332 0.253797 -0.214597 0.295061 0.273597 -0.156366 0.254765 0.261812 -0.157159 0.213239 0.257674 -0.161132 0.171616 0.254915 -0.165230 0.190803 0.266737 -0.144975 0.293525 0.253155 -0.324785 0.261209 0.293983 -0.285036 0.232772 0.334062 -0.243975 0.207321 0.318698 -0.215012 0.178456 0.306642 -0.187859 0.148141 0.295521 -0.163226 0.161805 0.322285 -0.168865 0.380426 0.264945 -0.344250 
12.932000 0.133844 0.493763 -0.098746 0.158745 0.469893 -0.108020 0.195119 0.491536 -0.097176 0.194001 0.463264 -0.109364 0.214553 0.459087 -0.132373 0.276654 0.442425 -0.210238 0.305584 0.385122 -0.259951 0.306935 0.307733 -0.282053 0.258196 0.436952 -0.127358 0.275177 0.391252 -0.157598 0.292671 0.346005 -0.187548 0.330746 0.330471 -0.188780 0.367727 0.311420 -0.190528 0.404130 0.293840 -0.195757 0.395042 0.283232 -0.218323 0.208086 0.491385 -0.199006 0.185185 0.439756 -0.207905 0.164381 0.387576 -0.216291 0.148262 0.350796 -0.222688 0.138493 0.311714 -0.227189 0.132140 0.272424 -0.232096 0.151991 0.265956 -0.215927 0.325474 0.237585 -0.275526 0.312275 0.254029 -0.214594 0.297743 0.274857 -0.155419 0.257631 0.262727 -0.155375 0.216225 0.258661 -0.158283 0.174703 0.257012 -0.161499 0.194357 0.269576 -0.142150 0.285520 0.252784 -0.324659 0.257984 0.295211 -0.284256 0.233446 0.337386 -0.242413 0.208515 0.321791 -0.212965 0.180530 0.308691 -0.185305 0.150787 0.297395 -0.159741 0.165769 0.323683 -0.164089 0.372393 0.261337 -0.345504 
12.968000 0.126245 0.489606 -0.090693 0.151230 0.466023 -0.100496 0.187184 0.490764 -0.098284 0.186402 0.461030 -0.106411 0.208100 0.457043 -0.128557 0.274198 0.441655 -0.204139 0.306386 0.385443 -0.253360 0.309303 0.308611 -0.277637 0.248985 0.433484 -0.123511 0.273130 0.391054 -0.153837 0.297650 0.348810 -0.183339 0.334531 0.330516 -0.185066 0.370865 0.310304 -0.187707 0.406851 0.292327 -0.193751 0.397872 0.284069 -0.217254 0.206355 0.493390 -0.197396 0.183970 0.441937 -0.207522 0.163871 0.389985 -0.215717 0.147993 0.353337 -0.221730 0.138464 0.314280 -0.223601 0.132983 0.274895 -0.225675 0.152376 0.269832 -0.208449 0.329318 0.238731 -0.273148 0.314083 0.255233 -0.212711 0.296169 0.276471 -0.154989 0.255686 0.265669 -0.153631 0.214079 0.262561 -0.155583 0.172447 0.261682 -0.157904 0.192858 0.274498 -0.139491 0.288637 0.254702 -0.321777 0.259889 0.297193 -0.282038 0.234319 0.339450 -0.240060 0.208892 0.326595 -0.209621 0.180371 0.315325 -0.181540 0.150523 0.304968 -0.155556 0.164019 0.331219 -0.162919 0.375037 0.262666 -0.341697 
13.000000 0.122545 0.487437 -0.087161 0.147057 0.465441 -0.101025 0.181960 0.491731 -0.102373 0.181419 0.462316 -0.111574 0.204116 0.457852 -0.132603 0.273879 0.440924 -0.204229 0.304967 0.384410 -0.253865 0.307898 0.307506 -0.278910 0.247050 0.433915 -0.124088 0.272202 0.391882 -0.154047 0.297574 0.349874 -0.183151 0.333722 0.330118 -0.186889 0.368873 0.308059 -0.189830 0.403632 0.287423 -0.194662 0.395571 0.280477 -0.218862 0.206193 0.492191 -0.199007 0.183527 0.441024 -0.210441 0.163057 0.389107 -0.220507 0.147038 0.352518 -0.227948 0.138743 0.312873 -0.231210 0.133936 0.273087 -0.234179 0.151670 0.267549 -0.215304 0.327408 0.237533 -0.273976 0.311943 0.255087 -0.213853 0.295162 0.276735 -0.155881 0.255105 0.264350 -0.157130 0.213828 0.259539 -0.161182 0.172416 0.257304 -0.165599 0.191175 0.270672 -0.145858 0.288565 0.253378 -0.323868 0.258676 0.295118 -0.285036 0.232129 0.336797 -0.244543 0.206598 0.323626 -0.214647 0.178271 0.312697 -0.186522 0.149171 0.302635 -0.159844 0.161154 0.329306 -0.168624 0.374450 0.262794 -0.342344 
13.036000 0.125111 0.487346 -0.083548 0.149822 0.467140 -0.099614 0.181634 0.496268 -0.105825 0.182797 0.466589 -0.114081 0.204445 0.461707 -0.136120 0.270070 0.441401 -0.210815 0.304349 0.383924 -0.256854 0.309141 0.307034 -0.279959 0.246221 0.435153 -0.129524 0.269933 0.390865 -0.157222 0.294053 0.347438 -0.184996 0.330357 0.328843 -0.186361 0.366234 0.308559 -0.189002 0.401559 0.289441 -0.194088 0.394454 0.286086 -0.219345 0.201144 0.489882 -0.204085 0.178569 0.437795 -0.211673 0.157913 0.385101 -0.218134 0.141736 0.348040 -0.223070 0.132868 0.308170 -0.225065 0.125912 0.268063 -0.227354 0.146153 0.261171 -0.211560 0.333223 0.238444 -0.275174 0.313995 0.253258 -0.215258 0.291126 0.273904 -0.159107 0.251565 0.259523 -0.158104 0.210224 0.252090 -0.160459 0.168483 0.246953 -0.163805 0.187202 0.261870 -0.144911 0.288122 0.251535 -0.321852 0.256087 0.292758 -0.283030 0.226795 0.333610 -0.241474 0.201643 0.319277 -0.211252 0.173789 0.305882 -0.183184 0.143984 0.292708 -0.157637 0.154765 0.319620 -0.166139 0.373620 0.266110 -0.348543 
13.068000 0.148233 0.437683 -0.098918 0.181647 0.447531 -0.107004 0.179560 0.490742 -0.100497 0.204692 0.475410 -0.109576 0.220945 0.468411 -0.135359 0.268507 0.440436 -0.220524 0.302530 0.380206 -0.263403 0.309589 0.302571 -0.283139 0.262785 0.443069 -0.135567 0.276739 0.394556 -0.162546 0.291137 0.346780 -0.189791 0.327952 0.329492 -0.190772 0.363033 0.307761 -0.191349 0.397666 0.286806 -0.195092 0.392869 0.286791 -0.221170 0.201339 0.489431 -0.203512 0.178654 0.437106 -0.208787 0.157328 0.384609 -0.214029 0.140918 0.347539 -0.218357 0.130341 0.308612 -0.219837 0.124619 0.269196 -0.221902 0.146356 0.264415 -0.207522 0.333094 0.234206 -0.274268 0.314060 0.251658 -0.215220 0.291538 0.274681 -0.159544 0.251444 0.262880 -0.156457 0.209854 0.258260 -0.157110 0.168093 0.255297 -0.158275 0.188568 0.268718 -0.140269 0.292185 0.245682 -0.325043 0.257097 0.285482 -0.286742 0.226444 0.324696 -0.244789 0.200847 0.317440 -0.212301 0.174428 0.310099 -0.181094 0.148084 0.304020 -0.150058 0.163352 0.328326 -0.160338 0.378607 0.259139 -0.345251 
13.104000 0.155291 0.436229 -0.096880 0.186595 0.450394 -0.106826 0.179994 0.492813 -0.098133 0.205996 0.481076 -0.109774 0.223415 0.473634 -0.134766 0.275360 0.444370 -0.217317 0.306594 0.382323 -0.260182 0.310764 0.303598 -0.278295 0.268329 0.454646 -0.133223 0.283890 0.405828 -0.158796 0.299719 0.357442 -0.184190 0.334052 0.335673 -0.185623 0.367014 0.311133 -0.186732 0.398991 0.286441 -0.189178 0.390220 0.281002 -0.213505 0.205664 0.490673 -0.206159 0.182642 0.438413 -0.211930 0.160172 0.385981 -0.217797 0.143216 0.348944 -0.222247 0.131781 0.309719 -0.224619 0.122335 0.270249 -0.227617 0.142606 0.262830 -0.212429 0.331967 0.234804 -0.266977 0.313764 0.258170 -0.209486 0.293183 0.284311 -0.154134 0.253975 0.269694 -0.155701 0.213555 0.260141 -0.160075 0.172800 0.252340 -0.165020 0.190025 0.266730 -0.144694 0.292100 0.245636 -0.318734 0.258126 0.288169 -0.283776 0.228195 0.330470 -0.246011 0.202621 0.317547 -0.215574 0.174710 0.306293 -0.186825 0.146092 0.295793 -0.158796 0.160842 0.321311 -0.165980 0.377008 0.254476 -0.342127 
13.136000 0.162742 0.428999 -0.094527 0.192254 0.446536 -0.104547 0.181734 0.487825 -0.093518 0.208343 0.479198 -0.106332 0.226354 0.471758 -0.130540 0.278587 0.444214 -0.212127 0.303686 0.385287 -0.262237 0.306854 0.306672 -0.278248 0.256981 0.446016 -0.129414 0.273060 0.398300 -0.156446 0.289877 0.351443 -0.183640 0.327969 0.335771 -0.184840 0.365175 0.316726 -0.187189 0.402014 0.299441 -0.193670 0.394226 0.290980 -0.217687 0.209103 0.491630 -0.206633 0.187544 0.438792 -0.212007 0.167334 0.385734 -0.217224 0.151309 0.348568 -0.221395 0.140727 0.309469 -0.223576 0.132267 0.270306 -0.226003 0.152552 0.263981 -0.210254 0.327684 0.237719 -0.266040 0.313258 0.257121 -0.205799 0.295550 0.281778 -0.148491 0.255777 0.268103 -0.150078 0.214856 0.260983 -0.155023 0.173680 0.255477 -0.160605 0.191839 0.266306 -0.138628 0.285816 0.248510 -0.317125 0.258226 0.292127 -0.278238 0.235193 0.335358 -0.236226 0.210685 0.319985 -0.206324 0.180677 0.307535 -0.180520 0.149273 0.295289 -0.156843 0.162170 0.322019 -0.163186 0.370845 0.258052 -0.342471 
13.168000 0.168483 0.425932 -0.094869 0.196439 0.445863 -0.104878 0.184800 0.485374 -0.089167 0.210866 0.479427 -0.104388 0.228898 0.472411 -0.128664 0.281111 0.446852 -0.210742 0.304359 0.387588 -0.261388 0.307793 0.309220 -0.279425 0.261390 0.445390 -0.127609 0.274939 0.396895 -0.154824 0.289569 0.349565 -0.183092 0.327983 0.334662 -0.185533 0.365567 0.316795 -0.188207 0.402622 0.301238 -0.195747 0.394943 0.296641 -0.220760 0.215604 0.500760 -0.201884 0.191030 0.449595 -0.208516 0.168956 0.397793 -0.214372 0.151960 0.361221 -0.218645 0.141270 0.322356 -0.221465 0.132844 0.283312 -0.224439 0.151999 0.276692 -0.207500 0.328642 0.240048 -0.269691 0.313881 0.256774 -0.209138 0.296606 0.278735 -0.150945 0.256658 0.265441 -0.150963 0.215351 0.260584 -0.154636 0.173856 0.258759 -0.158969 0.193005 0.271768 -0.139411 0.287453 0.251813 -0.319229 0.258303 0.294377 -0.279908 0.233073 0.336791 -0.238351 0.208575 0.326523 -0.206209 0.182059 0.317371 -0.175598 0.154615 0.308453 -0.146407 0.163127 0.334228 -0.160456 0.373341 0.261183 -0.342152 
13.200000 0.160600 0.445405 -0.099240 0.188236 0.462954 -0.113644 0.187148 0.500548 -0.091469 0.207708 0.493708 -0.113418 0.225169 0.484493 -0.138013 0.276428 0.449035 -0.219503 0.303956 0.385625 -0.264045 0.315257 0.306343 -0.280595 0.266613 0.446988 -0.135253 0.280841 0.396208 -0.157931 0.295807 0.345927 -0.180690 0.335103 0.335358 -0.185132 0.373981 0.323111 -0.191262 0.412151 0.311531 -0.200177 0.402462 0.300778 -0.222379 0.215759 0.506873 -0.202051 0.192089 0.454841 -0.205048 0.171973 0.402040 -0.208525 0.156828 0.364437 -0.211499 0.144990 0.325985 -0.215407 0.135332 0.287129 -0.220362 0.158313 0.279425 -0.210054 0.343121 0.240112 -0.269014 0.329359 0.256298 -0.208375 0.313677 0.275694 -0.149349 0.276960 0.255876 -0.144601 0.238015 0.241559 -0.141773 0.198283 0.229879 -0.139491 0.209894 0.256013 -0.129572 0.301860 0.245365 -0.318177 0.267084 0.282180 -0.278796 0.235294 0.319487 -0.237393 0.211434 0.325435 -0.203454 0.187955 0.331094 -0.169124 0.164716 0.336669 -0.134696 0.170046 0.363277 -0.148048 0.385012 0.261789 -0.342099 
13.232000 0.169524 0.440936 -0.104001 0.196096 0.459306 -0.119299 0.199300 0.493802 -0.092136 0.216628 0.489316 -0.117187 0.233878 0.477434 -0.140056 0.282811 0.434682 -0.216252 0.299972 0.372417 -0.265864 0.313579 0.294232 -0.279615 0.265253 0.438746 -0.132670 0.280103 0.389797 -0.158319 0.295342 0.341811 -0.184434 0.335420 0.332983 -0.185538 0.375214 0.322096 -0.188922 0.413154 0.313065 -0.200534 0.401262 0.302078 -0.221668 0.222833 0.494455 -0.209377 0.195464 0.444503 -0.214673 0.170999 0.393541 -0.219143 0.152699 0.357408 -0.222537 0.139740 0.319215 -0.222988 0.131089 0.280169 -0.223205 0.148979 0.274581 -0.204648 0.344475 0.229572 -0.267112 0.329421 0.251214 -0.208062 0.312364 0.273835 -0.149893 0.274216 0.256852 -0.146690 0.233387 0.248452 -0.148195 0.192277 0.241049 -0.150392 0.191862 0.271305 -0.150530 0.301039 0.231890 -0.315538 0.262810 0.266738 -0.277158 0.226772 0.301646 -0.237817 0.201266 0.313169 -0.206682 0.177018 0.324953 -0.175201 0.153285 0.337834 -0.144406 0.174533 0.351597 -0.161667 0.381662 0.252242 -0.344027 
13.268000 0.168863 0.437361 -0.099017 0.194540 0.456531 -0.114882 0.194777 0.492725 -0.090209 0.213158 0.487830 -0.114471 0.230928 0.477155 -0.138016 0.282847 0.437202 -0.216029 0.300511 0.374364 -0.265648 0.311078 0.295127 -0.280493 0.269839 0.441868 -0.132180 0.283563 0.392608 -0.157993 0.297441 0.343898 -0.183791 0.337127 0.333699 -0.186753 0.376382 0.321524 -0.191051 0.413957 0.311232 -0.203007 0.402073 0.301369 -0.224675 0.222602 0.495855 -0.207337 0.195937 0.445728 -0.214823 0.171496 0.394614 -0.221209 0.152973 0.358767 -0.226085 0.140843 0.319917 -0.226511 0.132088 0.280440 -0.226479 0.149065 0.274488 -0.207151 0.339531 0.229215 -0.268150 0.327451 0.251481 -0.208510 0.313825 0.275470 -0.149809 0.275816 0.258106 -0.146385 0.235400 0.248036 -0.147100 0.194435 0.240100 -0.149289 0.194964 0.270341 -0.149384 0.296585 0.233203 -0.316878 0.260524 0.267996 -0.277440 0.225773 0.302528 -0.238025 0.200415 0.314643 -0.207103 0.175051 0.327232 -0.176746 0.149842 0.340516 -0.147283 0.171640 0.353954 -0.164003 0.375964 0.249895 -0.347796 
13.300000 0.169341 0.435564 -0.098635 0.193797 0.456086 -0.114727 0.195387 0.490553 -0.087622 0.212159 0.487610 -0.113316 0.229925 0.476165 -0.136404 0.281883 0.434799 -0.213314 0.298875 0.372793 -0.264273 0.311102 0.294400 -0.280510 0.266230 0.441727 -0.129951 0.282413 0.393614 -0.156272 0.298779 0.346042 -0.182600 0.338084 0.335565 -0.185546 0.377036 0.322732 -0.190123 0.414495 0.311980 -0.202126 0.402824 0.304539 -0.224819 0.225269 0.497502 -0.208004 0.198453 0.447341 -0.214637 0.173349 0.396347 -0.220280 0.154584 0.360464 -0.225142 0.141590 0.321797 -0.227159 0.130948 0.282541 -0.229227 0.149396 0.274928 -0.211921 0.341193 0.229029 -0.269634 0.328188 0.251587 -0.210292 0.312761 0.275898 -0.152405 0.274823 0.258277 -0.149522 0.234645 0.247406 -0.150138 0.193975 0.238153 -0.151569 0.193887 0.268393 -0.151660 0.296400 0.233084 -0.317739 0.259465 0.267026 -0.277710 0.224791 0.300722 -0.236110 0.200334 0.314816 -0.205246 0.175078 0.329094 -0.175090 0.149258 0.343557 -0.146379 0.171571 0.356465 -0.162538 0.376361 0.251853 -0.347671 
13.364000 0.175865 0.435354 -0.096242 0.198335 0.458420 -0.111748 0.196313 0.492466 -0.084043 0.213498 0.491609 -0.109615 0.231097 0.479772 -0.132571 0.282415 0.437035 -0.209069 0.296189 0.375622 -0.261576 0.306783 0.297316 -0.279932 0.264689 0.446019 -0.126389 0.280943 0.397213 -0.151807 0.297794 0.349158 -0.177572 0.336635 0.335695 -0.183261 0.375187 0.322592 -0.190433 0.412987 0.311487 -0.202574 0.403234 0.303230 -0.225860 0.223528 0.497422 -0.205824 0.196592 0.446984 -0.210077 0.171663 0.395768 -0.214030 0.152898 0.359823 -0.218709 0.139232 0.321363 -0.220689 0.127442 0.282389 -0.222743 0.145657 0.274127 -0.205459 0.336494 0.231376 -0.271458 0.324624 0.251898 -0.211073 0.308016 0.275727 -0.153561 0.269483 0.259223 -0.150075 0.228689 0.249526 -0.150825 0.187732 0.240045 -0.152208 0.186289 0.270253 -0.152745 0.290864 0.237562 -0.319141 0.254686 0.269206 -0.276764 0.221421 0.300153 -0.232402 0.197697 0.312746 -0.200353 0.173211 0.326738 -0.169529 0.148089 0.341123 -0.140817 0.170605 0.354864 -0.156263 0.371077 0.255393 -0.348627 
13.396000 0.191553 0.427496 -0.097065 0.208647 0.455992 -0.110198 0.197389 0.487302 -0.081058 0.215397 0.491962 -0.105608 0.233179 0.480848 -0.128498 0.284924 0.441164 -0.205239 0.298102 0.380787 -0.258391 0.314063 0.304034 -0.277793 0.268583 0.450558 -0.122161 0.281845 0.401789 -0.149434 0.295962 0.353241 -0.176551 0.334435 0.338745 -0.182720 0.372127 0.321858 -0.187469 0.409129 0.305940 -0.195058 0.401839 0.301979 -0.220223 0.224131 0.499846 -0.201580 0.198797 0.448410 -0.204173 0.175422 0.396301 -0.206139 0.158254 0.359209 -0.207790 0.143905 0.320853 -0.208889 0.131939 0.281888 -0.209377 0.150517 0.274583 -0.191959 0.347626 0.240089 -0.268400 0.330083 0.258039 -0.208382 0.307930 0.278738 -0.151148 0.271032 0.259523 -0.146718 0.231791 0.245280 -0.145706 0.191674 0.232774 -0.146306 0.192989 0.262903 -0.147745 0.303520 0.244386 -0.319269 0.263794 0.273590 -0.278182 0.228833 0.303350 -0.232985 0.204762 0.311054 -0.199350 0.181296 0.318643 -0.165734 0.157739 0.325525 -0.132677 0.178156 0.341544 -0.148496 0.382948 0.268280 -0.346465 
13.464000 0.189496 0.429265 -0.098541 0.206679 0.457988 -0.111036 0.196737 0.488224 -0.080465 0.214160 0.493541 -0.105308 0.231645 0.483743 -0.129137 0.282812 0.447987 -0.208868 0.300026 0.385867 -0.259351 0.314245 0.307900 -0.276355 0.268457 0.455158 -0.125229 0.281253 0.405983 -0.151758 0.294647 0.357487 -0.178844 0.332422 0.341516 -0.182703 0.369404 0.323496 -0.185794 0.406176 0.305956 -0.191044 0.400562 0.303598 -0.216740 0.221314 0.505889 -0.202395 0.197476 0.453502 -0.203834 0.174659 0.401088 -0.206297 0.156795 0.364291 -0.209848 0.143582 0.326140 -0.214252 0.132369 0.287552 -0.219034 0.152397 0.279061 -0.204124 0.345853 0.243260 -0.264818 0.325507 0.262495 -0.206134 0.301952 0.284047 -0.150010 0.265329 0.264061 -0.146928 0.226770 0.248111 -0.146603 0.187459 0.234235 -0.147639 0.187681 0.264234 -0.151337 0.302707 0.246951 -0.315557 0.263270 0.280930 -0.278885 0.229028 0.315569 -0.238475 0.205088 0.317477 -0.204373 0.180619 0.320250 -0.171109 0.156736 0.323187 -0.138354 0.176423 0.342607 -0.151742 0.384226 0.269121 -0.341243 
13.500000 0.185103 0.428222 -0.105268 0.199639 0.459307 -0.115190 0.199601 0.481713 -0.077178 0.209967 0.492798 -0.103987 0.224588 0.484211 -0.130109 0.267066 0.450996 -0.216101 0.296610 0.388486 -0.259484 0.310869 0.310233 -0.275020 0.260860 0.454916 -0.131342 0.278904 0.405288 -0.153935 0.297472 0.356017 -0.176556 0.334598 0.339702 -0.181996 0.371562 0.323261 -0.188214 0.408146 0.306911 -0.195607 0.400216 0.302429 -0.220337 0.200234 0.501032 -0.201268 0.180788 0.447585 -0.208475 0.159320 0.394931 -0.214577 0.142610 0.358064 -0.219658 0.129007 0.319250 -0.221974 0.117955 0.279625 -0.223815 0.139875 0.269111 -0.213022 0.344171 0.246391 -0.264028 0.318490 0.261218 -0.206413 0.288549 0.278832 -0.152512 0.252437 0.257093 -0.152597 0.213902 0.240114 -0.155923 0.175373 0.222394 -0.159134 0.166791 0.251375 -0.159623 0.298655 0.248181 -0.311471 0.255003 0.281172 -0.277668 0.213300 0.314056 -0.241158 0.189042 0.311047 -0.206766 0.162189 0.309010 -0.174611 0.133527 0.304537 -0.144578 0.143342 0.326180 -0.163074 0.378259 0.269439 -0.341898 
13.532000 0.176296 0.431248 -0.087605 0.193784 0.457072 -0.105073 0.200623 0.486207 -0.073084 0.209669 0.489870 -0.102345 0.224310 0.481933 -0.129009 0.267703 0.450175 -0.216269 0.298025 0.387931 -0.259701 0.315428 0.309893 -0.274121 0.269103 0.457738 -0.131908 0.284429 0.407262 -0.154625 0.299999 0.356814 -0.177034 0.337556 0.341754 -0.182962 0.375105 0.326445 -0.188744 0.412351 0.311140 -0.194733 0.403994 0.303713 -0.218428 0.200609 0.498720 -0.199862 0.181969 0.445224 -0.208979 0.162282 0.392112 -0.217493 0.146959 0.354906 -0.223937 0.133747 0.316225 -0.226285 0.122846 0.276889 -0.228727 0.140873 0.264509 -0.213875 0.349921 0.246893 -0.261880 0.325362 0.262201 -0.204344 0.296789 0.279931 -0.149697 0.261337 0.257186 -0.150963 0.223114 0.239809 -0.155719 0.184934 0.221583 -0.160061 0.170731 0.248239 -0.159848 0.307146 0.246744 -0.308841 0.261972 0.279473 -0.276392 0.218308 0.312136 -0.243364 0.193471 0.307917 -0.209803 0.166134 0.305064 -0.177930 0.138249 0.300989 -0.147204 0.144610 0.322151 -0.167780 0.385390 0.270520 -0.339631 
13.564000 0.193636 0.418389 -0.086574 0.205011 0.448326 -0.102407 0.185506 0.479404 -0.077760 0.203693 0.485221 -0.101932 0.221625 0.476345 -0.125762 0.275150 0.443878 -0.204991 0.291681 0.382935 -0.256767 0.313862 0.306933 -0.272325 0.268386 0.456441 -0.120966 0.282543 0.410267 -0.151712 0.297185 0.364332 -0.181992 0.335294 0.348637 -0.184988 0.372967 0.330412 -0.187890 0.410121 0.314192 -0.194414 0.404371 0.306448 -0.219207 0.210331 0.497622 -0.196017 0.191630 0.444265 -0.204834 0.171613 0.391848 -0.212862 0.155142 0.355309 -0.218385 0.144295 0.316592 -0.220508 0.139539 0.277058 -0.221438 0.157394 0.273850 -0.202192 0.352012 0.246256 -0.260209 0.329549 0.268419 -0.204222 0.303362 0.293032 -0.150583 0.267190 0.271926 -0.148833 0.229755 0.253745 -0.149715 0.191736 0.236307 -0.151752 0.182033 0.264200 -0.145661 0.307735 0.244446 -0.309532 0.264488 0.278918 -0.276079 0.227511 0.315518 -0.240094 0.208437 0.316671 -0.203120 0.187481 0.319665 -0.167234 0.165785 0.320480 -0.131987 0.167900 0.337841 -0.156910 0.387641 0.273803 -0.334975 
13.600000 0.205693 0.429498 -0.091566 0.211412 0.460778 -0.107753 0.202616 0.489497 -0.074999 0.210968 0.497544 -0.103545 0.227536 0.487098 -0.127338 0.274902 0.448903 -0.206399 0.289804 0.386336 -0.256007 0.308861 0.309301 -0.270104 0.265663 0.458707 -0.121852 0.277428 0.409041 -0.147828 0.290109 0.360164 -0.174468 0.328125 0.344474 -0.179985 0.366188 0.327841 -0.186315 0.403385 0.313001 -0.196796 0.401711 0.303215 -0.221451 0.211579 0.503364 -0.196694 0.191158 0.450041 -0.202494 0.169795 0.397157 -0.207671 0.153030 0.360041 -0.211505 0.139130 0.321545 -0.214394 0.126649 0.282843 -0.216728 0.144776 0.274858 -0.199271 0.342028 0.245937 -0.255622 0.319656 0.264377 -0.198114 0.293536 0.286212 -0.143127 0.257399 0.264627 -0.144348 0.219588 0.246753 -0.148526 0.181346 0.229380 -0.153624 0.169526 0.255863 -0.145087 0.303161 0.247612 -0.308474 0.260409 0.281321 -0.273730 0.220748 0.315344 -0.237709 0.200446 0.312839 -0.201463 0.178528 0.311228 -0.165718 0.154632 0.306836 -0.132362 0.154741 0.324927 -0.156818 0.385045 0.272104 -0.328209 
13.632000 0.208161 0.430300 -0.084005 0.214624 0.460121 -0.102543 0.198523 0.491120 -0.075375 0.211345 0.496889 -0.102793 0.227010 0.486905 -0.127696 0.272541 0.450675 -0.210169 0.292004 0.386232 -0.256788 0.309996 0.308007 -0.269277 0.268768 0.463686 -0.125898 0.280589 0.412481 -0.148409 0.292889 0.362092 -0.171776 0.330408 0.346682 -0.178157 0.367617 0.329599 -0.184754 0.404069 0.313472 -0.194294 0.401809 0.303013 -0.218566 0.209409 0.505447 -0.197087 0.192636 0.451113 -0.204207 0.174546 0.397382 -0.210713 0.159859 0.359555 -0.215695 0.145795 0.321447 -0.218623 0.132070 0.283222 -0.220918 0.149944 0.274656 -0.203402 0.342069 0.244913 -0.251825 0.319795 0.266547 -0.194961 0.295570 0.290819 -0.140205 0.260486 0.267721 -0.143385 0.223817 0.248138 -0.149269 0.186955 0.228193 -0.155351 0.170224 0.252418 -0.148452 0.304417 0.245016 -0.306501 0.262667 0.279678 -0.272914 0.224472 0.314967 -0.237619 0.204875 0.311225 -0.201282 0.182537 0.308217 -0.166037 0.158196 0.303546 -0.133529 0.154844 0.318958 -0.159782 0.386294 0.267474 -0.325606 
13.664000 0.207733 0.432172 -0.076401 0.215850 0.459035 -0.098515 0.203871 0.494073 -0.074567 0.215816 0.495559 -0.102948 0.230112 0.485414 -0.128746 0.271200 0.448451 -0.213766 0.292619 0.384122 -0.259355 0.311527 0.306216 -0.271126 0.272005 0.461461 -0.129623 0.280762 0.409302 -0.151656 0.290162 0.357587 -0.173752 0.328395 0.343532 -0.179618 0.365998 0.326793 -0.185583 0.402939 0.310786 -0.193902 0.402564 0.302203 -0.218960 0.209397 0.504002 -0.197781 0.191948 0.449855 -0.204716 0.173417 0.396240 -0.211186 0.158722 0.358473 -0.216124 0.144137 0.320448 -0.218940 0.130177 0.282372 -0.221079 0.149079 0.275205 -0.203989 0.343833 0.243101 -0.254353 0.322477 0.263021 -0.196794 0.299088 0.286351 -0.141454 0.263178 0.264409 -0.143415 0.225159 0.247936 -0.148933 0.187429 0.229763 -0.153847 0.168380 0.252740 -0.149107 0.306310 0.243018 -0.307314 0.264077 0.277567 -0.273473 0.224240 0.312391 -0.238459 0.203645 0.309855 -0.202398 0.181699 0.308297 -0.166740 0.157899 0.304705 -0.133331 0.154232 0.319157 -0.160018 0.387934 0.266402 -0.326993 
13.700000 0.205550 0.423838 -0.083934 0.210891 0.454192 -0.101944 0.200436 0.484659 -0.071421 0.209445 0.491167 -0.100170 0.225829 0.483174 -0.125149 0.273447 0.453971 -0.208484 0.292883 0.390349 -0.255716 0.310447 0.312030 -0.269580 0.270940 0.461883 -0.123562 0.276856 0.409349 -0.145438 0.283446 0.357578 -0.168429 0.322346 0.344787 -0.174123 0.360831 0.329570 -0.180444 0.398540 0.316070 -0.190552 0.399748 0.305123 -0.214785 0.208101 0.505835 -0.189915 0.188608 0.451902 -0.192026 0.171097 0.397762 -0.194926 0.156698 0.359993 -0.199940 0.142094 0.322468 -0.204715 0.128930 0.284617 -0.208511 0.144619 0.276776 -0.188767 0.341556 0.247912 -0.253609 0.320749 0.264817 -0.194479 0.296377 0.286710 -0.138682 0.259843 0.265808 -0.138770 0.221716 0.249101 -0.141990 0.183309 0.232189 -0.145806 0.168155 0.255896 -0.134873 0.304554 0.250955 -0.309817 0.262293 0.279615 -0.271083 0.222567 0.309300 -0.229355 0.202059 0.310050 -0.192639 0.181570 0.310231 -0.155891 0.159934 0.308545 -0.119746 0.155050 0.321729 -0.146348 0.388756 0.270751 -0.323847
[truncated: 8,600,235 more chars]
