# Supplementary material for: A Markerless 3D Computerized Motion Capture System Incorporating a Skeleton Model for Monkeys
Source: PLoS One. 2016 Nov 3;11(11):e0166154. doi: 10.1371/journal.pone.0166154 (PMC5094601; doi:10.1371/journal.pone.0166154)
Supplement: S2 File — (ZIP) [file pone.0166154.s004.zip › File S2/MAPexperiment-Monkey28-Saline-Exp2-MCS.txt]

0.228000 0.797227 0.867092 -0.119661 0.794265 0.833007 -0.109143 0.821118 0.831620 -0.074360 0.805058 0.807330 -0.084556 0.811044 0.782658 -0.064900 0.829974 0.696928 -0.007315 0.825035 0.617226 0.015155 0.803478 0.546839 0.055157 0.775607 0.754380 -0.036105 0.747599 0.715869 -0.068001 0.719527 0.677533 -0.099803 0.711845 0.652589 -0.131395 0.703763 0.627886 -0.163168 0.695486 0.603236 -0.194941 0.688024 0.577964 -0.193697 0.881208 0.747621 -0.051336 0.877603 0.692895 -0.068002 0.873412 0.638628 -0.085020 0.884902 0.606200 -0.106822 0.894487 0.574794 -0.130863 0.902143 0.544821 -0.157323 0.899539 0.561435 -0.177620 0.754772 0.497387 0.078100 0.730479 0.440386 0.058841 0.712335 0.381862 0.039581 0.724392 0.350745 0.066096 0.734920 0.320643 0.092705 0.744549 0.290383 0.118066 0.721062 0.294904 0.099150 0.820210 0.488870 0.096511 0.825953 0.428589 0.074706 0.818784 0.371271 0.045916 0.798611 0.335192 0.053260 0.776548 0.300030 0.059319 0.751425 0.267195 0.063203 0.741757 0.285416 0.041036 0.768715 0.531324 0.151409 
0.260000 0.766315 0.862937 -0.119207 0.764647 0.829603 -0.106340 0.787142 0.833595 -0.069066 0.774366 0.807398 -0.079167 0.781611 0.780215 -0.064819 0.808762 0.689009 -0.025246 0.802969 0.614794 0.009439 0.783022 0.545219 0.048472 0.757291 0.750192 -0.054394 0.728119 0.710235 -0.082914 0.698890 0.670565 -0.110943 0.697829 0.655041 -0.148658 0.695813 0.639726 -0.186682 0.693419 0.624487 -0.224718 0.680128 0.609706 -0.242101 0.863027 0.746377 -0.054381 0.874714 0.691420 -0.042374 0.885740 0.636238 -0.030486 0.890451 0.614982 -0.065393 0.894741 0.593610 -0.100423 0.898618 0.572044 -0.135569 0.895384 0.571482 -0.161728 0.738117 0.490096 0.064985 0.726118 0.431674 0.040222 0.717570 0.372835 0.015320 0.734897 0.357167 0.050337 0.751299 0.341384 0.085565 0.767198 0.324925 0.120181 0.751987 0.313897 0.096449 0.796732 0.489590 0.093242 0.818926 0.433781 0.070048 0.836926 0.378340 0.042758 0.808741 0.346970 0.043258 0.780847 0.315357 0.044102 0.753255 0.283862 0.045574 0.761299 0.293476 0.018171 0.739295 0.537779 0.141674 
0.328000 0.789346 0.864824 -0.144338 0.785600 0.832444 -0.129543 0.809607 0.836095 -0.093054 0.794381 0.810463 -0.101044 0.797040 0.783063 -0.084588 0.806556 0.689670 -0.038163 0.802348 0.612836 -0.004533 0.788070 0.534777 0.027872 0.750762 0.747145 -0.065993 0.734910 0.701099 -0.096343 0.717444 0.655605 -0.126338 0.710049 0.635256 -0.161375 0.700541 0.615911 -0.196547 0.689359 0.597116 -0.231925 0.681813 0.592755 -0.257063 0.856598 0.754463 -0.062448 0.872843 0.702838 -0.044098 0.888263 0.651314 -0.025848 0.890198 0.629274 -0.060380 0.892052 0.606721 -0.094641 0.893782 0.583997 -0.128887 0.897067 0.591823 -0.153848 0.745347 0.476391 0.039738 0.733088 0.417979 0.011945 0.735091 0.358506 -0.013156 0.733088 0.322454 0.008870 0.731800 0.286463 0.031713 0.730449 0.250277 0.054023 0.719533 0.255829 0.026390 0.809766 0.476814 0.067780 0.820973 0.414426 0.054008 0.817173 0.353609 0.027575 0.802392 0.313889 0.020261 0.784082 0.276365 0.010788 0.765040 0.239143 0.002196 0.760058 0.257933 -0.020875 0.745181 0.507528 0.117914 
0.360000 0.786069 0.868199 -0.156878 0.779372 0.835410 -0.144125 0.801553 0.835311 -0.106131 0.785191 0.811189 -0.116292 0.789823 0.784123 -0.099351 0.805724 0.691576 -0.051401 0.796864 0.613977 -0.021398 0.783660 0.538275 0.015170 0.754079 0.748968 -0.084080 0.741761 0.701348 -0.113751 0.727426 0.654041 -0.143362 0.718913 0.632049 -0.177628 0.709282 0.610174 -0.211432 0.698929 0.588013 -0.245452 0.692755 0.578650 -0.269675 0.860361 0.747850 -0.083997 0.869305 0.696934 -0.059400 0.877683 0.646082 -0.034939 0.883280 0.624751 -0.069558 0.888806 0.603221 -0.104117 0.894283 0.581647 -0.138759 0.894755 0.590160 -0.163708 0.741399 0.480438 0.030755 0.731242 0.419904 0.006865 0.736643 0.358725 -0.014725 0.739884 0.318516 -0.001228 0.741480 0.277962 0.012589 0.745843 0.237826 0.026801 0.730466 0.249855 0.003839 0.807992 0.482675 0.056782 0.820965 0.420498 0.044999 0.815563 0.360273 0.020283 0.806477 0.320110 0.010270 0.796561 0.281056 -0.001588 0.781640 0.243725 -0.014229 0.777260 0.266203 -0.033925 0.745275 0.517195 0.109461 
0.428000 0.797657 0.863181 -0.164851 0.788419 0.829776 -0.155890 0.810701 0.823689 -0.118455 0.792439 0.802298 -0.131152 0.797243 0.776276 -0.112930 0.813613 0.686688 -0.060515 0.806666 0.609653 -0.028906 0.793047 0.532886 0.004980 0.758132 0.742335 -0.090853 0.744669 0.698350 -0.125532 0.729274 0.654392 -0.159985 0.718444 0.629497 -0.191701 0.706118 0.604840 -0.222806 0.693104 0.579849 -0.254195 0.687619 0.563716 -0.274841 0.864375 0.747193 -0.092334 0.869703 0.696137 -0.067003 0.874896 0.645269 -0.042015 0.884032 0.624129 -0.076025 0.893136 0.602467 -0.110052 0.900901 0.580838 -0.144261 0.896716 0.587491 -0.169428 0.750368 0.474665 0.017855 0.737874 0.414431 -0.006951 0.739640 0.352953 -0.028357 0.740966 0.311499 -0.018451 0.744329 0.269902 -0.008052 0.751018 0.228684 0.001844 0.733469 0.240799 -0.019416 0.815873 0.476607 0.046571 0.826338 0.414212 0.034044 0.820007 0.353494 0.009344 0.811391 0.313211 -0.001511 0.801034 0.274007 -0.014091 0.788546 0.235180 -0.026843 0.786639 0.256425 -0.048105 0.751360 0.511114 0.097581 
0.460000 0.779759 0.863126 -0.185686 0.775741 0.829553 -0.173872 0.799791 0.829286 -0.136929 0.784420 0.804544 -0.147140 0.788706 0.776992 -0.130577 0.803433 0.683097 -0.083961 0.801759 0.608858 -0.044652 0.792303 0.530540 -0.012967 0.752338 0.744032 -0.111213 0.740167 0.696001 -0.140286 0.727613 0.647966 -0.169051 0.718672 0.620818 -0.198666 0.708365 0.594235 -0.228457 0.697119 0.567763 -0.258479 0.690055 0.554509 -0.280372 0.859849 0.739626 -0.111347 0.867109 0.691413 -0.081187 0.873902 0.643134 -0.051331 0.885048 0.620526 -0.083778 0.895396 0.597355 -0.116855 0.901662 0.573964 -0.149647 0.895250 0.583988 -0.173168 0.751359 0.471146 -0.000889 0.742007 0.409976 -0.024798 0.748111 0.347858 -0.042117 0.743903 0.307808 -0.028430 0.742701 0.267430 -0.014000 0.745694 0.227378 -0.000260 0.733370 0.238111 -0.025643 0.817916 0.474802 0.028632 0.827998 0.411407 0.021118 0.817592 0.349425 0.003153 0.809554 0.308360 -0.005062 0.799558 0.268706 -0.016187 0.788162 0.229094 -0.028648 0.790018 0.252680 -0.047410 0.757925 0.504335 0.081369 
0.496000 0.777443 0.864060 -0.193179 0.772800 0.831383 -0.179338 0.796871 0.833377 -0.142750 0.781015 0.808387 -0.151524 0.783787 0.779855 -0.137194 0.794786 0.683550 -0.097497 0.789091 0.608471 -0.058657 0.780496 0.530818 -0.020370 0.750435 0.750216 -0.127742 0.733691 0.700029 -0.149910 0.716736 0.649865 -0.171287 0.705913 0.622348 -0.200362 0.695885 0.594724 -0.229853 0.685817 0.566422 -0.260071 0.680836 0.549778 -0.280646 0.855310 0.739949 -0.119312 0.861076 0.692724 -0.087702 0.866329 0.645550 -0.056699 0.879251 0.620587 -0.086651 0.891744 0.595108 -0.116747 0.902464 0.569425 -0.147170 0.897613 0.581728 -0.170006 0.741405 0.470953 -0.002814 0.732352 0.408966 -0.024441 0.739469 0.346772 -0.043081 0.738932 0.307609 -0.026779 0.740051 0.268221 -0.009545 0.743958 0.229180 0.007052 0.731703 0.239372 -0.018590 0.807263 0.477486 0.022655 0.820930 0.414147 0.015975 0.813893 0.351103 -0.001204 0.806668 0.309484 -0.005829 0.797168 0.268966 -0.012196 0.785320 0.229079 -0.019933 0.789410 0.252484 -0.038200 0.740758 0.511320 0.073948 
0.528000 0.767511 0.863098 -0.208887 0.765900 0.830187 -0.194869 0.794053 0.832800 -0.161168 0.778292 0.807183 -0.168156 0.781321 0.779183 -0.152418 0.793459 0.684394 -0.108112 0.783294 0.608155 -0.072989 0.776005 0.531821 -0.032949 0.749426 0.749183 -0.140374 0.734769 0.696426 -0.157440 0.718109 0.644318 -0.173902 0.706213 0.616763 -0.202431 0.692167 0.590116 -0.231074 0.677410 0.563149 -0.260386 0.671769 0.549560 -0.282842 0.852914 0.741261 -0.131444 0.859228 0.696440 -0.096787 0.865149 0.651796 -0.062621 0.878736 0.625626 -0.091159 0.892329 0.598336 -0.119065 0.903169 0.570566 -0.146386 0.898338 0.583382 -0.168889 0.738961 0.470793 -0.015909 0.733260 0.407923 -0.036166 0.740125 0.345516 -0.051584 0.737702 0.309608 -0.029210 0.736318 0.273349 -0.006842 0.738100 0.237193 0.014343 0.727208 0.244425 -0.012902 0.802063 0.480634 0.013301 0.816435 0.417580 0.008060 0.812664 0.354138 -0.008721 0.803982 0.312538 -0.008417 0.793399 0.271825 -0.009742 0.780305 0.231654 -0.013085 0.785200 0.252445 -0.034244 0.734524 0.516881 0.061199 
0.564000 0.774248 0.863179 -0.214893 0.772702 0.830510 -0.200276 0.799443 0.834064 -0.165502 0.784414 0.808004 -0.172515 0.786488 0.779899 -0.156418 0.794027 0.684494 -0.111476 0.785706 0.608578 -0.074195 0.779134 0.530565 -0.036460 0.744746 0.745546 -0.143563 0.728927 0.692891 -0.159832 0.712697 0.640596 -0.175474 0.700681 0.615038 -0.204730 0.688155 0.589456 -0.234052 0.675326 0.564094 -0.263218 0.666731 0.548377 -0.282421 0.850887 0.743035 -0.136463 0.859295 0.699596 -0.100456 0.867072 0.656082 -0.065078 0.881536 0.628219 -0.091555 0.895618 0.599506 -0.118247 0.905123 0.569976 -0.145028 0.898927 0.582319 -0.167483 0.742326 0.468479 -0.023322 0.736985 0.405853 -0.045385 0.744909 0.343342 -0.061546 0.739520 0.307205 -0.039929 0.736746 0.271152 -0.016903 0.737240 0.235178 0.006242 0.728165 0.239711 -0.022169 0.804279 0.479998 0.011536 0.818297 0.416644 0.007324 0.813638 0.352926 -0.009715 0.804642 0.310983 -0.011649 0.793941 0.270169 -0.015214 0.782291 0.229384 -0.019554 0.786718 0.249366 -0.041490 0.734227 0.508192 0.054691 
0.596000 0.775287 0.873958 -0.222304 0.772740 0.840326 -0.210281 0.796612 0.841464 -0.173357 0.782352 0.816027 -0.183454 0.784568 0.787977 -0.167549 0.792664 0.692831 -0.123153 0.783327 0.615071 -0.092316 0.780622 0.540197 -0.050481 0.742481 0.751274 -0.157251 0.723453 0.698250 -0.168131 0.704060 0.645330 -0.179096 0.693680 0.616845 -0.207668 0.685089 0.587768 -0.236030 0.677103 0.557999 -0.264724 0.665024 0.548742 -0.286685 0.848069 0.751577 -0.150482 0.858330 0.706867 -0.116538 0.868209 0.662192 -0.082874 0.882549 0.629963 -0.103656 0.896269 0.597393 -0.124639 0.905901 0.564471 -0.146018 0.898623 0.576551 -0.168282 0.745200 0.479980 -0.028924 0.736770 0.417062 -0.047391 0.742549 0.354263 -0.061380 0.740547 0.317245 -0.040920 0.738833 0.280115 -0.019958 0.738621 0.243056 0.001070 0.730499 0.251419 -0.026789 0.811301 0.491581 -0.003684 0.823894 0.427934 -0.004995 0.816909 0.363694 -0.017125 0.807467 0.321859 -0.016312 0.795781 0.281271 -0.017426 0.783027 0.240434 -0.019114 0.790724 0.259270 -0.041110 0.746262 0.520445 0.045142 
0.632000 0.765703 0.875012 -0.231681 0.763586 0.841617 -0.218941 0.788498 0.843532 -0.182765 0.774002 0.817878 -0.191950 0.776620 0.789927 -0.175921 0.786376 0.694960 -0.131093 0.780954 0.617267 -0.098685 0.778063 0.541289 -0.057330 0.738428 0.756597 -0.163018 0.718218 0.703592 -0.171764 0.697777 0.650558 -0.180567 0.689140 0.620306 -0.208148 0.680729 0.590261 -0.235684 0.672660 0.559538 -0.263722 0.662714 0.549709 -0.286567 0.844080 0.754403 -0.151991 0.852070 0.707295 -0.120789 0.859707 0.660296 -0.090014 0.877203 0.627207 -0.106533 0.894669 0.593702 -0.122852 0.909789 0.559621 -0.139649 0.900948 0.564240 -0.164064 0.741874 0.481743 -0.034079 0.732936 0.417958 -0.048874 0.737841 0.354208 -0.060576 0.737403 0.318039 -0.038404 0.737754 0.281612 -0.016055 0.739384 0.245414 0.005390 0.729125 0.253171 -0.022040 0.809810 0.491559 -0.013102 0.823926 0.427981 -0.015307 0.818429 0.363784 -0.026280 0.807605 0.322802 -0.020226 0.794917 0.282758 -0.016180 0.781982 0.242289 -0.013693 0.789316 0.259770 -0.037095 0.747097 0.525279 0.040384 
0.664000 0.780006 0.876458 -0.236467 0.776949 0.842989 -0.224185 0.798696 0.845208 -0.186291 0.785136 0.819625 -0.196949 0.786135 0.791255 -0.182432 0.790236 0.695444 -0.142416 0.778138 0.617630 -0.113923 0.775254 0.543146 -0.072189 0.738549 0.756603 -0.171129 0.718222 0.703154 -0.175120 0.697664 0.649973 -0.178994 0.687929 0.621495 -0.206938 0.678030 0.592974 -0.234897 0.668187 0.564277 -0.262949 0.662290 0.552995 -0.286136 0.844758 0.759113 -0.161452 0.850652 0.710883 -0.131675 0.855956 0.662899 -0.102300 0.874873 0.629218 -0.115074 0.894062 0.595204 -0.127024 0.909824 0.560550 -0.139890 0.898816 0.564138 -0.163571 0.739366 0.483707 -0.048893 0.730815 0.419615 -0.062564 0.735837 0.355352 -0.071940 0.736499 0.320698 -0.047149 0.738378 0.285990 -0.021388 0.739490 0.251539 0.004520 0.731000 0.255389 -0.024178 0.805563 0.494712 -0.025574 0.819654 0.431144 -0.024082 0.818068 0.366185 -0.030275 0.807364 0.325335 -0.022229 0.795327 0.285281 -0.016107 0.783033 0.244831 -0.011264 0.792172 0.259801 -0.035679 0.745638 0.528380 0.025676 
0.700000 0.770987 0.884613 -0.239566 0.768654 0.850371 -0.229340 0.789579 0.850099 -0.190510 0.777049 0.824735 -0.202799 0.779580 0.795743 -0.188146 0.788438 0.698060 -0.148049 0.777301 0.618593 -0.119349 0.771669 0.541195 -0.077068 0.737843 0.759521 -0.176204 0.715720 0.706640 -0.176747 0.694193 0.653531 -0.177254 0.685509 0.623745 -0.205147 0.677351 0.593917 -0.232917 0.669657 0.563298 -0.261072 0.670530 0.551233 -0.284999 0.846135 0.755659 -0.175040 0.849962 0.708683 -0.143115 0.852451 0.661761 -0.111965 0.873051 0.627863 -0.120453 0.893105 0.593568 -0.128031 0.911442 0.558890 -0.136381 0.897689 0.557867 -0.158821 0.734003 0.481884 -0.053504 0.727435 0.416295 -0.063067 0.736198 0.351142 -0.068314 0.734850 0.315528 -0.044924 0.733982 0.279899 -0.020354 0.733891 0.244314 0.003775 0.726135 0.249416 -0.024893 0.801585 0.492456 -0.031111 0.817751 0.428802 -0.028526 0.814356 0.363021 -0.034268 0.803445 0.321922 -0.024996 0.791073 0.281958 -0.017478 0.778292 0.241274 -0.010907 0.787312 0.256140 -0.035285 0.733314 0.527259 0.018711 
0.732000 0.759761 0.885976 -0.248725 0.763032 0.852070 -0.237721 0.789903 0.855725 -0.203206 0.778323 0.828803 -0.212839 0.781546 0.800204 -0.198182 0.792215 0.703544 -0.157836 0.782737 0.625527 -0.127528 0.777674 0.550180 -0.084770 0.736304 0.761523 -0.182603 0.712954 0.709100 -0.181995 0.690168 0.656340 -0.181397 0.682625 0.626503 -0.209413 0.675366 0.596780 -0.237341 0.668247 0.566569 -0.265543 0.663214 0.551939 -0.287275 0.845415 0.762661 -0.189032 0.852112 0.715769 -0.157105 0.857319 0.668509 -0.125982 0.878221 0.633792 -0.130923 0.897959 0.598010 -0.136474 0.912495 0.560932 -0.143801 0.897389 0.558654 -0.165281 0.740740 0.490262 -0.063163 0.734073 0.424920 -0.072720 0.743541 0.359628 -0.075432 0.741854 0.322400 -0.054342 0.741992 0.284989 -0.031054 0.743274 0.248072 -0.006828 0.736239 0.253088 -0.035641 0.806322 0.501719 -0.037279 0.822147 0.438214 -0.033063 0.819381 0.372398 -0.038392 0.809973 0.330740 -0.031129 0.798660 0.290348 -0.025491 0.788425 0.248881 -0.019123 0.797175 0.264368 -0.042954 0.734493 0.531096 0.007440 
0.764000 0.763335 0.887775 -0.251395 0.764562 0.853651 -0.240662 0.795635 0.854431 -0.209621 0.780363 0.828809 -0.217640 0.783386 0.799869 -0.203654 0.793542 0.702460 -0.165576 0.785507 0.626642 -0.128503 0.783896 0.550418 -0.084761 0.736579 0.758471 -0.193949 0.713907 0.705886 -0.191613 0.691339 0.653396 -0.189097 0.683622 0.621688 -0.214074 0.676154 0.589896 -0.239114 0.667974 0.558298 -0.264496 0.667952 0.548052 -0.288885 0.843886 0.764262 -0.198109 0.853864 0.719540 -0.164509 0.862486 0.674734 -0.131588 0.881372 0.639231 -0.137637 0.899996 0.603022 -0.142830 0.913915 0.565673 -0.148743 0.890477 0.557739 -0.157757 0.748052 0.491520 -0.057823 0.737491 0.426511 -0.066743 0.742655 0.361092 -0.074089 0.747101 0.322811 -0.055601 0.751075 0.284204 -0.035410 0.752841 0.245474 -0.014067 0.746419 0.254521 -0.042078 0.817826 0.501058 -0.042505 0.832549 0.437939 -0.048340 0.832064 0.373209 -0.060524 0.819965 0.333715 -0.048162 0.807189 0.295127 -0.035746 0.797454 0.255664 -0.022309 0.807252 0.266540 -0.048401 0.757780 0.534953 0.014676 
0.800000 0.764916 0.891293 -0.252953 0.766050 0.856437 -0.244973 0.795202 0.855656 -0.212429 0.780816 0.830681 -0.223463 0.784250 0.802420 -0.209278 0.795355 0.706852 -0.170262 0.783836 0.632439 -0.135113 0.783279 0.560974 -0.090999 0.734865 0.761171 -0.193844 0.713187 0.708038 -0.192709 0.691713 0.654825 -0.191421 0.684166 0.622534 -0.215751 0.676650 0.590300 -0.240150 0.669101 0.558028 -0.264657 0.668244 0.545781 -0.288040 0.842428 0.770402 -0.201741 0.854996 0.724149 -0.170489 0.866644 0.677736 -0.139584 0.882180 0.640743 -0.147898 0.897120 0.603258 -0.155807 0.909816 0.565158 -0.163388 0.886078 0.553705 -0.164186 0.748204 0.503742 -0.062165 0.739162 0.440171 -0.074643 0.745329 0.376621 -0.086019 0.751882 0.340307 -0.064794 0.757868 0.303734 -0.042820 0.759926 0.266763 -0.019951 0.753657 0.266757 -0.049484 0.817964 0.512040 -0.048429 0.834071 0.449934 -0.054494 0.837542 0.386440 -0.065695 0.825859 0.347807 -0.053095 0.815162 0.308919 -0.041028 0.805534 0.269672 -0.030103 0.813784 0.281920 -0.056463 0.768270 0.542879 0.010026 
0.832000 0.753635 0.889484 -0.250217 0.760290 0.854856 -0.244168 0.795801 0.856585 -0.218670 0.782110 0.830309 -0.227318 0.784173 0.802137 -0.212250 0.790544 0.706684 -0.170327 0.776564 0.631793 -0.134515 0.781284 0.557575 -0.091513 0.730164 0.758829 -0.199366 0.710862 0.705389 -0.191458 0.691663 0.651915 -0.183531 0.684775 0.620400 -0.209708 0.677736 0.589310 -0.236176 0.670688 0.557816 -0.263091 0.664075 0.549193 -0.287461 0.837426 0.766954 -0.209780 0.854766 0.724508 -0.176152 0.869856 0.681595 -0.142765 0.881415 0.642908 -0.148494 0.891022 0.603410 -0.153255 0.899849 0.563573 -0.157433 0.885517 0.541416 -0.157953 0.749947 0.498971 -0.059885 0.741803 0.434500 -0.070243 0.751499 0.370508 -0.079925 0.755036 0.333122 -0.060135 0.759163 0.295637 -0.039609 0.763584 0.258548 -0.019150 0.753166 0.264247 -0.046873 0.821302 0.508819 -0.054335 0.837681 0.446451 -0.061583 0.831850 0.382763 -0.072194 0.824434 0.342987 -0.059160 0.815248 0.303471 -0.047723 0.806998 0.263110 -0.037820 0.811529 0.279015 -0.063189 0.774265 0.541991 0.010723 
0.864000 0.779259 0.897453 -0.254411 0.771690 0.863536 -0.245799 0.795758 0.857219 -0.209432 0.777784 0.835330 -0.221773 0.780121 0.805414 -0.209742 0.788327 0.705677 -0.177909 0.778902 0.629516 -0.144735 0.783947 0.556969 -0.099735 0.741247 0.773076 -0.195435 0.718620 0.720363 -0.194145 0.696909 0.667290 -0.192392 0.688318 0.631643 -0.210878 0.681447 0.595510 -0.229210 0.675394 0.559079 -0.247554 0.670509 0.554928 -0.273163 0.849756 0.759764 -0.196364 0.861174 0.706952 -0.176625 0.871182 0.653603 -0.156965 0.877902 0.612775 -0.154819 0.882209 0.571486 -0.152788 0.883753 0.529881 -0.150908 0.877108 0.504360 -0.150613 0.750652 0.501964 -0.063106 0.744263 0.436818 -0.067149 0.751942 0.372361 -0.073912 0.761451 0.335503 -0.055347 0.767658 0.298054 -0.035750 0.773360 0.261169 -0.017526 0.759892 0.270749 -0.042922 0.822973 0.508709 -0.062108 0.841142 0.447254 -0.070825 0.837919 0.384251 -0.082600 0.829989 0.346008 -0.066748 0.821603 0.307737 -0.052277 0.814315 0.268599 -0.039084 0.816613 0.282457 -0.066285 0.775049 0.541831 0.002600 
0.928000 0.769296 0.898785 -0.255752 0.766758 0.864273 -0.246634 0.792148 0.862201 -0.210840 0.777201 0.837909 -0.222634 0.778197 0.808467 -0.209979 0.784647 0.709930 -0.176053 0.776680 0.631074 -0.154359 0.782747 0.564165 -0.105836 0.744078 0.776899 -0.205977 0.719349 0.725495 -0.198844 0.694977 0.673702 -0.191595 0.687026 0.638089 -0.211588 0.679590 0.602846 -0.231854 0.671151 0.567689 -0.252889 0.668178 0.553723 -0.275401 0.851894 0.755701 -0.192588 0.860991 0.702613 -0.171781 0.868503 0.648710 -0.150948 0.873033 0.607199 -0.152665 0.875816 0.565617 -0.154820 0.875984 0.523916 -0.157311 0.871960 0.497871 -0.158080 0.753920 0.509455 -0.067054 0.745654 0.446747 -0.076880 0.745929 0.384276 -0.088507 0.760284 0.352523 -0.064696 0.769074 0.320542 -0.040283 0.775915 0.288676 -0.017626 0.761052 0.290838 -0.044237 0.821462 0.515664 -0.066597 0.842590 0.456220 -0.081330 0.849900 0.396125 -0.102382 0.834753 0.363560 -0.081527 0.822762 0.329521 -0.061455 0.815520 0.294655 -0.042188 0.815929 0.301716 -0.072260 0.771017 0.546943 -0.003829 
0.964000 0.765491 0.892781 -0.265058 0.771041 0.860397 -0.250836 0.797684 0.869451 -0.217247 0.787960 0.841000 -0.224193 0.787965 0.811232 -0.212405 0.791428 0.711836 -0.181062 0.783819 0.633276 -0.158545 0.789625 0.565489 -0.111139 0.753843 0.782015 -0.207608 0.726291 0.732493 -0.198311 0.699333 0.682475 -0.188909 0.689542 0.646807 -0.207859 0.680630 0.611310 -0.227073 0.671767 0.575420 -0.246800 0.669926 0.560529 -0.268838 0.859994 0.756378 -0.194546 0.866913 0.702448 -0.175249 0.872994 0.647838 -0.156011 0.877594 0.606308 -0.156869 0.880694 0.564612 -0.157908 0.879959 0.523000 -0.159120 0.872058 0.497889 -0.160785 0.760664 0.511232 -0.070909 0.751404 0.447957 -0.078163 0.749910 0.384970 -0.090268 0.771137 0.354463 -0.070047 0.788710 0.323532 -0.048693 0.800355 0.291898 -0.024395 0.781946 0.294131 -0.048477 0.827823 0.516368 -0.073791 0.846808 0.458453 -0.095284 0.856768 0.399702 -0.117746 0.846036 0.365503 -0.096136 0.839280 0.331114 -0.074597 0.836166 0.296564 -0.054211 0.832489 0.303101 -0.083876 0.782425 0.549944 -0.008679 
1.028000 0.768700 0.895379 -0.264192 0.775108 0.861389 -0.254936 0.799163 0.865575 -0.218311 0.791452 0.838237 -0.230256 0.790735 0.808733 -0.216998 0.791575 0.709952 -0.180578 0.786271 0.633961 -0.146931 0.788452 0.560310 -0.105959 0.756056 0.780032 -0.210370 0.726653 0.731783 -0.201224 0.698346 0.682982 -0.191619 0.688736 0.647422 -0.209930 0.680296 0.611488 -0.228069 0.672358 0.575165 -0.246297 0.672275 0.557625 -0.266185 0.860766 0.753866 -0.194552 0.868394 0.700431 -0.174399 0.874643 0.646443 -0.154288 0.878681 0.605232 -0.157726 0.881588 0.564067 -0.161618 0.883962 0.522687 -0.165744 0.879457 0.496980 -0.169521 0.757386 0.504988 -0.068605 0.750748 0.441445 -0.079023 0.749284 0.378101 -0.092743 0.771707 0.343654 -0.082589 0.793737 0.309107 -0.071800 0.812917 0.273628 -0.058643 0.793316 0.280642 -0.080710 0.824472 0.503744 -0.078533 0.845461 0.447004 -0.101452 0.859948 0.389759 -0.126136 0.855252 0.350387 -0.112952 0.850342 0.310268 -0.101244 0.845597 0.269991 -0.092007 0.842743 0.284196 -0.118545 0.799118 0.540057 -0.004824 
1.060000 0.764723 0.881813 -0.272790 0.775980 0.850303 -0.260034 0.795271 0.861752 -0.222431 0.793483 0.832674 -0.232473 0.794086 0.804086 -0.217854 0.797120 0.707621 -0.177495 0.792602 0.630255 -0.147494 0.799344 0.555227 -0.108314 0.757202 0.774248 -0.210414 0.724499 0.728181 -0.201193 0.692294 0.681884 -0.191714 0.681762 0.647583 -0.211610 0.672864 0.612422 -0.230917 0.664438 0.576986 -0.250207 0.664284 0.559206 -0.269762 0.862655 0.755333 -0.200350 0.869024 0.702629 -0.178447 0.875185 0.649809 -0.156600 0.883392 0.609489 -0.160414 0.893121 0.569147 -0.164085 0.900381 0.528865 -0.167318 0.890388 0.504469 -0.167045 0.772110 0.499469 -0.068656 0.762589 0.435931 -0.076443 0.759968 0.372120 -0.088665 0.782168 0.336446 -0.081771 0.807044 0.301616 -0.077516 0.832052 0.266779 -0.073366 0.813609 0.269115 -0.097151 0.837887 0.497910 -0.085256 0.854902 0.438596 -0.107567 0.866428 0.378237 -0.129626 0.865814 0.336456 -0.121085 0.865310 0.295154 -0.112146 0.865570 0.253651 -0.103342 0.866720 0.269833 -0.128704 0.818535 0.537486 -0.008158 
1.128000 0.768004 0.892350 -0.259593 0.776964 0.858946 -0.250327 0.789532 0.863560 -0.208583 0.789616 0.836479 -0.223272 0.791708 0.806412 -0.211749 0.800444 0.706426 -0.182024 0.788138 0.627982 -0.156135 0.797091 0.553671 -0.113628 0.757723 0.772535 -0.211324 0.731994 0.724668 -0.192970 0.705798 0.676991 -0.174868 0.693036 0.645729 -0.198902 0.680037 0.614749 -0.223045 0.666798 0.583479 -0.247429 0.663262 0.564825 -0.266093 0.863803 0.758333 -0.201273 0.869338 0.704867 -0.180959 0.874219 0.651121 -0.160912 0.882581 0.610528 -0.163489 0.891109 0.569622 -0.166371 0.895499 0.528481 -0.169288 0.888237 0.503137 -0.169905 0.772662 0.500742 -0.068209 0.762526 0.436833 -0.070453 0.759686 0.372357 -0.079714 0.774944 0.332772 -0.078225 0.794284 0.294416 -0.082085 0.815112 0.256991 -0.088157 0.802026 0.259687 -0.115289 0.836998 0.496504 -0.091233 0.851383 0.434729 -0.110532 0.857021 0.371514 -0.130782 0.856300 0.328490 -0.129892 0.854543 0.286463 -0.128068 0.853188 0.243750 -0.125415 0.854585 0.261942 -0.148837 0.815086 0.541137 -0.012098 
1.160000 0.779302 0.886601 -0.268823 0.788185 0.853277 -0.259322 0.790928 0.856824 -0.215894 0.796031 0.830732 -0.231546 0.798243 0.801806 -0.218623 0.807364 0.704622 -0.184083 0.795383 0.625570 -0.159936 0.807926 0.551017 -0.119437 0.765826 0.772737 -0.215582 0.741524 0.725213 -0.195650 0.716766 0.678285 -0.175841 0.700036 0.648518 -0.198552 0.683297 0.618361 -0.221041 0.666765 0.587743 -0.243596 0.663738 0.568991 -0.262101 0.869165 0.757386 -0.209570 0.874328 0.703789 -0.190072 0.880170 0.650543 -0.170380 0.890079 0.610822 -0.168750 0.900629 0.570923 -0.166899 0.907839 0.530558 -0.165978 0.897680 0.506852 -0.171550 0.787177 0.495421 -0.075655 0.770443 0.432134 -0.076483 0.758961 0.367922 -0.082185 0.772885 0.327818 -0.079419 0.789374 0.288230 -0.081163 0.806779 0.249458 -0.085679 0.788173 0.257027 -0.108325 0.849299 0.495667 -0.096899 0.859393 0.434222 -0.116355 0.859819 0.372386 -0.136061 0.854191 0.330641 -0.128952 0.847319 0.289482 -0.122711 0.841167 0.247720 -0.117354 0.840287 0.265407 -0.141600 0.835276 0.534201 -0.021186 
1.228000 0.775409 0.895381 -0.254703 0.777502 0.859783 -0.257482 0.804408 0.849069 -0.224050 0.792122 0.828252 -0.243181 0.793937 0.799665 -0.228204 0.802722 0.703271 -0.185705 0.799814 0.623479 -0.159204 0.810596 0.546485 -0.119314 0.762307 0.773614 -0.211450 0.752581 0.718626 -0.198910 0.740255 0.664315 -0.187724 0.715110 0.686880 -0.212526 0.691579 0.709323 -0.238754 0.673427 0.733010 -0.266411 0.697284 0.739280 -0.276383 0.866068 0.752612 -0.209884 0.870657 0.700158 -0.186927 0.875087 0.647547 -0.164367 0.890184 0.609011 -0.164177 0.905658 0.570164 -0.164086 0.917695 0.530647 -0.164859 0.906762 0.506715 -0.166262 0.786124 0.489758 -0.078742 0.767279 0.426720 -0.084038 0.756533 0.362315 -0.095084 0.773801 0.323302 -0.092435 0.793038 0.284635 -0.090562 0.811494 0.245807 -0.086820 0.789882 0.256504 -0.104931 0.852096 0.490862 -0.096981 0.859940 0.428423 -0.114324 0.852250 0.366041 -0.131060 0.847425 0.323875 -0.127730 0.841911 0.282149 -0.125568 0.837768 0.240011 -0.125176 0.836227 0.261281 -0.146438 0.838914 0.527138 -0.020974 
1.260000 0.783463 0.898887 -0.260432 0.782550 0.863149 -0.261558 0.802414 0.851256 -0.223593 0.791567 0.830592 -0.243727 0.794215 0.800978 -0.230176 0.805189 0.702077 -0.192668 0.801853 0.623233 -0.165566 0.813524 0.548960 -0.122956 0.760434 0.769350 -0.212985 0.749100 0.715399 -0.196950 0.737320 0.661507 -0.181084 0.713149 0.682598 -0.206784 0.691980 0.702767 -0.235656 0.673063 0.722718 -0.265967 0.696668 0.731718 -0.273843 0.867226 0.753243 -0.213034 0.872509 0.700937 -0.189384 0.877498 0.648051 -0.166043 0.892604 0.609275 -0.163470 0.907977 0.569938 -0.162225 0.919372 0.529889 -0.163399 0.910628 0.506006 -0.170458 0.790506 0.495143 -0.077989 0.774268 0.431888 -0.081911 0.766463 0.367246 -0.092741 0.782465 0.327659 -0.091617 0.800125 0.288217 -0.090644 0.816963 0.248441 -0.086984 0.794941 0.255532 -0.106512 0.855523 0.493385 -0.100834 0.865106 0.430770 -0.117286 0.859847 0.367824 -0.132828 0.856034 0.325538 -0.128826 0.850676 0.283842 -0.125804 0.844788 0.242001 -0.124060 0.842504 0.261802 -0.146414 0.846675 0.532681 -0.025696 
1.296000 0.770792 0.888268 -0.272589 0.776080 0.854128 -0.263200 0.796547 0.858060 -0.224561 0.789933 0.830936 -0.237630 0.793052 0.801585 -0.225032 0.806068 0.703598 -0.190990 0.798381 0.627175 -0.157873 0.815931 0.551839 -0.121330 0.765428 0.775732 -0.209267 0.750142 0.723558 -0.190860 0.730077 0.672904 -0.176050 0.710074 0.696374 -0.205613 0.691921 0.720680 -0.235535 0.682285 0.746566 -0.265317 0.705994 0.759217 -0.263112 0.866818 0.754619 -0.219116 0.870066 0.702961 -0.194370 0.873423 0.651336 -0.169665 0.888653 0.613124 -0.168554 0.904453 0.574780 -0.167463 0.918673 0.536368 -0.166490 0.916039 0.511366 -0.174483 0.797610 0.494164 -0.079232 0.779670 0.431661 -0.084492 0.769716 0.367918 -0.095238 0.786379 0.328640 -0.094311 0.803093 0.289213 -0.092413 0.818601 0.249433 -0.089048 0.796921 0.261373 -0.106301 0.861481 0.497106 -0.104710 0.868659 0.434828 -0.124205 0.860263 0.372449 -0.141457 0.854703 0.330325 -0.136055 0.849003 0.288795 -0.131312 0.844920 0.246636 -0.127668 0.840947 0.265797 -0.150300 0.849055 0.533341 -0.024756 
1.328000 0.762885 0.876577 -0.272135 0.773265 0.843913 -0.261757 0.798798 0.852445 -0.227210 0.793103 0.823898 -0.237339 0.795890 0.794382 -0.224589 0.804119 0.695565 -0.190527 0.794761 0.623715 -0.149542 0.813379 0.548522 -0.114833 0.751909 0.758771 -0.205705 0.731912 0.706847 -0.191148 0.710864 0.654906 -0.177011 0.695097 0.673521 -0.209705 0.681546 0.693363 -0.242888 0.671623 0.713787 -0.276007 0.693480 0.728126 -0.271476 0.859518 0.752664 -0.218547 0.868188 0.704078 -0.189203 0.875980 0.655140 -0.160097 0.889620 0.616295 -0.161375 0.903183 0.577118 -0.163210 0.914481 0.537632 -0.165820 0.910176 0.513103 -0.174481 0.794052 0.490683 -0.073922 0.779268 0.427442 -0.082471 0.769808 0.363935 -0.094787 0.784240 0.324299 -0.090048 0.798347 0.284530 -0.083738 0.811546 0.244639 -0.076475 0.791221 0.257268 -0.094725 0.859680 0.494639 -0.100116 0.868441 0.434060 -0.121346 0.869213 0.372677 -0.142086 0.860736 0.332384 -0.130740 0.852065 0.292531 -0.119640 0.844447 0.252063 -0.108919 0.838100 0.265499 -0.135079 0.851001 0.529236 -0.019498 
1.364000 0.769424 0.871614 -0.275863 0.782216 0.840485 -0.263667 0.801248 0.852493 -0.226159 0.800738 0.823516 -0.236678 0.803175 0.793500 -0.226141 0.812842 0.693747 -0.198683 0.804050 0.615025 -0.174771 0.821990 0.544941 -0.131292 0.769478 0.764623 -0.213962 0.751896 0.712093 -0.199056 0.731413 0.660513 -0.186554 0.714313 0.683479 -0.217561 0.697530 0.707040 -0.248195 0.684745 0.731672 -0.278266 0.705608 0.747880 -0.274673 0.873684 0.749715 -0.214663 0.874871 0.697846 -0.190044 0.876452 0.645999 -0.165290 0.894795 0.608939 -0.165990 0.914334 0.571991 -0.166191 0.932114 0.534835 -0.167244 0.919108 0.514219 -0.177270 0.803929 0.489410 -0.086571 0.783963 0.427063 -0.088127 0.768346 0.363931 -0.093361 0.785824 0.325513 -0.088168 0.804476 0.287227 -0.083827 0.822872 0.248858 -0.079051 0.801662 0.246994 -0.100422 0.867571 0.494279 -0.106614 0.873929 0.432783 -0.125277 0.874058 0.370638 -0.143057 0.867073 0.329808 -0.133102 0.861266 0.289354 -0.122623 0.856436 0.248599 -0.111663 0.849067 0.250459 -0.140851 0.850732 0.534120 -0.032492 
1.396000 0.766428 0.876178 -0.275984 0.780714 0.844849 -0.266116 0.799567 0.854652 -0.227763 0.800273 0.826501 -0.240263 0.802188 0.796722 -0.228305 0.810173 0.697499 -0.196365 0.804753 0.622457 -0.160655 0.819985 0.548407 -0.122440 0.769080 0.768418 -0.215621 0.752511 0.715574 -0.200382 0.733418 0.663639 -0.187404 0.716714 0.684904 -0.219599 0.700613 0.706795 -0.251630 0.688570 0.729594 -0.283023 0.708552 0.746445 -0.277994 0.873194 0.749354 -0.216732 0.875313 0.697983 -0.191183 0.877227 0.646538 -0.165787 0.894288 0.609088 -0.165371 0.912091 0.571710 -0.164827 0.928769 0.534278 -0.164380 0.916663 0.514084 -0.176231 0.800707 0.492824 -0.078302 0.782061 0.430766 -0.084291 0.770260 0.367504 -0.095252 0.780182 0.326392 -0.092236 0.788699 0.285130 -0.087009 0.795097 0.243833 -0.079926 0.776120 0.259899 -0.097131 0.863989 0.492401 -0.106938 0.869689 0.430736 -0.127033 0.863849 0.369943 -0.146481 0.851236 0.331736 -0.133133 0.839341 0.293165 -0.120945 0.829364 0.253825 -0.110193 0.824037 0.267856 -0.136304 0.861950 0.529609 -0.029078 
1.432000 0.758740 0.877038 -0.274652 0.775335 0.846350 -0.266544 0.796875 0.856653 -0.229753 0.797924 0.828738 -0.242747 0.799787 0.798933 -0.230885 0.808827 0.699682 -0.198712 0.805470 0.621095 -0.172468 0.815789 0.548651 -0.128688 0.768558 0.771016 -0.217861 0.750110 0.719745 -0.199751 0.728857 0.669356 -0.183996 0.712111 0.689375 -0.216633 0.696807 0.710258 -0.249405 0.686949 0.732390 -0.281541 0.706473 0.748855 -0.273965 0.872308 0.751384 -0.215589 0.874577 0.698931 -0.192035 0.876874 0.646195 -0.168666 0.894477 0.608513 -0.167635 0.912849 0.570581 -0.166825 0.928083 0.532034 -0.167468 0.914637 0.511105 -0.176264 0.791630 0.496765 -0.082197 0.779708 0.432987 -0.086619 0.776849 0.367901 -0.097708 0.788508 0.326962 -0.097365 0.800449 0.285535 -0.095590 0.809534 0.243642 -0.089058 0.790745 0.255243 -0.109539 0.856983 0.492464 -0.107451 0.868413 0.431035 -0.127041 0.868268 0.369268 -0.146255 0.859957 0.328329 -0.137651 0.851682 0.287838 -0.129319 0.843380 0.247218 -0.121388 0.839977 0.261953 -0.147305 0.854009 0.533803 -0.032930 
1.464000 0.759644 0.887981 -0.267676 0.771683 0.855000 -0.260536 0.795717 0.860665 -0.224150 0.792130 0.833125 -0.237445 0.794580 0.802801 -0.225752 0.803899 0.702169 -0.194789 0.806361 0.624124 -0.167190 0.820951 0.549846 -0.127255 0.759976 0.770160 -0.210858 0.742955 0.717361 -0.195097 0.723504 0.664754 -0.181342 0.706404 0.683693 -0.213765 0.691989 0.704825 -0.246476 0.683839 0.727538 -0.278039 0.702924 0.743708 -0.268402 0.866167 0.753083 -0.214407 0.871769 0.699940 -0.192755 0.877333 0.646248 -0.171323 0.893964 0.607891 -0.170559 0.911558 0.569204 -0.170615 0.926363 0.530331 -0.172598 0.915414 0.507860 -0.180963 0.799999 0.494210 -0.083809 0.783332 0.431499 -0.090647 0.775171 0.367076 -0.103357 0.786022 0.325884 -0.102091 0.796452 0.284290 -0.097803 0.802890 0.242301 -0.089247 0.783427 0.258084 -0.105950 0.863662 0.493487 -0.109140 0.872520 0.431969 -0.130015 0.865821 0.370864 -0.150664 0.855133 0.330876 -0.139655 0.843774 0.291318 -0.129148 0.836575 0.250524 -0.120621 0.830859 0.265785 -0.145756 0.856888 0.533643 -0.030830 
1.500000 0.765496 0.879826 -0.271453 0.768411 0.845300 -0.262439 0.795152 0.846324 -0.227438 0.783437 0.820089 -0.238670 0.788787 0.790779 -0.225622 0.807497 0.692928 -0.190841 0.818324 0.616287 -0.157705 0.830615 0.536970 -0.125658 0.745322 0.738487 -0.224504 0.753505 0.698966 -0.183705 0.761628 0.659305 -0.142748 0.729196 0.648907 -0.165005 0.696625 0.639973 -0.188144 0.663866 0.634206 -0.210844 0.662435 0.660516 -0.209057 0.851087 0.753322 -0.229779 0.874767 0.706412 -0.207006 0.897758 0.659110 -0.184264 0.915070 0.622157 -0.179564 0.931343 0.584139 -0.175192 0.943547 0.544744 -0.171369 0.929090 0.522993 -0.175179 0.809405 0.477981 -0.086870 0.787713 0.416190 -0.094548 0.772282 0.352890 -0.106269 0.783338 0.312054 -0.100333 0.793645 0.271175 -0.091488 0.801621 0.230063 -0.079854 0.780679 0.244313 -0.096229 0.872263 0.478575 -0.113872 0.876029 0.416954 -0.135853 0.870469 0.355253 -0.156042 0.857613 0.316929 -0.141714 0.844997 0.279218 -0.127041 0.833462 0.241186 -0.112103 0.825407 0.251355 -0.139139 0.863799 0.509577 -0.029945 
1.532000 0.762996 0.878147 -0.271926 0.766798 0.843405 -0.264260 0.794833 0.844257 -0.230567 0.783015 0.818286 -0.242297 0.788759 0.789717 -0.228832 0.808476 0.693619 -0.192395 0.820641 0.616449 -0.160755 0.835450 0.537526 -0.128754 0.748356 0.746920 -0.222230 0.749513 0.693682 -0.201264 0.750418 0.640769 -0.180188 0.714922 0.630430 -0.197952 0.679865 0.619392 -0.216359 0.645126 0.608254 -0.235596 0.638083 0.633558 -0.235011 0.853867 0.758278 -0.223805 0.874154 0.710752 -0.199574 0.895107 0.663869 -0.175293 0.915776 0.628830 -0.170711 0.936521 0.593586 -0.165822 0.955446 0.557411 -0.160351 0.935039 0.540638 -0.161700 0.816835 0.479243 -0.087736 0.791151 0.418813 -0.093827 0.769956 0.356439 -0.104475 0.779902 0.315200 -0.099660 0.791144 0.274065 -0.093008 0.801693 0.232858 -0.083465 0.783072 0.244965 -0.103963 0.876055 0.478100 -0.118333 0.877382 0.416127 -0.139257 0.873270 0.354292 -0.158312 0.860448 0.316261 -0.143444 0.848791 0.278593 -0.128031 0.837583 0.240803 -0.112442 0.833271 0.249624 -0.140736 0.884729 0.511459 -0.040394 
1.564000 0.754718 0.888771 -0.266013 0.759116 0.853801 -0.259893 0.794655 0.853204 -0.234316 0.779316 0.827827 -0.242930 0.783482 0.798956 -0.229581 0.797594 0.701851 -0.193492 0.815390 0.624728 -0.166487 0.830607 0.548753 -0.130070 0.735463 0.755460 -0.216257 0.744513 0.706352 -0.188343 0.754085 0.657242 -0.160835 0.720975 0.640794 -0.178294 0.688354 0.623942 -0.196568 0.656012 0.607177 -0.215509 0.650768 0.631147 -0.225054 0.843170 0.767300 -0.220852 0.867577 0.720567 -0.198437 0.891161 0.673328 -0.176357 0.912019 0.638306 -0.171389 0.932067 0.602451 -0.166640 0.949667 0.565630 -0.161711 0.931901 0.546140 -0.161936 0.810458 0.491462 -0.088680 0.791301 0.429574 -0.095722 0.778343 0.366127 -0.106104 0.786662 0.324545 -0.102747 0.793487 0.282804 -0.096127 0.797727 0.241164 -0.086249 0.779729 0.257220 -0.104290 0.873929 0.491537 -0.115123 0.880400 0.429395 -0.135313 0.875068 0.367488 -0.155515 0.860629 0.329606 -0.141463 0.846541 0.292316 -0.126973 0.834716 0.254170 -0.111802 0.830709 0.264954 -0.139413 0.862123 0.528553 -0.032917 
1.600000 0.752832 0.879791 -0.266283 0.757640 0.845084 -0.259141 0.788580 0.847002 -0.228626 0.775861 0.821030 -0.239363 0.784488 0.792910 -0.228318 0.812595 0.698361 -0.199707 0.821564 0.618661 -0.180201 0.833981 0.546314 -0.140465 0.750571 0.752760 -0.223188 0.755356 0.704393 -0.192894 0.760033 0.656053 -0.162849 0.726126 0.639803 -0.179465 0.692230 0.623706 -0.196226 0.658329 0.607734 -0.213192 0.651983 0.630972 -0.224017 0.855840 0.767045 -0.225089 0.874003 0.719198 -0.199433 0.892843 0.671782 -0.173745 0.915712 0.637753 -0.170217 0.938563 0.603438 -0.166304 0.958633 0.567414 -0.163027 0.938916 0.549880 -0.162492 0.812437 0.492413 -0.095259 0.796371 0.429745 -0.098313 0.787445 0.365444 -0.105136 0.798147 0.324519 -0.100281 0.808238 0.283440 -0.093594 0.816298 0.242237 -0.083997 0.795804 0.249578 -0.104886 0.876949 0.490803 -0.121350 0.884451 0.428736 -0.140111 0.881439 0.366452 -0.156794 0.871780 0.327629 -0.141641 0.862296 0.289275 -0.126512 0.853453 0.250633 -0.111157 0.847000 0.258630 -0.139347 0.860823 0.525176 -0.042419 
1.632000 0.743189 0.875453 -0.273432 0.745691 0.844910 -0.255058 0.776964 0.854727 -0.226572 0.762367 0.827600 -0.228181 0.773508 0.799763 -0.218688 0.809845 0.706236 -0.196033 0.823060 0.628406 -0.170015 0.827132 0.554184 -0.129545 0.733643 0.733680 -0.222672 0.751456 0.707169 -0.174981 0.769261 0.681104 -0.126772 0.735243 0.663106 -0.138198 0.701922 0.645622 -0.152259 0.671459 0.628767 -0.169907 0.682767 0.642725 -0.189245 0.827706 0.782130 -0.231424 0.861358 0.741837 -0.209802 0.893800 0.700540 -0.188916 0.918328 0.670782 -0.175601 0.941187 0.639048 -0.163285 0.961995 0.605596 -0.151231 0.943962 0.586364 -0.152284 0.796425 0.499157 -0.091343 0.787693 0.435310 -0.098419 0.787613 0.370232 -0.107892 0.799053 0.329346 -0.104411 0.809217 0.287806 -0.098713 0.815565 0.246032 -0.090080 0.796946 0.261961 -0.107710 0.865306 0.497364 -0.104908 0.879868 0.438219 -0.130071 0.880538 0.378641 -0.156419 0.870110 0.339564 -0.142701 0.860019 0.300942 -0.128716 0.852329 0.261685 -0.114441 0.848055 0.273036 -0.141752 0.837942 0.541088 -0.027191 
1.664000 0.744123 0.877993 -0.276899 0.751184 0.845949 -0.262677 0.778949 0.856467 -0.230838 0.769538 0.827751 -0.237104 0.778557 0.799908 -0.225094 0.807625 0.705918 -0.193992 0.820667 0.628344 -0.165745 0.834215 0.553651 -0.127904 0.732261 0.737550 -0.219877 0.752051 0.709576 -0.174102 0.771519 0.681598 -0.128336 0.737501 0.665394 -0.144755 0.703692 0.649008 -0.161380 0.670450 0.632362 -0.178675 0.678548 0.641178 -0.202188 0.827923 0.776876 -0.237412 0.857984 0.736537 -0.211438 0.887358 0.696318 -0.185758 0.913663 0.667621 -0.174423 0.939010 0.638350 -0.163181 0.964360 0.608720 -0.152126 0.944937 0.591082 -0.154537 0.813154 0.495819 -0.087659 0.792726 0.434853 -0.097598 0.777688 0.373238 -0.113751 0.792721 0.333827 -0.109773 0.808760 0.294605 -0.105411 0.824058 0.255210 -0.099476 0.807250 0.267774 -0.121220 0.876570 0.497638 -0.109568 0.880726 0.440010 -0.139256 0.878365 0.382471 -0.168200 0.872097 0.343381 -0.153280 0.866921 0.304325 -0.138246 0.863029 0.265134 -0.123250 0.861378 0.277094 -0.150832 0.865556 0.532859 -0.030943 
1.728000 0.719391 0.889486 -0.257947 0.732559 0.857970 -0.247296 0.760610 0.869914 -0.216258 0.755523 0.840651 -0.224608 0.764787 0.811584 -0.215154 0.793353 0.714089 -0.192620 0.811362 0.635692 -0.167653 0.827971 0.559200 -0.131116 0.717068 0.750441 -0.202604 0.734896 0.703166 -0.175874 0.752790 0.656178 -0.148796 0.718698 0.640621 -0.164534 0.685372 0.624342 -0.180638 0.654167 0.607728 -0.198532 0.669761 0.608571 -0.219634 0.810936 0.784130 -0.238590 0.847890 0.745796 -0.219818 0.882983 0.706515 -0.200606 0.908366 0.678074 -0.186541 0.931359 0.648093 -0.171356 0.953914 0.617466 -0.156211 0.937296 0.597021 -0.157070 0.807870 0.500520 -0.091018 0.794894 0.436686 -0.096214 0.789991 0.371990 -0.106321 0.800101 0.330623 -0.106979 0.809676 0.288883 -0.107098 0.817580 0.246988 -0.107273 0.802318 0.264862 -0.126187 0.873660 0.505182 -0.113515 0.883903 0.444146 -0.135303 0.880475 0.382950 -0.157270 0.870954 0.343298 -0.144945 0.862859 0.303769 -0.132437 0.858654 0.263529 -0.119889 0.859789 0.277293 -0.146633 0.855793 0.536902 -0.033473 
1.764000 0.718695 0.883053 -0.256385 0.735570 0.852746 -0.247544 0.764197 0.866529 -0.217766 0.761531 0.837134 -0.226721 0.769369 0.807929 -0.216176 0.792756 0.709913 -0.189803 0.811978 0.631983 -0.163540 0.829025 0.554766 -0.128252 0.719014 0.751115 -0.199684 0.731089 0.695589 -0.192035 0.742484 0.640149 -0.183444 0.713245 0.618349 -0.202645 0.683491 0.597100 -0.221622 0.653662 0.576048 -0.241132 0.652809 0.550777 -0.248782 0.812247 0.776921 -0.239137 0.849539 0.740780 -0.217165 0.884985 0.703386 -0.195833 0.912843 0.676222 -0.184649 0.938313 0.646735 -0.174078 0.962494 0.615736 -0.163843 0.942099 0.599067 -0.164687 0.809313 0.494818 -0.090076 0.795181 0.431010 -0.097115 0.788617 0.366263 -0.108528 0.800732 0.325291 -0.108589 0.812832 0.283980 -0.108426 0.823292 0.242333 -0.108038 0.807071 0.258040 -0.128004 0.874618 0.500919 -0.111425 0.884442 0.440927 -0.135068 0.881380 0.380751 -0.158569 0.873484 0.340777 -0.146632 0.867278 0.300823 -0.134549 0.863927 0.260416 -0.122599 0.863411 0.274623 -0.149090 0.861501 0.531491 -0.032072 
1.828000 0.702614 0.860015 -0.258597 0.725527 0.834681 -0.247988 0.754604 0.858035 -0.225546 0.756032 0.827471 -0.229507 0.764948 0.799274 -0.218085 0.792286 0.704179 -0.188425 0.815260 0.627008 -0.161412 0.836274 0.550266 -0.125817 0.720265 0.749208 -0.206780 0.731640 0.693258 -0.202348 0.742271 0.637717 -0.196327 0.710924 0.618608 -0.214532 0.679899 0.598438 -0.232277 0.648982 0.577793 -0.250086 0.650550 0.551386 -0.249385 0.813582 0.769338 -0.240968 0.848520 0.736011 -0.212934 0.880868 0.701455 -0.185639 0.910202 0.675131 -0.179197 0.937368 0.647067 -0.172324 0.963240 0.617608 -0.165503 0.943481 0.600249 -0.166540 0.819996 0.490081 -0.086499 0.803031 0.427178 -0.094692 0.792998 0.363333 -0.107946 0.804744 0.322370 -0.108046 0.815548 0.280932 -0.105458 0.823282 0.239191 -0.100669 0.806590 0.254955 -0.120185 0.883698 0.496945 -0.111308 0.891043 0.436674 -0.135560 0.883571 0.376873 -0.159405 0.874318 0.338261 -0.144308 0.866734 0.299589 -0.129194 0.862601 0.260415 -0.114256 0.862441 0.272714 -0.141629 0.873504 0.528232 -0.030565 
1.860000 0.700019 0.846457 -0.262589 0.725935 0.828666 -0.245522 0.746699 0.860802 -0.225285 0.754591 0.831021 -0.223470 0.763411 0.802539 -0.212235 0.789601 0.706153 -0.184261 0.806055 0.627060 -0.158140 0.833232 0.550586 -0.124861 0.714792 0.746380 -0.198286 0.726716 0.690602 -0.192974 0.738056 0.635141 -0.186172 0.704633 0.622088 -0.205735 0.671718 0.608275 -0.225625 0.639458 0.593893 -0.245679 0.648636 0.569683 -0.240828 0.804818 0.772272 -0.237336 0.842830 0.737111 -0.216019 0.879223 0.701829 -0.194970 0.908540 0.676010 -0.185842 0.936644 0.649503 -0.176347 0.963932 0.621630 -0.166882 0.945500 0.602856 -0.168096 0.823890 0.489485 -0.084897 0.804491 0.426468 -0.089625 0.790659 0.362186 -0.098289 0.803488 0.321482 -0.096894 0.816483 0.280587 -0.092483 0.827894 0.239547 -0.085856 0.809449 0.251896 -0.106197 0.883451 0.499314 -0.113805 0.889782 0.438060 -0.135423 0.881912 0.376976 -0.155747 0.874204 0.339242 -0.137460 0.867942 0.301806 -0.118821 0.865337 0.263983 -0.099684 0.863865 0.273077 -0.128197 0.878625 0.527925 -0.032965 
1.928000 0.682378 0.835989 -0.240371 0.710525 0.826275 -0.220628 0.725203 0.864832 -0.207450 0.737810 0.837628 -0.200236 0.744835 0.807284 -0.194756 0.765328 0.706655 -0.186399 0.786312 0.628859 -0.161503 0.817555 0.555807 -0.126853 0.701049 0.763862 -0.194211 0.704803 0.708973 -0.178477 0.707807 0.654497 -0.162355 0.691306 0.630560 -0.191790 0.675445 0.606315 -0.221533 0.660006 0.581507 -0.251969 0.654059 0.559363 -0.265730 0.793552 0.771616 -0.235016 0.835766 0.740413 -0.214613 0.875751 0.707703 -0.194153 0.906781 0.682786 -0.187448 0.935485 0.655409 -0.180406 0.963071 0.626556 -0.173173 0.944312 0.608059 -0.172436 0.812543 0.497166 -0.082365 0.798948 0.433246 -0.085406 0.793152 0.368670 -0.096847 0.805892 0.328142 -0.095886 0.818407 0.287296 -0.092469 0.829648 0.246196 -0.086221 0.813277 0.259616 -0.107612 0.870640 0.506638 -0.117652 0.880637 0.444941 -0.137327 0.877087 0.382593 -0.154482 0.870945 0.345729 -0.134114 0.868231 0.309084 -0.113169 0.868093 0.272302 -0.092124 0.870552 0.280503 -0.120954 0.867765 0.538482 -0.036704 
1.996000 0.663146 0.844219 -0.235133 0.694357 0.827516 -0.229785 0.716411 0.856797 -0.206681 0.727683 0.829201 -0.214778 0.736505 0.800381 -0.203985 0.762946 0.703474 -0.177374 0.785034 0.626387 -0.149391 0.819259 0.549629 -0.123607 0.705610 0.766944 -0.188152 0.700486 0.710421 -0.180328 0.695640 0.654377 -0.171874 0.678130 0.628313 -0.198446 0.662571 0.601373 -0.225772 0.647587 0.573676 -0.253644 0.649127 0.555913 -0.273553 0.792647 0.747935 -0.242873 0.836793 0.739173 -0.207927 0.879871 0.728971 -0.172297 0.897394 0.696153 -0.189599 0.912304 0.660764 -0.203637 0.925822 0.624366 -0.216031 0.905585 0.612063 -0.204397 0.818780 0.487941 -0.083359 0.801778 0.424612 -0.087873 0.790648 0.360741 -0.100091 0.797557 0.319052 -0.101682 0.804134 0.277011 -0.100553 0.812709 0.235338 -0.099038 0.794802 0.253305 -0.115312 0.871917 0.498686 -0.123469 0.878791 0.437145 -0.146338 0.872048 0.375164 -0.165387 0.865155 0.336732 -0.146906 0.857911 0.299035 -0.128347 0.852449 0.260273 -0.110065 0.850298 0.270775 -0.137941 0.881118 0.524914 -0.042140 
2.028000 0.652140 0.837906 -0.214595 0.684172 0.821946 -0.215216 0.710324 0.853690 -0.201245 0.720089 0.825427 -0.208930 0.730251 0.796956 -0.198561 0.760023 0.701218 -0.170973 0.788190 0.622045 -0.159363 0.819122 0.546437 -0.127013 0.710742 0.772209 -0.169977 0.697610 0.716515 -0.170559 0.688443 0.660807 -0.171732 0.674505 0.633898 -0.197932 0.660617 0.605597 -0.223557 0.646234 0.577443 -0.248428 0.648345 0.560485 -0.268234 0.781216 0.743501 -0.240183 0.827654 0.731656 -0.209130 0.873748 0.719373 -0.178171 0.886371 0.686990 -0.199987 0.897922 0.653427 -0.220146 0.907846 0.618596 -0.238466 0.889150 0.605924 -0.224764 0.818949 0.489936 -0.079308 0.801656 0.426259 -0.076715 0.788145 0.361656 -0.086221 0.795417 0.319978 -0.090907 0.803883 0.278059 -0.097711 0.811143 0.235378 -0.099083 0.791690 0.252964 -0.113828 0.865873 0.490701 -0.125986 0.867660 0.428869 -0.148437 0.861472 0.367110 -0.167749 0.856173 0.328642 -0.149999 0.852980 0.290746 -0.131446 0.852562 0.252809 -0.112188 0.847485 0.258810 -0.141157 0.890664 0.530944 -0.052122 
2.060000 0.653020 0.849257 -0.211095 0.681590 0.827835 -0.213736 0.713116 0.852586 -0.196984 0.717534 0.823926 -0.207511 0.727781 0.795366 -0.197119 0.755893 0.699117 -0.168340 0.782315 0.620643 -0.152873 0.815643 0.545784 -0.124547 0.700871 0.763214 -0.163761 0.681102 0.709414 -0.162881 0.662874 0.655147 -0.161383 0.655735 0.627518 -0.191283 0.649531 0.599901 -0.221428 0.643770 0.571876 -0.251999 0.642077 0.558129 -0.274769 0.762188 0.738663 -0.242121 0.813065 0.726586 -0.219076 0.863417 0.713700 -0.195840 0.867362 0.679575 -0.218371 0.871482 0.644808 -0.239596 0.875425 0.609559 -0.259647 0.861776 0.597285 -0.240709 0.818365 0.488647 -0.077812 0.805488 0.424699 -0.078623 0.797462 0.360413 -0.089990 0.803458 0.318867 -0.095535 0.809335 0.276881 -0.100886 0.814236 0.235328 -0.105827 0.792559 0.255329 -0.112421 0.863947 0.490915 -0.127770 0.866954 0.430268 -0.154102 0.860730 0.369627 -0.175711 0.858078 0.331719 -0.156029 0.855678 0.294347 -0.136216 0.854534 0.256765 -0.116350 0.845696 0.259090 -0.144923 0.890833 0.527649 -0.054459 
2.096000 0.635749 0.846767 -0.181296 0.668477 0.832921 -0.185473 0.693411 0.868427 -0.183200 0.704196 0.839809 -0.187386 0.715179 0.810329 -0.182476 0.746016 0.712027 -0.171082 0.767762 0.631605 -0.157683 0.805727 0.557990 -0.130304 0.698041 0.781024 -0.153882 0.689692 0.724449 -0.160005 0.684168 0.668274 -0.166034 0.674169 0.641295 -0.194116 0.665940 0.613179 -0.222401 0.658682 0.585010 -0.250494 0.677487 0.572253 -0.263747 0.756577 0.765867 -0.235275 0.797575 0.729025 -0.221780 0.838025 0.692166 -0.208146 0.830933 0.662270 -0.235280 0.824744 0.631797 -0.261928 0.818674 0.600969 -0.288074 0.813468 0.584961 -0.267777 0.808234 0.497318 -0.088168 0.796974 0.432230 -0.087854 0.792404 0.366545 -0.093977 0.804639 0.325847 -0.096632 0.817491 0.284649 -0.097337 0.829992 0.243707 -0.096104 0.804271 0.258612 -0.100256 0.862145 0.512154 -0.129027 0.870376 0.450423 -0.149401 0.863596 0.387851 -0.163744 0.860350 0.347925 -0.148525 0.858857 0.308377 -0.133737 0.862071 0.268857 -0.119204 0.847143 0.264668 -0.145190 0.866242 0.539652 -0.047457 
2.128000 0.633599 0.851778 -0.171885 0.664188 0.834308 -0.178337 0.692928 0.866698 -0.180590 0.700336 0.836939 -0.184190 0.711314 0.807133 -0.179820 0.743100 0.708582 -0.173628 0.766877 0.629044 -0.155222 0.805002 0.553527 -0.130156 0.688630 0.772848 -0.162584 0.682960 0.715800 -0.160593 0.679118 0.659225 -0.157971 0.667880 0.635831 -0.188604 0.661728 0.611211 -0.220493 0.658072 0.586848 -0.252372 0.684418 0.585335 -0.252271 0.758647 0.761712 -0.237875 0.787024 0.720566 -0.210647 0.815075 0.679460 -0.183029 0.813321 0.668312 -0.222470 0.811174 0.656663 -0.261807 0.801614 0.643210 -0.297890 0.788782 0.624329 -0.284546 0.808486 0.492624 -0.088419 0.794836 0.428289 -0.089463 0.788008 0.363260 -0.097680 0.798694 0.322258 -0.099238 0.808633 0.280945 -0.097072 0.819622 0.240074 -0.097496 0.796248 0.257039 -0.106369 0.859297 0.504626 -0.132818 0.865086 0.442878 -0.155484 0.851986 0.381470 -0.170687 0.850281 0.342445 -0.152987 0.849452 0.303601 -0.136149 0.852240 0.264499 -0.120551 0.840753 0.273569 -0.146874 0.874373 0.529223 -0.055187 
2.164000 0.630457 0.846876 -0.190678 0.660165 0.827397 -0.195260 0.691471 0.855111 -0.183395 0.697040 0.826272 -0.192911 0.710030 0.797540 -0.186513 0.749772 0.702095 -0.172212 0.770177 0.621322 -0.160881 0.807453 0.547681 -0.134497 0.697224 0.766370 -0.164884 0.684654 0.711272 -0.176545 0.674625 0.655917 -0.188181 0.667047 0.628437 -0.218269 0.658943 0.599643 -0.246684 0.650399 0.570786 -0.275190 0.674786 0.561046 -0.277727 0.766619 0.753121 -0.237618 0.786745 0.704862 -0.214895 0.806340 0.656809 -0.191885 0.801509 0.652842 -0.232607 0.793062 0.646875 -0.273074 0.774863 0.639916 -0.307710 0.753672 0.630416 -0.295027 0.809170 0.486893 -0.092864 0.794091 0.422785 -0.093983 0.785634 0.357935 -0.100708 0.797418 0.317226 -0.098589 0.809106 0.276381 -0.093560 0.821716 0.235821 -0.089499 0.798489 0.250384 -0.102105 0.863889 0.501347 -0.132961 0.870284 0.439169 -0.152573 0.857950 0.376815 -0.165634 0.854752 0.337048 -0.149371 0.851326 0.297733 -0.133819 0.850326 0.257730 -0.119272 0.839817 0.270203 -0.144454 0.866078 0.528367 -0.050618 
2.196000 0.624706 0.845402 -0.175547 0.653058 0.825350 -0.184277 0.686144 0.852124 -0.175696 0.689623 0.823403 -0.186421 0.703939 0.795024 -0.181797 0.747881 0.700402 -0.172465 0.773475 0.621010 -0.157264 0.809285 0.545157 -0.130661 0.684445 0.755078 -0.162078 0.676042 0.700443 -0.177935 0.667933 0.645947 -0.193353 0.658557 0.617218 -0.221183 0.648153 0.588638 -0.248859 0.637645 0.560074 -0.276910 0.662445 0.558197 -0.285612 0.759838 0.761330 -0.229640 0.770528 0.705765 -0.220781 0.780602 0.650755 -0.210961 0.755451 0.642918 -0.242441 0.730394 0.633391 -0.273852 0.704547 0.623751 -0.303344 0.687473 0.615365 -0.285090 0.812024 0.485066 -0.087741 0.796266 0.420594 -0.086844 0.785342 0.355001 -0.093398 0.798514 0.314345 -0.094787 0.813432 0.273353 -0.092842 0.827824 0.232798 -0.087472 0.801815 0.243242 -0.098233 0.861225 0.494439 -0.132945 0.864895 0.432709 -0.155028 0.855330 0.370672 -0.171253 0.853600 0.330779 -0.155632 0.851058 0.291628 -0.139746 0.850090 0.252105 -0.123833 0.834841 0.262447 -0.147603 0.879345 0.525775 -0.054699 
2.232000 0.616081 0.840497 -0.147736 0.642419 0.822350 -0.163851 0.677105 0.847356 -0.155778 0.678347 0.820926 -0.171697 0.693612 0.792778 -0.170029 0.740506 0.699241 -0.171218 0.766544 0.621129 -0.154894 0.808174 0.549777 -0.130697 0.678435 0.753974 -0.152003 0.665917 0.702273 -0.173418 0.655519 0.650466 -0.194213 0.648473 0.620771 -0.220947 0.642614 0.590673 -0.248006 0.637495 0.560507 -0.275017 0.661773 0.557066 -0.284801 0.753411 0.763551 -0.224156 0.771399 0.709243 -0.220589 0.789180 0.655103 -0.216642 0.762268 0.645681 -0.246182 0.735260 0.635995 -0.275536 0.708053 0.626232 -0.304660 0.690058 0.617756 -0.287360 0.818192 0.490545 -0.088954 0.802431 0.427157 -0.089331 0.787432 0.363365 -0.093028 0.802244 0.323555 -0.090707 0.817938 0.283797 -0.085121 0.832617 0.244222 -0.075721 0.805566 0.245405 -0.088945 0.862912 0.501881 -0.132519 0.864359 0.438436 -0.145474 0.858622 0.375359 -0.157321 0.857686 0.336541 -0.140432 0.858449 0.297594 -0.124336 0.861925 0.258898 -0.109129 0.845237 0.262650 -0.133940 0.882268 0.534619 -0.058675 
2.264000 0.613690 0.840772 -0.149605 0.638790 0.823718 -0.168681 0.672292 0.851243 -0.166844 0.673342 0.824146 -0.181614 0.688734 0.795831 -0.178633 0.736995 0.701807 -0.174608 0.765727 0.623546 -0.156578 0.806090 0.548675 -0.131106 0.677106 0.758864 -0.157744 0.661119 0.710520 -0.184367 0.648579 0.661909 -0.210929 0.638705 0.629405 -0.232898 0.632605 0.596434 -0.255899 0.630309 0.564171 -0.280246 0.654598 0.570134 -0.289120 0.746387 0.762450 -0.231700 0.749635 0.705279 -0.226490 0.752084 0.648675 -0.219367 0.725277 0.647802 -0.250300 0.700831 0.646317 -0.282678 0.674118 0.644610 -0.312805 0.658239 0.633982 -0.294771 0.811845 0.487831 -0.089636 0.794706 0.423641 -0.088066 0.781992 0.358759 -0.094040 0.795874 0.318508 -0.093850 0.811059 0.278222 -0.091546 0.826192 0.238254 -0.087300 0.799241 0.248443 -0.096101 0.860583 0.500618 -0.133505 0.863987 0.438751 -0.154984 0.852602 0.376853 -0.171097 0.849968 0.337126 -0.155158 0.848037 0.297971 -0.139113 0.848426 0.258369 -0.123146 0.830400 0.264386 -0.146405 0.876521 0.531171 -0.055572 
2.300000 0.612915 0.830863 -0.145673 0.637967 0.814000 -0.164898 0.670360 0.843178 -0.165018 0.671794 0.815644 -0.178901 0.687561 0.788300 -0.174877 0.735237 0.696429 -0.167461 0.763444 0.619415 -0.152820 0.800101 0.548353 -0.125194 0.673104 0.752659 -0.150663 0.653508 0.708410 -0.181304 0.638811 0.663564 -0.212533 0.627984 0.631350 -0.234018 0.622066 0.598435 -0.257327 0.621003 0.566240 -0.281466 0.645805 0.572122 -0.289042 0.744454 0.754377 -0.227809 0.745858 0.696994 -0.225956 0.746925 0.639711 -0.222897 0.718948 0.642020 -0.252748 0.692398 0.644581 -0.283546 0.664410 0.647415 -0.312856 0.647828 0.636364 -0.295716 0.805455 0.490547 -0.080142 0.789588 0.427229 -0.079554 0.776549 0.363254 -0.083882 0.796717 0.325787 -0.084901 0.818139 0.288456 -0.083978 0.839436 0.250931 -0.079556 0.812295 0.248008 -0.092268 0.852164 0.497818 -0.127260 0.855957 0.437252 -0.150273 0.852439 0.376209 -0.170047 0.854274 0.337343 -0.153348 0.857391 0.298846 -0.136440 0.862090 0.260549 -0.119369 0.844740 0.261109 -0.143925 0.873791 0.533867 -0.053623 
2.332000 0.611671 0.836648 -0.169311 0.636674 0.817108 -0.185869 0.673356 0.835623 -0.171629 0.672423 0.811646 -0.191061 0.687471 0.784393 -0.184338 0.732112 0.691853 -0.169112 0.763017 0.616222 -0.153411 0.799593 0.544891 -0.126762 0.668591 0.747396 -0.160167 0.643391 0.703670 -0.187595 0.624681 0.658371 -0.216391 0.610593 0.625813 -0.235297 0.601683 0.592254 -0.255376 0.599891 0.560688 -0.279963 0.621451 0.571539 -0.291823 0.727627 0.733743 -0.241471 0.717175 0.677336 -0.239880 0.707075 0.620565 -0.237008 0.675906 0.631978 -0.260884 0.645207 0.643947 -0.283744 0.613869 0.655332 -0.304392 0.604756 0.630982 -0.299841 0.802564 0.484793 -0.084711 0.783887 0.422331 -0.086929 0.768763 0.359408 -0.094125 0.788881 0.322212 -0.092634 0.809438 0.285155 -0.089227 0.830152 0.248408 -0.084666 0.803564 0.238642 -0.095163 0.852847 0.495309 -0.128517 0.853281 0.435568 -0.154136 0.843668 0.375806 -0.175474 0.843645 0.336691 -0.158972 0.842983 0.297534 -0.143111 0.843167 0.258004 -0.128494 0.820909 0.269131 -0.145553 0.869323 0.528478 -0.050508 
2.364000 0.615289 0.867749 -0.166944 0.630740 0.838103 -0.179832 0.669225 0.837552 -0.159283 0.660508 0.815781 -0.179458 0.675765 0.787483 -0.176614 0.720063 0.692028 -0.174726 0.758183 0.619440 -0.156174 0.796557 0.548480 -0.126796 0.659737 0.746436 -0.153871 0.635801 0.700505 -0.178818 0.618421 0.653610 -0.205217 0.605673 0.620289 -0.222786 0.599910 0.586295 -0.243760 0.603298 0.556836 -0.270173 0.624626 0.571033 -0.278791 0.701852 0.733570 -0.245325 0.698391 0.676273 -0.242435 0.695940 0.618626 -0.238536 0.661919 0.626653 -0.259747 0.628057 0.635550 -0.279055 0.593372 0.643833 -0.296122 0.588897 0.618151 -0.293177 0.800039 0.489983 -0.082191 0.786061 0.426148 -0.083672 0.777248 0.362115 -0.093021 0.797690 0.324981 -0.093368 0.817974 0.287641 -0.091255 0.837563 0.250389 -0.087330 0.808436 0.245852 -0.093881 0.851057 0.500183 -0.126242 0.853737 0.440381 -0.152402 0.841577 0.380533 -0.172404 0.841385 0.340403 -0.158246 0.842191 0.300320 -0.144884 0.844214 0.259843 -0.132691 0.821928 0.272071 -0.148876 0.866106 0.531572 -0.050339 
2.400000 0.603939 0.863927 -0.178961 0.622208 0.834662 -0.188530 0.653253 0.832978 -0.158017 0.650438 0.812427 -0.180907 0.667507 0.785600 -0.178042 0.718588 0.694553 -0.174443 0.754950 0.620630 -0.158017 0.790264 0.547297 -0.130067 0.656609 0.749896 -0.154144 0.630253 0.705709 -0.179853 0.612728 0.660381 -0.209238 0.599916 0.627779 -0.228703 0.595704 0.594196 -0.251647 0.597569 0.562673 -0.276684 0.621234 0.572040 -0.285195 0.700872 0.737236 -0.244499 0.693184 0.680496 -0.248354 0.686970 0.623240 -0.251931 0.651498 0.629008 -0.271372 0.615322 0.634929 -0.288499 0.579047 0.639287 -0.302519 0.577327 0.612944 -0.301478 0.791878 0.487988 -0.086160 0.778572 0.423707 -0.086067 0.771423 0.358570 -0.093984 0.790640 0.320471 -0.093382 0.810858 0.282350 -0.091010 0.830403 0.244360 -0.086009 0.801217 0.241618 -0.093164 0.842601 0.496694 -0.131870 0.846737 0.435301 -0.154806 0.836505 0.373830 -0.170697 0.837055 0.333640 -0.156962 0.837485 0.293579 -0.143594 0.838555 0.253262 -0.131264 0.817358 0.266216 -0.148226 0.856422 0.532446 -0.050203 
2.432000 0.596016 0.850246 -0.177271 0.614529 0.823512 -0.192207 0.651111 0.823718 -0.168407 0.645549 0.804179 -0.191642 0.662441 0.777885 -0.186191 0.713112 0.688474 -0.172778 0.753568 0.615622 -0.159425 0.790164 0.542374 -0.131512 0.653522 0.749665 -0.156406 0.625209 0.708216 -0.183364 0.607301 0.664067 -0.212787 0.594429 0.631618 -0.231492 0.589905 0.596868 -0.251202 0.590678 0.564636 -0.275236 0.613122 0.574247 -0.286725 0.705379 0.734602 -0.242230 0.692265 0.678907 -0.247328 0.681021 0.622664 -0.253126 0.646390 0.628774 -0.274503 0.611012 0.636267 -0.291662 0.574874 0.642720 -0.306010 0.570609 0.616713 -0.304185 0.793659 0.483718 -0.086751 0.778908 0.419594 -0.086069 0.769718 0.354712 -0.095192 0.789649 0.317011 -0.095839 0.810912 0.279348 -0.094296 0.831587 0.241964 -0.087238 0.802294 0.245807 -0.093161 0.841957 0.491398 -0.134166 0.843682 0.430321 -0.158151 0.831954 0.369229 -0.174737 0.833800 0.329324 -0.160042 0.836168 0.289616 -0.145798 0.839753 0.249624 -0.132680 0.819486 0.261988 -0.150936 0.861886 0.528882 -0.056905 
2.464000 0.583342 0.854879 -0.161428 0.603290 0.832487 -0.181028 0.642025 0.834384 -0.160868 0.636520 0.816807 -0.185670 0.652430 0.789287 -0.181449 0.700565 0.696762 -0.173502 0.743798 0.625201 -0.158958 0.782837 0.551880 -0.131439 0.646578 0.761001 -0.156171 0.617287 0.717958 -0.180026 0.598705 0.672026 -0.207370 0.585462 0.638677 -0.225112 0.579316 0.603958 -0.245749 0.578039 0.570446 -0.268262 0.601687 0.577348 -0.278952 0.688026 0.737316 -0.245626 0.679509 0.680532 -0.245317 0.672233 0.623269 -0.245001 0.637910 0.630080 -0.266901 0.603174 0.638527 -0.284670 0.567657 0.646938 -0.299864 0.562982 0.620986 -0.300691 0.788570 0.493667 -0.085954 0.776470 0.428877 -0.084361 0.770519 0.363238 -0.093708 0.789360 0.324973 -0.094807 0.810773 0.287081 -0.093140 0.831862 0.249442 -0.086068 0.802345 0.250511 -0.092034 0.836476 0.502335 -0.134942 0.842574 0.439829 -0.155193 0.835082 0.376448 -0.167287 0.837125 0.335334 -0.154975 0.838577 0.294738 -0.142539 0.841084 0.253667 -0.131750 0.820906 0.267176 -0.149231 0.856123 0.537440 -0.057846 
2.500000 0.577879 0.855339 -0.160012 0.593396 0.830227 -0.180277 0.634525 0.830758 -0.165367 0.624486 0.812088 -0.187824 0.641056 0.785244 -0.182975 0.691027 0.694461 -0.170605 0.741658 0.627065 -0.159989 0.780814 0.553159 -0.135371 0.638834 0.759636 -0.149113 0.611104 0.717493 -0.175822 0.592366 0.672355 -0.203871 0.579308 0.639658 -0.222999 0.573555 0.605320 -0.244192 0.574107 0.572317 -0.267633 0.599620 0.577316 -0.274064 0.678945 0.739326 -0.239469 0.671833 0.682603 -0.240557 0.665718 0.625532 -0.241290 0.632319 0.631698 -0.264168 0.597990 0.638209 -0.284114 0.562902 0.643476 -0.300590 0.559973 0.617206 -0.301147 0.787457 0.494550 -0.090709 0.775076 0.430159 -0.089231 0.769194 0.364946 -0.099283 0.789152 0.327160 -0.099901 0.811180 0.289652 -0.099141 0.832383 0.251886 -0.093562 0.803143 0.252432 -0.101069 0.834194 0.503079 -0.140593 0.839794 0.440643 -0.161387 0.832045 0.377944 -0.173368 0.835962 0.337682 -0.160597 0.839142 0.297194 -0.148433 0.842057 0.256502 -0.139130 0.823142 0.271895 -0.156886 0.855741 0.530428 -0.064356 
2.532000 0.573585 0.834229 -0.193709 0.601534 0.813794 -0.202786 0.631613 0.826731 -0.174233 0.636251 0.805064 -0.195760 0.653461 0.778727 -0.191273 0.704361 0.688690 -0.181922 0.745855 0.616664 -0.165307 0.783285 0.543127 -0.136671 0.642047 0.746600 -0.164653 0.609983 0.706994 -0.190692 0.590697 0.662587 -0.220670 0.577722 0.629994 -0.240937 0.571729 0.595532 -0.262094 0.568507 0.561868 -0.285105 0.587269 0.570473 -0.302066 0.683040 0.725430 -0.254950 0.670279 0.670730 -0.267287 0.658974 0.615511 -0.279552 0.621270 0.625033 -0.292409 0.583323 0.635053 -0.302987 0.544882 0.644153 -0.312658 0.537488 0.620283 -0.304409 0.788948 0.485567 -0.090432 0.777357 0.420683 -0.086828 0.770077 0.355334 -0.092974 0.794350 0.320228 -0.093531 0.820600 0.285661 -0.092063 0.845820 0.251195 -0.084358 0.816099 0.251053 -0.089360 0.834787 0.491988 -0.138851 0.839008 0.430563 -0.161713 0.832335 0.368583 -0.177156 0.839107 0.330393 -0.160081 0.845135 0.291782 -0.143371 0.852418 0.252986 -0.130655 0.830702 0.263879 -0.148653 0.855442 0.525895 -0.062408 
2.568000 0.557118 0.820868 -0.187786 0.588837 0.804893 -0.192227 0.616073 0.834327 -0.175498 0.624989 0.807264 -0.187361 0.641743 0.780180 -0.184222 0.691488 0.688490 -0.175567 0.735815 0.617854 -0.162108 0.776114 0.545798 -0.136248 0.642355 0.749472 -0.143308 0.603428 0.715862 -0.168469 0.571331 0.680125 -0.198742 0.548119 0.654508 -0.219359 0.528898 0.627270 -0.243150 0.513196 0.600047 -0.268281 0.537091 0.596009 -0.278983 0.672287 0.738705 -0.239590 0.645391 0.688549 -0.247233 0.619793 0.637631 -0.255855 0.584736 0.645689 -0.275446 0.548036 0.653480 -0.291367 0.510967 0.660666 -0.305522 0.496713 0.638521 -0.303340 0.787970 0.490490 -0.088656 0.775595 0.426495 -0.083814 0.766797 0.361965 -0.089081 0.794015 0.329377 -0.090296 0.822486 0.297176 -0.089460 0.850214 0.265200 -0.083424 0.823578 0.250994 -0.084505 0.826987 0.493425 -0.143716 0.829506 0.430897 -0.164934 0.821534 0.368025 -0.176391 0.832995 0.330863 -0.159180 0.843853 0.293369 -0.142386 0.855026 0.255460 -0.128911 0.831107 0.264672 -0.144902 0.856939 0.528695 -0.069437 
2.600000 0.566048 0.828581 -0.143977 0.582098 0.809608 -0.169753 0.619811 0.830863 -0.174475 0.611872 0.805861 -0.190796 0.629339 0.779435 -0.186493 0.681789 0.689162 -0.177078 0.729023 0.619798 -0.165468 0.773721 0.548575 -0.142179 0.621822 0.747201 -0.158272 0.591672 0.704115 -0.181139 0.572471 0.658309 -0.208668 0.558523 0.625897 -0.227944 0.553382 0.592193 -0.251406 0.554189 0.559464 -0.275963 0.581083 0.559172 -0.276837 0.657706 0.722415 -0.249724 0.648989 0.665666 -0.250191 0.641725 0.608383 -0.251336 0.608234 0.618184 -0.272936 0.573327 0.629597 -0.289808 0.537554 0.640826 -0.303227 0.524244 0.620251 -0.293340 0.791513 0.495227 -0.093972 0.777091 0.431667 -0.086315 0.765747 0.367506 -0.091727 0.791819 0.334226 -0.094566 0.819140 0.301448 -0.096110 0.845952 0.268880 -0.093701 0.815851 0.268649 -0.091559 0.824867 0.496297 -0.153683 0.828529 0.431995 -0.169145 0.822337 0.367470 -0.173765 0.832060 0.328099 -0.160727 0.840526 0.288695 -0.147606 0.847661 0.248611 -0.135849 0.827342 0.263315 -0.152661 0.866131 0.536113 -0.095275 
2.632000 0.554517 0.825669 -0.184385 0.580265 0.805243 -0.198626 0.616343 0.821876 -0.180668 0.616465 0.798064 -0.200307 0.634350 0.772290 -0.192992 0.689250 0.684010 -0.174081 0.732500 0.611497 -0.160458 0.777455 0.537161 -0.141665 0.623345 0.738585 -0.163448 0.590764 0.702987 -0.194215 0.569297 0.662243 -0.227907 0.554416 0.631997 -0.250959 0.548941 0.598664 -0.275263 0.548709 0.565359 -0.299397 0.575437 0.564095 -0.300729 0.675562 0.720032 -0.248294 0.656533 0.667726 -0.263004 0.638623 0.614814 -0.278025 0.603941 0.626186 -0.296158 0.567637 0.638931 -0.311281 0.530974 0.651538 -0.323250 0.516579 0.644371 -0.302225 0.797781 0.481325 -0.097068 0.780442 0.417906 -0.087967 0.764753 0.354318 -0.092130 0.793083 0.323276 -0.096535 0.822011 0.292648 -0.100228 0.850058 0.262186 -0.100525 0.820158 0.263155 -0.096047 0.826222 0.484188 -0.157232 0.827351 0.419859 -0.173418 0.819761 0.355520 -0.177964 0.831446 0.316624 -0.164890 0.841613 0.277552 -0.151802 0.849925 0.237681 -0.140403 0.828808 0.251792 -0.156791 0.873566 0.523806 -0.104680 
2.668000 0.548622 0.835512 -0.172775 0.564432 0.808224 -0.189775 0.606212 0.812598 -0.177735 0.596072 0.790187 -0.196480 0.615813 0.766042 -0.189188 0.676174 0.682283 -0.171886 0.726107 0.615661 -0.161271 0.772501 0.546186 -0.143187 0.609772 0.735578 -0.163111 0.578896 0.695005 -0.189387 0.558706 0.650621 -0.218647 0.544698 0.619083 -0.239388 0.539666 0.585669 -0.263424 0.537922 0.552837 -0.287457 0.564441 0.550877 -0.286139 0.652630 0.704707 -0.249375 0.639526 0.649308 -0.257307 0.627207 0.593152 -0.266000 0.594103 0.608697 -0.284405 0.559948 0.625511 -0.299609 0.524666 0.641957 -0.310342 0.509724 0.627301 -0.294164 0.794232 0.491995 -0.098229 0.775865 0.430336 -0.086720 0.759110 0.368190 -0.084839 0.787578 0.337820 -0.091544 0.816589 0.307742 -0.094925 0.845277 0.278177 -0.096998 0.816218 0.278971 -0.089145 0.821251 0.493377 -0.160111 0.818046 0.429384 -0.174629 0.805715 0.365807 -0.178156 0.816008 0.327434 -0.162969 0.826871 0.289360 -0.148084 0.837318 0.250461 -0.133883 0.814718 0.262819 -0.149401 0.869110 0.532676 -0.104207 
2.700000 0.552151 0.836768 -0.172181 0.561224 0.807424 -0.190651 0.603083 0.801511 -0.179045 0.588008 0.782924 -0.198666 0.608048 0.758847 -0.191694 0.669468 0.675291 -0.174968 0.722069 0.610687 -0.162962 0.769382 0.541720 -0.143742 0.602523 0.728011 -0.166028 0.571346 0.686968 -0.192313 0.549106 0.642056 -0.220709 0.533632 0.609521 -0.239908 0.522275 0.575732 -0.260065 0.518332 0.543246 -0.285063 0.544368 0.544114 -0.291577 0.644982 0.696928 -0.252326 0.629547 0.642982 -0.263550 0.614624 0.588327 -0.275553 0.577743 0.599873 -0.290052 0.539637 0.610497 -0.301983 0.499846 0.615634 -0.306454 0.479000 0.601361 -0.298506 0.795912 0.490845 -0.097115 0.776840 0.429576 -0.083659 0.757568 0.367949 -0.081709 0.782850 0.334916 -0.088481 0.808746 0.302336 -0.092477 0.834549 0.270177 -0.094493 0.806612 0.274508 -0.083739 0.814522 0.486414 -0.161948 0.807710 0.422520 -0.175874 0.791988 0.359657 -0.174958 0.802204 0.320909 -0.161361 0.810812 0.282409 -0.146054 0.817026 0.243892 -0.129020 0.793795 0.257870 -0.142497 0.869225 0.531000 -0.112261 
2.736000 0.549432 0.830278 -0.184846 0.559748 0.801402 -0.203331 0.600129 0.795310 -0.188193 0.586578 0.777562 -0.209528 0.608244 0.755657 -0.202148 0.674347 0.678115 -0.182184 0.716911 0.608196 -0.166356 0.763870 0.540158 -0.147765 0.602275 0.723340 -0.170789 0.577455 0.677928 -0.196350 0.562656 0.631266 -0.226147 0.552624 0.598118 -0.247372 0.547391 0.564944 -0.271487 0.547266 0.532928 -0.296898 0.573009 0.537605 -0.302203 0.646690 0.699861 -0.258448 0.638013 0.645783 -0.276046 0.629786 0.591082 -0.293849 0.590771 0.600134 -0.303174 0.551901 0.611437 -0.308459 0.512686 0.622430 -0.310477 0.493172 0.623515 -0.292729 0.791450 0.490505 -0.100851 0.772062 0.429427 -0.090883 0.754085 0.367607 -0.091433 0.782951 0.337220 -0.096038 0.812065 0.306885 -0.097857 0.840761 0.276828 -0.097170 0.813904 0.278430 -0.083402 0.809405 0.484847 -0.166408 0.803605 0.421189 -0.182772 0.788256 0.358320 -0.184888 0.802826 0.321873 -0.168782 0.815717 0.285630 -0.150837 0.826435 0.249096 -0.132024 0.799424 0.259439 -0.141048 0.863926 0.529133 -0.117879 
2.768000 0.545693 0.829667 -0.197178 0.558277 0.800008 -0.212796 0.597530 0.796046 -0.194265 0.586230 0.776452 -0.215309 0.605755 0.752895 -0.206706 0.664332 0.670202 -0.183674 0.714585 0.605773 -0.166013 0.762240 0.537783 -0.148714 0.592403 0.716103 -0.175156 0.563793 0.674662 -0.203060 0.547009 0.630560 -0.235740 0.535429 0.598836 -0.258341 0.531163 0.565617 -0.281873 0.533471 0.533589 -0.306562 0.559885 0.537221 -0.308492 0.640830 0.693418 -0.261304 0.627425 0.640705 -0.280528 0.614943 0.587428 -0.300278 0.578588 0.603638 -0.310101 0.541968 0.619870 -0.316859 0.505195 0.636271 -0.323559 0.497081 0.632546 -0.298717 0.789682 0.487699 -0.102687 0.770778 0.426428 -0.092427 0.753727 0.364682 -0.088689 0.780956 0.333723 -0.097566 0.809652 0.303052 -0.100295 0.838499 0.273093 -0.099286 0.812251 0.272654 -0.084271 0.807762 0.483120 -0.166901 0.796344 0.421569 -0.186412 0.774952 0.361186 -0.195345 0.788860 0.325840 -0.176168 0.802224 0.290841 -0.155684 0.816003 0.255272 -0.136251 0.786944 0.262115 -0.140345 0.862039 0.526890 -0.118429 
2.800000 0.529801 0.833136 -0.186201 0.540134 0.805734 -0.206853 0.583187 0.804706 -0.199724 0.568294 0.785233 -0.218579 0.587313 0.761330 -0.209816 0.644434 0.678029 -0.185917 0.694411 0.611713 -0.174093 0.744326 0.546768 -0.149277 0.583520 0.737337 -0.179946 0.550521 0.695740 -0.202060 0.527022 0.649960 -0.227242 0.510453 0.617237 -0.245216 0.501127 0.583135 -0.266691 0.498481 0.548686 -0.289075 0.525173 0.546754 -0.290421 0.619862 0.696521 -0.263978 0.604962 0.641158 -0.268987 0.590811 0.585275 -0.274043 0.557951 0.602950 -0.291093 0.524853 0.621578 -0.305946 0.491438 0.639121 -0.320362 0.477283 0.632921 -0.298947 0.785026 0.509689 -0.100489 0.780232 0.447639 -0.082378 0.769559 0.384611 -0.074299 0.784731 0.347670 -0.088597 0.799815 0.310574 -0.103472 0.816735 0.273767 -0.115829 0.791841 0.280363 -0.099964 0.781926 0.484980 -0.161485 0.766580 0.422105 -0.175466 0.751868 0.360338 -0.184783 0.766496 0.323522 -0.171385 0.779570 0.286152 -0.158093 0.789543 0.248136 -0.144005 0.763351 0.260996 -0.151999 0.847678 0.535818 -0.137445 
2.832000 0.517672 0.829728 -0.173904 0.529297 0.802504 -0.194029 0.572419 0.808644 -0.192846 0.558361 0.785797 -0.208144 0.580369 0.764271 -0.201341 0.646998 0.688604 -0.181053 0.688540 0.617676 -0.169910 0.742830 0.556784 -0.150828 0.588707 0.748608 -0.166316 0.556284 0.702002 -0.176300 0.525047 0.654035 -0.182601 0.524498 0.626759 -0.214611 0.527100 0.598315 -0.244097 0.536177 0.568707 -0.273117 0.554190 0.551299 -0.283380 0.610675 0.705558 -0.254816 0.607890 0.648383 -0.256053 0.605962 0.590923 -0.258645 0.577270 0.612899 -0.277741 0.545441 0.634313 -0.292071 0.513354 0.656648 -0.305227 0.504729 0.662897 -0.281069 0.792353 0.524381 -0.108238 0.780815 0.467070 -0.081359 0.764068 0.410051 -0.059864 0.778989 0.375309 -0.078532 0.793617 0.340050 -0.095114 0.811093 0.305149 -0.107346 0.797215 0.313005 -0.081414 0.778541 0.494623 -0.164351 0.757231 0.433475 -0.169797 0.734446 0.374020 -0.168663 0.750646 0.340509 -0.150188 0.765157 0.306374 -0.131513 0.777059 0.272795 -0.112392 0.749331 0.284746 -0.109900 0.844308 0.542278 -0.164883 
2.864000 0.510140 0.805581 -0.185987 0.531227 0.785022 -0.206360 0.569014 0.806469 -0.204685 0.564652 0.780233 -0.220397 0.584791 0.757069 -0.211772 0.645134 0.675277 -0.187009 0.693045 0.608181 -0.173187 0.737862 0.539059 -0.151347 0.582365 0.730085 -0.175815 0.540208 0.692647 -0.189594 0.498891 0.653635 -0.202796 0.505441 0.624301 -0.232744 0.513245 0.593507 -0.259342 0.523011 0.562169 -0.285596 0.534947 0.542823 -0.299751 0.609890 0.686021 -0.262892 0.602014 0.629919 -0.272134 0.595653 0.573378 -0.282173 0.565850 0.599400 -0.292693 0.535202 0.624785 -0.301898 0.503215 0.649267 -0.310205 0.500124 0.660484 -0.286484 0.777928 0.498954 -0.104113 0.768022 0.437042 -0.088000 0.751068 0.374849 -0.085431 0.764028 0.337858 -0.101638 0.777431 0.300977 -0.118070 0.792032 0.264070 -0.132886 0.777617 0.268213 -0.106726 0.767804 0.473674 -0.166787 0.744566 0.412150 -0.179305 0.721080 0.351127 -0.179871 0.734402 0.311756 -0.169549 0.747337 0.273026 -0.157913 0.758274 0.233905 -0.144736 0.732080 0.248526 -0.144572 0.840055 0.515955 -0.152845 
2.900000 0.501358 0.810810 -0.174084 0.519518 0.788841 -0.195785 0.557954 0.809009 -0.199226 0.551192 0.782348 -0.213320 0.571118 0.758503 -0.205717 0.631305 0.675191 -0.185012 0.679955 0.607989 -0.174600 0.727667 0.540600 -0.153193 0.572960 0.734754 -0.174339 0.535055 0.692172 -0.184148 0.498236 0.648816 -0.193713 0.497780 0.620486 -0.225076 0.497765 0.591297 -0.254292 0.499285 0.561017 -0.283314 0.511887 0.541761 -0.297013 0.594028 0.685045 -0.260171 0.585370 0.628544 -0.265157 0.578894 0.571430 -0.271898 0.549089 0.594015 -0.287919 0.518396 0.616595 -0.301238 0.486402 0.638605 -0.310283 0.486676 0.648868 -0.285994 0.772474 0.502719 -0.108048 0.762370 0.440130 -0.094934 0.744472 0.377590 -0.094330 0.754478 0.340521 -0.112474 0.765537 0.303504 -0.131064 0.778940 0.266901 -0.148145 0.764381 0.273104 -0.122386 0.755980 0.474764 -0.167708 0.724389 0.417491 -0.181362 0.693856 0.360299 -0.184727 0.710799 0.321757 -0.178560 0.727087 0.283489 -0.171112 0.741169 0.244433 -0.162630 0.715031 0.256937 -0.154524 0.829291 0.519206 -0.166045 
2.932000 0.502978 0.810402 -0.183957 0.519763 0.784664 -0.202427 0.557530 0.803752 -0.213470 0.550317 0.774748 -0.221328 0.571803 0.751552 -0.214613 0.637875 0.670949 -0.195267 0.684860 0.603865 -0.176551 0.731188 0.534658 -0.156368 0.582420 0.731279 -0.180980 0.539979 0.693231 -0.190369 0.498239 0.654176 -0.198362 0.498879 0.625823 -0.228530 0.501202 0.595739 -0.256633 0.505153 0.564643 -0.283521 0.515326 0.542884 -0.295098 0.598592 0.681690 -0.268036 0.589515 0.625061 -0.273131 0.580779 0.568494 -0.279170 0.552515 0.595624 -0.291875 0.522683 0.621212 -0.303115 0.492426 0.646917 -0.313675 0.491865 0.656202 -0.289012 0.776779 0.495172 -0.114000 0.767237 0.433525 -0.096546 0.749403 0.371734 -0.086958 0.756944 0.333255 -0.102980 0.762475 0.295254 -0.122157 0.768968 0.257454 -0.141754 0.751340 0.267649 -0.119478 0.756575 0.467824 -0.170145 0.724948 0.410317 -0.181275 0.693947 0.353264 -0.187623 0.707740 0.314035 -0.180129 0.720594 0.275086 -0.170188 0.731097 0.235886 -0.159007 0.704884 0.250819 -0.157650 0.831807 0.515813 -0.168302 
2.968000 0.507069 0.833157 -0.177733 0.513322 0.799440 -0.187984 0.542411 0.804798 -0.220365 0.532006 0.777268 -0.211061 0.554206 0.754325 -0.207721 0.622338 0.674917 -0.196937 0.662039 0.603846 -0.178494 0.711600 0.538984 -0.155508 0.568145 0.732499 -0.170444 0.536826 0.685376 -0.180815 0.506046 0.637756 -0.190580 0.494644 0.610186 -0.219768 0.484043 0.581344 -0.247330 0.473769 0.551731 -0.274517 0.469376 0.536313 -0.295632 0.579929 0.696539 -0.265359 0.579535 0.639269 -0.268798 0.579583 0.581847 -0.272419 0.541300 0.583434 -0.287077 0.502827 0.585591 -0.301174 0.463928 0.587617 -0.313459 0.448239 0.595970 -0.293934 0.762018 0.506186 -0.113816 0.756359 0.447830 -0.086969 0.748936 0.389050 -0.062013 0.763131 0.350810 -0.073175 0.776874 0.312392 -0.084372 0.790539 0.273932 -0.095072 0.760898 0.268752 -0.097827 0.738525 0.471945 -0.162425 0.705167 0.415938 -0.163573 0.671971 0.361066 -0.166249 0.675248 0.320323 -0.175669 0.677770 0.279611 -0.186148 0.679230 0.239268 -0.197652 0.657102 0.259653 -0.201751 0.809776 0.512787 -0.178723 
3.000000 0.484443 0.823746 -0.174061 0.496660 0.796446 -0.193743 0.532883 0.813469 -0.211402 0.523038 0.784661 -0.216570 0.545339 0.762164 -0.212618 0.613858 0.684207 -0.200300 0.655716 0.613077 -0.186712 0.705544 0.547284 -0.165553 0.562135 0.746304 -0.176645 0.520815 0.706983 -0.183557 0.481285 0.665717 -0.189836 0.481327 0.641409 -0.224319 0.484601 0.614013 -0.254843 0.490172 0.585457 -0.285365 0.497635 0.566575 -0.302949 0.571391 0.706512 -0.269450 0.571168 0.649112 -0.268136 0.571721 0.591788 -0.268861 0.540581 0.612428 -0.286474 0.508597 0.633096 -0.303099 0.475831 0.653060 -0.315482 0.470151 0.662871 -0.291658 0.756479 0.513751 -0.125159 0.752987 0.454846 -0.099304 0.748128 0.395685 -0.075163 0.762737 0.356745 -0.083078 0.777726 0.317829 -0.090170 0.793529 0.279076 -0.095930 0.771158 0.259033 -0.099247 0.732053 0.480162 -0.174229 0.700675 0.422572 -0.174988 0.669263 0.365117 -0.175689 0.665713 0.324065 -0.186042 0.662533 0.283271 -0.196239 0.659665 0.242174 -0.206193 0.636418 0.260707 -0.210710 0.804058 0.523239 -0.188632 
3.032000 0.478613 0.815506 -0.182184 0.494794 0.789046 -0.200023 0.525562 0.810777 -0.222109 0.521339 0.780249 -0.223592 0.542288 0.756949 -0.218658 0.605396 0.676436 -0.202603 0.644777 0.605255 -0.186133 0.702213 0.546967 -0.167430 0.556206 0.740261 -0.180031 0.521073 0.694953 -0.182379 0.487533 0.648630 -0.184975 0.479836 0.625906 -0.219573 0.474564 0.601145 -0.252307 0.470688 0.575427 -0.285148 0.475771 0.557015 -0.303835 0.565997 0.700141 -0.272644 0.561909 0.642964 -0.269620 0.559292 0.585537 -0.268038 0.527457 0.604507 -0.285284 0.495001 0.623716 -0.300711 0.461780 0.642795 -0.313160 0.463321 0.659132 -0.292504 0.759780 0.521480 -0.130985 0.758544 0.462940 -0.104938 0.750810 0.403752 -0.083171 0.761489 0.363829 -0.091121 0.772479 0.323998 -0.098056 0.784706 0.284567 -0.103652 0.761855 0.265581 -0.098301 0.734399 0.482196 -0.175820 0.702145 0.425415 -0.175051 0.674032 0.368818 -0.169930 0.675030 0.329391 -0.182698 0.673154 0.289991 -0.197297 0.667486 0.252157 -0.213691 0.647730 0.274197 -0.205423 0.798197 0.530214 -0.200186 
3.068000 0.486822 0.820136 -0.171533 0.500575 0.795765 -0.193867 0.526771 0.820117 -0.218917 0.523285 0.789628 -0.222176 0.544247 0.765927 -0.217406 0.608451 0.684571 -0.201984 0.645827 0.610347 -0.191515 0.702523 0.549127 -0.173302 0.563281 0.751752 -0.180404 0.525700 0.709011 -0.176407 0.490486 0.664465 -0.172189 0.482645 0.642237 -0.206470 0.475539 0.619176 -0.239809 0.470496 0.594937 -0.273071 0.475077 0.576048 -0.291157 0.566571 0.706145 -0.270818 0.557971 0.649810 -0.264340 0.550066 0.593200 -0.259258 0.523716 0.617426 -0.279397 0.496297 0.642212 -0.297756 0.468704 0.667522 -0.314470 0.475010 0.686984 -0.297792 0.762066 0.523867 -0.140300 0.758169 0.468701 -0.108570 0.746639 0.412985 -0.081959 0.759806 0.377090 -0.099272 0.772611 0.340819 -0.114207 0.786381 0.304940 -0.126191 0.771172 0.313597 -0.101403 0.729712 0.481496 -0.179131 0.694267 0.426703 -0.169079 0.663037 0.372913 -0.151602 0.676473 0.339633 -0.172457 0.686893 0.306670 -0.195561 0.693234 0.274492 -0.220780 0.667865 0.285107 -0.207173 0.793529 0.518994 -0.211619 
3.100000 0.469671 0.805177 -0.171771 0.487693 0.786507 -0.196445 0.507308 0.818040 -0.219204 0.510369 0.787948 -0.225343 0.530908 0.764263 -0.218761 0.593943 0.682510 -0.199241 0.636427 0.611639 -0.186605 0.695167 0.551849 -0.172955 0.542241 0.745951 -0.183178 0.514760 0.696570 -0.174573 0.489308 0.646257 -0.165969 0.482139 0.628173 -0.202378 0.475083 0.609525 -0.238285 0.469318 0.590445 -0.274620 0.474052 0.575483 -0.296085 0.566678 0.706932 -0.273542 0.556607 0.650437 -0.272301 0.543867 0.594539 -0.272287 0.515906 0.623477 -0.283056 0.485960 0.651984 -0.292357 0.458459 0.681847 -0.300347 0.473477 0.700669 -0.289510 0.753791 0.523361 -0.139108 0.753763 0.465393 -0.109391 0.745411 0.406227 -0.086273 0.753501 0.365144 -0.091884 0.760953 0.323949 -0.097294 0.768353 0.282863 -0.101329 0.749853 0.299734 -0.084340 0.727451 0.488268 -0.187221 0.697812 0.430986 -0.181446 0.670367 0.374646 -0.170012 0.673678 0.336702 -0.186056 0.674650 0.298744 -0.204073 0.672676 0.261808 -0.223741 0.654157 0.277924 -0.205656 0.789260 0.534116 -0.212571 
3.132000 0.471906 0.806820 -0.173503 0.489333 0.785079 -0.196026 0.513827 0.812973 -0.218915 0.513938 0.782455 -0.223577 0.535721 0.759084 -0.219422 0.602374 0.677492 -0.209079 0.641295 0.604737 -0.196534 0.696931 0.542806 -0.178865 0.545337 0.733060 -0.187954 0.523053 0.680227 -0.189064 0.502827 0.626655 -0.190294 0.489611 0.598730 -0.217999 0.476469 0.570834 -0.245439 0.463365 0.542825 -0.272890 0.470262 0.535580 -0.297350 0.563980 0.695715 -0.280083 0.551292 0.639772 -0.277102 0.535529 0.584140 -0.275522 0.506821 0.613518 -0.281678 0.478551 0.644265 -0.286272 0.454027 0.677560 -0.289241 0.472885 0.694409 -0.281597 0.753388 0.512058 -0.142955 0.751030 0.455095 -0.111223 0.741670 0.397678 -0.083578 0.749005 0.356974 -0.092075 0.756523 0.316219 -0.100169 0.764759 0.275659 -0.106958 0.748833 0.291257 -0.086511 0.726123 0.477460 -0.188964 0.690964 0.423809 -0.181360 0.658502 0.370482 -0.169046 0.665046 0.333877 -0.187583 0.668699 0.297051 -0.207490 0.669604 0.260844 -0.227987 0.647650 0.275736 -0.212803 0.790959 0.520052 -0.216572 
3.196000 0.464318 0.796356 -0.196046 0.487845 0.778110 -0.215911 0.517634 0.808670 -0.224832 0.519301 0.779450 -0.234614 0.539939 0.756527 -0.226704 0.602658 0.676682 -0.203572 0.644283 0.605288 -0.195433 0.699260 0.542893 -0.183078 0.540177 0.731137 -0.189814 0.517811 0.678385 -0.191810 0.497301 0.625121 -0.193655 0.490714 0.596448 -0.222051 0.484210 0.567343 -0.250062 0.477490 0.538390 -0.277890 0.486578 0.545940 -0.301391 0.582790 0.706722 -0.278528 0.556851 0.655510 -0.281454 0.531010 0.604044 -0.284408 0.508142 0.637546 -0.289841 0.485815 0.671294 -0.295212 0.463832 0.705126 -0.300490 0.485163 0.719782 -0.295596 0.758475 0.511934 -0.152774 0.757710 0.451976 -0.128277 0.752804 0.391176 -0.107499 0.755652 0.348936 -0.106977 0.759160 0.306668 -0.105867 0.763560 0.264502 -0.104165 0.758580 0.283006 -0.080841 0.725601 0.476620 -0.195681 0.688563 0.423554 -0.190864 0.654194 0.370303 -0.182488 0.664024 0.334845 -0.202671 0.672611 0.299212 -0.222720 0.679712 0.263426 -0.242634 0.657689 0.273892 -0.224340 0.789487 0.520637 -0.229201 
3.232000 0.473449 0.805917 -0.182242 0.486776 0.781333 -0.204628 0.514409 0.804809 -0.228755 0.509726 0.774539 -0.232626 0.530738 0.750811 -0.228224 0.592283 0.665250 -0.219245 0.634550 0.595672 -0.205100 0.692304 0.538406 -0.186742 0.527357 0.707364 -0.191626 0.514739 0.651618 -0.186255 0.502178 0.595648 -0.180149 0.486728 0.565373 -0.203479 0.471009 0.535688 -0.226994 0.455430 0.506606 -0.250972 0.458233 0.523519 -0.270899 0.554436 0.689707 -0.289870 0.530758 0.637221 -0.287316 0.503936 0.585780 -0.283843 0.482738 0.621104 -0.278183 0.463026 0.657695 -0.272103 0.448637 0.696008 -0.267142 0.468916 0.712864 -0.267626 0.746288 0.509935 -0.146348 0.744853 0.448848 -0.125342 0.739238 0.387304 -0.108664 0.747506 0.346010 -0.107841 0.757470 0.305167 -0.105300 0.768841 0.264950 -0.101168 0.749271 0.283489 -0.087468 0.728903 0.477036 -0.199478 0.686121 0.428474 -0.200460 0.645303 0.379916 -0.196646 0.654663 0.341549 -0.210551 0.663294 0.303258 -0.225572 0.671422 0.265426 -0.242132 0.649455 0.268905 -0.221707 0.792161 0.526015 -0.212276 
3.296000 0.470535 0.805509 -0.184223 0.480903 0.778996 -0.205935 0.507367 0.799790 -0.233617 0.501129 0.769598 -0.235053 0.523885 0.747429 -0.232315 0.592059 0.667649 -0.225868 0.637067 0.600485 -0.210026 0.691352 0.540841 -0.191201 0.528242 0.705967 -0.189593 0.508509 0.653075 -0.179271 0.489332 0.599861 -0.168152 0.472617 0.572215 -0.192950 0.456493 0.544966 -0.218581 0.441146 0.518700 -0.245059 0.443731 0.537725 -0.263049 0.546240 0.692434 -0.291062 0.523967 0.639366 -0.289380 0.499165 0.587156 -0.287771 0.476682 0.620772 -0.278625 0.455148 0.655659 -0.269543 0.437627 0.691984 -0.261101 0.458961 0.707371 -0.263542 0.741506 0.509218 -0.148531 0.739436 0.448202 -0.128165 0.735863 0.386515 -0.111468 0.746133 0.345599 -0.109646 0.758142 0.305272 -0.105460 0.771115 0.265478 -0.099526 0.751002 0.283677 -0.086225 0.726801 0.478511 -0.205094 0.687605 0.426391 -0.207813 0.650147 0.374730 -0.204604 0.659281 0.335422 -0.215603 0.667930 0.296115 -0.227669 0.676147 0.257164 -0.241350 0.652369 0.263440 -0.223777 0.792848 0.533287 -0.208787 
3.328000 0.477839 0.826004 -0.195142 0.483196 0.793602 -0.209458 0.510475 0.802062 -0.242670 0.500352 0.773668 -0.235996 0.522516 0.750351 -0.232135 0.589293 0.667287 -0.222510 0.635375 0.598804 -0.216036 0.689119 0.537406 -0.198632 0.525553 0.707199 -0.190033 0.498122 0.656974 -0.183725 0.470860 0.606393 -0.176659 0.453677 0.578520 -0.201651 0.436957 0.550786 -0.226796 0.420591 0.523459 -0.252145 0.421810 0.541890 -0.270806 0.547307 0.689776 -0.290707 0.524224 0.637170 -0.294099 0.497665 0.585647 -0.297306 0.475836 0.618865 -0.285443 0.455591 0.653877 -0.273960 0.440811 0.690926 -0.264084 0.461723 0.706530 -0.268257 0.742512 0.505746 -0.160218 0.737620 0.446793 -0.134592 0.730168 0.387366 -0.111543 0.742972 0.347307 -0.109334 0.756196 0.307359 -0.106912 0.769912 0.267614 -0.104235 0.755866 0.284234 -0.083284 0.719903 0.472671 -0.210223 0.680018 0.421712 -0.209152 0.641167 0.371146 -0.205372 0.653431 0.333021 -0.217757 0.665092 0.294585 -0.230008 0.676209 0.256224 -0.242672 0.653856 0.264161 -0.223786 0.787025 0.520328 -0.226848 
3.396000 0.472718 0.826922 -0.200942 0.476857 0.794214 -0.214883 0.507038 0.801213 -0.245713 0.494416 0.773659 -0.239860 0.517029 0.751440 -0.235943 0.585537 0.672258 -0.226117 0.633970 0.605473 -0.214830 0.686806 0.541135 -0.200594 0.519973 0.713827 -0.197162 0.489160 0.665839 -0.190155 0.459549 0.617053 -0.182942 0.443864 0.590059 -0.209220 0.428379 0.563154 -0.235740 0.412916 0.536949 -0.262477 0.414676 0.555912 -0.280610 0.544908 0.698170 -0.294194 0.516430 0.648248 -0.296654 0.488061 0.597986 -0.298132 0.466695 0.627918 -0.279958 0.445726 0.658532 -0.262483 0.425056 0.689679 -0.245750 0.444122 0.706481 -0.252796 0.741944 0.506404 -0.167126 0.738389 0.447730 -0.140002 0.731710 0.388313 -0.113952 0.740111 0.347346 -0.109123 0.749524 0.306150 -0.105291 0.759593 0.265034 -0.102775 0.749782 0.281516 -0.079493 0.713654 0.475314 -0.212548 0.674535 0.423848 -0.209707 0.636135 0.372885 -0.204969 0.647440 0.333603 -0.214303 0.658853 0.294354 -0.224148 0.670416 0.255342 -0.234732 0.646007 0.266508 -0.220876 0.781508 0.520167 -0.234939 
3.464000 0.471100 0.828835 -0.199949 0.478113 0.798346 -0.217322 0.509740 0.810796 -0.244725 0.498404 0.782137 -0.243090 0.520868 0.759933 -0.240236 0.589279 0.682086 -0.231563 0.632045 0.612093 -0.224844 0.684319 0.549485 -0.212697 0.529672 0.730106 -0.201086 0.510704 0.676138 -0.195990 0.491209 0.622363 -0.191028 0.471253 0.595977 -0.215424 0.450821 0.569682 -0.239369 0.430039 0.543481 -0.263000 0.428773 0.558451 -0.284608 0.549105 0.710163 -0.298587 0.520366 0.660525 -0.299699 0.490555 0.611655 -0.300052 0.472287 0.647297 -0.289738 0.453450 0.682982 -0.279369 0.435992 0.718962 -0.269440 0.454904 0.732682 -0.281725 0.740910 0.516744 -0.181054 0.734781 0.456424 -0.160498 0.728430 0.396262 -0.139851 0.732811 0.354833 -0.133695 0.739767 0.314055 -0.125281 0.747701 0.273677 -0.116278 0.752356 0.287423 -0.089760 0.710960 0.483214 -0.224949 0.675517 0.429533 -0.221694 0.640807 0.375587 -0.217176 0.648965 0.335186 -0.226105 0.657080 0.294841 -0.235157 0.665150 0.254509 -0.244298 0.642605 0.262644 -0.225913 0.776320 0.528876 -0.255958 
3.496000 0.450767 0.829823 -0.205856 0.469793 0.801439 -0.216503 0.498841 0.819658 -0.243467 0.497640 0.789483 -0.237167 0.518044 0.765063 -0.238474 0.579914 0.680951 -0.242709 0.622077 0.610207 -0.231252 0.678186 0.549980 -0.213708 0.528653 0.725746 -0.195724 0.519120 0.669188 -0.197508 0.509736 0.612780 -0.200462 0.489672 0.589272 -0.227428 0.470646 0.564561 -0.253800 0.452617 0.539618 -0.280028 0.461847 0.554505 -0.299445 0.532628 0.722026 -0.297025 0.503937 0.672468 -0.294233 0.476183 0.622676 -0.290771 0.466349 0.651571 -0.263223 0.457236 0.680324 -0.235513 0.449555 0.708692 -0.207007 0.446353 0.726476 -0.226191 0.735807 0.522051 -0.178581 0.733749 0.462354 -0.154332 0.727252 0.402134 -0.133855 0.732299 0.360588 -0.128642 0.738925 0.319444 -0.121756 0.746700 0.278551 -0.113620 0.754471 0.265023 -0.087698 0.707453 0.484141 -0.222106 0.669007 0.431564 -0.220411 0.632189 0.378994 -0.215624 0.643831 0.339185 -0.222446 0.655111 0.299367 -0.230121 0.666021 0.259665 -0.238934 0.647742 0.269463 -0.216971 0.773120 0.532268 -0.250459 
3.528000 0.462695 0.818971 -0.196413 0.476907 0.792837 -0.216255 0.503571 0.815356 -0.242346 0.499987 0.784723 -0.243071 0.521378 0.761531 -0.241986 0.585499 0.680782 -0.239964 0.626680 0.609827 -0.229083 0.680751 0.547810 -0.216071 0.523796 0.723102 -0.202793 0.528282 0.665942 -0.205597 0.533543 0.608966 -0.208901 0.510052 0.589692 -0.236443 0.486505 0.569825 -0.263581 0.462614 0.549558 -0.289959 0.477973 0.557591 -0.309698 0.548821 0.724357 -0.301089 0.520062 0.674886 -0.302047 0.492738 0.625132 -0.301806 0.477404 0.652449 -0.275533 0.463298 0.679287 -0.248519 0.450149 0.706389 -0.221589 0.448750 0.723905 -0.241262 0.738891 0.517478 -0.184460 0.735290 0.458378 -0.160015 0.728922 0.399240 -0.137259 0.731346 0.358351 -0.127725 0.736707 0.318212 -0.116276 0.744119 0.278740 -0.104063 0.763376 0.262839 -0.087023 0.706725 0.480903 -0.228112 0.668792 0.427897 -0.224475 0.632747 0.374737 -0.217774 0.643659 0.334620 -0.224843 0.653085 0.294256 -0.232379 0.662148 0.253933 -0.241080 0.641263 0.263528 -0.221538 0.772725 0.527697 -0.258317 
3.564000 0.466421 0.819781 -0.199601 0.477647 0.794816 -0.222649 0.502362 0.818158 -0.249675 0.497669 0.787773 -0.252247 0.518578 0.764028 -0.248073 0.581040 0.680556 -0.235945 0.623885 0.610409 -0.229308 0.677816 0.549102 -0.215814 0.518078 0.713058 -0.193989 0.520857 0.655780 -0.197645 0.523371 0.598356 -0.201252 0.494936 0.584543 -0.227239 0.467179 0.570954 -0.253907 0.440641 0.557936 -0.281808 0.460843 0.550393 -0.297037 0.536202 0.718712 -0.293574 0.510529 0.667587 -0.297308 0.484603 0.616284 -0.300879 0.472561 0.639748 -0.269342 0.460762 0.663735 -0.238372 0.447552 0.688994 -0.209593 0.443797 0.707515 -0.227974 0.735948 0.519327 -0.183959 0.731661 0.460891 -0.158235 0.725029 0.402569 -0.134598 0.729702 0.361465 -0.127025 0.736988 0.321308 -0.117192 0.745747 0.281737 -0.106419 0.761906 0.265012 -0.087094 0.703279 0.481722 -0.226421 0.664069 0.430221 -0.221452 0.627251 0.378358 -0.211573 0.639224 0.338677 -0.219005 0.651064 0.299029 -0.226591 0.662721 0.259387 -0.234744 0.637490 0.269544 -0.221614 0.769066 0.526730 -0.257924 
3.596000 0.464830 0.821180 -0.195025 0.475433 0.795978 -0.218116 0.500839 0.818639 -0.245053 0.495369 0.788389 -0.247703 0.516558 0.764670 -0.243978 0.580344 0.681355 -0.232893 0.623946 0.611072 -0.231968 0.677650 0.549447 -0.215853 0.518162 0.712524 -0.186197 0.519067 0.655441 -0.192811 0.520411 0.598384 -0.200043 0.492587 0.584974 -0.227044 0.465513 0.571833 -0.254835 0.439534 0.559189 -0.283781 0.459982 0.551016 -0.298362 0.534477 0.719992 -0.290803 0.509323 0.668558 -0.296052 0.483949 0.616916 -0.301576 0.471312 0.639563 -0.269760 0.459009 0.662495 -0.238037 0.446817 0.686070 -0.206949 0.445567 0.706448 -0.223624 0.735406 0.520291 -0.182431 0.731367 0.461591 -0.157036 0.724042 0.402673 -0.135141 0.728517 0.361349 -0.128305 0.735612 0.321048 -0.118614 0.744523 0.281488 -0.107257 0.761739 0.268331 -0.086166 0.703428 0.481976 -0.224507 0.664457 0.429754 -0.220409 0.628064 0.377441 -0.211268 0.641232 0.338070 -0.218265 0.654106 0.298764 -0.225974 0.666863 0.259519 -0.234242 0.640517 0.270947 -0.224843 0.770043 0.527248 -0.256811 
3.632000 0.463326 0.816731 -0.205043 0.475944 0.793006 -0.228639 0.500432 0.818312 -0.253987 0.496774 0.787913 -0.257719 0.517810 0.764806 -0.252439 0.580530 0.683177 -0.236621 0.622090 0.612186 -0.230669 0.676283 0.550926 -0.218185 0.517521 0.713532 -0.191669 0.532593 0.658096 -0.192912 0.547638 0.602600 -0.194124 0.513539 0.599559 -0.216387 0.479870 0.596671 -0.239254 0.447641 0.593710 -0.263628 0.459988 0.573065 -0.274152 0.535721 0.727532 -0.290419 0.518300 0.673579 -0.298804 0.501559 0.619262 -0.306573 0.481191 0.642041 -0.279154 0.461579 0.664498 -0.251117 0.442221 0.687186 -0.223309 0.449266 0.708905 -0.236484 0.735624 0.521614 -0.187981 0.733298 0.463172 -0.161701 0.726595 0.404442 -0.139217 0.730536 0.363316 -0.131226 0.736496 0.322932 -0.121432 0.744319 0.283101 -0.110298 0.756369 0.263060 -0.091123 0.701789 0.483730 -0.229415 0.663983 0.431470 -0.222503 0.628539 0.378848 -0.212113 0.641487 0.339458 -0.219778 0.653764 0.300103 -0.228483 0.665504 0.260705 -0.238229 0.639985 0.267446 -0.223543 0.765335 0.526191 -0.265227 
3.664000 0.460185 0.806186 -0.204689 0.472554 0.787300 -0.232429 0.502305 0.814698 -0.248734 0.495631 0.786896 -0.260297 0.517199 0.764868 -0.254653 0.581956 0.687102 -0.238837 0.631382 0.621292 -0.238320 0.681180 0.555870 -0.228278 0.511839 0.716929 -0.204368 0.531042 0.662927 -0.206216 0.550897 0.609325 -0.208949 0.516078 0.604473 -0.230172 0.481232 0.599625 -0.251311 0.446931 0.596055 -0.273767 0.459002 0.579159 -0.290009 0.542739 0.726683 -0.300458 0.529211 0.671071 -0.304810 0.515196 0.615625 -0.307620 0.487529 0.643861 -0.294848 0.459866 0.671545 -0.280602 0.433791 0.700122 -0.266124 0.450489 0.719303 -0.273096 0.737873 0.519759 -0.199288 0.735728 0.462241 -0.169637 0.729501 0.403437 -0.142502 0.734021 0.363073 -0.131322 0.740064 0.322504 -0.119745 0.747711 0.282195 -0.107547 0.765906 0.269029 -0.087290 0.702562 0.488312 -0.242434 0.668284 0.434073 -0.234167 0.635594 0.379495 -0.224610 0.646486 0.338854 -0.227169 0.657146 0.298299 -0.231145 0.667519 0.257778 -0.236942 0.642112 0.266358 -0.223174 0.769385 0.532780 -0.277079 
3.700000 0.458438 0.820662 -0.204618 0.471513 0.797834 -0.228872 0.501085 0.822390 -0.248988 0.495168 0.792933 -0.255986 0.514675 0.768435 -0.249782 0.573268 0.682973 -0.232497 0.626175 0.619198 -0.233369 0.677637 0.554474 -0.222741 0.505668 0.717575 -0.200460 0.520934 0.662173 -0.200776 0.536540 0.606794 -0.201683 0.501800 0.600664 -0.222353 0.467477 0.595072 -0.243654 0.433928 0.590191 -0.266206 0.447649 0.573199 -0.280805 0.538491 0.721452 -0.296349 0.521786 0.666719 -0.299831 0.505264 0.611685 -0.302893 0.479577 0.639088 -0.286093 0.455315 0.666580 -0.268581 0.432124 0.694480 -0.250944 0.448728 0.713325 -0.259024 0.734215 0.520319 -0.191644 0.729562 0.462817 -0.162669 0.720503 0.404650 -0.138740 0.727554 0.363865 -0.130946 0.736232 0.323916 -0.120823 0.746527 0.284573 -0.108572 0.759895 0.267658 -0.087358 0.700937 0.487089 -0.237863 0.664893 0.433721 -0.229577 0.630885 0.380332 -0.216673 0.644673 0.340998 -0.223110 0.657741 0.301737 -0.231042 0.669886 0.262432 -0.240880 0.644955 0.271538 -0.226497 0.767912 0.528975 -0.268003 
3.732000 0.465703 0.816810 -0.205500 0.476891 0.793653 -0.230363 0.500845 0.819388 -0.255967 0.496454 0.789202 -0.260557 0.517662 0.766412 -0.254821 0.581616 0.686266 -0.238222 0.627687 0.618031 -0.233522 0.677651 0.552330 -0.225886 0.514406 0.717550 -0.201207 0.525365 0.661356 -0.206617 0.537224 0.605551 -0.213764 0.503118 0.597368 -0.235403 0.468964 0.589438 -0.256843 0.434938 0.581782 -0.278742 0.449030 0.566429 -0.294863 0.539831 0.722684 -0.299259 0.526036 0.667179 -0.303146 0.511613 0.611567 -0.306297 0.484215 0.638753 -0.291902 0.457431 0.666445 -0.276907 0.431926 0.695027 -0.261903 0.449164 0.714122 -0.267691 0.734238 0.515688 -0.197239 0.732495 0.458171 -0.167252 0.724248 0.399417 -0.142984 0.728651 0.358752 -0.133123 0.735089 0.318585 -0.121790 0.743771 0.279137 -0.108834 0.759866 0.263644 -0.088441 0.698822 0.485209 -0.244076 0.663902 0.432246 -0.231489 0.632552 0.378767 -0.213536 0.643417 0.338635 -0.220288 0.653588 0.298534 -0.228145 0.663155 0.258427 -0.236921 0.637755 0.270518 -0.225877 0.766193 0.529365 -0.274099 
3.768000 0.468238 0.823973 -0.201430 0.477371 0.799102 -0.225469 0.503349 0.821768 -0.251957 0.496480 0.791898 -0.255455 0.516286 0.767886 -0.249561 0.577188 0.684873 -0.232640 0.624466 0.616638 -0.233780 0.676142 0.551333 -0.225648 0.508766 0.722596 -0.203508 0.520785 0.666492 -0.205986 0.534082 0.610986 -0.210394 0.501990 0.599252 -0.233426 0.470023 0.586944 -0.256360 0.438015 0.574315 -0.279510 0.447034 0.553495 -0.293115 0.544726 0.723033 -0.298125 0.528034 0.668260 -0.301856 0.511499 0.613321 -0.305391 0.486360 0.640751 -0.287870 0.461505 0.668652 -0.270770 0.437834 0.697870 -0.253870 0.453173 0.716827 -0.264039 0.733973 0.516648 -0.197952 0.732474 0.459201 -0.168796 0.724816 0.400895 -0.144798 0.729424 0.360152 -0.135462 0.735195 0.319929 -0.125096 0.742437 0.280251 -0.113497 0.754527 0.260483 -0.094090 0.698550 0.484071 -0.241390 0.661835 0.431738 -0.230133 0.627811 0.379524 -0.214228 0.641813 0.340598 -0.221063 0.654528 0.301303 -0.228772 0.665619 0.261764 -0.237176 0.639208 0.275571 -0.231423 0.763699 0.525544 -0.274825 
3.800000 0.465910 0.818071 -0.206444 0.478439 0.794111 -0.229885 0.502275 0.819241 -0.256179 0.499014 0.788731 -0.259364 0.520177 0.765887 -0.252905 0.584785 0.685896 -0.234488 0.632107 0.618616 -0.237381 0.680214 0.551938 -0.231943 0.515250 0.710232 -0.197513 0.534901 0.657203 -0.208013 0.555450 0.604637 -0.219737 0.520441 0.595050 -0.238657 0.485794 0.586160 -0.258599 0.452401 0.578091 -0.280486 0.467908 0.565717 -0.297867 0.545545 0.728979 -0.292459 0.532947 0.673754 -0.301063 0.519401 0.618544 -0.307524 0.490969 0.645409 -0.293665 0.462402 0.672850 -0.280626 0.435144 0.701396 -0.268100 0.450674 0.721229 -0.275963 0.735191 0.512892 -0.204742 0.731421 0.455959 -0.175282 0.725697 0.399275 -0.146259 0.731230 0.358945 -0.135746 0.738896 0.319332 -0.123821 0.748437 0.280339 -0.110769 0.765600 0.263545 -0.092396 0.701720 0.485462 -0.251198 0.670444 0.429530 -0.246628 0.640279 0.373502 -0.239487 0.646531 0.331933 -0.239027 0.653058 0.290384 -0.237243 0.659849 0.248918 -0.235250 0.637037 0.265842 -0.224978 0.768932 0.526911 -0.278684 
3.832000 0.466312 0.822320 -0.205605 0.477253 0.797023 -0.228430 0.501881 0.820075 -0.255956 0.497107 0.789670 -0.258079 0.518410 0.766569 -0.253112 0.583532 0.686309 -0.239348 0.626689 0.615987 -0.239953 0.675429 0.549516 -0.233197 0.519055 0.711737 -0.192865 0.537176 0.658246 -0.203991 0.555824 0.605115 -0.215572 0.521400 0.595927 -0.235775 0.487278 0.586834 -0.256529 0.454348 0.578326 -0.279076 0.470465 0.570023 -0.298254 0.541573 0.733486 -0.293043 0.530997 0.677507 -0.299637 0.518708 0.621919 -0.305021 0.489622 0.648811 -0.292265 0.460336 0.676236 -0.279628 0.432991 0.704786 -0.267935 0.448980 0.724282 -0.275686 0.730569 0.511524 -0.204648 0.727903 0.454560 -0.175080 0.723148 0.397689 -0.146887 0.729017 0.357601 -0.135683 0.737661 0.318612 -0.122492 0.748468 0.280499 -0.108168 0.765771 0.263248 -0.090350 0.697317 0.482899 -0.252331 0.669208 0.425064 -0.247127 0.643063 0.367521 -0.239357 0.649274 0.326074 -0.238198 0.654136 0.284288 -0.236673 0.658171 0.242636 -0.234283 0.635494 0.261899 -0.227703 0.765372 0.525427 -0.277576 
3.868000 0.468645 0.826695 -0.207382 0.476935 0.799014 -0.228482 0.500717 0.818326 -0.259351 0.494460 0.788123 -0.258440 0.515174 0.764538 -0.253790 0.578765 0.682309 -0.240843 0.620884 0.611173 -0.247504 0.672769 0.546562 -0.237433 0.515532 0.709999 -0.195259 0.527996 0.654703 -0.205253 0.540475 0.599287 -0.214476 0.505228 0.592490 -0.234567 0.470141 0.585652 -0.254596 0.435214 0.578891 -0.275228 0.449189 0.567516 -0.294487 0.536321 0.730037 -0.292397 0.523073 0.674762 -0.298032 0.509185 0.619426 -0.302088 0.481133 0.646528 -0.288048 0.453561 0.674267 -0.274299 0.427916 0.703650 -0.261262 0.445662 0.722356 -0.266923 0.729539 0.512621 -0.206930 0.726716 0.456116 -0.176305 0.721758 0.399527 -0.147898 0.728059 0.359559 -0.136258 0.736504 0.320691 -0.122324 0.746603 0.282465 -0.106839 0.760863 0.264135 -0.087469 0.696861 0.479458 -0.252332 0.664263 0.423981 -0.243933 0.632496 0.368496 -0.232488 0.640571 0.326964 -0.234207 0.649145 0.285758 -0.235815 0.657923 0.244449 -0.237321 0.635810 0.260834 -0.225110 0.763396 0.522220 -0.282467 
3.900000 0.465923 0.819569 -0.212709 0.479784 0.795058 -0.234707 0.501839 0.820077 -0.262380 0.500369 0.789290 -0.263607 0.520800 0.765944 -0.257651 0.582499 0.684508 -0.237792 0.614761 0.608506 -0.245096 0.669012 0.545318 -0.237877 0.530737 0.723216 -0.183133 0.535735 0.667083 -0.194516 0.541413 0.611301 -0.206803 0.507409 0.613485 -0.229732 0.473547 0.615462 -0.252611 0.440531 0.618538 -0.277067 0.453325 0.605116 -0.295884 0.544508 0.742130 -0.284879 0.530793 0.687324 -0.294275 0.517349 0.632778 -0.303462 0.488182 0.660087 -0.293213 0.458380 0.686311 -0.282013 0.428980 0.712589 -0.270680 0.446786 0.732018 -0.271269 0.725957 0.511117 -0.207727 0.724797 0.451526 -0.183413 0.722398 0.392348 -0.159769 0.726101 0.352419 -0.146986 0.733563 0.314245 -0.130417 0.743618 0.277382 -0.111583 0.763389 0.266400 -0.091476 0.697261 0.481149 -0.257564 0.668752 0.422929 -0.257897 0.641232 0.364947 -0.254003 0.647915 0.323377 -0.250808 0.653623 0.281849 -0.246743 0.658349 0.240248 -0.242094 0.638173 0.257036 -0.226885 0.762520 0.527590 -0.278771 
3.932000 0.467249 0.811603 -0.207633 0.481386 0.789928 -0.232326 0.503197 0.818290 -0.257115 0.502089 0.787848 -0.261966 0.522555 0.764246 -0.257268 0.583759 0.682265 -0.243275 0.620556 0.608427 -0.246644 0.674853 0.546264 -0.240157 0.534598 0.722417 -0.188393 0.539712 0.666630 -0.202309 0.545483 0.611386 -0.217154 0.509141 0.610210 -0.236331 0.473101 0.609262 -0.255608 0.438128 0.609569 -0.276965 0.451591 0.599913 -0.297471 0.544022 0.737487 -0.290652 0.530288 0.682396 -0.298602 0.515530 0.627354 -0.306798 0.486704 0.654706 -0.296145 0.458295 0.682060 -0.284043 0.431171 0.710539 -0.271725 0.448585 0.730360 -0.272007 0.733158 0.513667 -0.211464 0.730967 0.455002 -0.185575 0.726563 0.396359 -0.161713 0.729849 0.356219 -0.149530 0.735502 0.317299 -0.134703 0.743127 0.279224 -0.117866 0.761718 0.267390 -0.097153 0.701844 0.481099 -0.259230 0.672117 0.423432 -0.256551 0.643470 0.366027 -0.250467 0.648539 0.324291 -0.247864 0.653427 0.282604 -0.244557 0.658071 0.240924 -0.240776 0.638711 0.258461 -0.225464 0.766251 0.529906 -0.284774 
3.996000 0.465887 0.807708 -0.207273 0.482406 0.789824 -0.233461 0.501925 0.822198 -0.254947 0.503661 0.792374 -0.262583 0.523516 0.768283 -0.257934 0.581986 0.684513 -0.243098 0.619868 0.611909 -0.249875 0.674658 0.551278 -0.241214 0.531141 0.722678 -0.188533 0.532748 0.665996 -0.198589 0.534504 0.609485 -0.208853 0.500244 0.605040 -0.231266 0.466083 0.600651 -0.253674 0.432132 0.596330 -0.276465 0.446867 0.587126 -0.296284 0.536009 0.733956 -0.291069 0.521811 0.678687 -0.296551 0.506503 0.623528 -0.302797 0.478379 0.650088 -0.288808 0.451872 0.677737 -0.274092 0.428209 0.707134 -0.259494 0.447856 0.724651 -0.260589 0.732890 0.520020 -0.210834 0.727194 0.460837 -0.186619 0.720077 0.402324 -0.163600 0.723666 0.361811 -0.152928 0.730659 0.323110 -0.138262 0.740023 0.285646 -0.121081 0.758525 0.275207 -0.099538 0.703473 0.486633 -0.258630 0.668062 0.432675 -0.258568 0.634138 0.379076 -0.253876 0.642562 0.338208 -0.249425 0.649876 0.297050 -0.244395 0.656575 0.256044 -0.238461 0.636117 0.265804 -0.218303 0.765839 0.533281 -0.286224 
4.032000 0.461197 0.801952 -0.213352 0.475734 0.783782 -0.240399 0.489547 0.815886 -0.266164 0.492713 0.785822 -0.272271 0.514775 0.764284 -0.265563 0.581808 0.688100 -0.244740 0.626870 0.618516 -0.244328 0.676961 0.551574 -0.243264 0.519982 0.717410 -0.196183 0.533502 0.662406 -0.205923 0.547701 0.607727 -0.216000 0.511127 0.607032 -0.234584 0.475084 0.606869 -0.253826 0.439566 0.607049 -0.274045 0.451489 0.595550 -0.294631 0.536749 0.737054 -0.294234 0.526058 0.681196 -0.300738 0.516212 0.625256 -0.304889 0.485408 0.650960 -0.294538 0.454835 0.675460 -0.283858 0.425298 0.700095 -0.272933 0.442982 0.719387 -0.271359 0.733932 0.512705 -0.219502 0.732281 0.454773 -0.191041 0.726987 0.396238 -0.165534 0.731888 0.356245 -0.153341 0.738151 0.316852 -0.139487 0.745851 0.277995 -0.123677 0.761844 0.267502 -0.100237 0.698602 0.486183 -0.266596 0.672716 0.426874 -0.263011 0.648009 0.367664 -0.257433 0.650629 0.325657 -0.254226 0.652758 0.283816 -0.249773 0.654554 0.242035 -0.244003 0.634117 0.256889 -0.227185 0.763464 0.529505 -0.295991 
4.096000 0.454442 0.800556 -0.215741 0.472275 0.779713 -0.238650 0.487462 0.808896 -0.266921 0.492496 0.778509 -0.268609 0.515254 0.757130 -0.262804 0.584356 0.681432 -0.243332 0.625048 0.610616 -0.255104 0.678846 0.547934 -0.248846 0.526491 0.712243 -0.190872 0.527952 0.656035 -0.203651 0.530331 0.600324 -0.217821 0.497007 0.593469 -0.241106 0.463788 0.586823 -0.264807 0.430409 0.580053 -0.288429 0.439517 0.574506 -0.312608 0.535106 0.725398 -0.292811 0.520148 0.670456 -0.300194 0.505295 0.615510 -0.309441 0.476398 0.641557 -0.296735 0.448651 0.668388 -0.283490 0.421668 0.695934 -0.270134 0.440726 0.713966 -0.267887 0.737431 0.514934 -0.221462 0.733118 0.457540 -0.192999 0.724533 0.399852 -0.168424 0.728973 0.359213 -0.158592 0.735371 0.319544 -0.146585 0.743884 0.280621 -0.132298 0.761022 0.269348 -0.110072 0.705407 0.482656 -0.267031 0.674067 0.426246 -0.263995 0.644253 0.370073 -0.256856 0.647730 0.328178 -0.254134 0.650513 0.286371 -0.249852 0.652793 0.244623 -0.244675 0.633239 0.263381 -0.230981 0.767859 0.525218 -0.295554 
4.128000 0.466483 0.811944 -0.208227 0.478856 0.790620 -0.234048 0.504272 0.817847 -0.256638 0.500068 0.788080 -0.263566 0.520816 0.764748 -0.258102 0.584240 0.683507 -0.243138 0.632934 0.616567 -0.252124 0.682302 0.548301 -0.248211 0.520802 0.709382 -0.196301 0.533195 0.654914 -0.209806 0.545784 0.600302 -0.222693 0.509138 0.604815 -0.240458 0.472720 0.609935 -0.258742 0.437063 0.616057 -0.278595 0.447496 0.606011 -0.300737 0.544447 0.738685 -0.290454 0.528602 0.684964 -0.301149 0.513818 0.630873 -0.308248 0.485821 0.658339 -0.295884 0.457079 0.684685 -0.284453 0.428644 0.711124 -0.273673 0.447550 0.729266 -0.271898 0.737016 0.507536 -0.220912 0.737082 0.449762 -0.190881 0.734261 0.390824 -0.163210 0.737420 0.351314 -0.148891 0.741728 0.311646 -0.133336 0.747716 0.272262 -0.115993 0.759811 0.262103 -0.090156 0.705102 0.483294 -0.270490 0.682004 0.422882 -0.266726 0.659590 0.362315 -0.261516 0.653661 0.320562 -0.258842 0.647782 0.279222 -0.253117 0.641712 0.238076 -0.245771 0.629302 0.260679 -0.230072 0.772465 0.528346 -0.296890 
4.196000 0.463994 0.812983 -0.206815 0.478083 0.793046 -0.232974 0.500222 0.822759 -0.255536 0.498931 0.792756 -0.262541 0.520048 0.769473 -0.257878 0.584041 0.688159 -0.244439 0.624320 0.617065 -0.257178 0.673593 0.550186 -0.253057 0.522552 0.712996 -0.194138 0.536085 0.659242 -0.210162 0.549891 0.605616 -0.226266 0.512709 0.605371 -0.243723 0.475605 0.605483 -0.261086 0.439010 0.606508 -0.280112 0.449655 0.597926 -0.302736 0.540861 0.740422 -0.290953 0.525717 0.686530 -0.301904 0.510304 0.632575 -0.312069 0.481612 0.660191 -0.300821 0.453348 0.688274 -0.289474 0.426639 0.717515 -0.278211 0.446194 0.734946 -0.275226 0.728963 0.510815 -0.226888 0.728448 0.452949 -0.198980 0.726359 0.395082 -0.171803 0.730322 0.355390 -0.158293 0.736002 0.316618 -0.142790 0.742993 0.278558 -0.125717 0.756375 0.270446 -0.099842 0.696434 0.484603 -0.273365 0.669886 0.426772 -0.264515 0.643474 0.369244 -0.254367 0.645147 0.327431 -0.249931 0.646262 0.285617 -0.245324 0.647053 0.243870 -0.240132 0.633957 0.261220 -0.219015 0.764024 0.525317 -0.296507 
4.228000 0.465691 0.816606 -0.213971 0.479336 0.795327 -0.239157 0.499291 0.823868 -0.264681 0.498654 0.793407 -0.269398 0.518765 0.769459 -0.264268 0.579818 0.685636 -0.248438 0.619548 0.613290 -0.256938 0.674564 0.550395 -0.254437 0.518180 0.710959 -0.199431 0.534057 0.657498 -0.214054 0.550669 0.604238 -0.229015 0.512591 0.604983 -0.243986 0.474452 0.605948 -0.258766 0.437122 0.607497 -0.275355 0.447847 0.598425 -0.297646 0.539569 0.740439 -0.294064 0.523468 0.686599 -0.303700 0.507636 0.632655 -0.311149 0.479558 0.660434 -0.299397 0.451870 0.688221 -0.287360 0.425344 0.716500 -0.275216 0.444792 0.734238 -0.274586 0.734763 0.517977 -0.230252 0.737748 0.460223 -0.202622 0.733123 0.401334 -0.179850 0.733096 0.361506 -0.166211 0.735884 0.322648 -0.150701 0.741429 0.284546 -0.133368 0.756975 0.272590 -0.110341 0.699436 0.485082 -0.275446 0.671908 0.426470 -0.266124 0.647884 0.368050 -0.251035 0.648054 0.326113 -0.245905 0.647863 0.284265 -0.241354 0.647312 0.242284 -0.237685 0.635175 0.261652 -0.217953 0.763453 0.529857 -0.303907 
4.296000 0.465334 0.817146 -0.210607 0.484157 0.797333 -0.233662 0.499072 0.827524 -0.261134 0.505070 0.797349 -0.263468 0.524655 0.772526 -0.259562 0.583715 0.687311 -0.248740 0.624280 0.615360 -0.254722 0.676347 0.550261 -0.253334 0.525777 0.717682 -0.197989 0.526037 0.662415 -0.214860 0.526597 0.607323 -0.232163 0.497165 0.586551 -0.252798 0.467975 0.565893 -0.273279 0.438815 0.545010 -0.294203 0.454810 0.534314 -0.312345 0.542206 0.740189 -0.296112 0.523528 0.686552 -0.302825 0.503757 0.633280 -0.308232 0.479226 0.663334 -0.293289 0.454386 0.693986 -0.279180 0.431455 0.725669 -0.266179 0.447760 0.743127 -0.277394 0.736481 0.515072 -0.232640 0.740327 0.457668 -0.204266 0.737576 0.399729 -0.178277 0.737329 0.360902 -0.162008 0.739721 0.322680 -0.144838 0.744900 0.284934 -0.126810 0.760816 0.265501 -0.109967 0.697724 0.483945 -0.273024 0.662576 0.431761 -0.257079 0.630446 0.379335 -0.237925 0.640253 0.338331 -0.234973 0.649600 0.297342 -0.232566 0.658550 0.256166 -0.230953 0.635401 0.270792 -0.218269 0.760231 0.524217 -0.307863 
4.328000 0.463968 0.813524 -0.209957 0.484892 0.797389 -0.234031 0.504980 0.831328 -0.252211 0.509603 0.801870 -0.260111 0.528665 0.776814 -0.256386 0.584747 0.690036 -0.245758 0.629388 0.621034 -0.252181 0.678338 0.554212 -0.254016 0.524155 0.722120 -0.199537 0.526702 0.665925 -0.212080 0.529989 0.610020 -0.225937 0.501668 0.589319 -0.247616 0.473837 0.568693 -0.269889 0.446529 0.548024 -0.293074 0.461837 0.538291 -0.312357 0.542417 0.736715 -0.298211 0.522352 0.683273 -0.302652 0.502370 0.629637 -0.305317 0.479113 0.659324 -0.288389 0.455809 0.689385 -0.272160 0.433009 0.719906 -0.257076 0.447923 0.737763 -0.269481 0.737033 0.515357 -0.234886 0.739494 0.456796 -0.208234 0.738587 0.398133 -0.183012 0.738161 0.359743 -0.165745 0.739321 0.321930 -0.147020 0.742363 0.284433 -0.127339 0.762447 0.267891 -0.111920 0.696397 0.487889 -0.277159 0.662374 0.434599 -0.263607 0.629698 0.381108 -0.246801 0.639040 0.340249 -0.241240 0.649276 0.299796 -0.235199 0.660018 0.259396 -0.228824 0.632214 0.266277 -0.219512 0.761008 0.532487 -0.312213 
4.364000 0.458589 0.813090 -0.219945 0.479535 0.795166 -0.242721 0.502243 0.827569 -0.260635 0.505528 0.797710 -0.267602 0.524254 0.772685 -0.262743 0.579302 0.686195 -0.247908 0.630033 0.621354 -0.253014 0.678778 0.554462 -0.254088 0.522862 0.719430 -0.197037 0.530668 0.664112 -0.211103 0.539658 0.609241 -0.226308 0.514436 0.588363 -0.251085 0.489441 0.567552 -0.275835 0.464773 0.546880 -0.300924 0.485449 0.541468 -0.316335 0.542138 0.743306 -0.293684 0.526370 0.689049 -0.301657 0.510535 0.634631 -0.307156 0.483480 0.662675 -0.293255 0.456313 0.690812 -0.279661 0.429871 0.719760 -0.267635 0.443761 0.737108 -0.281833 0.736379 0.515027 -0.233264 0.736968 0.456311 -0.207054 0.735970 0.397487 -0.181753 0.736190 0.358406 -0.166093 0.738728 0.319737 -0.149280 0.743116 0.281367 -0.131572 0.763652 0.265837 -0.115721 0.697741 0.488389 -0.277019 0.662501 0.435165 -0.266331 0.628204 0.381798 -0.253905 0.639695 0.341758 -0.246640 0.651090 0.301793 -0.239714 0.662283 0.261661 -0.233091 0.634892 0.262983 -0.220391 0.763092 0.533717 -0.311134 
4.396000 0.459831 0.809498 -0.214288 0.480617 0.794025 -0.238774 0.503269 0.827833 -0.253849 0.506538 0.798790 -0.263693 0.525440 0.773614 -0.259271 0.581725 0.686929 -0.246364 0.626732 0.617894 -0.255925 0.679768 0.553161 -0.255118 0.524223 0.719614 -0.196056 0.534002 0.665017 -0.211401 0.544392 0.610624 -0.226766 0.517823 0.590381 -0.250102 0.491776 0.570805 -0.274061 0.467541 0.551381 -0.299507 0.488808 0.546274 -0.314157 0.543071 0.743092 -0.292889 0.525072 0.689519 -0.301128 0.507744 0.635629 -0.306243 0.481595 0.663281 -0.290796 0.456119 0.691504 -0.275903 0.431584 0.721044 -0.264316 0.444548 0.737713 -0.280077 0.738882 0.516779 -0.232548 0.739793 0.457621 -0.206849 0.736744 0.398357 -0.182526 0.736031 0.359133 -0.167256 0.738433 0.320302 -0.150969 0.743135 0.281855 -0.134045 0.761894 0.264859 -0.117497 0.703606 0.488378 -0.276806 0.667449 0.435466 -0.268344 0.632765 0.382629 -0.256373 0.642776 0.342507 -0.247868 0.652177 0.302194 -0.240086 0.661117 0.261640 -0.233245 0.632286 0.264980 -0.224628 0.766522 0.532189 -0.308987 
4.432000 0.457696 0.814510 -0.217371 0.479002 0.799441 -0.241838 0.502942 0.832943 -0.254426 0.505795 0.804269 -0.265351 0.524544 0.778598 -0.261338 0.580167 0.690030 -0.248339 0.627396 0.622187 -0.254093 0.677255 0.555560 -0.255158 0.522154 0.715810 -0.196119 0.528000 0.661214 -0.214325 0.534126 0.606406 -0.232756 0.506166 0.586097 -0.255634 0.478352 0.566533 -0.278895 0.450742 0.547038 -0.302637 0.467411 0.547891 -0.323202 0.541900 0.747858 -0.291564 0.526545 0.693654 -0.299832 0.510300 0.639710 -0.306054 0.483440 0.668831 -0.293022 0.456171 0.697663 -0.279192 0.430252 0.727657 -0.267750 0.442210 0.744432 -0.284142 0.735780 0.518528 -0.235050 0.736426 0.460592 -0.208978 0.732929 0.403117 -0.184660 0.730990 0.364564 -0.167861 0.731849 0.327057 -0.150478 0.735162 0.289991 -0.132641 0.756524 0.274105 -0.118323 0.696740 0.489091 -0.277794 0.663245 0.433913 -0.267601 0.631113 0.379157 -0.253951 0.643359 0.339910 -0.243847 0.655483 0.300570 -0.234727 0.667355 0.260940 -0.226320 0.638572 0.264049 -0.217619 0.762830 0.530358 -0.308363 
4.464000 0.453672 0.805592 -0.212183 0.477727 0.793480 -0.235559 0.502886 0.828068 -0.241181 0.507192 0.800893 -0.255088 0.526011 0.774938 -0.254245 0.581090 0.685241 -0.251623 0.627230 0.616798 -0.257332 0.680004 0.552557 -0.256402 0.525586 0.709204 -0.194955 0.532455 0.654621 -0.212393 0.539824 0.600012 -0.230231 0.507787 0.584124 -0.250294 0.476204 0.568247 -0.270683 0.445870 0.552539 -0.292431 0.463060 0.550389 -0.312247 0.536603 0.739521 -0.293852 0.515545 0.686926 -0.301066 0.493264 0.634480 -0.305549 0.470328 0.665458 -0.289859 0.447542 0.697491 -0.275389 0.427924 0.731274 -0.263524 0.439468 0.744227 -0.283395 0.739961 0.517802 -0.233942 0.741796 0.458783 -0.207982 0.732533 0.399903 -0.187725 0.726970 0.360891 -0.172835 0.723924 0.322676 -0.156943 0.726744 0.285444 -0.139244 0.752699 0.276147 -0.126849 0.701970 0.486979 -0.279251 0.665324 0.436053 -0.264029 0.633003 0.386054 -0.241199 0.645999 0.348398 -0.228171 0.656757 0.309761 -0.215649 0.666095 0.270427 -0.205576 0.636626 0.267705 -0.212958 0.765727 0.527673 -0.309836 
4.500000 0.450428 0.808542 -0.227518 0.480494 0.795460 -0.241842 0.503599 0.831428 -0.248181 0.513155 0.802957 -0.255294 0.530672 0.776443 -0.253191 0.581703 0.685685 -0.248192 0.628097 0.617368 -0.252967 0.678556 0.551249 -0.253938 0.521210 0.715060 -0.200165 0.539136 0.662682 -0.216417 0.558053 0.610977 -0.233498 0.528239 0.594056 -0.255602 0.498798 0.577449 -0.278181 0.470577 0.561426 -0.301935 0.489506 0.558118 -0.319884 0.543410 0.740321 -0.295864 0.519137 0.689239 -0.303441 0.494141 0.638352 -0.307419 0.473721 0.671692 -0.292819 0.452300 0.705178 -0.279069 0.432319 0.739237 -0.267480 0.437731 0.750927 -0.290483 0.736599 0.512657 -0.232322 0.739891 0.453079 -0.207789 0.739567 0.393114 -0.185438 0.739450 0.353818 -0.170308 0.739720 0.314561 -0.154725 0.740801 0.275336 -0.138745 0.762075 0.260792 -0.122950 0.699881 0.486323 -0.278319 0.666652 0.431674 -0.268491 0.634001 0.377392 -0.255119 0.645041 0.341737 -0.235208 0.656355 0.306256 -0.215240 0.667886 0.270686 -0.195573 0.649083 0.262950 -0.217892 0.765906 0.528259 -0.305850 
4.532000 0.448559 0.814653 -0.225537 0.478494 0.798562 -0.236547 0.503274 0.832207 -0.247555 0.512001 0.802690 -0.249891 0.529823 0.776179 -0.247741 0.582036 0.685294 -0.243127 0.628281 0.617906 -0.257989 0.678246 0.550623 -0.255981 0.518779 0.712650 -0.198369 0.531231 0.658346 -0.213212 0.544782 0.604579 -0.229421 0.512667 0.588962 -0.249554 0.480828 0.573178 -0.269809 0.449734 0.557240 -0.290779 0.467057 0.549227 -0.308934 0.544715 0.737817 -0.293106 0.517195 0.688244 -0.300126 0.488841 0.639089 -0.304080 0.470853 0.672989 -0.287562 0.452243 0.707309 -0.271686 0.435755 0.742579 -0.259067 0.436782 0.751654 -0.283825 0.735050 0.511970 -0.230784 0.734858 0.452648 -0.204634 0.724019 0.393332 -0.184857 0.719877 0.352350 -0.175891 0.719487 0.311745 -0.165130 0.724815 0.272379 -0.152455 0.748806 0.266143 -0.135162 0.698162 0.484746 -0.279976 0.662430 0.432146 -0.266603 0.629921 0.380228 -0.245079 0.648297 0.348058 -0.224698 0.666073 0.315078 -0.205324 0.683361 0.281553 -0.187202 0.661318 0.280704 -0.208138 0.767412 0.524610 -0.303995 
4.568000 0.454052 0.816696 -0.224247 0.483318 0.800635 -0.237139 0.507419 0.834033 -0.249432 0.515951 0.804515 -0.252459 0.532904 0.777202 -0.249985 0.583103 0.684454 -0.244107 0.624281 0.612467 -0.254408 0.677245 0.546520 -0.253624 0.521367 0.711675 -0.198043 0.527858 0.656763 -0.214096 0.535093 0.601746 -0.230450 0.503736 0.584555 -0.250665 0.472406 0.567447 -0.270728 0.441535 0.550179 -0.291102 0.459160 0.538357 -0.306692 0.549224 0.742113 -0.290670 0.521999 0.693044 -0.299618 0.494654 0.643753 -0.304617 0.476433 0.676711 -0.286543 0.456840 0.710152 -0.270360 0.438390 0.744319 -0.256370 0.437181 0.754302 -0.280762 0.735505 0.509658 -0.229620 0.737307 0.450606 -0.203202 0.726112 0.392022 -0.182682 0.722430 0.350233 -0.178564 0.719834 0.308823 -0.173546 0.720209 0.267758 -0.167305 0.742942 0.258386 -0.149787 0.699730 0.481573 -0.277347 0.662967 0.429702 -0.262721 0.629121 0.378541 -0.242172 0.648980 0.349256 -0.219692 0.667339 0.317808 -0.199375 0.683361 0.284616 -0.181889 0.660771 0.286760 -0.202464 0.766870 0.524657 -0.302559 
4.600000 0.451971 0.812511 -0.228085 0.481808 0.795816 -0.238664 0.509147 0.828909 -0.244142 0.516530 0.799333 -0.248963 0.533971 0.772613 -0.246132 0.585130 0.681243 -0.239534 0.635696 0.616552 -0.256687 0.679767 0.543836 -0.251676 0.520766 0.712127 -0.196579 0.531573 0.656943 -0.208170 0.543747 0.602335 -0.220117 0.508006 0.602261 -0.239565 0.472573 0.601337 -0.259635 0.438862 0.599974 -0.281701 0.452773 0.584803 -0.298104 0.551789 0.737867 -0.289630 0.526819 0.687112 -0.299404 0.502579 0.635996 -0.306199 0.481367 0.666652 -0.288393 0.459855 0.697593 -0.271107 0.438198 0.729358 -0.257811 0.443968 0.741222 -0.280692 0.732933 0.499751 -0.226677 0.730820 0.441984 -0.197110 0.723279 0.384451 -0.170094 0.725205 0.345856 -0.186842 0.722996 0.306947 -0.203716 0.719158 0.268358 -0.220149 0.726525 0.271305 -0.191062 0.693762 0.475468 -0.269912 0.660129 0.420219 -0.260635 0.625780 0.365767 -0.247279 0.647415 0.341324 -0.220178 0.668646 0.319863 -0.191259 0.691113 0.300773 -0.161749 0.669182 0.294023 -0.181207 0.766406 0.510694 -0.300889 
4.632000 0.452609 0.813825 -0.225042 0.481111 0.794066 -0.233856 0.510501 0.824267 -0.243073 0.515690 0.793895 -0.244773 0.534753 0.768195 -0.243269 0.590960 0.679243 -0.240694 0.635963 0.611882 -0.257989 0.680868 0.541431 -0.255297 0.525916 0.701943 -0.195386 0.525409 0.647176 -0.213720 0.525789 0.592360 -0.232613 0.494013 0.577547 -0.254102 0.462044 0.562840 -0.275071 0.430471 0.547929 -0.296127 0.446176 0.528919 -0.305331 0.551548 0.730866 -0.291266 0.525187 0.681301 -0.301603 0.497910 0.632047 -0.308959 0.480706 0.663178 -0.286890 0.461925 0.695618 -0.267137 0.444575 0.729509 -0.252267 0.443033 0.740064 -0.276420 0.736550 0.499610 -0.232780 0.734599 0.441860 -0.203703 0.726285 0.384717 -0.177883 0.725607 0.345507 -0.192970 0.719802 0.306271 -0.207321 0.713674 0.267182 -0.220579 0.723463 0.271676 -0.192360 0.695845 0.473415 -0.275657 0.660099 0.420612 -0.262938 0.623986 0.368409 -0.245592 0.645566 0.344017 -0.218485 0.667589 0.322530 -0.190004 0.691244 0.303485 -0.161850 0.667780 0.296914 -0.179473 0.766479 0.513748 -0.308426 
4.668000 0.465538 0.815064 -0.210364 0.489227 0.791716 -0.223441 0.512676 0.816351 -0.250103 0.517541 0.786180 -0.245780 0.535942 0.759839 -0.247146 0.590888 0.670037 -0.251290 0.633488 0.598312 -0.255901 0.683617 0.530945 -0.257015 0.541636 0.691685 -0.187995 0.554413 0.640440 -0.211819 0.568091 0.589833 -0.236521 0.529900 0.590010 -0.250671 0.491787 0.589045 -0.265236 0.455205 0.587817 -0.282007 0.466184 0.567369 -0.294219 0.550237 0.733828 -0.284218 0.515652 0.689787 -0.294808 0.481668 0.645227 -0.301463 0.467752 0.679179 -0.282176 0.453176 0.713808 -0.264559 0.439553 0.748993 -0.250399 0.439384 0.759193 -0.274765 0.742162 0.492157 -0.237637 0.740036 0.435256 -0.208364 0.732499 0.378883 -0.180345 0.734256 0.343270 -0.202711 0.727546 0.308488 -0.224425 0.719921 0.273785 -0.244851 0.730493 0.280056 -0.217050 0.703878 0.464793 -0.279735 0.667250 0.412717 -0.266924 0.630674 0.361257 -0.251957 0.653927 0.338811 -0.225009 0.677474 0.317789 -0.197901 0.703492 0.298027 -0.173106 0.678291 0.291043 -0.188248 0.767696 0.502842 -0.313621 
4.700000 0.471341 0.820443 -0.206206 0.494845 0.796165 -0.217995 0.515499 0.817957 -0.249379 0.521814 0.788731 -0.241819 0.539273 0.761871 -0.244068 0.591384 0.671097 -0.252241 0.636598 0.601534 -0.259179 0.683599 0.531911 -0.257076 0.545689 0.698014 -0.188535 0.556240 0.645980 -0.211784 0.567981 0.594922 -0.236209 0.530375 0.592016 -0.251680 0.492962 0.588539 -0.267550 0.456741 0.584303 -0.284926 0.467718 0.562405 -0.294422 0.551454 0.734627 -0.285475 0.516275 0.690444 -0.293597 0.480134 0.646919 -0.299041 0.468944 0.681287 -0.278391 0.456519 0.716925 -0.260060 0.445892 0.753631 -0.246406 0.446266 0.763907 -0.270700 0.740295 0.490930 -0.237094 0.734826 0.433499 -0.209200 0.727161 0.377305 -0.179977 0.728609 0.342562 -0.202972 0.721614 0.308311 -0.225483 0.716138 0.273938 -0.247372 0.724931 0.280194 -0.219037 0.701130 0.463833 -0.273878 0.664073 0.412360 -0.260768 0.625050 0.361776 -0.247963 0.647902 0.337878 -0.221971 0.672462 0.316075 -0.196486 0.699965 0.297013 -0.171507 0.673903 0.291236 -0.184886 0.765418 0.498739 -0.314445 
4.732000 0.466940 0.809896 -0.206540 0.492833 0.789307 -0.220115 0.512093 0.816676 -0.247980 0.520754 0.787412 -0.243417 0.537917 0.760767 -0.244987 0.588030 0.670240 -0.250899 0.634374 0.601988 -0.260786 0.678958 0.531159 -0.261545 0.548354 0.705311 -0.185348 0.555151 0.651354 -0.204365 0.563136 0.598234 -0.224426 0.526344 0.598450 -0.242078 0.489779 0.597274 -0.260040 0.454454 0.596121 -0.279897 0.466325 0.578319 -0.295233 0.549387 0.735544 -0.285980 0.516080 0.690167 -0.296446 0.481662 0.646010 -0.305889 0.468267 0.678004 -0.283435 0.454916 0.711251 -0.261989 0.443103 0.746942 -0.248105 0.444266 0.756707 -0.272615 0.737060 0.490054 -0.245470 0.737448 0.433214 -0.215413 0.732416 0.376491 -0.187277 0.731001 0.338977 -0.206425 0.724787 0.301408 -0.224258 0.718660 0.263910 -0.241106 0.730007 0.272903 -0.214483 0.689651 0.461622 -0.279544 0.656192 0.408107 -0.263092 0.623391 0.355069 -0.243602 0.649591 0.332387 -0.219379 0.676252 0.311513 -0.194529 0.703602 0.291586 -0.170502 0.677255 0.285545 -0.183806 0.753183 0.496339 -0.328788 
4.796000 0.478836 0.832364 -0.216796 0.499772 0.803529 -0.220686 0.521185 0.812046 -0.257826 0.525071 0.786043 -0.241733 0.540389 0.757803 -0.245767 0.585993 0.663462 -0.258470 0.636244 0.595910 -0.257529 0.685091 0.525910 -0.257850 0.561373 0.702087 -0.190436 0.552799 0.648855 -0.211868 0.545340 0.596637 -0.235803 0.509201 0.590617 -0.253960 0.473659 0.583297 -0.272558 0.439415 0.574871 -0.292135 0.454027 0.557524 -0.305523 0.547979 0.729405 -0.287160 0.506578 0.689583 -0.287151 0.465579 0.649731 -0.284439 0.459442 0.687327 -0.268291 0.452001 0.725510 -0.253590 0.444551 0.763651 -0.240467 0.438115 0.777600 -0.261959 0.742680 0.485255 -0.236463 0.735797 0.426935 -0.208153 0.720148 0.368942 -0.184999 0.718559 0.329125 -0.199217 0.712218 0.289521 -0.213927 0.703566 0.250607 -0.228174 0.711233 0.260750 -0.200832 0.701601 0.458207 -0.278929 0.665373 0.404829 -0.268806 0.629143 0.353158 -0.249997 0.645926 0.326921 -0.220942 0.662346 0.303918 -0.189513 0.682440 0.282352 -0.159757 0.657437 0.280999 -0.176393 0.767055 0.495050 -0.320150 
4.832000 0.476120 0.829298 -0.209940 0.498009 0.800929 -0.212720 0.518801 0.809364 -0.249831 0.523556 0.784082 -0.232927 0.538078 0.756135 -0.238841 0.579990 0.662112 -0.257316 0.632569 0.595994 -0.256983 0.683781 0.527387 -0.254949 0.556661 0.706072 -0.190819 0.547785 0.651639 -0.207807 0.540600 0.597985 -0.227127 0.505626 0.590890 -0.246543 0.471412 0.582145 -0.266577 0.439013 0.572147 -0.287634 0.454063 0.551944 -0.295181 0.541064 0.727610 -0.288672 0.500054 0.687959 -0.282944 0.460183 0.648017 -0.274523 0.455946 0.685964 -0.258308 0.449514 0.724543 -0.244166 0.442499 0.763323 -0.232117 0.433641 0.778812 -0.251788 0.742906 0.489323 -0.232852 0.737568 0.430503 -0.205561 0.721900 0.372519 -0.183431 0.719861 0.332652 -0.197036 0.712011 0.292914 -0.210708 0.704256 0.253158 -0.223137 0.715723 0.263909 -0.197347 0.701539 0.459395 -0.274239 0.662969 0.407233 -0.263874 0.624021 0.357647 -0.246081 0.643036 0.333338 -0.217529 0.662484 0.310660 -0.187935 0.684455 0.289298 -0.160483 0.660614 0.286352 -0.178550 0.767316 0.497958 -0.314076 
4.896000 0.475926 0.831051 -0.219103 0.497710 0.802659 -0.218527 0.517907 0.806532 -0.256903 0.522838 0.783812 -0.236608 0.539378 0.757382 -0.241684 0.587418 0.667284 -0.256929 0.633308 0.597553 -0.258326 0.684706 0.530883 -0.261831 0.572084 0.719344 -0.193538 0.565955 0.663478 -0.206438 0.561113 0.608568 -0.222727 0.525448 0.599943 -0.241307 0.491365 0.590989 -0.262599 0.458487 0.582452 -0.285954 0.474313 0.568387 -0.301841 0.550217 0.732774 -0.291640 0.510089 0.692096 -0.287863 0.470190 0.651096 -0.284071 0.463134 0.686676 -0.265299 0.454795 0.722256 -0.247171 0.444377 0.757788 -0.231044 0.440273 0.767066 -0.255380 0.745131 0.493517 -0.243329 0.737485 0.433489 -0.219871 0.718909 0.373518 -0.203447 0.713129 0.331573 -0.205542 0.705135 0.289484 -0.207206 0.695612 0.248241 -0.210045 0.708032 0.262527 -0.186588 0.702512 0.464060 -0.285267 0.664278 0.411724 -0.276281 0.627856 0.361495 -0.256311 0.642434 0.334420 -0.227392 0.655514 0.309838 -0.195320 0.668429 0.286325 -0.163374 0.649279 0.283680 -0.186737 0.765121 0.506925 -0.325505 
4.928000 0.474225 0.828667 -0.215549 0.498980 0.802731 -0.214582 0.514845 0.804269 -0.255143 0.524316 0.784152 -0.233728 0.539290 0.756268 -0.238663 0.582713 0.662448 -0.252994 0.635294 0.597569 -0.257154 0.687486 0.531299 -0.258125 0.572621 0.707035 -0.182642 0.555292 0.654184 -0.197503 0.539916 0.602036 -0.215846 0.506880 0.590828 -0.237130 0.475074 0.579237 -0.260244 0.445109 0.568458 -0.285553 0.463377 0.559241 -0.302234 0.543079 0.730157 -0.280559 0.504689 0.687476 -0.277096 0.466238 0.644808 -0.274052 0.463064 0.679407 -0.252416 0.458671 0.714744 -0.232207 0.451551 0.751168 -0.216209 0.438839 0.758188 -0.238421 0.748275 0.496398 -0.237004 0.736281 0.437173 -0.214991 0.712140 0.378594 -0.203318 0.704822 0.336856 -0.205146 0.700867 0.294645 -0.204288 0.695262 0.252905 -0.202753 0.705432 0.268411 -0.178965 0.704220 0.463233 -0.280483 0.662130 0.412441 -0.273263 0.622460 0.364756 -0.254519 0.636558 0.338111 -0.225369 0.648176 0.313544 -0.193230 0.658205 0.289266 -0.161147 0.645005 0.281939 -0.187347 0.769163 0.505800 -0.321077 
4.996000 0.477914 0.827232 -0.206823 0.505850 0.805037 -0.210702 0.515207 0.809764 -0.253089 0.530430 0.790864 -0.233999 0.544224 0.762434 -0.238970 0.583755 0.667044 -0.253510 0.630388 0.599024 -0.261791 0.684121 0.535237 -0.260735 0.564647 0.712740 -0.185845 0.550961 0.658114 -0.197585 0.538099 0.603688 -0.210702 0.504813 0.591809 -0.230920 0.473047 0.578967 -0.252760 0.445971 0.566599 -0.278862 0.467053 0.557490 -0.291683 0.539819 0.729036 -0.289375 0.502680 0.686082 -0.282294 0.466518 0.643332 -0.272369 0.466238 0.677032 -0.248243 0.464296 0.712030 -0.225301 0.460682 0.747938 -0.206637 0.445581 0.757067 -0.226333 0.746095 0.502481 -0.239686 0.731209 0.446744 -0.210092 0.704654 0.391693 -0.189271 0.701237 0.350091 -0.197439 0.699350 0.308061 -0.205167 0.696650 0.266250 -0.211967 0.704781 0.278869 -0.185806 0.704274 0.467783 -0.280222 0.660232 0.420233 -0.271465 0.618471 0.373422 -0.255880 0.632406 0.347555 -0.225895 0.645269 0.322834 -0.194408 0.657830 0.296795 -0.164530 0.643678 0.290692 -0.190624 0.764870 0.510986 -0.323074 
5.064000 0.482806 0.828096 -0.202377 0.509595 0.805349 -0.209735 0.516020 0.812720 -0.252283 0.531968 0.792200 -0.235628 0.545558 0.763833 -0.241140 0.584185 0.668562 -0.257448 0.639038 0.606104 -0.257276 0.689600 0.539282 -0.260683 0.562439 0.719057 -0.194566 0.560302 0.662487 -0.205159 0.559458 0.606565 -0.218757 0.525281 0.595149 -0.238652 0.492856 0.584263 -0.261891 0.462853 0.575274 -0.288503 0.480181 0.577132 -0.308575 0.542956 0.729306 -0.297417 0.505091 0.687099 -0.289118 0.468031 0.644895 -0.278564 0.470961 0.677010 -0.252590 0.471874 0.711060 -0.228147 0.470263 0.746327 -0.208461 0.451187 0.754935 -0.224700 0.748416 0.500481 -0.240094 0.738892 0.441472 -0.214387 0.717837 0.382872 -0.196272 0.712978 0.341029 -0.200538 0.707572 0.298779 -0.205274 0.699792 0.257452 -0.210547 0.711706 0.270228 -0.185972 0.708265 0.473377 -0.286177 0.669935 0.420927 -0.279591 0.632341 0.370383 -0.263179 0.643671 0.341108 -0.234735 0.652891 0.315127 -0.202441 0.662761 0.288736 -0.170416 0.651213 0.280924 -0.197027 0.771946 0.518652 -0.322535 
5.096000 0.483326 0.819389 -0.207656 0.509510 0.796931 -0.217524 0.516545 0.808618 -0.258947 0.531868 0.785832 -0.244800 0.546527 0.757231 -0.247423 0.589445 0.661618 -0.254971 0.638501 0.593683 -0.255138 0.693786 0.529435 -0.261133 0.568134 0.704934 -0.187760 0.563767 0.649942 -0.205763 0.560279 0.595656 -0.226108 0.525643 0.585941 -0.246812 0.491595 0.576509 -0.268007 0.458404 0.567636 -0.290758 0.472940 0.571043 -0.312533 0.553182 0.727295 -0.290553 0.516684 0.683006 -0.291190 0.479824 0.639662 -0.288980 0.477640 0.671303 -0.261848 0.473180 0.704953 -0.236228 0.468230 0.739267 -0.215845 0.450719 0.747436 -0.233994 0.754417 0.492590 -0.241125 0.740603 0.435459 -0.212639 0.714909 0.379011 -0.194124 0.710384 0.337060 -0.198513 0.705713 0.294785 -0.203048 0.699102 0.253155 -0.207440 0.708061 0.266207 -0.181801 0.717126 0.466214 -0.289975 0.676553 0.415420 -0.283245 0.636200 0.367930 -0.264895 0.644459 0.338678 -0.235534 0.651048 0.311814 -0.203411 0.658084 0.285386 -0.171056 0.648865 0.277098 -0.198406 0.779558 0.515693 -0.321666 
5.128000 0.485700 0.829212 -0.206212 0.506426 0.801544 -0.215723 0.509187 0.805764 -0.259231 0.522961 0.782764 -0.243880 0.539031 0.754619 -0.247764 0.587823 0.660746 -0.258638 0.642153 0.596193 -0.256397 0.693862 0.527842 -0.259553 0.572004 0.705605 -0.191256 0.553133 0.652537 -0.204031 0.535654 0.599587 -0.218935 0.503932 0.584447 -0.240371 0.474125 0.569222 -0.264045 0.446630 0.554238 -0.290180 0.465658 0.554219 -0.308539 0.548105 0.724744 -0.291841 0.511251 0.680796 -0.287417 0.474431 0.637173 -0.280979 0.475859 0.667687 -0.252789 0.476056 0.700134 -0.225922 0.474134 0.734026 -0.203887 0.454343 0.742769 -0.219129 0.751352 0.486448 -0.237543 0.738359 0.428997 -0.207801 0.711769 0.372847 -0.187333 0.706919 0.331262 -0.194727 0.703094 0.289005 -0.202095 0.698298 0.247578 -0.208663 0.707110 0.259981 -0.182579 0.713169 0.463465 -0.287663 0.672378 0.413811 -0.277937 0.632970 0.366105 -0.257684 0.640873 0.335166 -0.229822 0.648156 0.305119 -0.200877 0.655413 0.274354 -0.172508 0.647738 0.266708 -0.200602 0.780632 0.506780 -0.316972 
5.164000 0.488112 0.830412 -0.217231 0.507226 0.800253 -0.215037 0.522263 0.796006 -0.255840 0.528346 0.776122 -0.233046 0.546073 0.750167 -0.237985 0.598532 0.661500 -0.253201 0.645162 0.592981 -0.258741 0.696166 0.526919 -0.263238 0.579175 0.703588 -0.183249 0.574763 0.648386 -0.199038 0.570948 0.593549 -0.215506 0.533620 0.593402 -0.232410 0.497196 0.591994 -0.251328 0.462913 0.589882 -0.273823 0.477854 0.579713 -0.293246 0.560536 0.729488 -0.283893 0.520085 0.688899 -0.284468 0.479034 0.649320 -0.284237 0.482444 0.674717 -0.252281 0.485127 0.701132 -0.221084 0.483957 0.731277 -0.195821 0.460619 0.737625 -0.206495 0.753819 0.487033 -0.241746 0.742728 0.430976 -0.210635 0.720279 0.376783 -0.186301 0.714479 0.335611 -0.193947 0.707096 0.294794 -0.201189 0.698670 0.254237 -0.207278 0.708175 0.267938 -0.182093 0.716756 0.462947 -0.291934 0.673632 0.416773 -0.277946 0.632023 0.371887 -0.256264 0.645409 0.344899 -0.226720 0.656564 0.319220 -0.195104 0.664818 0.294428 -0.162120 0.649389 0.287757 -0.187267 0.783436 0.512109 -0.318749 
5.196000 0.483538 0.837061 -0.221381 0.502315 0.806785 -0.219486 0.517824 0.801475 -0.260367 0.523615 0.781100 -0.237955 0.539839 0.753126 -0.243063 0.588965 0.659892 -0.258205 0.646553 0.597998 -0.265626 0.695355 0.527409 -0.263866 0.572239 0.704503 -0.190354 0.570171 0.648607 -0.204330 0.568501 0.593167 -0.219410 0.530467 0.587563 -0.233680 0.493252 0.581603 -0.249779 0.458467 0.576571 -0.270921 0.473839 0.568810 -0.291050 0.546849 0.722625 -0.291334 0.508672 0.679805 -0.286288 0.470050 0.637876 -0.279163 0.473950 0.667763 -0.250415 0.477476 0.699535 -0.222785 0.479049 0.732772 -0.200846 0.458469 0.741720 -0.214756 0.748842 0.483617 -0.237140 0.738446 0.426046 -0.207359 0.715055 0.369995 -0.184537 0.710947 0.328641 -0.192445 0.703867 0.287867 -0.201588 0.693917 0.247989 -0.211584 0.702635 0.254373 -0.183407 0.714630 0.461711 -0.288200 0.673109 0.412654 -0.278540 0.631769 0.365756 -0.260525 0.642092 0.337427 -0.230738 0.651570 0.310625 -0.199123 0.660309 0.284443 -0.167159 0.645312 0.279457 -0.192791 0.785434 0.504613 -0.313975 
5.232000 0.488455 0.840282 -0.220208 0.505370 0.808986 -0.218260 0.518078 0.802089 -0.259759 0.523951 0.782223 -0.236910 0.541020 0.755195 -0.241561 0.591803 0.664063 -0.255580 0.644146 0.598884 -0.258494 0.693010 0.529900 -0.259671 0.572033 0.708458 -0.187402 0.569293 0.652704 -0.201504 0.567288 0.597504 -0.217353 0.530465 0.593257 -0.234902 0.494779 0.588650 -0.254841 0.460705 0.583943 -0.277542 0.475894 0.576014 -0.297809 0.551272 0.728524 -0.290120 0.512128 0.686494 -0.288902 0.472953 0.644999 -0.285149 0.476413 0.673330 -0.255037 0.478884 0.703288 -0.225572 0.479114 0.734689 -0.200854 0.459766 0.745034 -0.215481 0.746982 0.486708 -0.233887 0.736714 0.427961 -0.206841 0.714367 0.370104 -0.188324 0.710951 0.328310 -0.194520 0.705695 0.286748 -0.201881 0.697816 0.245881 -0.210210 0.706389 0.253235 -0.182245 0.712430 0.464930 -0.286661 0.673184 0.413496 -0.279372 0.633727 0.364392 -0.262073 0.643491 0.335019 -0.233156 0.652559 0.307678 -0.201976 0.661178 0.281181 -0.169745 0.647260 0.275715 -0.195753 0.783552 0.510557 -0.310611 
5.264000 0.486227 0.842378 -0.219710 0.503134 0.811097 -0.219313 0.512021 0.803571 -0.261783 0.520023 0.783623 -0.239670 0.538362 0.756806 -0.243344 0.594563 0.666765 -0.254128 0.644124 0.598690 -0.257677 0.694276 0.529495 -0.258939 0.574034 0.709680 -0.185510 0.571397 0.653890 -0.199221 0.569430 0.598487 -0.214255 0.533019 0.594681 -0.232713 0.498145 0.590560 -0.254255 0.465110 0.586010 -0.278606 0.481276 0.577861 -0.298025 0.553866 0.731485 -0.287299 0.515345 0.689071 -0.287169 0.476925 0.646960 -0.284792 0.479652 0.674492 -0.253881 0.481192 0.703805 -0.223847 0.480147 0.735320 -0.199759 0.461114 0.744824 -0.215323 0.747487 0.485260 -0.232104 0.738621 0.425611 -0.205449 0.715525 0.367109 -0.187976 0.711425 0.325461 -0.194966 0.704996 0.284123 -0.203403 0.696814 0.243503 -0.212389 0.704534 0.251576 -0.184368 0.716786 0.466460 -0.287509 0.677648 0.415148 -0.280794 0.638549 0.365768 -0.264390 0.645966 0.335505 -0.235506 0.652640 0.306900 -0.204627 0.658609 0.278877 -0.173182 0.646507 0.272215 -0.199820 0.787072 0.509717 -0.308418 
5.300000 0.488565 0.841579 -0.216618 0.507934 0.811696 -0.219720 0.514401 0.808752 -0.262837 0.525311 0.787970 -0.242937 0.541881 0.760389 -0.246270 0.591109 0.667731 -0.256359 0.642080 0.601315 -0.253136 0.692483 0.533174 -0.257971 0.563204 0.703419 -0.186173 0.561732 0.649118 -0.205846 0.561163 0.595452 -0.227344 0.527231 0.586530 -0.248945 0.493618 0.577637 -0.270651 0.460901 0.568948 -0.293446 0.477453 0.563782 -0.313250 0.548834 0.732000 -0.289357 0.510653 0.689238 -0.293411 0.472255 0.647178 -0.294257 0.472740 0.675129 -0.263234 0.472312 0.704844 -0.232731 0.472484 0.734936 -0.205319 0.458948 0.750252 -0.222066 0.747904 0.489793 -0.235831 0.737193 0.431081 -0.208643 0.712935 0.374052 -0.189788 0.708270 0.332501 -0.196193 0.702334 0.291003 -0.203802 0.694507 0.250020 -0.211634 0.703246 0.259180 -0.184249 0.712485 0.469941 -0.287883 0.671505 0.420406 -0.279906 0.631249 0.372231 -0.262227 0.641077 0.341587 -0.234462 0.649938 0.312177 -0.205075 0.657875 0.283378 -0.174596 0.644373 0.276657 -0.200565 0.781046 0.514620 -0.310807 
5.332000 0.488099 0.842301 -0.213318 0.504517 0.811425 -0.220627 0.514073 0.815360 -0.263035 0.521248 0.790354 -0.246561 0.539182 0.763492 -0.248252 0.593171 0.672949 -0.253364 0.642122 0.604934 -0.257996 0.692481 0.536214 -0.259887 0.559036 0.709517 -0.186365 0.566206 0.655621 -0.205797 0.574557 0.602848 -0.227200 0.540344 0.595185 -0.248461 0.506834 0.587249 -0.270798 0.475005 0.579820 -0.294636 0.491988 0.577764 -0.314717 0.552284 0.735911 -0.288706 0.516080 0.691524 -0.294598 0.479125 0.648332 -0.298556 0.473726 0.678429 -0.270278 0.467930 0.709512 -0.242121 0.463311 0.740784 -0.216548 0.452539 0.754585 -0.236304 0.748047 0.493870 -0.235633 0.743638 0.432080 -0.214361 0.723677 0.371572 -0.201463 0.716045 0.330082 -0.203791 0.706129 0.288739 -0.207064 0.694666 0.248080 -0.210890 0.707051 0.257622 -0.185166 0.712246 0.471698 -0.287315 0.673486 0.419852 -0.280962 0.635536 0.369934 -0.264107 0.645471 0.339861 -0.235911 0.653794 0.311796 -0.205161 0.661087 0.284633 -0.173384 0.648624 0.274813 -0.198992 0.781193 0.513243 -0.312061 
5.364000 0.485682 0.837930 -0.213387 0.501125 0.806104 -0.218910 0.513855 0.809048 -0.260589 0.518643 0.784163 -0.242984 0.536046 0.757742 -0.246993 0.589447 0.668128 -0.259627 0.645555 0.606116 -0.256712 0.695706 0.538210 -0.259075 0.563516 0.702231 -0.188217 0.564687 0.649121 -0.211170 0.566010 0.596500 -0.235026 0.528849 0.590306 -0.251532 0.492442 0.583750 -0.269142 0.457046 0.577454 -0.288958 0.471458 0.571328 -0.310238 0.550629 0.735783 -0.288939 0.517731 0.689214 -0.296084 0.484665 0.643044 -0.300678 0.479038 0.670025 -0.269519 0.471920 0.698757 -0.239451 0.463480 0.729196 -0.214280 0.455592 0.744115 -0.234524 0.752486 0.496407 -0.237232 0.744870 0.436586 -0.211740 0.722746 0.378507 -0.193351 0.715682 0.337136 -0.198838 0.706834 0.296113 -0.205030 0.695013 0.255693 -0.211714 0.708478 0.263637 -0.185956 0.713708 0.473037 -0.285109 0.671998 0.425614 -0.271649 0.633597 0.378028 -0.251145 0.644991 0.348186 -0.223724 0.655263 0.319083 -0.195165 0.665088 0.290485 -0.166488 0.649698 0.284366 -0.191927 0.779092 0.514607 -0.318004 
5.400000 0.484369 0.837798 -0.218068 0.501698 0.806723 -0.221869 0.514547 0.808442 -0.263529 0.520649 0.784797 -0.244642 0.538909 0.758754 -0.248350 0.594186 0.670602 -0.258481 0.648095 0.606858 -0.255622 0.696027 0.537645 -0.260263 0.570618 0.708327 -0.187571 0.569201 0.653721 -0.206225 0.568118 0.599639 -0.226151 0.532278 0.590686 -0.244685 0.496736 0.581697 -0.263458 0.462116 0.573144 -0.284383 0.476724 0.565439 -0.305076 0.552093 0.736428 -0.286608 0.521459 0.688325 -0.292244 0.491895 0.639804 -0.297679 0.483990 0.667569 -0.267935 0.475584 0.696281 -0.238891 0.466614 0.726728 -0.212312 0.458620 0.741826 -0.232402 0.752071 0.494526 -0.240003 0.742705 0.436698 -0.211323 0.720077 0.380284 -0.188724 0.713880 0.339156 -0.196669 0.705160 0.298453 -0.205693 0.693340 0.258643 -0.214957 0.706617 0.266161 -0.189021 0.712775 0.472668 -0.288309 0.670315 0.425210 -0.275645 0.629143 0.378962 -0.255841 0.641448 0.349695 -0.227914 0.653171 0.321534 -0.198549 0.664146 0.293794 -0.168679 0.647922 0.287051 -0.193196 0.780540 0.514640 -0.318694 
5.432000 0.482136 0.831459 -0.217637 0.500366 0.801011 -0.221229 0.514815 0.803380 -0.262346 0.520533 0.779469 -0.243754 0.538157 0.752979 -0.247957 0.592603 0.664170 -0.259555 0.648414 0.601265 -0.261932 0.697658 0.531691 -0.262037 0.573120 0.706185 -0.190812 0.572727 0.651909 -0.211584 0.572810 0.598585 -0.234163 0.536699 0.589741 -0.252058 0.501295 0.581007 -0.270825 0.467097 0.572822 -0.291809 0.482146 0.570132 -0.313327 0.556752 0.731819 -0.289577 0.522803 0.686078 -0.296377 0.489424 0.640021 -0.301588 0.482610 0.667009 -0.271087 0.474928 0.695004 -0.241417 0.464746 0.725079 -0.216714 0.457076 0.738214 -0.238287 0.753943 0.489443 -0.239233 0.745096 0.430930 -0.210855 0.722433 0.374396 -0.188499 0.715183 0.333583 -0.197150 0.704644 0.293524 -0.206767 0.692888 0.253981 -0.216308 0.704487 0.263017 -0.189944 0.714678 0.465118 -0.285322 0.671970 0.417808 -0.273993 0.629974 0.372366 -0.256150 0.642488 0.344482 -0.227411 0.653686 0.317563 -0.197125 0.664787 0.290920 -0.167222 0.647078 0.287326 -0.191622 0.781807 0.508094 -0.320945 
5.468000 0.483401 0.832593 -0.220041 0.499834 0.800919 -0.220653 0.516082 0.799829 -0.261052 0.519775 0.777009 -0.240651 0.538085 0.751276 -0.246113 0.593824 0.664457 -0.261096 0.649761 0.602479 -0.263353 0.696491 0.532441 -0.263814 0.575680 0.703344 -0.188985 0.574544 0.649197 -0.209117 0.573895 0.595943 -0.231411 0.537375 0.588456 -0.248825 0.501691 0.581345 -0.267781 0.467139 0.575518 -0.289246 0.481800 0.573062 -0.311130 0.555893 0.733630 -0.288342 0.522354 0.687249 -0.292679 0.489241 0.641305 -0.296495 0.483967 0.667325 -0.265052 0.477222 0.695018 -0.235227 0.466061 0.725703 -0.213024 0.456418 0.736973 -0.234899 0.751035 0.488780 -0.239590 0.742939 0.430460 -0.210656 0.721942 0.373088 -0.188079 0.715603 0.331623 -0.195446 0.707927 0.290438 -0.203578 0.696829 0.250159 -0.212362 0.709101 0.258159 -0.186031 0.712720 0.466147 -0.289699 0.672219 0.417341 -0.276493 0.633018 0.369545 -0.254953 0.644611 0.340462 -0.226147 0.656078 0.312934 -0.195673 0.666954 0.285533 -0.164780 0.650761 0.279918 -0.189542 0.782574 0.510599 -0.319323 
5.500000 0.488428 0.828247 -0.222308 0.504484 0.796340 -0.221371 0.522615 0.794314 -0.260840 0.525058 0.772026 -0.239709 0.544613 0.747427 -0.244952 0.604414 0.664040 -0.258872 0.655046 0.598147 -0.260459 0.701013 0.528165 -0.261796 0.583568 0.700904 -0.186469 0.584185 0.646798 -0.206660 0.584997 0.593342 -0.228307 0.548239 0.587984 -0.245871 0.512583 0.582673 -0.265949 0.480251 0.578555 -0.290482 0.497948 0.571615 -0.308968 0.562425 0.731566 -0.285292 0.528482 0.686204 -0.293450 0.494788 0.641237 -0.300506 0.487800 0.666826 -0.269017 0.480034 0.693977 -0.238792 0.469250 0.724693 -0.216354 0.458133 0.735058 -0.237967 0.754689 0.484322 -0.237328 0.743145 0.425974 -0.210814 0.720806 0.369035 -0.190654 0.714555 0.327813 -0.197686 0.706961 0.286866 -0.205202 0.696993 0.246390 -0.213078 0.707430 0.256524 -0.186679 0.717597 0.462201 -0.288509 0.676129 0.412765 -0.280392 0.634761 0.365480 -0.262658 0.645148 0.336719 -0.233265 0.654673 0.309922 -0.201622 0.664047 0.284430 -0.168794 0.648974 0.277662 -0.193896 0.788610 0.504939 -0.314632 
5.532000 0.487492 0.843070 -0.219430 0.498256 0.809027 -0.221977 0.514699 0.807539 -0.262549 0.514022 0.783313 -0.243502 0.532448 0.757480 -0.246557 0.589818 0.669523 -0.256751 0.645339 0.607092 -0.261660 0.693704 0.537691 -0.262823 0.556274 0.701966 -0.187155 0.555961 0.647694 -0.206484 0.556761 0.593943 -0.227130 0.522187 0.586040 -0.247385 0.487986 0.578325 -0.268191 0.455022 0.571063 -0.290256 0.471635 0.564062 -0.309379 0.546113 0.732649 -0.289070 0.512940 0.686060 -0.293816 0.479310 0.640139 -0.294035 0.474947 0.670409 -0.265132 0.468852 0.703075 -0.237890 0.463445 0.737001 -0.216782 0.450916 0.748121 -0.237207 0.747042 0.493466 -0.237456 0.736984 0.435292 -0.209065 0.714842 0.378402 -0.186777 0.709958 0.337261 -0.195814 0.702711 0.296714 -0.206299 0.692331 0.257067 -0.217726 0.701523 0.262576 -0.189535 0.712467 0.472491 -0.288746 0.671314 0.423399 -0.280145 0.630237 0.376216 -0.264191 0.641088 0.347330 -0.235470 0.650698 0.319822 -0.204809 0.659472 0.292963 -0.173665 0.643669 0.290099 -0.199167 0.783077 0.513742 -0.314123 
5.568000 0.482675 0.839254 -0.215547 0.497604 0.807090 -0.220064 0.510793 0.808382 -0.261800 0.514986 0.783877 -0.243554 0.533628 0.757782 -0.247381 0.590201 0.669406 -0.259566 0.644289 0.605285 -0.259093 0.692451 0.535364 -0.261106 0.560454 0.709811 -0.193651 0.557976 0.654456 -0.210245 0.555971 0.599463 -0.227184 0.521487 0.589310 -0.246716 0.487467 0.579018 -0.266720 0.455424 0.569844 -0.289262 0.472855 0.564312 -0.308177 0.548417 0.731369 -0.293980 0.514950 0.684583 -0.297062 0.481619 0.638741 -0.297696 0.477046 0.668111 -0.268319 0.471033 0.699541 -0.240121 0.464997 0.731362 -0.215751 0.452701 0.744373 -0.235160 0.748131 0.491647 -0.239539 0.740839 0.433206 -0.210226 0.720051 0.375969 -0.186418 0.713465 0.334821 -0.194597 0.705941 0.293716 -0.203841 0.694188 0.254104 -0.213492 0.706074 0.258991 -0.186226 0.708526 0.469343 -0.286206 0.668166 0.420619 -0.274001 0.628909 0.373242 -0.255105 0.642037 0.344084 -0.227648 0.653459 0.315960 -0.198412 0.663235 0.287842 -0.168514 0.648320 0.281309 -0.193994 0.778220 0.510167 -0.316690 
5.600000 0.483614 0.841749 -0.213051 0.497538 0.809034 -0.216380 0.514392 0.810142 -0.256685 0.515727 0.785458 -0.238240 0.535491 0.760663 -0.240936 0.596501 0.675927 -0.250245 0.649762 0.612783 -0.261585 0.694761 0.541893 -0.260778 0.554909 0.712516 -0.187491 0.555815 0.656750 -0.201835 0.557792 0.601412 -0.217097 0.524041 0.591992 -0.238046 0.490758 0.581768 -0.259240 0.458661 0.571263 -0.281449 0.475662 0.564436 -0.300354 0.551337 0.733301 -0.290240 0.516860 0.687649 -0.292806 0.482654 0.642082 -0.293380 0.479760 0.670195 -0.262899 0.475314 0.699626 -0.233431 0.469404 0.730377 -0.207723 0.456065 0.743061 -0.226587 0.747148 0.496950 -0.235006 0.736451 0.439788 -0.204906 0.715483 0.383485 -0.180824 0.713044 0.342220 -0.190687 0.709130 0.301199 -0.200827 0.702820 0.260630 -0.211551 0.711035 0.260122 -0.182511 0.711410 0.475620 -0.285398 0.670442 0.426887 -0.275502 0.630461 0.379075 -0.258554 0.642751 0.350240 -0.230002 0.654810 0.322042 -0.200563 0.667089 0.293749 -0.171436 0.651969 0.284288 -0.195700 0.781860 0.513775 -0.312730 
5.636000 0.486902 0.844270 -0.212300 0.499287 0.811347 -0.217579 0.515805 0.813348 -0.258088 0.516493 0.787693 -0.241159 0.536386 0.762449 -0.244238 0.597652 0.676641 -0.254417 0.647166 0.608956 -0.261555 0.694684 0.538352 -0.264798 0.564568 0.715714 -0.188632 0.568748 0.660865 -0.205797 0.573609 0.606424 -0.223348 0.540491 0.597407 -0.245632 0.508857 0.588875 -0.270161 0.478374 0.580465 -0.295732 0.496300 0.571287 -0.312715 0.560337 0.742121 -0.288376 0.524869 0.697714 -0.295380 0.489367 0.653337 -0.301062 0.483320 0.680977 -0.270896 0.475989 0.710005 -0.242017 0.466717 0.740668 -0.217639 0.453533 0.750824 -0.238147 0.749977 0.494187 -0.244279 0.743487 0.436078 -0.215209 0.724565 0.379427 -0.190531 0.718683 0.338346 -0.198932 0.709551 0.297818 -0.207852 0.699263 0.257808 -0.216394 0.703025 0.250473 -0.187339 0.711979 0.472946 -0.290914 0.672848 0.422592 -0.281052 0.633763 0.373850 -0.264866 0.644840 0.343907 -0.237204 0.655124 0.315525 -0.207353 0.665016 0.287832 -0.177143 0.651972 0.282245 -0.203766 0.779059 0.509170 -0.321372 
5.668000 0.484976 0.834895 -0.218433 0.496888 0.801351 -0.221821 0.514559 0.802286 -0.261714 0.514131 0.777479 -0.243374 0.535405 0.754131 -0.245869 0.599208 0.673086 -0.254638 0.651985 0.608612 -0.254654 0.698292 0.538696 -0.258107 0.563902 0.712611 -0.190352 0.568390 0.658347 -0.209783 0.573595 0.604964 -0.231106 0.538013 0.593090 -0.248293 0.502180 0.581621 -0.264914 0.466082 0.571460 -0.281806 0.476586 0.563175 -0.304490 0.558082 0.735913 -0.288862 0.527884 0.687620 -0.294590 0.497714 0.639378 -0.298972 0.489068 0.666314 -0.268853 0.479617 0.694313 -0.239631 0.469202 0.723925 -0.213473 0.455223 0.735624 -0.232554 0.751983 0.493632 -0.234814 0.741460 0.435733 -0.205751 0.717935 0.379637 -0.184555 0.711076 0.339128 -0.195670 0.705142 0.298679 -0.206436 0.696360 0.258813 -0.216287 0.700855 0.252275 -0.187181 0.714675 0.474339 -0.288778 0.674050 0.425892 -0.275502 0.635186 0.379041 -0.252605 0.643867 0.348105 -0.225539 0.652330 0.317996 -0.197222 0.661766 0.286985 -0.171528 0.648149 0.282437 -0.198267 0.786380 0.515820 -0.311788 
5.700000 0.482370 0.827787 -0.215769 0.497271 0.795346 -0.216661 0.517308 0.795304 -0.255653 0.517853 0.771407 -0.236173 0.537400 0.746733 -0.241887 0.597861 0.662567 -0.260086 0.651704 0.598848 -0.259291 0.699195 0.529540 -0.262284 0.574465 0.700524 -0.189894 0.564795 0.646254 -0.207669 0.555607 0.592514 -0.226773 0.520190 0.580330 -0.243384 0.485176 0.568110 -0.260213 0.451742 0.556931 -0.279534 0.466034 0.561081 -0.301231 0.551558 0.724588 -0.289233 0.522805 0.674813 -0.292263 0.492882 0.625602 -0.294664 0.485359 0.653340 -0.264574 0.477624 0.682101 -0.234815 0.471521 0.711003 -0.206552 0.459355 0.726861 -0.223754 0.751565 0.484476 -0.237179 0.737030 0.428949 -0.206337 0.713416 0.374985 -0.181389 0.709561 0.334298 -0.191901 0.703312 0.293944 -0.202809 0.694855 0.254217 -0.213226 0.697776 0.252510 -0.183193 0.718012 0.465131 -0.291154 0.676117 0.416564 -0.281454 0.634026 0.370595 -0.262773 0.642963 0.341543 -0.233600 0.651096 0.314957 -0.201609 0.659908 0.289392 -0.169523 0.644822 0.284300 -0.194956 0.789048 0.508110 -0.312310 
5.736000 0.503914 0.835908 -0.211838 0.514256 0.801725 -0.209725 0.530236 0.794119 -0.249892 0.529958 0.772762 -0.227672 0.550813 0.749012 -0.234182 0.615339 0.666959 -0.255423 0.660285 0.595817 -0.262219 0.707234 0.523970 -0.263626 0.588468 0.700838 -0.184658 0.592750 0.648713 -0.209372 0.597933 0.597990 -0.236306 0.561755 0.591592 -0.255092 0.525699 0.585029 -0.274254 0.490009 0.578674 -0.293258 0.502899 0.576144 -0.316117 0.573519 0.733306 -0.279540 0.533881 0.693165 -0.290409 0.494116 0.653807 -0.301336 0.488293 0.681231 -0.271074 0.482140 0.708764 -0.240810 0.475357 0.736451 -0.211055 0.456112 0.751075 -0.221467 0.762432 0.480599 -0.241566 0.747130 0.424852 -0.211544 0.722422 0.370411 -0.186840 0.714738 0.329076 -0.191722 0.706359 0.287710 -0.196898 0.695896 0.247111 -0.201953 0.705660 0.258195 -0.175674 0.722310 0.456490 -0.286227 0.679540 0.407613 -0.279666 0.635244 0.362938 -0.264163 0.645586 0.335195 -0.233914 0.653958 0.310624 -0.200147 0.660883 0.287563 -0.165206 0.647973 0.277037 -0.190229 0.789700 0.491764 -0.322566 
5.768000 0.506044 0.826787 -0.218989 0.513562 0.794519 -0.205522 0.535178 0.776396 -0.238568 0.529428 0.762650 -0.211679 0.551008 0.741762 -0.221323 0.615724 0.668069 -0.252915 0.666742 0.602355 -0.261524 0.709458 0.530129 -0.261921 0.581833 0.700607 -0.183158 0.590170 0.648471 -0.206780 0.599201 0.597590 -0.231661 0.561349 0.592623 -0.246611 0.524158 0.586692 -0.262876 0.489577 0.582033 -0.283099 0.505472 0.580948 -0.304151 0.566196 0.729029 -0.280160 0.527077 0.687212 -0.283666 0.487748 0.645688 -0.287551 0.484553 0.674320 -0.258078 0.481506 0.702818 -0.228208 0.478975 0.731037 -0.198383 0.457072 0.740056 -0.210008 0.761048 0.483855 -0.237018 0.744319 0.427969 -0.208387 0.717452 0.373468 -0.185341 0.710594 0.332293 -0.192613 0.703436 0.291444 -0.200906 0.695132 0.250725 -0.209068 0.703474 0.262392 -0.182524 0.721145 0.461902 -0.285162 0.676718 0.414795 -0.277401 0.632510 0.369999 -0.261961 0.642485 0.341143 -0.232945 0.651318 0.314636 -0.201111 0.658492 0.289677 -0.167883 0.644654 0.282963 -0.193736 0.791344 0.498259 -0.319531 
5.804000 0.509663 0.834832 -0.196848 0.519426 0.801669 -0.187875 0.544630 0.790044 -0.222055 0.538796 0.771739 -0.197942 0.558596 0.749667 -0.210011 0.617922 0.673141 -0.249883 0.668873 0.607154 -0.252733 0.708626 0.533281 -0.256516 0.583113 0.700369 -0.178843 0.593421 0.649423 -0.204175 0.604202 0.599465 -0.230765 0.567266 0.593826 -0.248418 0.530900 0.588060 -0.266970 0.494561 0.582312 -0.286156 0.506653 0.582195 -0.309672 0.571198 0.737170 -0.275674 0.529275 0.698418 -0.279925 0.488123 0.659059 -0.283550 0.486849 0.686729 -0.252970 0.484695 0.714359 -0.222361 0.481999 0.741714 -0.191725 0.458420 0.752748 -0.195855 0.758878 0.484144 -0.234670 0.746966 0.426192 -0.207000 0.724485 0.369043 -0.185413 0.720177 0.327167 -0.189423 0.713040 0.285774 -0.195390 0.702546 0.244931 -0.202272 0.712161 0.255332 -0.175719 0.718469 0.466638 -0.284042 0.677619 0.416948 -0.274917 0.636860 0.368939 -0.257517 0.649387 0.338791 -0.230014 0.660147 0.311454 -0.198858 0.668712 0.286309 -0.164655 0.654587 0.275549 -0.188664 0.792834 0.503969 -0.312289 
5.836000 0.514499 0.828467 -0.195864 0.517100 0.794435 -0.184838 0.548966 0.778637 -0.211407 0.534638 0.761826 -0.189895 0.554442 0.740341 -0.204062 0.615834 0.664788 -0.249676 0.668701 0.600066 -0.256914 0.710233 0.526373 -0.260240 0.596068 0.692136 -0.173830 0.584208 0.641095 -0.198762 0.572845 0.591070 -0.225913 0.537703 0.581502 -0.246347 0.502503 0.571823 -0.265710 0.466829 0.561763 -0.284348 0.480001 0.549639 -0.303678 0.567774 0.729224 -0.269354 0.532928 0.683724 -0.272910 0.497286 0.638944 -0.274305 0.491201 0.670580 -0.247950 0.484015 0.703271 -0.221707 0.478289 0.736479 -0.197268 0.456138 0.748874 -0.204514 0.760110 0.477004 -0.237470 0.748604 0.419386 -0.208788 0.725945 0.364246 -0.184801 0.717125 0.323604 -0.190830 0.704320 0.283936 -0.197666 0.691791 0.244622 -0.203421 0.701966 0.260517 -0.179683 0.722843 0.460796 -0.289345 0.677880 0.416462 -0.275847 0.633100 0.374785 -0.254758 0.644425 0.346266 -0.226145 0.654987 0.319960 -0.195011 0.665203 0.296099 -0.162212 0.648158 0.291309 -0.186534 0.796561 0.496177 -0.312170 
5.868000 0.505661 0.815666 -0.185477 0.519685 0.783287 -0.179341 0.552091 0.782284 -0.208734 0.545512 0.759442 -0.189085 0.564754 0.738158 -0.202502 0.621672 0.663790 -0.246413 0.666012 0.594142 -0.254141 0.710772 0.523659 -0.258690 0.603644 0.691834 -0.168834 0.603338 0.640974 -0.195825 0.603371 0.590980 -0.224038 0.566646 0.583622 -0.241315 0.530653 0.576277 -0.260079 0.494851 0.568505 -0.279509 0.504347 0.548616 -0.294221 0.578244 0.734194 -0.261654 0.546663 0.687132 -0.270187 0.515547 0.639860 -0.277386 0.504263 0.668119 -0.249266 0.492567 0.696861 -0.221456 0.481440 0.726013 -0.194878 0.457571 0.736911 -0.192346 0.763401 0.477477 -0.236067 0.751673 0.420486 -0.206330 0.730281 0.364182 -0.181185 0.723345 0.322623 -0.185769 0.713670 0.281585 -0.191873 0.700288 0.241500 -0.198145 0.712945 0.252516 -0.173178 0.726970 0.458951 -0.287955 0.685438 0.410722 -0.275726 0.643723 0.364180 -0.255558 0.653854 0.334948 -0.226274 0.663566 0.308695 -0.193975 0.671761 0.285230 -0.158768 0.655764 0.275389 -0.181861 0.798550 0.502789 -0.313235 
5.900000 0.506619 0.813863 -0.170440 0.515793 0.779744 -0.164744 0.545641 0.773348 -0.196250 0.536824 0.751892 -0.175962 0.557076 0.732915 -0.191133 0.621760 0.665272 -0.240061 0.668164 0.597029 -0.250199 0.713241 0.526543 -0.256495 0.606242 0.689706 -0.161754 0.610108 0.639315 -0.189984 0.613963 0.589730 -0.219523 0.575680 0.582291 -0.233260 0.537773 0.575954 -0.248873 0.501599 0.572243 -0.267460 0.514797 0.567236 -0.289805 0.569794 0.729267 -0.252791 0.539870 0.680975 -0.261444 0.508515 0.633621 -0.268848 0.499376 0.659928 -0.238092 0.490866 0.687109 -0.207074 0.485936 0.714586 -0.177306 0.463104 0.725482 -0.186155 0.766206 0.479988 -0.234800 0.758179 0.420596 -0.208319 0.736926 0.361819 -0.188107 0.727040 0.320662 -0.186489 0.716133 0.279229 -0.185535 0.703125 0.238700 -0.185781 0.713823 0.250496 -0.160149 0.729393 0.462842 -0.288314 0.691445 0.411252 -0.278786 0.653601 0.363401 -0.258029 0.661781 0.333117 -0.229658 0.667318 0.306127 -0.197187 0.669419 0.282173 -0.162197 0.657312 0.268399 -0.185924 0.800583 0.502911 -0.311904 
5.932000 0.500072 0.800176 -0.152745 0.512302 0.766711 -0.149795 0.547051 0.767081 -0.176749 0.538005 0.742330 -0.160772 0.558801 0.723689 -0.176731 0.622696 0.657373 -0.229142 0.674118 0.593977 -0.246617 0.716174 0.521550 -0.256084 0.603872 0.668817 -0.148491 0.610057 0.622752 -0.182997 0.616155 0.577315 -0.218345 0.577340 0.572940 -0.231457 0.538820 0.569045 -0.245488 0.501357 0.566761 -0.261606 0.513314 0.561797 -0.284565 0.569739 0.722249 -0.235579 0.540050 0.675376 -0.250301 0.509648 0.628563 -0.263178 0.504077 0.647773 -0.226913 0.498519 0.668134 -0.190977 0.493012 0.691003 -0.157926 0.472327 0.702135 -0.170006 0.769070 0.473000 -0.239784 0.751786 0.420480 -0.204781 0.726534 0.369209 -0.173055 0.718407 0.327891 -0.177603 0.709692 0.286488 -0.183224 0.700111 0.245483 -0.189179 0.709951 0.255814 -0.162589 0.726723 0.456392 -0.286251 0.683853 0.409626 -0.273880 0.641030 0.364116 -0.255105 0.650638 0.332412 -0.228698 0.657634 0.306854 -0.195477 0.663132 0.283775 -0.160007 0.652042 0.271013 -0.184971 0.797063 0.494860 -0.318757 
5.968000 0.511898 0.793926 -0.143649 0.522772 0.759828 -0.142579 0.562577 0.762330 -0.161066 0.549903 0.736105 -0.150946 0.569027 0.717775 -0.169126 0.627262 0.652042 -0.227821 0.678020 0.588151 -0.244961 0.720736 0.516580 -0.256523 0.618041 0.673625 -0.147440 0.615452 0.625711 -0.180307 0.612799 0.580020 -0.216139 0.576137 0.569696 -0.233585 0.540053 0.560756 -0.251995 0.503861 0.552280 -0.271303 0.501242 0.549912 -0.297653 0.574774 0.716274 -0.233395 0.544817 0.669249 -0.247797 0.514185 0.622425 -0.261297 0.505034 0.643407 -0.226951 0.495860 0.665847 -0.193141 0.488204 0.689239 -0.160478 0.475231 0.706636 -0.175574 0.770814 0.465747 -0.238403 0.759191 0.411180 -0.204003 0.738858 0.357298 -0.172727 0.729927 0.315963 -0.174159 0.719733 0.274676 -0.176704 0.709560 0.233417 -0.179874 0.719365 0.250548 -0.156968 0.736531 0.455295 -0.292749 0.699727 0.403625 -0.280912 0.660815 0.356561 -0.258318 0.665880 0.324449 -0.230810 0.669270 0.296372 -0.198441 0.669962 0.272944 -0.161972 0.662973 0.260559 -0.187983 0.808461 0.496415 -0.311643 
6.000000 0.536282 0.779070 -0.117058 0.543950 0.746225 -0.129006 0.581387 0.753041 -0.150666 0.567553 0.725571 -0.148157 0.587720 0.708244 -0.165703 0.649194 0.645856 -0.222798 0.694840 0.580741 -0.241147 0.731899 0.508802 -0.251216 0.625080 0.657612 -0.143331 0.637492 0.609447 -0.173332 0.649604 0.561683 -0.204585 0.624554 0.535832 -0.225574 0.599305 0.510292 -0.245919 0.574355 0.485259 -0.267098 0.570874 0.504590 -0.284651 0.582700 0.694680 -0.236056 0.563405 0.643461 -0.253929 0.544176 0.592149 -0.272573 0.539427 0.601975 -0.233094 0.534572 0.612710 -0.193749 0.532241 0.624022 -0.154323 0.535120 0.647993 -0.143726 0.779038 0.456502 -0.232474 0.764072 0.404621 -0.197567 0.746669 0.353423 -0.162899 0.739029 0.312185 -0.165320 0.729472 0.271421 -0.168215 0.716638 0.231916 -0.170937 0.723128 0.251271 -0.148572 0.744796 0.445834 -0.285340 0.698897 0.403538 -0.270647 0.652359 0.362912 -0.253140 0.662652 0.332967 -0.225321 0.671249 0.305209 -0.194460 0.678157 0.279557 -0.161164 0.673049 0.264694 -0.186650 0.817649 0.488404 -0.306177 
6.032000 0.528924 0.777728 -0.127121 0.534611 0.743736 -0.136700 0.578237 0.741361 -0.135413 0.559707 0.717890 -0.143095 0.579338 0.700373 -0.160945 0.639291 0.636805 -0.218064 0.695957 0.581285 -0.237700 0.730483 0.507832 -0.249136 0.628587 0.644870 -0.135462 0.634018 0.598366 -0.170525 0.638578 0.553823 -0.209071 0.605505 0.537751 -0.230789 0.572149 0.524038 -0.252167 0.538325 0.511248 -0.274629 0.520432 0.518208 -0.293443 0.569032 0.681661 -0.221970 0.543651 0.635677 -0.246399 0.516237 0.589741 -0.268476 0.505393 0.603778 -0.230980 0.495559 0.619490 -0.193288 0.489791 0.637358 -0.156780 0.503895 0.659379 -0.160504 0.777062 0.453621 -0.233529 0.762780 0.401865 -0.197382 0.744671 0.350771 -0.161202 0.735129 0.310071 -0.166657 0.723967 0.269654 -0.172970 0.710609 0.230156 -0.179034 0.720610 0.245290 -0.154875 0.739218 0.444642 -0.283799 0.697295 0.398472 -0.269572 0.654928 0.354111 -0.252517 0.664429 0.323105 -0.226355 0.670263 0.296700 -0.194001 0.673717 0.272889 -0.159835 0.666070 0.261719 -0.186448 0.812679 0.483022 -0.307285 
6.068000 0.539147 0.765371 -0.102743 0.546305 0.732404 -0.114647 0.587983 0.727388 -0.102422 0.571588 0.706034 -0.117567 0.591458 0.691803 -0.137975 0.651930 0.639038 -0.204743 0.706847 0.584647 -0.231914 0.740572 0.512529 -0.251399 0.628624 0.634231 -0.124360 0.615287 0.587417 -0.155996 0.601163 0.541520 -0.189233 0.565529 0.537945 -0.212531 0.530064 0.535113 -0.234463 0.493569 0.532097 -0.256393 0.471044 0.530462 -0.271354 0.579919 0.681324 -0.210170 0.543707 0.639560 -0.227365 0.506994 0.597791 -0.244196 0.500748 0.616497 -0.208226 0.495027 0.636048 -0.172474 0.489979 0.656245 -0.137226 0.497220 0.679902 -0.146376 0.786141 0.456442 -0.239300 0.770395 0.409897 -0.196116 0.750175 0.364214 -0.155010 0.738799 0.324276 -0.162458 0.729089 0.283859 -0.170185 0.719331 0.243540 -0.177400 0.730449 0.257336 -0.152837 0.748317 0.454098 -0.294707 0.706825 0.412479 -0.269998 0.667142 0.371502 -0.240204 0.672435 0.338246 -0.214737 0.676433 0.305585 -0.188224 0.678893 0.272923 -0.161736 0.670090 0.263935 -0.189166 0.823183 0.496219 -0.313096 
6.100000 0.543112 0.764655 -0.081925 0.545153 0.733894 -0.100260 0.588276 0.725930 -0.099516 0.567466 0.707686 -0.113271 0.589171 0.690771 -0.129500 0.655175 0.630812 -0.185006 0.698538 0.574139 -0.225769 0.732497 0.501854 -0.246015 0.616322 0.613833 -0.113387 0.611558 0.576373 -0.157464 0.606508 0.539514 -0.202491 0.575563 0.534852 -0.230575 0.544120 0.530664 -0.257239 0.512287 0.526505 -0.283854 0.487218 0.532660 -0.290226 0.594313 0.687532 -0.187655 0.567693 0.644988 -0.215879 0.540202 0.602212 -0.243089 0.524142 0.617998 -0.208483 0.508184 0.634979 -0.174006 0.493934 0.653198 -0.139617 0.504138 0.677352 -0.136302 0.779176 0.446385 -0.235573 0.766087 0.395432 -0.197488 0.749339 0.344764 -0.159608 0.739373 0.303915 -0.163879 0.728601 0.263200 -0.168811 0.716103 0.222941 -0.173996 0.720312 0.241516 -0.150578 0.739857 0.442095 -0.287120 0.695961 0.397171 -0.274525 0.651698 0.353161 -0.258590 0.662704 0.320340 -0.234317 0.670918 0.292659 -0.203002 0.677079 0.267875 -0.168513 0.674790 0.252469 -0.194066 0.811705 0.482157 -0.312502 
6.136000 0.552081 0.745195 -0.063260 0.555217 0.717990 -0.086312 0.596100 0.704605 -0.078564 0.577169 0.691845 -0.099336 0.599758 0.676335 -0.115331 0.668186 0.621329 -0.170833 0.707050 0.569617 -0.221312 0.741616 0.498536 -0.243028 0.628928 0.602342 -0.098719 0.625513 0.564060 -0.141567 0.622215 0.525809 -0.184744 0.594317 0.521008 -0.214794 0.566090 0.517021 -0.244499 0.537763 0.513484 -0.274192 0.513174 0.518954 -0.282288 0.610314 0.682419 -0.168910 0.585160 0.643768 -0.203134 0.559499 0.604790 -0.236711 0.541210 0.616776 -0.201823 0.522828 0.629335 -0.167060 0.505220 0.642586 -0.132353 0.513420 0.667521 -0.129718 0.783195 0.439847 -0.230623 0.767472 0.396369 -0.185436 0.750117 0.352971 -0.140224 0.741917 0.311895 -0.144832 0.732499 0.271124 -0.150338 0.721132 0.230753 -0.156436 0.724098 0.248534 -0.132227 0.756548 0.443510 -0.288312 0.709446 0.402534 -0.273281 0.661672 0.363029 -0.255331 0.669609 0.330881 -0.228827 0.676821 0.302101 -0.198024 0.682593 0.277081 -0.163383 0.678264 0.259918 -0.187509 0.832780 0.481149 -0.291337 
6.168000 0.555056 0.738702 -0.050126 0.561253 0.712617 -0.073844 0.598490 0.695167 -0.058719 0.583707 0.685126 -0.083917 0.604650 0.669688 -0.102505 0.667560 0.613897 -0.165495 0.705939 0.563709 -0.216267 0.741009 0.494791 -0.238845 0.631832 0.586049 -0.095589 0.626100 0.551545 -0.141963 0.620032 0.517092 -0.189237 0.591666 0.512552 -0.219967 0.562523 0.509080 -0.249200 0.533028 0.505856 -0.278323 0.508394 0.513083 -0.285147 0.608237 0.671691 -0.159150 0.586637 0.630540 -0.193189 0.562452 0.588918 -0.224796 0.541588 0.605386 -0.192853 0.521050 0.623647 -0.160841 0.504616 0.643892 -0.128786 0.518574 0.665949 -0.124812 0.785228 0.437459 -0.228931 0.771139 0.392332 -0.184346 0.753011 0.347621 -0.140049 0.740561 0.308167 -0.148237 0.724416 0.270105 -0.157879 0.707005 0.232690 -0.167933 0.712166 0.248107 -0.142500 0.753999 0.441580 -0.286877 0.703045 0.406924 -0.269884 0.652425 0.371010 -0.252322 0.660753 0.336477 -0.229108 0.668286 0.304236 -0.202542 0.674914 0.273231 -0.173473 0.664242 0.255074 -0.195126 0.829903 0.481543 -0.288694 
6.200000 0.566157 0.737479 -0.047056 0.568278 0.709345 -0.069078 0.600813 0.686132 -0.051153 0.585596 0.677649 -0.076669 0.606124 0.662866 -0.096344 0.668275 0.610214 -0.163289 0.707108 0.559266 -0.214612 0.741997 0.488707 -0.237806 0.632941 0.581667 -0.093877 0.617091 0.550598 -0.140303 0.600970 0.519487 -0.187421 0.570975 0.515330 -0.216763 0.540421 0.512530 -0.244730 0.509490 0.510280 -0.272821 0.484824 0.518420 -0.278859 0.609752 0.668037 -0.149971 0.584199 0.628412 -0.182522 0.558438 0.586952 -0.212778 0.538330 0.604290 -0.181346 0.518291 0.623092 -0.150542 0.499375 0.643548 -0.120382 0.513136 0.665486 -0.115369 0.785722 0.431016 -0.228027 0.769311 0.384962 -0.185619 0.749818 0.339459 -0.143244 0.738200 0.299798 -0.151434 0.724530 0.260934 -0.160542 0.707673 0.223284 -0.170266 0.712405 0.238975 -0.144861 0.753660 0.433843 -0.284158 0.702173 0.397928 -0.269699 0.650577 0.362125 -0.253814 0.658997 0.328580 -0.229517 0.667395 0.296985 -0.202310 0.674682 0.266779 -0.172858 0.667173 0.249364 -0.195993 0.831282 0.473662 -0.287756 
6.236000 0.590065 0.707941 -0.019796 0.591695 0.683397 -0.045889 0.622803 0.655879 -0.031079 0.608228 0.652055 -0.058072 0.625647 0.638688 -0.081823 0.676700 0.589020 -0.160605 0.711422 0.540644 -0.215551 0.742010 0.469328 -0.235838 0.651490 0.548867 -0.091913 0.658539 0.503367 -0.127490 0.665152 0.457228 -0.163482 0.630026 0.465169 -0.183620 0.595849 0.476066 -0.204346 0.562347 0.488466 -0.225890 0.549945 0.510794 -0.233251 0.620990 0.645582 -0.136502 0.582916 0.611409 -0.163267 0.543547 0.577085 -0.187177 0.534270 0.600867 -0.154277 0.523846 0.627814 -0.122759 0.516048 0.657340 -0.092189 0.518725 0.676681 -0.074305 0.779905 0.408530 -0.221817 0.759024 0.368737 -0.174910 0.738160 0.328388 -0.128661 0.728158 0.289026 -0.139769 0.717488 0.249838 -0.151040 0.703524 0.212071 -0.162366 0.706204 0.227622 -0.136585 0.755151 0.415108 -0.283016 0.700276 0.385337 -0.266483 0.645091 0.355377 -0.249400 0.653221 0.323057 -0.223358 0.661853 0.295906 -0.191861 0.670511 0.270749 -0.158808 0.662559 0.247687 -0.176372 0.834818 0.452033 -0.277796 
6.268000 0.594333 0.690962 -0.004678 0.597116 0.669532 -0.033244 0.627873 0.641151 -0.020239 0.614051 0.640255 -0.047823 0.631157 0.626480 -0.070928 0.679853 0.577806 -0.149262 0.712402 0.529880 -0.205448 0.741941 0.460630 -0.231430 0.639979 0.539658 -0.087375 0.610320 0.521511 -0.134292 0.579696 0.504216 -0.182263 0.546725 0.507397 -0.210266 0.513250 0.511757 -0.235654 0.478444 0.516388 -0.261081 0.452967 0.517711 -0.270653 0.631622 0.640486 -0.122959 0.596271 0.610598 -0.157260 0.559629 0.579412 -0.187839 0.547318 0.599360 -0.153409 0.533950 0.621885 -0.120044 0.523178 0.646205 -0.087983 0.529272 0.666982 -0.072854 0.779460 0.398888 -0.223189 0.758523 0.363357 -0.173554 0.737740 0.327028 -0.124468 0.729826 0.289505 -0.142330 0.721972 0.252530 -0.160302 0.712669 0.216030 -0.178078 0.713124 0.227163 -0.149864 0.752836 0.410555 -0.283447 0.697338 0.385126 -0.262232 0.641790 0.357945 -0.240808 0.650929 0.322905 -0.218731 0.660903 0.288884 -0.195282 0.671003 0.255797 -0.169612 0.660344 0.230903 -0.182956 0.834758 0.443440 -0.269905 
6.304000 0.606845 0.681143 0.003989 0.608328 0.662555 -0.026600 0.638735 0.632307 -0.017307 0.624246 0.634478 -0.044480 0.640716 0.621216 -0.068411 0.687956 0.573836 -0.148632 0.718832 0.525588 -0.205953 0.746444 0.454790 -0.231458 0.660130 0.534628 -0.080388 0.630253 0.512673 -0.125065 0.599596 0.491256 -0.170126 0.564954 0.495244 -0.193744 0.530608 0.500435 -0.216443 0.495925 0.506200 -0.239196 0.473006 0.516807 -0.247881 0.640023 0.634864 -0.117776 0.601084 0.607302 -0.150349 0.561153 0.579005 -0.180843 0.550853 0.596416 -0.144798 0.540595 0.616808 -0.109778 0.532512 0.640232 -0.076484 0.538949 0.662333 -0.063539 0.780632 0.391146 -0.222206 0.753762 0.367391 -0.168314 0.726695 0.343269 -0.114909 0.727002 0.303553 -0.128850 0.727529 0.263704 -0.142463 0.728137 0.223825 -0.155420 0.721016 0.237893 -0.129616 0.757443 0.403992 -0.282651 0.700977 0.378045 -0.265810 0.644556 0.351497 -0.249380 0.659109 0.318114 -0.228122 0.673727 0.286908 -0.203454 0.688336 0.257011 -0.176802 0.676673 0.229486 -0.172708 0.838584 0.435520 -0.272751 
6.336000 0.623815 0.665399 0.035201 0.618185 0.655043 0.001426 0.642589 0.618710 -0.000522 0.625964 0.629985 -0.023908 0.643020 0.619656 -0.048381 0.692855 0.583219 -0.130550 0.721424 0.537399 -0.191200 0.744736 0.467354 -0.223396 0.666965 0.536493 -0.065089 0.687840 0.496980 -0.101970 0.708771 0.457981 -0.140299 0.678721 0.448822 -0.167576 0.648947 0.443405 -0.196211 0.620646 0.440859 -0.226838 0.607866 0.458887 -0.241806 0.662773 0.647330 -0.082475 0.608505 0.641746 -0.100147 0.554321 0.636319 -0.118118 0.556795 0.655557 -0.081931 0.558743 0.674870 -0.045755 0.560122 0.694070 -0.009499 0.569209 0.716536 0.000922 0.784895 0.406933 -0.224683 0.766238 0.373749 -0.172289 0.747246 0.339906 -0.120439 0.737231 0.301680 -0.134979 0.727565 0.263413 -0.149992 0.717851 0.225241 -0.165483 0.705101 0.237435 -0.140995 0.741815 0.415655 -0.274972 0.687259 0.386737 -0.256731 0.632750 0.356953 -0.238364 0.652574 0.322587 -0.223903 0.672918 0.289293 -0.207643 0.693441 0.255991 -0.190981 0.672271 0.234668 -0.194006 0.818172 0.447852 -0.294020 
6.368000 0.629820 0.652613 0.044066 0.618252 0.636213 0.014419 0.652397 0.611110 0.004686 0.626269 0.612408 -0.011645 0.641000 0.606135 -0.038785 0.682401 0.581887 -0.129751 0.708463 0.536944 -0.190388 0.735462 0.468989 -0.218879 0.686096 0.540402 -0.056871 0.670614 0.498119 -0.093729 0.653913 0.455808 -0.131044 0.613333 0.452939 -0.141747 0.573188 0.450527 -0.150516 0.532563 0.447819 -0.158894 0.507453 0.443112 -0.166934 0.640648 0.639519 -0.084989 0.600850 0.605153 -0.109190 0.559798 0.571019 -0.129647 0.554425 0.591441 -0.093685 0.548715 0.614146 -0.058232 0.546908 0.638101 -0.024372 0.550211 0.662409 -0.014620 0.784540 0.415872 -0.223100 0.766870 0.381902 -0.170985 0.747782 0.347581 -0.119832 0.737850 0.307451 -0.127780 0.728727 0.267093 -0.135738 0.719980 0.226668 -0.143631 0.704211 0.245907 -0.126502 0.730811 0.412510 -0.264767 0.680115 0.377951 -0.245144 0.629734 0.341016 -0.227444 0.652942 0.308626 -0.213634 0.676716 0.277330 -0.198181 0.700563 0.246716 -0.181199 0.678433 0.226352 -0.179859 0.794977 0.452245 -0.299830 
6.400000 0.623909 0.657362 0.041459 0.614121 0.633294 0.016922 0.649943 0.608801 0.014376 0.624203 0.604237 -0.001944 0.640488 0.598977 -0.028289 0.687563 0.576562 -0.116496 0.715105 0.536501 -0.180961 0.738571 0.469731 -0.217535 0.694892 0.540796 -0.040632 0.679314 0.499312 -0.077805 0.663320 0.457584 -0.114989 0.623307 0.459239 -0.125168 0.583441 0.461855 -0.134769 0.543536 0.464954 -0.144322 0.536937 0.440819 -0.152484 0.629471 0.620473 -0.073858 0.599055 0.578991 -0.099779 0.568723 0.536779 -0.124565 0.558135 0.549835 -0.087055 0.547492 0.563685 -0.049758 0.537143 0.579037 -0.013499 0.550537 0.601118 -0.018847 0.785505 0.415799 -0.229109 0.769740 0.379603 -0.177597 0.753210 0.342855 -0.126689 0.742767 0.303052 -0.135789 0.732076 0.263284 -0.145501 0.722018 0.223248 -0.155434 0.704983 0.241162 -0.138095 0.730040 0.416015 -0.266082 0.680695 0.378386 -0.248646 0.631291 0.339710 -0.231807 0.652654 0.304806 -0.221552 0.675407 0.272055 -0.207611 0.698716 0.240196 -0.192274 0.680082 0.216683 -0.189768 0.792153 0.463841 -0.305588 
6.432000 0.618842 0.653469 0.056153 0.613384 0.629980 0.029769 0.654179 0.618924 0.019705 0.628953 0.607800 0.005946 0.643955 0.601806 -0.021006 0.687532 0.576180 -0.110072 0.716141 0.536430 -0.174788 0.740175 0.470393 -0.213627 0.704827 0.547520 -0.032523 0.695100 0.497159 -0.058769 0.685107 0.446576 -0.084808 0.644079 0.445793 -0.088837 0.603244 0.445597 -0.093227 0.562335 0.445535 -0.097912 0.556642 0.421131 -0.106251 0.626676 0.614719 -0.065239 0.603162 0.569939 -0.092452 0.579984 0.524881 -0.119607 0.568698 0.533067 -0.081016 0.558136 0.540918 -0.042160 0.548489 0.548405 -0.003047 0.567285 0.566851 -0.002014 0.786543 0.416031 -0.226631 0.769742 0.381796 -0.174296 0.752550 0.347373 -0.122120 0.742565 0.307948 -0.133045 0.732716 0.268501 -0.144448 0.723336 0.228914 -0.156138 0.705257 0.245793 -0.138803 0.732515 0.417850 -0.263261 0.683272 0.380141 -0.247008 0.634036 0.341618 -0.231708 0.656370 0.306862 -0.222967 0.679259 0.273806 -0.209831 0.702228 0.241095 -0.196037 0.681799 0.219595 -0.190330 0.792970 0.464087 -0.302666 
6.468000 0.625719 0.649115 0.068107 0.617104 0.625453 0.042739 0.656412 0.613697 0.028368 0.629682 0.602819 0.017508 0.643084 0.596310 -0.010266 0.682904 0.566881 -0.100562 0.713601 0.533979 -0.168090 0.737382 0.471552 -0.212532 0.696172 0.543800 -0.020356 0.675553 0.491368 -0.031830 0.654416 0.439179 -0.043662 0.615598 0.426747 -0.038478 0.577043 0.413964 -0.033317 0.538949 0.400250 -0.028510 0.547856 0.378070 -0.039484 0.607304 0.584432 -0.069114 0.589222 0.538080 -0.098658 0.571397 0.491102 -0.128510 0.563674 0.489869 -0.088483 0.556256 0.490712 -0.048387 0.547957 0.493863 -0.008828 0.552422 0.519834 -0.009735 0.785235 0.420688 -0.232025 0.770816 0.385418 -0.179513 0.755405 0.349910 -0.127253 0.744126 0.310338 -0.136321 0.732690 0.270797 -0.146141 0.721054 0.231268 -0.156313 0.702151 0.248951 -0.140791 0.728842 0.422188 -0.265319 0.680192 0.385781 -0.244422 0.631532 0.348632 -0.224435 0.654321 0.314143 -0.216439 0.677526 0.280377 -0.206543 0.700903 0.247023 -0.195505 0.679524 0.225828 -0.194147 0.786029 0.470152 -0.304358 
6.500000 0.616452 0.631488 0.069724 0.613488 0.604973 0.045999 0.655079 0.597537 0.037003 0.631163 0.582503 0.024842 0.644485 0.580625 -0.003321 0.683404 0.567296 -0.096721 0.709790 0.534186 -0.165508 0.734435 0.471280 -0.207586 0.706043 0.536858 -0.021094 0.681622 0.485823 -0.032137 0.657375 0.434466 -0.042750 0.623662 0.417254 -0.027306 0.590481 0.399215 -0.011754 0.558154 0.380035 0.003177 0.564881 0.361111 -0.013921 0.616486 0.589665 -0.049619 0.605768 0.542700 -0.080923 0.595925 0.495174 -0.112225 0.586584 0.491950 -0.072501 0.577835 0.490092 -0.032663 0.569938 0.489743 0.007025 0.579133 0.514383 0.008691 0.781882 0.418848 -0.222905 0.767192 0.385079 -0.169240 0.751086 0.350737 -0.116147 0.741753 0.310290 -0.123529 0.732111 0.269894 -0.131896 0.721944 0.229634 -0.141020 0.699579 0.246845 -0.130258 0.728403 0.422667 -0.261646 0.684272 0.381499 -0.239564 0.640140 0.339942 -0.217642 0.661293 0.305034 -0.207708 0.682908 0.270834 -0.196211 0.704598 0.237290 -0.183828 0.678564 0.222138 -0.183565 0.788962 0.467716 -0.295892 
6.536000 0.601837 0.613471 0.056502 0.618878 0.583870 0.046040 0.658464 0.590574 0.063292 0.650105 0.565837 0.047006 0.659718 0.564745 0.017329 0.685783 0.554968 -0.081037 0.708309 0.527300 -0.154073 0.730333 0.468891 -0.204444 0.709013 0.514796 -0.010316 0.673140 0.470395 -0.018950 0.637403 0.425257 -0.027528 0.622053 0.398145 0.001157 0.607699 0.370606 0.029214 0.593873 0.341669 0.057402 0.592887 0.321538 0.075290 0.627944 0.580896 -0.023819 0.600355 0.535310 -0.045157 0.574058 0.489134 -0.067517 0.577139 0.465550 -0.033775 0.578273 0.444427 0.000331 0.575785 0.427639 0.036148 0.572256 0.451097 0.047401 0.776365 0.418573 -0.228195 0.764813 0.393583 -0.169641 0.751969 0.367612 -0.111586 0.743821 0.327583 -0.121830 0.735002 0.287646 -0.133258 0.728413 0.246908 -0.145416 0.701994 0.258349 -0.136249 0.720211 0.425687 -0.262478 0.680135 0.381414 -0.237902 0.640665 0.336874 -0.211578 0.660757 0.300479 -0.204118 0.682565 0.265584 -0.194378 0.705116 0.231426 -0.183595 0.675338 0.227390 -0.183404 0.784565 0.473086 -0.292372 
6.568000 0.594119 0.595542 0.065441 0.619359 0.571995 0.056199 0.654233 0.588239 0.077043 0.654320 0.562799 0.059671 0.661775 0.562534 0.029190 0.682178 0.555163 -0.071207 0.698659 0.528669 -0.146399 0.722944 0.471646 -0.197969 0.721602 0.515255 -0.008147 0.684944 0.470869 -0.005223 0.647080 0.427454 -0.001544 0.631816 0.402370 0.027970 0.617281 0.376441 0.056986 0.603329 0.349327 0.085781 0.597926 0.327323 0.099938 0.635854 0.584533 -0.005770 0.606962 0.541238 -0.029749 0.579685 0.497333 -0.054055 0.584908 0.477150 -0.018555 0.589015 0.456583 0.017009 0.592587 0.435859 0.052641 0.586157 0.457787 0.065911 0.775451 0.425207 -0.217142 0.763369 0.397855 -0.159962 0.750286 0.369413 -0.103185 0.742172 0.329366 -0.113443 0.733450 0.289381 -0.125018 0.727882 0.248365 -0.137431 0.700982 0.258036 -0.127806 0.715227 0.426507 -0.254701 0.678423 0.378618 -0.232026 0.642081 0.331458 -0.206056 0.662001 0.295479 -0.196752 0.683353 0.260860 -0.184877 0.705167 0.227183 -0.172435 0.675233 0.228593 -0.176416 0.772139 0.479445 -0.288667 
6.600000 0.605539 0.584935 0.088135 0.631050 0.563279 0.075661 0.666887 0.586564 0.084606 0.666597 0.558839 0.071223 0.671339 0.559243 0.040300 0.682218 0.554119 -0.061592 0.698191 0.528459 -0.136920 0.723296 0.471361 -0.186454 0.727886 0.516402 -0.001239 0.693280 0.470273 0.001531 0.657469 0.424892 0.004884 0.641985 0.401436 0.035526 0.627018 0.377670 0.065890 0.612630 0.352920 0.096202 0.611123 0.331113 0.111380 0.639885 0.582809 0.007213 0.614372 0.539376 -0.020026 0.591348 0.495119 -0.047649 0.596844 0.482467 -0.008797 0.600958 0.469551 0.030131 0.603936 0.456810 0.069217 0.595439 0.480254 0.077797 0.772474 0.424250 -0.209011 0.762985 0.397674 -0.150104 0.751487 0.369822 -0.091859 0.741519 0.330831 -0.104244 0.731108 0.292114 -0.118543 0.723284 0.252534 -0.134390 0.697309 0.263356 -0.123549 0.714642 0.427337 -0.244675 0.675236 0.381133 -0.223088 0.636369 0.335067 -0.198955 0.656525 0.298805 -0.191992 0.677812 0.264465 -0.180081 0.698288 0.230622 -0.167335 0.669130 0.237345 -0.172703 0.772810 0.477304 -0.278712 
6.636000 0.610114 0.551574 0.087362 0.642719 0.543213 0.075315 0.667345 0.573066 0.095696 0.678108 0.551509 0.076484 0.679963 0.552924 0.045123 0.682311 0.551048 -0.057633 0.691982 0.524251 -0.133623 0.721079 0.470880 -0.185017 0.736807 0.518445 -0.002343 0.705078 0.470960 0.004112 0.672364 0.424294 0.010854 0.653353 0.405018 0.041900 0.634847 0.384596 0.072365 0.617598 0.362642 0.102623 0.622200 0.337260 0.108819 0.646822 0.578982 0.014717 0.616292 0.533431 -0.002468 0.586328 0.487722 -0.020300 0.608717 0.475804 0.012002 0.629892 0.464326 0.044940 0.648755 0.453397 0.079056 0.630630 0.466289 0.093120 0.773934 0.430057 -0.211562 0.763508 0.402457 -0.153474 0.751643 0.373773 -0.095936 0.743141 0.334128 -0.107324 0.734449 0.294650 -0.120459 0.729307 0.254183 -0.134896 0.701754 0.259681 -0.123865 0.715416 0.425494 -0.242230 0.676085 0.380152 -0.219535 0.636930 0.334784 -0.195876 0.660485 0.300542 -0.189249 0.684551 0.267039 -0.180645 0.708455 0.233875 -0.171547 0.678994 0.237289 -0.177474 0.760021 0.484197 -0.280402 
6.668000 0.634673 0.516064 0.099020 0.659080 0.536461 0.082729 0.669775 0.564485 0.114574 0.681955 0.564715 0.086237 0.684299 0.561003 0.055019 0.687623 0.542252 -0.046163 0.702275 0.518694 -0.122831 0.726399 0.466958 -0.179888 0.732226 0.503046 0.014177 0.709614 0.451004 0.023754 0.686058 0.399080 0.033584 0.667474 0.373134 0.060142 0.648548 0.347792 0.086718 0.629489 0.322415 0.113516 0.631704 0.296208 0.116123 0.645885 0.570707 0.021761 0.612785 0.523807 0.019001 0.580051 0.476646 0.015983 0.609597 0.458658 0.038290 0.638697 0.440969 0.061176 0.666498 0.424188 0.085886 0.657291 0.438469 0.105951 0.776279 0.428471 -0.215549 0.765078 0.401572 -0.157856 0.754130 0.373705 -0.100312 0.744130 0.334716 -0.112691 0.734194 0.295684 -0.126335 0.728860 0.255354 -0.140765 0.700641 0.250540 -0.131033 0.716365 0.421854 -0.236213 0.681249 0.372311 -0.215815 0.646196 0.323271 -0.194953 0.667876 0.287632 -0.193309 0.688964 0.251736 -0.189599 0.709088 0.216128 -0.183859 0.679731 0.224390 -0.183689 0.755073 0.484778 -0.277767 
6.704000 0.637728 0.498153 0.114353 0.659227 0.520930 0.097169 0.666909 0.550783 0.128289 0.678556 0.551738 0.099754 0.678977 0.550849 0.068344 0.677503 0.540020 -0.033870 0.687708 0.522009 -0.112177 0.710786 0.472651 -0.169499 0.731167 0.499878 0.017415 0.703223 0.450113 0.025233 0.673230 0.401249 0.033706 0.653923 0.374789 0.059930 0.635198 0.348309 0.086130 0.616760 0.321126 0.112829 0.627734 0.297004 0.114740 0.636967 0.557048 0.039311 0.603171 0.510458 0.037350 0.569330 0.463725 0.035053 0.600341 0.446331 0.055459 0.630196 0.429832 0.077233 0.657045 0.415000 0.102235 0.641483 0.420996 0.122597 0.760731 0.436593 -0.206150 0.757253 0.407218 -0.148030 0.752115 0.376450 -0.090476 0.742675 0.337713 -0.104026 0.732393 0.299301 -0.119457 0.724742 0.260078 -0.136506 0.698595 0.249858 -0.125274 0.697268 0.429358 -0.226860 0.665340 0.378787 -0.202404 0.633336 0.327721 -0.179073 0.657768 0.293733 -0.180852 0.682347 0.259875 -0.181883 0.706495 0.226271 -0.181706 0.676570 0.230958 -0.180514 0.736901 0.494040 -0.267524 
6.736000 0.645713 0.493095 0.125851 0.665420 0.515872 0.106606 0.673053 0.547587 0.135752 0.683417 0.547602 0.106701 0.683562 0.547041 0.075209 0.681082 0.537775 -0.027221 0.687846 0.518618 -0.105921 0.712731 0.471684 -0.165596 0.738235 0.502629 0.023875 0.712789 0.451860 0.032909 0.685287 0.401997 0.042208 0.665861 0.374041 0.066043 0.645288 0.346931 0.089537 0.624308 0.319793 0.113214 0.638589 0.297900 0.117229 0.642929 0.554941 0.046849 0.608228 0.509362 0.041579 0.573436 0.463752 0.036414 0.605928 0.449343 0.056887 0.638049 0.435051 0.077483 0.669080 0.420975 0.099363 0.653957 0.421867 0.120911 0.763769 0.438480 -0.203979 0.757306 0.410791 -0.145702 0.749833 0.382067 -0.087913 0.742776 0.342839 -0.101479 0.734962 0.303803 -0.116226 0.728525 0.264286 -0.131914 0.706576 0.245699 -0.122421 0.701738 0.428889 -0.223782 0.670095 0.376981 -0.202290 0.638931 0.324929 -0.180130 0.663694 0.290943 -0.180083 0.688979 0.257440 -0.178334 0.714161 0.224167 -0.176035 0.684155 0.227422 -0.177690 0.737840 0.497357 -0.262677 
6.768000 0.628636 0.489317 0.133031 0.654810 0.509517 0.119503 0.664285 0.535573 0.153439 0.678443 0.536653 0.126071 0.677816 0.537760 0.094649 0.674229 0.533174 -0.008056 0.681119 0.521509 -0.088389 0.701906 0.479209 -0.153408 0.734807 0.498339 0.039080 0.709916 0.446539 0.039473 0.683343 0.395608 0.039915 0.658743 0.373419 0.064550 0.633912 0.351307 0.088628 0.609347 0.328844 0.112640 0.627910 0.310167 0.113352 0.637522 0.542098 0.068325 0.601211 0.497636 0.063778 0.564830 0.453184 0.058607 0.600385 0.438884 0.072887 0.634966 0.424922 0.088177 0.666402 0.411378 0.108022 0.650350 0.399588 0.125184 0.750117 0.448325 -0.197136 0.751129 0.417629 -0.139973 0.751046 0.385535 -0.083154 0.742325 0.346630 -0.096708 0.731644 0.308339 -0.112151 0.720366 0.269978 -0.129325 0.699824 0.247916 -0.126467 0.687404 0.441560 -0.214395 0.657710 0.388423 -0.193867 0.628351 0.335351 -0.172678 0.653367 0.302051 -0.176629 0.678627 0.268813 -0.178316 0.703096 0.235700 -0.179499 0.672966 0.238691 -0.182027 0.721329 0.508240 -0.251247 
6.800000 0.634824 0.481140 0.145547 0.659258 0.502509 0.130605 0.666797 0.531098 0.162750 0.680720 0.531677 0.135229 0.680671 0.533906 0.103750 0.679121 0.533019 0.000732 0.683437 0.521715 -0.080015 0.705292 0.483531 -0.147779 0.739108 0.497067 0.047495 0.715732 0.444602 0.045081 0.691762 0.392343 0.043238 0.668216 0.368128 0.067379 0.645321 0.343473 0.091411 0.622690 0.318175 0.115608 0.639488 0.297806 0.117843 0.644392 0.542533 0.077530 0.609011 0.498033 0.069058 0.573512 0.453654 0.060494 0.607924 0.440533 0.078487 0.641965 0.427550 0.096755 0.674939 0.414652 0.116311 0.659688 0.400434 0.132390 0.754281 0.458172 -0.194489 0.752334 0.422774 -0.140315 0.749805 0.386451 -0.086491 0.744109 0.346472 -0.098505 0.737002 0.306807 -0.111847 0.728679 0.267201 -0.126285 0.707767 0.245665 -0.122530 0.692515 0.448339 -0.210497 0.668185 0.392086 -0.192446 0.644536 0.336064 -0.173088 0.667040 0.300952 -0.175718 0.689646 0.265832 -0.175824 0.711717 0.230769 -0.175151 0.681971 0.235695 -0.178456 0.718230 0.516582 -0.245418 
6.868000 0.645794 0.474054 0.156195 0.668351 0.496848 0.140352 0.673994 0.526722 0.171626 0.687496 0.527694 0.143896 0.685762 0.530533 0.112453 0.678216 0.531731 0.009682 0.676453 0.520881 -0.071413 0.696303 0.485092 -0.141605 0.741992 0.499351 0.054295 0.720577 0.446111 0.055536 0.697662 0.393577 0.056482 0.673563 0.368126 0.078112 0.648310 0.343079 0.098575 0.622882 0.317975 0.118802 0.637765 0.296195 0.119326 0.644223 0.535385 0.087205 0.609443 0.491089 0.075275 0.574889 0.446656 0.062353 0.610096 0.435902 0.080227 0.644957 0.425762 0.098486 0.678267 0.415958 0.118867 0.663340 0.404254 0.137119 0.744036 0.459440 -0.189435 0.746890 0.425254 -0.134502 0.748290 0.390143 -0.079859 0.742566 0.350212 -0.092042 0.737718 0.310252 -0.105443 0.733294 0.270107 -0.119784 0.715690 0.245499 -0.119503 0.680490 0.454052 -0.205934 0.663396 0.395400 -0.186625 0.647818 0.336994 -0.164999 0.671166 0.302170 -0.168820 0.695250 0.267834 -0.171041 0.719723 0.233647 -0.172799 0.689788 0.235683 -0.175410 0.712572 0.525756 -0.235914 
6.900000 0.643589 0.468775 0.176308 0.665267 0.491579 0.159339 0.670906 0.522497 0.189536 0.683812 0.522901 0.161513 0.683445 0.525261 0.129965 0.681884 0.524522 0.026833 0.677215 0.511255 -0.054047 0.701211 0.484518 -0.127751 0.745424 0.496435 0.074483 0.725925 0.443712 0.062576 0.706085 0.391138 0.051051 0.680952 0.367799 0.074305 0.655821 0.344149 0.097068 0.630586 0.320003 0.119775 0.640498 0.295475 0.121882 0.645911 0.527415 0.103453 0.610276 0.483553 0.093051 0.574492 0.439967 0.081914 0.612464 0.431651 0.094652 0.649871 0.423606 0.108333 0.685414 0.415415 0.125724 0.672775 0.406581 0.147074 0.751161 0.470125 -0.178521 0.750226 0.429752 -0.128489 0.748573 0.388640 -0.078718 0.741373 0.349955 -0.093810 0.732872 0.311490 -0.109819 0.723540 0.272850 -0.126655 0.713124 0.244402 -0.127455 0.689887 0.456910 -0.194274 0.670031 0.396677 -0.184570 0.651516 0.336738 -0.171445 0.671650 0.300497 -0.176900 0.692232 0.264271 -0.179803 0.712650 0.227962 -0.181736 0.683208 0.234977 -0.181380 0.714401 0.534643 -0.217723 
6.964000 0.636688 0.468587 0.185298 0.658633 0.490729 0.167779 0.665807 0.521522 0.197687 0.678105 0.521488 0.169383 0.678425 0.524482 0.137840 0.678786 0.525233 0.034633 0.676686 0.519771 -0.046993 0.695463 0.489008 -0.119947 0.740255 0.493327 0.082360 0.722546 0.440134 0.069406 0.703899 0.387214 0.056689 0.677685 0.363359 0.077984 0.651379 0.339810 0.099224 0.624603 0.316389 0.120328 0.640342 0.296119 0.126519 0.637556 0.524291 0.108546 0.602066 0.481151 0.094997 0.566671 0.437699 0.081336 0.603878 0.429271 0.096405 0.640962 0.421127 0.111717 0.676854 0.413475 0.128968 0.664547 0.408218 0.151664 0.742119 0.472343 -0.172857 0.744146 0.426257 -0.127747 0.744319 0.379466 -0.082860 0.736153 0.340804 -0.097536 0.727183 0.302462 -0.113417 0.717978 0.264095 -0.130458 0.703249 0.237884 -0.133903 0.678866 0.456049 -0.182952 0.657022 0.395763 -0.176570 0.637151 0.335201 -0.167106 0.657620 0.299550 -0.175749 0.679068 0.264058 -0.181952 0.699742 0.228671 -0.187598 0.670211 0.235453 -0.186789 0.699628 0.536659 -0.212205 
6.996000 0.636010 0.462742 0.198374 0.656975 0.484816 0.179560 0.665081 0.516157 0.208502 0.676159 0.515788 0.179694 0.677092 0.519590 0.148138 0.678621 0.523169 0.044890 0.674820 0.518385 -0.036947 0.691697 0.488219 -0.111115 0.737219 0.487792 0.093835 0.722845 0.434844 0.076636 0.707967 0.382055 0.059505 0.681781 0.360631 0.082695 0.655507 0.339140 0.105472 0.629624 0.317437 0.127989 0.647729 0.298399 0.128969 0.636733 0.522208 0.118114 0.604376 0.478212 0.100174 0.572174 0.434292 0.081629 0.609513 0.425692 0.096248 0.646607 0.417160 0.111230 0.682621 0.408454 0.128296 0.670797 0.405476 0.151660 0.737325 0.469417 -0.164296 0.741640 0.422396 -0.120309 0.743970 0.374786 -0.076318 0.736462 0.336580 -0.092390 0.728423 0.298744 -0.109598 0.720799 0.261022 -0.127954 0.705008 0.235329 -0.126776 0.673221 0.459493 -0.175681 0.656834 0.397712 -0.169674 0.642746 0.335933 -0.159961 0.662945 0.300270 -0.168315 0.683361 0.264373 -0.174367 0.702322 0.228259 -0.180834 0.672787 0.235711 -0.180170 0.698662 0.535275 -0.203775 
7.032000 0.636478 0.458715 0.195354 0.658181 0.479469 0.175897 0.668865 0.510447 0.204623 0.679093 0.509355 0.175533 0.680027 0.514995 0.144383 0.681111 0.525150 0.041786 0.676980 0.519104 -0.039592 0.694805 0.487436 -0.112086 0.739356 0.488000 0.089730 0.723646 0.435224 0.073129 0.707553 0.382520 0.056760 0.681269 0.361659 0.080424 0.655395 0.340729 0.104367 0.630035 0.319541 0.128555 0.647146 0.299506 0.128285 0.637262 0.518061 0.113785 0.604483 0.473184 0.098700 0.571649 0.428296 0.083242 0.609298 0.419496 0.096629 0.646512 0.411098 0.110790 0.681736 0.402699 0.128445 0.669316 0.399902 0.151507 0.741045 0.465751 -0.163347 0.743104 0.418368 -0.118991 0.743121 0.370280 -0.075382 0.738265 0.332406 -0.093213 0.732747 0.294771 -0.111935 0.726074 0.257379 -0.131175 0.707876 0.234314 -0.124079 0.677670 0.458421 -0.176923 0.662989 0.396272 -0.169977 0.650529 0.334378 -0.159833 0.669880 0.298257 -0.167627 0.689099 0.261715 -0.173797 0.707126 0.224998 -0.179356 0.677881 0.233285 -0.178784 0.704013 0.535955 -0.203209 
7.064000 0.618252 0.469756 0.200076 0.644251 0.482730 0.179161 0.663167 0.511969 0.205292 0.672329 0.506158 0.176394 0.672287 0.512997 0.145319 0.670485 0.527759 0.042999 0.673272 0.525472 -0.038969 0.685962 0.491840 -0.112517 0.732449 0.489217 0.084679 0.719122 0.435787 0.067953 0.704899 0.382535 0.051524 0.680494 0.363285 0.078864 0.655990 0.344225 0.106144 0.631120 0.325205 0.133495 0.635860 0.300023 0.127266 0.636391 0.529961 0.120366 0.599894 0.486973 0.110112 0.563624 0.443972 0.099565 0.596589 0.423307 0.112745 0.628749 0.402132 0.126781 0.659564 0.380603 0.143062 0.643073 0.369718 0.160537 0.728561 0.468287 -0.166476 0.735451 0.418381 -0.126166 0.741199 0.367839 -0.085665 0.731584 0.330315 -0.102240 0.722550 0.293089 -0.120488 0.714621 0.255949 -0.140382 0.693681 0.241038 -0.124703 0.663568 0.461804 -0.175069 0.646892 0.400427 -0.165395 0.632178 0.339069 -0.153113 0.654720 0.305575 -0.164122 0.677790 0.272036 -0.173380 0.699646 0.238320 -0.181601 0.669611 0.242551 -0.182255 0.693321 0.538763 -0.205055 
7.096000 0.629245 0.475860 0.208176 0.652324 0.487349 0.183364 0.673464 0.518832 0.204857 0.679213 0.510771 0.175632 0.679487 0.517409 0.144645 0.676685 0.532194 0.042600 0.665462 0.522723 -0.037934 0.680063 0.489922 -0.110943 0.734009 0.489420 0.087214 0.729421 0.436357 0.065583 0.724218 0.383397 0.044080 0.700168 0.361591 0.069812 0.675499 0.339487 0.094706 0.650097 0.316844 0.119102 0.638465 0.294545 0.128013 0.641427 0.536754 0.119245 0.611312 0.489915 0.105111 0.581120 0.443046 0.091393 0.611066 0.419253 0.106384 0.640892 0.395209 0.121521 0.670665 0.370954 0.136860 0.664056 0.354200 0.156102 0.724248 0.467428 -0.163780 0.732282 0.416323 -0.124909 0.738631 0.364428 -0.086280 0.732117 0.327161 -0.104919 0.724901 0.290170 -0.124696 0.718005 0.253108 -0.145612 0.698195 0.236033 -0.130407 0.659534 0.459433 -0.174110 0.646244 0.396692 -0.169791 0.635523 0.333865 -0.161803 0.657190 0.299446 -0.172140 0.680315 0.265379 -0.179281 0.703491 0.231482 -0.185408 0.673670 0.235187 -0.187777 0.685790 0.536273 -0.203652 
7.132000 0.624106 0.482434 0.224634 0.645747 0.489590 0.197027 0.669435 0.522783 0.212393 0.672912 0.510661 0.184210 0.674064 0.515828 0.152824 0.675333 0.525136 0.049908 0.670914 0.517491 -0.031622 0.686260 0.484546 -0.104828 0.732100 0.483725 0.096216 0.729455 0.432678 0.069676 0.726263 0.381626 0.043202 0.702564 0.357590 0.067186 0.678503 0.333620 0.090902 0.653925 0.309352 0.114514 0.637733 0.294500 0.129611 0.638848 0.530838 0.125643 0.613382 0.482992 0.106593 0.588392 0.435123 0.087353 0.617387 0.410709 0.103498 0.646017 0.385812 0.120208 0.674331 0.360462 0.137544 0.668397 0.342218 0.155641 0.730507 0.464102 -0.158693 0.735122 0.410349 -0.123768 0.738521 0.356344 -0.089021 0.730149 0.320544 -0.109568 0.721433 0.284833 -0.130284 0.712751 0.249160 -0.151137 0.693366 0.235868 -0.132096 0.665996 0.452046 -0.166901 0.646545 0.390908 -0.160710 0.628182 0.329794 -0.152748 0.650510 0.297458 -0.166756 0.672611 0.264727 -0.180274 0.694103 0.232027 -0.190621 0.664135 0.236597 -0.187212 0.692863 0.531721 -0.196990 
7.164000 0.623512 0.482688 0.226390 0.643975 0.489675 0.197863 0.669425 0.521826 0.212591 0.671082 0.510143 0.184063 0.673121 0.515843 0.152794 0.676432 0.527375 0.050116 0.668839 0.519117 -0.031166 0.683150 0.485261 -0.104336 0.729847 0.483339 0.098038 0.726863 0.432610 0.070956 0.723596 0.381783 0.043999 0.701146 0.356202 0.067690 0.678318 0.330705 0.091146 0.654921 0.304882 0.114560 0.636765 0.291110 0.128528 0.635224 0.529238 0.123405 0.612130 0.479708 0.105576 0.589606 0.430138 0.087490 0.617926 0.405118 0.103945 0.646074 0.379797 0.120762 0.673989 0.354200 0.138009 0.669330 0.336134 0.156645 0.727640 0.464406 -0.157972 0.733413 0.410660 -0.123139 0.738326 0.356554 -0.088119 0.730601 0.320281 -0.108071 0.721905 0.284426 -0.128741 0.712518 0.248884 -0.150153 0.693197 0.236625 -0.130483 0.662985 0.452494 -0.166144 0.644453 0.391379 -0.158076 0.626430 0.330365 -0.148987 0.649475 0.298487 -0.163414 0.672120 0.266294 -0.177886 0.693889 0.234031 -0.190451 0.664063 0.237808 -0.185654 0.689297 0.529654 -0.198303 
7.200000 0.606979 0.483272 0.211402 0.632083 0.491709 0.187339 0.660470 0.514142 0.211621 0.663939 0.508571 0.181472 0.663900 0.515276 0.150478 0.661520 0.529592 0.048309 0.658656 0.523933 -0.033198 0.675362 0.490149 -0.105171 0.721828 0.489326 0.090965 0.722306 0.438532 0.063658 0.722272 0.387575 0.036612 0.701198 0.362175 0.061878 0.679878 0.336817 0.087060 0.658034 0.310957 0.112379 0.641011 0.293045 0.122779 0.624199 0.526303 0.124091 0.604585 0.473910 0.111006 0.585712 0.421465 0.097222 0.614606 0.395492 0.110966 0.643171 0.369222 0.125194 0.671323 0.342564 0.140133 0.667024 0.328494 0.162019 0.720730 0.466835 -0.156763 0.730123 0.412849 -0.122276 0.737207 0.358339 -0.087631 0.728941 0.321890 -0.107117 0.719726 0.285784 -0.127397 0.710078 0.249826 -0.148317 0.690220 0.240535 -0.127485 0.656546 0.458493 -0.168064 0.642159 0.396279 -0.160938 0.628357 0.334161 -0.153726 0.649304 0.300222 -0.166227 0.670382 0.266011 -0.177742 0.691372 0.231778 -0.187631 0.661956 0.237289 -0.183022 0.679584 0.535841 -0.198134 
7.232000 0.609037 0.483189 0.215366 0.634892 0.491304 0.192005 0.662272 0.514409 0.216826 0.666801 0.508248 0.186935 0.667759 0.514274 0.155858 0.668680 0.526048 0.053419 0.662852 0.519195 -0.027655 0.680639 0.487760 -0.099981 0.726573 0.486220 0.099465 0.725867 0.438451 0.067026 0.724018 0.390726 0.034591 0.704745 0.362348 0.058379 0.685008 0.334034 0.082014 0.664475 0.304970 0.105797 0.648528 0.284633 0.113756 0.627309 0.520836 0.126805 0.611904 0.466932 0.113949 0.596944 0.412907 0.100940 0.622209 0.383756 0.115557 0.647652 0.354933 0.130767 0.673087 0.326395 0.146520 0.668800 0.310262 0.166944 0.727100 0.465315 -0.150645 0.735264 0.410852 -0.116159 0.740881 0.355536 -0.082741 0.735054 0.319063 -0.103156 0.728781 0.282844 -0.124703 0.721757 0.246792 -0.147053 0.700840 0.237570 -0.127334 0.662480 0.459853 -0.165067 0.650718 0.396727 -0.162649 0.641607 0.333439 -0.157737 0.662272 0.298567 -0.168855 0.683702 0.263728 -0.178207 0.704904 0.228979 -0.187129 0.675401 0.234753 -0.184251 0.691128 0.536300 -0.190823 
7.264000 0.607564 0.477128 0.206697 0.635012 0.485202 0.185256 0.660760 0.507913 0.212257 0.667260 0.501955 0.182696 0.665644 0.508442 0.151873 0.657948 0.522144 0.050168 0.656688 0.516790 -0.031259 0.679649 0.487503 -0.103013 0.722725 0.489101 0.092535 0.725298 0.441244 0.060613 0.727116 0.393377 0.028748 0.705736 0.368667 0.054104 0.684300 0.343677 0.079226 0.662778 0.318132 0.104489 0.648950 0.296619 0.112108 0.622790 0.517861 0.127390 0.602841 0.464784 0.118202 0.583016 0.411637 0.108580 0.611467 0.385039 0.121486 0.639681 0.358621 0.134569 0.667753 0.332467 0.147803 0.661249 0.318562 0.169214 0.729581 0.468311 -0.151625 0.734843 0.413660 -0.116915 0.737969 0.358154 -0.083085 0.730602 0.320929 -0.101589 0.722597 0.284058 -0.121521 0.715060 0.247223 -0.142803 0.693187 0.238795 -0.123723 0.665241 0.460216 -0.169332 0.650088 0.398082 -0.162538 0.635958 0.335876 -0.154999 0.657268 0.301190 -0.165205 0.678623 0.266341 -0.174706 0.699310 0.231369 -0.183414 0.669696 0.237362 -0.181524 0.693638 0.538410 -0.192226 
7.300000 0.605249 0.485206 0.196623 0.635228 0.494198 0.179396 0.659050 0.511449 0.211795 0.668406 0.509000 0.182504 0.666545 0.513941 0.151463 0.658288 0.522703 0.049279 0.656734 0.514657 -0.031938 0.676904 0.482839 -0.103645 0.723212 0.492485 0.093749 0.722231 0.443915 0.062792 0.720633 0.395269 0.032018 0.701875 0.366312 0.055367 0.683126 0.337373 0.078812 0.663797 0.307794 0.102436 0.650693 0.284799 0.107014 0.622321 0.520545 0.126064 0.606610 0.466004 0.117219 0.591648 0.411285 0.107847 0.612691 0.378804 0.122216 0.634181 0.346544 0.136974 0.655786 0.314211 0.152353 0.652232 0.293859 0.168753 0.724794 0.460481 -0.153234 0.729900 0.407163 -0.117127 0.733728 0.353348 -0.081197 0.725953 0.316960 -0.100945 0.717688 0.280960 -0.121649 0.708956 0.245238 -0.143219 0.687048 0.237990 -0.123721 0.660667 0.453925 -0.168615 0.641832 0.392921 -0.160704 0.624045 0.331585 -0.152177 0.647686 0.298533 -0.163469 0.671645 0.265701 -0.174428 0.694937 0.232873 -0.186126 0.665173 0.236522 -0.182150 0.692801 0.532292 -0.192777 
7.332000 0.609049 0.484151 0.203135 0.638009 0.493855 0.184552 0.660532 0.516214 0.214478 0.669838 0.511600 0.185426 0.669856 0.516027 0.154127 0.667911 0.522595 0.051295 0.663328 0.514993 -0.029984 0.677913 0.480906 -0.102210 0.726500 0.487079 0.100453 0.725922 0.439734 0.067719 0.724629 0.392526 0.034812 0.705540 0.364812 0.058743 0.686257 0.336932 0.082346 0.666769 0.308679 0.105852 0.654863 0.284879 0.105912 0.625759 0.515868 0.124034 0.611253 0.461010 0.114882 0.596937 0.406112 0.105694 0.617060 0.373771 0.121308 0.637002 0.341694 0.137625 0.656889 0.309921 0.154377 0.652254 0.287951 0.168176 0.721815 0.455076 -0.153685 0.727379 0.401184 -0.118419 0.731753 0.346748 -0.084122 0.725412 0.311126 -0.105730 0.718387 0.275762 -0.127958 0.709637 0.240797 -0.150364 0.688436 0.235241 -0.129560 0.657359 0.452438 -0.166248 0.640588 0.390555 -0.161577 0.626043 0.328400 -0.154619 0.649442 0.295992 -0.167808 0.673108 0.263554 -0.179949 0.695865 0.230925 -0.192403 0.666157 0.234554 -0.187831 0.692798 0.525209 -0.194752 
7.364000 0.608233 0.482530 0.201630 0.636780 0.492677 0.182665 0.658910 0.516140 0.212158 0.668091 0.511295 0.183112 0.667273 0.516784 0.152088 0.662471 0.527201 0.049830 0.657075 0.519933 -0.031079 0.673927 0.485091 -0.101622 0.723146 0.492173 0.096676 0.726259 0.444728 0.064142 0.728946 0.397209 0.031608 0.710358 0.368942 0.055294 0.691493 0.340730 0.078842 0.672345 0.312270 0.102364 0.660473 0.288541 0.102662 0.620767 0.517335 0.122670 0.607670 0.462583 0.110897 0.594968 0.407689 0.099279 0.615860 0.376225 0.116035 0.636669 0.344809 0.133412 0.657230 0.313156 0.151312 0.654717 0.290600 0.164765 0.719281 0.458571 -0.151160 0.727464 0.403452 -0.118070 0.733956 0.347487 -0.086380 0.727863 0.311132 -0.106865 0.720347 0.275067 -0.127890 0.711021 0.239387 -0.149057 0.689787 0.234952 -0.127972 0.655146 0.454670 -0.165378 0.640279 0.392048 -0.160207 0.627561 0.329242 -0.153129 0.650249 0.295912 -0.165464 0.673001 0.262868 -0.178005 0.694727 0.229512 -0.191803 0.665562 0.234057 -0.185470 0.692647 0.531784 -0.191628 
7.400000 0.599784 0.482912 0.192108 0.629005 0.493665 0.174570 0.652086 0.512236 0.206732 0.661250 0.510376 0.177336 0.660478 0.516145 0.146380 0.655995 0.527492 0.044222 0.655859 0.519655 -0.036996 0.673225 0.483030 -0.106980 0.718452 0.495583 0.091275 0.725755 0.448543 0.058836 0.732539 0.401410 0.026301 0.715172 0.373289 0.051165 0.697296 0.345115 0.075667 0.678906 0.316569 0.100021 0.667091 0.292764 0.101500 0.615705 0.520372 0.118410 0.603714 0.464994 0.108924 0.592686 0.409517 0.098886 0.613335 0.378039 0.115831 0.634266 0.346635 0.132848 0.655358 0.315141 0.149900 0.655735 0.291479 0.161635 0.718986 0.455930 -0.156028 0.726948 0.401969 -0.121431 0.732280 0.347536 -0.087733 0.725399 0.311230 -0.107986 0.718403 0.275000 -0.128514 0.710971 0.239014 -0.149070 0.690733 0.236659 -0.126788 0.654101 0.451650 -0.170096 0.639056 0.389464 -0.161747 0.626101 0.327093 -0.152048 0.650650 0.295337 -0.164564 0.674596 0.263439 -0.177784 0.696360 0.231235 -0.192847 0.667369 0.234888 -0.184615 0.695115 0.525441 -0.198761 
7.432000 0.613107 0.483490 0.206472 0.639673 0.493798 0.184850 0.665531 0.515423 0.212473 0.671303 0.511666 0.182399 0.670929 0.516773 0.151170 0.667487 0.525959 0.048563 0.663664 0.518130 -0.032618 0.677515 0.481328 -0.103460 0.725937 0.491880 0.098761 0.729672 0.446946 0.062855 0.733413 0.401855 0.026983 0.716006 0.373430 0.051396 0.698287 0.345071 0.075756 0.680377 0.316362 0.100197 0.671245 0.291401 0.100505 0.623020 0.516107 0.119414 0.612329 0.460439 0.109866 0.602145 0.404717 0.100178 0.619917 0.371040 0.116008 0.637224 0.337588 0.132930 0.654262 0.304204 0.150712 0.653106 0.279207 0.159068 0.720555 0.453952 -0.154965 0.727391 0.399617 -0.121127 0.733078 0.345082 -0.087780 0.726482 0.309968 -0.110072 0.718343 0.274989 -0.132139 0.708936 0.240272 -0.153918 0.690192 0.239881 -0.130228 0.656381 0.449679 -0.165646 0.639121 0.387739 -0.160797 0.623293 0.325571 -0.154586 0.646790 0.293630 -0.168621 0.670375 0.261733 -0.182265 0.692671 0.229612 -0.196488 0.664195 0.233111 -0.186555 0.695388 0.523920 -0.195841 
7.468000 0.599454 0.471193 0.202672 0.627797 0.483129 0.184453 0.651151 0.502180 0.216071 0.659588 0.500934 0.186422 0.658103 0.509064 0.155951 0.651793 0.528367 0.054965 0.650437 0.520960 -0.026481 0.670566 0.486372 -0.097370 0.718177 0.498242 0.097342 0.724811 0.454195 0.060722 0.731106 0.410027 0.023959 0.712200 0.382887 0.048607 0.693236 0.356004 0.073569 0.674153 0.328810 0.098675 0.667329 0.303209 0.100354 0.618248 0.522831 0.132644 0.606962 0.467013 0.125478 0.596820 0.411316 0.116536 0.615102 0.376597 0.127873 0.632299 0.341721 0.139501 0.648948 0.307016 0.151554 0.648506 0.280957 0.155526 0.718445 0.461579 -0.145682 0.726735 0.404545 -0.115899 0.730598 0.346953 -0.087027 0.724154 0.311043 -0.108196 0.717189 0.275345 -0.129936 0.709716 0.239926 -0.152111 0.692083 0.241117 -0.127692 0.653316 0.456669 -0.161925 0.640096 0.393672 -0.159278 0.629651 0.330348 -0.154257 0.650988 0.296262 -0.166791 0.672090 0.262319 -0.180156 0.692247 0.228278 -0.193930 0.664527 0.233929 -0.183215 0.688541 0.531690 -0.189150 
7.500000 0.599047 0.482654 0.196978 0.628900 0.492407 0.179964 0.652860 0.508290 0.213031 0.662015 0.507090 0.183603 0.660630 0.514360 0.153108 0.654190 0.530596 0.051936 0.652596 0.520498 -0.029154 0.672916 0.485200 -0.099288 0.718935 0.502379 0.099245 0.724920 0.458672 0.062486 0.730576 0.415063 0.025467 0.711816 0.388117 0.050229 0.692926 0.361004 0.074762 0.674004 0.333702 0.099235 0.669302 0.307701 0.100170 0.618552 0.526167 0.128797 0.606697 0.470163 0.124197 0.595450 0.414089 0.118599 0.612650 0.377934 0.128366 0.629797 0.341852 0.138431 0.646648 0.305684 0.149289 0.647946 0.279447 0.151521 0.721168 0.460235 -0.147004 0.729679 0.403614 -0.116610 0.732055 0.346091 -0.087510 0.726771 0.308966 -0.106938 0.720690 0.272045 -0.127144 0.714328 0.235218 -0.148104 0.696186 0.240347 -0.124321 0.655873 0.454495 -0.163481 0.644502 0.391070 -0.162371 0.637319 0.327343 -0.157726 0.658232 0.292279 -0.168354 0.678782 0.257670 -0.178717 0.698458 0.222714 -0.190232 0.670624 0.229557 -0.180205 0.692702 0.527366 -0.191885 
7.532000 0.603799 0.477478 0.206081 0.630955 0.489143 0.185955 0.656602 0.507878 0.215876 0.662948 0.506601 0.185711 0.661127 0.512697 0.154754 0.652810 0.525210 0.052819 0.653345 0.517895 -0.028644 0.673208 0.482008 -0.098818 0.718613 0.495545 0.096836 0.725354 0.454052 0.057536 0.731818 0.412604 0.017942 0.716031 0.387283 0.046142 0.700399 0.361843 0.074359 0.684806 0.336285 0.102505 0.681163 0.310150 0.103283 0.619512 0.521552 0.130399 0.608677 0.465263 0.126934 0.598580 0.409015 0.122291 0.619472 0.374804 0.131411 0.639313 0.340403 0.141326 0.658256 0.305859 0.152659 0.654933 0.279682 0.152345 0.720677 0.456373 -0.147055 0.727598 0.400420 -0.115050 0.731436 0.343961 -0.084299 0.724413 0.307815 -0.104938 0.718031 0.271735 -0.126506 0.712785 0.235653 -0.148946 0.694425 0.239255 -0.125254 0.656263 0.450269 -0.162446 0.641797 0.387453 -0.159508 0.629906 0.324160 -0.154221 0.652610 0.290692 -0.166568 0.675486 0.257482 -0.178967 0.697587 0.224088 -0.191654 0.669446 0.228428 -0.181394 0.694775 0.526744 -0.189738 
7.568000 0.612645 0.475691 0.207666 0.638561 0.487883 0.186229 0.664164 0.508921 0.214482 0.669606 0.506838 0.184184 0.668167 0.513697 0.153270 0.661077 0.528771 0.051438 0.658051 0.519128 -0.029791 0.676782 0.482126 -0.099903 0.722417 0.496770 0.099996 0.728737 0.455170 0.060740 0.734792 0.413676 0.021116 0.717840 0.388472 0.048747 0.700926 0.363218 0.076391 0.683996 0.337862 0.103975 0.682648 0.311657 0.101360 0.622148 0.521354 0.125472 0.613153 0.464952 0.118912 0.604348 0.408661 0.112443 0.623934 0.374020 0.122838 0.641803 0.339227 0.135260 0.658548 0.304541 0.149825 0.650561 0.279466 0.149457 0.723676 0.454902 -0.147859 0.729281 0.398535 -0.116277 0.731674 0.341557 -0.085921 0.725116 0.305704 -0.107228 0.718571 0.269919 -0.129302 0.712669 0.234051 -0.152006 0.694369 0.239641 -0.128623 0.659432 0.450044 -0.163293 0.644978 0.387160 -0.163869 0.633942 0.323812 -0.160440 0.655201 0.289331 -0.172457 0.676640 0.255381 -0.183529 0.697313 0.220928 -0.194201 0.669210 0.226985 -0.184271 0.694146 0.526192 -0.192338 
7.600000 0.608735 0.466474 0.201037 0.636053 0.480156 0.182502 0.659105 0.499615 0.214149 0.666906 0.499406 0.184305 0.664795 0.506619 0.153729 0.656003 0.522633 0.052533 0.657279 0.518683 -0.028950 0.674344 0.482360 -0.099106 0.718818 0.488240 0.097176 0.727355 0.447535 0.057342 0.735408 0.406820 0.017298 0.717658 0.385623 0.047837 0.699821 0.364202 0.078238 0.681716 0.342452 0.108607 0.682285 0.315965 0.108006 0.616801 0.511384 0.127043 0.605734 0.455048 0.125782 0.594949 0.398601 0.123914 0.618574 0.367303 0.135996 0.642270 0.336173 0.147560 0.665786 0.305017 0.159152 0.650213 0.285105 0.151711 0.719799 0.455924 -0.148753 0.727741 0.400418 -0.116228 0.734418 0.344266 -0.084701 0.724218 0.309270 -0.105973 0.713625 0.274338 -0.128043 0.703806 0.239246 -0.150918 0.685112 0.241439 -0.127305 0.655049 0.450341 -0.161835 0.640551 0.387589 -0.157934 0.627135 0.324475 -0.153531 0.645800 0.289330 -0.167907 0.665293 0.255162 -0.181991 0.685370 0.220936 -0.194332 0.658438 0.227110 -0.181820 0.690429 0.526158 -0.191651 
7.632000 0.614055 0.466131 0.206359 0.640240 0.480635 0.186761 0.663297 0.501764 0.217056 0.670290 0.501324 0.187007 0.670184 0.507473 0.155877 0.667538 0.520144 0.053465 0.668126 0.515282 -0.028210 0.682436 0.478784 -0.099563 0.725458 0.485443 0.103323 0.731841 0.445651 0.062154 0.738081 0.405799 0.020936 0.721022 0.382456 0.050285 0.703705 0.358981 0.079446 0.686066 0.335258 0.108552 0.686505 0.308799 0.108965 0.622107 0.508265 0.123470 0.611289 0.451925 0.120537 0.600700 0.395466 0.117569 0.621728 0.362636 0.131077 0.643446 0.330150 0.144569 0.665405 0.297997 0.158151 0.651508 0.277200 0.149835 0.726209 0.451643 -0.150471 0.730916 0.396952 -0.116111 0.733084 0.341656 -0.083027 0.725048 0.306394 -0.104697 0.717862 0.271127 -0.127034 0.711137 0.235950 -0.149743 0.693823 0.241139 -0.125597 0.660686 0.448150 -0.162288 0.644261 0.385772 -0.159371 0.631189 0.323172 -0.153051 0.652431 0.289583 -0.166717 0.673672 0.255813 -0.179803 0.694227 0.221845 -0.191937 0.666728 0.227145 -0.180044 0.696825 0.522423 -0.192679 
7.668000 0.606640 0.461266 0.205351 0.632886 0.476666 0.186564 0.655726 0.496460 0.217974 0.662872 0.497351 0.187973 0.661824 0.504141 0.157065 0.656035 0.518995 0.055159 0.657731 0.514734 -0.026417 0.676080 0.480383 -0.097734 0.716486 0.483850 0.101717 0.728645 0.445068 0.060733 0.740155 0.406172 0.019418 0.721752 0.383695 0.048574 0.703115 0.361405 0.077804 0.684204 0.339018 0.107074 0.681547 0.313036 0.111249 0.612032 0.510475 0.126944 0.599180 0.454651 0.123108 0.587064 0.398722 0.118886 0.610385 0.367258 0.131599 0.633289 0.335692 0.144732 0.655803 0.303948 0.158530 0.644768 0.281014 0.151663 0.722297 0.453430 -0.146606 0.728398 0.397359 -0.115146 0.733535 0.340946 -0.084000 0.726366 0.305469 -0.105508 0.719746 0.270282 -0.127784 0.713139 0.235543 -0.150603 0.696777 0.240776 -0.125842 0.658300 0.452607 -0.162854 0.643260 0.390064 -0.158784 0.629568 0.327144 -0.153015 0.651330 0.292920 -0.165166 0.673499 0.259261 -0.177715 0.695007 0.225472 -0.191436 0.667478 0.229946 -0.179872 0.700100 0.526523 -0.187046 
7.700000 0.617093 0.456785 0.211491 0.641118 0.474273 0.191567 0.663488 0.496069 0.221891 0.669247 0.497421 0.191610 0.667632 0.504026 0.160628 0.659912 0.518254 0.058671 0.659817 0.517180 -0.023178 0.676690 0.484367 -0.095878 0.721221 0.481074 0.102294 0.730616 0.442360 0.060607 0.739552 0.403546 0.018705 0.721093 0.382707 0.048955 0.702417 0.362041 0.079247 0.683527 0.341294 0.109550 0.681618 0.315059 0.112051 0.618204 0.506589 0.131439 0.601376 0.451776 0.127945 0.584822 0.396774 0.124322 0.609567 0.365706 0.135237 0.634183 0.334794 0.147119 0.658438 0.303759 0.160173 0.645276 0.282801 0.151177 0.722040 0.457543 -0.145627 0.729906 0.400197 -0.116664 0.733538 0.342367 -0.088483 0.725108 0.306496 -0.108937 0.717241 0.270683 -0.130025 0.709073 0.235005 -0.151084 0.694076 0.241981 -0.125870 0.656144 0.458106 -0.160979 0.641350 0.395302 -0.157216 0.629699 0.331921 -0.151177 0.649407 0.296490 -0.163284 0.669228 0.261645 -0.176647 0.688007 0.226449 -0.191990 0.661941 0.233008 -0.178604 0.699616 0.531880 -0.185642 
7.736000 0.618689 0.456431 0.211581 0.643216 0.474356 0.192697 0.664009 0.496434 0.224025 0.670989 0.497935 0.194010 0.670189 0.504326 0.163033 0.665385 0.517209 0.060874 0.659073 0.514523 -0.020461 0.675056 0.483797 -0.093666 0.723717 0.477964 0.107211 0.732024 0.438909 0.065612 0.739945 0.399814 0.023713 0.719349 0.379054 0.052523 0.698945 0.358397 0.081610 0.678780 0.337539 0.110878 0.681569 0.311348 0.108914 0.620772 0.504870 0.131535 0.606958 0.449198 0.128321 0.593109 0.393431 0.125523 0.615266 0.360271 0.135512 0.637520 0.327436 0.146012 0.660121 0.295046 0.156404 0.645403 0.276096 0.145554 0.719954 0.456652 -0.143427 0.732276 0.400604 -0.112673 0.738138 0.343790 -0.082789 0.732527 0.308017 -0.104442 0.725532 0.272270 -0.126133 0.717509 0.236643 -0.147472 0.702157 0.243060 -0.122262 0.654217 0.462617 -0.160590 0.646335 0.398749 -0.158621 0.642905 0.334538 -0.153947 0.661495 0.297912 -0.164057 0.679555 0.261418 -0.175140 0.696594 0.224585 -0.187565 0.670454 0.232707 -0.175002 0.702635 0.533679 -0.179911 
7.768000 0.626023 0.460575 0.215008 0.649828 0.477255 0.194129 0.673861 0.498638 0.223403 0.678641 0.499588 0.192936 0.678512 0.505178 0.161665 0.675632 0.515069 0.058901 0.671415 0.511391 -0.022783 0.684910 0.477954 -0.095958 0.730687 0.471586 0.105589 0.743305 0.435077 0.062738 0.755809 0.398608 0.019513 0.735805 0.377563 0.048490 0.715838 0.356567 0.077643 0.695805 0.335485 0.106765 0.699045 0.309368 0.104753 0.630707 0.505626 0.129440 0.616459 0.450279 0.123329 0.602661 0.394794 0.116953 0.626592 0.362274 0.126121 0.650392 0.330039 0.136993 0.673705 0.297832 0.149795 0.655679 0.281316 0.139950 0.727669 0.449386 -0.146924 0.735145 0.393732 -0.114654 0.738814 0.337864 -0.083716 0.732696 0.303551 -0.107441 0.725430 0.268860 -0.130502 0.717160 0.233808 -0.152144 0.702538 0.240023 -0.126519 0.662706 0.453696 -0.161329 0.648432 0.390815 -0.159121 0.637970 0.327449 -0.152791 0.657581 0.292116 -0.165154 0.676982 0.257375 -0.177772 0.694992 0.222296 -0.191721 0.668833 0.229390 -0.177927 0.710344 0.524920 -0.185275 
7.800000 0.614749 0.459032 0.206250 0.641018 0.476127 0.189077 0.664303 0.492082 0.222476 0.671229 0.496181 0.192695 0.669877 0.502588 0.161879 0.663000 0.516149 0.060124 0.665324 0.514548 -0.021311 0.680367 0.479865 -0.092687 0.723501 0.476881 0.103818 0.739730 0.437865 0.064358 0.755682 0.398680 0.024411 0.735215 0.375961 0.051577 0.714878 0.354028 0.079545 0.694620 0.332379 0.107679 0.699570 0.306673 0.105346 0.621152 0.505254 0.133109 0.607585 0.449994 0.125050 0.594861 0.394575 0.116302 0.620157 0.363512 0.126632 0.645460 0.332638 0.137909 0.670320 0.301664 0.150476 0.653843 0.283461 0.140861 0.724452 0.452085 -0.142939 0.732558 0.395375 -0.112377 0.737787 0.338306 -0.082574 0.728260 0.304270 -0.105572 0.719258 0.270320 -0.129453 0.711809 0.236336 -0.154290 0.697086 0.240131 -0.128231 0.659149 0.452676 -0.157038 0.644541 0.390107 -0.153987 0.631708 0.327091 -0.149957 0.651390 0.292545 -0.164196 0.670625 0.258488 -0.178606 0.689068 0.224066 -0.193310 0.662779 0.230387 -0.179422 0.700108 0.524957 -0.183672 
7.836000 0.618007 0.457930 0.208049 0.643801 0.476501 0.191692 0.666484 0.491757 0.225735 0.673378 0.497289 0.196177 0.672554 0.503775 0.165285 0.667300 0.517629 0.063341 0.670558 0.517510 -0.018206 0.685276 0.483869 -0.090492 0.725145 0.475771 0.107896 0.740269 0.437907 0.066878 0.755168 0.399827 0.025416 0.735047 0.376315 0.052198 0.714813 0.353875 0.079852 0.694480 0.331970 0.107737 0.700040 0.306365 0.106506 0.622640 0.507434 0.134707 0.606615 0.452531 0.129319 0.591063 0.397457 0.123541 0.616305 0.365745 0.131142 0.641749 0.334387 0.139535 0.666896 0.303197 0.149358 0.650147 0.286653 0.137576 0.729541 0.458541 -0.141839 0.736646 0.401585 -0.111713 0.738758 0.344114 -0.082930 0.731357 0.308593 -0.104474 0.723933 0.273145 -0.126486 0.717328 0.237788 -0.148945 0.703218 0.243448 -0.122899 0.662858 0.455687 -0.154168 0.647602 0.393025 -0.150180 0.636334 0.329659 -0.143995 0.656442 0.295108 -0.158183 0.676238 0.261309 -0.173172 0.694875 0.227148 -0.188590 0.668959 0.233352 -0.174058 0.700888 0.530002 -0.181980 
7.868000 0.620921 0.463416 0.206640 0.648217 0.480051 0.190655 0.672842 0.491281 0.224961 0.679831 0.497462 0.195557 0.679942 0.504049 0.164733 0.678073 0.517354 0.062686 0.674564 0.515496 -0.018764 0.686058 0.481500 -0.091191 0.733490 0.473175 0.109000 0.748469 0.431537 0.071883 0.764173 0.389770 0.034751 0.744193 0.365493 0.061002 0.723917 0.341799 0.087591 0.703401 0.318373 0.113997 0.715441 0.296218 0.106440 0.633913 0.504605 0.133461 0.621061 0.449204 0.124785 0.608777 0.393722 0.115517 0.632483 0.360934 0.124321 0.655902 0.328432 0.134773 0.678791 0.296023 0.146942 0.662654 0.279053 0.134947 0.727637 0.453075 -0.143102 0.734834 0.396509 -0.112153 0.738638 0.339220 -0.082721 0.730771 0.305590 -0.107041 0.722210 0.271891 -0.132058 0.714399 0.237907 -0.157873 0.699828 0.241171 -0.131583 0.661857 0.454729 -0.154802 0.647946 0.391750 -0.156141 0.637433 0.328269 -0.154686 0.654770 0.292694 -0.168922 0.672806 0.257224 -0.182420 0.690835 0.221741 -0.194925 0.664712 0.229413 -0.181806 0.703685 0.528297 -0.181733 
7.900000 0.616260 0.449263 0.197983 0.640326 0.472307 0.185056 0.662676 0.482748 0.221086 0.668518 0.494028 0.192973 0.667258 0.501843 0.162396 0.660653 0.520425 0.061236 0.662100 0.515791 -0.020464 0.679591 0.481036 -0.092138 0.724912 0.484779 0.103152 0.743790 0.441832 0.069485 0.762484 0.398676 0.035411 0.752559 0.370953 0.063899 0.742091 0.343878 0.092799 0.731191 0.317096 0.121628 0.732303 0.290955 0.119181 0.627063 0.519729 0.139000 0.611153 0.464677 0.135700 0.596083 0.409559 0.131292 0.610808 0.371670 0.138211 0.625400 0.333688 0.144521 0.639837 0.295540 0.150630 0.636351 0.272385 0.138426 0.725418 0.455072 -0.141979 0.734299 0.397761 -0.113097 0.740362 0.339999 -0.084875 0.731088 0.305298 -0.107020 0.722277 0.270709 -0.130209 0.714483 0.236092 -0.154388 0.701175 0.240043 -0.127647 0.660615 0.452370 -0.156564 0.646709 0.389588 -0.155146 0.634782 0.326381 -0.151609 0.653472 0.290859 -0.164358 0.672218 0.255514 -0.177604 0.690199 0.220022 -0.191019 0.664654 0.227567 -0.176685 0.697888 0.524636 -0.184648 
7.932000 0.634991 0.446918 0.219556 0.654361 0.469436 0.199611 0.683634 0.483783 0.228506 0.682407 0.492674 0.198983 0.680280 0.500730 0.168413 0.670298 0.519894 0.067527 0.662351 0.516994 -0.013756 0.676798 0.485882 -0.087370 0.732129 0.479516 0.108304 0.751114 0.440423 0.070242 0.769937 0.401088 0.031785 0.766164 0.374802 0.062877 0.762465 0.349540 0.094884 0.758870 0.324693 0.127122 0.757710 0.300580 0.116786 0.632695 0.510731 0.142629 0.617332 0.455534 0.138528 0.602362 0.400228 0.134121 0.615713 0.361302 0.137462 0.629153 0.322439 0.140379 0.642557 0.283466 0.143055 0.639827 0.257755 0.137897 0.720980 0.461588 -0.139384 0.733015 0.403854 -0.111941 0.738716 0.345242 -0.084993 0.731060 0.310182 -0.107262 0.723736 0.275302 -0.130703 0.717446 0.240357 -0.155153 0.703911 0.244553 -0.128439 0.654215 0.460951 -0.152312 0.645276 0.397230 -0.153944 0.640700 0.333069 -0.153100 0.658454 0.297081 -0.166380 0.676356 0.261209 -0.179254 0.693827 0.225158 -0.192516 0.668264 0.232433 -0.178198 0.690150 0.535287 -0.177596 
7.964000 0.640826 0.445372 0.214048 0.659828 0.467784 0.193655 0.687342 0.484922 0.222874 0.686781 0.492244 0.192911 0.684322 0.500695 0.162586 0.673657 0.520881 0.062211 0.669446 0.517395 -0.019186 0.683263 0.482416 -0.090678 0.732309 0.477851 0.105446 0.753827 0.438177 0.069569 0.775618 0.398537 0.033505 0.776049 0.374006 0.066280 0.776483 0.349872 0.099417 0.776936 0.325723 0.132419 0.776419 0.305028 0.116165 0.634538 0.509236 0.136060 0.622567 0.453139 0.132412 0.610950 0.396973 0.128350 0.621849 0.357237 0.131579 0.632770 0.317580 0.134622 0.643741 0.277858 0.137454 0.647381 0.252450 0.131424 0.726751 0.456222 -0.142150 0.733041 0.399297 -0.111681 0.736904 0.341579 -0.082913 0.727424 0.307741 -0.106352 0.719187 0.273665 -0.130911 0.713271 0.239085 -0.156323 0.699230 0.242041 -0.129788 0.660950 0.450997 -0.152855 0.645236 0.388388 -0.152640 0.632315 0.325250 -0.150189 0.650989 0.290622 -0.165433 0.670584 0.256804 -0.180174 0.690664 0.222975 -0.194004 0.664504 0.228723 -0.179862 0.691650 0.527324 -0.183618 
8.000000 0.626739 0.446747 0.216256 0.649228 0.467051 0.197255 0.677447 0.479849 0.227890 0.679030 0.487938 0.198158 0.675037 0.497511 0.168249 0.659488 0.521643 0.069144 0.661308 0.517210 -0.012728 0.679222 0.482541 -0.084731 0.724486 0.491353 0.113472 0.745657 0.453048 0.076097 0.766568 0.414566 0.038574 0.776890 0.391734 0.071022 0.787290 0.369064 0.103583 0.797716 0.346347 0.136003 0.800028 0.325497 0.120047 0.623353 0.516028 0.145605 0.609869 0.460224 0.144250 0.596569 0.404318 0.141969 0.610539 0.365553 0.141243 0.624831 0.326922 0.139865 0.639310 0.288287 0.138538 0.648784 0.263689 0.137953 0.725433 0.460071 -0.135933 0.732732 0.402062 -0.108103 0.736211 0.343516 -0.081153 0.728372 0.309016 -0.104077 0.722028 0.274659 -0.127945 0.717431 0.240552 -0.152563 0.702547 0.243864 -0.126348 0.660568 0.450407 -0.147678 0.645109 0.387760 -0.148403 0.632783 0.324657 -0.145780 0.654359 0.291908 -0.161393 0.675759 0.259613 -0.177400 0.696612 0.227077 -0.192320 0.670103 0.231094 -0.178084 0.685913 0.526863 -0.178568 
8.032000 0.635074 0.442413 0.233966 0.652511 0.460420 0.208407 0.685656 0.477787 0.230680 0.681020 0.481895 0.200448 0.679371 0.492463 0.170486 0.670869 0.520178 0.071150 0.668152 0.515820 -0.010767 0.682741 0.481756 -0.083786 0.728157 0.481614 0.119357 0.749316 0.445547 0.079830 0.770087 0.409215 0.040160 0.783775 0.388782 0.072941 0.797535 0.368675 0.105924 0.811236 0.348524 0.138817 0.817332 0.328379 0.122991 0.627482 0.513526 0.143126 0.610722 0.458613 0.141789 0.594027 0.403631 0.140857 0.609533 0.365567 0.138706 0.625264 0.327600 0.136485 0.641144 0.289659 0.134183 0.648490 0.264361 0.135277 0.726867 0.459097 -0.136721 0.732950 0.401263 -0.108602 0.734874 0.342700 -0.081407 0.728445 0.308141 -0.104749 0.722215 0.273801 -0.129080 0.716970 0.239488 -0.154411 0.702022 0.243735 -0.128466 0.661029 0.450963 -0.146461 0.645432 0.388282 -0.149577 0.633975 0.324992 -0.149244 0.654612 0.291910 -0.165019 0.675549 0.258781 -0.179921 0.696247 0.225524 -0.193963 0.669696 0.230259 -0.180108 0.690524 0.526496 -0.177815 
8.068000 0.633253 0.440318 0.231881 0.651195 0.456967 0.205805 0.685980 0.471925 0.227432 0.680835 0.476213 0.197317 0.677979 0.488150 0.168226 0.665977 0.520098 0.071074 0.662716 0.513037 -0.010340 0.681947 0.481553 -0.082864 0.724392 0.484287 0.120700 0.745166 0.449025 0.080318 0.765433 0.413620 0.039664 0.780286 0.393729 0.072145 0.795192 0.373465 0.104414 0.809369 0.352312 0.136086 0.814302 0.332597 0.119205 0.622065 0.515018 0.143120 0.606070 0.460071 0.138236 0.590330 0.404990 0.133825 0.607952 0.367758 0.131761 0.625548 0.330499 0.130756 0.643130 0.293111 0.130488 0.653031 0.268704 0.131754 0.729407 0.459477 -0.133028 0.736503 0.401008 -0.106073 0.737622 0.342010 -0.079890 0.729389 0.307532 -0.102808 0.722159 0.273119 -0.126661 0.717088 0.238617 -0.151422 0.703043 0.241669 -0.124903 0.663952 0.453340 -0.147799 0.648322 0.390803 -0.146400 0.636812 0.327651 -0.142609 0.656473 0.293909 -0.158415 0.675830 0.260251 -0.174780 0.694946 0.226484 -0.190758 0.668948 0.231723 -0.176210 0.695403 0.531394 -0.172451 
8.104000 0.642290 0.438245 0.235228 0.660971 0.450116 0.207133 0.695685 0.467879 0.226686 0.691129 0.467252 0.196180 0.687898 0.480931 0.167917 0.674704 0.518564 0.073061 0.672721 0.513996 -0.008607 0.685081 0.479113 -0.081051 0.728013 0.479742 0.126156 0.752336 0.443088 0.089220 0.776569 0.406430 0.052187 0.789663 0.389677 0.087291 0.802740 0.372801 0.122360 0.815721 0.355747 0.157366 0.824904 0.335160 0.143688 0.626424 0.512257 0.142095 0.605837 0.459705 0.131283 0.585120 0.407074 0.121046 0.604836 0.371017 0.122614 0.624413 0.334890 0.124876 0.643940 0.298654 0.127380 0.654755 0.274624 0.128245 0.727622 0.454606 -0.134305 0.733363 0.396888 -0.105645 0.736505 0.338589 -0.078337 0.728791 0.305288 -0.103116 0.720943 0.271905 -0.128520 0.714681 0.238251 -0.154748 0.699366 0.240168 -0.128796 0.661852 0.447813 -0.142921 0.645248 0.385478 -0.145817 0.631955 0.322321 -0.146077 0.652284 0.289530 -0.163478 0.673323 0.257388 -0.179781 0.694436 0.224943 -0.194771 0.667521 0.228912 -0.181217 0.690486 0.525400 -0.173545 
8.136000 0.651593 0.433306 0.250572 0.664321 0.436631 0.217306 0.702510 0.456522 0.224468 0.691837 0.448656 0.196608 0.689907 0.465742 0.170028 0.680084 0.515961 0.080446 0.684094 0.514276 -0.001560 0.687432 0.480090 -0.076006 0.731129 0.472612 0.132007 0.759336 0.430228 0.105705 0.787628 0.387991 0.079468 0.800219 0.368863 0.113593 0.812890 0.349452 0.147534 0.825581 0.329884 0.181446 0.834718 0.305114 0.181687 0.634435 0.512455 0.151542 0.611252 0.461136 0.140443 0.588079 0.409897 0.128979 0.606303 0.373115 0.128309 0.624559 0.336353 0.127381 0.642835 0.299596 0.126429 0.653991 0.275756 0.127862 0.723285 0.452545 -0.132802 0.731598 0.396095 -0.102448 0.736283 0.339016 -0.073133 0.728592 0.307416 -0.099972 0.721491 0.275753 -0.127595 0.715175 0.244059 -0.155861 0.700819 0.242015 -0.129441 0.656679 0.454101 -0.137084 0.642636 0.391287 -0.142062 0.633635 0.327543 -0.142430 0.651687 0.294047 -0.160623 0.671124 0.260906 -0.177746 0.691204 0.227783 -0.193759 0.665019 0.232515 -0.179596 0.692212 0.524220 -0.170172 
8.168000 0.646552 0.435182 0.251116 0.659458 0.439011 0.217975 0.697331 0.459431 0.225614 0.686977 0.451683 0.197605 0.684954 0.468465 0.170847 0.674707 0.518500 0.081291 0.676941 0.514815 -0.000428 0.684027 0.477930 -0.072712 0.727829 0.473677 0.128941 0.755996 0.428424 0.107379 0.784567 0.383389 0.085984 0.799410 0.363237 0.118662 0.814360 0.343217 0.151341 0.829372 0.323185 0.184106 0.843406 0.301313 0.179363 0.633992 0.517648 0.155302 0.612823 0.464473 0.151189 0.591850 0.411447 0.146520 0.608860 0.374516 0.140345 0.625164 0.337494 0.133555 0.641156 0.300477 0.126637 0.651363 0.276257 0.128592 0.722401 0.449185 -0.127217 0.730367 0.391767 -0.098922 0.735453 0.333952 -0.070983 0.725996 0.301678 -0.096361 0.717329 0.269593 -0.122565 0.709909 0.237636 -0.149619 0.696434 0.239694 -0.122640 0.656239 0.448408 -0.133377 0.640179 0.385976 -0.135514 0.627550 0.322807 -0.135206 0.647544 0.290380 -0.153523 0.667497 0.258426 -0.171487 0.687123 0.226164 -0.188854 0.661291 0.230017 -0.173280 0.693690 0.519249 -0.167125 
8.204000 0.653552 0.431699 0.251922 0.665560 0.435606 0.218458 0.704525 0.454089 0.225332 0.692923 0.447418 0.197544 0.691779 0.464755 0.171172 0.684301 0.516477 0.082658 0.679076 0.513039 0.001175 0.684354 0.476242 -0.071044 0.732522 0.471847 0.135780 0.760455 0.426234 0.114882 0.788067 0.380390 0.093959 0.802823 0.361829 0.127423 0.817533 0.343396 0.160987 0.832183 0.325053 0.194577 0.852680 0.311501 0.185041 0.634726 0.514779 0.151022 0.611208 0.462534 0.147339 0.587729 0.410268 0.144097 0.605903 0.373856 0.138607 0.623986 0.337401 0.133072 0.642006 0.300902 0.127406 0.651672 0.276421 0.128870 0.721014 0.444855 -0.125099 0.730267 0.387028 -0.097939 0.738885 0.329110 -0.071271 0.732287 0.297889 -0.098729 0.724712 0.266786 -0.126044 0.715466 0.235956 -0.152671 0.702712 0.237947 -0.125332 0.656642 0.448500 -0.132635 0.642415 0.385786 -0.136285 0.630149 0.322522 -0.137312 0.650203 0.290179 -0.155527 0.670902 0.258094 -0.173194 0.691168 0.225675 -0.191322 0.666066 0.229160 -0.175068 0.695536 0.519889 -0.164235 
8.236000 0.648368 0.439533 0.247331 0.664488 0.443510 0.215661 0.702949 0.460203 0.227749 0.694555 0.454465 0.198631 0.690956 0.471678 0.172539 0.675235 0.522397 0.084986 0.674099 0.519403 0.003544 0.677100 0.481415 -0.067538 0.725224 0.476321 0.135271 0.754137 0.429063 0.119911 0.782820 0.381582 0.104615 0.796256 0.361121 0.137657 0.809378 0.340706 0.170827 0.822325 0.320242 0.204105 0.840774 0.305197 0.192843 0.627887 0.519022 0.154903 0.603247 0.470311 0.136795 0.578420 0.421435 0.119615 0.596700 0.384623 0.119406 0.614617 0.347654 0.119683 0.632349 0.310585 0.119961 0.641123 0.285819 0.122098 0.712112 0.447276 -0.120902 0.723182 0.390761 -0.091222 0.732217 0.333592 -0.062269 0.725952 0.302772 -0.090321 0.718971 0.272202 -0.119121 0.711904 0.241771 -0.148698 0.698794 0.241439 -0.121445 0.646599 0.455024 -0.128378 0.633964 0.391918 -0.130535 0.623833 0.328161 -0.131935 0.643573 0.295791 -0.150817 0.664716 0.263989 -0.168906 0.686352 0.232112 -0.186698 0.661091 0.234885 -0.170733 0.693400 0.522023 -0.160982 
8.268000 0.644869 0.433039 0.250941 0.661266 0.439713 0.219864 0.699177 0.456493 0.233493 0.691287 0.452693 0.203914 0.689947 0.469776 0.177373 0.681670 0.520470 0.088257 0.673845 0.517664 0.007109 0.678415 0.482012 -0.065211 0.729599 0.475069 0.140970 0.759860 0.428273 0.126472 0.789947 0.381123 0.111991 0.801974 0.355339 0.141860 0.812742 0.329622 0.172195 0.822624 0.303575 0.202839 0.829047 0.285313 0.185063 0.630964 0.520336 0.155662 0.606165 0.471872 0.137349 0.581313 0.423282 0.120039 0.599368 0.386477 0.121917 0.616970 0.349483 0.123173 0.634383 0.312409 0.123838 0.640793 0.286852 0.124577 0.714898 0.449466 -0.118551 0.727054 0.393064 -0.088677 0.735576 0.336073 -0.059756 0.731091 0.305242 -0.088124 0.725793 0.274432 -0.116779 0.720205 0.243656 -0.145668 0.708776 0.243170 -0.117669 0.649312 0.458240 -0.127922 0.640661 0.394833 -0.133836 0.635824 0.330889 -0.136616 0.654835 0.297314 -0.153281 0.674833 0.263761 -0.168462 0.695111 0.230181 -0.182788 0.670336 0.235009 -0.166141 0.693032 0.524746 -0.158138 
8.304000 0.645265 0.427336 0.243726 0.664504 0.438123 0.215565 0.701114 0.452087 0.234819 0.695999 0.452689 0.204401 0.694547 0.469369 0.177588 0.685493 0.518520 0.087567 0.671080 0.517065 0.006931 0.675830 0.489781 -0.069741 0.732404 0.470520 0.138836 0.764233 0.424477 0.126395 0.795370 0.378097 0.113837 0.804163 0.350763 0.143199 0.813461 0.323422 0.172412 0.822950 0.296050 0.201541 0.821374 0.275057 0.185590 0.641223 0.522081 0.159456 0.611651 0.475389 0.143940 0.582046 0.428695 0.128556 0.600658 0.392064 0.128051 0.619285 0.355388 0.127571 0.637923 0.318601 0.127106 0.643313 0.292893 0.124857 0.711680 0.472483 -0.130531 0.723232 0.423589 -0.090438 0.733958 0.374171 -0.050803 0.734454 0.337500 -0.071560 0.735462 0.300743 -0.092627 0.737129 0.263882 -0.113861 0.734293 0.235213 -0.104556 0.647107 0.464293 -0.131629 0.632931 0.402546 -0.120577 0.618912 0.340561 -0.109993 0.635222 0.307336 -0.130634 0.652021 0.274554 -0.151549 0.669155 0.241705 -0.172681 0.660120 0.232634 -0.145434 0.673309 0.540430 -0.160835 
8.336000 0.644789 0.428059 0.243351 0.664171 0.438561 0.215182 0.700669 0.452652 0.234487 0.695709 0.452930 0.204039 0.693597 0.470047 0.177586 0.682492 0.519826 0.088248 0.673084 0.519216 0.006907 0.676510 0.488749 -0.068430 0.732433 0.469605 0.134627 0.765882 0.424025 0.124774 0.798870 0.378155 0.114726 0.807730 0.348376 0.141830 0.816629 0.318583 0.168857 0.825436 0.288499 0.195851 0.834509 0.270539 0.178786 0.643023 0.519138 0.162871 0.611697 0.474636 0.144382 0.580086 0.430220 0.126434 0.598826 0.393679 0.127055 0.617596 0.357099 0.127478 0.636368 0.320420 0.127659 0.640736 0.294495 0.125731 0.710720 0.471796 -0.130282 0.722500 0.423820 -0.089098 0.732657 0.375431 -0.048005 0.730941 0.338118 -0.067470 0.729387 0.300764 -0.087098 0.728228 0.263351 -0.106839 0.734946 0.235949 -0.095928 0.647424 0.456775 -0.126917 0.630250 0.398254 -0.106236 0.613998 0.339499 -0.086131 0.630723 0.312046 -0.113512 0.647087 0.284643 -0.141213 0.663424 0.257159 -0.169053 0.653834 0.239791 -0.146315 0.661523 0.535518 -0.159570 
8.368000 0.645227 0.425112 0.244979 0.664927 0.436377 0.217320 0.702726 0.446067 0.236756 0.697319 0.449249 0.206547 0.696672 0.466068 0.179679 0.690140 0.515401 0.089094 0.679765 0.515005 0.007647 0.682686 0.486286 -0.068996 0.736844 0.464825 0.137707 0.769745 0.419924 0.124141 0.802804 0.375257 0.110689 0.809749 0.345630 0.138098 0.816985 0.316129 0.165679 0.824432 0.286804 0.193445 0.835590 0.270828 0.175742 0.647610 0.516362 0.161994 0.613621 0.473325 0.145043 0.579570 0.430392 0.128134 0.598735 0.394091 0.128094 0.617765 0.357703 0.127966 0.636679 0.321207 0.127914 0.640597 0.295203 0.126091 0.716156 0.471930 -0.131991 0.724393 0.425615 -0.088344 0.732093 0.379081 -0.044905 0.732516 0.341316 -0.063544 0.733252 0.303465 -0.082222 0.733600 0.265493 -0.100784 0.738805 0.236067 -0.096197 0.653626 0.455312 -0.128103 0.631906 0.399528 -0.104833 0.611097 0.343630 -0.081288 0.628132 0.316728 -0.108977 0.645292 0.289621 -0.136421 0.662319 0.262314 -0.163988 0.654120 0.241565 -0.143591 0.664671 0.534463 -0.159062 
8.400000 0.641630 0.420493 0.249359 0.661164 0.434807 0.223036 0.698947 0.442496 0.243428 0.693394 0.448953 0.213775 0.691552 0.465989 0.187219 0.682260 0.515942 0.097662 0.668852 0.516375 0.017008 0.678397 0.494442 -0.060692 0.732539 0.474570 0.151339 0.763863 0.429549 0.134183 0.795348 0.384506 0.117277 0.804408 0.350014 0.138197 0.813951 0.315795 0.159062 0.823710 0.281468 0.179846 0.830458 0.258656 0.168272 0.631362 0.510532 0.164710 0.612585 0.467358 0.131647 0.594028 0.423977 0.098733 0.606584 0.386100 0.109024 0.619011 0.348226 0.119675 0.631243 0.310219 0.130494 0.640927 0.286022 0.126472 0.716183 0.490688 -0.122701 0.731952 0.442624 -0.083127 0.742875 0.393602 -0.042732 0.740174 0.353005 -0.053641 0.738218 0.312496 -0.065269 0.737096 0.271924 -0.077733 0.741806 0.245990 -0.092511 0.655091 0.463689 -0.122444 0.637729 0.417687 -0.080492 0.624806 0.371555 -0.038139 0.640160 0.339464 -0.060946 0.654897 0.306811 -0.083494 0.668543 0.273573 -0.106294 0.660502 0.244470 -0.110236 0.651635 0.542904 -0.147918 
8.432000 0.641723 0.415777 0.247559 0.660832 0.431058 0.221482 0.697616 0.441314 0.242636 0.692279 0.447089 0.212808 0.692091 0.464710 0.186697 0.688403 0.516357 0.098142 0.681110 0.518598 0.016504 0.679018 0.495974 -0.061999 0.734652 0.472981 0.154696 0.765289 0.428673 0.135185 0.795955 0.384488 0.115550 0.804799 0.350870 0.137314 0.813948 0.317211 0.158967 0.823261 0.283583 0.180526 0.829375 0.260715 0.168857 0.634918 0.509862 0.163409 0.615363 0.467684 0.129781 0.595674 0.425529 0.096268 0.608294 0.388309 0.108170 0.620552 0.350951 0.120088 0.632521 0.313483 0.131983 0.640636 0.288786 0.127601 0.706795 0.491763 -0.129149 0.726839 0.445092 -0.090142 0.743113 0.397778 -0.049694 0.738228 0.356604 -0.056907 0.733189 0.315522 -0.064773 0.728277 0.274433 -0.073617 0.734737 0.248811 -0.088274 0.647420 0.464849 -0.119617 0.633982 0.418531 -0.076785 0.622737 0.372201 -0.033848 0.639588 0.339621 -0.054675 0.656033 0.306850 -0.075593 0.671769 0.273713 -0.096856 0.660616 0.245589 -0.098969 0.640906 0.544648 -0.144821 
8.468000 0.633406 0.406879 0.219452 0.661288 0.425682 0.207373 0.684592 0.431207 0.244012 0.692679 0.441947 0.216259 0.690754 0.460814 0.191215 0.683636 0.515956 0.105281 0.684858 0.521574 0.023753 0.678585 0.494042 -0.052296 0.733965 0.481851 0.164504 0.765190 0.437835 0.144930 0.796206 0.393698 0.125135 0.800452 0.359371 0.147186 0.804971 0.325127 0.169348 0.809921 0.291073 0.191673 0.820963 0.277802 0.171745 0.625812 0.489346 0.161152 0.602802 0.468553 0.112732 0.580081 0.448083 0.063953 0.594167 0.409813 0.059622 0.607721 0.371495 0.055321 0.620822 0.333260 0.051040 0.636738 0.312386 0.053169 0.702612 0.487032 -0.120642 0.723588 0.436033 -0.088259 0.741519 0.383589 -0.055025 0.733645 0.342180 -0.054106 0.727755 0.300415 -0.055539 0.724016 0.258467 -0.059306 0.736323 0.242048 -0.081630 0.643507 0.457498 -0.104235 0.634058 0.412568 -0.057599 0.629501 0.367990 -0.011003 0.646538 0.334846 -0.030936 0.663488 0.301847 -0.051311 0.679955 0.268490 -0.072163 0.674616 0.238624 -0.071463 0.634589 0.537410 -0.135630 
8.500000 0.638494 0.397142 0.209719 0.663997 0.421668 0.204611 0.676794 0.429664 0.245697 0.688625 0.443244 0.220678 0.689314 0.461923 0.195408 0.691222 0.516331 0.108670 0.690300 0.520771 0.027106 0.683327 0.491982 -0.048237 0.738140 0.484362 0.171528 0.766894 0.439029 0.151035 0.795831 0.393727 0.130626 0.802311 0.358196 0.150399 0.808803 0.322824 0.170342 0.815337 0.287418 0.190408 0.828684 0.270224 0.175532 0.630938 0.491235 0.162445 0.612985 0.465218 0.114438 0.595117 0.439263 0.066338 0.608317 0.400589 0.062113 0.622310 0.362447 0.057121 0.637278 0.324457 0.050649 0.652098 0.304329 0.042192 0.707251 0.482963 -0.116374 0.726543 0.428346 -0.089133 0.740209 0.371727 -0.060398 0.734994 0.330285 -0.053656 0.731250 0.288422 -0.048561 0.730474 0.246078 -0.046253 0.741608 0.230247 -0.069587 0.646624 0.455040 -0.098930 0.637921 0.407996 -0.053944 0.637196 0.361612 -0.008813 0.654414 0.327049 -0.025589 0.671899 0.293046 -0.043483 0.688888 0.258819 -0.062252 0.680455 0.229757 -0.060994 0.640434 0.535916 -0.131951 
8.536000 0.640130 0.382397 0.198477 0.661438 0.411121 0.198032 0.672062 0.414977 0.240377 0.681983 0.433879 0.218149 0.682094 0.454479 0.194363 0.682267 0.517275 0.113822 0.683680 0.521856 0.032115 0.680372 0.488415 -0.041656 0.731980 0.488166 0.176020 0.762220 0.443812 0.156175 0.792709 0.399898 0.136309 0.799546 0.368121 0.160724 0.806834 0.335901 0.184778 0.814380 0.303672 0.208187 0.827589 0.293288 0.187876 0.626375 0.486251 0.169491 0.612711 0.458106 0.121469 0.598576 0.430194 0.073655 0.608419 0.390845 0.079412 0.618591 0.351492 0.084123 0.629659 0.312380 0.087804 0.646492 0.307678 0.068038 0.704657 0.478531 -0.109655 0.725612 0.423311 -0.086465 0.739891 0.367283 -0.058565 0.737647 0.326232 -0.049385 0.735353 0.285182 -0.039971 0.736144 0.243503 -0.034217 0.746931 0.225555 -0.056323 0.648553 0.444718 -0.089318 0.643099 0.401434 -0.039318 0.643945 0.358625 0.010390 0.661547 0.324821 -0.007927 0.678731 0.291606 -0.027828 0.694717 0.257893 -0.048974 0.685492 0.229151 -0.046221 0.640196 0.523824 -0.132575 
8.568000 0.672622 0.373554 0.210733 0.682023 0.408065 0.210094 0.687229 0.416646 0.252628 0.691297 0.437286 0.230072 0.691064 0.456038 0.204632 0.691114 0.511355 0.117788 0.694391 0.516293 0.036437 0.685000 0.485610 -0.037597 0.734114 0.487427 0.186404 0.763214 0.444424 0.161825 0.792264 0.401449 0.137136 0.802807 0.369643 0.160487 0.813549 0.337710 0.183691 0.824519 0.305953 0.206595 0.837913 0.296479 0.185944 0.629230 0.474734 0.161085 0.624450 0.440021 0.115264 0.619944 0.405074 0.069375 0.630031 0.365188 0.071103 0.640501 0.325256 0.073248 0.650933 0.285275 0.075612 0.669820 0.272397 0.062458 0.704748 0.476550 -0.107076 0.727416 0.419582 -0.089121 0.742914 0.361835 -0.064413 0.742869 0.320913 -0.054649 0.741503 0.280003 -0.043615 0.740485 0.238565 -0.036714 0.749763 0.219602 -0.058343 0.648408 0.445731 -0.085450 0.645781 0.397417 -0.040637 0.650176 0.349680 0.002885 0.667792 0.316693 -0.016312 0.684920 0.283965 -0.036690 0.700740 0.251276 -0.058111 0.687869 0.226923 -0.045172 0.632532 0.520290 -0.120325 
8.600000 0.667417 0.371185 0.196142 0.675780 0.405746 0.200102 0.684146 0.407949 0.243108 0.685846 0.431846 0.223742 0.684473 0.452203 0.199920 0.681106 0.512824 0.118045 0.686390 0.519078 0.036894 0.684551 0.488905 -0.038048 0.730631 0.489113 0.182652 0.759164 0.446060 0.157440 0.787931 0.403193 0.132150 0.800546 0.373173 0.156923 0.813144 0.343027 0.181634 0.825801 0.312847 0.205987 0.838762 0.303022 0.185273 0.626127 0.471172 0.167143 0.624607 0.439543 0.119205 0.622512 0.407949 0.071236 0.633543 0.368546 0.069143 0.644612 0.329198 0.066788 0.655983 0.290031 0.064247 0.670696 0.280939 0.044327 0.710385 0.482204 -0.105796 0.731571 0.424472 -0.089024 0.744640 0.365626 -0.066326 0.744702 0.324251 -0.058386 0.743661 0.283171 -0.048920 0.743853 0.241695 -0.041538 0.753212 0.220366 -0.060791 0.653434 0.448106 -0.089118 0.648481 0.400129 -0.044196 0.651093 0.353065 0.000208 0.669106 0.319885 -0.019004 0.686545 0.286949 -0.039237 0.702730 0.253241 -0.060499 0.693216 0.226930 -0.048962 0.640233 0.523718 -0.125343 
8.636000 0.695267 0.369447 0.212948 0.690946 0.404924 0.214527 0.691785 0.412103 0.257663 0.688148 0.434163 0.236426 0.687117 0.452713 0.210898 0.684149 0.507446 0.123812 0.692473 0.513390 0.042863 0.690574 0.484543 -0.032866 0.727409 0.481848 0.191806 0.761682 0.442845 0.167188 0.795599 0.403579 0.142249 0.806945 0.369350 0.161656 0.817992 0.334933 0.181074 0.828900 0.300336 0.200140 0.839763 0.292762 0.177416 0.621648 0.471169 0.166500 0.625360 0.429847 0.126347 0.629654 0.388178 0.086333 0.642174 0.348799 0.083085 0.654539 0.309375 0.080653 0.666287 0.269719 0.078731 0.677022 0.266133 0.054924 0.715404 0.481675 -0.101345 0.733517 0.422003 -0.090522 0.741706 0.361586 -0.070553 0.748068 0.322082 -0.057429 0.751768 0.282496 -0.043309 0.755105 0.241742 -0.035250 0.766865 0.223494 -0.056438 0.660974 0.441674 -0.083108 0.656652 0.393511 -0.037739 0.659909 0.347249 0.006836 0.677970 0.317815 -0.017522 0.694781 0.287829 -0.042322 0.712458 0.257885 -0.067005 0.705263 0.232062 -0.053432 0.638843 0.518790 -0.115479 
8.668000 0.648875 0.357359 0.177012 0.651135 0.391878 0.186195 0.652456 0.389532 0.230010 0.653364 0.415878 0.214089 0.659450 0.437769 0.192375 0.681847 0.504957 0.119403 0.694881 0.512303 0.039511 0.694711 0.481718 -0.034577 0.719184 0.482836 0.191970 0.755176 0.446240 0.165968 0.791260 0.409591 0.140127 0.806052 0.375457 0.157590 0.820546 0.341231 0.175061 0.834939 0.306951 0.192510 0.844042 0.299060 0.169080 0.619583 0.461363 0.156003 0.619547 0.424188 0.112283 0.619209 0.387045 0.068936 0.640058 0.351939 0.067982 0.661359 0.316940 0.063807 0.682288 0.281679 0.059365 0.677557 0.277465 0.033769 0.723235 0.474424 -0.101265 0.740233 0.413669 -0.092198 0.744757 0.352292 -0.071869 0.750747 0.313055 -0.057744 0.755019 0.273960 -0.041670 0.756393 0.234463 -0.027126 0.769452 0.212590 -0.043310 0.663933 0.440341 -0.084741 0.661116 0.390659 -0.040074 0.668342 0.342817 0.001524 0.682862 0.311240 -0.021134 0.698231 0.280431 -0.044535 0.716625 0.250353 -0.067598 0.706472 0.229211 -0.048626 0.649757 0.518440 -0.120097 
8.700000 0.642562 0.353367 0.166932 0.646544 0.387340 0.177513 0.644836 0.383589 0.221306 0.648583 0.410318 0.206506 0.655850 0.432959 0.186000 0.682768 0.503216 0.118092 0.693194 0.512493 0.038039 0.695489 0.482060 -0.036210 0.718290 0.481062 0.191750 0.754458 0.445157 0.165203 0.790492 0.409099 0.138720 0.805929 0.375403 0.156316 0.821220 0.341615 0.173885 0.836402 0.307771 0.191349 0.845043 0.299831 0.167762 0.621115 0.457205 0.152340 0.621506 0.421623 0.107400 0.621236 0.386023 0.062963 0.644228 0.352428 0.065460 0.666631 0.318251 0.064538 0.687839 0.283506 0.062783 0.677482 0.277169 0.039338 0.726833 0.473992 -0.101492 0.743561 0.413319 -0.090832 0.747514 0.352116 -0.070128 0.752941 0.312987 -0.055470 0.756021 0.273912 -0.038803 0.755181 0.234288 -0.024802 0.767886 0.211706 -0.040274 0.666421 0.440785 -0.087854 0.660800 0.390157 -0.044769 0.665347 0.341338 -0.003320 0.682171 0.308515 -0.022621 0.699656 0.276587 -0.043191 0.719760 0.245313 -0.063665 0.704609 0.227843 -0.044379 0.653485 0.522595 -0.121120 
8.736000 0.664834 0.350619 0.217407 0.669144 0.386102 0.218802 0.666750 0.393611 0.261789 0.671064 0.415472 0.240470 0.675858 0.436319 0.217254 0.695657 0.498863 0.138218 0.707524 0.508647 0.058013 0.701450 0.484836 -0.019058 0.722896 0.487018 0.217420 0.756537 0.445474 0.196277 0.790372 0.403985 0.175270 0.808270 0.367231 0.180463 0.826110 0.330535 0.185498 0.843962 0.293760 0.190371 0.852880 0.273349 0.176159 0.637272 0.444559 0.166500 0.626153 0.401871 0.129477 0.615086 0.359200 0.092197 0.643743 0.329808 0.091577 0.672118 0.300537 0.091019 0.699761 0.271152 0.090433 0.687443 0.260744 0.069608 0.722567 0.485313 -0.088795 0.738970 0.424110 -0.083800 0.745166 0.362008 -0.068352 0.752266 0.321874 -0.057524 0.758998 0.282069 -0.045950 0.764983 0.241465 -0.038401 0.778185 0.224474 -0.059658 0.668090 0.446303 -0.070218 0.664957 0.395523 -0.027133 0.669461 0.345938 0.013777 0.686052 0.317098 -0.012394 0.702538 0.288238 -0.038880 0.718385 0.259020 -0.065757 0.710510 0.245416 -0.040015 0.649819 0.527379 -0.098043 
8.768000 0.668975 0.353092 0.219189 0.672938 0.388592 0.221079 0.668610 0.395612 0.264048 0.673660 0.417670 0.243116 0.678370 0.437461 0.219123 0.697898 0.496171 0.137607 0.710401 0.504444 0.057621 0.703197 0.481133 -0.019245 0.722961 0.486079 0.217937 0.757967 0.446036 0.196199 0.792491 0.405573 0.174125 0.809337 0.368379 0.179067 0.826068 0.331202 0.184071 0.842926 0.294098 0.189231 0.853402 0.272983 0.177448 0.637618 0.442479 0.162845 0.626261 0.399910 0.125451 0.614794 0.356986 0.088222 0.643400 0.327567 0.085437 0.671934 0.298477 0.082809 0.699741 0.269400 0.080050 0.683985 0.256328 0.063488 0.722793 0.482656 -0.089428 0.736260 0.420763 -0.082100 0.744664 0.359499 -0.067876 0.750922 0.318988 -0.058243 0.756417 0.279269 -0.046093 0.760252 0.238824 -0.036209 0.770800 0.221978 -0.059153 0.670533 0.443125 -0.071688 0.669312 0.393505 -0.029147 0.671485 0.344460 0.013400 0.686432 0.314170 -0.011786 0.700004 0.283994 -0.037855 0.714766 0.253975 -0.064260 0.706292 0.248784 -0.035869 0.650863 0.522915 -0.097548 
8.804000 0.670719 0.349744 0.222066 0.675694 0.385161 0.222714 0.672116 0.393834 0.265380 0.677541 0.415063 0.243671 0.681376 0.435681 0.220023 0.698565 0.497371 0.139413 0.709327 0.508951 0.059592 0.703993 0.483245 -0.016542 0.724915 0.483319 0.218523 0.761371 0.445018 0.195590 0.797725 0.406429 0.172421 0.814352 0.369043 0.177685 0.830441 0.331615 0.183154 0.846221 0.294002 0.188699 0.855490 0.272481 0.176618 0.640672 0.440423 0.161705 0.627800 0.399024 0.123397 0.614604 0.357164 0.085411 0.643163 0.327686 0.083813 0.670947 0.297985 0.083046 0.697399 0.267838 0.082932 0.680324 0.253576 0.068889 0.724752 0.483879 -0.086384 0.739810 0.422522 -0.081466 0.745661 0.360621 -0.066817 0.751158 0.319948 -0.057404 0.756091 0.279792 -0.046441 0.759131 0.238887 -0.038528 0.769862 0.222172 -0.061677 0.672291 0.441922 -0.066525 0.667970 0.390535 -0.023823 0.671593 0.340685 0.017396 0.685769 0.310771 -0.008954 0.699989 0.280784 -0.035398 0.715437 0.250710 -0.061496 0.705988 0.250169 -0.033064 0.654299 0.522524 -0.097738 
8.836000 0.675508 0.352753 0.228974 0.683301 0.387664 0.228937 0.677517 0.398040 0.270973 0.686133 0.417994 0.249089 0.689005 0.437573 0.224473 0.703295 0.495964 0.140997 0.715430 0.507367 0.061148 0.707081 0.484033 -0.015742 0.727464 0.484913 0.221281 0.764471 0.447917 0.197431 0.800993 0.410618 0.173148 0.816612 0.372743 0.176132 0.832297 0.334924 0.179389 0.848130 0.297161 0.182895 0.856734 0.272696 0.178127 0.646853 0.437170 0.164107 0.632873 0.388495 0.136428 0.618819 0.339590 0.108797 0.645343 0.308880 0.102472 0.671767 0.278729 0.095835 0.697351 0.248950 0.088887 0.678305 0.236242 0.075959 0.726601 0.485430 -0.085968 0.740670 0.423919 -0.080426 0.746089 0.361635 -0.065352 0.750619 0.320816 -0.056064 0.753966 0.279993 -0.046124 0.757230 0.238768 -0.039333 0.765471 0.221695 -0.063122 0.672021 0.445432 -0.065662 0.667346 0.393211 -0.023920 0.670199 0.342634 0.016077 0.684629 0.310934 -0.007686 0.698572 0.278983 -0.031568 0.713951 0.247257 -0.054864 0.705657 0.251010 -0.026037 0.655233 0.529402 -0.093130 
8.868000 0.676639 0.354307 0.228266 0.684785 0.389126 0.229177 0.678550 0.398506 0.271408 0.687651 0.418879 0.250125 0.687677 0.439358 0.226153 0.692954 0.501090 0.144303 0.704814 0.514049 0.065024 0.702062 0.486965 -0.010212 0.725182 0.486130 0.220977 0.763051 0.450095 0.196685 0.800922 0.413862 0.172265 0.814861 0.375277 0.175057 0.828695 0.336755 0.178399 0.842828 0.298405 0.182407 0.840051 0.272221 0.183398 0.642508 0.437044 0.166585 0.635900 0.389058 0.135040 0.629237 0.340603 0.103886 0.654404 0.309398 0.094805 0.678427 0.277717 0.086647 0.700581 0.245332 0.079628 0.679466 0.232852 0.070175 0.724368 0.486445 -0.079559 0.741297 0.426544 -0.068547 0.751719 0.365237 -0.051190 0.753097 0.323696 -0.045057 0.754223 0.281756 -0.040513 0.753386 0.239766 -0.040710 0.763183 0.221579 -0.062886 0.672141 0.444787 -0.060195 0.666005 0.393627 -0.016561 0.666148 0.343616 0.025036 0.684953 0.314922 0.000247 0.699117 0.285300 -0.026603 0.711488 0.255225 -0.054220 0.703084 0.254781 -0.025406 0.654651 0.525980 -0.094380 
8.904000 0.677898 0.357026 0.229256 0.686097 0.391841 0.229656 0.680202 0.401753 0.271813 0.689156 0.421836 0.250197 0.690891 0.441704 0.225791 0.701420 0.500945 0.142706 0.714348 0.513893 0.063631 0.708378 0.489505 -0.012443 0.732178 0.486351 0.220027 0.769580 0.452843 0.191629 0.807221 0.419362 0.163332 0.818410 0.380197 0.168814 0.829866 0.341209 0.174720 0.841685 0.302394 0.180987 0.839570 0.276159 0.181734 0.649562 0.438691 0.166135 0.639779 0.390967 0.135068 0.629825 0.342694 0.104641 0.653573 0.310840 0.094186 0.676509 0.278594 0.084883 0.697792 0.245716 0.077208 0.675433 0.232969 0.071871 0.729639 0.490290 -0.082118 0.746104 0.430349 -0.071195 0.756429 0.369163 -0.053942 0.756625 0.327534 -0.048444 0.756043 0.286048 -0.042984 0.753785 0.244046 -0.041392 0.760378 0.225573 -0.064625 0.675669 0.450242 -0.063184 0.669727 0.400280 -0.018575 0.670356 0.352068 0.024400 0.686337 0.322766 -0.001498 0.700483 0.292802 -0.027861 0.711502 0.261663 -0.055099 0.704439 0.261425 -0.025841 0.656650 0.529932 -0.091245 
8.936000 0.685812 0.355476 0.229558 0.693670 0.390368 0.230122 0.688098 0.399965 0.272389 0.696653 0.420292 0.250833 0.698394 0.440089 0.226329 0.708867 0.499199 0.142909 0.719878 0.511316 0.063050 0.713130 0.487969 -0.014056 0.737154 0.485972 0.221474 0.773229 0.450842 0.193491 0.809052 0.415521 0.165193 0.818720 0.375816 0.170406 0.828715 0.336387 0.176165 0.839061 0.297030 0.182328 0.837086 0.270722 0.182006 0.654615 0.439030 0.167487 0.643050 0.390911 0.137727 0.631356 0.342440 0.108009 0.653964 0.310228 0.095781 0.676654 0.278185 0.084147 0.698398 0.245722 0.073842 0.676138 0.232143 0.070291 0.733467 0.489693 -0.084007 0.748471 0.429062 -0.075041 0.755319 0.367846 -0.057844 0.756238 0.326487 -0.050311 0.756052 0.285542 -0.041803 0.754779 0.244142 -0.037145 0.761328 0.226086 -0.060754 0.679945 0.449778 -0.065685 0.672031 0.400147 -0.021844 0.670405 0.352363 0.021198 0.686519 0.321959 -0.002878 0.700906 0.290483 -0.026853 0.712714 0.258001 -0.050468 0.705134 0.261704 -0.021333 0.662098 0.528731 -0.093718 
8.972000 0.693618 0.361042 0.234409 0.699605 0.396306 0.234568 0.691681 0.406340 0.276361 0.700090 0.426675 0.254759 0.704020 0.444930 0.229362 0.721026 0.498857 0.143653 0.738904 0.505288 0.064075 0.730674 0.484589 -0.014057 0.742930 0.489380 0.224862 0.777778 0.453868 0.196166 0.812224 0.418430 0.167105 0.821797 0.378945 0.171619 0.831609 0.339370 0.176311 0.841715 0.299968 0.181345 0.838503 0.273854 0.181216 0.661484 0.445402 0.171440 0.652251 0.398840 0.138907 0.643173 0.352278 0.105873 0.663818 0.319308 0.092011 0.685056 0.286741 0.077874 0.705886 0.253584 0.064735 0.683765 0.239282 0.065953 0.750710 0.487738 -0.084061 0.762581 0.426679 -0.073775 0.766745 0.365169 -0.057129 0.763597 0.323507 -0.051827 0.761680 0.281841 -0.047452 0.760458 0.240204 -0.045896 0.768412 0.222353 -0.069032 0.695282 0.448933 -0.066294 0.682728 0.397144 -0.026280 0.676355 0.346676 0.013473 0.692387 0.315884 -0.010060 0.705858 0.284315 -0.034309 0.716808 0.252034 -0.057931 0.711364 0.255922 -0.028196 0.680954 0.532046 -0.091559 
9.004000 0.697153 0.364860 0.229051 0.702029 0.400282 0.230049 0.693724 0.409155 0.272064 0.701495 0.430262 0.250970 0.704846 0.449563 0.226256 0.718893 0.507254 0.142568 0.729346 0.516148 0.062295 0.719122 0.493150 -0.014202 0.744348 0.492571 0.221875 0.777403 0.455175 0.193333 0.811058 0.418075 0.165196 0.820931 0.378769 0.171869 0.831032 0.339561 0.178779 0.841373 0.300428 0.185899 0.841527 0.274162 0.188221 0.658102 0.456366 0.169671 0.657718 0.411120 0.133911 0.656765 0.364949 0.099579 0.674863 0.330741 0.085320 0.691904 0.295770 0.071737 0.708210 0.260218 0.058409 0.687030 0.245687 0.064397 0.739704 0.490613 -0.083959 0.757467 0.433768 -0.061110 0.771214 0.375161 -0.037673 0.764658 0.333457 -0.035196 0.760730 0.291412 -0.035168 0.759422 0.249164 -0.037188 0.767964 0.229973 -0.058899 0.681353 0.459448 -0.065982 0.670937 0.410761 -0.022511 0.666319 0.362856 0.020638 0.683908 0.330415 0.000216 0.700753 0.298311 -0.021371 0.716454 0.265969 -0.044008 0.712961 0.263856 -0.014161 0.670651 0.541490 -0.091007 
9.036000 0.701899 0.365470 0.223099 0.704104 0.400888 0.227635 0.704221 0.404134 0.271283 0.705687 0.428086 0.251935 0.707340 0.448606 0.228173 0.715515 0.510074 0.146921 0.728692 0.518779 0.066941 0.721020 0.496501 -0.010150 0.749187 0.491218 0.222144 0.779641 0.453109 0.191519 0.811487 0.415780 0.161536 0.823829 0.377604 0.169663 0.836755 0.339591 0.178145 0.850047 0.301838 0.186867 0.844608 0.276648 0.181727 0.657795 0.460418 0.182781 0.656204 0.417051 0.145245 0.653909 0.373370 0.108484 0.670724 0.341180 0.089782 0.686857 0.308567 0.071496 0.702680 0.275599 0.053441 0.685092 0.259348 0.064489 0.744249 0.493888 -0.079081 0.759298 0.436979 -0.054867 0.772466 0.378756 -0.031255 0.763131 0.337670 -0.032616 0.756971 0.296217 -0.037025 0.752733 0.254757 -0.043755 0.758696 0.232606 -0.063358 0.684970 0.463912 -0.063783 0.670552 0.416563 -0.020051 0.659518 0.369450 0.023635 0.676195 0.336505 0.003210 0.692999 0.303953 -0.017785 0.709286 0.271203 -0.039470 0.710848 0.264595 -0.010136 0.677360 0.545406 -0.089497 
9.068000 0.722054 0.364026 0.213858 0.715979 0.398425 0.221616 0.715384 0.397517 0.265423 0.711258 0.422833 0.248348 0.713659 0.443692 0.225049 0.723758 0.505929 0.144708 0.734016 0.515150 0.064091 0.725837 0.493381 -0.013798 0.764261 0.482901 0.215681 0.784331 0.449194 0.173736 0.804472 0.415758 0.131477 0.822103 0.392609 0.160057 0.839055 0.369018 0.188647 0.854952 0.344657 0.216561 0.848617 0.324919 0.200268 0.663517 0.461668 0.184900 0.656833 0.419259 0.146858 0.650258 0.377143 0.108513 0.672370 0.346142 0.093813 0.693175 0.314275 0.079992 0.711693 0.280417 0.069440 0.694463 0.266716 0.083922 0.748486 0.491416 -0.083021 0.765173 0.437897 -0.053967 0.778013 0.383357 -0.023551 0.768889 0.343028 -0.031423 0.762876 0.302448 -0.040451 0.759353 0.261776 -0.050410 0.754414 0.234375 -0.062063 0.689242 0.460918 -0.067164 0.676116 0.415399 -0.021272 0.666865 0.370874 0.025184 0.683566 0.337994 0.004930 0.700072 0.305388 -0.015887 0.715740 0.272638 -0.037256 0.722256 0.260672 -0.010360 0.683260 0.543837 -0.093569 
9.136000 0.734747 0.364404 0.237555 0.726942 0.399178 0.240622 0.714536 0.401649 0.282480 0.715309 0.425500 0.262956 0.719138 0.444381 0.238073 0.733826 0.499460 0.152761 0.746362 0.507187 0.072252 0.735847 0.488164 -0.006323 0.768085 0.475288 0.226487 0.793842 0.441499 0.187892 0.819709 0.407943 0.149104 0.836282 0.376107 0.168654 0.852075 0.343829 0.188252 0.866877 0.311096 0.207619 0.855977 0.296098 0.188877 0.667994 0.460613 0.189283 0.668540 0.416465 0.152241 0.669189 0.371924 0.115055 0.677621 0.339097 0.091324 0.686102 0.305123 0.068884 0.694226 0.270637 0.047096 0.684322 0.251136 0.061833 0.757168 0.486941 -0.075967 0.771606 0.432725 -0.046671 0.781462 0.377991 -0.015233 0.770926 0.339736 -0.029124 0.762804 0.301259 -0.043539 0.757276 0.262654 -0.058816 0.747979 0.236665 -0.071095 0.697176 0.459079 -0.060315 0.680739 0.410942 -0.018833 0.667955 0.363558 0.023440 0.684791 0.332498 0.001076 0.700154 0.301311 -0.021927 0.713429 0.270310 -0.045514 0.721554 0.266304 -0.016608 0.692992 0.543968 -0.081717 
9.168000 0.734344 0.364362 0.243361 0.726815 0.399310 0.244557 0.709626 0.403148 0.284613 0.713067 0.426420 0.264690 0.718114 0.445226 0.239997 0.736764 0.499918 0.155377 0.753956 0.506362 0.075831 0.744845 0.486918 -0.002308 0.766342 0.474956 0.230650 0.794163 0.442469 0.192216 0.822359 0.410320 0.153761 0.839138 0.377288 0.171073 0.854278 0.343305 0.188212 0.867595 0.308431 0.204754 0.852665 0.295509 0.187243 0.668660 0.462097 0.188675 0.671330 0.416521 0.153525 0.674118 0.370730 0.118141 0.680849 0.337357 0.094744 0.687605 0.303531 0.071649 0.694176 0.269470 0.048812 0.682897 0.247676 0.058462 0.767275 0.486153 -0.071600 0.778103 0.430598 -0.043174 0.783678 0.374446 -0.013158 0.773154 0.336664 -0.028450 0.765599 0.298523 -0.044342 0.760090 0.260136 -0.060566 0.748683 0.235180 -0.073239 0.706883 0.457477 -0.056490 0.686982 0.409239 -0.015837 0.670902 0.361533 0.025401 0.688674 0.330627 0.003436 0.704117 0.299668 -0.019968 0.716430 0.268724 -0.044674 0.725500 0.264159 -0.016312 0.703515 0.543141 -0.078281 
9.232000 0.755782 0.370750 0.239358 0.740915 0.403289 0.239477 0.722272 0.404398 0.279046 0.721110 0.427448 0.258596 0.723014 0.447594 0.234396 0.729299 0.507674 0.151328 0.739788 0.518229 0.071149 0.741843 0.495026 -0.006560 0.766645 0.473834 0.219311 0.795733 0.440342 0.182898 0.824477 0.406842 0.146294 0.837855 0.372759 0.164545 0.851114 0.338369 0.182414 0.864056 0.303899 0.199953 0.851535 0.289847 0.181422 0.663102 0.474720 0.190100 0.663065 0.434127 0.149118 0.661588 0.391593 0.110378 0.671460 0.358066 0.088689 0.678790 0.322115 0.070380 0.685008 0.285236 0.053450 0.679974 0.260328 0.060548 0.774814 0.487869 -0.071054 0.783610 0.434397 -0.037585 0.788847 0.380448 -0.003618 0.776553 0.343993 -0.020717 0.767009 0.307016 -0.038228 0.759875 0.269817 -0.056065 0.754598 0.242476 -0.067710 0.712499 0.465365 -0.066029 0.687862 0.422520 -0.023469 0.665634 0.380186 0.019588 0.684359 0.346871 0.002125 0.702625 0.313529 -0.015583 0.720022 0.280146 -0.033785 0.729307 0.273875 -0.005726 0.714018 0.547186 -0.090419 
9.264000 0.761719 0.370814 0.240304 0.744738 0.402263 0.241563 0.724232 0.399595 0.280183 0.722540 0.423725 0.261079 0.724917 0.444594 0.237713 0.733273 0.506634 0.156777 0.745371 0.516723 0.076844 0.746673 0.493022 -0.000492 0.773907 0.471915 0.222483 0.800062 0.438066 0.184077 0.826251 0.404386 0.145508 0.839340 0.369589 0.162541 0.852300 0.334515 0.179266 0.864927 0.299352 0.195571 0.850154 0.286702 0.177800 0.668417 0.473097 0.198439 0.667740 0.432141 0.157771 0.666136 0.389809 0.118425 0.672722 0.356199 0.095252 0.677229 0.321211 0.073083 0.680622 0.285307 0.051769 0.679736 0.259281 0.055883 0.779248 0.484213 -0.064962 0.787662 0.430079 -0.031882 0.791696 0.375872 0.002100 0.777988 0.340372 -0.015932 0.766922 0.304322 -0.034572 0.757443 0.267832 -0.053788 0.751164 0.244090 -0.071370 0.716105 0.464454 -0.059738 0.691733 0.423003 -0.015937 0.669533 0.381669 0.027126 0.687823 0.348210 0.009221 0.704485 0.314398 -0.009534 0.719819 0.280191 -0.028909 0.729445 0.271419 -0.001710 0.719962 0.545148 -0.085117 
9.300000 0.764697 0.369766 0.246154 0.747373 0.401050 0.245733 0.726074 0.399803 0.283906 0.724562 0.423124 0.263787 0.728047 0.443656 0.240125 0.740199 0.504722 0.158346 0.752319 0.514090 0.078232 0.748926 0.490773 0.000810 0.777987 0.470261 0.225591 0.805375 0.436830 0.187582 0.832600 0.403339 0.149369 0.843695 0.367400 0.165719 0.853981 0.331218 0.182102 0.863639 0.294866 0.198408 0.844692 0.282693 0.184636 0.673099 0.472844 0.197835 0.673228 0.429011 0.160267 0.673020 0.384422 0.123223 0.676594 0.350789 0.099432 0.679120 0.316286 0.076199 0.681027 0.281261 0.053363 0.681745 0.255001 0.055570 0.777815 0.481455 -0.065341 0.788533 0.426508 -0.034192 0.794309 0.371458 -0.001202 0.780058 0.335845 -0.018547 0.767852 0.300016 -0.036860 0.757715 0.264102 -0.056403 0.754393 0.241726 -0.076391 0.714134 0.463214 -0.056414 0.693750 0.419444 -0.012451 0.676455 0.375362 0.030903 0.691881 0.341386 0.011345 0.706973 0.307356 -0.008377 0.721335 0.273251 -0.028385 0.729662 0.264468 -0.000706 0.720068 0.543455 -0.084081 
9.332000 0.759643 0.371026 0.246510 0.743177 0.402746 0.245157 0.722209 0.403486 0.283484 0.721140 0.426157 0.262593 0.724366 0.445841 0.238067 0.735115 0.504575 0.153993 0.749702 0.511327 0.073746 0.748181 0.486561 -0.003809 0.772791 0.471165 0.221787 0.802950 0.437558 0.186206 0.833035 0.403919 0.150489 0.844077 0.367338 0.165357 0.855142 0.330771 0.180338 0.865930 0.294143 0.195190 0.846360 0.283044 0.181500 0.667578 0.476984 0.196173 0.666132 0.433372 0.158720 0.664819 0.389561 0.121596 0.670237 0.354885 0.100112 0.675327 0.320477 0.077360 0.680200 0.285812 0.054536 0.684400 0.259933 0.051641 0.778501 0.475831 -0.069210 0.788503 0.422369 -0.036030 0.794000 0.369199 -0.000637 0.778543 0.334588 -0.018890 0.764366 0.299638 -0.037064 0.751398 0.264524 -0.055398 0.750785 0.242697 -0.076250 0.714944 0.458433 -0.061594 0.693436 0.418604 -0.014716 0.674343 0.378680 0.031433 0.689964 0.343975 0.013723 0.704183 0.309283 -0.005302 0.716951 0.274535 -0.025345 0.725964 0.265820 0.002066 0.722489 0.537574 -0.090550 
9.368000 0.762495 0.372741 0.246390 0.745506 0.404170 0.244589 0.726610 0.406501 0.284072 0.723978 0.428184 0.262312 0.727175 0.447469 0.237560 0.736475 0.505314 0.153211 0.754491 0.510294 0.073773 0.754116 0.484342 -0.003049 0.771082 0.471202 0.222446 0.801736 0.438770 0.186363 0.832271 0.406421 0.150109 0.842650 0.369956 0.165423 0.852747 0.333214 0.180510 0.862706 0.296531 0.195471 0.843390 0.285243 0.181497 0.667039 0.480913 0.193561 0.664019 0.437545 0.155768 0.660753 0.393600 0.118790 0.667617 0.357214 0.100393 0.673762 0.320961 0.081217 0.679639 0.284392 0.061861 0.685135 0.259069 0.056941 0.785301 0.473106 -0.067939 0.792580 0.419998 -0.033731 0.795946 0.367262 0.002356 0.780428 0.331842 -0.014080 0.766366 0.296214 -0.030616 0.753323 0.260724 -0.047562 0.753246 0.238041 -0.067481 0.722137 0.454697 -0.060735 0.697060 0.415817 -0.014629 0.673862 0.377094 0.030636 0.688705 0.341685 0.013249 0.702725 0.306280 -0.004660 0.714921 0.270641 -0.023513 0.728032 0.258510 0.000900 0.729586 0.533826 -0.090456 
9.400000 0.771593 0.376284 0.242139 0.752392 0.406437 0.241321 0.736475 0.407848 0.282130 0.730774 0.428946 0.260397 0.732346 0.448323 0.235723 0.736818 0.505477 0.150989 0.747822 0.511375 0.070281 0.749962 0.483497 -0.005889 0.777596 0.469374 0.216022 0.805755 0.437895 0.177072 0.834095 0.406707 0.137984 0.844860 0.373007 0.158489 0.855649 0.339196 0.178934 0.865855 0.305193 0.198966 0.848346 0.292409 0.184055 0.671782 0.479864 0.198439 0.664493 0.441141 0.156702 0.657153 0.402500 0.115323 0.668134 0.365140 0.102174 0.679726 0.329060 0.085646 0.691434 0.293082 0.068565 0.687184 0.268574 0.059753 0.783015 0.471188 -0.069518 0.793896 0.418874 -0.034112 0.799901 0.366542 0.002176 0.788636 0.330233 -0.015987 0.777298 0.293712 -0.033715 0.765512 0.257204 -0.050867 0.767237 0.232091 -0.067574 0.719786 0.452530 -0.064223 0.698126 0.415030 -0.016248 0.679601 0.377927 0.031427 0.696875 0.342893 0.016211 0.713372 0.307760 0.000237 0.728422 0.272310 -0.016579 0.738417 0.259426 0.008792 0.728804 0.528925 -0.096519 
9.432000 0.776160 0.376933 0.245056 0.755990 0.406375 0.242855 0.736073 0.406347 0.281903 0.731753 0.427688 0.260090 0.733981 0.447445 0.235768 0.740478 0.505939 0.152099 0.751518 0.512802 0.071780 0.756738 0.484394 -0.003645 0.780255 0.467324 0.216090 0.808992 0.436314 0.177056 0.837448 0.405238 0.137728 0.848644 0.370951 0.157177 0.859821 0.336622 0.176584 0.871770 0.302784 0.196137 0.852328 0.288838 0.185072 0.673675 0.481131 0.196581 0.664907 0.444499 0.152867 0.655721 0.407183 0.109746 0.666947 0.369284 0.097151 0.678789 0.331691 0.083413 0.690595 0.293672 0.069615 0.688433 0.270450 0.057212 0.792643 0.470039 -0.065181 0.800073 0.419267 -0.026397 0.803721 0.368524 0.013010 0.791534 0.331878 -0.003759 0.779878 0.295101 -0.020510 0.768251 0.258484 -0.036970 0.766733 0.234613 -0.055476 0.729426 0.455054 -0.064185 0.702780 0.417694 -0.018657 0.679558 0.380276 0.027079 0.697862 0.344058 0.016037 0.715870 0.307977 0.004023 0.732876 0.271607 -0.009279 0.736664 0.261620 0.018985 0.738986 0.531254 -0.093803 
9.468000 0.780994 0.378122 0.244910 0.759757 0.406858 0.243795 0.738546 0.403588 0.281980 0.734137 0.426099 0.261388 0.736659 0.445960 0.237140 0.744511 0.504893 0.153615 0.752399 0.513225 0.072865 0.758599 0.487400 -0.003791 0.784065 0.467813 0.218640 0.809668 0.434595 0.179267 0.835244 0.401382 0.139697 0.848339 0.367448 0.158504 0.861451 0.333686 0.177668 0.873888 0.299764 0.196746 0.852794 0.287582 0.186883 0.678012 0.478857 0.198030 0.666239 0.449953 0.149662 0.654109 0.420581 0.101603 0.667029 0.382635 0.091823 0.680474 0.344845 0.081219 0.693643 0.306657 0.070765 0.688359 0.283146 0.060009 0.795313 0.472176 -0.064663 0.804276 0.424719 -0.022076 0.812563 0.377638 0.021043 0.799224 0.339812 0.008297 0.785845 0.302023 -0.004379 0.772793 0.264175 -0.017158 0.761827 0.239349 -0.030393 0.732871 0.461574 -0.066631 0.706786 0.423182 -0.022472 0.680550 0.384323 0.020334 0.698028 0.346486 0.015139 0.714938 0.308426 0.009260 0.730840 0.270055 0.002433 0.736285 0.253555 0.027085 0.746513 0.538497 -0.092694 
9.500000 0.781715 0.374544 0.250087 0.761335 0.403744 0.246916 0.738229 0.402347 0.284029 0.735457 0.424222 0.262473 0.739147 0.443755 0.238043 0.751300 0.501313 0.153782 0.765397 0.508922 0.073488 0.763103 0.487856 -0.005345 0.788948 0.464807 0.220287 0.815314 0.433282 0.180094 0.841577 0.401675 0.139684 0.853211 0.366940 0.158078 0.864206 0.332318 0.177140 0.874600 0.297605 0.196578 0.852334 0.286055 0.188470 0.683649 0.476750 0.198263 0.671609 0.452692 0.147550 0.660011 0.428721 0.096749 0.673173 0.390661 0.088735 0.687568 0.353136 0.078872 0.702424 0.315666 0.068900 0.700987 0.291638 0.058115 0.794189 0.469810 -0.068477 0.806035 0.425845 -0.022513 0.816391 0.381813 0.023727 0.806206 0.343266 0.010246 0.796865 0.304746 -0.003880 0.788142 0.266316 -0.018554 0.774474 0.242389 -0.031024 0.728976 0.472588 -0.068061 0.708672 0.430224 -0.025122 0.690150 0.388206 0.017985 0.709968 0.351830 0.012208 0.728950 0.314923 0.006306 0.746689 0.277728 -0.000056 0.752787 0.261189 0.024385 0.756996 0.547162 -0.089769 
9.532000 0.780336 0.372322 0.250069 0.758881 0.400782 0.247435 0.735834 0.397657 0.284562 0.732267 0.419803 0.263427 0.736428 0.440839 0.240562 0.749825 0.503275 0.160894 0.759776 0.514572 0.080909 0.764780 0.490821 0.003603 0.787502 0.461704 0.224467 0.814578 0.432875 0.182596 0.841665 0.404120 0.140398 0.852472 0.369260 0.158868 0.862699 0.334532 0.178039 0.872165 0.299706 0.197337 0.851352 0.288744 0.185598 0.682042 0.474979 0.202076 0.670954 0.451919 0.150508 0.659392 0.428466 0.099010 0.672408 0.391022 0.087571 0.686852 0.354202 0.075315 0.701710 0.317431 0.063269 0.701004 0.292663 0.054255 0.800509 0.475005 -0.057592 0.809497 0.427802 -0.014322 0.820321 0.380838 0.028719 0.810515 0.342033 0.015843 0.801160 0.303352 0.002553 0.792090 0.264885 -0.011211 0.777905 0.240806 -0.022658 0.739516 0.469771 -0.061318 0.711097 0.428157 -0.022598 0.682875 0.387135 0.015731 0.705194 0.351828 0.010478 0.728199 0.316793 0.006778 0.750716 0.281313 0.003234 0.755714 0.267008 0.029458 0.758544 0.545494 -0.083881 
9.568000 0.821789 0.366829 0.228201 0.795866 0.391488 0.229313 0.786102 0.392655 0.272070 0.772188 0.410082 0.250786 0.766126 0.432096 0.228991 0.743991 0.498832 0.154630 0.746664 0.512310 0.074786 0.761893 0.487262 0.000459 0.798858 0.459524 0.204638 0.824660 0.430520 0.162148 0.850590 0.401633 0.119651 0.858463 0.362155 0.127009 0.866450 0.322531 0.134101 0.874720 0.283062 0.141033 0.856932 0.276828 0.122657 0.690268 0.462007 0.206757 0.678397 0.446390 0.152639 0.666399 0.430199 0.098397 0.673955 0.391104 0.087349 0.682034 0.351927 0.076211 0.690533 0.312855 0.064235 0.692705 0.287533 0.057146 0.806353 0.472881 -0.054476 0.818493 0.428301 -0.007924 0.830568 0.382973 0.038213 0.823376 0.341314 0.037447 0.814987 0.299713 0.035808 0.806147 0.258152 0.033305 0.790903 0.232224 0.030391 0.743560 0.461412 -0.065400 0.714135 0.422137 -0.023845 0.684135 0.382173 0.015851 0.708663 0.347760 0.018961 0.734173 0.314457 0.023488 0.760136 0.281306 0.029065 0.763509 0.280300 0.059232 0.756477 0.541697 -0.087039 
9.600000 0.786452 0.371252 0.252002 0.763624 0.398049 0.245809 0.743979 0.402005 0.284678 0.737633 0.419395 0.260013 0.742627 0.439591 0.236347 0.757645 0.500070 0.154608 0.765756 0.507671 0.073260 0.770319 0.482752 -0.004829 0.800936 0.455745 0.212505 0.823556 0.414098 0.180098 0.846211 0.372478 0.147633 0.852948 0.332230 0.152375 0.859266 0.291911 0.156946 0.865504 0.251571 0.161466 0.845934 0.243330 0.145836 0.697224 0.482277 0.211656 0.689209 0.461931 0.158678 0.680773 0.441871 0.105939 0.683740 0.402487 0.095541 0.686588 0.363547 0.082865 0.690109 0.324945 0.067873 0.681759 0.313902 0.045363 0.806555 0.464628 -0.065055 0.819782 0.430543 -0.011600 0.834141 0.396621 0.041729 0.834343 0.354580 0.044117 0.834647 0.312494 0.046063 0.834199 0.270391 0.047898 0.822626 0.242481 0.047721 0.743873 0.461402 -0.069611 0.717628 0.427913 -0.023423 0.693980 0.395958 0.023765 0.719427 0.362355 0.023962 0.747655 0.331507 0.028214 0.776551 0.301312 0.033439 0.779805 0.295988 0.063139 0.762187 0.536161 -0.093821 
9.636000 0.788311 0.377628 0.240899 0.765953 0.405512 0.240302 0.751020 0.405593 0.281370 0.742580 0.425733 0.259592 0.743991 0.445606 0.235163 0.747667 0.504406 0.150730 0.752165 0.510408 0.069204 0.772771 0.484148 -0.005334 0.800461 0.467390 0.205726 0.823302 0.422519 0.177796 0.846190 0.377484 0.149744 0.852675 0.336772 0.153018 0.859072 0.296361 0.156727 0.865578 0.255866 0.160673 0.854217 0.240908 0.142160 0.693663 0.479174 0.210540 0.687039 0.474164 0.153727 0.679583 0.469185 0.096994 0.679084 0.428754 0.089760 0.679260 0.388346 0.082001 0.680922 0.348037 0.072427 0.679198 0.333165 0.050668 0.820122 0.461899 -0.055665 0.827946 0.431363 0.000605 0.837220 0.401002 0.056717 0.837456 0.359004 0.059701 0.837789 0.316981 0.062560 0.838069 0.274941 0.065400 0.833914 0.245040 0.064262 0.760279 0.462993 -0.074007 0.727329 0.436434 -0.026871 0.695240 0.411787 0.020831 0.719342 0.377759 0.025669 0.743865 0.344097 0.031164 0.768731 0.310915 0.037173 0.775328 0.302339 0.065393 0.791184 0.539201 -0.090768 
9.668000 0.772566 0.371108 0.236770 0.752916 0.400756 0.240417 0.744717 0.400543 0.283408 0.734722 0.422065 0.263735 0.734882 0.442051 0.239470 0.735341 0.500939 0.155437 0.741997 0.508619 0.074594 0.765807 0.484128 0.001479 0.788772 0.466781 0.211740 0.815208 0.419778 0.191111 0.841410 0.372269 0.170155 0.853469 0.332487 0.168600 0.865402 0.293133 0.167586 0.877438 0.253617 0.166874 0.863934 0.244128 0.146308 0.679440 0.468662 0.209408 0.675072 0.461140 0.152641 0.670640 0.453636 0.095697 0.671550 0.413357 0.087504 0.672511 0.373106 0.079375 0.673334 0.332789 0.070847 0.665754 0.308563 0.063701 0.815924 0.468576 -0.048562 0.828305 0.430457 0.001949 0.840051 0.392203 0.052437 0.838084 0.350974 0.060968 0.835782 0.309762 0.069597 0.833329 0.268525 0.078337 0.820185 0.241730 0.083031 0.753920 0.460489 -0.066366 0.717318 0.426662 -0.025307 0.680355 0.393093 0.015268 0.697788 0.355267 0.021069 0.715191 0.317379 0.026743 0.732459 0.279376 0.032147 0.745210 0.275193 0.059215 0.781239 0.540513 -0.083874 
9.700000 0.774039 0.370322 0.238479 0.755619 0.400843 0.241295 0.746816 0.401882 0.284078 0.738005 0.423456 0.263871 0.741221 0.443104 0.239367 0.752414 0.501326 0.154845 0.764627 0.511069 0.074383 0.776613 0.486723 -0.002730 0.798636 0.468879 0.217746 0.821219 0.422325 0.192561 0.844034 0.375670 0.167432 0.853456 0.335450 0.167284 0.863306 0.295563 0.167507 0.873565 0.255692 0.167956 0.861435 0.243018 0.148294 0.691673 0.467612 0.202843 0.684228 0.463946 0.146031 0.676692 0.460361 0.089215 0.676290 0.419838 0.082999 0.676119 0.379302 0.075915 0.675723 0.338732 0.068992 0.667594 0.314376 0.063008 0.818386 0.466973 -0.058735 0.828099 0.433446 -0.004375 0.838059 0.399668 0.050013 0.836345 0.359372 0.062431 0.834586 0.318884 0.074523 0.832822 0.278286 0.086474 0.824948 0.249630 0.091915 0.755117 0.467790 -0.069816 0.719046 0.434791 -0.029097 0.684413 0.402197 0.012839 0.699239 0.363219 0.018468 0.715034 0.324787 0.025491 0.731330 0.286671 0.033201 0.745668 0.281992 0.059489 0.786148 0.542174 -0.090093 
9.736000 0.783752 0.365826 0.227880 0.764209 0.395316 0.233170 0.756659 0.393328 0.276349 0.746354 0.415704 0.257853 0.746689 0.437229 0.235039 0.747887 0.502114 0.156288 0.761485 0.512901 0.076402 0.775814 0.488582 0.000048 0.797048 0.469646 0.217322 0.818571 0.429770 0.182078 0.840161 0.389981 0.146788 0.848526 0.350594 0.154144 0.857637 0.311272 0.161592 0.867356 0.272193 0.169184 0.859493 0.257124 0.149098 0.690000 0.466821 0.207382 0.684374 0.472159 0.150499 0.678333 0.477656 0.093748 0.681741 0.436935 0.091353 0.686314 0.396292 0.087563 0.691573 0.355812 0.083134 0.680559 0.334266 0.072644 0.818829 0.466417 -0.053984 0.824297 0.435649 0.002579 0.831019 0.405136 0.059188 0.829101 0.363801 0.066601 0.827904 0.322274 0.073422 0.827204 0.280662 0.079470 0.834999 0.251543 0.077293 0.756785 0.471914 -0.068383 0.723113 0.442839 -0.022985 0.690567 0.414480 0.022608 0.708153 0.376939 0.027636 0.726175 0.339696 0.034367 0.744711 0.303087 0.042336 0.757896 0.302729 0.069539 0.793571 0.544639 -0.084800 
9.768000 0.789545 0.375328 0.233071 0.767293 0.403219 0.235365 0.753367 0.399946 0.276880 0.744419 0.421766 0.257074 0.745658 0.442008 0.233237 0.749321 0.501816 0.150794 0.759740 0.508269 0.070541 0.777488 0.478000 -0.001431 0.793497 0.464906 0.213201 0.820692 0.430593 0.175765 0.847395 0.396279 0.137758 0.855816 0.357016 0.144838 0.864128 0.317417 0.151833 0.871476 0.277613 0.157740 0.863287 0.274838 0.132920 0.685484 0.472244 0.196645 0.679204 0.464647 0.140053 0.673034 0.456977 0.083190 0.677043 0.416221 0.079336 0.681558 0.375412 0.075911 0.686445 0.334663 0.071603 0.679806 0.309996 0.065022 0.823784 0.451301 -0.049696 0.833531 0.417254 0.005414 0.842876 0.382653 0.060766 0.829383 0.343410 0.068409 0.813775 0.304287 0.074586 0.796821 0.265556 0.078983 0.793056 0.235914 0.074637 0.761080 0.456602 -0.069560 0.725210 0.420643 -0.030400 0.690335 0.384772 0.009536 0.706281 0.346086 0.016066 0.723476 0.308378 0.024200 0.741206 0.271113 0.034363 0.744942 0.274279 0.064388 0.798561 0.528249 -0.089839 
9.804000 0.791819 0.373961 0.235422 0.769784 0.402090 0.236695 0.756027 0.400689 0.278289 0.747124 0.421791 0.257669 0.748278 0.441665 0.233346 0.751465 0.500882 0.149810 0.764919 0.507289 0.069745 0.782485 0.477349 -0.003084 0.793143 0.465892 0.214702 0.820655 0.431807 0.177419 0.847735 0.397626 0.139742 0.855117 0.357513 0.144061 0.862233 0.317306 0.148410 0.869047 0.277052 0.152562 0.860674 0.273719 0.127816 0.686248 0.471935 0.194130 0.681938 0.467738 0.137023 0.677925 0.463536 0.079712 0.678740 0.422521 0.077612 0.679988 0.381526 0.075619 0.681906 0.340575 0.071655 0.675984 0.316972 0.061432 0.828451 0.451481 -0.052430 0.837245 0.418697 0.003120 0.845953 0.385405 0.058629 0.832750 0.345859 0.065264 0.818598 0.306269 0.071089 0.803901 0.266697 0.076323 0.800517 0.236753 0.074127 0.765890 0.455696 -0.070945 0.728028 0.422716 -0.031328 0.691852 0.390159 0.009630 0.708179 0.351765 0.016958 0.726301 0.314505 0.025490 0.744709 0.277141 0.034129 0.751653 0.276350 0.063756 0.804425 0.528107 -0.090598 
9.836000 0.791590 0.376367 0.226017 0.771218 0.405082 0.232349 0.759905 0.399001 0.274329 0.750870 0.422988 0.257229 0.751724 0.442976 0.232997 0.753774 0.503287 0.150217 0.767371 0.508514 0.070172 0.790662 0.478421 -0.000903 0.795097 0.471438 0.216960 0.822331 0.435160 0.181690 0.849137 0.398752 0.146070 0.856529 0.358407 0.144550 0.863528 0.317979 0.142959 0.870118 0.277530 0.141061 0.862453 0.278142 0.115867 0.689029 0.470290 0.191586 0.685080 0.468005 0.134348 0.681265 0.465603 0.076835 0.680991 0.424913 0.070932 0.681084 0.384295 0.065277 0.681906 0.343536 0.057499 0.680798 0.320175 0.045250 0.839096 0.448645 -0.045551 0.843724 0.411299 0.007520 0.848286 0.374138 0.060694 0.830893 0.335914 0.063982 0.812164 0.298237 0.067294 0.792921 0.260918 0.070443 0.785340 0.232208 0.064945 0.781478 0.459276 -0.070874 0.740637 0.428445 -0.033348 0.699412 0.397256 0.001508 0.715788 0.358809 0.006412 0.731210 0.320060 0.013089 0.746654 0.281406 0.020840 0.744689 0.277408 0.050893 0.818415 0.527040 -0.088216 
9.868000 0.789580 0.374668 0.225221 0.770269 0.404386 0.230011 0.751554 0.396602 0.268982 0.747181 0.422141 0.252317 0.750798 0.442351 0.228621 0.763063 0.502734 0.147101 0.780651 0.508264 0.067769 0.798677 0.477329 -0.004660 0.800234 0.471564 0.216685 0.827077 0.434819 0.181485 0.853526 0.398043 0.145815 0.860006 0.357765 0.141458 0.865780 0.317382 0.136878 0.871019 0.277049 0.131865 0.862504 0.279811 0.107100 0.696058 0.470177 0.186301 0.689699 0.466815 0.129329 0.683251 0.463400 0.072211 0.682236 0.422645 0.066975 0.681144 0.381830 0.062057 0.680781 0.341055 0.056061 0.680698 0.316275 0.047018 0.842932 0.443887 -0.051112 0.846721 0.407098 0.002350 0.850738 0.369996 0.055781 0.832928 0.332245 0.061592 0.814381 0.294549 0.066669 0.795438 0.257075 0.071010 0.787797 0.228231 0.066457 0.784976 0.461901 -0.074759 0.744558 0.429185 -0.037567 0.705299 0.396392 0.000706 0.717115 0.356191 0.006801 0.731046 0.317097 0.014764 0.746082 0.278382 0.023533 0.745712 0.272393 0.053328 0.838582 0.523647 -0.088385 
9.936000 0.786944 0.369773 0.226875 0.767814 0.399800 0.230227 0.745928 0.392202 0.267526 0.743350 0.417876 0.250695 0.747085 0.438962 0.227797 0.759844 0.502439 0.149014 0.773978 0.508926 0.069589 0.796116 0.478766 -0.000786 0.798584 0.471405 0.217489 0.823666 0.432588 0.182836 0.848601 0.393418 0.147897 0.855859 0.353105 0.140925 0.862757 0.313101 0.134464 0.869579 0.272928 0.128148 0.862488 0.271853 0.102786 0.694047 0.466953 0.186150 0.690408 0.466161 0.128849 0.685899 0.465228 0.071264 0.683859 0.424563 0.065273 0.681445 0.383977 0.060010 0.681352 0.343503 0.050627 0.678807 0.318470 0.042670 0.843375 0.446545 -0.044400 0.845587 0.405294 0.006358 0.847048 0.363901 0.056926 0.829199 0.325892 0.061358 0.809530 0.288596 0.065941 0.789255 0.251634 0.070549 0.782044 0.222557 0.066691 0.786061 0.462972 -0.071692 0.745823 0.429234 -0.035608 0.707046 0.395342 -0.000235 0.718992 0.355263 0.006768 0.731416 0.315652 0.014398 0.743479 0.275886 0.023393 0.740012 0.266277 0.052074 0.837743 0.527911 -0.080985 
9.968000 0.795212 0.356691 0.225998 0.776253 0.386824 0.229422 0.747109 0.375590 0.260199 0.748424 0.403326 0.246808 0.752108 0.425580 0.224846 0.765279 0.493615 0.149223 0.780910 0.505133 0.070314 0.801818 0.478748 -0.002712 0.801177 0.461249 0.218556 0.824253 0.421718 0.183536 0.847084 0.381946 0.148233 0.853630 0.341432 0.143262 0.860007 0.301104 0.138746 0.866434 0.260695 0.134447 0.859725 0.255186 0.109567 0.698643 0.454800 0.181310 0.694666 0.459952 0.124250 0.690453 0.464984 0.066880 0.687576 0.424375 0.061251 0.685018 0.383621 0.056500 0.683127 0.342749 0.052176 0.681689 0.317105 0.046315 0.847045 0.446170 -0.048520 0.848298 0.405289 0.002347 0.849476 0.364571 0.053212 0.831858 0.327366 0.062012 0.813440 0.290510 0.070922 0.794765 0.253938 0.079958 0.787708 0.224650 0.077813 0.791336 0.470252 -0.074707 0.752483 0.435258 -0.037802 0.714654 0.399902 0.000187 0.723012 0.358943 0.006808 0.732348 0.318532 0.014621 0.741576 0.278151 0.023738 0.737308 0.261247 0.048642 0.850567 0.528469 -0.079700 
10.032000 0.793806 0.354159 0.229254 0.776082 0.385091 0.232081 0.742882 0.373885 0.258552 0.747188 0.402140 0.247025 0.752031 0.423942 0.224988 0.768374 0.490607 0.149561 0.784056 0.502499 0.070403 0.802566 0.477933 -0.004648 0.799710 0.458616 0.221864 0.823734 0.419918 0.187050 0.847250 0.381274 0.151723 0.854604 0.341561 0.145004 0.861384 0.301660 0.138102 0.868082 0.261791 0.131280 0.860793 0.258005 0.106253 0.699360 0.454249 0.180580 0.694590 0.460422 0.123686 0.690263 0.466324 0.066545 0.686738 0.425735 0.061016 0.683211 0.385046 0.056321 0.680449 0.344400 0.050449 0.679060 0.318354 0.046568 0.846106 0.446707 -0.053254 0.847894 0.406108 -0.002426 0.849078 0.365710 0.048751 0.830610 0.329043 0.058212 0.810949 0.292737 0.067540 0.790879 0.256587 0.076589 0.782421 0.227648 0.074705 0.789276 0.471028 -0.076235 0.750917 0.435743 -0.039602 0.714156 0.400659 -0.001715 0.720853 0.359413 0.004937 0.728922 0.318922 0.013562 0.737052 0.278462 0.022915 0.732753 0.259999 0.046590 0.850583 0.529547 -0.080087 
10.068000 0.805341 0.346004 0.231153 0.784276 0.374844 0.233012 0.749976 0.359455 0.255638 0.752398 0.388437 0.245428 0.756355 0.411891 0.224859 0.769713 0.484964 0.154822 0.788613 0.500991 0.077016 0.808249 0.480013 0.000913 0.800082 0.452651 0.227335 0.823418 0.418732 0.187617 0.846718 0.385101 0.147846 0.854110 0.345631 0.141109 0.861257 0.305855 0.134012 0.868228 0.266175 0.126877 0.859312 0.269317 0.102266 0.702690 0.442847 0.182520 0.698393 0.453452 0.126234 0.694173 0.463783 0.069730 0.688941 0.423766 0.062091 0.684079 0.383537 0.054810 0.679616 0.343150 0.048108 0.680910 0.316909 0.045999 0.851601 0.450699 -0.049315 0.851648 0.409828 0.001000 0.852252 0.369728 0.051894 0.832582 0.333677 0.060330 0.812132 0.298129 0.068877 0.791357 0.262880 0.077085 0.781282 0.234504 0.074785 0.798427 0.478248 -0.071389 0.762639 0.441201 -0.033942 0.726300 0.404180 0.002736 0.728734 0.362834 0.009967 0.731170 0.321478 0.017486 0.733517 0.280155 0.025199 0.725974 0.258617 0.045041 0.858212 0.533693 -0.072494 
10.132000 0.808320 0.342195 0.236849 0.786927 0.370865 0.237030 0.749472 0.354139 0.252209 0.753337 0.383787 0.244634 0.757386 0.408010 0.224721 0.771914 0.484081 0.157116 0.793463 0.501039 0.080106 0.810145 0.480497 0.003139 0.805275 0.451851 0.227740 0.828629 0.418316 0.187544 0.851955 0.384940 0.147406 0.858847 0.345137 0.142109 0.865608 0.305126 0.136255 0.871524 0.265301 0.129482 0.860629 0.269163 0.105820 0.706156 0.440822 0.186344 0.700090 0.452328 0.130402 0.694460 0.463618 0.074260 0.689174 0.423965 0.065028 0.684053 0.384201 0.055914 0.678966 0.344390 0.047122 0.679150 0.318048 0.046092 0.851398 0.451009 -0.048623 0.854355 0.409862 0.001566 0.857379 0.369577 0.052422 0.837497 0.333598 0.060745 0.816585 0.298266 0.069305 0.795177 0.263343 0.077617 0.783099 0.235721 0.075817 0.795934 0.478956 -0.068505 0.760731 0.440935 -0.031492 0.725984 0.403095 0.005792 0.728846 0.361636 0.011491 0.731596 0.320068 0.017421 0.734293 0.278560 0.023433 0.726792 0.256806 0.042954 0.858057 0.534179 -0.071610 
10.164000 0.814756 0.339674 0.237471 0.792816 0.367888 0.238677 0.754599 0.349108 0.248881 0.758443 0.379424 0.244687 0.761956 0.403849 0.225078 0.774228 0.480356 0.158085 0.790573 0.499284 0.080480 0.808744 0.480308 0.003855 0.808016 0.444058 0.226654 0.831835 0.412812 0.184802 0.855262 0.381669 0.142663 0.861631 0.341668 0.137085 0.867745 0.301514 0.131286 0.873234 0.261468 0.124973 0.862603 0.265069 0.101138 0.708011 0.437937 0.186587 0.701597 0.453655 0.131677 0.695247 0.469089 0.076470 0.690279 0.429222 0.067841 0.685320 0.389236 0.059933 0.681785 0.349133 0.051131 0.680573 0.322832 0.049548 0.851974 0.452936 -0.047254 0.856218 0.410137 0.001760 0.859489 0.368225 0.051634 0.841589 0.331244 0.060322 0.821769 0.295155 0.069462 0.801196 0.259901 0.078369 0.788900 0.232330 0.077569 0.794633 0.479583 -0.067967 0.759409 0.442076 -0.030142 0.725254 0.404164 0.008101 0.728893 0.362447 0.014494 0.733236 0.321120 0.021264 0.737763 0.279652 0.028597 0.731959 0.255152 0.045628 0.855278 0.537086 -0.069653 
10.232000 0.812746 0.333061 0.238973 0.792092 0.362245 0.239994 0.752407 0.344866 0.246195 0.757976 0.375124 0.243949 0.761233 0.400328 0.225337 0.773029 0.479114 0.161217 0.791621 0.500524 0.084976 0.809696 0.483216 0.008104 0.808523 0.440959 0.227805 0.834003 0.411310 0.185678 0.859082 0.381644 0.143231 0.865094 0.341661 0.136357 0.870756 0.301589 0.129449 0.876102 0.261560 0.122430 0.865819 0.264936 0.098417 0.707538 0.433937 0.187557 0.701712 0.451729 0.133187 0.696081 0.469484 0.078534 0.688931 0.430583 0.067512 0.682288 0.391423 0.057282 0.677078 0.352191 0.046672 0.676437 0.325829 0.047097 0.852844 0.456878 -0.043638 0.857698 0.412554 0.004009 0.861742 0.369220 0.052612 0.844070 0.331873 0.060168 0.824366 0.295574 0.068380 0.803856 0.259931 0.076627 0.788910 0.233681 0.076718 0.796322 0.483682 -0.063853 0.759076 0.444649 -0.029846 0.723357 0.405510 0.005468 0.725804 0.363707 0.011938 0.729642 0.322507 0.019995 0.733920 0.281267 0.028889 0.729647 0.255485 0.044385 0.855760 0.542343 -0.063554 
10.264000 0.825129 0.332265 0.242056 0.801891 0.359459 0.241864 0.763610 0.338674 0.245989 0.766504 0.369319 0.243923 0.768609 0.394931 0.225481 0.775936 0.475585 0.161880 0.792142 0.500623 0.086268 0.809925 0.485858 0.008881 0.809669 0.433913 0.226969 0.837064 0.407178 0.184048 0.864225 0.380456 0.140830 0.869462 0.340329 0.133975 0.874453 0.300145 0.127253 0.879102 0.260016 0.120359 0.869000 0.263592 0.096295 0.709371 0.430696 0.183104 0.702383 0.452644 0.130279 0.695832 0.474452 0.076918 0.686675 0.436169 0.065271 0.678281 0.397444 0.054561 0.672287 0.358681 0.042645 0.672113 0.332775 0.047578 0.853353 0.461803 -0.043584 0.858271 0.417005 0.004000 0.862353 0.372841 0.052656 0.846203 0.335367 0.062412 0.827396 0.298586 0.071762 0.807045 0.262569 0.079396 0.790853 0.237095 0.080596 0.795814 0.488407 -0.063017 0.757757 0.449416 -0.030168 0.721879 0.410514 0.004581 0.722485 0.368529 0.011471 0.725324 0.327484 0.020806 0.728614 0.286370 0.030989 0.727021 0.259677 0.045483 0.854116 0.547598 -0.061734 
10.332000 0.821451 0.329007 0.236273 0.799353 0.357132 0.236497 0.761176 0.338427 0.246986 0.764894 0.368623 0.241947 0.767900 0.394694 0.224525 0.778344 0.476563 0.164275 0.795686 0.501885 0.088942 0.812061 0.487730 0.010909 0.813336 0.433723 0.228291 0.840750 0.407172 0.185289 0.867930 0.380705 0.141960 0.871543 0.340383 0.135281 0.874785 0.300001 0.128651 0.877639 0.259683 0.121825 0.869656 0.263792 0.097049 0.712148 0.431301 0.188169 0.704746 0.452311 0.135112 0.697784 0.473176 0.081658 0.688511 0.435481 0.068244 0.679357 0.397410 0.055657 0.670938 0.359414 0.042879 0.672003 0.333783 0.048956 0.854379 0.464650 -0.043120 0.859405 0.420314 0.004369 0.864545 0.376825 0.052589 0.848594 0.339175 0.061908 0.831457 0.302009 0.071428 0.813769 0.265339 0.080575 0.797610 0.239949 0.083139 0.797547 0.490064 -0.060727 0.759556 0.450376 -0.028439 0.722964 0.410751 0.005755 0.723129 0.368668 0.011984 0.724302 0.327119 0.019165 0.725941 0.285522 0.027034 0.726512 0.256907 0.037244 0.853500 0.550373 -0.060527 
10.364000 0.831380 0.308555 0.230169 0.813302 0.339285 0.233360 0.777571 0.326691 0.255328 0.782943 0.355726 0.246422 0.783422 0.382569 0.229654 0.784668 0.467030 0.171691 0.796328 0.496112 0.096348 0.809275 0.485987 0.016779 0.825583 0.422092 0.230631 0.849725 0.394893 0.186260 0.873624 0.367941 0.141605 0.874086 0.327218 0.139417 0.874866 0.286231 0.137321 0.875747 0.245425 0.134999 0.871994 0.248754 0.109225 0.721184 0.420999 0.200433 0.707716 0.444797 0.149752 0.694776 0.468425 0.098566 0.685775 0.432807 0.080150 0.677128 0.396863 0.062304 0.668911 0.360746 0.044419 0.668327 0.335396 0.051658 0.849159 0.465526 -0.040140 0.857905 0.418770 0.004467 0.864284 0.373829 0.051397 0.853330 0.336954 0.068099 0.838858 0.301673 0.086198 0.822696 0.267431 0.104043 0.806830 0.243571 0.113611 0.790350 0.492157 -0.053667 0.754483 0.450287 -0.021906 0.720917 0.408429 0.012120 0.720225 0.366725 0.017330 0.720080 0.325067 0.023529 0.719564 0.283463 0.029946 0.709559 0.255055 0.032233 0.848486 0.551570 -0.054414 
10.400000 0.831859 0.309933 0.230281 0.813950 0.340688 0.234007 0.777925 0.327680 0.255231 0.783605 0.356880 0.247111 0.784769 0.383764 0.230601 0.788759 0.468110 0.173101 0.802358 0.497197 0.098209 0.810998 0.488594 0.017961 0.830339 0.422263 0.230580 0.852568 0.395288 0.184969 0.874723 0.368348 0.139221 0.875171 0.327485 0.135523 0.875873 0.286579 0.132078 0.876789 0.245709 0.128699 0.875454 0.248298 0.102537 0.725139 0.422312 0.203202 0.711249 0.444663 0.152031 0.697927 0.466889 0.100413 0.688547 0.431686 0.081391 0.679141 0.396098 0.063028 0.669860 0.360346 0.044994 0.669637 0.334958 0.052079 0.847367 0.469254 -0.041810 0.855391 0.421723 0.001569 0.862162 0.375693 0.046737 0.851531 0.338648 0.063338 0.838648 0.302824 0.081158 0.824605 0.267917 0.099350 0.809963 0.243526 0.109480 0.789236 0.496378 -0.051267 0.757282 0.451723 -0.018298 0.725221 0.406804 0.014740 0.722727 0.364851 0.019145 0.720749 0.323001 0.023426 0.719160 0.281037 0.027400 0.714765 0.251597 0.033188 0.846260 0.554995 -0.054230 
10.432000 0.829596 0.303960 0.227484 0.812409 0.335090 0.231501 0.775939 0.322773 0.252342 0.782366 0.351933 0.244642 0.783269 0.379337 0.228894 0.785733 0.465717 0.174325 0.794103 0.496763 0.099529 0.807601 0.489522 0.019876 0.827168 0.417607 0.230502 0.848681 0.389411 0.185471 0.869788 0.361569 0.140130 0.869184 0.321100 0.135989 0.869318 0.280332 0.131377 0.870137 0.239841 0.126236 0.876227 0.244862 0.101125 0.722137 0.420565 0.203057 0.711876 0.445646 0.152184 0.701794 0.470552 0.100817 0.691707 0.434563 0.083740 0.681978 0.398102 0.067331 0.672994 0.361425 0.051024 0.672036 0.335354 0.054825 0.848230 0.473399 -0.038026 0.854157 0.425779 0.005607 0.859829 0.379191 0.050245 0.849720 0.341334 0.065240 0.838371 0.303962 0.080606 0.826597 0.266952 0.095747 0.814502 0.243305 0.110145 0.789560 0.495784 -0.050597 0.756340 0.451592 -0.018227 0.723558 0.407577 0.014880 0.723190 0.365728 0.020410 0.723584 0.324075 0.026689 0.724372 0.282437 0.033555 0.724787 0.253635 0.042874 0.843587 0.559722 -0.048030 
10.468000 0.839351 0.305516 0.234018 0.819395 0.335211 0.233434 0.783073 0.322038 0.254193 0.787401 0.350521 0.243270 0.788668 0.378217 0.228400 0.791868 0.465791 0.177583 0.803111 0.497476 0.103246 0.811089 0.491274 0.022404 0.833188 0.417150 0.234085 0.855091 0.391335 0.187862 0.876577 0.365808 0.141322 0.875270 0.325344 0.135490 0.873931 0.284741 0.129571 0.872558 0.244214 0.123635 0.879025 0.248077 0.098398 0.728073 0.420014 0.207452 0.714395 0.445177 0.157566 0.701605 0.470076 0.107084 0.691413 0.435822 0.086781 0.681538 0.401268 0.066942 0.672158 0.366674 0.046683 0.671703 0.340691 0.051091 0.847729 0.476004 -0.038442 0.856395 0.428905 0.005100 0.865311 0.382619 0.049514 0.853886 0.344318 0.062268 0.841807 0.306131 0.074966 0.829443 0.268062 0.087282 0.816525 0.248082 0.105893 0.788867 0.498687 -0.046664 0.756475 0.453191 -0.016082 0.725152 0.408067 0.015752 0.723823 0.366190 0.020283 0.723212 0.324405 0.025661 0.722540 0.282686 0.031463 0.720998 0.252687 0.034832 0.841461 0.561569 -0.048328 
10.500000 0.836681 0.306671 0.239066 0.816136 0.335829 0.236336 0.784459 0.327060 0.265287 0.786006 0.352800 0.248400 0.786749 0.379936 0.232443 0.789270 0.464800 0.176013 0.797600 0.496901 0.101548 0.804379 0.493202 0.020677 0.832884 0.416811 0.230735 0.852131 0.394295 0.181565 0.871234 0.371949 0.132255 0.870159 0.331337 0.126957 0.869260 0.290630 0.121732 0.868467 0.249983 0.116501 0.877559 0.253408 0.092023 0.727167 0.417852 0.207393 0.715357 0.447058 0.159216 0.703833 0.476165 0.110670 0.696192 0.439965 0.092805 0.688611 0.403486 0.075345 0.681752 0.366768 0.057516 0.680703 0.340533 0.059988 0.840308 0.480312 -0.041097 0.850004 0.433353 0.002237 0.859510 0.387396 0.046433 0.848784 0.349171 0.059791 0.837859 0.311049 0.073061 0.826984 0.273004 0.085800 0.810870 0.254301 0.103189 0.779721 0.502369 -0.047337 0.753722 0.454941 -0.013155 0.727389 0.407570 0.020239 0.728289 0.365709 0.023677 0.728494 0.323705 0.026780 0.728515 0.281751 0.029419 0.727153 0.253004 0.038500 0.834073 0.565314 -0.047754 
10.536000 0.839168 0.305610 0.237170 0.819067 0.334984 0.233568 0.789773 0.329702 0.265793 0.790379 0.353793 0.246602 0.792110 0.381363 0.231575 0.797296 0.467951 0.178991 0.809678 0.499678 0.105118 0.808123 0.497777 0.024183 0.841241 0.417475 0.230726 0.860367 0.395999 0.181006 0.879253 0.374531 0.131139 0.876342 0.333995 0.125364 0.873268 0.293455 0.119649 0.870245 0.252946 0.113910 0.878425 0.256104 0.089074 0.734001 0.423803 0.213089 0.717921 0.445993 0.162534 0.702590 0.468033 0.111474 0.695549 0.432642 0.091772 0.688176 0.396844 0.072677 0.680412 0.360858 0.054032 0.677460 0.334690 0.055001 0.837345 0.485688 -0.041312 0.849442 0.435536 -0.002653 0.859998 0.386544 0.037978 0.848454 0.347845 0.049626 0.835732 0.309743 0.062228 0.822578 0.271842 0.075072 0.804277 0.254684 0.091925 0.776524 0.509200 -0.040230 0.754436 0.455529 -0.011611 0.731549 0.401191 0.015650 0.728292 0.359054 0.019517 0.724857 0.317218 0.022997 0.721120 0.275232 0.026552 0.725349 0.247492 0.038140 0.833199 0.571566 -0.045271 
10.568000 0.846774 0.313413 0.225982 0.824302 0.341260 0.226511 0.804799 0.336362 0.265567 0.798532 0.359152 0.245811 0.799067 0.386594 0.230471 0.799669 0.472556 0.176636 0.807894 0.504507 0.102209 0.807466 0.500874 0.021152 0.844222 0.420816 0.227087 0.863906 0.397660 0.178400 0.883381 0.374613 0.129560 0.879827 0.334141 0.123790 0.876159 0.293659 0.118011 0.872423 0.253223 0.112119 0.879192 0.256552 0.086875 0.736949 0.429318 0.212323 0.716492 0.454399 0.164680 0.696517 0.479514 0.116546 0.691829 0.445508 0.093928 0.687146 0.410908 0.072086 0.682308 0.376019 0.050843 0.678412 0.350668 0.057006 0.836926 0.485937 -0.043580 0.849621 0.435637 -0.004957 0.861440 0.386423 0.035353 0.851398 0.347913 0.048805 0.839700 0.310182 0.063496 0.827241 0.272863 0.078583 0.806727 0.256973 0.094092 0.777746 0.512082 -0.044452 0.754400 0.459264 -0.016461 0.731136 0.406283 0.011501 0.727451 0.364536 0.016648 0.724297 0.322872 0.022114 0.721619 0.281121 0.027929 0.725958 0.253549 0.039807 0.834754 0.572303 -0.049114 
10.604000 0.842332 0.315090 0.222354 0.819857 0.342691 0.225966 0.805326 0.337037 0.266890 0.796521 0.360007 0.248317 0.796933 0.387004 0.232086 0.797690 0.471089 0.174030 0.805142 0.502666 0.099511 0.806233 0.498893 0.018702 0.843301 0.419397 0.222604 0.861062 0.397615 0.172481 0.878571 0.375885 0.122214 0.875893 0.335111 0.118932 0.873884 0.294250 0.115550 0.872273 0.253458 0.111806 0.879687 0.256208 0.086664 0.735942 0.428080 0.210941 0.719204 0.457208 0.164071 0.702361 0.486424 0.116929 0.698178 0.451386 0.095882 0.693153 0.415509 0.076244 0.686942 0.379265 0.058018 0.685693 0.355125 0.068739 0.837584 0.485682 -0.045482 0.849246 0.437547 -0.003942 0.860636 0.390400 0.038619 0.850365 0.352009 0.051966 0.839491 0.313811 0.065444 0.828079 0.275856 0.078477 0.805228 0.265256 0.095141 0.777060 0.507863 -0.047421 0.754426 0.458474 -0.013053 0.729993 0.409089 0.019048 0.728442 0.366899 0.021212 0.724125 0.325006 0.023651 0.719541 0.283155 0.025872 0.719144 0.258093 0.042852 0.830338 0.572131 -0.049734 
10.636000 0.837444 0.319374 0.209310 0.818203 0.347208 0.220988 0.801442 0.331570 0.258530 0.796065 0.359915 0.247733 0.797244 0.386775 0.231525 0.799665 0.471193 0.175085 0.808693 0.499642 0.099099 0.811577 0.492651 0.017868 0.845031 0.418877 0.224355 0.864873 0.396155 0.175566 0.884271 0.373612 0.126544 0.879839 0.333089 0.122612 0.875393 0.292510 0.118304 0.870969 0.252041 0.113530 0.877282 0.255028 0.088118 0.737495 0.433079 0.217556 0.718151 0.455359 0.168181 0.699203 0.477575 0.118385 0.693940 0.441972 0.098517 0.688149 0.405779 0.079629 0.681794 0.369297 0.061546 0.680987 0.343121 0.064655 0.843916 0.477291 -0.045446 0.853320 0.429768 -0.003091 0.862498 0.383062 0.040337 0.846755 0.345388 0.050212 0.829223 0.308674 0.061087 0.810711 0.272546 0.072052 0.787645 0.256583 0.083297 0.785039 0.497823 -0.049704 0.754818 0.450695 -0.018630 0.724661 0.403697 0.013226 0.721756 0.361768 0.017585 0.720041 0.320020 0.023047 0.718771 0.278175 0.028669 0.724673 0.249575 0.036962 0.834441 0.563862 -0.054295 
10.668000 0.835567 0.314151 0.206206 0.818836 0.343433 0.218189 0.812832 0.333685 0.260472 0.803686 0.360007 0.247288 0.803821 0.386495 0.230192 0.802892 0.468986 0.169257 0.807384 0.501864 0.095357 0.812296 0.495936 0.015270 0.843730 0.415239 0.219868 0.863593 0.392816 0.170810 0.883344 0.370564 0.121574 0.876715 0.330208 0.119741 0.870996 0.289597 0.118009 0.865677 0.249040 0.115990 0.863746 0.251480 0.089849 0.737447 0.427816 0.198946 0.730254 0.456530 0.149337 0.723322 0.485268 0.099252 0.706549 0.451119 0.083836 0.690639 0.416352 0.069155 0.675129 0.381175 0.054363 0.673807 0.354953 0.056716 0.845528 0.476606 -0.046086 0.851116 0.427490 -0.003143 0.856383 0.379001 0.040843 0.839068 0.342252 0.051470 0.819757 0.306197 0.062242 0.799142 0.270947 0.072441 0.773763 0.260250 0.084930 0.788547 0.508546 -0.052883 0.757567 0.462825 -0.020441 0.727585 0.416593 0.012547 0.723098 0.375016 0.019362 0.720143 0.333697 0.027450 0.718341 0.292293 0.036599 0.722979 0.264845 0.048943 0.848763 0.564124 -0.053502 
10.736000 0.840932 0.316786 0.175649 0.824785 0.342528 0.194272 0.831891 0.329083 0.235420 0.816436 0.354608 0.227789 0.812996 0.381521 0.212224 0.801046 0.465835 0.157395 0.802719 0.497787 0.082171 0.807631 0.491827 0.001041 0.852379 0.420906 0.209053 0.866421 0.398893 0.158051 0.881916 0.377218 0.107448 0.873471 0.338143 0.113793 0.865518 0.298281 0.119361 0.856058 0.258896 0.123635 0.847350 0.264953 0.099800 0.747875 0.412088 0.195478 0.746800 0.443852 0.147683 0.745157 0.475765 0.100129 0.719188 0.447514 0.085485 0.694448 0.419162 0.070049 0.673100 0.389625 0.050638 0.675474 0.363386 0.052055 0.840133 0.472244 -0.060635 0.846194 0.427760 -0.013155 0.853310 0.384694 0.035240 0.836822 0.349157 0.049713 0.819473 0.314328 0.064201 0.799832 0.281983 0.079000 0.775823 0.286903 0.096542 0.783930 0.503393 -0.067494 0.755518 0.464525 -0.027573 0.729440 0.426994 0.012753 0.728540 0.386281 0.020434 0.727420 0.345160 0.028764 0.725546 0.304430 0.037454 0.725209 0.284850 0.060101 0.842477 0.558931 -0.068958 
10.768000 0.836726 0.322963 0.190320 0.821930 0.350162 0.208335 0.824970 0.336181 0.249957 0.812609 0.363160 0.241689 0.810155 0.390568 0.226649 0.801143 0.476828 0.174149 0.804121 0.507102 0.098496 0.810129 0.498836 0.017926 0.858159 0.429749 0.215384 0.870815 0.402128 0.166649 0.883015 0.374534 0.117746 0.875857 0.334201 0.119046 0.868500 0.293824 0.120263 0.860388 0.253651 0.121059 0.842301 0.258236 0.102478 0.749287 0.430099 0.222542 0.739022 0.452653 0.170730 0.729422 0.475021 0.118589 0.712422 0.445419 0.095578 0.695366 0.414651 0.073182 0.678116 0.382975 0.051284 0.674933 0.357025 0.047506 0.842915 0.475895 -0.042540 0.849524 0.425496 -0.001448 0.855407 0.375698 0.040936 0.837071 0.338749 0.049262 0.816837 0.302526 0.057894 0.795753 0.266824 0.066463 0.771544 0.266896 0.084567 0.787298 0.511218 -0.050599 0.756749 0.465121 -0.019477 0.728439 0.418987 0.012958 0.727842 0.376886 0.015371 0.726480 0.334929 0.020317 0.726169 0.293089 0.026457 0.723626 0.269403 0.045331 0.852293 0.561930 -0.053529 
10.832000 0.834112 0.323876 0.188215 0.820533 0.350658 0.207782 0.825620 0.335450 0.248888 0.813046 0.362739 0.242122 0.809768 0.389580 0.226424 0.797265 0.473930 0.172485 0.803088 0.502126 0.096187 0.810405 0.492400 0.015741 0.852764 0.427101 0.216685 0.865910 0.403131 0.166295 0.878238 0.379395 0.115674 0.874057 0.339023 0.116030 0.869294 0.298242 0.115612 0.862293 0.258127 0.113700 0.845628 0.265630 0.094751 0.744670 0.429349 0.222096 0.733310 0.451766 0.170460 0.722356 0.474070 0.118606 0.709255 0.441989 0.096443 0.695281 0.409370 0.074803 0.680082 0.376494 0.053920 0.677749 0.350585 0.049517 0.843766 0.469109 -0.044462 0.846587 0.420856 -0.000999 0.850976 0.373370 0.043155 0.830210 0.337578 0.050320 0.809362 0.301836 0.056814 0.787485 0.267215 0.063285 0.764775 0.268231 0.083170 0.789935 0.502492 -0.053659 0.759350 0.459128 -0.018594 0.728553 0.416194 0.016364 0.729386 0.374149 0.017840 0.729025 0.332098 0.021314 0.729012 0.290140 0.024927 0.723544 0.262788 0.036647 0.852012 0.555878 -0.055507 
10.868000 0.841273 0.319884 0.195650 0.827802 0.349622 0.210398 0.827655 0.339402 0.253127 0.817859 0.366361 0.241885 0.816260 0.393029 0.225232 0.809010 0.476727 0.167701 0.812622 0.503659 0.090647 0.812599 0.493128 0.009881 0.861170 0.427158 0.212380 0.872568 0.401568 0.162331 0.883615 0.376145 0.112205 0.877793 0.335698 0.111756 0.871234 0.295200 0.110376 0.863442 0.255092 0.108020 0.848310 0.260837 0.087150 0.753122 0.437968 0.217950 0.734993 0.456513 0.166695 0.717698 0.474821 0.115008 0.703301 0.443930 0.092087 0.689878 0.413088 0.068994 0.677081 0.382007 0.044763 0.671864 0.356141 0.043989 0.840729 0.468869 -0.052447 0.847927 0.421982 -0.007863 0.855213 0.375990 0.037912 0.836680 0.339932 0.048846 0.817619 0.303646 0.059095 0.797648 0.267792 0.068163 0.775146 0.266765 0.088210 0.786154 0.502610 -0.057678 0.754609 0.459613 -0.023748 0.725589 0.417108 0.011759 0.726139 0.375401 0.013874 0.727609 0.333387 0.017573 0.729783 0.291665 0.022021 0.725596 0.265424 0.036253 0.850403 0.552750 -0.065995 
10.932000 0.837765 0.322060 0.197832 0.825702 0.352657 0.211995 0.824920 0.343128 0.254845 0.816502 0.370320 0.243065 0.815123 0.396786 0.226113 0.808686 0.479528 0.167162 0.812365 0.506393 0.090161 0.808761 0.496917 0.009505 0.860951 0.429126 0.210669 0.871995 0.402518 0.161088 0.882789 0.376153 0.111464 0.878171 0.335717 0.111174 0.872696 0.295076 0.109572 0.865266 0.255082 0.106335 0.848991 0.262406 0.086944 0.753338 0.441440 0.218552 0.734535 0.463188 0.168801 0.716476 0.484782 0.118616 0.702273 0.453317 0.096311 0.688910 0.421718 0.073925 0.676559 0.389731 0.049966 0.669061 0.364483 0.047749 0.833792 0.472956 -0.054246 0.843973 0.425799 -0.010487 0.854628 0.379342 0.033937 0.836450 0.343503 0.045948 0.817522 0.307987 0.058026 0.798192 0.272662 0.069762 0.777304 0.273703 0.091496 0.778786 0.508468 -0.056325 0.751060 0.464940 -0.019731 0.724118 0.422033 0.016389 0.723754 0.380299 0.016570 0.722895 0.338119 0.017418 0.722181 0.296177 0.018478 0.713528 0.269193 0.028697 0.843476 0.557274 -0.067134 
10.964000 0.838504 0.323321 0.200893 0.826499 0.354028 0.214854 0.825383 0.344612 0.257713 0.817185 0.371796 0.245759 0.815771 0.398026 0.228492 0.809090 0.479831 0.168372 0.813012 0.506575 0.091348 0.810109 0.498052 0.010539 0.860477 0.428923 0.212512 0.870412 0.402315 0.162689 0.880252 0.375831 0.112892 0.876421 0.335144 0.112326 0.872306 0.294316 0.111039 0.866865 0.253791 0.108851 0.849781 0.258644 0.089353 0.753470 0.442634 0.220031 0.734381 0.463238 0.169906 0.715792 0.483696 0.119467 0.700974 0.453014 0.096532 0.686858 0.422403 0.073490 0.673963 0.391694 0.049086 0.666189 0.366705 0.045891 0.835921 0.475363 -0.053398 0.844471 0.427689 -0.010177 0.853232 0.380547 0.033584 0.835402 0.344526 0.045758 0.816834 0.308840 0.058122 0.797875 0.273406 0.070375 0.776158 0.274219 0.091361 0.779845 0.508473 -0.055195 0.750827 0.464558 -0.019516 0.723185 0.421021 0.016579 0.723052 0.379164 0.016968 0.723547 0.337076 0.018005 0.724415 0.295132 0.019520 0.721412 0.268015 0.032333 0.844809 0.561200 -0.063404 
10.996000 0.838133 0.327128 0.197188 0.825931 0.356107 0.214351 0.826031 0.342510 0.256248 0.817045 0.370549 0.247224 0.815527 0.397245 0.230992 0.807846 0.480796 0.174886 0.815120 0.508521 0.098755 0.812907 0.500699 0.018236 0.858660 0.426520 0.215590 0.869577 0.403871 0.164024 0.879705 0.381321 0.112316 0.876414 0.340852 0.113212 0.872468 0.299989 0.113051 0.866340 0.259676 0.111588 0.848108 0.265775 0.093542 0.752520 0.444198 0.227633 0.733854 0.462724 0.176526 0.715651 0.481150 0.125053 0.703620 0.450906 0.099851 0.691180 0.420071 0.075166 0.677901 0.389052 0.051290 0.671234 0.363595 0.049440 0.838147 0.477398 -0.045761 0.846202 0.428043 -0.004486 0.854125 0.380264 0.038631 0.833529 0.345137 0.049136 0.812218 0.310682 0.060019 0.790570 0.276622 0.070371 0.768107 0.278632 0.090468 0.784439 0.514299 -0.047558 0.757422 0.467358 -0.013354 0.729877 0.419964 0.019738 0.727698 0.377746 0.020516 0.724519 0.335776 0.022060 0.721509 0.293753 0.023716 0.719681 0.266322 0.036414 0.849945 0.561582 -0.057400 
11.032000 0.835414 0.330262 0.206414 0.824599 0.360700 0.221877 0.825045 0.349951 0.264396 0.816891 0.377685 0.253711 0.815870 0.403829 0.236127 0.809992 0.485722 0.175019 0.813739 0.511345 0.097403 0.810535 0.501419 0.016451 0.860362 0.432596 0.217417 0.869115 0.408511 0.166083 0.877451 0.384600 0.114660 0.875743 0.343822 0.114731 0.872818 0.302872 0.114077 0.867975 0.262282 0.112480 0.847866 0.267117 0.096124 0.753829 0.452478 0.228695 0.732760 0.467237 0.177293 0.712342 0.481911 0.125426 0.702058 0.451651 0.099414 0.691814 0.420701 0.073825 0.681213 0.389284 0.048564 0.670372 0.365195 0.049031 0.836045 0.477549 -0.047276 0.844477 0.428577 -0.005852 0.852082 0.380737 0.037079 0.831633 0.345295 0.046522 0.809998 0.310787 0.056843 0.787556 0.277178 0.067683 0.764509 0.280048 0.087005 0.780419 0.511660 -0.049289 0.754054 0.463125 -0.017542 0.729332 0.414738 0.015169 0.727253 0.372967 0.018522 0.724725 0.331079 0.022882 0.722051 0.289324 0.027109 0.711626 0.262298 0.035595 0.845972 0.561313 -0.061206 
11.100000 0.833923 0.328639 0.208945 0.823951 0.359733 0.223651 0.822739 0.349567 0.266395 0.816067 0.377430 0.255096 0.816594 0.403811 0.238076 0.815331 0.486528 0.179181 0.819153 0.511619 0.101813 0.815051 0.499518 0.021683 0.862495 0.429002 0.219436 0.872684 0.400642 0.170521 0.882418 0.372363 0.121379 0.876606 0.332152 0.116400 0.870449 0.291846 0.111739 0.863648 0.251796 0.107127 0.842673 0.258217 0.092727 0.757544 0.456696 0.233123 0.734098 0.467620 0.181740 0.711134 0.478456 0.129856 0.702937 0.447742 0.103586 0.694764 0.416164 0.078084 0.686480 0.384169 0.053172 0.686167 0.359437 0.062327 0.839154 0.473029 -0.041456 0.846416 0.423849 0.000190 0.854087 0.375005 0.042199 0.834426 0.339324 0.052252 0.814232 0.303815 0.062013 0.793486 0.268898 0.071570 0.770752 0.270203 0.091323 0.785271 0.508714 -0.044355 0.757011 0.457320 -0.019020 0.731760 0.405807 0.008981 0.728057 0.364098 0.012842 0.726283 0.322346 0.018538 0.725990 0.280724 0.025320 0.728768 0.251570 0.032875 0.851330 0.556644 -0.057235 
11.132000 0.829172 0.330211 0.213384 0.820295 0.361386 0.228611 0.817794 0.350322 0.271075 0.812589 0.378700 0.260291 0.814128 0.405003 0.243226 0.816333 0.487483 0.183956 0.818429 0.512579 0.106694 0.816683 0.500391 0.026729 0.861944 0.429344 0.225013 0.873502 0.400155 0.176873 0.884506 0.370988 0.128500 0.877383 0.331398 0.119876 0.869528 0.292060 0.111057 0.861198 0.252858 0.101977 0.842324 0.260836 0.085362 0.757231 0.458984 0.236587 0.734315 0.467908 0.184531 0.711464 0.476535 0.132052 0.703034 0.446535 0.104808 0.694071 0.415466 0.078547 0.684498 0.383901 0.052884 0.678979 0.359331 0.060885 0.842748 0.473707 -0.035568 0.847850 0.422859 0.004317 0.851127 0.372844 0.045216 0.829433 0.337644 0.053223 0.807151 0.302954 0.061814 0.784637 0.268598 0.070902 0.761464 0.270505 0.090186 0.787730 0.509473 -0.039605 0.758877 0.459962 -0.010293 0.731463 0.409903 0.018808 0.728445 0.367710 0.019555 0.724703 0.325775 0.021837 0.721294 0.283812 0.024497 0.726240 0.257142 0.037958 0.856491 0.558707 -0.049042 
11.164000 0.829024 0.330923 0.214681 0.821020 0.362965 0.228530 0.818631 0.354049 0.271454 0.813995 0.382029 0.259435 0.815058 0.408066 0.241734 0.815517 0.489918 0.180939 0.816409 0.513470 0.103028 0.815454 0.499496 0.023123 0.861840 0.433211 0.223050 0.873683 0.401777 0.176480 0.884864 0.370458 0.129664 0.875896 0.331128 0.121921 0.866525 0.292008 0.113615 0.856722 0.253041 0.104799 0.838276 0.260500 0.087386 0.756907 0.462894 0.234591 0.735073 0.472670 0.182217 0.713328 0.482118 0.129382 0.705347 0.449727 0.104970 0.696643 0.416242 0.081871 0.687109 0.382205 0.059708 0.680259 0.356747 0.061558 0.841978 0.471482 -0.038361 0.846295 0.422014 0.003228 0.850372 0.372942 0.045270 0.828949 0.337682 0.053492 0.806918 0.302790 0.061921 0.784551 0.268294 0.070486 0.761324 0.269856 0.089738 0.788276 0.506803 -0.044212 0.757823 0.458899 -0.014620 0.728879 0.410972 0.015782 0.726489 0.368850 0.017498 0.723967 0.326859 0.020994 0.722058 0.284877 0.025130 0.724726 0.258676 0.040182 0.854713 0.555393 -0.054769 
11.200000 0.825131 0.332911 0.210630 0.817371 0.364363 0.225889 0.814507 0.353397 0.268320 0.810296 0.381952 0.257567 0.811872 0.408082 0.240192 0.814013 0.489680 0.179933 0.816220 0.513741 0.102565 0.809961 0.499895 0.023555 0.857965 0.431539 0.222492 0.869323 0.400552 0.175444 0.880640 0.369651 0.128318 0.872300 0.330134 0.122241 0.864485 0.290393 0.115918 0.856103 0.251099 0.108815 0.839960 0.259938 0.090063 0.753412 0.461959 0.230713 0.734422 0.475230 0.177975 0.715441 0.488325 0.124793 0.706998 0.454406 0.102853 0.697832 0.419474 0.082256 0.687857 0.384063 0.062846 0.679873 0.359125 0.066176 0.833324 0.472943 -0.039571 0.843630 0.424755 0.003093 0.853190 0.377208 0.046637 0.832743 0.341904 0.056618 0.811304 0.307138 0.066660 0.788690 0.273825 0.077297 0.766070 0.276973 0.097031 0.776792 0.507915 -0.041050 0.752805 0.458403 -0.007983 0.728445 0.408964 0.023262 0.726310 0.366957 0.022313 0.722590 0.324951 0.022050 0.718975 0.283080 0.022108 0.722893 0.256146 0.035107 0.842338 0.555958 -0.057588 
11.236000 0.827415 0.333114 0.214089 0.819319 0.365037 0.228160 0.816003 0.355568 0.270945 0.811788 0.383712 0.259172 0.814185 0.409686 0.241635 0.819333 0.491246 0.181284 0.819485 0.514808 0.103624 0.814878 0.500308 0.024416 0.863666 0.434311 0.225000 0.872087 0.403569 0.177185 0.880268 0.372787 0.129321 0.873354 0.333100 0.121372 0.866260 0.293471 0.113355 0.858765 0.253995 0.105115 0.842308 0.261691 0.086024 0.758898 0.464846 0.233058 0.736911 0.475338 0.180879 0.715071 0.485478 0.128247 0.705360 0.452082 0.106035 0.695550 0.418038 0.084463 0.685262 0.383745 0.063510 0.676861 0.358793 0.065547 0.839547 0.473533 -0.038319 0.848670 0.426030 0.004966 0.857630 0.378889 0.048548 0.835658 0.343973 0.056762 0.812963 0.309667 0.065649 0.789849 0.275936 0.075043 0.767114 0.278306 0.094794 0.782579 0.505344 -0.040818 0.755424 0.457547 -0.007223 0.727539 0.409833 0.025479 0.725693 0.367745 0.023574 0.722588 0.325765 0.022172 0.719157 0.283852 0.020733 0.720730 0.257789 0.035919 0.846500 0.559848 -0.053651 
11.268000 0.830610 0.333654 0.220314 0.822626 0.366235 0.232832 0.820893 0.359195 0.276098 0.815931 0.386584 0.262889 0.817967 0.412147 0.244569 0.821833 0.492212 0.181275 0.820425 0.515852 0.103480 0.813437 0.502333 0.024065 0.865671 0.435862 0.226424 0.875415 0.404780 0.179125 0.884588 0.373795 0.131628 0.877323 0.334322 0.123194 0.869245 0.295093 0.114243 0.860581 0.256150 0.104818 0.844741 0.265028 0.085697 0.760643 0.467266 0.232549 0.737379 0.474597 0.180347 0.714176 0.481588 0.127661 0.703595 0.449589 0.103731 0.693024 0.416570 0.080826 0.682186 0.383203 0.059065 0.674303 0.358185 0.062144 0.837112 0.476101 -0.039279 0.846795 0.428192 0.003771 0.855604 0.380550 0.047542 0.834188 0.345476 0.056877 0.811650 0.310819 0.066179 0.788791 0.276468 0.075069 0.765186 0.277599 0.093891 0.778566 0.508607 -0.039941 0.749660 0.459695 -0.010284 0.723453 0.410386 0.020782 0.722893 0.368197 0.020146 0.721491 0.326121 0.021514 0.720058 0.284099 0.022951 0.719982 0.260016 0.041244 0.845374 0.561609 -0.054418 
11.300000 0.826834 0.339087 0.222453 0.820020 0.372034 0.234685 0.818486 0.365470 0.278009 0.814313 0.392864 0.264534 0.815303 0.417862 0.245374 0.815893 0.495885 0.179384 0.819372 0.515631 0.100379 0.814925 0.499631 0.020905 0.863750 0.441899 0.222788 0.873245 0.407872 0.177484 0.882541 0.373810 0.132204 0.875898 0.334361 0.123357 0.869185 0.294928 0.114258 0.861934 0.255798 0.104703 0.846512 0.264351 0.085138 0.759472 0.470417 0.236663 0.737103 0.474892 0.183873 0.714921 0.479068 0.130736 0.705018 0.446672 0.107091 0.694550 0.413534 0.084325 0.683460 0.379990 0.062117 0.676656 0.354523 0.063450 0.840064 0.472454 -0.041607 0.849184 0.425363 0.001655 0.857416 0.378963 0.046037 0.835520 0.344142 0.055024 0.812170 0.310321 0.064808 0.788335 0.276895 0.074566 0.763784 0.277733 0.092162 0.782619 0.502502 -0.044350 0.753016 0.453999 -0.014326 0.724767 0.405301 0.016617 0.722400 0.363154 0.018287 0.720321 0.321130 0.020712 0.718634 0.279046 0.023353 0.722975 0.252543 0.037437 0.844923 0.557230 -0.059855 
11.336000 0.827087 0.340438 0.225394 0.820858 0.373950 0.236313 0.818539 0.368928 0.279799 0.815188 0.395884 0.265256 0.816435 0.420726 0.245966 0.818187 0.497665 0.178827 0.821322 0.517686 0.099941 0.814763 0.501851 0.020709 0.865539 0.443359 0.222686 0.875416 0.407203 0.179012 0.884807 0.370971 0.135126 0.878290 0.331836 0.123544 0.870473 0.293240 0.111675 0.861901 0.254777 0.099450 0.847998 0.258681 0.077290 0.760408 0.470825 0.234131 0.736504 0.476832 0.182160 0.712765 0.482634 0.129856 0.703813 0.448880 0.107875 0.694582 0.414523 0.086580 0.684953 0.379830 0.065677 0.678378 0.354300 0.064724 0.837564 0.473744 -0.042250 0.848466 0.425713 -0.000320 0.858504 0.378603 0.043065 0.837035 0.343666 0.052557 0.813688 0.310108 0.063368 0.789459 0.277234 0.074338 0.764934 0.276666 0.091995 0.781449 0.505596 -0.044021 0.753745 0.455908 -0.014175 0.727319 0.406049 0.016654 0.724332 0.364096 0.019811 0.722109 0.322196 0.023691 0.720397 0.280270 0.027945 0.724026 0.252492 0.039441 0.845565 0.558460 -0.060282 
11.368000 0.826538 0.342165 0.211543 0.820271 0.374043 0.226621 0.823755 0.364897 0.269392 0.817274 0.392953 0.258435 0.817430 0.418378 0.239730 0.813574 0.498397 0.176911 0.817437 0.517037 0.098011 0.814842 0.497240 0.019684 0.858000 0.443510 0.222627 0.869249 0.410331 0.177162 0.880376 0.377179 0.131747 0.872985 0.337346 0.126822 0.865971 0.297316 0.121422 0.858275 0.257764 0.115065 0.844816 0.266108 0.094069 0.753127 0.475731 0.230054 0.732994 0.484176 0.176727 0.713096 0.492059 0.122714 0.705936 0.456884 0.102114 0.697890 0.420391 0.083652 0.688667 0.383318 0.066874 0.680022 0.358380 0.068718 0.841316 0.468081 -0.041247 0.851137 0.424654 0.005748 0.861148 0.381992 0.053403 0.839114 0.347530 0.063025 0.815625 0.314062 0.073463 0.792241 0.280859 0.083232 0.766839 0.281969 0.099532 0.785096 0.496457 -0.046878 0.756561 0.450417 -0.012709 0.727020 0.404810 0.019985 0.723851 0.362664 0.022037 0.718901 0.320904 0.025917 0.714204 0.279129 0.029854 0.721116 0.254106 0.045511 0.841817 0.552255 -0.063400 
11.404000 0.826201 0.346837 0.223787 0.820131 0.379730 0.236553 0.826430 0.373983 0.279557 0.818708 0.400865 0.266617 0.819782 0.424977 0.246407 0.820537 0.499790 0.176595 0.820958 0.517432 0.097036 0.818654 0.498157 0.018289 0.866442 0.446423 0.223305 0.874948 0.411292 0.178574 0.883071 0.376095 0.133660 0.876029 0.335833 0.128918 0.868982 0.295613 0.124622 0.862103 0.255373 0.120513 0.846096 0.260988 0.100458 0.761449 0.476879 0.231826 0.738713 0.483446 0.179358 0.716247 0.489827 0.126426 0.706436 0.457982 0.102058 0.696438 0.425237 0.078770 0.686127 0.392100 0.056363 0.678787 0.367549 0.062519 0.845573 0.467715 -0.041777 0.853284 0.422932 0.004591 0.861278 0.378198 0.051180 0.840736 0.342815 0.060935 0.819346 0.307625 0.070217 0.797461 0.272808 0.078900 0.772071 0.273300 0.095170 0.789084 0.499112 -0.048498 0.757267 0.452186 -0.019174 0.727417 0.405227 0.011699 0.723776 0.363402 0.015983 0.721728 0.321659 0.021911 0.721286 0.279975 0.029241 0.729826 0.256053 0.045950 0.851278 0.551742 -0.064332 
11.436000 0.825751 0.348052 0.224128 0.820483 0.380688 0.237875 0.828685 0.373810 0.280454 0.820585 0.401001 0.268452 0.820749 0.425102 0.248403 0.819054 0.499121 0.178318 0.820906 0.517195 0.099005 0.816247 0.498926 0.020265 0.866994 0.446249 0.223623 0.873396 0.412954 0.177158 0.879651 0.379679 0.130529 0.872391 0.339546 0.126670 0.865595 0.299240 0.123033 0.858900 0.259048 0.119274 0.842797 0.265098 0.099424 0.761227 0.471945 0.233353 0.740358 0.479918 0.180351 0.719665 0.487840 0.127027 0.711963 0.454682 0.103812 0.703700 0.420940 0.081479 0.694754 0.386977 0.059845 0.686466 0.362616 0.065743 0.841379 0.464288 -0.038612 0.854376 0.419871 0.006291 0.866567 0.376232 0.052203 0.842880 0.342270 0.059304 0.818400 0.309180 0.067267 0.793930 0.276364 0.074962 0.769072 0.278912 0.091926 0.784397 0.500878 -0.045177 0.760758 0.449136 -0.015311 0.736660 0.397685 0.013481 0.731436 0.356440 0.019222 0.724975 0.315229 0.024956 0.718649 0.274141 0.030569 0.730340 0.254102 0.049782 0.850847 0.549210 -0.062942 
11.468000 0.823621 0.350214 0.228788 0.819302 0.383411 0.241476 0.829473 0.378171 0.283839 0.821038 0.404966 0.271188 0.821124 0.428611 0.250523 0.818917 0.501551 0.179268 0.820822 0.517734 0.099107 0.816819 0.498546 0.019928 0.868386 0.451056 0.226153 0.874357 0.416349 0.180833 0.880074 0.381721 0.135403 0.873433 0.341615 0.130050 0.866419 0.301529 0.124638 0.858890 0.261610 0.119069 0.842242 0.267920 0.099637 0.763832 0.476538 0.238754 0.742056 0.481335 0.185841 0.720772 0.486122 0.132675 0.711869 0.455263 0.107024 0.703007 0.424120 0.081606 0.693892 0.392829 0.056527 0.685695 0.368570 0.062621 0.841929 0.468146 -0.041104 0.853430 0.423339 0.003925 0.864764 0.379428 0.049838 0.842080 0.344923 0.057355 0.818791 0.311006 0.065431 0.795332 0.277523 0.073408 0.771128 0.280372 0.091236 0.785347 0.500003 -0.045853 0.759057 0.448436 -0.018937 0.733754 0.397081 0.008704 0.727699 0.355981 0.014531 0.722629 0.314721 0.021109 0.717818 0.273572 0.027814 0.730733 0.255277 0.048014 0.850266 0.550342 -0.063602 
11.504000 0.824301 0.351120 0.228782 0.820889 0.384109 0.242263 0.837469 0.379042 0.282523 0.826337 0.405591 0.271519 0.824992 0.428946 0.250509 0.817893 0.500826 0.177937 0.817805 0.517005 0.098197 0.814267 0.496486 0.019932 0.866358 0.450347 0.225224 0.875284 0.416138 0.179891 0.883796 0.381994 0.134390 0.877177 0.341471 0.132716 0.870149 0.301085 0.130360 0.862839 0.260787 0.127339 0.849428 0.265103 0.104991 0.760226 0.475115 0.232982 0.741389 0.481356 0.178949 0.722276 0.487603 0.124618 0.712050 0.456497 0.099516 0.700445 0.424410 0.076219 0.687715 0.392087 0.054526 0.684285 0.367426 0.063398 0.839850 0.465231 -0.040264 0.851987 0.421029 0.005757 0.864185 0.377492 0.052525 0.841257 0.343012 0.059752 0.816791 0.309530 0.067343 0.791571 0.276593 0.074511 0.766244 0.279388 0.090745 0.784077 0.496924 -0.046649 0.754586 0.447572 -0.019844 0.727570 0.398714 0.008444 0.723493 0.357118 0.012585 0.719490 0.315737 0.020129 0.716451 0.274568 0.028406 0.726458 0.254784 0.048972 0.844308 0.547466 -0.064650 
11.536000 0.824347 0.350242 0.233675 0.820748 0.384254 0.244226 0.836282 0.382579 0.285129 0.825561 0.408132 0.271628 0.826230 0.431302 0.250303 0.826135 0.502342 0.176391 0.821542 0.520370 0.097217 0.814284 0.501632 0.019067 0.870503 0.452023 0.227578 0.875266 0.417533 0.181808 0.880613 0.382897 0.136097 0.874781 0.342390 0.132105 0.869099 0.301881 0.128523 0.863213 0.261395 0.125097 0.848126 0.265421 0.103845 0.765129 0.477526 0.227756 0.745650 0.485137 0.174118 0.726076 0.492727 0.120148 0.712543 0.461603 0.096755 0.698206 0.429807 0.074738 0.682748 0.397999 0.054161 0.681570 0.373425 0.063487 0.837432 0.471386 -0.042572 0.850232 0.425183 0.001407 0.862672 0.379218 0.045656 0.840659 0.344186 0.053480 0.817711 0.309821 0.061968 0.794052 0.276229 0.071309 0.770263 0.279226 0.089696 0.779815 0.503620 -0.045372 0.753386 0.452592 -0.017096 0.728070 0.401560 0.011423 0.723480 0.359843 0.015714 0.719740 0.318224 0.020970 0.716663 0.276583 0.026890 0.727689 0.256798 0.046995 0.843087 0.555151 -0.064315 
11.604000 0.827188 0.347656 0.227689 0.821835 0.380971 0.239656 0.838701 0.378860 0.280089 0.825992 0.404171 0.267948 0.825461 0.428117 0.247566 0.820371 0.502129 0.177405 0.819228 0.520277 0.098287 0.810302 0.500908 0.020696 0.865863 0.449183 0.224966 0.870710 0.416965 0.177612 0.875603 0.384849 0.129797 0.872421 0.344219 0.130238 0.869120 0.303297 0.130023 0.864607 0.262722 0.128831 0.850585 0.267705 0.107084 0.760663 0.477087 0.229979 0.747508 0.484439 0.174476 0.734534 0.491676 0.118518 0.720285 0.460869 0.095145 0.705324 0.429417 0.073164 0.689257 0.398016 0.052647 0.694077 0.377844 0.068817 0.831985 0.468891 -0.040484 0.846430 0.424793 0.005854 0.861152 0.381458 0.053237 0.842365 0.345782 0.064519 0.822546 0.310433 0.076026 0.800746 0.278112 0.087515 0.776935 0.282882 0.105432 0.775019 0.505493 -0.043476 0.754576 0.451915 -0.016144 0.735551 0.398764 0.010945 0.729795 0.357944 0.018284 0.724802 0.316981 0.026403 0.720474 0.276236 0.035257 0.735560 0.257101 0.053067 0.839054 0.551839 -0.064453 
11.636000 0.835904 0.347511 0.232895 0.827898 0.380558 0.244075 0.843585 0.380162 0.285023 0.829573 0.404320 0.272017 0.829199 0.428315 0.251774 0.824876 0.502211 0.181778 0.822612 0.521118 0.103061 0.813347 0.501789 0.025681 0.869925 0.448590 0.228998 0.872865 0.414739 0.182539 0.875404 0.380869 0.135844 0.871624 0.340078 0.132008 0.867763 0.299334 0.128710 0.863776 0.258607 0.125597 0.845379 0.262476 0.107190 0.763946 0.476130 0.232241 0.746909 0.483049 0.177680 0.730214 0.489681 0.122492 0.715302 0.460738 0.096934 0.700205 0.430709 0.072558 0.684632 0.400429 0.049132 0.686707 0.377744 0.062388 0.834864 0.470995 -0.036208 0.849665 0.423538 0.006187 0.863958 0.376480 0.049441 0.843709 0.340693 0.058477 0.821610 0.305818 0.067874 0.798071 0.272287 0.077844 0.774970 0.275611 0.097041 0.777257 0.504196 -0.037906 0.754031 0.449200 -0.014487 0.732931 0.394014 0.010158 0.727175 0.352835 0.016555 0.723981 0.311587 0.024562 0.721656 0.270381 0.033019 0.739193 0.253416 0.050988 0.839985 0.554861 -0.059075 
11.672000 0.833776 0.357043 0.242325 0.826051 0.391200 0.249670 0.840828 0.395065 0.290672 0.827521 0.417880 0.274763 0.825971 0.440616 0.252940 0.818509 0.510065 0.177704 0.818626 0.524429 0.097134 0.809146 0.505258 0.018372 0.870226 0.462347 0.224524 0.874795 0.425386 0.180803 0.879214 0.388373 0.137070 0.875989 0.347564 0.133122 0.872904 0.306786 0.129384 0.869944 0.265974 0.125757 0.850624 0.262964 0.108096 0.765279 0.485338 0.238587 0.743256 0.493642 0.186184 0.721756 0.501903 0.133457 0.709885 0.476686 0.103180 0.698510 0.451168 0.072880 0.687313 0.425513 0.042628 0.685782 0.400888 0.051980 0.829940 0.474653 -0.044168 0.845818 0.428222 -0.002183 0.861600 0.382448 0.040730 0.844023 0.346091 0.052331 0.825234 0.310422 0.064589 0.805836 0.275189 0.076930 0.782943 0.275343 0.096652 0.773595 0.506817 -0.045339 0.752882 0.450845 -0.022808 0.733982 0.395206 0.001314 0.727442 0.354675 0.009970 0.722184 0.313952 0.019191 0.718178 0.273344 0.028905 0.739003 0.259912 0.046177 0.836543 0.557109 -0.066784 
11.704000 0.823726 0.359957 0.236629 0.819501 0.393973 0.246927 0.838307 0.393724 0.286502 0.825445 0.418546 0.273528 0.824665 0.440997 0.251493 0.819486 0.509647 0.175761 0.819718 0.522822 0.095082 0.811376 0.501445 0.016963 0.868363 0.461024 0.224921 0.870398 0.423733 0.181322 0.872556 0.386499 0.137664 0.870911 0.345867 0.132578 0.869566 0.305145 0.127467 0.868515 0.264445 0.122403 0.847693 0.258909 0.107265 0.763846 0.486984 0.235233 0.741535 0.492921 0.182618 0.719511 0.498865 0.129764 0.708484 0.472764 0.099942 0.697313 0.446326 0.070428 0.685830 0.419792 0.041246 0.682938 0.395703 0.051586 0.833501 0.469303 -0.044237 0.849054 0.425456 0.000991 0.864288 0.382492 0.047285 0.841613 0.348220 0.056021 0.817521 0.315110 0.065556 0.792266 0.283335 0.075772 0.769751 0.287585 0.095496 0.776020 0.501518 -0.047041 0.752677 0.447278 -0.023556 0.732144 0.393458 0.001569 0.723365 0.354025 0.011813 0.716116 0.314260 0.022973 0.710567 0.274978 0.035239 0.730646 0.262500 0.053838 0.838059 0.551411 -0.069855 
11.736000 0.821148 0.358271 0.242582 0.819460 0.392840 0.251694 0.844402 0.393827 0.287676 0.830159 0.418415 0.275732 0.828501 0.440590 0.253451 0.820158 0.508394 0.177180 0.821067 0.521647 0.096731 0.816712 0.499187 0.018881 0.867742 0.460868 0.228605 0.869818 0.429191 0.180828 0.871640 0.397687 0.132978 0.872222 0.357236 0.127530 0.872310 0.316575 0.121834 0.872157 0.276005 0.116176 0.846548 0.272590 0.110911 0.761740 0.483867 0.232172 0.746906 0.484348 0.176649 0.732176 0.484821 0.120855 0.718380 0.463968 0.088245 0.703444 0.442960 0.056403 0.687471 0.421927 0.026120 0.682379 0.403004 0.043684 0.840370 0.464186 -0.040025 0.852411 0.422199 0.008032 0.865139 0.381714 0.057060 0.835031 0.352475 0.057499 0.804206 0.324810 0.058983 0.771724 0.299908 0.062013 0.747825 0.308678 0.078279 0.786770 0.500666 -0.047861 0.762403 0.448384 -0.022167 0.740031 0.396714 0.004084 0.727686 0.358272 0.014053 0.717528 0.318663 0.023340 0.709115 0.278923 0.031697 0.725516 0.255958 0.042166 0.849936 0.545077 -0.067389 
11.772000 0.830903 0.353754 0.244968 0.828476 0.388639 0.252529 0.853891 0.391831 0.287982 0.838907 0.415506 0.275102 0.837387 0.437604 0.252645 0.830204 0.504584 0.175265 0.818863 0.518201 0.095886 0.813578 0.496833 0.017809 0.881630 0.458253 0.223609 0.879282 0.421122 0.179775 0.877146 0.383889 0.135918 0.876125 0.343151 0.129949 0.875166 0.302493 0.124239 0.874582 0.261791 0.118639 0.852932 0.259213 0.103874 0.777317 0.480449 0.235522 0.762700 0.484826 0.180099 0.747236 0.489398 0.124636 0.733147 0.484030 0.086185 0.717430 0.478956 0.048128 0.701722 0.473974 0.010551 0.689593 0.451984 0.018493 0.839482 0.466899 -0.042866 0.853706 0.423919 0.004001 0.867425 0.380863 0.050270 0.848120 0.344360 0.058324 0.828889 0.307787 0.065995 0.808823 0.272221 0.074461 0.788950 0.272197 0.097212 0.780774 0.494770 -0.047577 0.760403 0.442852 -0.017222 0.743047 0.390697 0.015564 0.745046 0.349223 0.022436 0.748295 0.307997 0.030578 0.751945 0.266880 0.039150 0.765917 0.241532 0.047989 0.837135 0.549351 -0.068243 
11.804000 0.831768 0.364553 0.247278 0.829235 0.399370 0.255151 0.856661 0.402878 0.289071 0.840528 0.426353 0.277262 0.837046 0.447611 0.254233 0.822458 0.512222 0.175721 0.815790 0.522285 0.095174 0.808383 0.496368 0.019033 0.874415 0.465652 0.223025 0.874902 0.429085 0.178631 0.875041 0.392459 0.134169 0.873509 0.351848 0.127523 0.871691 0.311342 0.120984 0.869680 0.270816 0.114440 0.847251 0.273860 0.100891 0.769960 0.492237 0.237969 0.757068 0.495734 0.182068 0.743660 0.499358 0.125996 0.727687 0.486986 0.089933 0.711096 0.474519 0.054170 0.693998 0.462445 0.018551 0.686852 0.439640 0.029635 0.831634 0.460711 -0.039565 0.848750 0.419385 0.008123 0.864178 0.379534 0.057357 0.833224 0.351076 0.055743 0.800469 0.324993 0.055722 0.766513 0.300766 0.056758 0.751528 0.306439 0.082373 0.773509 0.493447 -0.045291 0.756141 0.442282 -0.011657 0.736565 0.391239 0.018986 0.728693 0.351297 0.025786 0.719682 0.310929 0.031955 0.711583 0.270946 0.038979 0.732771 0.254850 0.052651 0.830246 0.543943 -0.070047 
11.840000 0.827625 0.362644 0.245052 0.825913 0.397284 0.253876 0.854831 0.399428 0.286761 0.838567 0.423374 0.276225 0.834113 0.445103 0.254065 0.816989 0.510541 0.177937 0.813465 0.522033 0.097354 0.806877 0.496528 0.020861 0.871329 0.464262 0.223334 0.872027 0.428658 0.178221 0.873171 0.393110 0.133047 0.872222 0.352927 0.125410 0.871238 0.312689 0.117530 0.869242 0.272727 0.109142 0.848652 0.278575 0.093831 0.767186 0.484691 0.241301 0.754935 0.492673 0.185769 0.742644 0.500862 0.130249 0.724832 0.489380 0.095141 0.707262 0.478275 0.059971 0.690019 0.467317 0.024814 0.680030 0.446328 0.037196 0.830003 0.462342 -0.038783 0.844921 0.420608 0.008411 0.859239 0.379597 0.056649 0.827659 0.351877 0.054232 0.793755 0.327096 0.053633 0.758773 0.304122 0.053746 0.744849 0.310008 0.079941 0.772421 0.490533 -0.043130 0.748040 0.441780 -0.009139 0.723347 0.393291 0.024245 0.715070 0.352810 0.028011 0.708585 0.311534 0.032411 0.706808 0.270232 0.039253 0.730241 0.255815 0.051766 0.832409 0.544799 -0.066401 
11.872000 0.832948 0.361858 0.243904 0.829715 0.396547 0.252106 0.856158 0.400097 0.286955 0.840055 0.423497 0.274996 0.836743 0.445094 0.252380 0.822124 0.511293 0.176131 0.820046 0.520275 0.094847 0.812281 0.494005 0.018116 0.874020 0.463965 0.223379 0.873117 0.427123 0.179459 0.872809 0.390351 0.135607 0.870740 0.350453 0.126969 0.867207 0.310606 0.117850 0.862476 0.271079 0.108277 0.848386 0.278795 0.087338 0.772363 0.493877 0.242679 0.754746 0.500444 0.188444 0.738310 0.506460 0.133773 0.720651 0.492718 0.099335 0.704358 0.478285 0.064435 0.688494 0.463613 0.029379 0.678150 0.441028 0.038203 0.835321 0.459696 -0.041602 0.850945 0.418378 0.005589 0.865692 0.377942 0.053990 0.835815 0.348310 0.053791 0.803994 0.320939 0.055108 0.770553 0.296151 0.058022 0.756558 0.302603 0.084028 0.776163 0.487314 -0.044907 0.749471 0.439487 -0.011469 0.725592 0.391465 0.023889 0.720668 0.350177 0.030096 0.717533 0.308706 0.036865 0.715893 0.267221 0.043914 0.737558 0.250028 0.056298 0.837085 0.541757 -0.070636 
11.904000 0.795599 0.367533 0.246805 0.802801 0.401644 0.254857 0.830980 0.396967 0.288096 0.821569 0.424036 0.276761 0.819576 0.445982 0.254431 0.811708 0.511749 0.176571 0.809293 0.522280 0.096172 0.802334 0.495737 0.020591 0.868762 0.469178 0.221437 0.874225 0.425515 0.183971 0.878436 0.381600 0.146216 0.873630 0.341872 0.134757 0.868131 0.302659 0.123548 0.862360 0.263334 0.112269 0.845985 0.266639 0.091829 0.759316 0.483237 0.236604 0.748447 0.503773 0.184011 0.738643 0.524597 0.131233 0.720908 0.498275 0.105526 0.702506 0.472743 0.080148 0.682642 0.448759 0.056848 0.673412 0.437878 0.079143 0.827156 0.463101 -0.039029 0.844852 0.424727 0.010545 0.862821 0.386363 0.060071 0.838781 0.352350 0.066000 0.813575 0.319250 0.072249 0.786906 0.287868 0.079624 0.773336 0.293286 0.106064 0.766089 0.486443 -0.042169 0.747792 0.446613 0.004806 0.728237 0.406731 0.050994 0.726314 0.365357 0.050738 0.723068 0.323395 0.049921 0.719524 0.281673 0.048803 0.741164 0.264650 0.060918 0.818593 0.546523 -0.067679 
11.936000 0.794991 0.367519 0.252684 0.802093 0.402155 0.258151 0.828129 0.400358 0.293297 0.819740 0.426390 0.279083 0.821144 0.447050 0.255386 0.823675 0.508997 0.173722 0.821582 0.515179 0.092694 0.805884 0.488971 0.018135 0.872774 0.463329 0.224439 0.875765 0.423815 0.182454 0.878570 0.383993 0.140382 0.872380 0.344954 0.127543 0.866040 0.306242 0.115139 0.859599 0.267395 0.102680 0.843771 0.265831 0.081584 0.767465 0.491608 0.233876 0.750648 0.500298 0.179567 0.734065 0.508960 0.124905 0.716286 0.488657 0.093687 0.697959 0.467905 0.063029 0.679261 0.447109 0.032803 0.661763 0.436834 0.049683 0.823900 0.457565 -0.044629 0.843724 0.418237 0.003199 0.863597 0.378981 0.051181 0.834940 0.348214 0.053402 0.805402 0.318049 0.055174 0.775670 0.288071 0.056093 0.760670 0.290895 0.082170 0.763245 0.479163 -0.040269 0.740895 0.436627 0.001668 0.717568 0.394943 0.042983 0.711929 0.354045 0.037573 0.706979 0.312483 0.033405 0.704176 0.270884 0.030650 0.725416 0.254804 0.044723 0.805433 0.540013 -0.071980 
12.004000 0.804853 0.371326 0.244079 0.811245 0.405489 0.252616 0.839543 0.401102 0.285836 0.829464 0.428092 0.274921 0.826994 0.448380 0.251140 0.816059 0.509027 0.169678 0.816490 0.516303 0.088953 0.806538 0.487682 0.014807 0.863499 0.459606 0.218487 0.869858 0.420576 0.176360 0.876297 0.381126 0.133824 0.869935 0.340533 0.129828 0.863531 0.300146 0.126163 0.857144 0.259776 0.122425 0.845839 0.265023 0.099291 0.758739 0.490244 0.228202 0.750731 0.495777 0.171590 0.743220 0.501426 0.114673 0.724351 0.479115 0.085916 0.704736 0.457532 0.057550 0.683688 0.437145 0.030027 0.668161 0.429083 0.049709 0.830014 0.457202 -0.046459 0.845486 0.420640 0.005307 0.861510 0.383458 0.057278 0.840004 0.347603 0.063101 0.817056 0.312144 0.068298 0.793808 0.276786 0.072463 0.774016 0.277805 0.095224 0.767594 0.473170 -0.045134 0.748759 0.431458 -0.000102 0.726659 0.390783 0.044017 0.722963 0.349915 0.037807 0.719527 0.308317 0.032399 0.718494 0.266756 0.028365 0.737476 0.256417 0.049390 0.809869 0.538760 -0.074764 
12.036000 0.794010 0.371812 0.251813 0.803149 0.406069 0.256595 0.834510 0.402643 0.286916 0.824820 0.429246 0.274723 0.823354 0.449903 0.251021 0.816370 0.511818 0.169539 0.814788 0.518076 0.088467 0.803308 0.489465 0.013919 0.867722 0.466532 0.218620 0.875150 0.424172 0.180206 0.882250 0.381607 0.141627 0.874785 0.341481 0.134880 0.866735 0.301663 0.128673 0.859003 0.261664 0.122969 0.846065 0.266048 0.100444 0.761871 0.491158 0.230069 0.752321 0.491891 0.173428 0.742504 0.493027 0.116533 0.721976 0.475519 0.085206 0.700091 0.457971 0.054556 0.677491 0.440692 0.024388 0.663679 0.426373 0.041556 0.825463 0.459380 -0.048188 0.842808 0.419973 0.000506 0.859749 0.380858 0.049818 0.836305 0.346575 0.056933 0.811527 0.312929 0.063830 0.786773 0.279126 0.069665 0.766378 0.279278 0.091959 0.762961 0.474285 -0.044906 0.743334 0.430124 -0.003132 0.721975 0.387398 0.038396 0.714045 0.346850 0.032797 0.708243 0.305386 0.028841 0.705323 0.263766 0.026276 0.726502 0.256913 0.046927 0.802411 0.540116 -0.076214 
12.100000 0.808432 0.373438 0.255251 0.814127 0.408495 0.259550 0.846166 0.408679 0.289357 0.833614 0.434030 0.277106 0.831849 0.454508 0.253250 0.822742 0.516350 0.172030 0.817770 0.523184 0.090949 0.802013 0.496226 0.016260 0.871338 0.466864 0.220164 0.877174 0.424433 0.181788 0.883113 0.381849 0.143457 0.878117 0.341422 0.137638 0.873551 0.300950 0.132426 0.869848 0.260342 0.127755 0.859164 0.248415 0.106885 0.769149 0.501408 0.235317 0.751964 0.498656 0.180531 0.735471 0.495358 0.125321 0.716565 0.481345 0.091422 0.698309 0.466249 0.057509 0.680352 0.450787 0.023616 0.669815 0.428828 0.033781 0.820020 0.463569 -0.046032 0.841762 0.423868 0.000256 0.862727 0.384462 0.047253 0.843720 0.348123 0.056808 0.823885 0.312128 0.066346 0.803355 0.276739 0.076031 0.781841 0.277081 0.097239 0.758569 0.486801 -0.041398 0.745104 0.435825 -0.004337 0.733214 0.384495 0.032448 0.726915 0.342945 0.028955 0.720881 0.301411 0.025687 0.715084 0.259819 0.022621 0.731741 0.252661 0.046861 0.812797 0.545510 -0.074184 
12.132000 0.827632 0.367818 0.256718 0.827571 0.403560 0.258148 0.859232 0.411439 0.287194 0.842671 0.433391 0.273181 0.838346 0.453399 0.249014 0.820272 0.513927 0.167451 0.815533 0.519681 0.086033 0.797660 0.493481 0.011069 0.872933 0.466826 0.213054 0.873502 0.425149 0.173501 0.874101 0.383426 0.133986 0.869494 0.342977 0.129438 0.865107 0.302378 0.125186 0.861112 0.261788 0.121236 0.867635 0.244493 0.102530 0.771208 0.500217 0.234732 0.752401 0.493799 0.180792 0.734641 0.486568 0.126359 0.716969 0.469044 0.093395 0.699695 0.450516 0.060442 0.682303 0.431765 0.027530 0.670792 0.408266 0.030801 0.813577 0.460055 -0.051404 0.837009 0.419269 -0.006607 0.858451 0.379481 0.040083 0.833999 0.346542 0.049544 0.807836 0.315243 0.060214 0.781019 0.285067 0.071171 0.761837 0.289742 0.094040 0.753081 0.486122 -0.046336 0.740715 0.431299 -0.016042 0.731093 0.376408 0.014248 0.723282 0.335598 0.018724 0.716865 0.294332 0.023688 0.711382 0.253136 0.028974 0.724794 0.257078 0.055905 0.802280 0.542406 -0.080705 
12.168000 0.832406 0.366347 0.253202 0.829983 0.401919 0.256109 0.859914 0.410410 0.286861 0.842567 0.431861 0.273076 0.839430 0.451858 0.248875 0.825234 0.512122 0.166985 0.818500 0.517161 0.086049 0.800496 0.487861 0.013173 0.874535 0.461656 0.212696 0.871767 0.421374 0.171578 0.869008 0.380916 0.130389 0.863421 0.340260 0.126526 0.857922 0.299698 0.123214 0.852558 0.259088 0.120172 0.860640 0.244552 0.099760 0.774568 0.501204 0.233449 0.755722 0.491059 0.180051 0.737607 0.480320 0.126232 0.720377 0.458059 0.095999 0.703609 0.435057 0.065871 0.686972 0.411844 0.035784 0.674821 0.388888 0.040502 0.817763 0.458291 -0.050836 0.840282 0.418542 -0.004577 0.860367 0.379495 0.043125 0.836211 0.345750 0.050316 0.810392 0.313479 0.058703 0.783040 0.283532 0.068846 0.762522 0.288619 0.090443 0.753733 0.471145 -0.040003 0.742953 0.415336 -0.009476 0.735058 0.359007 0.020332 0.727244 0.318090 0.024752 0.719151 0.277072 0.029291 0.711279 0.236181 0.034183 0.728402 0.255250 0.050260 0.792324 0.538597 -0.076627 
12.200000 0.831065 0.367868 0.252459 0.828243 0.403400 0.255505 0.857375 0.411925 0.287004 0.840164 0.433284 0.272925 0.837545 0.453126 0.248579 0.825148 0.512630 0.165925 0.818412 0.517970 0.084913 0.801433 0.488884 0.011447 0.873608 0.461805 0.212699 0.873860 0.419874 0.173230 0.873668 0.377850 0.133614 0.869184 0.337234 0.127948 0.864087 0.296831 0.122619 0.858538 0.256444 0.117382 0.865940 0.240084 0.098095 0.774412 0.502470 0.232438 0.754149 0.490633 0.179891 0.734356 0.478303 0.126971 0.717290 0.456672 0.096136 0.700725 0.434227 0.065305 0.684435 0.411453 0.034424 0.670961 0.388904 0.036795 0.819371 0.460022 -0.052709 0.839732 0.419987 -0.006013 0.859189 0.380659 0.041570 0.836105 0.346419 0.049621 0.811643 0.313496 0.058726 0.785757 0.282654 0.069274 0.764286 0.287478 0.089976 0.756078 0.471924 -0.042904 0.742582 0.416367 -0.013442 0.731554 0.360375 0.015757 0.723581 0.319407 0.021306 0.716930 0.278317 0.027455 0.710936 0.237260 0.034242 0.727240 0.257375 0.050037 0.792961 0.539522 -0.078448 
12.232000 0.825029 0.370557 0.257773 0.823976 0.406176 0.260931 0.854081 0.413060 0.291864 0.837667 0.435240 0.278122 0.834711 0.454874 0.253693 0.822064 0.512906 0.169950 0.814355 0.519273 0.089092 0.798150 0.490272 0.015485 0.871684 0.462157 0.215773 0.872665 0.420486 0.175950 0.873170 0.378666 0.135917 0.868158 0.338431 0.127675 0.862407 0.298499 0.119907 0.856443 0.258512 0.112305 0.863361 0.243472 0.091781 0.770997 0.499269 0.235649 0.751139 0.489332 0.182555 0.731793 0.479174 0.128976 0.715357 0.458083 0.097449 0.699474 0.435838 0.066044 0.683770 0.413082 0.034798 0.671612 0.389767 0.036863 0.817138 0.462366 -0.048806 0.839992 0.420652 -0.004745 0.860350 0.379244 0.040851 0.837712 0.344309 0.047392 0.813019 0.311000 0.055612 0.786525 0.279989 0.065998 0.765993 0.283979 0.087823 0.752494 0.472514 -0.038350 0.742938 0.414478 -0.011728 0.735687 0.356154 0.014307 0.729214 0.314906 0.019666 0.720999 0.274073 0.025610 0.712689 0.233442 0.032358 0.728204 0.254047 0.048201 0.789414 0.540712 -0.075338 
12.268000 0.831440 0.373773 0.259501 0.830251 0.409298 0.263555 0.860050 0.415605 0.294928 0.843666 0.438090 0.281642 0.840169 0.457452 0.257030 0.825292 0.515100 0.173403 0.820558 0.520750 0.092241 0.800370 0.493980 0.018689 0.874803 0.467162 0.221957 0.873957 0.426395 0.181366 0.873046 0.385601 0.140664 0.868012 0.346014 0.131275 0.863087 0.306262 0.122328 0.858182 0.266573 0.113729 0.865064 0.252910 0.092375 0.772419 0.501091 0.237539 0.751305 0.489869 0.185185 0.730992 0.478157 0.132288 0.715258 0.456963 0.100407 0.700401 0.435097 0.068266 0.685895 0.413111 0.035898 0.667711 0.394125 0.033525 0.815444 0.466582 -0.046902 0.839348 0.424950 -0.003525 0.861854 0.383935 0.041290 0.834737 0.351973 0.045396 0.805897 0.321743 0.051512 0.776322 0.292384 0.058498 0.757364 0.295538 0.081817 0.752237 0.478924 -0.033708 0.740980 0.419541 -0.011492 0.731587 0.359799 0.010040 0.724429 0.318638 0.015728 0.716792 0.277732 0.022211 0.708939 0.236910 0.029333 0.722242 0.258748 0.045652 0.788604 0.547755 -0.069138 
12.300000 0.801750 0.381731 0.270329 0.805707 0.417193 0.272873 0.835447 0.420311 0.304778 0.822847 0.444305 0.290104 0.822929 0.462621 0.264548 0.820695 0.516001 0.176982 0.813328 0.522762 0.096100 0.797153 0.494805 0.022149 0.870035 0.465821 0.223964 0.871171 0.426637 0.181846 0.872239 0.387480 0.139544 0.865867 0.348119 0.129611 0.858751 0.308903 0.119702 0.851252 0.269790 0.109791 0.852721 0.250947 0.091449 0.768816 0.499664 0.241334 0.750643 0.492663 0.187236 0.732211 0.485679 0.133013 0.717939 0.460716 0.103413 0.704118 0.435351 0.073874 0.690932 0.409817 0.044237 0.675998 0.389061 0.050688 0.816149 0.466221 -0.041773 0.835693 0.425143 0.004671 0.853849 0.384741 0.052407 0.827317 0.352310 0.056412 0.798794 0.321824 0.061699 0.768101 0.294598 0.069070 0.750450 0.300864 0.092746 0.751873 0.479773 -0.032987 0.737015 0.421505 -0.010495 0.726850 0.362306 0.011339 0.719751 0.321735 0.019284 0.715809 0.280599 0.027025 0.714228 0.239497 0.034774 0.729334 0.261871 0.048897 0.789399 0.545117 -0.068592 
12.336000 0.806825 0.386857 0.278142 0.814488 0.421795 0.277819 0.844981 0.424292 0.308977 0.834659 0.448279 0.292566 0.835209 0.465175 0.265928 0.834099 0.514234 0.175337 0.824579 0.522026 0.094533 0.806316 0.497775 0.019002 0.878315 0.465194 0.227954 0.877472 0.425808 0.185969 0.876177 0.386317 0.143815 0.867756 0.348262 0.129772 0.858368 0.310643 0.115950 0.848468 0.273027 0.102053 0.840929 0.259894 0.080353 0.778316 0.506346 0.237987 0.756739 0.496036 0.185679 0.735097 0.485552 0.133201 0.719540 0.465174 0.100866 0.703947 0.444264 0.068662 0.688408 0.423117 0.036542 0.676231 0.400039 0.040326 0.824787 0.470380 -0.045810 0.844012 0.429318 -0.000139 0.862455 0.388714 0.046392 0.838751 0.354648 0.053427 0.814051 0.321473 0.061295 0.788542 0.289300 0.069956 0.769948 0.291872 0.093630 0.760363 0.484752 -0.035944 0.743701 0.426658 -0.014187 0.731717 0.367489 0.007714 0.724347 0.327193 0.017491 0.719229 0.286570 0.027385 0.715898 0.245764 0.037360 0.739595 0.260518 0.049172 0.800166 0.553247 -0.067927 
12.368000 0.810655 0.384007 0.282004 0.814455 0.419339 0.277915 0.844868 0.428371 0.307910 0.831793 0.449268 0.289370 0.831524 0.466428 0.262883 0.828264 0.515717 0.172652 0.821498 0.523073 0.091858 0.803665 0.497152 0.017632 0.875079 0.468181 0.224029 0.875624 0.426726 0.183968 0.876270 0.385061 0.143837 0.868801 0.346171 0.132371 0.861921 0.307185 0.121437 0.855502 0.268103 0.110766 0.841103 0.263689 0.089221 0.771897 0.501687 0.233386 0.752413 0.493623 0.179866 0.732685 0.485559 0.126204 0.717890 0.464528 0.093997 0.702293 0.443593 0.062241 0.686341 0.422939 0.030820 0.671337 0.401988 0.035853 0.820959 0.467687 -0.046337 0.842103 0.427907 0.000723 0.862931 0.388260 0.048275 0.840826 0.353710 0.057771 0.817632 0.319621 0.066788 0.793632 0.286507 0.075611 0.772887 0.288511 0.097425 0.758130 0.485909 -0.038285 0.742150 0.428935 -0.014045 0.728526 0.371189 0.010076 0.719570 0.332226 0.022951 0.712002 0.292913 0.035597 0.705622 0.253646 0.048222 0.731258 0.267894 0.055748 0.798607 0.550840 -0.070586 
12.400000 0.807853 0.381417 0.282980 0.813268 0.416614 0.279603 0.842589 0.424090 0.310839 0.831203 0.445812 0.292050 0.829804 0.463488 0.265611 0.822650 0.515495 0.175866 0.817138 0.522359 0.094674 0.802676 0.496393 0.019194 0.870822 0.466950 0.223871 0.874184 0.425582 0.183735 0.877061 0.383927 0.143504 0.870357 0.344295 0.133148 0.863913 0.304827 0.123594 0.857836 0.265149 0.114374 0.844861 0.261857 0.091669 0.767684 0.501812 0.237589 0.748276 0.493636 0.184032 0.729155 0.485121 0.130093 0.715345 0.463180 0.097844 0.701684 0.440884 0.065680 0.687950 0.418692 0.033540 0.671844 0.398638 0.039313 0.822330 0.466056 -0.043723 0.841568 0.427927 0.005059 0.860787 0.389829 0.053965 0.840175 0.354072 0.062222 0.818836 0.318640 0.070206 0.796131 0.284639 0.078927 0.772598 0.286790 0.097754 0.760484 0.486757 -0.039566 0.744929 0.430338 -0.014227 0.731025 0.374064 0.010646 0.720265 0.335154 0.021298 0.711856 0.295626 0.032333 0.704938 0.256243 0.043699 0.730251 0.270790 0.052353 0.804350 0.545287 -0.072962 
12.436000 0.822294 0.392053 0.282477 0.825710 0.426935 0.275320 0.858066 0.438341 0.302177 0.843669 0.457760 0.282963 0.839426 0.473416 0.255680 0.822752 0.518067 0.163761 0.812117 0.523506 0.082768 0.802529 0.495736 0.006589 0.872804 0.472946 0.214264 0.874843 0.427254 0.179282 0.876459 0.381413 0.144181 0.871382 0.341641 0.134059 0.866161 0.301889 0.125020 0.861111 0.262036 0.116070 0.844860 0.260786 0.095339 0.770033 0.507154 0.228385 0.750251 0.500946 0.174762 0.730389 0.494615 0.120990 0.715740 0.474227 0.088293 0.700326 0.453810 0.055982 0.684512 0.433561 0.023898 0.675167 0.412406 0.036588 0.825849 0.464404 -0.054660 0.844146 0.429781 -0.003465 0.862968 0.395177 0.047557 0.843057 0.359116 0.056207 0.822826 0.323185 0.064863 0.802348 0.287351 0.073696 0.779169 0.287557 0.093069 0.764694 0.483744 -0.054616 0.747629 0.432300 -0.021204 0.733049 0.380849 0.012464 0.723877 0.340617 0.019593 0.716797 0.299954 0.027572 0.711538 0.259244 0.036128 0.734548 0.273410 0.050163 0.811669 0.543332 -0.085178 
12.468000 0.798531 0.392570 0.274765 0.814215 0.424692 0.273981 0.835591 0.424882 0.312277 0.835900 0.447981 0.291881 0.831830 0.464563 0.265580 0.817790 0.511532 0.175781 0.814457 0.521257 0.095184 0.802598 0.494954 0.020321 0.868645 0.465686 0.224985 0.865359 0.424437 0.184948 0.862659 0.382968 0.145009 0.859814 0.342447 0.137948 0.858158 0.301964 0.131176 0.857764 0.261405 0.124524 0.844660 0.252325 0.103574 0.761996 0.483033 0.232350 0.744662 0.482749 0.177558 0.727455 0.483147 0.122590 0.713417 0.455702 0.095922 0.699985 0.428402 0.069319 0.686217 0.401142 0.043887 0.683720 0.384661 0.064359 0.824783 0.463070 -0.040716 0.846166 0.424324 0.007674 0.866215 0.386184 0.057422 0.844981 0.351374 0.067856 0.821539 0.317793 0.078196 0.796506 0.286278 0.088793 0.771106 0.292209 0.104144 0.760759 0.485893 -0.039069 0.741612 0.429933 -0.014651 0.729707 0.372773 0.010136 0.722835 0.332426 0.018972 0.718976 0.291703 0.028641 0.717060 0.251338 0.039180 0.732677 0.273386 0.053271 0.810403 0.546873 -0.068618 
12.504000 0.808171 0.390482 0.283951 0.820787 0.423112 0.276485 0.846297 0.430776 0.310983 0.842119 0.450493 0.287611 0.839958 0.465895 0.260011 0.830445 0.509597 0.166873 0.821697 0.518424 0.086261 0.802519 0.493798 0.011558 0.873719 0.464975 0.223553 0.870171 0.426924 0.180466 0.866458 0.388721 0.137259 0.864614 0.347845 0.131955 0.863228 0.307062 0.127349 0.862388 0.266211 0.123065 0.848344 0.247094 0.111578 0.769100 0.494626 0.221603 0.749903 0.488645 0.167667 0.730069 0.482666 0.113584 0.714548 0.454747 0.087438 0.698576 0.426156 0.062243 0.682540 0.397359 0.037984 0.684242 0.379624 0.057462 0.817760 0.462241 -0.051970 0.841931 0.424635 -0.004875 0.865618 0.387940 0.043175 0.841900 0.354849 0.053654 0.817457 0.322468 0.064392 0.792012 0.291425 0.075619 0.769188 0.297128 0.094589 0.756555 0.487241 -0.044870 0.742365 0.430450 -0.019357 0.732121 0.373562 0.006448 0.726007 0.333317 0.015792 0.721128 0.292818 0.025379 0.717281 0.252929 0.035821 0.730941 0.276099 0.049994 0.808658 0.544336 -0.078468 
12.536000 0.804354 0.401771 0.278536 0.818849 0.434171 0.274212 0.840413 0.439258 0.311866 0.839720 0.460121 0.289155 0.834758 0.475121 0.261812 0.816768 0.517342 0.169458 0.811770 0.519702 0.087876 0.796854 0.489197 0.013989 0.867565 0.476576 0.222964 0.871406 0.429325 0.190282 0.874786 0.381971 0.157408 0.870412 0.342806 0.144996 0.865622 0.303868 0.132691 0.860651 0.264890 0.120369 0.847625 0.242035 0.117763 0.761677 0.501717 0.231618 0.737680 0.517482 0.181854 0.714305 0.533579 0.131879 0.706037 0.505460 0.103377 0.697612 0.477645 0.074989 0.688628 0.449607 0.047814 0.693001 0.431514 0.066528 0.817212 0.463022 -0.050665 0.842272 0.426099 -0.003862 0.866322 0.389386 0.043975 0.852689 0.351960 0.057773 0.837402 0.315091 0.072049 0.820849 0.278737 0.086238 0.797623 0.277302 0.105557 0.752380 0.467593 -0.039490 0.734694 0.413926 -0.009308 0.721816 0.360073 0.021469 0.714967 0.319522 0.028567 0.710673 0.278574 0.036813 0.708533 0.238115 0.046378 0.723479 0.259962 0.061588 0.782970 0.537704 -0.076923 
12.568000 0.813281 0.399551 0.287229 0.825021 0.432680 0.280618 0.847326 0.441505 0.317044 0.844204 0.460955 0.293295 0.840837 0.475331 0.265315 0.827454 0.515606 0.171227 0.826045 0.516410 0.089356 0.808872 0.488820 0.014437 0.873118 0.473904 0.228515 0.873674 0.427682 0.194300 0.874750 0.381250 0.160228 0.870071 0.342797 0.146137 0.865057 0.304473 0.132176 0.860037 0.266070 0.118286 0.849641 0.241818 0.117155 0.769948 0.504099 0.231777 0.743470 0.515379 0.181989 0.716972 0.526699 0.132039 0.706477 0.499942 0.102497 0.696278 0.472603 0.073189 0.686234 0.445027 0.043996 0.691489 0.424587 0.059787 0.826950 0.465246 -0.051953 0.847994 0.427088 -0.004587 0.868340 0.389594 0.043729 0.854283 0.352901 0.058725 0.839333 0.316456 0.073776 0.823321 0.280420 0.088353 0.799885 0.278344 0.107320 0.763525 0.468586 -0.038797 0.740734 0.415962 -0.010571 0.722759 0.362924 0.019185 0.715751 0.321979 0.025074 0.712630 0.280767 0.033259 0.711227 0.239749 0.042688 0.726348 0.259073 0.060768 0.790859 0.542068 -0.072353 
12.604000 0.781624 0.419738 0.311126 0.800954 0.445733 0.295926 0.832738 0.451187 0.325119 0.830137 0.467238 0.298880 0.828243 0.479575 0.269706 0.819206 0.513332 0.172361 0.814871 0.514934 0.090568 0.800406 0.485591 0.015636 0.873922 0.470933 0.220101 0.872739 0.423514 0.187538 0.871087 0.376061 0.154957 0.864554 0.337026 0.143741 0.858392 0.297971 0.132657 0.852672 0.258853 0.121695 0.844852 0.233722 0.120763 0.770600 0.502095 0.240385 0.746675 0.497328 0.188320 0.723368 0.492671 0.135774 0.709264 0.477666 0.100175 0.695049 0.462018 0.064875 0.679438 0.445619 0.030940 0.674788 0.423351 0.044283 0.820993 0.461537 -0.049735 0.839693 0.424056 -0.000279 0.858376 0.386602 0.049737 0.846749 0.348881 0.064483 0.833609 0.311199 0.078851 0.819239 0.273935 0.092638 0.794525 0.268779 0.109270 0.758324 0.464124 -0.040089 0.732601 0.414762 -0.010262 0.710017 0.366602 0.022629 0.711496 0.325463 0.024941 0.713371 0.283967 0.032039 0.717855 0.243618 0.042090 0.717500 0.267143 0.061772 0.775911 0.531960 -0.074447 
12.636000 0.785712 0.415903 0.303997 0.804884 0.442035 0.288854 0.838622 0.445127 0.316280 0.834920 0.462496 0.291044 0.833434 0.475763 0.262355 0.825437 0.512423 0.166274 0.817717 0.512358 0.084547 0.800386 0.481996 0.010307 0.875958 0.468507 0.218110 0.874134 0.423118 0.183039 0.872648 0.377733 0.147913 0.865701 0.339453 0.135216 0.858817 0.301037 0.122592 0.852096 0.262674 0.110092 0.848625 0.238335 0.119489 0.777534 0.505495 0.235458 0.755165 0.501894 0.182702 0.731961 0.498334 0.130334 0.717663 0.480065 0.096453 0.701269 0.461769 0.063533 0.683551 0.443642 0.031233 0.675574 0.421746 0.043609 0.817980 0.454946 -0.054901 0.842343 0.420162 -0.006710 0.865891 0.386627 0.042975 0.850639 0.349556 0.055684 0.834144 0.313001 0.068594 0.816639 0.277125 0.081513 0.791111 0.273767 0.097357 0.756344 0.461445 -0.043925 0.731463 0.412190 -0.012749 0.709773 0.364331 0.022031 0.711194 0.322923 0.025597 0.715093 0.281500 0.032161 0.721545 0.241428 0.042172 0.725142 0.264245 0.062234 0.782879 0.527709 -0.081365 
12.668000 0.789575 0.414466 0.304648 0.808083 0.440899 0.289212 0.841785 0.445012 0.316506 0.837609 0.462052 0.291120 0.835747 0.475583 0.262563 0.826389 0.513288 0.166937 0.816843 0.513591 0.085672 0.802255 0.482031 0.011850 0.875644 0.467606 0.217860 0.872807 0.422214 0.182679 0.870413 0.376659 0.147614 0.864063 0.338657 0.133409 0.858825 0.300389 0.119561 0.854213 0.262033 0.105915 0.850164 0.238670 0.117404 0.777281 0.507850 0.235052 0.756448 0.502924 0.181700 0.734678 0.498100 0.128575 0.719709 0.481287 0.094132 0.702314 0.464523 0.060886 0.683607 0.447956 0.028522 0.674429 0.427588 0.042475 0.822220 0.455485 -0.052784 0.845331 0.420648 -0.003704 0.868474 0.386426 0.045892 0.851417 0.349579 0.056921 0.833678 0.312973 0.067850 0.815408 0.276760 0.078659 0.790209 0.277152 0.095346 0.760467 0.457960 -0.042793 0.731813 0.411366 -0.010821 0.705182 0.365770 0.023793 0.706679 0.324102 0.025842 0.711642 0.282708 0.031910 0.718480 0.242134 0.040396 0.721680 0.262852 0.062536 0.781526 0.528209 -0.078295 
12.704000 0.785660 0.421637 0.315532 0.803312 0.446339 0.296594 0.837348 0.454469 0.322321 0.832347 0.468209 0.295127 0.831010 0.479519 0.265405 0.823066 0.510347 0.166755 0.815501 0.509846 0.085063 0.800806 0.477861 0.010798 0.870536 0.464209 0.218408 0.869367 0.420204 0.181440 0.868657 0.376100 0.144592 0.863671 0.337692 0.131220 0.860598 0.298933 0.118203 0.857778 0.260202 0.105155 0.849749 0.238750 0.118067 0.773023 0.507921 0.233933 0.754864 0.502717 0.179630 0.735393 0.497697 0.125561 0.720088 0.481318 0.090965 0.701659 0.465487 0.057673 0.681817 0.450206 0.025224 0.671887 0.430830 0.040043 0.820428 0.450818 -0.053855 0.843387 0.418406 -0.003239 0.866996 0.386884 0.047544 0.850060 0.350097 0.058834 0.833029 0.313520 0.070256 0.815383 0.277819 0.082852 0.790620 0.279305 0.100090 0.759925 0.454241 -0.044749 0.729663 0.410424 -0.011043 0.701353 0.368631 0.026259 0.705717 0.327191 0.026813 0.711619 0.285618 0.030328 0.719270 0.244823 0.036327 0.719555 0.264557 0.059634 0.781769 0.523773 -0.080203 
12.736000 0.782324 0.417646 0.311816 0.800555 0.442257 0.293297 0.834277 0.450045 0.319638 0.829902 0.463943 0.292418 0.829433 0.476002 0.262972 0.824145 0.509225 0.164971 0.817617 0.504156 0.082994 0.803944 0.471565 0.008116 0.871287 0.466035 0.219974 0.870391 0.420373 0.185190 0.869210 0.374729 0.150350 0.864869 0.336629 0.135540 0.860997 0.298532 0.120681 0.857803 0.260303 0.105877 0.852015 0.237931 0.118505 0.774007 0.511542 0.232918 0.753050 0.505846 0.179791 0.732377 0.500075 0.126583 0.716108 0.481914 0.093577 0.699647 0.463720 0.060642 0.682831 0.445529 0.027856 0.671036 0.425446 0.040207 0.824939 0.444117 -0.056043 0.849135 0.413571 -0.005312 0.873326 0.383639 0.045849 0.856017 0.347150 0.057601 0.838542 0.310862 0.069543 0.820449 0.275137 0.081901 0.795975 0.276232 0.099551 0.762637 0.447486 -0.046868 0.730105 0.404864 -0.012613 0.700489 0.362886 0.024714 0.705728 0.321334 0.024078 0.713262 0.279969 0.026467 0.722464 0.239245 0.031256 0.722707 0.258248 0.055060 0.790745 0.517548 -0.084133 
12.772000 0.787034 0.421030 0.311866 0.805931 0.445503 0.293843 0.837660 0.454750 0.322076 0.834795 0.467764 0.294229 0.832850 0.478377 0.264297 0.822781 0.506652 0.165178 0.816375 0.502562 0.083223 0.804002 0.469710 0.008201 0.869354 0.463252 0.220464 0.869255 0.417629 0.185751 0.868989 0.372165 0.151030 0.865107 0.334360 0.136090 0.861206 0.296484 0.120917 0.857269 0.258771 0.105523 0.854619 0.238565 0.122123 0.772634 0.507432 0.232785 0.757365 0.504155 0.177522 0.741223 0.501194 0.122450 0.725052 0.482660 0.089506 0.706863 0.464588 0.057189 0.688366 0.446785 0.025195 0.674448 0.428072 0.037561 0.825764 0.440203 -0.054783 0.849378 0.409489 -0.003942 0.872947 0.380053 0.047621 0.855172 0.343650 0.058785 0.837555 0.307493 0.070121 0.818791 0.272584 0.082712 0.794176 0.274856 0.100068 0.764973 0.447113 -0.049033 0.733452 0.405818 -0.012917 0.703886 0.365481 0.025591 0.710182 0.323998 0.025835 0.718027 0.282676 0.028060 0.727325 0.241859 0.031968 0.730704 0.259275 0.056645 0.793956 0.513970 -0.085044 
12.804000 0.782745 0.426232 0.309607 0.804106 0.449766 0.293189 0.833418 0.458227 0.324275 0.833626 0.470941 0.296155 0.831842 0.480298 0.265911 0.822637 0.504094 0.165823 0.820195 0.495156 0.084067 0.808210 0.461170 0.009661 0.870772 0.463760 0.222325 0.871241 0.418896 0.186552 0.871430 0.374110 0.150727 0.866675 0.335742 0.136948 0.861727 0.297501 0.122830 0.856946 0.259253 0.108548 0.856078 0.238923 0.125239 0.771636 0.505090 0.233305 0.753081 0.500982 0.179146 0.735068 0.496714 0.124845 0.718164 0.478009 0.092426 0.701346 0.459577 0.059854 0.684348 0.441764 0.027124 0.669484 0.423291 0.038436 0.829643 0.431346 -0.053360 0.852032 0.404325 -0.000155 0.874831 0.378194 0.053292 0.855497 0.341844 0.061926 0.835906 0.305768 0.070845 0.815632 0.270098 0.080036 0.789298 0.271083 0.094814 0.769289 0.436733 -0.046640 0.733497 0.398500 -0.010886 0.699522 0.360988 0.027111 0.705919 0.320373 0.024292 0.713505 0.279030 0.024003 0.722856 0.238600 0.026583 0.729812 0.254170 0.051810 0.799156 0.504448 -0.084050 
12.836000 0.778910 0.431956 0.300633 0.804738 0.452281 0.286626 0.830905 0.458276 0.321155 0.836066 0.469918 0.293059 0.831930 0.479131 0.263185 0.815583 0.502210 0.164173 0.815230 0.492065 0.082452 0.801316 0.452617 0.010978 0.870100 0.466580 0.218250 0.869065 0.425622 0.178216 0.868599 0.384836 0.138271 0.863095 0.345061 0.131739 0.857641 0.305088 0.124149 0.852414 0.265247 0.116403 0.859479 0.249729 0.136369 0.770421 0.501367 0.236742 0.752681 0.503746 0.182353 0.736331 0.506394 0.127960 0.720274 0.478519 0.103535 0.703377 0.452249 0.078305 0.682119 0.429657 0.055953 0.665933 0.429329 0.076834 0.822734 0.420993 -0.051161 0.850049 0.399686 0.002570 0.876015 0.379683 0.057541 0.853564 0.344849 0.064814 0.830954 0.310276 0.072352 0.807005 0.277026 0.080169 0.780123 0.281092 0.093332 0.758989 0.423178 -0.040322 0.721783 0.395377 0.003812 0.684855 0.367759 0.048581 0.697536 0.328572 0.042959 0.711406 0.289227 0.038535 0.725795 0.250227 0.034762 0.725022 0.264405 0.061556 0.781203 0.486169 -0.085873 
12.872000 0.772096 0.433736 0.304560 0.798104 0.453032 0.289450 0.823727 0.461614 0.323786 0.829280 0.471162 0.294983 0.826889 0.478748 0.264436 0.815926 0.496564 0.163564 0.819462 0.482498 0.082488 0.804315 0.443557 0.011198 0.869040 0.462403 0.219932 0.866396 0.419253 0.182228 0.864297 0.376085 0.144533 0.860183 0.336967 0.133115 0.856558 0.297692 0.121823 0.852654 0.258482 0.110493 0.858878 0.245023 0.132290 0.771273 0.503090 0.235754 0.751433 0.506788 0.182126 0.732304 0.510506 0.128492 0.716176 0.481380 0.104871 0.700049 0.452769 0.080756 0.682348 0.424758 0.057151 0.662818 0.422883 0.074764 0.823605 0.411655 -0.051501 0.850167 0.390448 0.002535 0.876587 0.369860 0.056907 0.854568 0.334562 0.063270 0.832413 0.299548 0.070010 0.809412 0.265512 0.077912 0.782978 0.268702 0.092150 0.761367 0.414180 -0.039437 0.726251 0.385337 0.005756 0.691132 0.356567 0.051181 0.704375 0.317151 0.044450 0.719514 0.278229 0.039235 0.734874 0.239349 0.034052 0.731396 0.252873 0.060807 0.787916 0.480868 -0.084439 
12.904000 0.765562 0.433867 0.311861 0.792017 0.451888 0.295935 0.816041 0.464291 0.330184 0.822731 0.470926 0.300806 0.822720 0.477495 0.269878 0.819132 0.492118 0.167899 0.823680 0.480005 0.086824 0.811417 0.441665 0.015117 0.864057 0.451526 0.226679 0.859657 0.406879 0.190709 0.855504 0.362083 0.154700 0.851853 0.324591 0.137949 0.849148 0.287029 0.121472 0.846767 0.249380 0.105087 0.855143 0.236596 0.126604 0.767855 0.499734 0.234983 0.747699 0.487012 0.182800 0.727820 0.474374 0.130582 0.712301 0.452369 0.099733 0.696229 0.430771 0.069049 0.678526 0.409853 0.039130 0.657023 0.407038 0.054136 0.832665 0.409402 -0.046642 0.851811 0.382620 0.008208 0.872469 0.355789 0.062439 0.847890 0.321816 0.065991 0.823004 0.288245 0.069945 0.797041 0.255787 0.074874 0.770844 0.259536 0.089449 0.772364 0.412264 -0.038690 0.732789 0.380458 -0.000679 0.693604 0.349336 0.037680 0.705982 0.309955 0.031652 0.719312 0.270311 0.028504 0.733054 0.230972 0.027277 0.722956 0.246061 0.051779 0.797618 0.479075 -0.080414 
12.940000 0.771504 0.455462 0.338155 0.792611 0.459356 0.309520 0.828003 0.477689 0.326999 0.824838 0.471016 0.297035 0.823030 0.476549 0.265814 0.814298 0.487439 0.163491 0.820825 0.469814 0.083603 0.810775 0.425721 0.015219 0.866990 0.459149 0.222643 0.868365 0.410870 0.191426 0.868083 0.362722 0.159873 0.864066 0.324019 0.146431 0.858169 0.285740 0.132580 0.851361 0.247611 0.118650 0.853535 0.239078 0.143440 0.762354 0.492021 0.230161 0.742949 0.506497 0.178103 0.724822 0.521146 0.125618 0.712101 0.486589 0.107833 0.701180 0.452168 0.089434 0.686219 0.419011 0.073975 0.671965 0.417163 0.096092 0.834500 0.385102 -0.040347 0.853303 0.368886 0.018787 0.872021 0.353570 0.078234 0.843388 0.322908 0.081631 0.814881 0.292544 0.084930 0.785152 0.263882 0.088789 0.758004 0.272268 0.099034 0.771316 0.396232 -0.038357 0.729000 0.378867 0.006426 0.686230 0.361907 0.050899 0.702245 0.326060 0.036120 0.718136 0.289999 0.021635 0.733939 0.253975 0.007421 0.717680 0.261216 0.031950 0.809495 0.455602 -0.083910 
12.972000 0.749483 0.455907 0.294176 0.783349 0.457280 0.282904 0.803018 0.477101 0.316777 0.817345 0.467812 0.291121 0.817529 0.471833 0.260028 0.816451 0.477495 0.157449 0.826542 0.454104 0.079258 0.812741 0.407876 0.012644 0.857840 0.455297 0.228150 0.853983 0.406442 0.198416 0.853712 0.357890 0.167965 0.855285 0.321456 0.148977 0.859270 0.285796 0.128842 0.863511 0.250490 0.107238 0.856746 0.237571 0.128938 0.757478 0.483452 0.219464 0.749249 0.485211 0.162699 0.741175 0.487201 0.106254 0.729851 0.447809 0.108496 0.718343 0.408465 0.109704 0.706811 0.369173 0.110156 0.701666 0.359725 0.134211 0.832312 0.363621 -0.042198 0.847947 0.349059 0.017875 0.863102 0.335575 0.077988 0.828705 0.311425 0.080852 0.792850 0.290614 0.086811 0.755444 0.273956 0.094486 0.743911 0.291574 0.116140 0.771431 0.376753 -0.038051 0.727938 0.362723 0.007157 0.682899 0.348811 0.050907 0.703911 0.313477 0.041952 0.726465 0.278811 0.035041 0.749913 0.244525 0.029288 0.731399 0.247912 0.052955 0.809947 0.433851 -0.087528 
13.004000 0.751824 0.453265 0.301407 0.783338 0.456688 0.284862 0.807294 0.476303 0.315512 0.817709 0.468601 0.287501 0.820266 0.472298 0.256131 0.825905 0.477183 0.153211 0.831009 0.450072 0.075428 0.815327 0.399850 0.011118 0.863935 0.454692 0.225157 0.860465 0.404442 0.197693 0.858038 0.354331 0.169985 0.856415 0.318389 0.150417 0.855763 0.282620 0.129652 0.855818 0.246572 0.109688 0.852829 0.235025 0.133113 0.765679 0.493031 0.210773 0.752012 0.486264 0.155452 0.738403 0.479597 0.100220 0.727372 0.440110 0.101918 0.716322 0.400661 0.103547 0.705223 0.361322 0.105350 0.699546 0.351711 0.129136 0.833053 0.353063 -0.042621 0.847459 0.342029 0.018255 0.861495 0.332162 0.079106 0.826285 0.309014 0.080160 0.789461 0.288973 0.082314 0.751793 0.270938 0.085342 0.739945 0.289037 0.106451 0.773108 0.366548 -0.037233 0.728761 0.354474 0.007452 0.682510 0.343061 0.050173 0.705743 0.310589 0.038037 0.729487 0.278086 0.027024 0.753236 0.245641 0.016706 0.733656 0.248191 0.039827 0.810835 0.416557 -0.091163 
13.036000 0.761474 0.455147 0.312539 0.790251 0.458129 0.291500 0.817629 0.480124 0.317241 0.824179 0.470866 0.288543 0.827321 0.473159 0.257109 0.833360 0.473965 0.154164 0.831469 0.451106 0.075795 0.821137 0.399807 0.013774 0.861944 0.451338 0.230401 0.863449 0.400106 0.204641 0.864278 0.349121 0.178407 0.864573 0.312466 0.159796 0.864317 0.277119 0.137870 0.864286 0.241804 0.115654 0.849728 0.226028 0.130702 0.767754 0.497500 0.200108 0.760237 0.485154 0.144467 0.752869 0.472699 0.088507 0.740482 0.433544 0.086354 0.728708 0.394210 0.085496 0.717474 0.354875 0.085861 0.702748 0.342538 0.103937 0.844044 0.350777 -0.035199 0.854120 0.338767 0.026819 0.864013 0.327375 0.088542 0.830082 0.302480 0.086757 0.795648 0.278464 0.085207 0.760484 0.255987 0.084412 0.746620 0.273639 0.104542 0.782375 0.365525 -0.036675 0.732495 0.355099 0.002560 0.680011 0.343542 0.037538 0.706337 0.311689 0.029106 0.733301 0.280206 0.021886 0.760419 0.248883 0.014382 0.740369 0.241686 0.035705 0.826600 0.417674 -0.087797 
13.068000 0.764558 0.462129 0.314484 0.793490 0.464757 0.293618 0.818662 0.491604 0.316981 0.826489 0.479544 0.289680 0.828709 0.479386 0.258131 0.831942 0.471883 0.155395 0.833912 0.441971 0.079083 0.820745 0.387676 0.019055 0.861563 0.452045 0.232238 0.863156 0.399988 0.208382 0.864501 0.348340 0.183779 0.865359 0.311156 0.166422 0.865666 0.275403 0.144964 0.866166 0.239609 0.123569 0.847796 0.229942 0.139585 0.767776 0.498249 0.203127 0.757446 0.483757 0.148500 0.747320 0.469156 0.093745 0.736595 0.429517 0.092169 0.726420 0.389725 0.091032 0.716803 0.349797 0.090316 0.702507 0.340728 0.110578 0.840104 0.335285 -0.028331 0.853639 0.330713 0.033800 0.866994 0.327577 0.095545 0.832065 0.305326 0.088275 0.796982 0.283497 0.080841 0.762102 0.261321 0.073433 0.745729 0.278771 0.091879 0.780996 0.351545 -0.029369 0.731374 0.340693 0.008928 0.680695 0.327505 0.045171 0.707195 0.296062 0.034020 0.734524 0.264962 0.023744 0.761780 0.234921 0.013094 0.738137 0.237939 0.031419 0.826575 0.400992 -0.083128 
13.104000 0.749541 0.444824 0.294939 0.784118 0.448500 0.286736 0.794300 0.485240 0.308589 0.813999 0.468837 0.291582 0.817659 0.468951 0.260556 0.827730 0.462006 0.158769 0.837488 0.432382 0.083171 0.823398 0.378038 0.024858 0.854901 0.448955 0.238352 0.854862 0.397453 0.213230 0.856846 0.346496 0.187323 0.858768 0.309819 0.169265 0.864707 0.274662 0.148492 0.870920 0.239788 0.127834 0.847510 0.242741 0.116044 0.757981 0.474636 0.206208 0.741583 0.457297 0.154080 0.725262 0.440382 0.101872 0.713266 0.405054 0.118887 0.701766 0.369860 0.135769 0.692033 0.334497 0.152273 0.690644 0.346529 0.175668 0.842366 0.323404 -0.019387 0.852056 0.333117 0.043488 0.860764 0.345624 0.105905 0.822847 0.327419 0.109098 0.783469 0.314174 0.111024 0.743506 0.302317 0.112198 0.741961 0.325835 0.131075 0.780353 0.343270 -0.022463 0.731382 0.336143 0.018766 0.682090 0.327736 0.059630 0.704639 0.294287 0.047289 0.727458 0.261008 0.034725 0.750380 0.228418 0.021731 0.742509 0.234302 0.050269 0.827465 0.388093 -0.077952 
13.136000 0.752060 0.439621 0.287904 0.786807 0.446144 0.282698 0.792280 0.482680 0.306619 0.814427 0.468427 0.290744 0.818083 0.467584 0.259808 0.826863 0.457698 0.158239 0.831829 0.430314 0.081869 0.821473 0.373332 0.027110 0.852071 0.447982 0.238995 0.850290 0.395662 0.215772 0.851147 0.344057 0.191247 0.852169 0.307162 0.173792 0.858984 0.272449 0.152531 0.865939 0.238581 0.131061 0.847133 0.246175 0.114229 0.755242 0.467451 0.201896 0.742125 0.451923 0.148141 0.728748 0.436976 0.094130 0.716027 0.403689 0.114379 0.704066 0.370496 0.134846 0.693773 0.336856 0.155243 0.698276 0.349343 0.178021 0.843065 0.315999 -0.011417 0.850112 0.330448 0.051279 0.856667 0.347374 0.113267 0.819055 0.328390 0.115749 0.780239 0.313377 0.116467 0.740718 0.299818 0.116069 0.742674 0.324871 0.132852 0.782391 0.336024 -0.021942 0.732365 0.334641 0.017934 0.682030 0.330482 0.057012 0.702676 0.295045 0.045804 0.723703 0.259601 0.034617 0.745108 0.225163 0.023012 0.741175 0.232563 0.051905 0.829018 0.378361 -0.075791 
13.168000 0.752533 0.487654 0.304966 0.783654 0.484031 0.287728 0.805154 0.519592 0.301077 0.816501 0.498465 0.281677 0.820628 0.493529 0.250776 0.830835 0.470405 0.150955 0.834699 0.434789 0.076907 0.825857 0.375302 0.020968 0.860215 0.457124 0.229317 0.861539 0.403285 0.209660 0.861918 0.349554 0.189924 0.862054 0.311094 0.175737 0.859881 0.273132 0.159846 0.856391 0.235166 0.143897 0.849357 0.243939 0.119867 0.767073 0.498917 0.199234 0.747463 0.473010 0.152049 0.727806 0.447312 0.104928 0.708298 0.412074 0.112844 0.689178 0.376484 0.120130 0.670896 0.340431 0.126409 0.674806 0.339790 0.152469 0.847213 0.316149 -0.016275 0.858932 0.322406 0.046397 0.870067 0.329937 0.108893 0.832349 0.312449 0.102476 0.792800 0.300693 0.096660 0.753315 0.288127 0.091495 0.737985 0.310142 0.105474 0.788117 0.338203 -0.029190 0.742998 0.348553 0.015263 0.698044 0.359951 0.059565 0.705381 0.320044 0.050278 0.712628 0.279530 0.041736 0.719389 0.239134 0.034084 0.707818 0.254029 0.058036 0.847856 0.373862 -0.080024 
13.204000 0.748291 0.460139 0.287911 0.780654 0.469784 0.276213 0.787252 0.507022 0.298547 0.807258 0.494724 0.278635 0.812525 0.488688 0.248345 0.826254 0.462610 0.150245 0.838522 0.422320 0.079488 0.831296 0.358650 0.028515 0.847818 0.453080 0.232097 0.847072 0.398993 0.213640 0.849508 0.345925 0.193515 0.851774 0.307949 0.179412 0.855968 0.271301 0.160457 0.861395 0.235459 0.140731 0.859609 0.247817 0.117260 0.758901 0.491680 0.194049 0.751268 0.456533 0.149654 0.743463 0.422025 0.104823 0.719121 0.394170 0.122310 0.696937 0.365678 0.139624 0.678278 0.335727 0.157471 0.693530 0.339003 0.178696 0.852993 0.295907 -0.001711 0.861013 0.317371 0.058447 0.869433 0.341550 0.117189 0.830253 0.325358 0.117794 0.790561 0.313552 0.117168 0.750965 0.300658 0.116070 0.735535 0.320538 0.132644 0.796637 0.317810 -0.021289 0.747045 0.324549 0.017458 0.698342 0.326367 0.057416 0.708698 0.289233 0.038952 0.719512 0.252263 0.019698 0.731752 0.216321 -0.000048 0.716327 0.224610 0.024227 0.849129 0.345087 -0.072572 
13.236000 0.753950 0.459977 0.281414 0.785601 0.471326 0.269345 0.791589 0.507591 0.293611 0.811332 0.497081 0.272474 0.815452 0.489775 0.242374 0.826472 0.459456 0.145448 0.841022 0.416647 0.077156 0.834384 0.349884 0.031942 0.847087 0.465837 0.228134 0.843858 0.410615 0.213626 0.843312 0.356298 0.196711 0.843640 0.318108 0.184964 0.848470 0.281518 0.166677 0.858048 0.248349 0.145589 0.870992 0.264616 0.128644 0.753038 0.474941 0.185095 0.748325 0.447523 0.134966 0.743099 0.421094 0.084260 0.717351 0.402634 0.110170 0.693989 0.383184 0.136585 0.676130 0.360380 0.163681 0.698589 0.360009 0.177397 0.855539 0.284160 0.009461 0.858339 0.313739 0.066997 0.860625 0.348475 0.121083 0.821007 0.333538 0.122932 0.780695 0.323190 0.121697 0.740058 0.313816 0.119537 0.736023 0.340912 0.132139 0.801458 0.307040 -0.017453 0.757717 0.326781 0.024751 0.712417 0.342071 0.065897 0.711309 0.303721 0.047121 0.711135 0.265136 0.028406 0.713460 0.227313 0.009412 0.703519 0.237318 0.035987 0.858778 0.330389 -0.066784 
13.272000 0.760447 0.458724 0.264123 0.790475 0.475479 0.254410 0.785165 0.514761 0.273796 0.809589 0.506640 0.256982 0.815213 0.496570 0.228065 0.831184 0.457862 0.135480 0.842933 0.411344 0.068782 0.835671 0.341761 0.027082 0.849090 0.472050 0.217981 0.848323 0.416169 0.205817 0.850558 0.361443 0.190766 0.852446 0.322532 0.180365 0.857751 0.285524 0.161872 0.867343 0.251387 0.140937 0.883835 0.266228 0.125908 0.756958 0.479607 0.171803 0.748499 0.446423 0.126060 0.739805 0.413914 0.079956 0.715301 0.394977 0.106893 0.692553 0.374772 0.133336 0.673801 0.352897 0.160621 0.695883 0.352624 0.174921 0.855949 0.274197 0.007455 0.860093 0.307632 0.061747 0.864008 0.344940 0.112072 0.824523 0.330047 0.115323 0.784521 0.318689 0.115945 0.744283 0.307634 0.116523 0.735042 0.332781 0.130551 0.802000 0.295935 -0.018045 0.759069 0.319308 0.023252 0.713640 0.336414 0.063771 0.711363 0.297604 0.046673 0.710952 0.259003 0.028113 0.713744 0.221156 0.009173 0.705008 0.234150 0.035024 0.859204 0.314769 -0.069683 
13.304000 0.757309 0.456468 0.258804 0.785929 0.474370 0.247058 0.780749 0.513313 0.267050 0.804145 0.506220 0.248360 0.810450 0.495527 0.219722 0.829461 0.454481 0.128490 0.844262 0.402679 0.066026 0.835355 0.331592 0.026126 0.850544 0.473309 0.209125 0.849389 0.416756 0.200170 0.850847 0.361189 0.188505 0.852366 0.321726 0.180690 0.857279 0.284043 0.163009 0.867911 0.249754 0.142460 0.887260 0.264180 0.130641 0.755759 0.474947 0.167135 0.753078 0.438224 0.123647 0.750159 0.402657 0.079505 0.721019 0.388822 0.104907 0.693317 0.371595 0.128224 0.670321 0.352209 0.153259 0.691409 0.347341 0.168156 0.854497 0.263214 0.008226 0.861262 0.297263 0.061789 0.867306 0.335599 0.110809 0.827872 0.321153 0.115757 0.787778 0.311472 0.117030 0.747118 0.302073 0.118220 0.734338 0.328078 0.127190 0.800276 0.284472 -0.017033 0.757178 0.309492 0.022662 0.712444 0.331402 0.060990 0.706909 0.293648 0.044792 0.702573 0.254983 0.028217 0.700355 0.216658 0.012304 0.691518 0.230829 0.037725 0.856407 0.302943 -0.070878 
13.336000 0.763700 0.458634 0.251158 0.793925 0.475902 0.243045 0.786228 0.515651 0.261243 0.811858 0.507737 0.246329 0.817459 0.495322 0.218653 0.830836 0.449474 0.130140 0.839412 0.400511 0.065153 0.831547 0.329482 0.026685 0.847547 0.471679 0.211596 0.844017 0.415166 0.202532 0.842482 0.359912 0.189993 0.841714 0.321333 0.180973 0.846908 0.284082 0.164242 0.856846 0.251273 0.143559 0.875639 0.266789 0.132626 0.755629 0.468509 0.165241 0.753541 0.438710 0.116405 0.751391 0.409418 0.067130 0.723399 0.401676 0.096263 0.696473 0.393247 0.124816 0.674926 0.380726 0.155806 0.697523 0.375210 0.168190 0.851901 0.261208 0.011133 0.852175 0.298652 0.063155 0.850926 0.340394 0.111367 0.811162 0.330224 0.121381 0.771060 0.321401 0.128596 0.730103 0.314458 0.132477 0.729795 0.343745 0.124929 0.795918 0.281591 -0.015786 0.753961 0.311766 0.021832 0.710564 0.341493 0.057515 0.705014 0.301512 0.048762 0.699353 0.260702 0.039911 0.694215 0.220278 0.031271 0.684573 0.239065 0.053205 0.856590 0.300651 -0.068808 
13.372000 0.766724 0.465116 0.249662 0.797811 0.480437 0.240914 0.790365 0.522430 0.252603 0.816629 0.511943 0.240640 0.821573 0.498768 0.213087 0.835387 0.450861 0.125652 0.845208 0.399132 0.063111 0.836584 0.326181 0.029162 0.854192 0.472620 0.206531 0.851150 0.415808 0.199293 0.849600 0.359795 0.189164 0.848703 0.320174 0.182385 0.851740 0.282302 0.165654 0.858218 0.247160 0.145611 0.878581 0.259539 0.133473 0.761410 0.472128 0.162786 0.757560 0.437180 0.117736 0.752833 0.403520 0.071816 0.727236 0.396863 0.103222 0.703142 0.388434 0.135254 0.682613 0.376962 0.168509 0.704670 0.367850 0.179760 0.857810 0.257762 0.014935 0.856020 0.296017 0.065997 0.852944 0.338165 0.112121 0.813793 0.326737 0.123286 0.774518 0.316717 0.132856 0.734549 0.308189 0.140863 0.734604 0.337622 0.134140 0.799947 0.276856 -0.009459 0.756358 0.306704 0.028014 0.711804 0.337667 0.063756 0.704359 0.298081 0.053917 0.697971 0.257779 0.044687 0.691482 0.217586 0.036621 0.680426 0.237707 0.056767 0.864409 0.293381 -0.064340 
13.404000 0.767233 0.473024 0.244825 0.796780 0.487987 0.231429 0.792549 0.529334 0.245440 0.816046 0.518727 0.228583 0.821644 0.504448 0.201235 0.836501 0.451273 0.114834 0.841431 0.399171 0.051386 0.832413 0.324473 0.019706 0.855018 0.476954 0.193830 0.854379 0.419815 0.188883 0.855549 0.363314 0.181025 0.856472 0.323184 0.175821 0.861308 0.285463 0.159081 0.868848 0.250256 0.138941 0.888818 0.262898 0.126377 0.762434 0.476412 0.146123 0.757245 0.443124 0.099713 0.751740 0.410638 0.052753 0.730735 0.401504 0.086733 0.710158 0.389583 0.119818 0.690108 0.377355 0.153054 0.711264 0.367073 0.165003 0.851853 0.255097 0.009059 0.856527 0.293822 0.060138 0.860026 0.337179 0.105370 0.820368 0.325326 0.113864 0.780266 0.316418 0.119191 0.740171 0.307088 0.124674 0.738963 0.336584 0.118175 0.797402 0.273409 -0.019078 0.756949 0.306581 0.017528 0.715750 0.339430 0.052008 0.709305 0.298892 0.047784 0.702423 0.257678 0.042417 0.694655 0.217076 0.036045 0.682592 0.239937 0.052022 0.859367 0.287468 -0.073073 
13.436000 0.766015 0.478267 0.241152 0.793611 0.494452 0.225258 0.787473 0.536131 0.237565 0.810624 0.526298 0.219809 0.816275 0.511003 0.193044 0.832641 0.455137 0.109010 0.843128 0.400526 0.048127 0.834495 0.325202 0.016878 0.852391 0.476230 0.189264 0.853880 0.419053 0.185191 0.857436 0.362569 0.177431 0.860019 0.322406 0.172432 0.863858 0.283219 0.158073 0.870804 0.246638 0.139217 0.886972 0.259087 0.121884 0.759330 0.481379 0.143358 0.756350 0.447740 0.097210 0.752915 0.414741 0.050776 0.730882 0.403808 0.083631 0.709308 0.391285 0.116051 0.688717 0.378384 0.148692 0.710878 0.368301 0.158744 0.853613 0.255323 0.007446 0.857365 0.295101 0.056607 0.861243 0.337319 0.101190 0.821974 0.323354 0.108232 0.782479 0.311563 0.113212 0.742728 0.300329 0.118290 0.743221 0.330532 0.117651 0.799292 0.273242 -0.019868 0.759326 0.305997 0.017864 0.717716 0.339173 0.052829 0.712834 0.298031 0.050293 0.707997 0.256354 0.047599 0.702629 0.214990 0.045036 0.689326 0.238149 0.059605 0.861491 0.286152 -0.074357 
13.468000 0.772365 0.480025 0.237891 0.795662 0.497852 0.217523 0.785861 0.539350 0.227740 0.807698 0.530735 0.207806 0.814743 0.512642 0.183227 0.833068 0.447136 0.106887 0.841957 0.390537 0.047771 0.830736 0.315668 0.015915 0.850682 0.476182 0.185110 0.852419 0.418819 0.184388 0.855481 0.361793 0.180452 0.857735 0.321242 0.177910 0.861588 0.281430 0.165944 0.867766 0.243367 0.150027 0.879491 0.254022 0.128335 0.758064 0.476960 0.132217 0.751571 0.443465 0.086064 0.745944 0.409860 0.039764 0.721656 0.403953 0.072239 0.698324 0.396272 0.104077 0.679580 0.385824 0.137518 0.701544 0.374273 0.146164 0.846377 0.244894 0.007097 0.852553 0.281998 0.058449 0.858658 0.322554 0.105113 0.818547 0.310249 0.109581 0.777929 0.301577 0.110441 0.736941 0.294841 0.109909 0.737010 0.325075 0.110856 0.794682 0.265346 -0.022637 0.756810 0.301423 0.013375 0.716098 0.335904 0.047030 0.711917 0.294315 0.047134 0.707404 0.252181 0.046801 0.703580 0.210589 0.045675 0.689749 0.234739 0.057730 0.856871 0.276311 -0.075587 
13.500000 0.773205 0.487618 0.237198 0.795140 0.501356 0.212550 0.794264 0.543788 0.222799 0.810629 0.531681 0.199623 0.816425 0.513670 0.174320 0.833972 0.448503 0.096095 0.840972 0.389909 0.038838 0.830305 0.313636 0.010788 0.863232 0.475821 0.171003 0.864104 0.418408 0.171343 0.864533 0.361120 0.169444 0.864516 0.320580 0.168885 0.863445 0.279984 0.158996 0.864696 0.241064 0.143998 0.874352 0.250551 0.120917 0.761683 0.474486 0.130430 0.755255 0.441032 0.084095 0.749240 0.407549 0.037451 0.724861 0.400941 0.069572 0.701433 0.393581 0.101791 0.680759 0.384696 0.135081 0.701945 0.372729 0.145076 0.847721 0.243151 0.002737 0.848022 0.282592 0.051757 0.849108 0.322976 0.097780 0.810302 0.307310 0.101177 0.771148 0.293690 0.102210 0.731564 0.281349 0.102627 0.739654 0.309319 0.110885 0.793879 0.261214 -0.023204 0.756585 0.297339 0.014286 0.716136 0.332047 0.048843 0.712402 0.290344 0.049485 0.709034 0.248210 0.050465 0.706682 0.206508 0.051564 0.694875 0.230339 0.066178 0.856786 0.270801 -0.078562 
13.536000 0.772991 0.493477 0.234148 0.793069 0.506041 0.207379 0.791964 0.548945 0.215126 0.807087 0.535701 0.191729 0.812733 0.517056 0.166845 0.830226 0.449651 0.090605 0.842685 0.388735 0.036987 0.834288 0.311643 0.011166 0.864014 0.478611 0.162593 0.865710 0.421224 0.163697 0.866040 0.363810 0.164253 0.865978 0.323077 0.165809 0.861168 0.282298 0.159908 0.857486 0.242224 0.150430 0.857507 0.248435 0.124480 0.760094 0.472399 0.131598 0.756579 0.441011 0.083646 0.752988 0.409890 0.035336 0.727395 0.402034 0.066240 0.703637 0.392057 0.097665 0.684235 0.380166 0.130799 0.706702 0.371217 0.141146 0.854488 0.241747 0.005553 0.850528 0.282752 0.053383 0.846404 0.325680 0.097332 0.808872 0.307261 0.100105 0.771526 0.289633 0.102160 0.733668 0.274097 0.103773 0.743885 0.301958 0.109907 0.799007 0.257834 -0.022132 0.762093 0.295339 0.014561 0.723021 0.331867 0.049296 0.718109 0.290771 0.051303 0.714986 0.248748 0.054474 0.713044 0.207228 0.058176 0.702542 0.231553 0.073015 0.862358 0.266875 -0.076916 
13.568000 0.773811 0.494171 0.227107 0.791592 0.509129 0.199973 0.791992 0.550969 0.212109 0.804635 0.539958 0.186217 0.809721 0.520976 0.161459 0.825448 0.451841 0.086273 0.840637 0.390752 0.033360 0.833734 0.313244 0.007500 0.862484 0.480137 0.156828 0.865594 0.422807 0.157181 0.867199 0.365271 0.158119 0.867823 0.324236 0.159869 0.865269 0.283337 0.154378 0.862821 0.242899 0.145943 0.859877 0.248149 0.119845 0.756959 0.474061 0.130408 0.752742 0.442978 0.082252 0.749171 0.412121 0.033570 0.724542 0.401900 0.064445 0.701560 0.392087 0.096066 0.682040 0.380494 0.129141 0.704936 0.375945 0.141257 0.854199 0.243353 0.003164 0.848604 0.285284 0.049967 0.843026 0.329565 0.091631 0.805400 0.310885 0.092231 0.767757 0.293008 0.092454 0.729976 0.275385 0.093796 0.738939 0.303495 0.100536 0.800221 0.258667 -0.026215 0.761643 0.296942 0.007434 0.721018 0.333519 0.039647 0.716540 0.291721 0.040656 0.712524 0.249826 0.044229 0.710107 0.208409 0.048627 0.699582 0.233121 0.063087 0.862359 0.268117 -0.080265 
13.604000 0.774455 0.499506 0.225757 0.791054 0.511690 0.196547 0.790452 0.554657 0.203794 0.802747 0.541071 0.179003 0.808132 0.521932 0.154578 0.824027 0.452468 0.080987 0.843487 0.392077 0.029149 0.839050 0.314842 0.004089 0.862771 0.474784 0.153008 0.867049 0.417522 0.153250 0.870153 0.360077 0.152994 0.871466 0.318740 0.151830 0.870249 0.277965 0.145730 0.869147 0.237647 0.137748 0.863602 0.244264 0.112791 0.757986 0.480554 0.126667 0.753151 0.447078 0.080435 0.748460 0.414165 0.033763 0.724264 0.402600 0.064665 0.700910 0.389582 0.095136 0.679935 0.375623 0.126130 0.702533 0.369680 0.138178 0.863050 0.246166 -0.000294 0.852402 0.287454 0.046451 0.839594 0.331240 0.088250 0.801361 0.314140 0.090557 0.763357 0.297189 0.092797 0.725190 0.280659 0.094905 0.734724 0.308345 0.102191 0.805316 0.259914 -0.028965 0.764529 0.296978 0.005238 0.723860 0.334775 0.038214 0.716751 0.294231 0.040012 0.711073 0.252692 0.042985 0.705769 0.211678 0.047917 0.698063 0.236286 0.064312 0.871159 0.270324 -0.082852 
13.636000 0.769129 0.499378 0.214450 0.787740 0.512332 0.186837 0.790852 0.554569 0.197693 0.802686 0.542020 0.172148 0.806971 0.522121 0.148189 0.820020 0.451307 0.075340 0.840178 0.390036 0.024754 0.837105 0.312058 0.001709 0.863824 0.477625 0.142784 0.868401 0.420428 0.140623 0.871880 0.363192 0.139118 0.873161 0.321809 0.137818 0.870628 0.280887 0.135494 0.867932 0.239880 0.133939 0.861438 0.241416 0.108441 0.757587 0.482363 0.124163 0.750806 0.450321 0.077080 0.743706 0.418792 0.029494 0.721668 0.405541 0.061272 0.701029 0.392886 0.093689 0.684107 0.378712 0.126959 0.707881 0.374678 0.137436 0.862262 0.243712 0.000847 0.848775 0.287537 0.044377 0.830119 0.333957 0.080123 0.791072 0.319830 0.085377 0.752015 0.306435 0.090352 0.712768 0.293837 0.095184 0.727424 0.319772 0.100421 0.803157 0.256571 -0.030866 0.762477 0.296925 0.000114 0.724547 0.338536 0.032954 0.718653 0.297584 0.038406 0.714052 0.256359 0.044765 0.709694 0.215540 0.052094 0.700338 0.241330 0.065294 0.872811 0.265158 -0.082714 
13.668000 0.774871 0.499422 0.208415 0.791261 0.514677 0.180558 0.787064 0.557227 0.190240 0.801099 0.546282 0.165080 0.806223 0.526065 0.141645 0.821788 0.454897 0.070225 0.838417 0.391965 0.020817 0.836032 0.313047 0.002884 0.863645 0.480081 0.139476 0.870168 0.423035 0.138820 0.875490 0.365900 0.138104 0.877318 0.324311 0.135992 0.876563 0.283238 0.134415 0.875929 0.241951 0.133879 0.863924 0.241847 0.110408 0.757859 0.485182 0.118250 0.748494 0.451121 0.073220 0.739215 0.417525 0.027845 0.716934 0.404271 0.059632 0.696249 0.389256 0.091215 0.678756 0.372802 0.123512 0.702472 0.368481 0.134044 0.861102 0.244887 0.007111 0.845417 0.289916 0.049336 0.826147 0.336881 0.085097 0.786391 0.324262 0.087337 0.746674 0.311665 0.088860 0.706837 0.298668 0.090798 0.720910 0.325075 0.095186 0.805196 0.255781 -0.029853 0.763338 0.297473 -0.002753 0.724657 0.339867 0.026668 0.717907 0.299997 0.034730 0.711008 0.259479 0.043033 0.703251 0.219539 0.051465 0.690797 0.246312 0.059335 0.876746 0.261915 -0.077561 
13.704000 0.771741 0.500854 0.195982 0.789316 0.516504 0.169125 0.784596 0.558912 0.179403 0.799742 0.548345 0.154759 0.803205 0.526850 0.132308 0.813417 0.451922 0.064115 0.836364 0.387903 0.018385 0.834224 0.308737 -0.000266 0.857397 0.482686 0.129809 0.863872 0.425674 0.132308 0.869477 0.368436 0.133899 0.872968 0.327214 0.134829 0.873268 0.286116 0.132755 0.873443 0.244969 0.129851 0.857058 0.238611 0.109872 0.750124 0.487821 0.109519 0.744213 0.452381 0.064936 0.739334 0.416642 0.020385 0.717054 0.408240 0.053674 0.696174 0.399779 0.087422 0.679516 0.389541 0.122532 0.703328 0.385836 0.133068 0.857829 0.240179 0.005345 0.842278 0.285669 0.046910 0.823134 0.333225 0.081949 0.783147 0.321255 0.083969 0.743089 0.310265 0.084952 0.702794 0.300501 0.084453 0.717147 0.326864 0.088398 0.803085 0.251407 -0.032804 0.761686 0.294567 -0.007277 0.723315 0.339159 0.019518 0.717468 0.299054 0.029160 0.711487 0.258854 0.040022 0.704617 0.219036 0.051353 0.689752 0.245141 0.056001 0.876728 0.256862 -0.078645 
13.736000 0.763381 0.511710 0.186634 0.781045 0.524556 0.158354 0.775436 0.567600 0.163541 0.791147 0.554562 0.140455 0.797397 0.532460 0.118994 0.816739 0.455075 0.054864 0.836614 0.388787 0.011772 0.837473 0.308647 0.000918 0.860207 0.484418 0.120670 0.868735 0.427673 0.123081 0.876382 0.370560 0.126646 0.880558 0.329236 0.128783 0.880375 0.288152 0.129389 0.879569 0.246910 0.129412 0.859968 0.236661 0.114601 0.754301 0.492383 0.099302 0.747934 0.452321 0.058791 0.741270 0.412602 0.017723 0.719213 0.407999 0.051880 0.698245 0.403415 0.086486 0.680379 0.397481 0.122282 0.703724 0.392034 0.133130 0.862186 0.241426 0.013745 0.842494 0.286489 0.054471 0.819429 0.333458 0.089022 0.780625 0.318032 0.086844 0.741259 0.304750 0.082779 0.701541 0.293192 0.078214 0.714480 0.319729 0.084833 0.810941 0.247422 -0.028072 0.767633 0.291518 -0.007827 0.725546 0.336359 0.012827 0.720142 0.296622 0.024350 0.714637 0.256586 0.036123 0.709480 0.217115 0.047905 0.697148 0.244087 0.054749 0.883776 0.251705 -0.072238 
13.772000 0.772799 0.516259 0.182225 0.786181 0.527109 0.150902 0.784281 0.570419 0.155234 0.795035 0.555706 0.130355 0.800443 0.532506 0.109579 0.817757 0.451216 0.048770 0.837853 0.382849 0.009246 0.834960 0.302641 -0.000889 0.866396 0.478948 0.110402 0.872423 0.422194 0.116429 0.878673 0.365064 0.125012 0.883125 0.323996 0.131962 0.884957 0.283634 0.139728 0.885797 0.242841 0.146766 0.863838 0.240557 0.132301 0.759793 0.496398 0.092161 0.750767 0.454256 0.054404 0.742266 0.412079 0.016433 0.721689 0.407702 0.051636 0.701584 0.403448 0.087022 0.683063 0.398460 0.123081 0.706785 0.394241 0.133767 0.854898 0.234038 0.012536 0.838043 0.277419 0.056165 0.819658 0.322886 0.096412 0.779458 0.310988 0.093347 0.738866 0.303026 0.086786 0.698273 0.296957 0.078960 0.712747 0.322822 0.085116 0.806325 0.242741 -0.029922 0.765713 0.288885 -0.008200 0.725764 0.335958 0.012275 0.718964 0.297239 0.025693 0.712134 0.258222 0.038943 0.704000 0.219696 0.052311 0.691993 0.247245 0.057274 0.885798 0.243824 -0.068680 
13.804000 0.774237 0.513403 0.172503 0.788053 0.524716 0.141516 0.785280 0.568068 0.146055 0.796726 0.553733 0.121262 0.802875 0.530630 0.100709 0.820911 0.450312 0.039353 0.840558 0.380808 0.002100 0.835675 0.300988 -0.007546 0.867815 0.478015 0.102758 0.875611 0.421682 0.110069 0.883026 0.365368 0.120409 0.888111 0.325119 0.128781 0.889674 0.285118 0.138706 0.890593 0.245071 0.149070 0.866314 0.242294 0.139009 0.763530 0.499432 0.078800 0.752370 0.456860 0.042018 0.741612 0.414237 0.005107 0.720621 0.407517 0.039718 0.699965 0.400985 0.074520 0.680001 0.394343 0.109677 0.703063 0.392049 0.122240 0.850932 0.231787 0.009066 0.836869 0.273829 0.055730 0.821815 0.316884 0.099904 0.781222 0.307301 0.095336 0.740518 0.303661 0.085788 0.699969 0.301866 0.075268 0.705156 0.331556 0.072100 0.808588 0.241477 -0.039710 0.771961 0.288998 -0.015391 0.735213 0.336598 0.008872 0.727652 0.297459 0.020829 0.720474 0.258001 0.033270 0.713377 0.218936 0.046145 0.702242 0.246412 0.052789 0.889647 0.239248 -0.069824 
13.836000 0.779136 0.517142 0.169120 0.788544 0.526638 0.135952 0.784080 0.570025 0.137776 0.793271 0.554357 0.112859 0.800254 0.530832 0.093093 0.821473 0.449242 0.034716 0.842707 0.378612 -0.000423 0.835897 0.298651 -0.012213 0.867458 0.476984 0.099103 0.872589 0.421170 0.111159 0.877728 0.365640 0.126561 0.881076 0.326023 0.138353 0.885538 0.288335 0.154416 0.890180 0.251391 0.171903 0.864200 0.251261 0.175900 0.766261 0.505314 0.068626 0.753778 0.460073 0.035883 0.741978 0.414822 0.003157 0.724132 0.418187 0.039994 0.706235 0.421704 0.076660 0.689328 0.424865 0.113672 0.713390 0.427350 0.124085 0.847720 0.228692 0.003804 0.834776 0.268568 0.052223 0.822213 0.310514 0.098425 0.781358 0.301410 0.093339 0.740689 0.298415 0.083167 0.700682 0.299384 0.070208 0.714155 0.326286 0.066917 0.809572 0.240540 -0.047311 0.771701 0.289092 -0.027660 0.734314 0.338039 -0.008227 0.728121 0.300395 0.008605 0.722173 0.262490 0.025471 0.716097 0.224892 0.042593 0.700132 0.250644 0.041465 0.893507 0.234845 -0.069027 
13.872000 0.789835 0.521997 0.168185 0.795806 0.530485 0.133958 0.794785 0.574093 0.135382 0.799651 0.557558 0.109793 0.805739 0.533675 0.089961 0.822908 0.450909 0.030644 0.846654 0.379431 -0.000838 0.843043 0.298846 -0.008974 0.867864 0.483322 0.092690 0.874335 0.428222 0.106757 0.881400 0.373969 0.125237 0.886478 0.335363 0.139433 0.889644 0.297641 0.156101 0.892310 0.260541 0.174447 0.867289 0.262852 0.182850 0.768674 0.509012 0.060888 0.755177 0.461880 0.031167 0.741510 0.414804 0.001456 0.725224 0.420680 0.038738 0.708869 0.426605 0.075973 0.693258 0.432439 0.113419 0.717587 0.435453 0.123085 0.856213 0.230053 0.010610 0.841330 0.270061 0.058538 0.826841 0.310229 0.106129 0.787738 0.297973 0.096702 0.748659 0.293325 0.082204 0.709782 0.291510 0.066808 0.714050 0.321246 0.070757 0.820382 0.237826 -0.041658 0.781783 0.284774 -0.020301 0.742758 0.331591 0.000695 0.739865 0.293476 0.017959 0.736505 0.255115 0.034956 0.732818 0.216879 0.051392 0.711014 0.236724 0.044505 0.903489 0.234544 -0.063030 
13.904000 0.781988 0.527448 0.158573 0.788935 0.532222 0.123812 0.795460 0.575202 0.121977 0.797125 0.556204 0.097713 0.803268 0.531049 0.079301 0.821267 0.444234 0.025077 0.845400 0.371753 -0.004796 0.841501 0.290655 -0.010326 0.870336 0.481618 0.081122 0.877131 0.428472 0.101308 0.883753 0.376530 0.125417 0.888288 0.339503 0.143413 0.891870 0.306892 0.169045 0.894879 0.276270 0.196719 0.878735 0.289415 0.213021 0.769129 0.504053 0.054056 0.752347 0.457679 0.024655 0.734860 0.411187 -0.004105 0.716982 0.420700 0.031780 0.699385 0.430622 0.067835 0.683571 0.441314 0.104089 0.705924 0.453555 0.110852 0.855094 0.222671 0.011043 0.842203 0.268551 0.053290 0.829500 0.315002 0.094370 0.789465 0.304473 0.086629 0.749689 0.300679 0.073321 0.710025 0.299323 0.059110 0.705506 0.328294 0.051592 0.816558 0.228858 -0.039511 0.776536 0.277979 -0.026798 0.736235 0.326957 -0.014803 0.730477 0.290494 0.004974 0.725008 0.254247 0.025790 0.720314 0.218617 0.046824 0.707313 0.246000 0.046659 0.900973 0.224069 -0.061357 
13.940000 0.791973 0.530409 0.151614 0.794640 0.540138 0.117305 0.795990 0.583813 0.120725 0.797175 0.568294 0.094112 0.803829 0.543434 0.076197 0.824192 0.458341 0.023618 0.851904 0.384278 0.001787 0.846754 0.303253 -0.003919 0.862499 0.510508 0.077230 0.856706 0.458049 0.099179 0.850599 0.406466 0.122775 0.872937 0.378702 0.140006 0.893801 0.350639 0.159260 0.912671 0.325543 0.182131 0.905780 0.342560 0.201036 0.760281 0.506070 0.055041 0.748640 0.458521 0.025714 0.736474 0.411710 -0.004066 0.730603 0.410324 0.036663 0.725229 0.408569 0.077332 0.720489 0.406612 0.117976 0.739545 0.424588 0.120804 0.860234 0.235006 0.017852 0.847548 0.284369 0.057389 0.834487 0.337518 0.090052 0.792429 0.335332 0.089317 0.751052 0.338071 0.081370 0.709952 0.342200 0.071227 0.694619 0.358046 0.050482 0.821878 0.241468 -0.034267 0.782266 0.287948 -0.014993 0.744587 0.335018 0.006870 0.735364 0.297559 0.022465 0.726194 0.259521 0.037068 0.716371 0.221638 0.050650 0.707829 0.250037 0.057238 0.904078 0.236739 -0.058578 
13.972000 0.786398 0.534842 0.147713 0.790586 0.542510 0.113035 0.790733 0.586310 0.113924 0.793625 0.569233 0.088438 0.801690 0.543833 0.072042 0.826549 0.457101 0.024596 0.846366 0.384682 -0.008951 0.842948 0.303443 -0.012312 0.861490 0.516033 0.074468 0.858590 0.461956 0.092654 0.855140 0.408896 0.112053 0.882274 0.386657 0.128399 0.907936 0.364075 0.148146 0.929969 0.345986 0.173529 0.921033 0.365501 0.189036 0.760149 0.502971 0.051702 0.745438 0.457672 0.020135 0.730718 0.412624 -0.011696 0.728479 0.408019 0.029059 0.725685 0.403093 0.069474 0.721096 0.397806 0.109988 0.735251 0.419739 0.113525 0.856010 0.236520 0.012843 0.846108 0.285658 0.052941 0.836760 0.336366 0.090291 0.796207 0.326986 0.084520 0.756498 0.323451 0.071766 0.717315 0.322379 0.056634 0.708765 0.347492 0.042038 0.819613 0.240152 -0.040987 0.778775 0.288463 -0.030757 0.738707 0.337534 -0.020656 0.733306 0.302819 0.001736 0.726830 0.268293 0.024221 0.718985 0.234007 0.045759 0.702994 0.259249 0.039497 0.901881 0.235688 -0.061799 
14.004000 0.792618 0.536008 0.138135 0.792548 0.544150 0.103310 0.788912 0.587820 0.104563 0.790694 0.571148 0.078690 0.797890 0.545220 0.062585 0.820335 0.456972 0.016227 0.850506 0.383727 -0.004511 0.846318 0.302738 -0.011052 0.860299 0.510805 0.067325 0.857569 0.454960 0.080196 0.853540 0.399555 0.093989 0.879952 0.386878 0.121129 0.905376 0.374338 0.149769 0.928742 0.363620 0.179751 0.920823 0.386094 0.190894 0.755549 0.502573 0.047069 0.746404 0.456312 0.014596 0.737178 0.410656 -0.018068 0.725736 0.409096 0.021379 0.715240 0.408685 0.061026 0.706367 0.409710 0.100765 0.720644 0.431673 0.103639 0.857618 0.234512 0.011381 0.844302 0.279544 0.055154 0.831425 0.324931 0.098108 0.792185 0.313932 0.087479 0.753729 0.310584 0.070521 0.715715 0.310533 0.051775 0.706581 0.337348 0.040908 0.824454 0.240646 -0.043024 0.782145 0.287344 -0.032764 0.740638 0.333737 -0.022799 0.737156 0.298540 -0.001179 0.732649 0.263848 0.021835 0.728009 0.229845 0.045139 0.713864 0.256828 0.043341 0.905973 0.236026 -0.061851 
14.072000 0.804007 0.541013 0.141722 0.799095 0.547469 0.106889 0.791452 0.590453 0.106955 0.791859 0.572778 0.081685 0.800287 0.546966 0.065582 0.826117 0.458669 0.019162 0.851308 0.385384 -0.007953 0.847689 0.303890 -0.013207 0.864097 0.504060 0.079289 0.862354 0.446740 0.076151 0.859313 0.389415 0.073260 0.880705 0.380504 0.106404 0.901532 0.372546 0.140338 0.921313 0.366327 0.174489 0.915388 0.391347 0.180182 0.761290 0.503561 0.049030 0.752084 0.456450 0.017417 0.742181 0.409216 -0.013539 0.732812 0.409484 0.026592 0.722906 0.410455 0.066693 0.712927 0.413175 0.106321 0.721844 0.437960 0.107519 0.858593 0.235861 0.009897 0.843729 0.279074 0.054855 0.829314 0.322184 0.099593 0.790909 0.310716 0.086678 0.753643 0.309054 0.066505 0.716969 0.310939 0.044538 0.707653 0.337826 0.033973 0.828786 0.241050 -0.044984 0.784897 0.286912 -0.037989 0.741547 0.333063 -0.030425 0.738805 0.298249 -0.006949 0.735684 0.263757 0.017011 0.732642 0.229332 0.040475 0.715677 0.254018 0.036035 0.912143 0.236505 -0.057165 
14.104000 0.800821 0.541698 0.137047 0.800571 0.544644 0.101399 0.792469 0.587182 0.096297 0.796477 0.567183 0.073177 0.804475 0.541145 0.057251 0.828752 0.452206 0.011267 0.847788 0.377280 -0.017689 0.846904 0.295155 -0.017124 0.863436 0.502012 0.070450 0.873599 0.445599 0.067402 0.884576 0.389406 0.064065 0.893181 0.392428 0.104055 0.901967 0.395242 0.144061 0.911189 0.397965 0.183926 0.907610 0.422745 0.192056 0.763599 0.500328 0.036961 0.748052 0.452172 0.010049 0.731318 0.404051 -0.015194 0.718913 0.412496 0.023456 0.707350 0.420874 0.062576 0.699402 0.430375 0.101448 0.720949 0.445490 0.103164 0.860287 0.229257 0.009596 0.848042 0.274035 0.052587 0.836545 0.319677 0.094147 0.797053 0.308027 0.085294 0.758347 0.306518 0.068074 0.720396 0.309463 0.048405 0.712513 0.336310 0.036797 0.826971 0.229830 -0.041121 0.786781 0.279290 -0.032380 0.745616 0.327995 -0.024911 0.740018 0.292686 -0.002780 0.734238 0.257559 0.020069 0.728837 0.222777 0.042558 0.712964 0.248340 0.045950 0.910321 0.226624 -0.059875 
14.168000 0.807115 0.541914 0.136352 0.807040 0.544298 0.100662 0.810167 0.587445 0.095112 0.808455 0.566771 0.072352 0.813365 0.541165 0.055010 0.827129 0.453255 0.006332 0.842641 0.379309 -0.024979 0.845147 0.298353 -0.021404 0.868191 0.493355 0.069136 0.875405 0.436624 0.064168 0.883507 0.379852 0.058697 0.880291 0.384349 0.099125 0.876156 0.388539 0.139741 0.871273 0.393410 0.180026 0.862911 0.417533 0.173662 0.765219 0.500244 0.041597 0.750484 0.448200 0.022561 0.735306 0.396711 0.003020 0.730781 0.405188 0.043015 0.726597 0.413949 0.082986 0.723291 0.422659 0.122926 0.741914 0.441173 0.120554 0.864002 0.234534 0.008093 0.850769 0.279208 0.052648 0.837332 0.325735 0.094805 0.797517 0.312601 0.092303 0.757639 0.307655 0.080433 0.719652 0.309193 0.062010 0.724307 0.338172 0.054573 0.826371 0.231593 -0.044740 0.782330 0.277004 -0.033133 0.738398 0.322855 -0.021846 0.735181 0.288536 0.001519 0.732339 0.254171 0.025064 0.729141 0.220099 0.048443 0.713319 0.245910 0.045452 0.909255 0.231634 -0.067123 
14.204000 0.802152 0.556237 0.130109 0.804961 0.554299 0.094503 0.814210 0.595563 0.084539 0.811429 0.572641 0.064151 0.815439 0.545355 0.048965 0.826472 0.452529 0.007173 0.844072 0.378157 -0.022511 0.840755 0.296859 -0.023147 0.872818 0.490646 0.066934 0.884253 0.434355 0.067619 0.896032 0.377955 0.068063 0.892924 0.389612 0.107162 0.889222 0.401395 0.146297 0.884896 0.413068 0.185317 0.871761 0.434808 0.178165 0.771371 0.510775 0.034888 0.752798 0.459796 0.016087 0.733390 0.408828 -0.000703 0.725284 0.422137 0.037718 0.717289 0.436505 0.076027 0.711490 0.452992 0.112453 0.723913 0.475051 0.104920 0.855383 0.230470 0.002559 0.843064 0.276661 0.045129 0.830656 0.323543 0.086227 0.790483 0.312162 0.080710 0.750342 0.307278 0.069099 0.710406 0.304860 0.055885 0.706769 0.334131 0.049184 0.816438 0.233056 -0.049012 0.779061 0.282652 -0.032183 0.742027 0.332602 -0.014811 0.738046 0.296726 0.006232 0.734242 0.260323 0.026774 0.730412 0.224271 0.046912 0.715955 0.250868 0.046644 0.900057 0.228252 -0.071198 
14.268000 0.805552 0.556727 0.125093 0.810545 0.553501 0.089825 0.816148 0.595024 0.078223 0.816831 0.571042 0.058897 0.820667 0.543558 0.044027 0.830542 0.450093 0.003808 0.845363 0.375063 -0.025556 0.845008 0.293566 -0.024258 0.873364 0.490602 0.064826 0.884206 0.434228 0.066859 0.895222 0.377726 0.068503 0.886322 0.387005 0.107218 0.877534 0.396822 0.146033 0.868573 0.407145 0.184455 0.857738 0.428873 0.174214 0.771772 0.505126 0.030403 0.756336 0.452177 0.014452 0.741108 0.399314 -0.002091 0.735844 0.410222 0.036977 0.730763 0.421250 0.075989 0.725173 0.432292 0.115032 0.735730 0.455834 0.109610 0.864206 0.228368 0.001540 0.850185 0.272086 0.046186 0.834824 0.317239 0.088360 0.794692 0.304538 0.087166 0.753803 0.297855 0.079534 0.712855 0.293270 0.069743 0.708961 0.321594 0.059850 0.822040 0.228289 -0.047395 0.780955 0.275163 -0.031908 0.740693 0.322630 -0.016356 0.740519 0.288587 0.008155 0.738078 0.253350 0.030866 0.734715 0.217916 0.052892 0.713572 0.238301 0.060225 0.904259 0.226348 -0.074702 
14.300000 0.798553 0.564833 0.121839 0.806328 0.558349 0.087541 0.811547 0.598701 0.072319 0.814452 0.572975 0.055638 0.818416 0.544792 0.042273 0.829230 0.449425 0.007351 0.844724 0.375508 -0.024665 0.843756 0.294282 -0.023487 0.874989 0.491097 0.065640 0.884425 0.434763 0.072039 0.893911 0.378215 0.077880 0.881650 0.385589 0.115977 0.869300 0.393949 0.154086 0.856396 0.403240 0.191385 0.846045 0.424332 0.179332 0.772503 0.507914 0.032557 0.754081 0.457115 0.013475 0.736583 0.405930 -0.005908 0.732769 0.413989 0.033955 0.729136 0.422999 0.073556 0.725083 0.433914 0.112195 0.731384 0.458517 0.104929 0.860457 0.228937 0.003873 0.849187 0.275444 0.046740 0.837066 0.324420 0.085858 0.795831 0.316134 0.083628 0.755218 0.315947 0.071900 0.716031 0.319968 0.055593 0.722821 0.347975 0.046331 0.820033 0.229446 -0.047695 0.781231 0.278975 -0.033689 0.743309 0.329310 -0.018840 0.741725 0.295347 0.005539 0.738057 0.259708 0.027515 0.734092 0.223945 0.048225 0.715763 0.247944 0.049998 0.903050 0.225241 -0.072804 
14.368000 0.792174 0.568922 0.117507 0.801170 0.560292 0.084007 0.811376 0.599430 0.068109 0.812507 0.572905 0.052627 0.817115 0.545338 0.039193 0.828935 0.451647 0.005276 0.845506 0.377249 -0.023944 0.842904 0.296646 -0.020479 0.869575 0.490664 0.070143 0.881894 0.435397 0.080435 0.894887 0.380083 0.089970 0.879262 0.389999 0.125948 0.864386 0.400686 0.162339 0.849551 0.412488 0.197674 0.842534 0.432428 0.181925 0.771801 0.511374 0.030669 0.754694 0.459750 0.013130 0.737456 0.408646 -0.005068 0.735682 0.413598 0.035579 0.734038 0.419057 0.076142 0.732730 0.425282 0.116373 0.740437 0.450190 0.112360 0.857744 0.231757 0.009169 0.847822 0.278669 0.052333 0.836710 0.328369 0.091043 0.795457 0.320582 0.087332 0.755230 0.320976 0.073729 0.716119 0.324126 0.056777 0.728617 0.350199 0.047828 0.818335 0.231669 -0.044012 0.779031 0.281499 -0.032179 0.740751 0.332155 -0.019912 0.736619 0.300534 0.006689 0.732341 0.267866 0.032290 0.726788 0.235437 0.057208 0.710612 0.260298 0.050633 0.901880 0.226213 -0.066404 
14.400000 0.793469 0.570062 0.114477 0.800372 0.561113 0.080561 0.818507 0.597905 0.066032 0.814010 0.572394 0.049465 0.820374 0.544514 0.037296 0.837063 0.449894 0.006810 0.858624 0.373900 -0.012840 0.847797 0.294228 -0.010241 0.871799 0.491136 0.073131 0.883605 0.436474 0.086763 0.896157 0.381759 0.100008 0.877229 0.392570 0.134038 0.858985 0.404449 0.168296 0.840543 0.417543 0.200953 0.835208 0.436011 0.182849 0.778237 0.509959 0.023865 0.751867 0.461056 0.010221 0.725885 0.412143 -0.004125 0.732100 0.418510 0.035910 0.739059 0.422962 0.075907 0.745633 0.426372 0.116206 0.755210 0.450410 0.111204 0.856970 0.227580 0.017160 0.849078 0.276543 0.057776 0.840729 0.327025 0.095731 0.799175 0.321907 0.090972 0.759256 0.325272 0.076559 0.720623 0.331892 0.058986 0.737607 0.355469 0.050629 0.816451 0.232561 -0.032968 0.776607 0.283527 -0.026101 0.737304 0.335214 -0.019917 0.731122 0.305890 0.009141 0.725571 0.277161 0.038531 0.719908 0.248722 0.067730 0.710468 0.277451 0.063739 0.899959 0.219683 -0.058511 
14.468000 0.796929 0.568685 0.116437 0.800020 0.559166 0.082104 0.813079 0.596479 0.064478 0.808487 0.570149 0.049276 0.815640 0.542478 0.036663 0.836103 0.448412 0.005613 0.853605 0.372112 -0.018945 0.844999 0.291393 -0.015319 0.871794 0.488664 0.071929 0.882341 0.434369 0.087918 0.893757 0.380083 0.103511 0.876244 0.392734 0.137664 0.859318 0.406469 0.171876 0.842456 0.421504 0.204490 0.838001 0.440064 0.186203 0.777732 0.507636 0.027417 0.754460 0.457301 0.013575 0.730944 0.407259 -0.001186 0.734858 0.416834 0.038447 0.739470 0.425796 0.078106 0.744949 0.434577 0.117441 0.757867 0.456345 0.109986 0.853557 0.225763 0.014743 0.847143 0.273358 0.057258 0.840971 0.323055 0.096730 0.799523 0.317641 0.091525 0.760190 0.321716 0.075977 0.723152 0.330270 0.056352 0.742511 0.352208 0.048474 0.817152 0.227803 -0.038089 0.780667 0.280270 -0.030432 0.744450 0.333249 -0.023574 0.738289 0.303759 0.005326 0.732682 0.274984 0.035001 0.726873 0.246720 0.064735 0.721116 0.276533 0.063001 0.899583 0.215842 -0.059220 
14.500000 0.803143 0.564540 0.116981 0.806278 0.557824 0.081995 0.818053 0.596788 0.067041 0.814173 0.571589 0.049788 0.821763 0.543859 0.037072 0.842874 0.449636 0.004120 0.855807 0.373471 -0.023697 0.847710 0.292327 -0.021288 0.875248 0.489382 0.072130 0.885244 0.435263 0.089070 0.895778 0.381054 0.105584 0.877432 0.392736 0.139807 0.859593 0.405720 0.173959 0.841828 0.419982 0.206745 0.837845 0.439903 0.189826 0.783123 0.508227 0.019273 0.759293 0.457042 0.009366 0.735450 0.406013 -0.000991 0.742021 0.414277 0.038584 0.748618 0.422533 0.078121 0.755141 0.430833 0.117600 0.769014 0.451998 0.110198 0.857772 0.226263 0.007047 0.852078 0.272808 0.050494 0.846893 0.322283 0.090085 0.805024 0.318351 0.090682 0.764055 0.322238 0.082180 0.725395 0.331429 0.068002 0.745536 0.353232 0.061746 0.820263 0.228829 -0.044445 0.783753 0.280685 -0.035086 0.748502 0.333281 -0.025966 0.741838 0.304922 0.003875 0.733966 0.276645 0.033507 0.725053 0.249065 0.063015 0.722483 0.279352 0.061862 0.902623 0.217859 -0.065548 
14.536000 0.793940 0.572783 0.114717 0.799776 0.559603 0.082014 0.817522 0.593939 0.062496 0.812452 0.566548 0.049466 0.819699 0.539505 0.035815 0.839853 0.447221 0.000263 0.854254 0.370164 -0.024201 0.843747 0.289627 -0.018928 0.874754 0.484521 0.068530 0.884685 0.430829 0.086686 0.895283 0.377208 0.104714 0.877947 0.389370 0.139258 0.861011 0.402442 0.173854 0.844171 0.416666 0.207253 0.839598 0.436775 0.190770 0.781942 0.507597 0.020580 0.755527 0.458520 0.008091 0.730034 0.409465 -0.005012 0.736791 0.418488 0.034312 0.743159 0.427686 0.073578 0.750267 0.436923 0.112464 0.768783 0.453620 0.103499 0.851067 0.224313 0.011932 0.846806 0.271704 0.054481 0.842699 0.320842 0.094083 0.800877 0.317457 0.090928 0.760834 0.323396 0.077623 0.721712 0.332106 0.061963 0.738656 0.355828 0.053774 0.814257 0.226261 -0.039561 0.782412 0.281732 -0.033073 0.751527 0.337792 -0.026898 0.744595 0.308415 0.001672 0.737217 0.278373 0.029586 0.729309 0.248890 0.056661 0.727321 0.279179 0.057117 0.896047 0.211572 -0.062246 
14.604000 0.798932 0.575278 0.115172 0.801766 0.561648 0.082242 0.819674 0.595061 0.060949 0.812357 0.567874 0.048501 0.820385 0.540650 0.035515 0.841730 0.448071 0.000160 0.854354 0.371081 -0.025195 0.842971 0.290879 -0.019921 0.868690 0.486684 0.071323 0.882264 0.433645 0.088944 0.896458 0.380790 0.106146 0.877657 0.390453 0.140743 0.859527 0.401114 0.175567 0.841737 0.413221 0.209282 0.837251 0.433922 0.193511 0.783134 0.509040 0.013414 0.755473 0.459513 0.005991 0.728114 0.410195 -0.002026 0.737842 0.419309 0.036778 0.747390 0.426859 0.075894 0.756236 0.434061 0.115220 0.775594 0.449958 0.107074 0.849430 0.225724 0.011796 0.847325 0.272907 0.055482 0.845758 0.322396 0.095951 0.803721 0.320503 0.095215 0.763537 0.327316 0.084369 0.726013 0.338408 0.068435 0.746293 0.359350 0.060409 0.812593 0.227822 -0.041520 0.781916 0.283565 -0.033522 0.752878 0.340111 -0.025669 0.745446 0.311206 0.003399 0.737132 0.282218 0.032306 0.727680 0.253290 0.060559 0.728815 0.283481 0.063179 0.894585 0.212421 -0.062379
[truncated: 8,183,447 more chars]
