# Supplementary material for: A Markerless 3D Computerized Motion Capture System Incorporating a Skeleton Model for Monkeys
Source: PLoS One. 2016 Nov 3;11(11):e0166154. doi: 10.1371/journal.pone.0166154 (PMC5094601; doi:10.1371/journal.pone.0166154)
Supplement: S2 File — (ZIP) [file pone.0166154.s004.zip › File S2/MAPexperiment-Monkey5-MAP-Exp2-MCS.txt]

0.232000 0.557315 0.484316 0.401364 0.591997 0.498131 0.384955 0.586671 0.547400 0.389546 0.614743 0.531887 0.375145 0.648483 0.521063 0.381935 0.755507 0.478622 0.403069 0.815547 0.406643 0.412576 0.827154 0.314724 0.396263 0.669085 0.523645 0.430880 0.693112 0.471317 0.464208 0.718792 0.419956 0.497754 0.737937 0.383982 0.521686 0.759395 0.348999 0.545093 0.781067 0.314068 0.567398 0.761833 0.298295 0.558206 0.711579 0.483415 0.310537 0.747545 0.430162 0.290288 0.783996 0.376041 0.267201 0.739035 0.361442 0.273181 0.694418 0.347228 0.281549 0.650704 0.332317 0.295794 0.633719 0.344044 0.312952 0.834379 0.232466 0.428107 0.772319 0.265431 0.461683 0.710656 0.302735 0.484411 0.690474 0.282003 0.445329 0.673517 0.267450 0.401575 0.659782 0.255168 0.355992 0.666023 0.273093 0.330941 0.841663 0.247420 0.338082 0.779444 0.291340 0.339545 0.723904 0.334581 0.361932 0.681458 0.347635 0.381142 0.639414 0.361561 0.401617 0.598425 0.376198 0.422953 0.624565 0.389358 0.434231 0.936333 0.255991 0.388141 
0.264000 0.557624 0.486887 0.400305 0.593530 0.499859 0.385968 0.589548 0.549197 0.390792 0.617951 0.533049 0.377806 0.652026 0.521932 0.383350 0.759970 0.478343 0.401232 0.818765 0.405458 0.411558 0.829915 0.314079 0.394093 0.677242 0.524440 0.434016 0.702946 0.472046 0.466665 0.731596 0.419801 0.498582 0.752346 0.382951 0.521793 0.775119 0.346899 0.543356 0.799103 0.310927 0.564053 0.779124 0.293606 0.560931 0.711103 0.484310 0.311642 0.749832 0.432589 0.293451 0.788191 0.379536 0.271710 0.742749 0.366971 0.276676 0.696957 0.355185 0.284145 0.652044 0.344067 0.296048 0.635003 0.349228 0.316065 0.839433 0.231546 0.424024 0.780341 0.263134 0.463103 0.721470 0.299917 0.492153 0.699206 0.279411 0.454227 0.680516 0.265882 0.411145 0.665244 0.254364 0.366127 0.669128 0.269934 0.339166 0.839808 0.247444 0.334923 0.779360 0.293209 0.341783 0.723486 0.337082 0.364548 0.681372 0.349652 0.385313 0.639584 0.362560 0.407035 0.598596 0.375906 0.429260 0.625647 0.390174 0.436062 0.938443 0.255678 0.379257 
0.296000 0.559657 0.490339 0.403702 0.595664 0.501294 0.388015 0.593801 0.550934 0.391535 0.621052 0.533163 0.378218 0.654749 0.521882 0.384492 0.761416 0.478174 0.404156 0.819786 0.404640 0.412509 0.830002 0.312747 0.396213 0.675206 0.520676 0.436257 0.702684 0.468868 0.468175 0.731597 0.417584 0.500377 0.752728 0.381464 0.523642 0.775986 0.346002 0.544961 0.800718 0.310906 0.565096 0.783627 0.290500 0.565594 0.715042 0.487113 0.312843 0.750990 0.433962 0.292732 0.786978 0.380418 0.270790 0.743325 0.363560 0.277955 0.698590 0.349205 0.284788 0.654495 0.334128 0.294608 0.640742 0.338416 0.317167 0.838682 0.230519 0.427329 0.779536 0.262593 0.465775 0.720665 0.298684 0.494822 0.699376 0.277641 0.456404 0.681422 0.264261 0.412706 0.666494 0.253455 0.367250 0.670033 0.268869 0.340172 0.839418 0.245073 0.338155 0.779029 0.290445 0.344044 0.723722 0.336113 0.366624 0.682196 0.350378 0.388464 0.641189 0.364879 0.411327 0.600589 0.379615 0.434815 0.626841 0.394390 0.443185 0.938099 0.253494 0.381713 
0.332000 0.555126 0.489353 0.400399 0.591419 0.498541 0.384311 0.590106 0.548234 0.384649 0.617062 0.529038 0.372822 0.650606 0.517774 0.379320 0.756485 0.472909 0.402293 0.817306 0.401744 0.409177 0.827990 0.309909 0.393784 0.671657 0.518919 0.435542 0.696123 0.466156 0.468490 0.723583 0.414239 0.500818 0.744071 0.377802 0.523788 0.768302 0.343621 0.545898 0.794017 0.309873 0.566081 0.773700 0.293770 0.561384 0.707259 0.473838 0.311840 0.746078 0.422996 0.290176 0.785285 0.371738 0.266371 0.741464 0.355411 0.272749 0.696632 0.342582 0.280187 0.652279 0.329856 0.291961 0.637728 0.338775 0.312613 0.835933 0.227881 0.425758 0.775803 0.259391 0.463411 0.715392 0.294467 0.492828 0.694919 0.273914 0.453685 0.678217 0.262864 0.408859 0.664058 0.255068 0.362455 0.665500 0.264927 0.332772 0.839688 0.241576 0.336827 0.777607 0.284772 0.341175 0.721302 0.329162 0.362055 0.680296 0.343195 0.384115 0.640415 0.358297 0.407965 0.601761 0.374413 0.432718 0.628111 0.389179 0.441007 0.936755 0.251635 0.380565 
0.364000 0.556504 0.484960 0.397637 0.592076 0.498012 0.382617 0.588239 0.547175 0.388762 0.616140 0.531078 0.374698 0.650127 0.520237 0.380559 0.757760 0.476965 0.402111 0.819018 0.405726 0.409884 0.831735 0.314027 0.394683 0.674228 0.519511 0.438549 0.702901 0.466590 0.467591 0.732903 0.414442 0.498085 0.754591 0.377623 0.520452 0.778392 0.343167 0.543627 0.803022 0.308933 0.566646 0.785193 0.289235 0.566370 0.701537 0.477165 0.317187 0.744990 0.429451 0.298263 0.788756 0.382027 0.275793 0.745783 0.363129 0.276004 0.701035 0.347330 0.280178 0.656666 0.331893 0.288480 0.643727 0.343086 0.309137 0.840114 0.231828 0.425869 0.779862 0.261098 0.464486 0.719749 0.295100 0.494238 0.698388 0.275024 0.455115 0.680313 0.263257 0.411019 0.664838 0.254108 0.365484 0.667599 0.269520 0.338392 0.842442 0.246190 0.337261 0.780707 0.290421 0.343211 0.724028 0.335248 0.362803 0.682829 0.351307 0.382270 0.641448 0.367262 0.402432 0.600092 0.383084 0.421919 0.626117 0.399226 0.427413 0.941065 0.254976 0.381983 
0.400000 0.555182 0.484676 0.394362 0.592083 0.497355 0.382594 0.586202 0.546684 0.382024 0.616159 0.530252 0.373795 0.650472 0.519713 0.378459 0.759216 0.478509 0.398266 0.815351 0.402420 0.395029 0.821884 0.309068 0.382386 0.694371 0.547157 0.437842 0.706866 0.490538 0.470388 0.722101 0.434042 0.502008 0.733801 0.393853 0.524840 0.750577 0.355358 0.547434 0.768867 0.317300 0.569841 0.752598 0.297115 0.565518 0.688779 0.470407 0.324551 0.734140 0.426029 0.300764 0.780580 0.382418 0.274243 0.738345 0.362160 0.272011 0.695060 0.344362 0.274861 0.651758 0.326265 0.279924 0.647244 0.341961 0.301150 0.825772 0.227921 0.417911 0.768773 0.266047 0.456300 0.711651 0.306804 0.486116 0.686168 0.285299 0.450878 0.663146 0.269771 0.411050 0.641472 0.256757 0.369330 0.643883 0.274061 0.343354 0.831169 0.238459 0.326989 0.771785 0.282693 0.332581 0.718591 0.328111 0.356669 0.677798 0.341491 0.378704 0.638357 0.355153 0.403804 0.600213 0.369323 0.429872 0.628034 0.383847 0.430386 0.927005 0.244752 0.371057 
0.432000 0.558665 0.484939 0.395487 0.595535 0.498413 0.384508 0.588943 0.547746 0.384960 0.619227 0.531957 0.376731 0.653292 0.521183 0.382007 0.761208 0.480462 0.403345 0.815940 0.402938 0.400633 0.822300 0.309749 0.384634 0.697249 0.550589 0.441340 0.709194 0.493110 0.471956 0.723882 0.435619 0.500801 0.735211 0.394605 0.521629 0.749498 0.354764 0.543274 0.764963 0.315164 0.564858 0.748414 0.294752 0.562496 0.690826 0.475780 0.330351 0.736047 0.431962 0.306030 0.781797 0.388586 0.278194 0.740307 0.367403 0.272354 0.696947 0.348123 0.273299 0.654376 0.328904 0.279029 0.647813 0.346260 0.298413 0.825628 0.227465 0.417251 0.768166 0.265765 0.454358 0.711183 0.306733 0.481449 0.687380 0.285141 0.445536 0.666014 0.268910 0.405840 0.646478 0.257978 0.364063 0.646952 0.277924 0.340055 0.830866 0.241272 0.326624 0.771282 0.285919 0.331211 0.717582 0.331680 0.354892 0.677327 0.346848 0.376898 0.639478 0.363112 0.403261 0.602660 0.379722 0.430550 0.630526 0.394015 0.432765 0.927372 0.245082 0.370276 
0.464000 0.556339 0.492322 0.402962 0.593023 0.504165 0.389744 0.591500 0.553111 0.398167 0.618999 0.536247 0.384208 0.652858 0.524434 0.388877 0.760522 0.478617 0.407422 0.820516 0.405439 0.412861 0.830248 0.312889 0.397354 0.683715 0.530738 0.448129 0.707046 0.474814 0.476385 0.732898 0.419373 0.504276 0.752259 0.380445 0.524619 0.774064 0.342515 0.544035 0.796420 0.304153 0.561177 0.780334 0.283020 0.564313 0.692356 0.473986 0.331493 0.749380 0.440180 0.319294 0.807035 0.408595 0.305650 0.791399 0.373623 0.277538 0.774504 0.336740 0.254196 0.757153 0.298185 0.237462 0.734163 0.304118 0.249970 0.837401 0.230198 0.427001 0.778658 0.263306 0.463737 0.720366 0.298889 0.491845 0.693088 0.284738 0.454289 0.668995 0.280831 0.411722 0.645969 0.279890 0.368382 0.637959 0.298068 0.344230 0.835683 0.244451 0.340475 0.776182 0.291992 0.341974 0.722847 0.343538 0.358044 0.681363 0.362039 0.375317 0.638867 0.378633 0.392396 0.596687 0.394704 0.409226 0.623375 0.407085 0.417404 0.937217 0.252017 0.381167 
0.500000 0.555211 0.485196 0.400752 0.589528 0.501399 0.385904 0.578913 0.549982 0.387170 0.609261 0.536451 0.375730 0.643199 0.526159 0.381619 0.751051 0.485628 0.405062 0.811317 0.412014 0.405216 0.821878 0.318660 0.392051 0.679928 0.545163 0.448072 0.696261 0.487238 0.475367 0.715753 0.430486 0.502328 0.730700 0.390394 0.521890 0.752704 0.354498 0.543358 0.776150 0.319798 0.563503 0.764243 0.297480 0.569470 0.674986 0.477602 0.337113 0.730952 0.443781 0.322406 0.787416 0.411889 0.304993 0.777090 0.376608 0.274845 0.765521 0.337906 0.249732 0.752813 0.297024 0.231951 0.729275 0.298560 0.244692 0.826594 0.236250 0.423720 0.766873 0.270157 0.459172 0.706754 0.307710 0.485824 0.685366 0.290927 0.444775 0.667624 0.285182 0.398692 0.651404 0.282842 0.351456 0.644068 0.299874 0.326208 0.834878 0.249255 0.337137 0.773274 0.291583 0.336218 0.719218 0.341540 0.352942 0.678410 0.360115 0.372410 0.637214 0.376879 0.392352 0.595665 0.392975 0.411842 0.618956 0.407484 0.426112 0.929582 0.256107 0.386468 
0.532000 0.559655 0.482977 0.400970 0.593858 0.500678 0.387638 0.582244 0.548888 0.391275 0.613091 0.536655 0.379710 0.647113 0.526028 0.384994 0.755192 0.484155 0.406097 0.812500 0.408746 0.413716 0.824416 0.316070 0.396698 0.681410 0.544514 0.440917 0.697525 0.486852 0.469822 0.716538 0.429611 0.497873 0.731047 0.389056 0.518276 0.748961 0.350480 0.540106 0.767515 0.311902 0.560671 0.750636 0.291433 0.561020 0.689430 0.479785 0.328366 0.742250 0.441971 0.311421 0.795397 0.405265 0.292989 0.783408 0.368133 0.265988 0.771171 0.327860 0.244868 0.758264 0.286325 0.229324 0.734998 0.289495 0.242232 0.823292 0.234753 0.431210 0.762717 0.271641 0.459016 0.702231 0.308613 0.480497 0.684115 0.291063 0.438657 0.669500 0.285404 0.391447 0.654977 0.283079 0.344069 0.638936 0.295200 0.320086 0.836384 0.247595 0.341187 0.774890 0.290270 0.336093 0.718390 0.339432 0.344512 0.676310 0.358866 0.358740 0.634774 0.378210 0.376230 0.593871 0.397508 0.394850 0.618168 0.411830 0.407750 0.931598 0.254389 0.391890 
0.596000 0.557619 0.477333 0.414283 0.592222 0.494217 0.400938 0.580323 0.542544 0.401055 0.611519 0.529648 0.391292 0.645614 0.518487 0.392475 0.754377 0.475121 0.401244 0.815513 0.403705 0.408132 0.824836 0.311274 0.395741 0.679670 0.532940 0.440366 0.697521 0.477711 0.472630 0.719840 0.422915 0.502347 0.737155 0.384427 0.523259 0.759411 0.348165 0.543520 0.783855 0.312953 0.561394 0.763105 0.297004 0.558463 0.678635 0.457965 0.334167 0.738262 0.431040 0.319444 0.798286 0.406013 0.302515 0.785242 0.368388 0.276203 0.771381 0.330683 0.251284 0.757342 0.291766 0.231844 0.734262 0.295406 0.244874 0.829967 0.229499 0.428871 0.769289 0.265198 0.461394 0.708861 0.303177 0.487024 0.685315 0.286291 0.447636 0.666601 0.279884 0.402464 0.650726 0.279063 0.355812 0.633519 0.286820 0.330813 0.837406 0.241542 0.340582 0.773993 0.283983 0.338030 0.717358 0.330238 0.350401 0.675589 0.350048 0.365129 0.634689 0.369372 0.383305 0.594901 0.388787 0.402997 0.620018 0.399673 0.417790 0.933182 0.251244 0.391418 
0.628000 0.557684 0.487494 0.411273 0.592365 0.501936 0.395438 0.581727 0.550195 0.389944 0.612513 0.535612 0.381305 0.646448 0.524308 0.386416 0.753912 0.479986 0.407008 0.814807 0.407678 0.413002 0.827839 0.315272 0.398976 0.679644 0.536004 0.446619 0.703532 0.480001 0.474705 0.729612 0.424318 0.502189 0.748653 0.384823 0.522052 0.770074 0.346980 0.541780 0.792152 0.308996 0.560612 0.768989 0.296135 0.561937 0.685237 0.473838 0.332467 0.742241 0.440615 0.319380 0.799760 0.410045 0.304228 0.790835 0.372467 0.276753 0.782297 0.333129 0.252595 0.773879 0.292440 0.233424 0.749143 0.294374 0.243574 0.838364 0.233608 0.430435 0.777948 0.266883 0.464145 0.717344 0.303278 0.488631 0.692283 0.285505 0.451040 0.669917 0.277007 0.407956 0.648851 0.271725 0.363524 0.646705 0.287928 0.336767 0.838596 0.245958 0.343728 0.777510 0.290487 0.341271 0.722426 0.340816 0.354070 0.680490 0.353049 0.376291 0.639767 0.367193 0.399458 0.599690 0.381920 0.422814 0.624474 0.398455 0.431973 0.937418 0.257094 0.388901 
0.664000 0.555051 0.484293 0.407000 0.589180 0.500914 0.392160 0.578534 0.549449 0.394717 0.608804 0.536255 0.382668 0.642732 0.525159 0.386988 0.750320 0.481673 0.404653 0.812711 0.411658 0.413997 0.827192 0.320183 0.399246 0.671228 0.531689 0.441283 0.696940 0.477078 0.471073 0.725558 0.422413 0.500038 0.746430 0.383758 0.520947 0.770678 0.346826 0.539648 0.796953 0.310202 0.556470 0.778256 0.292023 0.561274 0.685813 0.474527 0.325380 0.743726 0.443594 0.310331 0.802099 0.414069 0.295355 0.788496 0.375321 0.271489 0.774198 0.336434 0.249089 0.758553 0.296635 0.233470 0.735477 0.302969 0.245385 0.839213 0.238532 0.429828 0.776652 0.270121 0.461173 0.714587 0.302869 0.486970 0.689961 0.286531 0.448121 0.668445 0.281094 0.403932 0.648060 0.278918 0.358777 0.639324 0.291428 0.331419 0.838622 0.250949 0.344057 0.776473 0.294889 0.338549 0.721887 0.344640 0.346219 0.679785 0.354507 0.367853 0.638861 0.365569 0.392104 0.599884 0.377756 0.418268 0.624514 0.394163 0.427841 0.938211 0.265795 0.386051 
0.696000 0.555941 0.484234 0.396524 0.590089 0.503130 0.384780 0.580703 0.550073 0.398287 0.610341 0.539377 0.382724 0.644016 0.527312 0.386905 0.750861 0.480252 0.403262 0.812550 0.409315 0.412469 0.825893 0.317292 0.398316 0.670121 0.528568 0.440413 0.697051 0.474418 0.469371 0.725702 0.420382 0.498036 0.746644 0.382312 0.518867 0.769004 0.344661 0.538233 0.791168 0.306093 0.555310 0.789842 0.280164 0.562091 0.688256 0.477198 0.322376 0.744825 0.442665 0.309540 0.801864 0.410782 0.295948 0.788683 0.372666 0.271008 0.775136 0.333564 0.248854 0.760811 0.293039 0.234200 0.736896 0.299535 0.244174 0.837575 0.235575 0.428738 0.776091 0.267238 0.461343 0.714436 0.300141 0.487723 0.689623 0.284521 0.449118 0.669296 0.281644 0.404416 0.651314 0.282509 0.358551 0.649048 0.291299 0.328468 0.835317 0.247643 0.344020 0.774693 0.293468 0.339043 0.718815 0.343704 0.342535 0.675272 0.356593 0.359920 0.632886 0.370800 0.378582 0.590992 0.385331 0.397337 0.616802 0.402817 0.397328 0.935730 0.261643 0.382252 
0.732000 0.558137 0.487828 0.398433 0.592761 0.505316 0.385881 0.582885 0.553518 0.392620 0.613264 0.541151 0.379941 0.646806 0.528913 0.385567 0.753097 0.481646 0.403904 0.813536 0.410469 0.417733 0.826923 0.318721 0.402485 0.668596 0.526380 0.432833 0.694167 0.472530 0.463439 0.721613 0.418774 0.494096 0.741649 0.380799 0.516428 0.763617 0.343842 0.537918 0.786846 0.306926 0.558813 0.789424 0.280413 0.562970 0.702332 0.482522 0.315169 0.756948 0.444204 0.304930 0.812017 0.406991 0.293868 0.794956 0.370670 0.268645 0.777335 0.333017 0.247234 0.759540 0.294313 0.231232 0.737671 0.300306 0.245527 0.838245 0.236774 0.432618 0.774383 0.266945 0.461489 0.710740 0.298642 0.484709 0.686709 0.283219 0.445161 0.666559 0.280348 0.399943 0.648142 0.282018 0.353628 0.647800 0.294041 0.324705 0.836774 0.249343 0.347263 0.776228 0.295196 0.339809 0.722107 0.347787 0.344813 0.679456 0.360335 0.364039 0.636899 0.371904 0.384323 0.595044 0.383704 0.405316 0.620308 0.401751 0.405360 0.937040 0.263454 0.386189 
0.764000 0.561837 0.479637 0.403548 0.592423 0.499903 0.385772 0.576841 0.547067 0.389986 0.606991 0.537252 0.374814 0.640835 0.527112 0.380555 0.748641 0.486229 0.400969 0.810388 0.417035 0.416729 0.823967 0.325202 0.403705 0.660336 0.526189 0.430954 0.684018 0.474052 0.465921 0.711206 0.422507 0.499466 0.731616 0.386609 0.523322 0.754672 0.351440 0.545178 0.778891 0.316156 0.564329 0.782248 0.289765 0.566259 0.695355 0.481943 0.313854 0.751000 0.445195 0.304190 0.807124 0.409389 0.293670 0.792467 0.371163 0.269149 0.777138 0.331129 0.249768 0.761429 0.290063 0.235076 0.738167 0.295428 0.247286 0.835284 0.244017 0.436131 0.771218 0.274192 0.465782 0.706997 0.306622 0.488275 0.681043 0.290982 0.450189 0.658827 0.287155 0.406140 0.638171 0.286485 0.360818 0.636538 0.298083 0.331775 0.835018 0.254734 0.350026 0.773292 0.298830 0.343188 0.717605 0.349497 0.349456 0.675364 0.360561 0.370932 0.634058 0.372040 0.394779 0.594323 0.384781 0.420317 0.619579 0.402650 0.420443 0.934850 0.270560 0.387891 
0.796000 0.566455 0.474626 0.401467 0.595019 0.498632 0.385043 0.578269 0.543909 0.396812 0.607735 0.537597 0.378715 0.641592 0.527336 0.384837 0.749763 0.486061 0.407084 0.811326 0.415385 0.419744 0.825426 0.323600 0.403983 0.663862 0.530319 0.439435 0.688398 0.476286 0.470216 0.715699 0.422923 0.500441 0.736243 0.385668 0.522401 0.758156 0.348450 0.542952 0.779918 0.310361 0.561311 0.780451 0.283482 0.563261 0.693065 0.484293 0.321367 0.748244 0.447869 0.309818 0.803614 0.412466 0.297749 0.791701 0.374981 0.271265 0.779474 0.334450 0.250893 0.766810 0.292528 0.236367 0.742533 0.297098 0.246693 0.837643 0.241395 0.433413 0.774105 0.270310 0.464441 0.710840 0.303094 0.486262 0.683671 0.290214 0.448324 0.661090 0.289086 0.404738 0.640374 0.290073 0.360172 0.639170 0.303239 0.331816 0.835901 0.255362 0.347571 0.774471 0.300653 0.343230 0.718523 0.351501 0.352834 0.676110 0.366342 0.371789 0.633017 0.379720 0.390874 0.589783 0.392503 0.409191 0.615092 0.409648 0.407854 0.936073 0.269267 0.388471 
0.832000 0.554544 0.488293 0.400919 0.589014 0.504788 0.386680 0.578885 0.553426 0.388997 0.609300 0.540177 0.377364 0.642946 0.529294 0.384686 0.750410 0.487094 0.406625 0.810181 0.414360 0.419834 0.825922 0.323145 0.401064 0.658259 0.519513 0.433096 0.686734 0.468349 0.464981 0.716626 0.418115 0.497121 0.738766 0.383256 0.520473 0.761856 0.348092 0.542798 0.785779 0.313516 0.564415 0.782806 0.286982 0.564629 0.708613 0.502682 0.314456 0.759971 0.459750 0.308334 0.811776 0.417306 0.301773 0.797767 0.380331 0.275233 0.782378 0.342145 0.252464 0.765885 0.302616 0.235171 0.742104 0.308427 0.246006 0.839961 0.240410 0.426991 0.778628 0.267008 0.462170 0.717687 0.297369 0.490595 0.691211 0.282858 0.452497 0.667732 0.279605 0.409436 0.645399 0.279887 0.365632 0.645907 0.297359 0.339713 0.835461 0.256828 0.343283 0.774148 0.303063 0.342642 0.717761 0.353497 0.351976 0.675184 0.369273 0.369959 0.632201 0.383161 0.388698 0.589199 0.396432 0.407849 0.613122 0.415264 0.410661 0.936637 0.269225 0.384090 
0.864000 0.560580 0.476910 0.406407 0.593447 0.497275 0.393393 0.576699 0.544343 0.392507 0.609275 0.534877 0.383397 0.643485 0.525604 0.389279 0.752668 0.490940 0.409407 0.811298 0.415275 0.406766 0.823161 0.321646 0.392043 0.675987 0.548565 0.448344 0.690560 0.489364 0.473700 0.707633 0.432030 0.499885 0.721353 0.392323 0.519238 0.738487 0.354496 0.541889 0.756423 0.317485 0.563089 0.775858 0.300134 0.566741 0.692953 0.503047 0.327586 0.741985 0.460272 0.311356 0.791553 0.418019 0.293573 0.781334 0.380057 0.266557 0.768561 0.340941 0.242916 0.754985 0.300309 0.224234 0.732380 0.299335 0.238627 0.824678 0.238938 0.421827 0.763270 0.274639 0.449044 0.702570 0.312157 0.475329 0.678319 0.296727 0.435989 0.658105 0.288318 0.392658 0.639330 0.281183 0.348388 0.639974 0.293640 0.319758 0.836511 0.251551 0.339520 0.777390 0.295932 0.330815 0.723620 0.347210 0.332141 0.680814 0.360743 0.347486 0.639250 0.374969 0.368367 0.599445 0.389470 0.391059 0.624406 0.404181 0.402565 0.931484 0.260415 0.383822 
0.896000 0.560814 0.475002 0.400476 0.592401 0.498469 0.389736 0.574351 0.544331 0.397258 0.606802 0.537799 0.385437 0.641080 0.527704 0.390659 0.750788 0.490197 0.407720 0.808403 0.413949 0.413340 0.822069 0.320715 0.396320 0.673413 0.547252 0.441745 0.690455 0.488563 0.467512 0.708631 0.431213 0.494736 0.722495 0.391041 0.514885 0.738408 0.352731 0.538171 0.754421 0.315026 0.561365 0.777074 0.303759 0.553215 0.693814 0.497420 0.323418 0.746949 0.457837 0.314510 0.800474 0.418764 0.304877 0.795219 0.383416 0.273682 0.789052 0.345073 0.246814 0.781854 0.305202 0.224939 0.756393 0.305719 0.233409 0.822272 0.238069 0.426542 0.761542 0.273141 0.454706 0.700963 0.309984 0.477453 0.677448 0.294730 0.437498 0.657042 0.288943 0.392932 0.637545 0.285989 0.347590 0.640208 0.302587 0.321214 0.835421 0.252532 0.341421 0.777003 0.298649 0.333346 0.724047 0.351749 0.339133 0.680640 0.366689 0.355888 0.637965 0.381820 0.375585 0.594943 0.396622 0.394856 0.618007 0.410271 0.410187 0.929991 0.259200 0.392540 
0.932000 0.563113 0.463762 0.404365 0.594789 0.487305 0.394151 0.576718 0.532869 0.403195 0.609018 0.526334 0.390972 0.643633 0.517634 0.394561 0.754209 0.482418 0.407869 0.813546 0.408503 0.413392 0.825457 0.315372 0.401393 0.676777 0.534052 0.449800 0.696137 0.475650 0.475073 0.717094 0.418023 0.500984 0.732853 0.377583 0.519889 0.751098 0.338499 0.539887 0.770072 0.300004 0.559586 0.795264 0.296042 0.551261 0.689231 0.488285 0.328756 0.741162 0.448716 0.312959 0.793544 0.410962 0.295652 0.787749 0.372969 0.267685 0.779397 0.333822 0.243250 0.770484 0.293007 0.223727 0.747311 0.292856 0.237241 0.826698 0.233185 0.433295 0.762785 0.268605 0.455105 0.699699 0.306820 0.468834 0.679120 0.293218 0.426690 0.662800 0.288613 0.380155 0.647708 0.285677 0.332961 0.650827 0.295567 0.303469 0.838522 0.244999 0.348070 0.779634 0.291405 0.333512 0.728336 0.344011 0.333878 0.685332 0.356371 0.348777 0.641606 0.368467 0.365151 0.600157 0.381827 0.383092 0.625164 0.397847 0.392998 0.933832 0.255849 0.398489 
0.964000 0.557925 0.479532 0.403020 0.593063 0.497216 0.392294 0.583061 0.545348 0.399728 0.613918 0.533232 0.388039 0.648378 0.522835 0.391648 0.758082 0.482286 0.403563 0.816077 0.407188 0.411847 0.826648 0.313538 0.401754 0.678669 0.527707 0.445529 0.699676 0.471377 0.474761 0.721427 0.414923 0.504065 0.737141 0.374954 0.525231 0.753580 0.335012 0.545514 0.770253 0.295179 0.565738 0.795506 0.293219 0.556952 0.699613 0.497395 0.320860 0.751641 0.456281 0.310477 0.803678 0.415490 0.300517 0.800837 0.376018 0.274471 0.798194 0.335901 0.249541 0.793596 0.294373 0.230535 0.767530 0.295567 0.236733 0.828347 0.231801 0.434001 0.765546 0.266712 0.457826 0.703161 0.302872 0.476646 0.682710 0.287655 0.435062 0.666566 0.284551 0.388387 0.651789 0.285859 0.340971 0.647849 0.299336 0.312874 0.839794 0.242006 0.351280 0.785362 0.293012 0.337248 0.735683 0.348825 0.335543 0.691285 0.357079 0.354337 0.648673 0.367427 0.376579 0.606787 0.378000 0.399808 0.629708 0.395755 0.410931 0.932846 0.250162 0.406860 
0.996000 0.558995 0.464373 0.404505 0.588350 0.489902 0.392279 0.567970 0.534265 0.402443 0.599791 0.529810 0.388162 0.634304 0.521060 0.392218 0.744595 0.485076 0.404111 0.808028 0.414847 0.413701 0.825549 0.322082 0.404020 0.656665 0.520103 0.441994 0.680590 0.464951 0.470474 0.705091 0.410390 0.499447 0.722989 0.371943 0.520334 0.741090 0.333810 0.542019 0.759167 0.296041 0.563662 0.783564 0.302170 0.554368 0.691368 0.502084 0.318063 0.741346 0.458212 0.309452 0.791753 0.415117 0.300163 0.793660 0.377462 0.271360 0.793247 0.337931 0.246671 0.789028 0.296371 0.228591 0.762809 0.297639 0.233813 0.830821 0.240604 0.436960 0.763441 0.268825 0.455267 0.696579 0.300100 0.466888 0.677360 0.284925 0.424637 0.662112 0.281818 0.377558 0.648326 0.283251 0.329653 0.648211 0.288778 0.298858 0.840698 0.250995 0.353078 0.780565 0.294366 0.334336 0.726828 0.344070 0.327365 0.681739 0.351138 0.342795 0.637830 0.361128 0.361991 0.596497 0.373275 0.384412 0.619483 0.392082 0.395299 0.935949 0.265083 0.404425 
1.032000 0.558802 0.465963 0.400645 0.591635 0.487712 0.389897 0.578460 0.533751 0.402033 0.609542 0.525224 0.387983 0.644542 0.517271 0.392723 0.756651 0.484810 0.407261 0.816138 0.411753 0.418537 0.827804 0.318597 0.408207 0.668796 0.512661 0.448925 0.693537 0.457057 0.476722 0.719176 0.401757 0.505128 0.737771 0.362885 0.525769 0.757484 0.324535 0.545839 0.778115 0.286640 0.565331 0.801850 0.298947 0.562781 0.701415 0.505185 0.323310 0.751264 0.461459 0.312594 0.801603 0.418530 0.301579 0.802644 0.378973 0.275302 0.803047 0.338470 0.250894 0.801446 0.295976 0.232609 0.775088 0.296048 0.236518 0.829139 0.236414 0.440052 0.762654 0.268559 0.457520 0.696960 0.303334 0.466664 0.681612 0.289240 0.422583 0.671833 0.289265 0.373840 0.663726 0.294124 0.324666 0.658802 0.305341 0.295771 0.841778 0.247562 0.356348 0.785526 0.296318 0.337756 0.734883 0.351011 0.333030 0.690671 0.362694 0.347137 0.646265 0.373917 0.362857 0.603844 0.385928 0.380682 0.626934 0.400995 0.394467 0.935726 0.258361 0.410886 
1.064000 0.559687 0.459671 0.405022 0.591695 0.482396 0.394044 0.575478 0.528272 0.404649 0.607077 0.520948 0.391117 0.641999 0.513591 0.395038 0.753883 0.481814 0.406080 0.813759 0.409880 0.415088 0.822327 0.317483 0.404180 0.665404 0.503604 0.449954 0.690883 0.448622 0.477882 0.716290 0.394115 0.506852 0.734149 0.355973 0.527692 0.753411 0.318682 0.549269 0.774553 0.282666 0.568947 0.796461 0.296037 0.560844 0.699106 0.508970 0.324514 0.747324 0.463467 0.312469 0.796402 0.419327 0.299090 0.800140 0.379707 0.273083 0.800149 0.339729 0.247935 0.796894 0.298637 0.230024 0.770320 0.299331 0.233082 0.820158 0.235256 0.435364 0.752770 0.266926 0.452017 0.686304 0.300584 0.462854 0.672700 0.284068 0.418903 0.664177 0.279301 0.370300 0.659010 0.280789 0.320699 0.663797 0.285172 0.289986 0.838813 0.247080 0.352426 0.782567 0.296131 0.334443 0.728858 0.348152 0.324788 0.683544 0.350019 0.338420 0.637813 0.351364 0.353905 0.593696 0.354769 0.371857 0.615922 0.376085 0.379217 0.928041 0.254049 0.414269 
1.100000 0.565030 0.470376 0.407183 0.595822 0.493038 0.393060 0.580015 0.539026 0.403844 0.610459 0.531551 0.387957 0.644769 0.522281 0.392601 0.754038 0.483324 0.406911 0.813178 0.409844 0.416867 0.824772 0.317144 0.404203 0.665680 0.511494 0.449013 0.691200 0.456723 0.477224 0.716843 0.402414 0.506275 0.735444 0.364548 0.527407 0.754177 0.326013 0.547605 0.774168 0.288298 0.566713 0.797494 0.299673 0.559974 0.700653 0.511579 0.323792 0.746824 0.464403 0.312647 0.793482 0.418495 0.300660 0.798035 0.379348 0.274394 0.800503 0.339701 0.249742 0.800335 0.297928 0.232635 0.773605 0.297557 0.233870 0.825256 0.234217 0.432850 0.760956 0.266733 0.455312 0.695914 0.298569 0.474540 0.683441 0.283875 0.429901 0.675488 0.281599 0.381427 0.669055 0.282056 0.332704 0.670698 0.282523 0.301504 0.839743 0.247685 0.351564 0.782273 0.295406 0.335747 0.728793 0.346607 0.328151 0.683519 0.355424 0.339702 0.638101 0.365642 0.353869 0.594431 0.377107 0.370313 0.619643 0.395735 0.375056 0.932519 0.255829 0.409645 
1.132000 0.559295 0.470576 0.406708 0.589935 0.493712 0.393017 0.574145 0.539328 0.405136 0.604520 0.532385 0.388874 0.638759 0.522620 0.393709 0.747907 0.482180 0.408545 0.810215 0.411330 0.414717 0.824278 0.318963 0.402843 0.659562 0.504802 0.452866 0.687994 0.450711 0.479774 0.716937 0.397559 0.508119 0.737732 0.360499 0.528823 0.760079 0.325175 0.551158 0.783730 0.291131 0.572679 0.805520 0.304859 0.564813 0.692465 0.508705 0.327158 0.739426 0.462464 0.314536 0.786808 0.416985 0.300964 0.793356 0.378699 0.273623 0.798014 0.339224 0.248052 0.799301 0.297996 0.230604 0.772659 0.297355 0.231443 0.830475 0.237101 0.434566 0.764328 0.269606 0.454238 0.698466 0.302532 0.467112 0.683954 0.285091 0.423860 0.673265 0.278657 0.375854 0.664139 0.275576 0.327045 0.667159 0.281183 0.296373 0.841494 0.249184 0.350028 0.781040 0.292813 0.332844 0.726178 0.341931 0.327249 0.680713 0.351290 0.339322 0.636405 0.363460 0.355579 0.594506 0.377542 0.374921 0.620679 0.395233 0.378123 0.933883 0.260705 0.408588 
1.164000 0.553200 0.474251 0.403461 0.586083 0.494820 0.390967 0.573225 0.541595 0.402166 0.603616 0.532161 0.387248 0.637841 0.523043 0.392598 0.747086 0.484733 0.408390 0.809707 0.414463 0.416166 0.824490 0.322458 0.404259 0.655589 0.499072 0.450403 0.688279 0.447847 0.478427 0.721103 0.397176 0.507942 0.744747 0.361828 0.529639 0.767679 0.326172 0.551231 0.790912 0.291112 0.573111 0.813355 0.304451 0.567494 0.693111 0.516881 0.327216 0.738910 0.469275 0.316131 0.784884 0.422204 0.304944 0.793738 0.384238 0.277818 0.800824 0.345446 0.252838 0.804726 0.304113 0.234850 0.778080 0.302499 0.234373 0.831886 0.240774 0.436089 0.765537 0.271417 0.457194 0.699167 0.303452 0.472832 0.684590 0.284435 0.430583 0.674692 0.276137 0.383260 0.667579 0.271488 0.335000 0.672412 0.279604 0.305170 0.840795 0.252868 0.351245 0.780625 0.297519 0.336065 0.725253 0.346812 0.333199 0.680202 0.354539 0.348312 0.635990 0.364942 0.366632 0.593856 0.377377 0.387380 0.619236 0.396304 0.388751 0.934982 0.265966 0.404702 
1.200000 0.558130 0.469777 0.404456 0.588689 0.492225 0.389507 0.575489 0.537893 0.404575 0.604251 0.530419 0.385804 0.638364 0.521826 0.391597 0.747584 0.485183 0.408478 0.809519 0.414656 0.415566 0.820866 0.322711 0.402592 0.656707 0.498157 0.452943 0.686034 0.445035 0.480615 0.714816 0.392395 0.510270 0.735624 0.356936 0.532959 0.756627 0.320342 0.553889 0.779435 0.285560 0.573778 0.800377 0.301542 0.568696 0.691086 0.518540 0.329240 0.736530 0.471037 0.316756 0.782247 0.424306 0.303776 0.788688 0.386055 0.276656 0.795288 0.346849 0.251152 0.797406 0.305365 0.232621 0.770786 0.303422 0.234064 0.823914 0.240096 0.432824 0.757608 0.270226 0.455340 0.691125 0.303090 0.472840 0.677110 0.285997 0.429520 0.668411 0.280344 0.381752 0.662460 0.277341 0.333584 0.666974 0.283334 0.303270 0.837935 0.253989 0.348932 0.777739 0.299573 0.335572 0.722267 0.348991 0.330554 0.676737 0.354612 0.345275 0.632105 0.362050 0.362952 0.588776 0.370779 0.382377 0.612879 0.391099 0.384470 0.929353 0.264094 0.406364 
1.232000 0.557899 0.472770 0.402849 0.588350 0.494810 0.387101 0.578010 0.540056 0.405116 0.605276 0.532486 0.384269 0.639403 0.523088 0.389478 0.748453 0.483949 0.404742 0.811172 0.414086 0.412896 0.824012 0.322194 0.401151 0.659122 0.497025 0.452103 0.691238 0.445019 0.479203 0.722926 0.393488 0.508878 0.745290 0.357273 0.530730 0.767788 0.322143 0.553960 0.790707 0.288091 0.577903 0.812170 0.303968 0.575611 0.690385 0.515299 0.325354 0.737927 0.469902 0.313264 0.785549 0.424921 0.301056 0.794620 0.386048 0.275916 0.802912 0.346709 0.251473 0.808259 0.305251 0.233841 0.781689 0.302591 0.233442 0.827888 0.239902 0.431837 0.762153 0.270507 0.455075 0.696277 0.301044 0.474630 0.682684 0.283535 0.431192 0.673324 0.278296 0.383049 0.666099 0.277285 0.334161 0.668410 0.286571 0.304295 0.840979 0.252899 0.348447 0.782210 0.300054 0.335330 0.726188 0.350058 0.331236 0.680308 0.358386 0.344783 0.635302 0.367300 0.360849 0.591226 0.377208 0.378616 0.615865 0.396813 0.380854 0.933288 0.264406 0.404735 
1.268000 0.555251 0.473811 0.407014 0.585821 0.494934 0.390273 0.575369 0.541120 0.405734 0.602736 0.532398 0.385482 0.636673 0.522838 0.391207 0.745075 0.483170 0.408066 0.808655 0.414166 0.415681 0.822243 0.322520 0.403688 0.654287 0.496917 0.452074 0.686290 0.445607 0.480922 0.718677 0.394597 0.510549 0.742064 0.359552 0.532481 0.765541 0.324635 0.554273 0.789915 0.290932 0.576061 0.809191 0.309364 0.578954 0.688733 0.513251 0.327789 0.736906 0.468530 0.314608 0.785154 0.424440 0.301385 0.792471 0.385290 0.275852 0.799351 0.345542 0.251456 0.802726 0.304251 0.233832 0.776146 0.302239 0.234946 0.827041 0.240458 0.435099 0.761100 0.272476 0.456820 0.694967 0.304637 0.473846 0.681908 0.286349 0.430536 0.672780 0.279295 0.382646 0.665502 0.275994 0.334025 0.668839 0.287788 0.305195 0.839989 0.253244 0.350652 0.780926 0.300242 0.336729 0.726236 0.351439 0.332778 0.681159 0.357475 0.349102 0.636751 0.364240 0.367204 0.593353 0.372224 0.386557 0.617176 0.392976 0.388746 0.931735 0.264767 0.408533 
2.064000 0.555626 0.488715 0.406290 0.586416 0.511541 0.392425 0.575589 0.555836 0.412500 0.603345 0.549362 0.391937 0.637145 0.538264 0.395446 0.745038 0.494294 0.402923 0.807317 0.423858 0.410427 0.820742 0.331650 0.400934 0.657016 0.492071 0.454712 0.694102 0.444261 0.483434 0.730624 0.396743 0.512969 0.752294 0.359987 0.532341 0.772823 0.322563 0.552005 0.793964 0.287567 0.572955 0.808723 0.307917 0.581871 0.683138 0.543096 0.337687 0.720579 0.491028 0.318009 0.758752 0.439627 0.298110 0.780062 0.401387 0.278857 0.799260 0.362609 0.259342 0.814435 0.321504 0.243129 0.789895 0.314679 0.235122 0.826135 0.250287 0.433590 0.760660 0.280671 0.457364 0.694792 0.310058 0.478525 0.682823 0.289324 0.436226 0.673419 0.278781 0.389276 0.664889 0.271606 0.341494 0.667905 0.279346 0.311360 0.837272 0.261068 0.349938 0.776027 0.304347 0.335557 0.718511 0.351710 0.328285 0.673181 0.356341 0.342627 0.628559 0.364590 0.360371 0.585908 0.374824 0.380616 0.610173 0.395502 0.380862 0.930650 0.274482 0.405163 
2.100000 0.566180 0.489186 0.405958 0.596273 0.513827 0.393788 0.581963 0.557239 0.414030 0.610890 0.552537 0.394690 0.643827 0.539682 0.399191 0.748888 0.490104 0.412138 0.812851 0.421553 0.406658 0.825454 0.329732 0.396233 0.667405 0.475340 0.473583 0.714681 0.434610 0.497674 0.761222 0.394893 0.523552 0.774355 0.352536 0.537340 0.786297 0.309576 0.553523 0.798619 0.268898 0.572282 0.814014 0.285241 0.586764 0.679066 0.546166 0.364992 0.710412 0.494017 0.337060 0.743004 0.442791 0.307373 0.766911 0.407155 0.285366 0.789291 0.369557 0.264625 0.811165 0.330489 0.246267 0.789575 0.317003 0.237729 0.836028 0.248438 0.428698 0.773316 0.279068 0.459845 0.709577 0.309214 0.485980 0.693495 0.289054 0.444606 0.679427 0.280051 0.398040 0.666121 0.274652 0.350440 0.657040 0.286427 0.322901 0.836601 0.259982 0.342463 0.775051 0.305306 0.337646 0.716696 0.351342 0.340645 0.672703 0.363093 0.355323 0.628771 0.375935 0.371974 0.585831 0.389531 0.389561 0.611370 0.408076 0.389368 0.935461 0.273743 0.387594 
2.132000 0.564361 0.483870 0.405056 0.593920 0.510438 0.395987 0.579846 0.550263 0.422482 0.608416 0.548862 0.402065 0.641961 0.536720 0.404691 0.749536 0.490233 0.408503 0.808530 0.416549 0.396157 0.818479 0.323080 0.383046 0.667781 0.483375 0.471167 0.715317 0.442704 0.493083 0.762439 0.402903 0.515761 0.754971 0.360451 0.533859 0.751315 0.317438 0.553264 0.749826 0.275413 0.573593 0.773751 0.281785 0.584501 0.683091 0.554492 0.363372 0.706995 0.499930 0.332515 0.732235 0.445976 0.300745 0.750740 0.408583 0.277138 0.770306 0.369331 0.256831 0.789571 0.330228 0.239036 0.772249 0.316935 0.223762 0.820879 0.240466 0.413970 0.761385 0.277226 0.446182 0.701253 0.313732 0.473506 0.686175 0.295105 0.430708 0.674334 0.286072 0.383562 0.663927 0.279903 0.335656 0.648954 0.289671 0.309858 0.833192 0.253968 0.328563 0.772045 0.297352 0.323458 0.717616 0.342507 0.334418 0.675254 0.358282 0.349194 0.633246 0.375114 0.366815 0.593084 0.392282 0.385974 0.618319 0.411068 0.385235 0.924952 0.259780 0.381968 
2.168000 0.564663 0.485437 0.410913 0.594454 0.511871 0.402316 0.575089 0.554403 0.419691 0.606623 0.551380 0.404555 0.639669 0.537561 0.407036 0.745404 0.485420 0.413383 0.808472 0.416728 0.398312 0.821282 0.324705 0.381582 0.666201 0.465269 0.476141 0.722018 0.432213 0.492904 0.778041 0.400681 0.511589 0.776324 0.360693 0.536570 0.774808 0.320860 0.562359 0.774489 0.282189 0.589127 0.797072 0.291513 0.600091 0.674434 0.545684 0.374329 0.702097 0.493575 0.343726 0.730977 0.442641 0.311770 0.752170 0.406938 0.288047 0.773713 0.371850 0.263093 0.794728 0.335488 0.240638 0.781858 0.314295 0.230590 0.824820 0.243593 0.416537 0.768914 0.278582 0.453791 0.711990 0.314478 0.487199 0.690427 0.292784 0.449340 0.671147 0.277968 0.407152 0.652926 0.265215 0.363916 0.636555 0.286425 0.347664 0.830789 0.257547 0.325292 0.768704 0.300166 0.330642 0.711192 0.345944 0.345595 0.668714 0.361668 0.363395 0.626814 0.377752 0.382001 0.585314 0.393776 0.401104 0.610255 0.411715 0.395515 0.929678 0.265305 0.369357 
2.200000 0.566802 0.487207 0.405856 0.597430 0.513912 0.402665 0.578027 0.553941 0.425310 0.610197 0.552505 0.411287 0.643149 0.538426 0.411700 0.747567 0.485012 0.410783 0.808903 0.416105 0.392460 0.817773 0.324162 0.378345 0.673304 0.469132 0.479575 0.726947 0.432379 0.494816 0.780880 0.397090 0.511431 0.771145 0.360388 0.538991 0.763583 0.323858 0.567967 0.758439 0.288755 0.598013 0.783045 0.295414 0.606477 0.673963 0.542257 0.372070 0.697135 0.487425 0.341379 0.722644 0.434716 0.307821 0.741788 0.398588 0.282557 0.763544 0.364455 0.256756 0.783320 0.329024 0.232157 0.770516 0.306380 0.225913 0.824434 0.241768 0.409645 0.767818 0.276389 0.450239 0.710878 0.311901 0.486761 0.689350 0.291776 0.447831 0.670528 0.279939 0.404345 0.652888 0.270544 0.359693 0.633328 0.285811 0.340844 0.827732 0.255674 0.321796 0.763894 0.295296 0.326708 0.706339 0.338518 0.343428 0.667135 0.358988 0.360530 0.625826 0.375674 0.379796 0.585492 0.392503 0.399690 0.611232 0.409438 0.394850 0.924989 0.263777 0.363203 
2.232000 0.566635 0.483619 0.407791 0.598087 0.509380 0.404890 0.579247 0.550346 0.426222 0.611714 0.547713 0.413080 0.645022 0.534540 0.414627 0.750982 0.484082 0.416832 0.814045 0.417063 0.401481 0.822429 0.325841 0.388469 0.673546 0.461529 0.479995 0.728906 0.425573 0.492576 0.784556 0.391519 0.506216 0.785872 0.353059 0.531954 0.787674 0.314937 0.558972 0.791601 0.280224 0.588107 0.810359 0.296565 0.598033 0.678877 0.539784 0.376323 0.703644 0.486877 0.343765 0.729567 0.434256 0.310075 0.748321 0.397568 0.285148 0.767723 0.361421 0.259717 0.784860 0.323172 0.236880 0.765350 0.304867 0.234337 0.829188 0.243436 0.420004 0.770938 0.277923 0.458917 0.712364 0.312357 0.491516 0.693248 0.293119 0.451051 0.676276 0.283283 0.405888 0.659952 0.275535 0.359865 0.639776 0.286152 0.338407 0.832620 0.258002 0.331196 0.768777 0.299495 0.335713 0.709118 0.342419 0.349503 0.666911 0.360065 0.365696 0.625800 0.378330 0.384441 0.585673 0.397127 0.404404 0.613318 0.411913 0.402831 0.930352 0.265693 0.378252 
2.268000 0.556767 0.502584 0.405202 0.591825 0.522222 0.412000 0.575669 0.564644 0.432281 0.609467 0.556772 0.426708 0.642010 0.541595 0.423998 0.744313 0.484604 0.411965 0.807890 0.417242 0.395886 0.819184 0.324774 0.385335 0.674615 0.464743 0.483591 0.733176 0.432151 0.487473 0.792406 0.400955 0.492364 0.774592 0.365522 0.517823 0.757788 0.330060 0.543764 0.741676 0.295808 0.570759 0.760008 0.303499 0.588635 0.667869 0.540818 0.378371 0.695825 0.489076 0.346019 0.725516 0.438519 0.312064 0.747455 0.403766 0.286763 0.769709 0.367859 0.263193 0.792302 0.332334 0.241354 0.773423 0.316050 0.231588 0.822477 0.242916 0.419261 0.761151 0.277069 0.453844 0.699434 0.312029 0.482269 0.684749 0.291380 0.440545 0.673174 0.280495 0.394084 0.663083 0.272951 0.346425 0.646323 0.283741 0.322246 0.835998 0.255545 0.330732 0.773308 0.296813 0.331024 0.714590 0.338007 0.344240 0.671894 0.354501 0.357791 0.629492 0.371626 0.372745 0.587844 0.388803 0.387278 0.611887 0.408082 0.379262 0.927771 0.265018 0.381949 
2.300000 0.555314 0.494996 0.405873 0.591609 0.512665 0.411460 0.578337 0.558095 0.426737 0.611549 0.547271 0.422884 0.645179 0.534426 0.422348 0.751778 0.485732 0.416345 0.813008 0.416896 0.398429 0.822227 0.325008 0.385260 0.678324 0.464356 0.484659 0.736141 0.430875 0.490738 0.794477 0.398543 0.498455 0.776730 0.362005 0.521988 0.759772 0.325301 0.545972 0.743417 0.289668 0.569178 0.759000 0.298453 0.588825 0.680214 0.547149 0.379416 0.704387 0.494765 0.345686 0.729600 0.441982 0.311601 0.747520 0.404784 0.286700 0.767086 0.367689 0.262029 0.786448 0.330344 0.238655 0.766867 0.314588 0.229469 0.824711 0.242332 0.416647 0.763806 0.276004 0.452005 0.703400 0.310889 0.481748 0.687766 0.290986 0.440268 0.674945 0.280141 0.394313 0.662631 0.271477 0.347799 0.646638 0.280172 0.322389 0.837871 0.257096 0.328826 0.773405 0.296053 0.329138 0.713583 0.337054 0.341330 0.671089 0.354329 0.356499 0.629873 0.373435 0.374534 0.590598 0.393901 0.394769 0.617349 0.409485 0.388152 0.929797 0.263646 0.385953 
2.336000 0.561279 0.489613 0.411058 0.595808 0.511122 0.413532 0.579207 0.554797 0.430511 0.612904 0.547671 0.423537 0.646613 0.534905 0.422842 0.753583 0.486825 0.416714 0.810503 0.415462 0.392631 0.817389 0.322949 0.378592 0.676902 0.466890 0.481611 0.733063 0.432719 0.494164 0.789577 0.399268 0.508685 0.768118 0.362772 0.529978 0.746533 0.326004 0.550573 0.724417 0.289365 0.569608 0.740998 0.292017 0.590183 0.684474 0.551664 0.380788 0.704636 0.498649 0.345302 0.726258 0.445710 0.308875 0.742169 0.408904 0.282166 0.758751 0.370374 0.258450 0.775760 0.331558 0.236316 0.757010 0.316527 0.224685 0.818370 0.240099 0.409544 0.759524 0.275473 0.446397 0.700263 0.310235 0.479007 0.686932 0.289637 0.437190 0.675889 0.277627 0.391331 0.665610 0.269214 0.344536 0.641656 0.285859 0.333280 0.830027 0.254792 0.321823 0.768427 0.297410 0.323698 0.711760 0.341864 0.339527 0.670704 0.360166 0.357357 0.630918 0.379819 0.377755 0.591883 0.399574 0.398565 0.618601 0.414774 0.392541 0.922880 0.258120 0.377454 
2.368000 0.569846 0.491498 0.408184 0.602835 0.515384 0.409854 0.583141 0.558681 0.424405 0.617326 0.553370 0.418273 0.650491 0.539371 0.417654 0.755916 0.487327 0.414085 0.812593 0.415363 0.392720 0.815314 0.322950 0.379197 0.683277 0.468563 0.483813 0.737937 0.431113 0.495708 0.793255 0.394788 0.508822 0.768093 0.361760 0.531889 0.743537 0.328790 0.554830 0.716680 0.295088 0.572041 0.735735 0.291929 0.589930 0.682563 0.549484 0.382037 0.704208 0.497191 0.346200 0.728186 0.445750 0.309689 0.746236 0.410563 0.282749 0.767224 0.374430 0.259385 0.788694 0.338650 0.236389 0.772978 0.319348 0.226636 0.815501 0.240460 0.411418 0.758635 0.279812 0.448977 0.701743 0.319220 0.480853 0.684360 0.297228 0.441695 0.669830 0.281756 0.398646 0.656345 0.269586 0.354304 0.640540 0.295433 0.346674 0.823126 0.254370 0.321710 0.765257 0.301405 0.326033 0.710913 0.350375 0.344461 0.670703 0.370564 0.363604 0.630236 0.389836 0.384343 0.589712 0.408885 0.405466 0.615805 0.423041 0.397854 0.919163 0.255238 0.373909 
2.400000 0.575306 0.483003 0.411164 0.603746 0.512202 0.410699 0.578992 0.550343 0.431668 0.612250 0.551769 0.420417 0.646066 0.541010 0.417583 0.753552 0.498982 0.403996 0.811654 0.428248 0.382883 0.820371 0.335820 0.373140 0.684102 0.483467 0.478622 0.742240 0.451186 0.486235 0.800446 0.419333 0.494347 0.788474 0.378692 0.514487 0.777268 0.337348 0.534365 0.765540 0.296358 0.551911 0.791684 0.292319 0.550628 0.678370 0.559849 0.369625 0.695462 0.504930 0.335640 0.714275 0.449707 0.301900 0.728325 0.410792 0.277376 0.744433 0.371315 0.255317 0.761113 0.331777 0.234862 0.759184 0.306564 0.226016 0.829833 0.254835 0.407574 0.770718 0.282429 0.449669 0.710308 0.310955 0.486082 0.691311 0.287486 0.447995 0.673826 0.273001 0.404659 0.657599 0.261480 0.359796 0.646692 0.287981 0.347271 0.827157 0.265313 0.318366 0.765567 0.307956 0.327456 0.710518 0.353363 0.348776 0.673466 0.360814 0.378582 0.638752 0.370477 0.411532 0.606952 0.382274 0.446201 0.631495 0.401378 0.439636 0.928301 0.274542 0.364576 
2.436000 0.579447 0.496274 0.403067 0.607644 0.525619 0.405187 0.583938 0.560097 0.432498 0.616550 0.563436 0.419911 0.648506 0.547290 0.419127 0.749504 0.487517 0.415355 0.806361 0.415664 0.393089 0.813527 0.323862 0.374992 0.676812 0.473146 0.486145 0.737709 0.445344 0.487362 0.798879 0.417991 0.488227 0.774275 0.387193 0.513659 0.750811 0.355634 0.539187 0.729233 0.322945 0.563541 0.751990 0.308779 0.560683 0.677911 0.550292 0.381589 0.697599 0.496614 0.347416 0.719143 0.444738 0.310662 0.735372 0.408745 0.283223 0.751622 0.372528 0.256781 0.767906 0.335344 0.231917 0.769597 0.309983 0.223552 0.822423 0.240505 0.403010 0.766000 0.272822 0.445442 0.708224 0.306395 0.482035 0.689682 0.285531 0.441945 0.673075 0.272880 0.397587 0.657811 0.263627 0.352070 0.638589 0.286949 0.344152 0.817823 0.257407 0.315123 0.757562 0.301225 0.323963 0.704583 0.348019 0.347073 0.667470 0.358505 0.375604 0.631758 0.369284 0.405955 0.597783 0.381223 0.437327 0.623820 0.399030 0.434033 0.919547 0.263089 0.354163 
2.500000 0.575559 0.497308 0.424135 0.607010 0.523194 0.422964 0.586398 0.564602 0.441626 0.619810 0.561830 0.431151 0.651916 0.546166 0.428404 0.753328 0.488737 0.416850 0.807161 0.414694 0.392034 0.811408 0.322830 0.370579 0.684042 0.475521 0.491032 0.740565 0.439181 0.492205 0.797918 0.404140 0.494692 0.764934 0.380494 0.517887 0.732073 0.356318 0.541027 0.699832 0.329770 0.559720 0.719633 0.312371 0.564461 0.680887 0.555515 0.388608 0.697099 0.502337 0.352289 0.716223 0.451251 0.314624 0.731327 0.415611 0.287080 0.749157 0.380992 0.260466 0.767694 0.346804 0.233709 0.772775 0.323993 0.220631 0.816960 0.238326 0.395017 0.762084 0.271262 0.438221 0.706275 0.305862 0.475505 0.687513 0.286716 0.435056 0.671010 0.275743 0.390720 0.655440 0.267900 0.345602 0.630464 0.286392 0.342693 0.813354 0.258522 0.308829 0.751931 0.300648 0.317154 0.697893 0.345750 0.339094 0.659039 0.362434 0.361712 0.623122 0.380563 0.388889 0.589965 0.399660 0.417719 0.618533 0.412250 0.414404 0.915006 0.259290 0.345888 
2.532000 0.576243 0.504645 0.442584 0.607384 0.528996 0.432694 0.591080 0.573077 0.449440 0.622002 0.567799 0.433676 0.653305 0.551381 0.427970 0.751365 0.490766 0.407716 0.806180 0.417388 0.384000 0.808899 0.326286 0.361000 0.689341 0.473656 0.487193 0.745463 0.436287 0.489721 0.802575 0.400783 0.493431 0.768504 0.378904 0.516276 0.734343 0.356748 0.538714 0.701333 0.331535 0.557590 0.721482 0.316317 0.565990 0.674776 0.556127 0.387760 0.684616 0.502739 0.349561 0.697415 0.450857 0.310431 0.707829 0.414759 0.281529 0.721606 0.378396 0.255024 0.735818 0.342731 0.228861 0.756936 0.332090 0.216310 0.812244 0.240995 0.383611 0.760167 0.270170 0.433474 0.707498 0.301909 0.477995 0.684148 0.288022 0.437779 0.664264 0.283548 0.393820 0.645504 0.280045 0.349669 0.623749 0.298210 0.336511 0.811127 0.264044 0.296714 0.751741 0.305944 0.313994 0.698615 0.347317 0.345535 0.661343 0.364180 0.370897 0.625336 0.380843 0.398619 0.591019 0.398155 0.427123 0.619010 0.411739 0.423857 0.911517 0.259544 0.339742 
2.564000 0.589567 0.494858 0.447133 0.616071 0.524677 0.438811 0.591477 0.564805 0.455560 0.623382 0.565604 0.440911 0.654972 0.550075 0.434366 0.754654 0.492963 0.410780 0.808187 0.420206 0.383266 0.809982 0.329982 0.357340 0.694757 0.475363 0.491566 0.750816 0.438166 0.488114 0.807966 0.402072 0.485623 0.776942 0.377138 0.510163 0.745589 0.352558 0.534809 0.715124 0.327199 0.557837 0.735231 0.310469 0.562893 0.676703 0.556427 0.391552 0.682103 0.502935 0.352255 0.690535 0.450676 0.311641 0.697518 0.414683 0.281349 0.709097 0.377428 0.254713 0.720874 0.341026 0.228399 0.745282 0.344864 0.218000 0.813636 0.244080 0.376935 0.763046 0.269507 0.430284 0.711677 0.296727 0.477874 0.687504 0.285122 0.437152 0.665279 0.283992 0.393370 0.643761 0.284535 0.349273 0.624014 0.308224 0.344168 0.809892 0.269757 0.291128 0.752175 0.311478 0.313069 0.702036 0.352693 0.351031 0.666635 0.370944 0.378717 0.630594 0.387208 0.407717 0.594295 0.403064 0.436351 0.620693 0.417431 0.430327 0.911864 0.263707 0.331775 
2.600000 0.596255 0.505951 0.457837 0.624289 0.533711 0.447430 0.606204 0.574990 0.469349 0.635747 0.573632 0.450439 0.666191 0.556944 0.442457 0.761524 0.496901 0.413793 0.813862 0.421449 0.390473 0.813563 0.331888 0.362572 0.700819 0.474716 0.493261 0.753252 0.432757 0.486037 0.807356 0.391916 0.480799 0.777267 0.370549 0.509596 0.746011 0.349583 0.537566 0.714086 0.327527 0.562516 0.732389 0.308597 0.566745 0.684895 0.566925 0.403019 0.682290 0.513893 0.364166 0.685898 0.462579 0.323986 0.690478 0.426454 0.294173 0.705499 0.394177 0.263698 0.722790 0.364846 0.231957 0.748308 0.372780 0.234637 0.814970 0.245378 0.379022 0.763940 0.267081 0.433421 0.711444 0.294656 0.480116 0.677718 0.289190 0.445404 0.646809 0.295701 0.407671 0.617341 0.305542 0.369493 0.608123 0.335201 0.372171 0.811422 0.274770 0.294031 0.757289 0.319466 0.320121 0.707483 0.362749 0.360216 0.673054 0.385398 0.386887 0.635192 0.403839 0.412042 0.595371 0.420903 0.434993 0.621105 0.435129 0.428961 0.913773 0.263954 0.336929 
2.664000 0.601734 0.516576 0.456119 0.632180 0.542361 0.447702 0.624975 0.577506 0.482319 0.650512 0.577956 0.458196 0.679978 0.559129 0.450958 0.771991 0.493494 0.421378 0.815482 0.415551 0.389155 0.808375 0.327249 0.357156 0.704298 0.474679 0.495080 0.758075 0.436065 0.484255 0.813219 0.398276 0.475059 0.789419 0.369210 0.503855 0.765368 0.340439 0.532929 0.740197 0.310872 0.559463 0.758652 0.292016 0.554869 0.708229 0.576329 0.414128 0.703407 0.528324 0.368990 0.701967 0.480111 0.325109 0.702163 0.445291 0.293434 0.710087 0.411803 0.261903 0.720466 0.379756 0.229581 0.747289 0.380813 0.230561 0.807938 0.240540 0.370083 0.762441 0.268906 0.424762 0.716431 0.298771 0.475421 0.689021 0.287599 0.437428 0.664098 0.283845 0.396633 0.640249 0.283712 0.355409 0.630135 0.311498 0.365686 0.798378 0.271953 0.288744 0.745219 0.319794 0.311888 0.696862 0.368192 0.345870 0.662854 0.392784 0.371614 0.628485 0.415804 0.397433 0.594580 0.439246 0.424180 0.623926 0.447648 0.420971 0.902476 0.255318 0.319756 
2.696000 0.624214 0.517001 0.452500 0.645366 0.551725 0.449636 0.626078 0.578418 0.487606 0.651041 0.590000 0.465769 0.678855 0.569284 0.458278 0.765273 0.498427 0.427621 0.810308 0.422991 0.389993 0.806407 0.332989 0.360038 0.690957 0.475473 0.495768 0.746194 0.440934 0.480012 0.802646 0.408137 0.466676 0.782867 0.378692 0.497317 0.763539 0.348153 0.527109 0.745816 0.316616 0.554910 0.769292 0.304391 0.551182 0.703308 0.580975 0.420816 0.698652 0.531178 0.378498 0.695010 0.480310 0.338435 0.693171 0.443339 0.308942 0.696306 0.409266 0.276255 0.701136 0.375510 0.243526 0.726747 0.377896 0.235811 0.803132 0.246802 0.376925 0.754940 0.273648 0.430953 0.707237 0.307859 0.479739 0.680344 0.295202 0.441316 0.655661 0.290734 0.399112 0.632016 0.289039 0.355848 0.626762 0.309147 0.379057 0.804436 0.273953 0.293285 0.746293 0.314932 0.313493 0.695306 0.357219 0.345684 0.661313 0.383979 0.367257 0.627127 0.409784 0.390984 0.593627 0.435271 0.415160 0.621093 0.445839 0.405826 0.902735 0.258830 0.334061 
2.764000 0.642905 0.513847 0.474883 0.662621 0.549277 0.470886 0.639850 0.577416 0.506377 0.665426 0.588704 0.485254 0.690642 0.566811 0.474151 0.765551 0.489187 0.437973 0.805857 0.416694 0.390531 0.803750 0.327525 0.359191 0.704758 0.473587 0.521749 0.755400 0.438346 0.496265 0.806529 0.404009 0.471142 0.788283 0.371499 0.500101 0.770788 0.338413 0.528915 0.754172 0.305132 0.556873 0.778640 0.294311 0.556111 0.699780 0.569359 0.434386 0.693603 0.520395 0.390660 0.689915 0.472638 0.345960 0.688940 0.439604 0.312263 0.691006 0.405119 0.279351 0.693281 0.369502 0.248480 0.717260 0.374052 0.237523 0.803490 0.241047 0.375394 0.756950 0.270328 0.430345 0.709506 0.300211 0.481004 0.686915 0.287883 0.439546 0.665825 0.283360 0.395524 0.644926 0.279105 0.351293 0.632891 0.293774 0.376107 0.800335 0.269939 0.290885 0.743938 0.312050 0.313226 0.693275 0.353408 0.348732 0.658988 0.381640 0.369253 0.625521 0.412093 0.389602 0.592385 0.442651 0.410293 0.620776 0.449562 0.398843 0.900842 0.256699 0.326203 
2.796000 0.645810 0.521634 0.484989 0.661574 0.557100 0.472678 0.660065 0.584157 0.514922 0.671919 0.596122 0.484104 0.696594 0.576412 0.467980 0.770779 0.508019 0.411378 0.810730 0.433528 0.367995 0.808813 0.340655 0.351940 0.723114 0.492194 0.501713 0.769162 0.447221 0.482651 0.816390 0.403182 0.464323 0.797441 0.376084 0.497697 0.777880 0.348411 0.530249 0.756884 0.319300 0.559186 0.776950 0.302340 0.554064 0.697248 0.580445 0.407504 0.688171 0.526538 0.369941 0.681893 0.471909 0.332537 0.678153 0.433175 0.305197 0.680777 0.394168 0.278053 0.685509 0.356907 0.249000 0.708747 0.366133 0.239310 0.808886 0.256823 0.380437 0.761977 0.282219 0.436930 0.713767 0.305221 0.491077 0.689352 0.290915 0.451674 0.666952 0.289837 0.408877 0.646121 0.293391 0.365764 0.634384 0.307379 0.391293 0.805437 0.273778 0.292537 0.748721 0.314109 0.317020 0.699803 0.356517 0.353721 0.667500 0.384549 0.377477 0.637198 0.414547 0.402395 0.607778 0.444879 0.427962 0.626456 0.452002 0.404146 0.906725 0.267078 0.333545 
2.864000 0.646195 0.526886 0.486793 0.668487 0.559502 0.476888 0.667614 0.585554 0.519650 0.683896 0.595850 0.490289 0.706909 0.573684 0.474642 0.775514 0.497311 0.420496 0.807939 0.423828 0.370112 0.802787 0.332080 0.351124 0.729130 0.485346 0.511792 0.772600 0.441600 0.485334 0.817343 0.398816 0.459447 0.797044 0.371115 0.491816 0.776502 0.343900 0.524524 0.755103 0.316663 0.555919 0.776816 0.301218 0.555606 0.708806 0.573551 0.418474 0.698038 0.520127 0.380299 0.687083 0.465973 0.342381 0.680520 0.428293 0.312769 0.675850 0.389932 0.282190 0.672060 0.349896 0.256155 0.691985 0.357373 0.240055 0.800616 0.247893 0.379097 0.754813 0.278958 0.434440 0.706911 0.309888 0.485707 0.682256 0.292534 0.447610 0.660214 0.286156 0.404928 0.640744 0.284909 0.360044 0.625751 0.297790 0.384308 0.797092 0.267368 0.288540 0.740577 0.306603 0.313400 0.695190 0.346521 0.354450 0.664638 0.374907 0.379243 0.638690 0.406652 0.407088 0.614436 0.438651 0.435504 0.630184 0.444689 0.408887 0.898173 0.258111 0.331258 
2.896000 0.642832 0.532512 0.488541 0.667010 0.563941 0.479161 0.671208 0.586803 0.523397 0.686346 0.597776 0.493663 0.709132 0.575112 0.478282 0.775693 0.496167 0.426496 0.810254 0.419240 0.381401 0.801006 0.328025 0.356284 0.731917 0.486430 0.519523 0.774011 0.443348 0.490120 0.817310 0.401014 0.461316 0.799938 0.372273 0.494378 0.782297 0.343446 0.527341 0.763686 0.314184 0.557911 0.785286 0.299022 0.554146 0.710369 0.576063 0.427865 0.700766 0.523562 0.388869 0.693543 0.472101 0.348018 0.687982 0.436357 0.317416 0.685435 0.400442 0.286245 0.682544 0.363952 0.256546 0.703557 0.368043 0.240572 0.795918 0.242759 0.378573 0.754576 0.276623 0.435511 0.712368 0.310457 0.488188 0.685013 0.297578 0.450174 0.659847 0.292511 0.408983 0.635351 0.289773 0.367159 0.626054 0.306437 0.391964 0.790228 0.266363 0.291666 0.737106 0.309213 0.316083 0.695482 0.352242 0.357506 0.666245 0.382549 0.381790 0.638971 0.413935 0.408212 0.612841 0.445312 0.435357 0.628420 0.451076 0.409065 0.891516 0.250516 0.325544 
2.964000 0.644181 0.532424 0.491802 0.673313 0.560076 0.484809 0.672573 0.586338 0.527447 0.693755 0.592990 0.500234 0.716737 0.570951 0.484562 0.784433 0.494847 0.430438 0.816887 0.413895 0.389085 0.807347 0.321948 0.362709 0.734696 0.489324 0.521613 0.771859 0.441831 0.493263 0.809818 0.394684 0.465358 0.800460 0.362257 0.497920 0.793198 0.330391 0.531671 0.789106 0.300155 0.566148 0.815600 0.303346 0.568798 0.721235 0.577554 0.427034 0.716813 0.521341 0.392897 0.714723 0.466000 0.358669 0.710478 0.434054 0.324603 0.707648 0.401136 0.290958 0.703894 0.367703 0.258098 0.727627 0.372672 0.246859 0.802357 0.236629 0.384322 0.760880 0.270928 0.439554 0.716497 0.306195 0.490088 0.690995 0.291426 0.451030 0.667406 0.284278 0.408077 0.648376 0.282259 0.362920 0.624358 0.299764 0.372521 0.795123 0.260569 0.298377 0.741416 0.304191 0.320640 0.699094 0.348015 0.358852 0.670865 0.379429 0.382612 0.645733 0.411934 0.408501 0.622487 0.444276 0.435275 0.633843 0.450145 0.406555 0.896573 0.243170 0.330094 
2.996000 0.652444 0.561779 0.530250 0.681843 0.558410 0.502183 0.698291 0.605082 0.498962 0.711282 0.578230 0.480307 0.731019 0.547916 0.476791 0.792612 0.447907 0.459169 0.808697 0.365485 0.412169 0.781245 0.300982 0.349782 0.721388 0.495933 0.509279 0.721445 0.433081 0.486210 0.722026 0.369602 0.463320 0.736204 0.342920 0.501023 0.752644 0.317905 0.539199 0.772560 0.293798 0.575690 0.799387 0.291168 0.578269 0.809390 0.539262 0.417204 0.765383 0.511812 0.376199 0.720882 0.485917 0.335421 0.764805 0.482387 0.317970 0.807990 0.466198 0.305968 0.851082 0.446200 0.294263 0.844242 0.425088 0.279272 0.756615 0.219863 0.331234 0.724381 0.245874 0.395158 0.692311 0.272416 0.458408 0.662868 0.284967 0.421398 0.638604 0.305202 0.384254 0.616166 0.327223 0.347299 0.615450 0.338824 0.376366 0.759414 0.275728 0.268322 0.722226 0.330115 0.302833 0.687551 0.381726 0.343807 0.665451 0.415969 0.370355 0.646624 0.450855 0.398693 0.628720 0.485993 0.426534 0.653305 0.505335 0.422837 0.854454 0.236619 0.274717 
3.032000 0.657259 0.549103 0.522707 0.689496 0.551918 0.497901 0.698348 0.600614 0.498309 0.717323 0.577165 0.480177 0.737325 0.547129 0.475520 0.800188 0.448131 0.454320 0.813929 0.365965 0.405706 0.780903 0.299245 0.347210 0.731293 0.494995 0.510604 0.733084 0.433240 0.485047 0.734335 0.370925 0.459587 0.747131 0.342452 0.496119 0.761531 0.315477 0.533312 0.778489 0.289310 0.569565 0.804894 0.290952 0.574719 0.815009 0.542262 0.415452 0.775084 0.512259 0.371509 0.734954 0.482599 0.327664 0.775594 0.474010 0.304599 0.815608 0.453902 0.288762 0.855236 0.429306 0.275947 0.844362 0.407468 0.264876 0.752495 0.218387 0.332550 0.724693 0.244030 0.398078 0.697914 0.269976 0.463925 0.665220 0.282343 0.429661 0.637981 0.302010 0.394843 0.613088 0.324403 0.360149 0.620794 0.338503 0.387046 0.754591 0.271349 0.268148 0.720197 0.326516 0.304265 0.688560 0.380294 0.344659 0.668503 0.415908 0.371187 0.652497 0.452422 0.399403 0.638124 0.488834 0.428369 0.661551 0.505651 0.415655 0.848559 0.226859 0.272876 
3.064000 0.637378 0.559658 0.522151 0.670330 0.560175 0.498151 0.689235 0.605031 0.507983 0.703407 0.581995 0.485504 0.724222 0.552667 0.481782 0.789348 0.456108 0.462730 0.811895 0.373693 0.418394 0.789137 0.303983 0.357558 0.714459 0.505185 0.509166 0.726995 0.442802 0.488531 0.739053 0.380002 0.468132 0.747704 0.349899 0.504410 0.758130 0.320756 0.540911 0.771116 0.292395 0.577313 0.797016 0.292699 0.584943 0.801962 0.548207 0.420309 0.766483 0.511421 0.378290 0.731097 0.474901 0.336972 0.770250 0.466495 0.312010 0.809273 0.449035 0.292873 0.847887 0.426836 0.277271 0.834284 0.404041 0.273235 0.764689 0.222080 0.341973 0.730854 0.249898 0.404109 0.697729 0.277178 0.466390 0.669886 0.288846 0.428437 0.646322 0.308165 0.390226 0.622946 0.328422 0.352266 0.625051 0.340566 0.380970 0.774862 0.272869 0.276250 0.734217 0.326630 0.305495 0.698589 0.376936 0.344003 0.673934 0.409215 0.370544 0.652972 0.442312 0.399468 0.633739 0.474554 0.429868 0.651068 0.493386 0.411741 0.864753 0.228573 0.294269 
3.096000 0.635825 0.554474 0.517811 0.670212 0.558541 0.496274 0.684344 0.604581 0.508254 0.702109 0.583499 0.486397 0.724365 0.555381 0.481089 0.794407 0.462730 0.456689 0.816036 0.378071 0.415218 0.794168 0.305208 0.355421 0.716971 0.507631 0.504849 0.726510 0.445300 0.483096 0.737081 0.382985 0.461324 0.745339 0.355104 0.499078 0.753981 0.327487 0.536973 0.764111 0.300465 0.574634 0.790156 0.297125 0.569045 0.800019 0.555283 0.413116 0.768401 0.512196 0.373936 0.736669 0.468373 0.336421 0.773504 0.460533 0.308223 0.811392 0.445758 0.285485 0.849380 0.425925 0.268963 0.835485 0.402890 0.268587 0.773594 0.221721 0.341463 0.738968 0.248432 0.402871 0.705455 0.274117 0.465564 0.676637 0.280336 0.427068 0.650680 0.292815 0.388161 0.625766 0.307797 0.349587 0.628869 0.325081 0.375599 0.779520 0.270566 0.275899 0.734847 0.322171 0.302018 0.697292 0.370919 0.339301 0.673060 0.403839 0.365513 0.652750 0.436483 0.395539 0.634519 0.468076 0.427333 0.649376 0.487539 0.407945 0.871792 0.230904 0.293609 
3.132000 0.623468 0.539522 0.505590 0.659729 0.549394 0.489756 0.668099 0.594061 0.510117 0.690246 0.578062 0.487988 0.715127 0.552446 0.482787 0.793783 0.468396 0.458185 0.815768 0.382241 0.420387 0.796653 0.307103 0.361253 0.711158 0.506792 0.504023 0.725850 0.444813 0.484001 0.740219 0.382693 0.464661 0.746242 0.354328 0.502789 0.753352 0.325618 0.540567 0.763117 0.297984 0.577658 0.788743 0.293591 0.570509 0.793666 0.564291 0.421647 0.774023 0.515525 0.381792 0.754307 0.466457 0.343491 0.788839 0.454275 0.314281 0.822218 0.439173 0.285736 0.854927 0.417257 0.266517 0.841180 0.395201 0.273403 0.781546 0.222341 0.347519 0.744055 0.249796 0.406803 0.707608 0.278099 0.465301 0.681059 0.281524 0.424641 0.656792 0.290825 0.383272 0.633033 0.301585 0.341962 0.633423 0.319354 0.367752 0.781671 0.271679 0.282295 0.737888 0.324852 0.307021 0.700200 0.374929 0.344243 0.675692 0.408312 0.369882 0.654132 0.441067 0.399223 0.634462 0.473054 0.430461 0.649128 0.479264 0.403610 0.877528 0.236103 0.298980 
3.164000 0.629529 0.534857 0.500178 0.660853 0.553985 0.482399 0.661534 0.597179 0.507534 0.683573 0.588758 0.481515 0.708468 0.563558 0.478880 0.785037 0.478276 0.462956 0.812680 0.396817 0.420674 0.799457 0.324063 0.359655 0.699110 0.511355 0.507223 0.718176 0.451330 0.484764 0.738424 0.391463 0.463057 0.745573 0.363071 0.500989 0.752392 0.334761 0.539109 0.760113 0.307021 0.576724 0.785894 0.305815 0.569677 0.779870 0.574018 0.426903 0.769141 0.519594 0.391446 0.758481 0.465310 0.357088 0.790140 0.465595 0.322805 0.823196 0.462449 0.290205 0.860191 0.451287 0.268613 0.859632 0.426726 0.279483 0.791932 0.238722 0.344459 0.751068 0.261752 0.403743 0.709448 0.286621 0.461632 0.683394 0.286085 0.420291 0.658599 0.287510 0.378337 0.635366 0.289102 0.335716 0.636199 0.312182 0.356762 0.786290 0.291204 0.279058 0.738531 0.339950 0.307019 0.697774 0.386590 0.346053 0.671742 0.418261 0.372415 0.649041 0.450531 0.402037 0.628808 0.481915 0.434370 0.641010 0.487853 0.406436 0.885443 0.262686 0.294530 
3.200000 0.618392 0.539229 0.484188 0.653823 0.555690 0.472520 0.659138 0.592352 0.505839 0.681899 0.585316 0.480013 0.707194 0.560164 0.476955 0.786145 0.475405 0.459800 0.813259 0.394135 0.414958 0.795859 0.318252 0.357617 0.701094 0.505216 0.507357 0.718579 0.444777 0.484323 0.736733 0.384316 0.461856 0.747958 0.357211 0.499739 0.759511 0.330916 0.537864 0.771796 0.305099 0.576346 0.797424 0.312049 0.572622 0.779385 0.572216 0.428096 0.771814 0.516668 0.394001 0.763648 0.461677 0.360996 0.786375 0.458379 0.321024 0.808521 0.452798 0.281073 0.838625 0.440204 0.253054 0.844688 0.420591 0.270702 0.784551 0.232765 0.344113 0.748293 0.256734 0.405011 0.712801 0.280371 0.466008 0.683708 0.283084 0.426828 0.657513 0.292769 0.387214 0.632098 0.305623 0.348017 0.636937 0.325060 0.372076 0.778162 0.281018 0.280413 0.736021 0.334600 0.307975 0.700023 0.386313 0.344492 0.673633 0.418557 0.369558 0.649464 0.449636 0.399594 0.627238 0.479513 0.431981 0.641345 0.486582 0.405289 0.877255 0.254146 0.291307 
3.232000 0.614287 0.538611 0.486518 0.649997 0.554051 0.474266 0.655055 0.593431 0.504489 0.678393 0.584339 0.479848 0.704312 0.559881 0.475633 0.786448 0.479688 0.454447 0.812528 0.396499 0.413460 0.795060 0.320470 0.357603 0.701817 0.513956 0.499704 0.718522 0.451652 0.482186 0.735656 0.389326 0.465265 0.750060 0.360630 0.501100 0.765024 0.332541 0.536859 0.780447 0.304658 0.573054 0.805346 0.314077 0.576471 0.783268 0.575862 0.419552 0.773460 0.520361 0.385272 0.763107 0.464976 0.351996 0.788909 0.458188 0.313803 0.815778 0.448990 0.277016 0.848257 0.433406 0.251558 0.853534 0.414613 0.270295 0.784221 0.234719 0.346223 0.748417 0.256985 0.408280 0.712062 0.279093 0.470362 0.682639 0.280291 0.431465 0.655943 0.288329 0.391512 0.631878 0.299390 0.351279 0.635675 0.318438 0.375836 0.776597 0.283075 0.280420 0.734635 0.335098 0.311630 0.697809 0.385528 0.349452 0.671019 0.416288 0.375790 0.646440 0.446463 0.405913 0.623699 0.475715 0.438299 0.637501 0.483587 0.411722 0.875953 0.256348 0.290150 
3.264000 0.617410 0.540029 0.479679 0.653260 0.557325 0.470809 0.656189 0.592449 0.506023 0.680407 0.586808 0.481198 0.706279 0.562623 0.476696 0.785978 0.480666 0.454913 0.812033 0.397161 0.415818 0.795508 0.322079 0.358742 0.700198 0.509860 0.501646 0.717008 0.447813 0.482893 0.734199 0.385701 0.464627 0.748427 0.357780 0.500935 0.763501 0.330598 0.537210 0.778648 0.303469 0.573761 0.804013 0.311351 0.577331 0.776067 0.576424 0.419712 0.770273 0.521118 0.384295 0.764527 0.465642 0.350060 0.789997 0.455529 0.312485 0.816548 0.443125 0.276616 0.848501 0.426166 0.250832 0.854594 0.409789 0.271208 0.786216 0.236349 0.345940 0.748976 0.257303 0.407680 0.711733 0.278151 0.468931 0.682688 0.279915 0.429535 0.656355 0.288128 0.389576 0.631395 0.299555 0.349881 0.635520 0.319670 0.373507 0.777660 0.285785 0.280923 0.733382 0.336311 0.312046 0.694826 0.385267 0.351335 0.668636 0.416427 0.378054 0.644542 0.447046 0.407867 0.622246 0.476852 0.439822 0.636686 0.484781 0.413434 0.877825 0.257787 0.292019 
3.300000 0.606983 0.542230 0.480450 0.644052 0.555514 0.469930 0.652659 0.590376 0.504806 0.675107 0.582227 0.479056 0.701779 0.558713 0.475648 0.785826 0.481474 0.457501 0.813525 0.399148 0.415922 0.797146 0.323512 0.359450 0.699022 0.513375 0.502723 0.715782 0.451374 0.484930 0.732564 0.389487 0.467427 0.748502 0.362406 0.502951 0.764001 0.334796 0.538339 0.779017 0.307160 0.573624 0.804211 0.315951 0.574539 0.779404 0.578811 0.424741 0.771926 0.525019 0.386800 0.764108 0.471263 0.349511 0.790698 0.458889 0.312889 0.817340 0.444911 0.276992 0.847829 0.425312 0.251028 0.855060 0.410296 0.272226 0.786261 0.237806 0.348273 0.749208 0.260914 0.410056 0.712280 0.281939 0.472546 0.683019 0.284029 0.433647 0.656560 0.292467 0.393837 0.630822 0.302957 0.353889 0.635029 0.324977 0.375712 0.781777 0.285712 0.281430 0.736290 0.335506 0.310579 0.696365 0.384329 0.347151 0.665953 0.411328 0.373806 0.641021 0.437917 0.406137 0.617778 0.464204 0.439120 0.635312 0.478263 0.417086 0.879837 0.256938 0.294798 
3.332000 0.609837 0.536177 0.469426 0.645969 0.553487 0.461262 0.648577 0.588778 0.495951 0.673387 0.582738 0.471784 0.699863 0.558512 0.469553 0.783627 0.478367 0.455653 0.812328 0.395372 0.416157 0.797806 0.319579 0.359243 0.698077 0.511161 0.501478 0.714452 0.448577 0.484457 0.731044 0.386200 0.467586 0.746789 0.358647 0.502600 0.761647 0.330676 0.537667 0.776537 0.303399 0.572906 0.799576 0.316718 0.571384 0.777026 0.573541 0.419162 0.766673 0.520782 0.381032 0.756660 0.467579 0.344629 0.786699 0.455726 0.310902 0.815951 0.442557 0.277513 0.847887 0.424449 0.251748 0.856209 0.411146 0.273565 0.788625 0.233724 0.348030 0.751000 0.256326 0.409330 0.712312 0.277796 0.471184 0.683998 0.279317 0.431599 0.658482 0.286867 0.390962 0.634972 0.296483 0.349603 0.637960 0.317209 0.372830 0.782300 0.282318 0.280852 0.738305 0.333946 0.309094 0.701431 0.384241 0.346310 0.671769 0.409331 0.375381 0.644208 0.434536 0.408147 0.617963 0.458991 0.442115 0.635529 0.470230 0.419228 0.881689 0.254855 0.296702 
3.368000 0.607086 0.543426 0.476242 0.644399 0.557769 0.467920 0.647360 0.596679 0.499260 0.672630 0.587077 0.476858 0.697422 0.561772 0.475198 0.774231 0.477329 0.461931 0.806706 0.397001 0.421375 0.793677 0.325614 0.360254 0.685155 0.514685 0.498599 0.706837 0.454884 0.479611 0.728810 0.395270 0.460452 0.732197 0.367546 0.498559 0.736653 0.339252 0.536592 0.746116 0.313509 0.574009 0.771579 0.320018 0.568063 0.775454 0.573164 0.423258 0.768734 0.519724 0.384450 0.761707 0.465915 0.346611 0.799963 0.463624 0.319325 0.838418 0.459510 0.292719 0.879414 0.448384 0.276142 0.881109 0.429687 0.295336 0.787323 0.240434 0.343402 0.748622 0.262661 0.404207 0.710012 0.283048 0.465990 0.681734 0.286269 0.426399 0.656540 0.294784 0.386227 0.632159 0.304771 0.345918 0.634996 0.325206 0.369481 0.777404 0.293020 0.280320 0.730720 0.343269 0.309243 0.690294 0.392707 0.347419 0.657074 0.412656 0.377515 0.626682 0.432452 0.410990 0.598716 0.452037 0.447007 0.612984 0.476010 0.432875 0.879660 0.271527 0.290422 
3.400000 0.594874 0.554424 0.487410 0.629842 0.563990 0.468763 0.654729 0.586227 0.505559 0.666902 0.581693 0.472904 0.693524 0.557840 0.471336 0.776628 0.476569 0.458922 0.811203 0.395919 0.418054 0.800474 0.318449 0.360693 0.687238 0.502610 0.501946 0.701987 0.441528 0.479503 0.717731 0.380653 0.457463 0.732124 0.353117 0.493780 0.747386 0.325291 0.529642 0.763861 0.298107 0.564990 0.785814 0.313476 0.566871 0.764205 0.571932 0.423384 0.771379 0.512966 0.394595 0.777201 0.454315 0.366298 0.795798 0.453180 0.322822 0.815034 0.450297 0.281911 0.846584 0.444548 0.253934 0.860298 0.433084 0.274031 0.787739 0.233121 0.347772 0.741403 0.255116 0.402458 0.694185 0.276439 0.456466 0.673514 0.281314 0.412456 0.657064 0.295026 0.368563 0.644075 0.313380 0.325511 0.644305 0.330401 0.351783 0.793858 0.279006 0.282702 0.750333 0.333520 0.305585 0.710739 0.387795 0.331910 0.683983 0.424377 0.348421 0.659722 0.463529 0.363273 0.637350 0.502974 0.378370 0.662027 0.504166 0.358263 0.888556 0.248910 0.309435 
3.468000 0.588272 0.549105 0.485713 0.623565 0.556671 0.466791 0.646577 0.585380 0.500235 0.660007 0.575996 0.469146 0.688044 0.553716 0.467959 0.777211 0.478525 0.456965 0.809094 0.395340 0.418426 0.796472 0.317013 0.359984 0.685172 0.492050 0.499986 0.702449 0.431649 0.477273 0.719852 0.371195 0.454907 0.734474 0.346057 0.492488 0.750009 0.320684 0.529498 0.766420 0.296385 0.566294 0.784422 0.315823 0.569842 0.758335 0.578213 0.435778 0.772487 0.524457 0.400729 0.785113 0.471381 0.366372 0.800250 0.460720 0.323822 0.815345 0.447698 0.281575 0.836474 0.431479 0.246625 0.843977 0.411150 0.262592 0.780782 0.232164 0.346581 0.733115 0.254524 0.399786 0.685771 0.277213 0.452544 0.665806 0.282552 0.408206 0.650370 0.296152 0.364098 0.637799 0.314106 0.320997 0.639655 0.332106 0.346525 0.791289 0.275853 0.282712 0.747896 0.330663 0.301771 0.710856 0.384019 0.328195 0.684317 0.419788 0.345447 0.660032 0.457954 0.362900 0.639337 0.495842 0.383317 0.660007 0.498255 0.359504 0.883274 0.243374 0.312639 
3.500000 0.586877 0.568888 0.512551 0.611289 0.553208 0.483929 0.648860 0.585721 0.484228 0.646962 0.557437 0.463474 0.676442 0.537058 0.465586 0.771407 0.468358 0.465158 0.816618 0.393689 0.423867 0.812281 0.315576 0.368479 0.670992 0.469499 0.489738 0.699458 0.413545 0.468051 0.728547 0.357800 0.446427 0.740720 0.335056 0.486418 0.751921 0.311121 0.526439 0.765225 0.290900 0.566182 0.777423 0.314115 0.571418 0.746070 0.568295 0.450346 0.783733 0.524707 0.416934 0.821942 0.482703 0.383936 0.819624 0.470938 0.338303 0.818207 0.459048 0.292616 0.813803 0.441825 0.249516 0.810916 0.418246 0.261551 0.803378 0.229796 0.355177 0.751434 0.245579 0.405674 0.696365 0.259870 0.453392 0.682468 0.265601 0.406886 0.671492 0.283827 0.361591 0.664894 0.303218 0.317063 0.666825 0.327166 0.337112 0.808461 0.276171 0.290719 0.768411 0.336923 0.307223 0.732487 0.401002 0.324951 0.708773 0.442401 0.335510 0.686839 0.485293 0.343654 0.665658 0.528162 0.352618 0.695071 0.524263 0.342392 0.905654 0.246926 0.323086 
3.532000 0.592677 0.540091 0.499801 0.622477 0.542876 0.472111 0.644893 0.585146 0.485916 0.654800 0.565206 0.458735 0.683098 0.543174 0.461089 0.774474 0.468885 0.462463 0.813526 0.391895 0.419939 0.804174 0.315384 0.362895 0.678958 0.484493 0.498135 0.697446 0.425350 0.473575 0.716611 0.366441 0.449207 0.731128 0.341962 0.487454 0.745731 0.316708 0.525981 0.763527 0.294674 0.563103 0.777195 0.317091 0.568681 0.757379 0.567967 0.435813 0.795442 0.523282 0.404398 0.833724 0.479422 0.373356 0.819468 0.465927 0.330320 0.806857 0.452886 0.286797 0.793317 0.436366 0.245837 0.794248 0.412345 0.257346 0.791690 0.230172 0.349161 0.740648 0.251075 0.400099 0.687524 0.268538 0.449793 0.671858 0.274582 0.403816 0.659239 0.290575 0.358937 0.648494 0.308887 0.314679 0.645353 0.331092 0.336509 0.800144 0.276545 0.284506 0.755100 0.331391 0.305869 0.715039 0.387570 0.330560 0.687940 0.424761 0.345849 0.663665 0.464910 0.358720 0.642733 0.505431 0.373052 0.669437 0.511379 0.356666 0.894446 0.244899 0.317199 
3.564000 0.587938 0.540885 0.501489 0.620265 0.541010 0.476637 0.640362 0.585374 0.486619 0.653367 0.562349 0.463470 0.681541 0.540046 0.465806 0.771992 0.464275 0.466499 0.811598 0.387251 0.424348 0.803010 0.312942 0.363791 0.675830 0.477430 0.501287 0.695929 0.419208 0.475792 0.716765 0.361753 0.450949 0.728849 0.337459 0.490383 0.742318 0.313386 0.529871 0.759909 0.292646 0.567970 0.777874 0.312644 0.569942 0.753371 0.563544 0.442342 0.791920 0.517155 0.414103 0.831192 0.471900 0.385888 0.820692 0.463822 0.340266 0.810209 0.455214 0.294359 0.796887 0.441602 0.251964 0.796196 0.416482 0.261232 0.788670 0.228685 0.346305 0.737274 0.250225 0.396636 0.684615 0.267555 0.446509 0.670087 0.277417 0.400885 0.659580 0.298052 0.357508 0.650351 0.321377 0.315505 0.642819 0.340472 0.339114 0.801241 0.276217 0.284273 0.757515 0.332130 0.304322 0.718743 0.387756 0.329184 0.691084 0.423780 0.344901 0.664397 0.460999 0.359451 0.640289 0.497884 0.375316 0.667107 0.500355 0.358204 0.893540 0.244036 0.316752 
3.596000 0.588355 0.539679 0.489941 0.622133 0.541634 0.467212 0.642610 0.583998 0.483575 0.656374 0.563433 0.458644 0.684499 0.541306 0.460552 0.774255 0.466692 0.460116 0.813097 0.389004 0.418799 0.805143 0.315397 0.358097 0.679622 0.484494 0.496742 0.697756 0.424697 0.473707 0.717232 0.365576 0.450663 0.731251 0.341383 0.489284 0.746276 0.317526 0.527924 0.763378 0.295057 0.565765 0.781460 0.314654 0.568915 0.758977 0.565744 0.433505 0.799447 0.521071 0.404793 0.840030 0.476823 0.376460 0.826697 0.465730 0.332242 0.813925 0.454793 0.287713 0.800348 0.440283 0.245596 0.799280 0.415522 0.255655 0.789761 0.231435 0.340990 0.738388 0.253087 0.392466 0.685976 0.270817 0.444063 0.670156 0.280306 0.398872 0.658775 0.299689 0.355644 0.648202 0.321426 0.313282 0.640390 0.336830 0.339378 0.806982 0.279193 0.277930 0.759026 0.331293 0.297391 0.715892 0.383075 0.323223 0.687249 0.418039 0.340123 0.662244 0.455292 0.358263 0.638811 0.492278 0.377653 0.662458 0.495835 0.356829 0.896156 0.243760 0.315301 
3.632000 0.590967 0.540578 0.486527 0.624564 0.546579 0.464252 0.645441 0.584885 0.488064 0.658836 0.569306 0.459548 0.686593 0.546685 0.462220 0.775153 0.469851 0.462932 0.816912 0.391359 0.425235 0.811651 0.314791 0.366490 0.677127 0.482106 0.491858 0.699790 0.422373 0.472946 0.722817 0.362867 0.454667 0.737009 0.339384 0.493691 0.752556 0.315098 0.531924 0.771765 0.294078 0.569202 0.792140 0.311640 0.568146 0.757773 0.569718 0.439653 0.794023 0.519734 0.415236 0.831108 0.471166 0.391154 0.824155 0.468919 0.344282 0.815842 0.463343 0.297405 0.802559 0.449919 0.255392 0.797279 0.425101 0.264167 0.799969 0.229756 0.350436 0.748789 0.249771 0.400849 0.697193 0.266399 0.451634 0.680304 0.273745 0.406592 0.666590 0.290184 0.362806 0.653116 0.308619 0.319906 0.647977 0.324577 0.346326 0.811556 0.276815 0.287895 0.768557 0.333303 0.309971 0.728344 0.391231 0.331252 0.701302 0.429444 0.343918 0.676233 0.470284 0.352915 0.651733 0.510945 0.361393 0.679981 0.510014 0.347341 0.903973 0.242378 0.324477 
3.664000 0.588847 0.530665 0.488705 0.621116 0.541074 0.466064 0.637490 0.581194 0.490408 0.652083 0.567899 0.461337 0.679849 0.545534 0.463866 0.768668 0.469399 0.464179 0.811039 0.392368 0.426621 0.807876 0.318496 0.366839 0.670491 0.488103 0.488221 0.692075 0.427514 0.470518 0.714470 0.367082 0.453161 0.727039 0.343710 0.492470 0.739439 0.318493 0.531150 0.755292 0.296673 0.568947 0.776119 0.313435 0.566749 0.756976 0.568076 0.433206 0.798090 0.521379 0.408749 0.839633 0.475370 0.384881 0.827282 0.465619 0.340122 0.816329 0.456808 0.294937 0.803934 0.445740 0.251100 0.793810 0.423503 0.261634 0.796996 0.233837 0.348890 0.744329 0.255103 0.398353 0.690867 0.270026 0.448276 0.675941 0.279949 0.403057 0.665031 0.301349 0.360657 0.653362 0.325192 0.319843 0.647303 0.342032 0.345548 0.811410 0.281745 0.287434 0.763456 0.335519 0.304424 0.719665 0.391294 0.324641 0.691132 0.428351 0.337940 0.665594 0.467025 0.352635 0.641608 0.505610 0.369753 0.667976 0.507103 0.352544 0.903276 0.251418 0.324878 
3.700000 0.586829 0.530977 0.482566 0.620985 0.540060 0.462259 0.636493 0.580320 0.486920 0.652946 0.565976 0.459383 0.680209 0.542875 0.462017 0.767415 0.464468 0.462644 0.808227 0.386817 0.423651 0.803132 0.311334 0.364566 0.669939 0.483682 0.489556 0.693126 0.424360 0.469612 0.716507 0.365443 0.450342 0.725488 0.339568 0.489618 0.737044 0.314181 0.528871 0.753400 0.292727 0.566819 0.775378 0.308325 0.564682 0.756094 0.563404 0.433687 0.794641 0.514991 0.408612 0.834170 0.467646 0.383622 0.825321 0.458342 0.337873 0.817135 0.449838 0.291552 0.804949 0.436244 0.249060 0.788414 0.418835 0.260973 0.787910 0.226942 0.348465 0.734666 0.251259 0.395642 0.680430 0.272498 0.442541 0.667254 0.281314 0.396390 0.657907 0.299818 0.352126 0.649037 0.320266 0.308743 0.641603 0.339557 0.332211 0.804905 0.273764 0.285287 0.759588 0.329515 0.301447 0.719181 0.384328 0.323679 0.690828 0.420582 0.337498 0.664457 0.458671 0.351215 0.639634 0.496586 0.365947 0.666824 0.499062 0.349906 0.895385 0.242465 0.323736 
3.732000 0.594289 0.514035 0.484509 0.625208 0.528388 0.462115 0.634573 0.571835 0.484775 0.651917 0.559801 0.456690 0.681365 0.539832 0.459125 0.775157 0.471287 0.460450 0.815884 0.391830 0.427439 0.810746 0.318568 0.368562 0.681374 0.493008 0.495865 0.700917 0.432867 0.474502 0.721152 0.372957 0.453397 0.730488 0.348046 0.492653 0.739537 0.321839 0.531290 0.752784 0.298713 0.569293 0.775208 0.313154 0.566497 0.755740 0.563297 0.415594 0.797895 0.514884 0.396860 0.840444 0.467118 0.378564 0.826266 0.456708 0.334471 0.812986 0.446708 0.290313 0.796995 0.433551 0.248810 0.773697 0.428699 0.261150 0.794843 0.234654 0.351601 0.741419 0.256641 0.400341 0.688023 0.276889 0.450046 0.665236 0.289065 0.408771 0.648632 0.311386 0.369412 0.634491 0.337068 0.331724 0.637388 0.352042 0.359077 0.817732 0.282806 0.288741 0.771676 0.338181 0.308853 0.726925 0.393127 0.329320 0.696816 0.428916 0.342027 0.667386 0.465103 0.353924 0.640176 0.501665 0.368426 0.668836 0.506242 0.355681 0.902260 0.242835 0.334931 
3.764000 0.588219 0.520859 0.484312 0.622993 0.532392 0.466406 0.632956 0.574832 0.490232 0.653039 0.561071 0.464875 0.681748 0.539143 0.465365 0.773640 0.464438 0.460115 0.811280 0.385285 0.420685 0.801039 0.310942 0.361372 0.680381 0.485044 0.495424 0.699481 0.426029 0.470678 0.719160 0.367433 0.446366 0.726824 0.345714 0.488325 0.736129 0.324245 0.530295 0.750840 0.305470 0.570908 0.773612 0.319616 0.567931 0.759949 0.561051 0.426200 0.796874 0.512318 0.399046 0.834478 0.464172 0.371937 0.822077 0.451536 0.327831 0.808517 0.438515 0.284006 0.790021 0.421117 0.246103 0.766127 0.422479 0.258306 0.782515 0.227381 0.344917 0.733101 0.252329 0.396149 0.682709 0.274317 0.447168 0.667699 0.284763 0.401807 0.656953 0.305695 0.358668 0.646025 0.327608 0.315948 0.640172 0.342663 0.342706 0.801689 0.273770 0.281948 0.757967 0.330222 0.301616 0.717260 0.385887 0.325700 0.689782 0.422997 0.340431 0.663765 0.460664 0.355479 0.638999 0.498317 0.372479 0.665341 0.501272 0.355521 0.889034 0.235422 0.320109 
3.800000 0.588176 0.518736 0.483269 0.623847 0.530956 0.467734 0.628896 0.576088 0.487983 0.652302 0.561482 0.466195 0.681471 0.540111 0.466163 0.775066 0.467700 0.459356 0.813075 0.387212 0.423543 0.805826 0.313216 0.362803 0.683521 0.492628 0.496639 0.698485 0.431501 0.474817 0.713856 0.370298 0.453010 0.725880 0.345637 0.491815 0.738312 0.320756 0.530573 0.753169 0.297915 0.568540 0.776407 0.311075 0.565658 0.759629 0.561033 0.416204 0.800496 0.514460 0.390663 0.841517 0.468324 0.365749 0.823674 0.450849 0.325416 0.806412 0.433962 0.284703 0.786567 0.412551 0.249820 0.763825 0.424074 0.258045 0.792096 0.228830 0.345799 0.740692 0.253006 0.395801 0.689220 0.273710 0.445004 0.674808 0.281923 0.399113 0.663824 0.300963 0.355217 0.652333 0.322641 0.312610 0.644149 0.336157 0.339631 0.806799 0.276298 0.283103 0.759993 0.330803 0.299804 0.718180 0.384769 0.324892 0.690108 0.420930 0.340298 0.664335 0.458695 0.355733 0.640865 0.496450 0.372748 0.666146 0.499663 0.353827 0.897056 0.240530 0.321764 
3.832000 0.588154 0.521838 0.483885 0.625145 0.532853 0.470753 0.627169 0.580221 0.485337 0.652962 0.563466 0.468275 0.680869 0.540508 0.468346 0.769446 0.461967 0.461927 0.810100 0.384747 0.423397 0.804895 0.310679 0.363907 0.677192 0.487815 0.496268 0.693806 0.427663 0.472293 0.711155 0.367502 0.448648 0.721863 0.342851 0.488175 0.732931 0.317721 0.527997 0.749861 0.297315 0.565785 0.772997 0.310164 0.559858 0.759891 0.555497 0.418199 0.800931 0.508428 0.393576 0.842972 0.462349 0.368415 0.823584 0.448489 0.327197 0.803857 0.435014 0.285848 0.781147 0.417204 0.250717 0.759446 0.429308 0.260760 0.787694 0.227618 0.342927 0.737403 0.249657 0.394179 0.685177 0.269814 0.443102 0.670841 0.279671 0.397516 0.659931 0.299540 0.354126 0.649395 0.322009 0.312409 0.643769 0.335151 0.340221 0.806622 0.275595 0.283533 0.760073 0.331298 0.302283 0.717156 0.384974 0.326763 0.688508 0.421414 0.340884 0.662415 0.460083 0.354352 0.639738 0.499174 0.371782 0.665623 0.500548 0.353487 0.896275 0.239086 0.323671 
3.868000 0.587645 0.517797 0.479469 0.624758 0.529888 0.467667 0.626588 0.576241 0.485517 0.652726 0.560902 0.467699 0.681282 0.538696 0.468059 0.772763 0.463649 0.462529 0.811441 0.384818 0.424311 0.805067 0.312619 0.362143 0.680630 0.489187 0.496504 0.695768 0.428600 0.472697 0.711502 0.367974 0.449201 0.722213 0.341355 0.487497 0.733211 0.314654 0.526127 0.749205 0.291519 0.563523 0.772615 0.304503 0.559902 0.761983 0.558508 0.422600 0.801681 0.512888 0.393706 0.841820 0.467978 0.364761 0.822558 0.449736 0.325345 0.803518 0.431876 0.285643 0.783147 0.410466 0.250388 0.762203 0.425329 0.258405 0.791685 0.228742 0.342053 0.739610 0.250368 0.391656 0.687462 0.267601 0.442059 0.672153 0.277327 0.396725 0.661116 0.297938 0.354129 0.649938 0.321954 0.313756 0.645899 0.334584 0.342171 0.806546 0.277917 0.281884 0.760125 0.332498 0.301771 0.717132 0.387226 0.326341 0.688452 0.423216 0.342124 0.662143 0.460623 0.358563 0.637986 0.498251 0.377893 0.663292 0.500814 0.359297 0.896951 0.241563 0.319071 
3.900000 0.592574 0.513218 0.474865 0.628249 0.527985 0.461735 0.628760 0.573029 0.483047 0.654228 0.560361 0.462415 0.682015 0.537912 0.464647 0.770333 0.461203 0.464874 0.809625 0.382335 0.427467 0.804529 0.310143 0.365075 0.675722 0.486260 0.495328 0.693860 0.425048 0.475820 0.713283 0.364280 0.456668 0.724368 0.338531 0.494916 0.736094 0.312015 0.532554 0.751781 0.287782 0.569113 0.774252 0.302355 0.567009 0.760743 0.557422 0.427347 0.801385 0.513201 0.398107 0.842382 0.469707 0.368975 0.822293 0.452275 0.329713 0.802504 0.434632 0.290542 0.781237 0.414171 0.256363 0.760240 0.429413 0.262894 0.790847 0.226965 0.342400 0.741294 0.248990 0.394857 0.690429 0.266653 0.445948 0.674553 0.276277 0.400908 0.662218 0.296239 0.357989 0.649794 0.319092 0.316529 0.642446 0.334727 0.342633 0.803815 0.276943 0.283771 0.757380 0.331792 0.302510 0.714739 0.385654 0.327039 0.687346 0.422095 0.342140 0.662981 0.460694 0.357457 0.640121 0.499061 0.373662 0.666552 0.498639 0.355995 0.897348 0.243136 0.317822 
3.968000 0.592680 0.517342 0.484505 0.627943 0.528893 0.467597 0.631892 0.575825 0.483398 0.655541 0.559750 0.462944 0.682955 0.536204 0.465342 0.771299 0.456605 0.466270 0.810581 0.377878 0.429047 0.804097 0.308004 0.364720 0.679379 0.486898 0.496258 0.695682 0.425497 0.475516 0.713045 0.364199 0.455111 0.721849 0.337404 0.493919 0.732883 0.310794 0.532916 0.751488 0.289204 0.569635 0.774593 0.302917 0.565334 0.766561 0.550642 0.423868 0.805061 0.500517 0.401196 0.844350 0.451099 0.378479 0.826627 0.440832 0.335542 0.808470 0.430819 0.292316 0.787610 0.417887 0.254291 0.766104 0.430572 0.264028 0.792928 0.224310 0.342737 0.742653 0.246703 0.394008 0.691722 0.263530 0.445490 0.675915 0.273848 0.400540 0.663726 0.294943 0.358213 0.650580 0.318839 0.317867 0.645379 0.335696 0.343720 0.802658 0.276225 0.283203 0.758586 0.332371 0.304260 0.718469 0.388836 0.327976 0.692171 0.426466 0.342720 0.668586 0.466578 0.355493 0.647406 0.506587 0.370183 0.675582 0.506997 0.355268 0.896785 0.244145 0.315318 
4.000000 0.590104 0.512911 0.471382 0.626208 0.525043 0.456791 0.630704 0.570341 0.477297 0.654536 0.555729 0.456036 0.682344 0.533358 0.458953 0.771172 0.458213 0.462014 0.810527 0.379297 0.425648 0.804209 0.309727 0.361518 0.678957 0.487768 0.494924 0.695513 0.426357 0.474891 0.712687 0.364912 0.455182 0.723490 0.337644 0.493008 0.735464 0.310103 0.530563 0.751793 0.285051 0.566891 0.775869 0.297150 0.564817 0.763134 0.552972 0.420292 0.806034 0.508461 0.394344 0.849033 0.464351 0.368751 0.826985 0.448809 0.329677 0.805779 0.434511 0.289824 0.784030 0.418071 0.254069 0.764390 0.434579 0.261646 0.792168 0.226133 0.339931 0.741088 0.249872 0.389740 0.688756 0.268971 0.440222 0.672885 0.279261 0.395357 0.661242 0.300667 0.353311 0.650430 0.325297 0.313347 0.645039 0.336840 0.341993 0.805428 0.277701 0.279972 0.758852 0.332986 0.298068 0.715916 0.387978 0.321457 0.688728 0.424829 0.337032 0.664429 0.463098 0.354260 0.640714 0.501102 0.371663 0.667864 0.503335 0.355659 0.897280 0.243520 0.315474 
4.032000 0.587871 0.514980 0.473467 0.623350 0.527597 0.458054 0.631834 0.569166 0.484147 0.653283 0.556787 0.459217 0.681867 0.535126 0.461182 0.773044 0.462247 0.461286 0.811232 0.381983 0.426774 0.803403 0.312195 0.362594 0.678402 0.487881 0.492394 0.694573 0.426054 0.473083 0.710997 0.364403 0.453600 0.721847 0.337907 0.491367 0.733819 0.311779 0.529527 0.751923 0.290333 0.566016 0.773790 0.305241 0.560150 0.759513 0.554310 0.415047 0.802858 0.510126 0.389144 0.846157 0.465573 0.364214 0.824773 0.445501 0.326812 0.803878 0.427922 0.287698 0.783497 0.409908 0.251833 0.764655 0.428197 0.256829 0.789039 0.229058 0.340375 0.737460 0.250699 0.390135 0.685115 0.268672 0.440595 0.668704 0.280179 0.396236 0.657035 0.302616 0.354737 0.646774 0.328726 0.315734 0.643472 0.340511 0.344636 0.803929 0.280701 0.281016 0.757242 0.335887 0.300805 0.715437 0.391046 0.325482 0.686984 0.426747 0.342002 0.660374 0.463594 0.359785 0.635988 0.500335 0.379680 0.662227 0.503262 0.362653 0.895075 0.244750 0.316643 
4.068000 0.582772 0.515645 0.470869 0.620780 0.526516 0.460893 0.624395 0.571251 0.481788 0.650296 0.555699 0.463754 0.678070 0.532261 0.466541 0.768053 0.452531 0.468418 0.809787 0.375858 0.428236 0.804508 0.307418 0.360873 0.672478 0.472746 0.494978 0.691625 0.412999 0.471655 0.711821 0.353365 0.448866 0.720472 0.328948 0.489038 0.731376 0.306159 0.529935 0.749025 0.287975 0.569480 0.769319 0.305942 0.567896 0.758251 0.549696 0.434798 0.800661 0.508363 0.403564 0.843404 0.467933 0.372227 0.822103 0.450946 0.333349 0.801058 0.434467 0.293983 0.779376 0.416649 0.258852 0.760109 0.434603 0.263887 0.792250 0.224923 0.335163 0.740143 0.241809 0.386251 0.687670 0.256980 0.437621 0.671752 0.268404 0.392848 0.661014 0.290321 0.350968 0.652888 0.317464 0.311937 0.650820 0.329906 0.340639 0.806515 0.278730 0.278345 0.761459 0.332482 0.302907 0.719592 0.386460 0.328238 0.691508 0.422812 0.343467 0.665442 0.461872 0.356853 0.641010 0.501216 0.371444 0.669909 0.501794 0.359024 0.897374 0.242768 0.311315 
4.100000 0.581621 0.519635 0.469346 0.620208 0.527580 0.458867 0.628286 0.570789 0.482017 0.652206 0.554014 0.462472 0.679489 0.530431 0.466001 0.768040 0.451496 0.470926 0.809675 0.376413 0.427631 0.802041 0.309643 0.359892 0.672204 0.474332 0.496871 0.693723 0.414895 0.475279 0.716100 0.355856 0.454713 0.724524 0.334225 0.496581 0.737484 0.313795 0.538060 0.758214 0.296609 0.577094 0.781679 0.309178 0.571348 0.762270 0.550712 0.442471 0.801236 0.507184 0.410025 0.840669 0.464670 0.377387 0.820268 0.452075 0.336428 0.800084 0.439253 0.295260 0.778872 0.424383 0.258336 0.758665 0.440421 0.265632 0.786325 0.228056 0.333871 0.733960 0.246937 0.384953 0.681070 0.264158 0.435703 0.667234 0.277621 0.390904 0.658208 0.300405 0.348927 0.649748 0.326369 0.308453 0.645943 0.339099 0.336727 0.805046 0.282349 0.276655 0.760725 0.336597 0.302036 0.719641 0.389869 0.329082 0.692236 0.426314 0.344643 0.667136 0.465294 0.358112 0.643015 0.504236 0.371350 0.673082 0.505611 0.361568 0.892867 0.242503 0.311431 
4.164000 0.588264 0.505097 0.471620 0.621173 0.524281 0.456999 0.615451 0.570026 0.476047 0.642230 0.560255 0.455508 0.671351 0.539757 0.459415 0.765382 0.470140 0.465364 0.809418 0.392942 0.431039 0.808999 0.324234 0.365805 0.668509 0.490743 0.492674 0.689929 0.429684 0.476425 0.711810 0.368905 0.460532 0.725892 0.339433 0.495546 0.741308 0.310596 0.531073 0.762236 0.285992 0.564644 0.785672 0.296668 0.556126 0.752559 0.565322 0.424658 0.795380 0.520922 0.398695 0.838640 0.477132 0.373145 0.820739 0.458052 0.333560 0.803709 0.440937 0.292641 0.786769 0.423769 0.254122 0.766101 0.440392 0.257318 0.802020 0.240729 0.341366 0.747799 0.259584 0.389247 0.692896 0.273477 0.437407 0.679826 0.284724 0.391721 0.670049 0.306646 0.349298 0.659624 0.331654 0.308805 0.651089 0.344457 0.336053 0.813780 0.294592 0.283796 0.765018 0.348407 0.302909 0.719610 0.403763 0.325115 0.690711 0.440645 0.338761 0.665028 0.480326 0.351790 0.640608 0.520542 0.365320 0.669949 0.519977 0.353839 0.906552 0.261578 0.322816 
4.196000 0.584812 0.498808 0.467828 0.617381 0.522164 0.460290 0.609192 0.560826 0.490445 0.637073 0.557649 0.469268 0.666647 0.537033 0.470193 0.762218 0.467221 0.465823 0.806579 0.389954 0.431346 0.804966 0.320983 0.365574 0.664801 0.485302 0.487610 0.685990 0.424816 0.468272 0.708118 0.364361 0.449369 0.718188 0.338689 0.488496 0.728335 0.313520 0.528423 0.743893 0.292507 0.567114 0.767336 0.304941 0.561798 0.750318 0.563537 0.428712 0.794339 0.522494 0.399032 0.838444 0.481471 0.370048 0.820170 0.459386 0.332232 0.801756 0.439099 0.293292 0.783360 0.419790 0.257388 0.762811 0.436546 0.261383 0.795674 0.237826 0.340698 0.740803 0.253439 0.389133 0.685283 0.266487 0.437276 0.672318 0.278152 0.391653 0.663440 0.301730 0.349728 0.655354 0.329993 0.310624 0.648836 0.339110 0.339864 0.809716 0.291496 0.283519 0.761346 0.344431 0.305896 0.715715 0.398284 0.328673 0.686769 0.435303 0.341856 0.660604 0.474724 0.353266 0.635460 0.514159 0.366383 0.665137 0.518868 0.356580 0.901525 0.257955 0.321192 
4.232000 0.585524 0.503336 0.451978 0.619972 0.524892 0.449606 0.609375 0.563943 0.478560 0.639826 0.559273 0.461636 0.668089 0.537586 0.465928 0.759305 0.463629 0.472106 0.808183 0.391573 0.434033 0.810190 0.322586 0.370257 0.660105 0.481480 0.488992 0.685096 0.423160 0.467812 0.711082 0.365031 0.447191 0.718087 0.339378 0.487133 0.725753 0.313504 0.526675 0.737995 0.290454 0.565685 0.763541 0.297944 0.561345 0.749976 0.561952 0.440212 0.792483 0.523502 0.405216 0.834794 0.484317 0.371413 0.816357 0.461465 0.334231 0.798571 0.440590 0.296119 0.780870 0.422456 0.258132 0.759419 0.437784 0.261999 0.797403 0.240250 0.344152 0.741443 0.256065 0.391370 0.683863 0.268516 0.436947 0.672111 0.280759 0.391381 0.663343 0.303698 0.349274 0.654987 0.329969 0.309479 0.649417 0.343502 0.337155 0.816188 0.294568 0.287467 0.766532 0.347381 0.309793 0.719462 0.400591 0.333547 0.689483 0.436578 0.346480 0.662688 0.476348 0.355890 0.638532 0.516585 0.368108 0.668664 0.516466 0.357943 0.907763 0.258384 0.329668 
4.264000 0.585439 0.509713 0.450227 0.620901 0.529646 0.452746 0.608323 0.568644 0.480753 0.640543 0.562711 0.467976 0.668479 0.540033 0.470277 0.759066 0.463569 0.469999 0.808266 0.388759 0.435108 0.806029 0.316119 0.372924 0.658236 0.478361 0.481432 0.681670 0.418719 0.462965 0.706022 0.359537 0.445345 0.714328 0.335099 0.486055 0.724967 0.310593 0.526386 0.742987 0.291029 0.565205 0.767447 0.301813 0.560144 0.748197 0.562836 0.440558 0.789589 0.516660 0.415540 0.831396 0.471462 0.390929 0.823530 0.459786 0.345615 0.814784 0.446464 0.300409 0.803593 0.427846 0.260058 0.778331 0.431690 0.268515 0.797642 0.231849 0.350758 0.740434 0.249002 0.394007 0.681850 0.262944 0.436339 0.672575 0.273095 0.389307 0.666983 0.294773 0.345591 0.664878 0.322052 0.305848 0.659118 0.334131 0.334189 0.808602 0.282243 0.292964 0.763446 0.339840 0.311402 0.720797 0.399729 0.329849 0.693119 0.438607 0.341447 0.666652 0.478708 0.350577 0.642099 0.518733 0.363492 0.672173 0.518332 0.353842 0.902046 0.250469 0.332055 
4.296000 0.584024 0.512809 0.450371 0.619998 0.531941 0.451515 0.609268 0.571215 0.480019 0.640807 0.564598 0.465963 0.667948 0.541274 0.468985 0.755730 0.462814 0.471061 0.806703 0.390297 0.433525 0.807547 0.319816 0.369164 0.654618 0.477633 0.483358 0.684326 0.419749 0.468802 0.714581 0.362443 0.455375 0.724150 0.333615 0.492872 0.736438 0.306010 0.530492 0.753857 0.281221 0.567391 0.778479 0.291947 0.564208 0.744472 0.562108 0.442255 0.788157 0.519192 0.415498 0.832184 0.477200 0.389326 0.822167 0.464221 0.344957 0.812501 0.451632 0.300287 0.800197 0.434450 0.260242 0.775079 0.437994 0.268760 0.799617 0.236224 0.345568 0.742603 0.253874 0.390774 0.684514 0.269375 0.434540 0.675430 0.280319 0.387729 0.669313 0.301723 0.343802 0.664009 0.325054 0.301043 0.654500 0.337965 0.327880 0.815717 0.289386 0.287623 0.767338 0.343544 0.307245 0.721395 0.397773 0.328751 0.691740 0.434525 0.340505 0.665600 0.474496 0.349739 0.641816 0.515039 0.361927 0.671940 0.514727 0.351384 0.905440 0.253978 0.332864 
4.360000 0.587051 0.505358 0.445301 0.621915 0.525970 0.449869 0.607179 0.564360 0.477776 0.640048 0.559302 0.466365 0.666984 0.535979 0.470222 0.753962 0.457095 0.475247 0.801310 0.383663 0.434431 0.798777 0.316314 0.366240 0.653765 0.471436 0.496437 0.683147 0.414494 0.478332 0.713460 0.358405 0.460756 0.722339 0.330141 0.497941 0.733299 0.302269 0.535479 0.749323 0.278486 0.571907 0.772833 0.291667 0.569279 0.738547 0.557003 0.447533 0.788093 0.523144 0.418438 0.836367 0.487107 0.392185 0.825163 0.470227 0.349567 0.814991 0.453998 0.306418 0.804012 0.434476 0.267402 0.779898 0.440094 0.277937 0.787002 0.234379 0.338536 0.732380 0.252429 0.386515 0.676978 0.269345 0.433457 0.667010 0.283251 0.387659 0.661086 0.308127 0.345807 0.655683 0.335321 0.305649 0.646379 0.343577 0.334326 0.804468 0.289410 0.283356 0.758949 0.344398 0.306141 0.716415 0.399932 0.329908 0.688021 0.436698 0.343768 0.662152 0.476065 0.355650 0.638021 0.515918 0.368065 0.668595 0.515928 0.360009 0.894202 0.253009 0.321035 
4.428000 0.585069 0.514195 0.448672 0.621273 0.531498 0.455762 0.608956 0.567337 0.487738 0.641584 0.561123 0.476187 0.669375 0.538110 0.477146 0.759036 0.460901 0.472450 0.803226 0.384629 0.434910 0.801554 0.317495 0.367492 0.657482 0.474791 0.482698 0.686666 0.415957 0.470410 0.716532 0.357422 0.458284 0.725523 0.328333 0.495619 0.736316 0.300179 0.533725 0.752747 0.277094 0.570810 0.775511 0.291601 0.568583 0.747434 0.559549 0.442085 0.794514 0.517818 0.419145 0.841755 0.476765 0.396952 0.832908 0.464973 0.351904 0.823274 0.453030 0.306792 0.809197 0.435975 0.267399 0.784014 0.439768 0.275915 0.792537 0.235029 0.340123 0.738274 0.250928 0.388180 0.682344 0.266676 0.433860 0.672651 0.278900 0.387354 0.666146 0.302764 0.343946 0.662113 0.328224 0.302207 0.653568 0.342372 0.328720 0.802761 0.291708 0.284236 0.758642 0.347229 0.311059 0.717828 0.405246 0.332955 0.690496 0.443454 0.345277 0.667450 0.485289 0.354082 0.647722 0.528661 0.361711 0.679069 0.525287 0.355781 0.897299 0.256836 0.318608 
4.464000 0.583919 0.498022 0.453666 0.620220 0.516091 0.457967 0.609546 0.552527 0.490267 0.641393 0.546820 0.476566 0.669755 0.524904 0.477313 0.761651 0.452958 0.471911 0.805620 0.379691 0.430907 0.801297 0.314317 0.363849 0.662831 0.475466 0.487785 0.688463 0.416129 0.471089 0.715464 0.357402 0.455390 0.724913 0.329045 0.493503 0.735269 0.300521 0.531798 0.751118 0.276120 0.568918 0.775437 0.288150 0.567411 0.757076 0.553053 0.443059 0.802631 0.510458 0.418073 0.848561 0.468592 0.393711 0.835538 0.460196 0.348870 0.822343 0.451510 0.304156 0.805366 0.438410 0.263927 0.781083 0.438905 0.275420 0.790186 0.232141 0.337359 0.736307 0.249409 0.386624 0.680390 0.266469 0.433012 0.669970 0.278404 0.386669 0.663150 0.300362 0.342596 0.659838 0.324430 0.299999 0.655388 0.338973 0.327329 0.802643 0.289308 0.279981 0.759189 0.344552 0.308808 0.719108 0.402140 0.334627 0.693274 0.440555 0.349461 0.670515 0.482051 0.360530 0.648968 0.524091 0.368973 0.679588 0.523083 0.360687 0.895396 0.251806 0.315380 
4.528000 0.588756 0.496494 0.448827 0.622032 0.518739 0.456558 0.603520 0.554956 0.485111 0.637326 0.552251 0.475854 0.666341 0.530796 0.476380 0.760612 0.458911 0.470243 0.804073 0.382273 0.432959 0.800823 0.315123 0.365726 0.661748 0.478148 0.488369 0.687662 0.418857 0.471801 0.714006 0.359769 0.455569 0.721268 0.331685 0.493292 0.729665 0.303751 0.531448 0.744111 0.280148 0.568397 0.768193 0.291582 0.563662 0.751964 0.557696 0.438746 0.799055 0.516418 0.414974 0.846469 0.475839 0.391972 0.833602 0.462956 0.348181 0.820450 0.450505 0.304231 0.804340 0.433975 0.265338 0.779907 0.438246 0.275528 0.788412 0.232950 0.339347 0.733778 0.251666 0.387277 0.678347 0.268672 0.434840 0.666850 0.281354 0.389113 0.659804 0.303824 0.346345 0.654296 0.329410 0.305363 0.648730 0.340860 0.333950 0.806385 0.287263 0.283034 0.760802 0.342293 0.305457 0.718740 0.399168 0.328716 0.691441 0.436915 0.342861 0.666946 0.477412 0.354740 0.643021 0.518328 0.364921 0.673216 0.517216 0.356334 0.895393 0.250791 0.319854 
4.564000 0.593353 0.502955 0.452330 0.625874 0.526407 0.459485 0.605335 0.564812 0.483024 0.639631 0.561654 0.475915 0.666968 0.537983 0.477164 0.756074 0.458675 0.473883 0.801353 0.383778 0.435297 0.800628 0.317122 0.367297 0.656995 0.477849 0.490416 0.682942 0.419136 0.471607 0.709850 0.360676 0.453343 0.716106 0.334262 0.492917 0.723535 0.307598 0.532886 0.737929 0.285903 0.571461 0.763310 0.293429 0.565084 0.747646 0.557441 0.441972 0.795819 0.518207 0.416736 0.844329 0.479825 0.392107 0.830005 0.465454 0.349174 0.815854 0.451151 0.305902 0.800579 0.433010 0.266231 0.776278 0.438872 0.275731 0.790059 0.234969 0.339862 0.735895 0.250883 0.389314 0.681925 0.265158 0.439821 0.666967 0.276942 0.394997 0.657014 0.299911 0.353746 0.649903 0.328832 0.317109 0.649713 0.342094 0.345572 0.808075 0.290377 0.284438 0.761032 0.343152 0.308885 0.717531 0.399113 0.331062 0.690074 0.437367 0.343279 0.665658 0.478347 0.353189 0.643067 0.520246 0.362259 0.674359 0.523179 0.359243 0.897232 0.254563 0.323711 
4.632000 0.596983 0.499723 0.448456 0.629415 0.523846 0.453717 0.609519 0.561605 0.479345 0.643276 0.559443 0.469752 0.670850 0.536631 0.472028 0.760010 0.459644 0.471819 0.806388 0.383799 0.436791 0.804214 0.314489 0.372712 0.660007 0.479614 0.484369 0.686843 0.420290 0.469967 0.714876 0.361349 0.456551 0.721818 0.333155 0.494879 0.729895 0.304380 0.532994 0.743089 0.279136 0.570278 0.769152 0.284654 0.565318 0.752896 0.558283 0.438683 0.800811 0.517259 0.416144 0.849101 0.477253 0.394050 0.835451 0.463677 0.350640 0.821865 0.450362 0.306991 0.806002 0.433729 0.267056 0.781434 0.439968 0.275600 0.795143 0.231033 0.348613 0.740998 0.249965 0.395623 0.685046 0.265435 0.442224 0.673292 0.276497 0.396251 0.666204 0.300114 0.353970 0.662129 0.328347 0.315480 0.659200 0.341523 0.343723 0.806434 0.285251 0.290708 0.761967 0.342627 0.314435 0.721390 0.405484 0.333121 0.695949 0.446254 0.343356 0.671691 0.488264 0.351685 0.649041 0.531198 0.361326 0.680054 0.535366 0.362739 0.899981 0.249226 0.327716 
4.664000 0.593584 0.502032 0.449834 0.625151 0.527106 0.455855 0.606894 0.557777 0.490532 0.639171 0.560014 0.476760 0.666610 0.536864 0.476275 0.755204 0.459855 0.466361 0.802178 0.383035 0.434155 0.801512 0.314818 0.368037 0.655670 0.483070 0.476127 0.682966 0.422992 0.466180 0.711342 0.363348 0.457127 0.717482 0.334142 0.494505 0.726047 0.305432 0.531978 0.740029 0.279755 0.568960 0.765810 0.286445 0.564160 0.752427 0.557707 0.431773 0.801179 0.517831 0.408832 0.850094 0.478329 0.386515 0.837107 0.460078 0.344669 0.823968 0.443211 0.302093 0.809223 0.424350 0.263859 0.785165 0.434863 0.269589 0.793045 0.231655 0.342814 0.738995 0.253886 0.389400 0.683261 0.269415 0.436608 0.670781 0.281755 0.391178 0.662559 0.306510 0.350248 0.654748 0.334853 0.312596 0.649511 0.347292 0.340912 0.807253 0.284947 0.286115 0.760835 0.341175 0.303291 0.718695 0.401126 0.320515 0.691552 0.440168 0.332024 0.667149 0.480691 0.345400 0.643336 0.521637 0.358435 0.672942 0.531915 0.356541 0.898818 0.252879 0.326338 
4.700000 0.594042 0.499489 0.448297 0.625271 0.524718 0.455324 0.603453 0.560293 0.482324 0.637436 0.560049 0.473326 0.665410 0.537353 0.474476 0.756256 0.461126 0.470579 0.800624 0.383379 0.436662 0.797295 0.314519 0.370806 0.655504 0.482570 0.475133 0.682926 0.422311 0.466881 0.711340 0.362514 0.459613 0.717926 0.333109 0.496908 0.726816 0.303814 0.534323 0.742579 0.279655 0.570584 0.767806 0.288412 0.565369 0.752318 0.558148 0.433231 0.797324 0.512637 0.413313 0.843119 0.468095 0.393814 0.834065 0.454680 0.349114 0.823965 0.441338 0.304008 0.809903 0.423865 0.264335 0.784994 0.431374 0.270795 0.787344 0.231365 0.346151 0.733960 0.251533 0.394089 0.679213 0.269812 0.440280 0.668625 0.281815 0.394122 0.662022 0.305150 0.351303 0.656693 0.331104 0.310277 0.648528 0.341752 0.338553 0.798582 0.285825 0.288415 0.754174 0.342752 0.311051 0.714462 0.402745 0.331947 0.687824 0.441680 0.343660 0.663211 0.482501 0.352932 0.642576 0.524900 0.363483 0.674009 0.527718 0.359666 0.892612 0.253636 0.323741 
4.732000 0.597320 0.494830 0.445326 0.629309 0.519362 0.451336 0.608165 0.557152 0.476009 0.642210 0.555293 0.467439 0.669530 0.532266 0.469331 0.756998 0.454744 0.467530 0.801253 0.380483 0.429077 0.795710 0.316795 0.361668 0.658916 0.478578 0.484793 0.684538 0.419346 0.467378 0.711474 0.360738 0.450697 0.717555 0.337710 0.492236 0.724118 0.314544 0.534345 0.737932 0.296518 0.574975 0.763110 0.303457 0.567478 0.753392 0.553465 0.435397 0.798487 0.508965 0.413128 0.844291 0.465436 0.391304 0.835300 0.456063 0.345680 0.825177 0.446279 0.300234 0.809889 0.431286 0.260588 0.785102 0.434370 0.270477 0.786146 0.234664 0.334144 0.737777 0.250956 0.388842 0.687803 0.263905 0.443154 0.670952 0.278362 0.399695 0.659642 0.305013 0.360181 0.651596 0.335635 0.323702 0.652013 0.347440 0.352657 0.791524 0.292654 0.277751 0.748335 0.347081 0.309602 0.713338 0.409927 0.334889 0.689028 0.450315 0.348116 0.667419 0.492534 0.357934 0.648918 0.536560 0.365674 0.680018 0.531930 0.362227 0.889363 0.261812 0.305494 
4.764000 0.595350 0.501406 0.448250 0.624306 0.528489 0.457693 0.600287 0.557704 0.490167 0.633659 0.562197 0.480039 0.661625 0.539797 0.479495 0.751381 0.464348 0.469981 0.799711 0.390160 0.435950 0.803173 0.322428 0.370511 0.651715 0.484465 0.484910 0.680767 0.425700 0.472258 0.709991 0.366861 0.460384 0.719174 0.338473 0.498121 0.729467 0.309529 0.535698 0.744670 0.284451 0.571845 0.770220 0.288871 0.563843 0.743279 0.561323 0.433033 0.792248 0.520644 0.411834 0.842117 0.481341 0.390792 0.835198 0.463283 0.347429 0.827513 0.446466 0.303459 0.816629 0.427711 0.263308 0.791321 0.435563 0.267404 0.797743 0.238868 0.346480 0.743163 0.255636 0.395455 0.687984 0.268120 0.445312 0.670506 0.279674 0.401320 0.657498 0.302841 0.360880 0.645975 0.330221 0.323325 0.647236 0.347387 0.349487 0.809234 0.293997 0.287725 0.758591 0.346152 0.305355 0.713907 0.403203 0.322883 0.684938 0.440599 0.334574 0.660715 0.481223 0.347305 0.638217 0.522685 0.359348 0.669027 0.525764 0.353914 0.903244 0.265943 0.328090 
4.800000 0.591729 0.502119 0.434800 0.621288 0.526886 0.448072 0.595976 0.556930 0.479025 0.630430 0.559457 0.472510 0.659725 0.539088 0.473247 0.753820 0.469795 0.467863 0.799905 0.393529 0.433559 0.802880 0.325200 0.367333 0.652773 0.485749 0.480386 0.681771 0.426751 0.468487 0.711634 0.368045 0.457423 0.720347 0.339784 0.495048 0.729504 0.311936 0.532911 0.740546 0.285534 0.570901 0.766531 0.290005 0.565848 0.741556 0.567047 0.431901 0.790132 0.526233 0.411197 0.838951 0.486221 0.391259 0.831885 0.468271 0.348068 0.824920 0.450800 0.304845 0.815677 0.431529 0.264094 0.790175 0.439172 0.267298 0.797884 0.241845 0.341545 0.744082 0.258529 0.390534 0.689740 0.270798 0.440137 0.675656 0.283028 0.394915 0.665495 0.306930 0.354309 0.655458 0.334826 0.317194 0.651822 0.346298 0.346214 0.810146 0.295896 0.285458 0.761296 0.348788 0.305737 0.716949 0.404716 0.325138 0.687130 0.440929 0.337339 0.659180 0.478495 0.349566 0.633444 0.517244 0.361441 0.663363 0.523341 0.353980 0.901996 0.267710 0.323886 
4.832000 0.592111 0.506213 0.434735 0.620885 0.530412 0.450482 0.594884 0.555780 0.484728 0.629151 0.560293 0.478271 0.658557 0.540043 0.477370 0.752813 0.472049 0.466551 0.798446 0.396014 0.431074 0.799809 0.325032 0.367297 0.652065 0.487551 0.482343 0.680264 0.428751 0.468390 0.709009 0.370392 0.455136 0.718434 0.342796 0.493198 0.729493 0.315452 0.531677 0.746112 0.292840 0.568636 0.771086 0.299857 0.560571 0.739794 0.569781 0.433540 0.786805 0.528921 0.409075 0.834303 0.488945 0.384963 0.828798 0.470473 0.341637 0.822453 0.452397 0.297841 0.812459 0.430888 0.259214 0.786622 0.435538 0.264704 0.794653 0.240704 0.345715 0.738889 0.258883 0.392125 0.682140 0.275599 0.438044 0.669603 0.283195 0.391471 0.660729 0.300120 0.346600 0.653656 0.320812 0.303378 0.647851 0.335204 0.330568 0.806009 0.293883 0.285828 0.756138 0.346473 0.304560 0.710765 0.401116 0.324895 0.680836 0.437140 0.337666 0.654559 0.475826 0.351099 0.630655 0.515580 0.365241 0.660394 0.521962 0.356558 0.899040 0.266651 0.325446 
4.864000 0.590718 0.496668 0.439192 0.619063 0.520694 0.456006 0.591917 0.547177 0.488471 0.626548 0.551026 0.483775 0.656825 0.531921 0.482555 0.754628 0.468266 0.470251 0.799719 0.392693 0.431971 0.800488 0.321288 0.367791 0.653123 0.479682 0.486401 0.681498 0.421821 0.469249 0.710164 0.364264 0.452474 0.717481 0.339013 0.492471 0.728097 0.315178 0.533260 0.744353 0.296345 0.572632 0.769020 0.305626 0.565967 0.738891 0.567117 0.441779 0.785224 0.529003 0.412379 0.831789 0.491510 0.383499 0.825674 0.471343 0.341070 0.818700 0.450670 0.298645 0.809230 0.427374 0.260369 0.783219 0.431049 0.265393 0.793574 0.237202 0.346011 0.737628 0.253421 0.393385 0.680810 0.269599 0.439347 0.669272 0.279186 0.392860 0.661293 0.299859 0.349245 0.654036 0.323515 0.307627 0.646535 0.335822 0.335457 0.806438 0.290484 0.286029 0.756793 0.341985 0.307220 0.713210 0.395806 0.329189 0.683842 0.431701 0.342326 0.657242 0.470237 0.353616 0.633526 0.510500 0.361238 0.663870 0.513963 0.353185 0.898991 0.263365 0.324212 
4.900000 0.592658 0.493315 0.437429 0.620592 0.516598 0.455896 0.591894 0.547535 0.482689 0.627030 0.548530 0.482176 0.657232 0.529317 0.481222 0.754976 0.465559 0.469947 0.801605 0.392210 0.430597 0.801574 0.321942 0.366765 0.655045 0.479039 0.489537 0.682439 0.421034 0.470972 0.710515 0.363410 0.453112 0.720275 0.340583 0.494152 0.731611 0.318361 0.535591 0.748509 0.300495 0.575520 0.773431 0.308656 0.568414 0.741085 0.564635 0.441233 0.788103 0.527040 0.411975 0.835516 0.490421 0.383033 0.827284 0.471220 0.340554 0.819030 0.452179 0.297883 0.808088 0.429842 0.259889 0.782325 0.432665 0.266866 0.791163 0.238293 0.344933 0.735748 0.254729 0.394090 0.679887 0.268668 0.443823 0.667067 0.279283 0.397978 0.658591 0.300058 0.354997 0.651112 0.324138 0.314045 0.645106 0.336218 0.342304 0.811682 0.290339 0.285445 0.762096 0.340946 0.307433 0.716578 0.393559 0.328906 0.685879 0.428372 0.341943 0.658418 0.466517 0.352625 0.635511 0.507325 0.359912 0.665892 0.510198 0.351226 0.898813 0.258460 0.326228 
4.932000 0.587262 0.488233 0.455511 0.620826 0.510791 0.460901 0.604050 0.547372 0.490367 0.637202 0.544941 0.478976 0.666143 0.523635 0.478928 0.760905 0.455427 0.471160 0.805479 0.381817 0.428606 0.801675 0.312850 0.363122 0.661658 0.478837 0.487953 0.685529 0.419633 0.469015 0.710836 0.361400 0.450927 0.718223 0.337434 0.491604 0.728430 0.313833 0.532616 0.746604 0.295682 0.571399 0.770387 0.307979 0.565959 0.757909 0.555712 0.445502 0.799261 0.510646 0.417997 0.841285 0.466118 0.390465 0.833618 0.456724 0.344389 0.824403 0.446641 0.298395 0.810543 0.431573 0.256709 0.785485 0.429033 0.266068 0.789020 0.230042 0.339347 0.736780 0.249239 0.390257 0.683449 0.265776 0.441309 0.668858 0.277503 0.396329 0.659135 0.299235 0.354012 0.652058 0.325191 0.314344 0.650957 0.339048 0.342372 0.804991 0.283243 0.280708 0.760730 0.337798 0.305336 0.720747 0.394163 0.328420 0.692967 0.431097 0.341916 0.667219 0.470025 0.353146 0.645140 0.510379 0.363213 0.675715 0.511691 0.354525 0.895869 0.250162 0.315820 
4.968000 0.609696 0.497827 0.426101 0.628067 0.530781 0.441440 0.594052 0.546786 0.474285 0.624899 0.562558 0.468178 0.654168 0.542444 0.471471 0.749207 0.474829 0.475111 0.806648 0.407158 0.441999 0.819290 0.338027 0.380232 0.648808 0.493777 0.486388 0.678478 0.436188 0.470249 0.708692 0.378796 0.454806 0.718563 0.348970 0.491109 0.727682 0.317912 0.527331 0.739932 0.290623 0.563025 0.763177 0.304045 0.565129 0.743474 0.569584 0.432436 0.782140 0.519822 0.408309 0.821809 0.470202 0.383609 0.785725 0.470271 0.352697 0.746894 0.470472 0.323519 0.706168 0.467573 0.303005 0.692663 0.471873 0.325776 0.815998 0.254318 0.356449 0.752871 0.264467 0.396465 0.691313 0.276971 0.438337 0.663492 0.290553 0.400666 0.641611 0.316596 0.366880 0.623400 0.348121 0.336688 0.631463 0.361323 0.363916 0.845510 0.308740 0.302105 0.780593 0.346245 0.298877 0.714652 0.380301 0.291595 0.710998 0.331732 0.282869 0.708155 0.282996 0.274628 0.710005 0.234817 0.266337 0.686400 0.254392 0.263951 0.922870 0.272372 0.361977 
5.000000 0.609666 0.486892 0.429934 0.626708 0.520066 0.446335 0.589630 0.537442 0.475048 0.621160 0.552775 0.471931 0.651060 0.533684 0.475321 0.748873 0.470813 0.478878 0.806603 0.404415 0.442102 0.817324 0.336339 0.378231 0.646964 0.487275 0.488536 0.677446 0.431102 0.469708 0.708550 0.375683 0.451150 0.715716 0.349437 0.490335 0.722573 0.321397 0.529031 0.733195 0.296681 0.566868 0.758607 0.304973 0.563571 0.738644 0.566445 0.441301 0.778923 0.520987 0.412087 0.819921 0.475532 0.382403 0.781957 0.471876 0.353999 0.741470 0.468435 0.327411 0.700345 0.461617 0.308591 0.688316 0.463256 0.332490 0.811236 0.253388 0.352782 0.749117 0.263157 0.395366 0.688658 0.275724 0.439879 0.661018 0.291692 0.403012 0.639980 0.319894 0.370404 0.622486 0.352807 0.341148 0.629192 0.362453 0.370192 0.842929 0.309126 0.298791 0.779485 0.349038 0.299613 0.713491 0.383412 0.299453 0.708647 0.334610 0.291338 0.705400 0.285347 0.282699 0.708391 0.236858 0.275607 0.684831 0.255389 0.281258 0.919705 0.270586 0.355809 
5.068000 0.606751 0.495348 0.423229 0.624247 0.526130 0.443378 0.586742 0.541522 0.472761 0.618749 0.556096 0.472012 0.648637 0.537065 0.475631 0.745079 0.471500 0.480637 0.806672 0.407906 0.447671 0.822213 0.336503 0.389520 0.644365 0.487088 0.489695 0.677387 0.430444 0.475641 0.711554 0.374625 0.462404 0.722731 0.343702 0.498242 0.735534 0.313518 0.534573 0.754170 0.288561 0.569857 0.779939 0.295743 0.564989 0.734167 0.563366 0.434760 0.776353 0.517318 0.408730 0.819055 0.470547 0.382535 0.780594 0.467208 0.354892 0.739348 0.464236 0.329242 0.696636 0.459309 0.313581 0.685094 0.465789 0.336976 0.821798 0.251823 0.368588 0.755480 0.263706 0.401536 0.691391 0.280385 0.436446 0.661344 0.292021 0.399894 0.636969 0.315501 0.365977 0.617586 0.345901 0.335706 0.629299 0.361979 0.359874 0.852138 0.304886 0.314051 0.789673 0.346616 0.308017 0.725385 0.382831 0.298790 0.721423 0.333959 0.289132 0.717966 0.285262 0.277563 0.720338 0.237262 0.266803 0.699174 0.254043 0.281225 0.927015 0.272700 0.379071 
5.100000 0.603842 0.498161 0.431752 0.615591 0.535022 0.444529 0.584127 0.542980 0.482890 0.608427 0.566044 0.472002 0.638712 0.548592 0.475343 0.734841 0.486259 0.479990 0.801752 0.423450 0.461927 0.829566 0.357621 0.404102 0.633319 0.494599 0.496009 0.662655 0.437447 0.476972 0.693273 0.380515 0.458659 0.709103 0.347169 0.489792 0.724112 0.314154 0.521370 0.741353 0.282953 0.553186 0.765332 0.294778 0.556462 0.709980 0.562907 0.413821 0.757009 0.524659 0.385017 0.804294 0.486632 0.355722 0.761756 0.468326 0.344621 0.718792 0.449706 0.334290 0.675310 0.430693 0.326566 0.665862 0.432949 0.351615 0.836762 0.274123 0.380894 0.766022 0.271365 0.408085 0.695789 0.271172 0.437277 0.670609 0.279895 0.396613 0.648216 0.301988 0.360785 0.628406 0.331050 0.330328 0.630900 0.343313 0.359063 0.872702 0.333496 0.331691 0.809529 0.364183 0.304808 0.745524 0.391702 0.276215 0.745223 0.342624 0.276420 0.745401 0.293762 0.277123 0.746343 0.245461 0.280394 0.724104 0.263700 0.292836 0.939075 0.300400 0.407358 
5.136000 0.594184 0.481146 0.451248 0.609083 0.519055 0.449507 0.582483 0.542076 0.485506 0.606517 0.558000 0.465324 0.637855 0.542578 0.469435 0.738304 0.486907 0.476356 0.805450 0.424252 0.456723 0.829857 0.352197 0.403575 0.636222 0.494279 0.490705 0.669595 0.438869 0.474152 0.703194 0.383788 0.458602 0.715373 0.355354 0.495137 0.727249 0.323876 0.529645 0.739898 0.294209 0.563828 0.765865 0.298370 0.558069 0.713108 0.564114 0.411904 0.756469 0.522195 0.382080 0.800271 0.480639 0.351214 0.759710 0.457373 0.342384 0.718264 0.433863 0.335731 0.676318 0.410456 0.333724 0.659358 0.412449 0.354412 0.834942 0.266869 0.386850 0.765876 0.270766 0.417599 0.697711 0.275826 0.449567 0.674384 0.285372 0.407844 0.653881 0.306978 0.369718 0.633747 0.330572 0.332858 0.629130 0.338847 0.362726 0.868680 0.319357 0.332061 0.808157 0.352431 0.302704 0.748049 0.383883 0.272076 0.745473 0.334931 0.270409 0.742997 0.286275 0.267835 0.741082 0.237774 0.264124 0.718071 0.256318 0.274170 0.938953 0.295467 0.406182 
5.168000 0.594916 0.478922 0.467486 0.605783 0.514533 0.450907 0.584735 0.547347 0.482675 0.602812 0.556378 0.453894 0.634987 0.543133 0.459024 0.738637 0.493519 0.470041 0.805383 0.431046 0.450408 0.828084 0.355372 0.402569 0.638848 0.500519 0.495244 0.667480 0.443417 0.475368 0.697910 0.387163 0.456038 0.713756 0.359797 0.491863 0.729464 0.332412 0.527992 0.746102 0.306222 0.563971 0.768181 0.321519 0.565391 0.702728 0.559527 0.399396 0.744556 0.515635 0.370077 0.786942 0.471838 0.340106 0.746436 0.446946 0.339178 0.705178 0.422504 0.340270 0.664145 0.398578 0.345555 0.651432 0.406348 0.367836 0.833974 0.268789 0.394179 0.765542 0.273694 0.426544 0.697483 0.277418 0.460138 0.676029 0.277876 0.416272 0.656193 0.290652 0.373946 0.637078 0.307573 0.332926 0.635131 0.329951 0.354716 0.864150 0.317510 0.332022 0.806599 0.350859 0.297171 0.747313 0.380841 0.261952 0.741517 0.332348 0.268406 0.736567 0.284237 0.275000 0.732412 0.236993 0.284595 0.713078 0.258949 0.295730 0.938066 0.299232 0.406118 
5.200000 0.590299 0.481539 0.454146 0.602482 0.517080 0.438332 0.590013 0.549055 0.474740 0.604610 0.558405 0.444142 0.636660 0.545274 0.450754 0.740082 0.495718 0.466715 0.806942 0.433284 0.446111 0.828566 0.355671 0.400350 0.641829 0.499668 0.497488 0.669352 0.443094 0.474981 0.698474 0.387722 0.452253 0.715397 0.362800 0.488841 0.731541 0.335148 0.524816 0.748629 0.309436 0.560110 0.768653 0.327004 0.562410 0.699265 0.560051 0.397695 0.741788 0.516686 0.368590 0.784576 0.473319 0.338989 0.744144 0.448341 0.338312 0.703161 0.423958 0.338299 0.662226 0.399950 0.339781 0.657783 0.408279 0.364840 0.832479 0.268794 0.393459 0.763815 0.273002 0.425515 0.695511 0.276778 0.458577 0.677150 0.277921 0.413398 0.660777 0.290549 0.369560 0.645156 0.306998 0.327082 0.643243 0.330540 0.347612 0.864544 0.315750 0.330837 0.807220 0.349160 0.296052 0.748422 0.379519 0.261477 0.742955 0.330818 0.267136 0.737980 0.282463 0.271695 0.734141 0.234507 0.277612 0.713754 0.255641 0.288113 0.937711 0.298140 0.404418 
5.236000 0.603599 0.481512 0.462606 0.610890 0.520399 0.452865 0.586426 0.544774 0.489433 0.603727 0.560521 0.463199 0.636331 0.547243 0.465525 0.740968 0.497706 0.467678 0.806760 0.435122 0.445157 0.825337 0.354645 0.403744 0.643511 0.504788 0.499936 0.672994 0.448529 0.479457 0.704299 0.393885 0.458565 0.720388 0.368162 0.494444 0.735047 0.338838 0.529418 0.751422 0.312496 0.563690 0.770656 0.330792 0.566163 0.701289 0.559606 0.397169 0.742779 0.511630 0.373917 0.784713 0.463358 0.349767 0.742343 0.442304 0.345503 0.699366 0.421754 0.343168 0.656139 0.401237 0.343788 0.653052 0.404740 0.370157 0.829637 0.267459 0.402675 0.761790 0.275666 0.435270 0.694084 0.282453 0.468493 0.676442 0.280290 0.423230 0.660567 0.289400 0.378206 0.645451 0.301945 0.333761 0.644258 0.327601 0.351787 0.856202 0.309818 0.335031 0.797676 0.346028 0.305074 0.737401 0.376799 0.272680 0.733873 0.327300 0.275341 0.730567 0.277982 0.278596 0.730442 0.229543 0.285417 0.709616 0.249091 0.297379 0.934973 0.298222 0.404688 
5.268000 0.607593 0.485783 0.455301 0.614394 0.524653 0.445126 0.585650 0.549204 0.478496 0.604790 0.564956 0.453550 0.636789 0.550917 0.457572 0.739308 0.498577 0.465233 0.807002 0.437755 0.443821 0.829107 0.359909 0.399696 0.642326 0.501673 0.500337 0.670102 0.444996 0.478455 0.699532 0.389659 0.456277 0.718340 0.364788 0.491741 0.736165 0.336890 0.525873 0.753446 0.309332 0.560017 0.769523 0.329535 0.566152 0.694227 0.559126 0.395890 0.734956 0.510986 0.372575 0.776075 0.462728 0.349078 0.735202 0.438540 0.347664 0.694276 0.414600 0.346353 0.653474 0.390777 0.345848 0.648803 0.398987 0.370827 0.834759 0.272873 0.395954 0.766657 0.275931 0.429710 0.698946 0.277809 0.464683 0.680132 0.275866 0.419854 0.662863 0.284763 0.375654 0.646048 0.296611 0.332156 0.643344 0.321726 0.350739 0.863718 0.319139 0.329792 0.802811 0.353132 0.301306 0.739907 0.382231 0.273599 0.737496 0.333079 0.277274 0.735889 0.283652 0.278231 0.736709 0.235125 0.279518 0.716232 0.255016 0.291653 0.939753 0.303929 0.402984 
5.332000 0.574087 0.501196 0.422926 0.595760 0.535328 0.428080 0.561438 0.566031 0.447810 0.594800 0.574964 0.441172 0.626896 0.560652 0.446852 0.729517 0.507241 0.460924 0.803584 0.451334 0.445547 0.835812 0.371055 0.411471 0.632591 0.503767 0.493080 0.668808 0.448130 0.483718 0.705680 0.392830 0.474233 0.731332 0.368744 0.506489 0.756589 0.344261 0.538663 0.782363 0.320654 0.570676 0.800535 0.340188 0.569237 0.682209 0.558946 0.386282 0.728261 0.516606 0.361667 0.774425 0.473915 0.336819 0.735282 0.446981 0.338858 0.695908 0.419639 0.341764 0.656849 0.392588 0.348316 0.649443 0.404257 0.371292 0.844411 0.284170 0.416775 0.772593 0.285694 0.443152 0.700787 0.287963 0.471105 0.694381 0.276785 0.423904 0.689243 0.272343 0.376406 0.683851 0.273781 0.328988 0.673477 0.298017 0.346185 0.885759 0.328664 0.352279 0.823913 0.352868 0.318790 0.760957 0.374365 0.286126 0.770544 0.327187 0.277840 0.780651 0.280036 0.267238 0.791723 0.233505 0.256235 0.763774 0.245644 0.262076 0.946248 0.320901 0.435817 
5.364000 0.614743 0.503070 0.431016 0.612660 0.543687 0.428396 0.588916 0.555940 0.471101 0.598721 0.579495 0.446851 0.629648 0.563544 0.449996 0.727794 0.504668 0.455343 0.801084 0.448692 0.446069 0.830024 0.369305 0.411810 0.629034 0.502749 0.485749 0.666306 0.447852 0.477532 0.704634 0.393560 0.469301 0.723190 0.366533 0.503150 0.741813 0.339869 0.537422 0.761787 0.314999 0.571405 0.782688 0.331039 0.566770 0.680030 0.550493 0.376001 0.724793 0.502181 0.363112 0.769438 0.454161 0.349680 0.727465 0.432179 0.346457 0.687356 0.406391 0.342048 0.648094 0.379626 0.342185 0.649891 0.378483 0.368861 0.837395 0.282259 0.415975 0.764237 0.285029 0.437320 0.691348 0.286039 0.459332 0.684808 0.278271 0.411563 0.678630 0.279989 0.363279 0.672674 0.284102 0.315087 0.662529 0.310613 0.328427 0.877746 0.326631 0.350915 0.813750 0.348913 0.317986 0.749625 0.369287 0.283561 0.759405 0.323644 0.274767 0.770671 0.276601 0.265545 0.783700 0.231032 0.256206 0.754856 0.241393 0.262090 0.939631 0.318967 0.438821 
5.400000 0.579962 0.495749 0.471822 0.597881 0.514202 0.440206 0.591277 0.562339 0.451926 0.607093 0.550760 0.422753 0.640981 0.541572 0.426774 0.749392 0.503947 0.440480 0.815148 0.435348 0.434458 0.839295 0.347172 0.411068 0.667350 0.551255 0.483093 0.683476 0.488221 0.495683 0.699760 0.425695 0.507110 0.711862 0.381730 0.515032 0.724029 0.337158 0.524844 0.737242 0.294852 0.538453 0.745203 0.308303 0.560239 0.688262 0.518257 0.359101 0.701947 0.453648 0.350206 0.713698 0.388440 0.338584 0.679363 0.376320 0.368869 0.645995 0.364522 0.399692 0.612500 0.352491 0.429083 0.609646 0.330257 0.414470 0.833705 0.260305 0.419360 0.760916 0.277595 0.429039 0.687488 0.292901 0.439822 0.682100 0.287840 0.391482 0.679111 0.296022 0.343303 0.677043 0.308421 0.295973 0.655189 0.329160 0.304570 0.886929 0.291210 0.362875 0.844132 0.340076 0.325772 0.800713 0.389479 0.289326 0.784268 0.344784 0.278872 0.769249 0.300065 0.268579 0.753504 0.255636 0.259286 0.735273 0.277713 0.272177 0.934344 0.281898 0.455874 
5.432000 0.601203 0.486814 0.451901 0.614919 0.513423 0.424221 0.588799 0.554772 0.436168 0.611751 0.552714 0.409604 0.645177 0.543725 0.416458 0.752213 0.507231 0.440171 0.815055 0.435396 0.435444 0.838323 0.346634 0.412929 0.673527 0.557693 0.486206 0.689815 0.494464 0.498247 0.705152 0.431153 0.508092 0.716624 0.386507 0.515304 0.730304 0.342676 0.527160 0.744969 0.300840 0.541903 0.755122 0.314640 0.562498 0.687322 0.524013 0.361321 0.702123 0.460250 0.349687 0.717708 0.396076 0.338520 0.682835 0.386065 0.368644 0.648615 0.374780 0.397905 0.613610 0.361494 0.424075 0.613639 0.337893 0.411325 0.831566 0.259829 0.421904 0.759567 0.279705 0.433014 0.687388 0.298909 0.445783 0.682917 0.291445 0.397727 0.681416 0.296216 0.349264 0.680815 0.304971 0.301353 0.663874 0.329901 0.310084 0.885236 0.290050 0.365290 0.845788 0.341618 0.328937 0.806176 0.392932 0.291980 0.790538 0.347770 0.281492 0.775943 0.302535 0.270383 0.762162 0.257346 0.258986 0.743162 0.280755 0.267041 0.932858 0.280171 0.458264 
5.464000 0.603106 0.495422 0.444515 0.608740 0.520328 0.412748 0.590189 0.563592 0.430305 0.603105 0.559266 0.397865 0.636985 0.551587 0.403415 0.746206 0.517940 0.422704 0.811399 0.449348 0.431485 0.836689 0.360557 0.414428 0.660801 0.557117 0.467103 0.678811 0.495750 0.485608 0.698923 0.435573 0.504918 0.714065 0.393271 0.518272 0.731462 0.351679 0.532138 0.750254 0.312579 0.548475 0.761907 0.328954 0.566232 0.681679 0.528330 0.342062 0.694667 0.463243 0.336192 0.708989 0.397823 0.330998 0.681141 0.383379 0.366744 0.653821 0.368438 0.402402 0.625836 0.352802 0.436822 0.617168 0.333829 0.420038 0.835777 0.274782 0.432172 0.763097 0.289083 0.446696 0.690256 0.301634 0.462112 0.686879 0.288446 0.415238 0.684531 0.287401 0.366482 0.682403 0.290020 0.317776 0.670043 0.318603 0.313615 0.882013 0.302594 0.366207 0.839685 0.349908 0.325243 0.797760 0.397355 0.285208 0.787830 0.351230 0.273430 0.777794 0.305081 0.262045 0.767053 0.259131 0.250067 0.745808 0.281395 0.256022 0.937488 0.301216 0.457863 
5.500000 0.603037 0.504354 0.439141 0.608903 0.524370 0.404123 0.593058 0.570499 0.415873 0.604840 0.561144 0.384101 0.637265 0.551408 0.393931 0.740553 0.511107 0.426786 0.807271 0.445119 0.436686 0.834929 0.358444 0.416028 0.651332 0.549498 0.460075 0.674259 0.490611 0.481222 0.698168 0.432283 0.503715 0.715343 0.390804 0.519929 0.732472 0.349667 0.536767 0.749767 0.309004 0.554311 0.765990 0.323638 0.569733 0.687277 0.520343 0.338590 0.704107 0.455828 0.339327 0.721095 0.391194 0.340092 0.689454 0.376350 0.372390 0.657783 0.360362 0.402898 0.625491 0.342340 0.431279 0.615765 0.327815 0.410958 0.835958 0.272122 0.430884 0.762978 0.285747 0.446089 0.690087 0.297955 0.462203 0.685985 0.286460 0.415003 0.682820 0.287659 0.366202 0.680089 0.292265 0.317467 0.668353 0.320974 0.313801 0.883099 0.303972 0.366082 0.841162 0.349620 0.323133 0.798875 0.396085 0.281901 0.785449 0.350180 0.275108 0.772412 0.303941 0.268200 0.757843 0.258519 0.260995 0.739325 0.282602 0.269005 0.937736 0.302628 0.456743 
5.532000 0.605340 0.501614 0.407196 0.618303 0.529244 0.380147 0.602780 0.572004 0.401131 0.619525 0.569954 0.370274 0.649598 0.557880 0.384010 0.744099 0.510744 0.429967 0.810721 0.444773 0.437012 0.837796 0.358999 0.414710 0.659276 0.547766 0.472947 0.679067 0.486372 0.487822 0.700101 0.425829 0.504818 0.715472 0.383116 0.517941 0.732942 0.342085 0.534639 0.752489 0.303744 0.554362 0.773115 0.319308 0.562261 0.679598 0.514250 0.349005 0.702827 0.451701 0.346057 0.725892 0.388537 0.342555 0.690303 0.378086 0.371701 0.655490 0.365605 0.400585 0.619265 0.351312 0.426118 0.613871 0.333019 0.407254 0.838784 0.272357 0.427550 0.765575 0.286606 0.440827 0.692134 0.300196 0.454392 0.685557 0.290527 0.407007 0.682245 0.291383 0.358271 0.679754 0.298488 0.310056 0.668702 0.327686 0.308930 0.885853 0.306277 0.362919 0.843627 0.351776 0.319641 0.800470 0.397146 0.276438 0.787878 0.350277 0.270988 0.775802 0.303334 0.265874 0.763601 0.256515 0.261540 0.743582 0.279770 0.267485 0.940003 0.302967 0.456845 
5.568000 0.599462 0.510437 0.405751 0.616161 0.532577 0.375865 0.604667 0.579121 0.390465 0.621890 0.571059 0.360889 0.651392 0.557945 0.374570 0.742449 0.506149 0.422255 0.812052 0.444679 0.432013 0.840471 0.358955 0.415599 0.656467 0.538904 0.466970 0.683247 0.480571 0.484354 0.710285 0.422203 0.502284 0.724122 0.380415 0.519973 0.738364 0.339037 0.538389 0.753521 0.298818 0.557370 0.777225 0.311091 0.559244 0.675008 0.502993 0.343270 0.699542 0.440821 0.342050 0.724788 0.378402 0.341252 0.691005 0.369727 0.373367 0.657591 0.360997 0.405761 0.623062 0.350011 0.436146 0.615699 0.330074 0.419870 0.842564 0.273122 0.433918 0.768877 0.286384 0.446731 0.695207 0.298888 0.459546 0.686777 0.286825 0.412907 0.680025 0.286999 0.364573 0.673559 0.291890 0.316429 0.662540 0.320771 0.311153 0.891045 0.305328 0.367067 0.846160 0.350044 0.324871 0.799073 0.393883 0.283881 0.789696 0.346639 0.276402 0.781868 0.299104 0.269116 0.773418 0.252050 0.262800 0.751844 0.272488 0.272681 0.942141 0.306775 0.463036 
5.600000 0.600853 0.510126 0.397193 0.617011 0.531358 0.366373 0.603697 0.578061 0.378549 0.621692 0.569229 0.349679 0.651373 0.555922 0.363960 0.744057 0.504499 0.413579 0.814010 0.443270 0.426226 0.842633 0.356756 0.412654 0.665519 0.539495 0.468123 0.686749 0.478995 0.485788 0.708565 0.418509 0.504372 0.718847 0.375724 0.522221 0.730367 0.333919 0.541651 0.743660 0.293863 0.562551 0.766663 0.306760 0.567430 0.666707 0.499075 0.344561 0.692132 0.437120 0.344600 0.718069 0.375180 0.344971 0.686277 0.370689 0.379959 0.654847 0.366069 0.414887 0.621351 0.359379 0.446733 0.611377 0.340526 0.430506 0.844820 0.271408 0.433904 0.771543 0.286570 0.447437 0.698376 0.303028 0.460208 0.687753 0.290251 0.414254 0.679897 0.289000 0.366089 0.672997 0.290541 0.317718 0.660241 0.315728 0.304236 0.891930 0.301512 0.364214 0.845203 0.347089 0.324229 0.797127 0.393461 0.286532 0.786937 0.347448 0.277040 0.777315 0.300652 0.268376 0.766032 0.254716 0.260813 0.745954 0.276167 0.272244 0.945895 0.306884 0.460799 
5.632000 0.604632 0.504224 0.375595 0.621079 0.529394 0.348105 0.607666 0.574019 0.366930 0.625557 0.569081 0.337117 0.654609 0.557459 0.353491 0.743465 0.509744 0.415616 0.812300 0.447327 0.427285 0.841784 0.361200 0.413558 0.657017 0.539779 0.464510 0.682878 0.480401 0.481811 0.710258 0.421501 0.500444 0.722733 0.380029 0.521148 0.736712 0.339995 0.542996 0.752350 0.301516 0.565979 0.775445 0.314625 0.569990 0.674835 0.513758 0.338395 0.694425 0.450159 0.341411 0.714846 0.386698 0.344448 0.686995 0.381180 0.382507 0.660987 0.375956 0.421744 0.635264 0.370168 0.460925 0.623728 0.348805 0.449584 0.845407 0.276143 0.435400 0.772403 0.289086 0.452199 0.699342 0.303860 0.468596 0.690733 0.288826 0.422856 0.683705 0.284943 0.374781 0.677275 0.284727 0.326343 0.670649 0.309525 0.308434 0.891406 0.306302 0.365587 0.844944 0.351312 0.325757 0.796504 0.395437 0.287390 0.789421 0.348413 0.277027 0.783350 0.301274 0.266229 0.777030 0.254484 0.255880 0.754304 0.273712 0.265581 0.944800 0.310691 0.461717 
5.668000 0.602349 0.508433 0.359053 0.622859 0.533131 0.333959 0.613610 0.577519 0.354825 0.632543 0.572231 0.325702 0.660937 0.559098 0.342626 0.748750 0.506155 0.402172 0.812993 0.442052 0.427168 0.842073 0.355305 0.417783 0.656612 0.521771 0.447276 0.683526 0.466528 0.474148 0.710110 0.411031 0.500953 0.721660 0.372602 0.526090 0.733554 0.334314 0.551014 0.747033 0.297908 0.576388 0.770101 0.311420 0.578011 0.686278 0.514267 0.320845 0.701890 0.451194 0.335711 0.718435 0.387934 0.351134 0.690062 0.380083 0.388598 0.664060 0.373939 0.428177 0.639232 0.368379 0.468575 0.624944 0.349295 0.456407 0.844616 0.270930 0.443420 0.771124 0.283688 0.457208 0.697557 0.297710 0.469292 0.688270 0.282155 0.423846 0.680560 0.278797 0.375537 0.673379 0.279448 0.326846 0.670300 0.300670 0.304027 0.891268 0.298800 0.370825 0.847407 0.347108 0.329570 0.801216 0.394561 0.290915 0.794803 0.348773 0.276653 0.789368 0.302418 0.262704 0.783337 0.256539 0.249340 0.759208 0.272327 0.261480 0.943752 0.307415 0.469508 
5.700000 0.607574 0.509449 0.351388 0.629016 0.528576 0.322505 0.623157 0.576102 0.336662 0.640796 0.565164 0.308334 0.667764 0.552661 0.327688 0.749357 0.501596 0.397289 0.810709 0.437882 0.427927 0.839936 0.351848 0.418452 0.658208 0.525794 0.437562 0.680044 0.469130 0.466729 0.702978 0.412192 0.497095 0.713846 0.372929 0.523587 0.726070 0.335505 0.550837 0.739236 0.298978 0.578848 0.762436 0.311652 0.583235 0.690830 0.510714 0.312627 0.709304 0.450282 0.334295 0.729000 0.390764 0.357599 0.695607 0.383036 0.390872 0.664138 0.376121 0.426225 0.633286 0.368763 0.462008 0.620910 0.350545 0.446804 0.842024 0.267624 0.443981 0.768533 0.283371 0.453567 0.695392 0.301183 0.461338 0.678503 0.286397 0.417980 0.663037 0.279250 0.372136 0.647736 0.274712 0.325665 0.644834 0.295851 0.302807 0.890468 0.296030 0.372684 0.848396 0.346148 0.331155 0.805242 0.394971 0.290991 0.800689 0.349763 0.274086 0.796754 0.304234 0.257425 0.791739 0.259426 0.240944 0.767480 0.277419 0.249478 0.941043 0.303048 0.471150 
5.736000 0.611396 0.507289 0.332666 0.637486 0.528154 0.309360 0.624122 0.575060 0.320530 0.649154 0.565617 0.297803 0.674654 0.552320 0.318726 0.750937 0.498860 0.392853 0.806575 0.434855 0.432836 0.839989 0.350679 0.424363 0.655904 0.516835 0.427170 0.679181 0.461805 0.458436 0.702607 0.405961 0.490433 0.710537 0.368623 0.519863 0.717945 0.331638 0.548585 0.726754 0.296245 0.578009 0.749848 0.309031 0.581909 0.699322 0.514953 0.304652 0.709164 0.451225 0.322469 0.720572 0.388318 0.343236 0.689651 0.379320 0.378616 0.663540 0.373119 0.418571 0.639213 0.368000 0.459741 0.623397 0.346876 0.455400 0.845891 0.266640 0.449765 0.772308 0.281265 0.455669 0.698998 0.298329 0.459662 0.685691 0.283214 0.415160 0.673688 0.274864 0.368586 0.661958 0.268152 0.321528 0.660084 0.285924 0.295871 0.892698 0.297035 0.379512 0.851035 0.349457 0.340521 0.810838 0.402642 0.302219 0.806357 0.359362 0.281973 0.802557 0.315465 0.261312 0.799200 0.272234 0.239917 0.774914 0.291331 0.245436 0.939605 0.305145 0.480541 
5.768000 0.630732 0.506390 0.308338 0.653654 0.537058 0.294349 0.624095 0.576308 0.304656 0.655528 0.577920 0.289034 0.678824 0.562607 0.311289 0.746630 0.502292 0.388989 0.799331 0.436394 0.431817 0.836297 0.353006 0.422901 0.648086 0.517469 0.415736 0.672612 0.463883 0.448325 0.696865 0.409526 0.481322 0.702645 0.372819 0.511140 0.705295 0.335455 0.539590 0.708659 0.298906 0.567855 0.733345 0.308099 0.570611 0.700706 0.516487 0.297061 0.709797 0.453896 0.318702 0.721256 0.392538 0.343860 0.691087 0.375241 0.377477 0.664572 0.362051 0.416438 0.640112 0.349770 0.458865 0.628960 0.345929 0.482996 0.844869 0.268727 0.447349 0.770794 0.279703 0.454434 0.697221 0.293763 0.458338 0.688027 0.281502 0.411868 0.680373 0.280574 0.363297 0.672542 0.282315 0.314471 0.670316 0.286408 0.283567 0.892373 0.302098 0.378392 0.851383 0.354217 0.338333 0.810141 0.406825 0.300328 0.804666 0.364402 0.278484 0.799741 0.321546 0.255946 0.794953 0.279167 0.233691 0.770986 0.298346 0.240453 0.935454 0.308776 0.482461 
5.836000 0.657778 0.502519 0.253894 0.676231 0.537237 0.264476 0.637226 0.568707 0.266688 0.670627 0.577536 0.273008 0.689946 0.562457 0.298839 0.745198 0.503611 0.384413 0.797751 0.437220 0.427153 0.834957 0.352730 0.419310 0.645926 0.526172 0.389280 0.666871 0.471600 0.422223 0.688527 0.417377 0.457125 0.694549 0.380824 0.487627 0.699631 0.344141 0.517520 0.704916 0.307331 0.546095 0.730868 0.313399 0.546254 0.721344 0.514062 0.284093 0.722312 0.451677 0.308197 0.725433 0.390617 0.336634 0.691172 0.372582 0.365615 0.660324 0.358255 0.400468 0.630970 0.344605 0.438029 0.622300 0.347254 0.463235 0.840504 0.267913 0.442418 0.766399 0.279651 0.446059 0.692633 0.293183 0.447747 0.685160 0.282172 0.400825 0.679846 0.286476 0.352330 0.674955 0.295533 0.304334 0.668491 0.308341 0.276535 0.892274 0.300325 0.377935 0.855346 0.351195 0.334171 0.816833 0.402536 0.293787 0.808459 0.359086 0.274935 0.801136 0.315347 0.254780 0.793516 0.272078 0.234927 0.770738 0.292670 0.241617 0.930208 0.306903 0.483671 
5.868000 0.683328 0.515232 0.235302 0.693904 0.550344 0.252938 0.649398 0.572210 0.258950 0.680095 0.586448 0.268254 0.697653 0.568191 0.293317 0.749819 0.501998 0.373876 0.797144 0.434821 0.423086 0.834404 0.349604 0.417960 0.654962 0.538019 0.375771 0.664883 0.485112 0.415363 0.675202 0.432059 0.455921 0.682937 0.394751 0.484914 0.688254 0.355311 0.510646 0.692668 0.315014 0.534989 0.718081 0.312308 0.526812 0.727441 0.505699 0.272805 0.722816 0.446677 0.304325 0.719625 0.389824 0.340572 0.686647 0.374072 0.372791 0.657156 0.360922 0.409297 0.630096 0.345163 0.449499 0.623017 0.337909 0.474372 0.839217 0.264300 0.440159 0.765514 0.276430 0.442946 0.692295 0.289467 0.443793 0.695344 0.283467 0.394703 0.701015 0.295998 0.346643 0.707004 0.313941 0.299718 0.707512 0.331148 0.273572 0.890805 0.295539 0.377645 0.856215 0.348449 0.333712 0.822087 0.402588 0.292335 0.814565 0.362011 0.267774 0.806768 0.321818 0.242105 0.798504 0.282264 0.216942 0.775268 0.302274 0.224975 0.926258 0.302150 0.487217 
5.932000 0.703615 0.514781 0.229286 0.712090 0.552583 0.241831 0.665866 0.570730 0.251188 0.695609 0.589040 0.255042 0.710980 0.571392 0.281604 0.750144 0.504466 0.368738 0.801602 0.436035 0.411084 0.839760 0.349822 0.407344 0.655079 0.542529 0.366755 0.668106 0.488021 0.403689 0.683175 0.433433 0.440897 0.694664 0.394005 0.467262 0.709638 0.355770 0.492392 0.725532 0.317465 0.517537 0.748925 0.304249 0.522448 0.732378 0.512626 0.266601 0.731022 0.453117 0.296614 0.730870 0.395363 0.330630 0.694549 0.378844 0.357724 0.661313 0.366090 0.390818 0.631339 0.351784 0.428534 0.632087 0.340866 0.453021 0.844987 0.264895 0.430036 0.771924 0.278930 0.425826 0.700457 0.293903 0.418016 0.710429 0.287019 0.370481 0.723768 0.297469 0.323730 0.737682 0.312953 0.277887 0.734132 0.333240 0.254152 0.897619 0.293976 0.371495 0.862373 0.337940 0.320529 0.826442 0.382565 0.271511 0.813257 0.352163 0.236136 0.797561 0.321878 0.201889 0.781024 0.291419 0.168954 0.762608 0.312556 0.183402 0.929967 0.303002 0.480910 
5.964000 0.712538 0.514151 0.219905 0.723590 0.549821 0.236024 0.679305 0.573557 0.238123 0.709977 0.587127 0.248293 0.721908 0.568752 0.276162 0.748927 0.499217 0.366022 0.793749 0.430324 0.413962 0.836936 0.347590 0.411534 0.655673 0.535741 0.352042 0.663397 0.480962 0.390435 0.674189 0.425712 0.429880 0.682227 0.386246 0.457419 0.693363 0.346327 0.481355 0.705418 0.306130 0.504855 0.728685 0.297238 0.515897 0.744901 0.505721 0.262390 0.736166 0.447201 0.293457 0.728279 0.391827 0.330924 0.692089 0.370889 0.355713 0.657648 0.353524 0.384945 0.624585 0.333501 0.417237 0.618282 0.319091 0.438979 0.847997 0.263799 0.437196 0.774954 0.274409 0.427346 0.703675 0.285290 0.412333 0.713963 0.278552 0.364882 0.727032 0.289929 0.318154 0.740568 0.306758 0.272604 0.734401 0.327771 0.250056 0.898404 0.296039 0.373980 0.867266 0.332791 0.313565 0.833290 0.369800 0.254744 0.809696 0.345698 0.219167 0.784851 0.320705 0.184702 0.758676 0.295329 0.151383 0.743093 0.316694 0.167935 0.928837 0.308230 0.488547 
6.000000 0.721174 0.506775 0.212829 0.731601 0.537099 0.237864 0.699973 0.573334 0.223242 0.723746 0.576680 0.248805 0.733685 0.557784 0.277178 0.758301 0.488464 0.366615 0.793737 0.416716 0.418126 0.837954 0.334472 0.416945 0.668365 0.528066 0.341259 0.666985 0.473633 0.380534 0.668807 0.418678 0.420475 0.671206 0.378821 0.447804 0.678786 0.338512 0.472053 0.688238 0.298593 0.496659 0.710237 0.284380 0.504102 0.768801 0.498522 0.264197 0.758744 0.439909 0.294768 0.747633 0.383759 0.330779 0.707795 0.362805 0.350090 0.668400 0.345697 0.373714 0.630006 0.326851 0.402332 0.618043 0.310780 0.420278 0.849940 0.250797 0.441408 0.779532 0.268039 0.427848 0.708906 0.280617 0.414201 0.724860 0.275326 0.367740 0.742174 0.288483 0.322471 0.758306 0.308008 0.278367 0.753744 0.330746 0.257276 0.900808 0.281938 0.386468 0.876084 0.323366 0.327404 0.851100 0.366097 0.269588 0.828447 0.353959 0.228709 0.801407 0.340785 0.191454 0.771489 0.328580 0.157086 0.760919 0.347701 0.179998 0.924124 0.296483 0.494686 
6.032000 0.726456 0.502926 0.207734 0.738550 0.532573 0.232822 0.712350 0.572067 0.214986 0.734464 0.573501 0.242125 0.740305 0.554457 0.271071 0.752697 0.487522 0.362244 0.793031 0.418125 0.413010 0.835633 0.334971 0.411576 0.667784 0.533023 0.326844 0.666269 0.479616 0.367383 0.667574 0.425551 0.408557 0.669331 0.386175 0.437070 0.675302 0.345985 0.462478 0.683060 0.305742 0.487756 0.704297 0.290338 0.495438 0.774363 0.498121 0.260965 0.763760 0.439950 0.291366 0.752254 0.385102 0.327652 0.710965 0.365815 0.343852 0.670618 0.350592 0.365189 0.631064 0.333914 0.391132 0.617561 0.319667 0.409453 0.845541 0.251313 0.437064 0.775020 0.267266 0.422059 0.704849 0.282012 0.405823 0.716365 0.273982 0.358611 0.731011 0.280807 0.311580 0.746295 0.293465 0.265435 0.746812 0.317854 0.245762 0.897736 0.282241 0.379219 0.868135 0.323447 0.321560 0.838594 0.365079 0.264253 0.820517 0.348519 0.221922 0.801876 0.330865 0.180683 0.782237 0.312871 0.140010 0.768483 0.333988 0.158477 0.923025 0.296590 0.490004 
6.068000 0.750399 0.506638 0.189639 0.750517 0.531591 0.221798 0.735872 0.574929 0.200730 0.743304 0.570786 0.234819 0.750025 0.553208 0.264745 0.764059 0.490058 0.359430 0.798562 0.418737 0.412338 0.836277 0.332975 0.414519 0.677225 0.534777 0.325340 0.671956 0.483322 0.367601 0.670200 0.431337 0.410030 0.670191 0.394132 0.439888 0.675106 0.354682 0.466094 0.681791 0.315507 0.491553 0.699975 0.295109 0.493218 0.783347 0.501908 0.257954 0.774117 0.441608 0.284244 0.764707 0.383290 0.315387 0.720083 0.370426 0.328288 0.677661 0.363108 0.350798 0.636251 0.355958 0.377781 0.618811 0.345785 0.395581 0.839614 0.249898 0.443042 0.773303 0.277347 0.423833 0.707131 0.301542 0.403913 0.724053 0.287243 0.360202 0.743914 0.283355 0.315352 0.764064 0.284031 0.270383 0.765766 0.310117 0.253364 0.895004 0.275039 0.385750 0.871278 0.316160 0.326185 0.848224 0.357861 0.266617 0.831672 0.349851 0.221415 0.813199 0.340422 0.177627 0.793414 0.331025 0.134421 0.780378 0.349993 0.155724 0.922306 0.290721 0.490950 
6.100000 0.748510 0.506549 0.195304 0.736986 0.530179 0.226376 0.739136 0.575966 0.205483 0.729523 0.569687 0.238694 0.737282 0.550318 0.267198 0.755974 0.481567 0.356753 0.788034 0.411294 0.411909 0.829616 0.327650 0.416201 0.671312 0.527957 0.321722 0.663297 0.473659 0.360202 0.657901 0.418158 0.398244 0.655001 0.378192 0.424858 0.656381 0.336334 0.447272 0.659656 0.294551 0.469175 0.685402 0.285945 0.470750 0.780768 0.489010 0.255869 0.770002 0.427800 0.280726 0.757426 0.368727 0.309208 0.713993 0.352280 0.322715 0.671263 0.339152 0.340964 0.629457 0.322625 0.364316 0.610184 0.315951 0.381815 0.836008 0.244218 0.443195 0.769962 0.258159 0.414417 0.705955 0.273912 0.383949 0.719747 0.265471 0.337209 0.738219 0.267765 0.290820 0.757996 0.273116 0.244417 0.765415 0.284483 0.215909 0.893810 0.274008 0.391949 0.870777 0.314091 0.330599 0.848351 0.355107 0.269286 0.831449 0.343964 0.225067 0.813823 0.332283 0.181063 0.794811 0.320243 0.138129 0.779208 0.338318 0.158341 0.908346 0.288842 0.503177 
6.132000 0.774608 0.504954 0.187330 0.754180 0.526829 0.214905 0.755696 0.572686 0.194546 0.740013 0.565005 0.224991 0.746234 0.546977 0.255003 0.761147 0.482269 0.349783 0.787494 0.412198 0.408807 0.828374 0.328508 0.420441 0.679479 0.529761 0.311332 0.670784 0.474383 0.348117 0.664327 0.417880 0.384480 0.660615 0.377374 0.410056 0.660143 0.335526 0.432393 0.660026 0.293635 0.454317 0.681780 0.277647 0.455779 0.789644 0.485950 0.249822 0.774180 0.427347 0.277279 0.757573 0.371324 0.309719 0.713245 0.356002 0.321275 0.669871 0.343769 0.338083 0.626737 0.328691 0.357884 0.603397 0.327191 0.371053 0.832587 0.246811 0.452520 0.773348 0.262917 0.412205 0.714819 0.277933 0.372129 0.733885 0.265186 0.328756 0.755536 0.260689 0.284915 0.777486 0.258858 0.240897 0.777252 0.274581 0.213719 0.893024 0.273202 0.403551 0.870475 0.311102 0.340964 0.847966 0.349511 0.278645 0.833710 0.341832 0.232770 0.818507 0.333194 0.187130 0.799505 0.323417 0.143511 0.782478 0.338036 0.165274 0.902000 0.293423 0.513539 
6.168000 0.781235 0.509014 0.179760 0.752420 0.526791 0.202314 0.761467 0.575330 0.193489 0.735836 0.563266 0.214058 0.743543 0.546835 0.244449 0.764019 0.487454 0.341001 0.786093 0.417112 0.400842 0.822574 0.332288 0.416701 0.678275 0.527320 0.304707 0.671683 0.472871 0.343632 0.666960 0.417003 0.382286 0.664273 0.376401 0.408551 0.664403 0.334525 0.431022 0.665994 0.292491 0.453227 0.674460 0.267487 0.446881 0.791739 0.499857 0.241205 0.779713 0.439900 0.267534 0.765942 0.382774 0.299084 0.721433 0.367452 0.309183 0.678398 0.351643 0.326531 0.635310 0.338036 0.347169 0.615143 0.325363 0.359547 0.819093 0.248938 0.443653 0.770126 0.262271 0.390444 0.724327 0.278284 0.336612 0.748763 0.268840 0.295281 0.775702 0.267304 0.254095 0.802809 0.267668 0.212289 0.803485 0.272919 0.181451 0.888990 0.277183 0.412771 0.874609 0.316121 0.348694 0.860275 0.355204 0.284379 0.846666 0.350003 0.237434 0.833803 0.342689 0.191083 0.820885 0.334913 0.144434 0.808270 0.355693 0.163668 0.873078 0.293458 0.522929 
6.200000 0.778121 0.505956 0.180019 0.746569 0.528370 0.192586 0.765115 0.574751 0.188749 0.732563 0.567196 0.199166 0.743452 0.552783 0.229355 0.772937 0.500414 0.326759 0.790133 0.432634 0.392487 0.800094 0.341987 0.418786 0.686918 0.547264 0.294389 0.674890 0.493351 0.331836 0.664219 0.438710 0.368693 0.657109 0.399780 0.394529 0.651597 0.358381 0.416670 0.646538 0.317018 0.437746 0.653987 0.293493 0.426695 0.792125 0.512456 0.224850 0.784066 0.452353 0.251655 0.775657 0.394156 0.282285 0.731937 0.379019 0.293786 0.689095 0.364171 0.311264 0.646935 0.350581 0.331867 0.628210 0.338053 0.346546 0.768091 0.266197 0.449029 0.745656 0.272640 0.378432 0.734572 0.286596 0.306305 0.760932 0.270656 0.268397 0.791151 0.260375 0.231395 0.822598 0.252648 0.194938 0.829970 0.276178 0.175659 0.852501 0.273255 0.427868 0.863696 0.310483 0.362318 0.865574 0.349700 0.298648 0.851210 0.348190 0.252453 0.837061 0.346199 0.205902 0.822476 0.343895 0.159640 0.813733 0.367746 0.177947 0.830144 0.299037 0.531989 
6.236000 0.788679 0.507772 0.178733 0.753373 0.525236 0.188981 0.765327 0.573775 0.187153 0.733456 0.561450 0.194796 0.746169 0.548958 0.225121 0.780667 0.502665 0.324055 0.797587 0.434617 0.389426 0.802761 0.344443 0.419503 0.695700 0.557054 0.300251 0.680259 0.502133 0.334872 0.667749 0.446109 0.368941 0.659765 0.406099 0.392909 0.654383 0.363234 0.412456 0.650205 0.320597 0.431536 0.654626 0.294758 0.424838 0.793216 0.512968 0.220854 0.787348 0.452809 0.247986 0.781206 0.393901 0.277868 0.735617 0.385440 0.289232 0.691299 0.376992 0.306400 0.647253 0.369143 0.325734 0.630969 0.351119 0.337298 0.766195 0.270634 0.449719 0.745088 0.279678 0.379248 0.733408 0.293959 0.307600 0.760006 0.274850 0.271836 0.790327 0.261569 0.236742 0.821855 0.250315 0.202217 0.832836 0.274516 0.185793 0.851015 0.273635 0.433868 0.865358 0.309574 0.368569 0.872822 0.347585 0.304767 0.858235 0.346922 0.258336 0.844605 0.345638 0.211897 0.831213 0.343998 0.165402 0.829160 0.369410 0.183542 0.823451 0.302777 0.534793 
6.268000 0.797966 0.519424 0.164244 0.764261 0.534408 0.181380 0.774108 0.583373 0.181175 0.744538 0.568983 0.193149 0.753539 0.553753 0.223710 0.775981 0.499312 0.322420 0.776873 0.431434 0.390157 0.781344 0.340943 0.417794 0.704850 0.562263 0.282291 0.680662 0.508088 0.312885 0.657864 0.453110 0.343541 0.642074 0.413660 0.365203 0.630169 0.372697 0.386121 0.619913 0.331549 0.407206 0.641784 0.318580 0.397675 0.803930 0.502707 0.222113 0.784868 0.446955 0.252587 0.765610 0.392679 0.285154 0.720027 0.381594 0.293020 0.674856 0.369640 0.304802 0.630020 0.358302 0.318584 0.628065 0.331605 0.319899 0.744201 0.266112 0.443956 0.730235 0.274028 0.371235 0.727800 0.289569 0.299050 0.757916 0.273177 0.264274 0.792517 0.263409 0.231462 0.828030 0.255111 0.199229 0.846955 0.274518 0.183634 0.828944 0.270127 0.433334 0.850953 0.306653 0.370407 0.865916 0.345268 0.307869 0.854089 0.345113 0.260533 0.841775 0.345595 0.213508 0.829138 0.346676 0.166626 0.833750 0.372228 0.184403 0.796193 0.297911 0.533513 
6.336000 0.789430 0.501776 0.156476 0.763141 0.525620 0.176354 0.780442 0.571237 0.164806 0.752374 0.565059 0.184830 0.760059 0.550157 0.216071 0.779423 0.495958 0.316328 0.784869 0.430034 0.385794 0.787426 0.339701 0.415738 0.709743 0.548603 0.261894 0.691141 0.498567 0.302124 0.672824 0.447285 0.341268 0.660053 0.410040 0.368239 0.647069 0.370249 0.390027 0.632940 0.330627 0.410662 0.647930 0.313695 0.395852 0.819268 0.491548 0.220586 0.797533 0.439433 0.255682 0.775080 0.389701 0.292952 0.728169 0.380700 0.295168 0.681789 0.370504 0.302087 0.635358 0.362485 0.312235 0.636050 0.336051 0.308028 0.748443 0.265711 0.441672 0.738187 0.273755 0.368507 0.735604 0.287670 0.296364 0.766578 0.268880 0.264115 0.801017 0.256806 0.232825 0.837265 0.248628 0.202009 0.847711 0.276344 0.191972 0.833026 0.268475 0.435325 0.859062 0.304380 0.373764 0.875846 0.344441 0.313736 0.865337 0.344363 0.266310 0.851259 0.347698 0.219792 0.836536 0.351932 0.173858 0.839401 0.376170 0.193763 0.795657 0.299221 0.533074 
6.368000 0.797140 0.496195 0.156888 0.773943 0.524450 0.174708 0.793256 0.566660 0.155680 0.766407 0.565411 0.178176 0.770458 0.551188 0.210514 0.778738 0.498989 0.313915 0.782952 0.432056 0.383046 0.785512 0.341116 0.412967 0.706754 0.550354 0.261345 0.689115 0.498750 0.299771 0.672409 0.446721 0.338383 0.660672 0.409566 0.365702 0.649756 0.371257 0.391632 0.638903 0.332878 0.417028 0.649258 0.315080 0.399593 0.819245 0.499026 0.218193 0.798174 0.445015 0.250394 0.776082 0.393891 0.285753 0.729311 0.384217 0.287673 0.682838 0.373465 0.293281 0.637656 0.362257 0.300752 0.644863 0.336649 0.303911 0.746506 0.266516 0.436992 0.737083 0.276182 0.364232 0.735167 0.291163 0.291828 0.768163 0.272758 0.261245 0.803943 0.259549 0.231406 0.841255 0.249427 0.202016 0.847276 0.278358 0.191925 0.831768 0.270565 0.434126 0.857759 0.307265 0.373107 0.873885 0.348491 0.313681 0.863389 0.348531 0.266324 0.851483 0.349918 0.219125 0.838983 0.351471 0.172259 0.838799 0.376168 0.191645 0.787564 0.299995 0.530484 
6.432000 0.782611 0.499635 0.147369 0.768743 0.529936 0.170666 0.790166 0.569731 0.148966 0.768980 0.571220 0.176891 0.773465 0.554683 0.208096 0.783278 0.495281 0.307299 0.783058 0.430082 0.377544 0.786662 0.340760 0.410021 0.713837 0.546456 0.252339 0.693531 0.495271 0.290178 0.673651 0.443952 0.328493 0.659629 0.407330 0.355870 0.649588 0.370373 0.384422 0.642442 0.333611 0.413909 0.651262 0.314165 0.397661 0.826004 0.494461 0.212741 0.803062 0.442196 0.246703 0.779349 0.391984 0.282945 0.732544 0.382943 0.279610 0.686386 0.372085 0.275799 0.641378 0.357870 0.269561 0.649106 0.332258 0.270596 0.749304 0.265073 0.432397 0.736385 0.272304 0.359553 0.728901 0.285335 0.286942 0.761927 0.265002 0.257301 0.799142 0.253366 0.228499 0.837860 0.246186 0.200300 0.843755 0.276089 0.192951 0.833446 0.272867 0.437841 0.855208 0.307461 0.374451 0.870197 0.344242 0.311661 0.863738 0.345234 0.263538 0.854663 0.348507 0.215634 0.845455 0.353296 0.168233 0.849295 0.377152 0.188492 0.779586 0.302521 0.528157 
6.464000 0.790483 0.509432 0.115305 0.782812 0.532056 0.148309 0.803936 0.575292 0.135941 0.787407 0.569169 0.166358 0.789778 0.553563 0.198801 0.792220 0.495575 0.301389 0.796136 0.429986 0.371931 0.792483 0.340708 0.406128 0.718529 0.550183 0.257754 0.698340 0.498550 0.295456 0.679847 0.445924 0.333698 0.667547 0.407950 0.361032 0.658029 0.369158 0.387462 0.650053 0.330030 0.414319 0.649853 0.313630 0.393020 0.824404 0.490665 0.203510 0.806172 0.438903 0.241463 0.786932 0.388996 0.281443 0.739451 0.381744 0.282381 0.691629 0.375588 0.284545 0.644343 0.371343 0.289519 0.645572 0.344785 0.292766 0.749025 0.268448 0.429723 0.737548 0.274152 0.356335 0.736294 0.286848 0.283391 0.768618 0.264193 0.254573 0.806173 0.250422 0.226989 0.845700 0.241758 0.200436 0.850555 0.272409 0.196049 0.834721 0.270256 0.435018 0.857896 0.304158 0.371858 0.874015 0.340662 0.308648 0.867394 0.343377 0.260327 0.860229 0.346725 0.212214 0.853121 0.350912 0.164245 0.857426 0.375060 0.183896 0.781433 0.303616 0.524402 
6.500000 0.790371 0.502563 0.109860 0.782369 0.527778 0.140814 0.806154 0.569076 0.126376 0.787975 0.565929 0.156277 0.790248 0.551511 0.189101 0.792744 0.497657 0.293301 0.791159 0.436035 0.366433 0.787468 0.347333 0.401904 0.723009 0.545417 0.238516 0.705910 0.496487 0.281701 0.687480 0.446440 0.324967 0.674494 0.409154 0.354798 0.660525 0.371177 0.381867 0.649748 0.333099 0.410109 0.643898 0.316657 0.389686 0.833210 0.489205 0.198574 0.809568 0.438230 0.234272 0.785300 0.388794 0.271238 0.737731 0.386777 0.266116 0.690011 0.384581 0.264401 0.642257 0.386665 0.267280 0.642024 0.362244 0.278376 0.744145 0.275742 0.427963 0.733244 0.281392 0.354208 0.732952 0.294873 0.281399 0.764225 0.272700 0.251407 0.799767 0.256059 0.222756 0.836909 0.241647 0.194848 0.844121 0.271752 0.190642 0.828913 0.276981 0.431196 0.854556 0.308190 0.367488 0.872626 0.342426 0.303098 0.865987 0.343835 0.254625 0.858869 0.345321 0.206392 0.851209 0.346780 0.158173 0.855242 0.371521 0.176763 0.779332 0.312928 0.521358 
6.532000 0.790437 0.498266 0.127600 0.780764 0.529195 0.152154 0.810511 0.565563 0.134414 0.788091 0.569354 0.161093 0.790570 0.553021 0.192438 0.793500 0.495077 0.292100 0.793191 0.433817 0.364675 0.784398 0.346043 0.398168 0.722566 0.544446 0.238201 0.704599 0.491738 0.275371 0.686993 0.438729 0.313542 0.672762 0.405838 0.345531 0.660720 0.372183 0.377558 0.654975 0.338209 0.410035 0.639333 0.327464 0.391443 0.831839 0.488204 0.195820 0.810510 0.436573 0.231979 0.788122 0.387168 0.270171 0.741555 0.385435 0.259731 0.695191 0.380923 0.249448 0.648609 0.377852 0.242592 0.645865 0.366022 0.266458 0.738378 0.275372 0.420997 0.722408 0.285076 0.349116 0.708318 0.299987 0.277451 0.736912 0.273764 0.248201 0.770854 0.254182 0.220453 0.807253 0.237868 0.194526 0.822117 0.263985 0.185835 0.819564 0.273514 0.429753 0.844579 0.304260 0.365503 0.868547 0.336340 0.302153 0.863877 0.335282 0.253653 0.858296 0.334677 0.205297 0.852518 0.334810 0.156986 0.852322 0.360488 0.175006 0.766546 0.315184 0.517224 
6.568000 0.801540 0.493268 0.129885 0.784337 0.524503 0.149422 0.814242 0.562395 0.135696 0.786294 0.565573 0.156570 0.787550 0.550576 0.188637 0.787465 0.496873 0.290949 0.787774 0.433299 0.363037 0.779397 0.344749 0.398077 0.712772 0.545470 0.238387 0.696019 0.492473 0.274962 0.680891 0.439523 0.312650 0.669067 0.407554 0.345435 0.659292 0.374941 0.378481 0.651441 0.342185 0.410958 0.636149 0.332406 0.391650 0.827300 0.500680 0.194660 0.808196 0.445978 0.226762 0.788561 0.393067 0.260560 0.742112 0.392455 0.250161 0.695525 0.387562 0.240153 0.649142 0.382814 0.232097 0.646036 0.372855 0.256765 0.731547 0.275535 0.421752 0.719631 0.290224 0.349679 0.711611 0.309133 0.278737 0.738728 0.282092 0.249015 0.768070 0.257846 0.220112 0.801480 0.238344 0.193447 0.815836 0.265438 0.187428 0.815754 0.272044 0.429256 0.842851 0.301630 0.365981 0.865865 0.334110 0.303073 0.862552 0.336445 0.254651 0.857896 0.340159 0.206199 0.852871 0.344603 0.157997 0.853103 0.368693 0.178122 0.761719 0.313107 0.517220 
6.600000 0.820781 0.494146 0.104307 0.802201 0.520915 0.128680 0.813565 0.564200 0.106425 0.794163 0.561233 0.135533 0.796843 0.549573 0.169245 0.800844 0.505122 0.277245 0.796031 0.444389 0.351221 0.780282 0.359569 0.392028 0.723367 0.555532 0.234302 0.709196 0.498910 0.266885 0.694821 0.442017 0.299651 0.677606 0.418973 0.338018 0.659957 0.395637 0.375814 0.643093 0.372208 0.413323 0.632196 0.354532 0.396399 0.833199 0.509977 0.179008 0.812589 0.450298 0.200272 0.791548 0.391259 0.223022 0.744843 0.401175 0.219903 0.697978 0.411447 0.217830 0.651554 0.423045 0.216671 0.646556 0.403439 0.234209 0.727731 0.294958 0.418472 0.718521 0.310077 0.346229 0.715475 0.327886 0.273946 0.744117 0.297934 0.248028 0.776351 0.271019 0.222618 0.809017 0.244373 0.196942 0.828277 0.266096 0.185350 0.811118 0.287357 0.429422 0.842094 0.311463 0.364979 0.867343 0.339218 0.300390 0.867150 0.340813 0.251619 0.865363 0.343480 0.202885 0.862772 0.346664 0.154208 0.864298 0.370773 0.174048 0.757748 0.337352 0.512485 
6.632000 0.831134 0.494847 0.106603 0.809866 0.520252 0.130303 0.818785 0.564084 0.108272 0.798717 0.559805 0.136784 0.801176 0.547288 0.170295 0.804543 0.499895 0.277089 0.793150 0.440901 0.351165 0.775759 0.356607 0.390211 0.728463 0.552256 0.236361 0.714547 0.494938 0.267957 0.699156 0.437206 0.299606 0.677614 0.416348 0.337638 0.656105 0.395216 0.374878 0.636898 0.373724 0.412983 0.624079 0.352303 0.403205 0.838470 0.512193 0.179842 0.812810 0.451522 0.190097 0.786912 0.391309 0.201985 0.741058 0.404967 0.204798 0.695416 0.419122 0.209504 0.650082 0.433755 0.215144 0.645974 0.412763 0.231233 0.721683 0.292580 0.414666 0.713914 0.309772 0.342690 0.712486 0.330233 0.270854 0.740672 0.300439 0.244318 0.772522 0.273195 0.219098 0.805960 0.247319 0.194950 0.829489 0.266076 0.186398 0.805472 0.284281 0.427631 0.837198 0.309341 0.363394 0.864740 0.336395 0.298748 0.863848 0.335096 0.249738 0.862600 0.333678 0.200996 0.861635 0.331956 0.152133 0.864883 0.357640 0.169518 0.748925 0.335224 0.509896 
6.668000 0.828211 0.506032 0.115383 0.796332 0.524596 0.132508 0.810044 0.572578 0.129176 0.779834 0.561291 0.142763 0.785139 0.547063 0.174671 0.798207 0.495400 0.276820 0.795140 0.433056 0.348642 0.773116 0.349923 0.386589 0.721962 0.536283 0.220113 0.710185 0.484269 0.260053 0.698885 0.432550 0.301049 0.677441 0.415040 0.339882 0.655589 0.396747 0.377951 0.633963 0.378020 0.415749 0.621834 0.356320 0.405670 0.840616 0.499108 0.182167 0.816574 0.437905 0.193060 0.792039 0.377019 0.204901 0.745549 0.389526 0.204374 0.699525 0.402496 0.208767 0.654259 0.417342 0.216467 0.650003 0.397576 0.234051 0.715017 0.288964 0.408267 0.710414 0.308137 0.336139 0.709192 0.328167 0.264594 0.723894 0.295326 0.231877 0.740947 0.264269 0.199304 0.764856 0.237514 0.168557 0.783153 0.262759 0.166438 0.797929 0.276488 0.426571 0.832055 0.299093 0.363468 0.862581 0.324297 0.299907 0.860752 0.321577 0.251166 0.858390 0.320219 0.202463 0.856153 0.319163 0.153744 0.868433 0.342426 0.170848 0.739395 0.329987 0.504398 
6.700000 0.823331 0.499728 0.110163 0.797402 0.522548 0.131628 0.816484 0.568176 0.124695 0.787764 0.561137 0.143505 0.793146 0.545908 0.175211 0.805914 0.490538 0.276481 0.799621 0.429490 0.349432 0.779720 0.344813 0.386299 0.733216 0.538553 0.223739 0.722877 0.482968 0.259262 0.712214 0.427061 0.295334 0.686784 0.406995 0.330835 0.660599 0.385165 0.364557 0.634600 0.362718 0.397475 0.625451 0.341449 0.383685 0.845182 0.488743 0.180308 0.818231 0.429010 0.192566 0.791177 0.369397 0.205706 0.746836 0.387364 0.204412 0.702627 0.404893 0.205773 0.659174 0.423522 0.209843 0.654018 0.406586 0.229908 0.723015 0.284147 0.412918 0.715678 0.305751 0.341731 0.716710 0.329948 0.271456 0.731359 0.302042 0.234244 0.748479 0.275285 0.197513 0.766868 0.249120 0.161324 0.786336 0.273501 0.162522 0.807123 0.269166 0.419118 0.839005 0.290605 0.354122 0.865722 0.315299 0.287867 0.858692 0.312010 0.239269 0.851708 0.309077 0.191219 0.844028 0.307221 0.143029 0.858864 0.330449 0.157980 0.761086 0.318275 0.506441 
6.732000 0.824969 0.500689 0.111173 0.795926 0.520650 0.131465 0.814625 0.566863 0.132211 0.783853 0.557458 0.146042 0.790349 0.543092 0.177800 0.806467 0.490829 0.279678 0.800455 0.429026 0.351707 0.780234 0.344302 0.385946 0.732157 0.541107 0.230722 0.722442 0.486620 0.268194 0.713143 0.432366 0.306402 0.686821 0.410679 0.339616 0.661125 0.388240 0.372572 0.636186 0.365203 0.405194 0.628618 0.346441 0.387520 0.842744 0.492853 0.182328 0.816036 0.431960 0.188311 0.788908 0.370840 0.195067 0.745741 0.390474 0.198092 0.703005 0.410484 0.203219 0.661492 0.431909 0.211704 0.660110 0.419353 0.235260 0.722552 0.284587 0.411505 0.717186 0.305646 0.339625 0.720981 0.327437 0.267839 0.733924 0.302735 0.227472 0.748084 0.277468 0.187706 0.762832 0.252102 0.148123 0.782226 0.276529 0.149882 0.809601 0.267827 0.416060 0.840716 0.289835 0.350346 0.865559 0.315100 0.283192 0.858440 0.312498 0.234473 0.851507 0.308993 0.186239 0.844970 0.304851 0.137726 0.856737 0.329622 0.152477 0.762262 0.315495 0.505925 
6.768000 0.823172 0.489067 0.106639 0.800616 0.517338 0.125216 0.827088 0.558802 0.115682 0.797015 0.557958 0.133592 0.800002 0.543735 0.165839 0.805059 0.492525 0.269151 0.801840 0.431526 0.341599 0.783176 0.348035 0.377872 0.728992 0.539433 0.219555 0.723135 0.486831 0.260664 0.717803 0.434885 0.302712 0.690719 0.413602 0.335643 0.663271 0.390598 0.366791 0.635624 0.366387 0.396090 0.632295 0.346128 0.378445 0.840937 0.494133 0.171368 0.815349 0.433299 0.180432 0.789515 0.372603 0.190105 0.745070 0.389086 0.193566 0.701203 0.406292 0.200008 0.658487 0.424421 0.210225 0.660964 0.416094 0.235493 0.726468 0.289532 0.407290 0.717225 0.309731 0.335287 0.719085 0.330395 0.262690 0.729088 0.308126 0.220057 0.740789 0.284237 0.178182 0.752077 0.259355 0.136423 0.774536 0.279860 0.143414 0.814240 0.272040 0.407255 0.840856 0.291589 0.338667 0.861436 0.314075 0.268157 0.853944 0.311347 0.219003 0.844845 0.308326 0.170950 0.836043 0.304208 0.122335 0.846464 0.330263 0.134696 0.774267 0.320310 0.499177 
6.800000 0.825797 0.485630 0.113421 0.800809 0.515438 0.125304 0.829485 0.555762 0.118139 0.796489 0.556540 0.129943 0.800076 0.542697 0.162387 0.807409 0.492138 0.266326 0.799828 0.434005 0.340782 0.784464 0.349382 0.376504 0.733042 0.531509 0.209040 0.721892 0.488529 0.259516 0.710178 0.444749 0.309509 0.686974 0.420422 0.344464 0.663496 0.393637 0.376715 0.640791 0.364754 0.407802 0.629806 0.343104 0.395750 0.850337 0.489632 0.171787 0.821772 0.429554 0.175460 0.792790 0.369629 0.179883 0.748430 0.386975 0.185832 0.704916 0.404014 0.197537 0.662049 0.421775 0.211096 0.662575 0.414547 0.236818 0.730532 0.288981 0.407954 0.719708 0.306037 0.335636 0.722337 0.324342 0.262354 0.729894 0.308058 0.216485 0.740422 0.291148 0.170839 0.749190 0.273205 0.124753 0.772014 0.294166 0.129109 0.818266 0.273866 0.402707 0.843709 0.290560 0.332548 0.862418 0.309437 0.260215 0.855895 0.306105 0.210793 0.848133 0.302126 0.162663 0.840255 0.297052 0.113922 0.844012 0.327515 0.118955 0.778176 0.320314 0.497996 
6.836000 0.838843 0.490466 0.105759 0.815656 0.517682 0.125151 0.834186 0.560707 0.107739 0.807726 0.558191 0.130629 0.808678 0.543863 0.163339 0.808299 0.490316 0.266948 0.802512 0.430436 0.340633 0.786197 0.345371 0.375052 0.727346 0.517056 0.212127 0.715664 0.472013 0.260337 0.703846 0.427125 0.309156 0.682974 0.401412 0.343385 0.661932 0.375467 0.377013 0.640858 0.349371 0.409806 0.626866 0.332345 0.394528 0.850147 0.500977 0.172742 0.830541 0.437346 0.170451 0.810583 0.373635 0.168837 0.765263 0.387866 0.173688 0.720056 0.401941 0.179665 0.675033 0.415816 0.186665 0.673559 0.400716 0.208728 0.731976 0.287139 0.409661 0.720094 0.302380 0.336937 0.720287 0.318956 0.263403 0.730719 0.303449 0.217962 0.743076 0.287110 0.172726 0.753523 0.269056 0.127254 0.773156 0.292206 0.134376 0.818100 0.266510 0.394319 0.842981 0.283262 0.324320 0.862259 0.302115 0.252636 0.855025 0.299646 0.203712 0.846705 0.295904 0.155688 0.837700 0.290402 0.107473 0.842077 0.320878 0.103036 0.796434 0.310680 0.494690 
6.868000 0.841978 0.479954 0.093829 0.821738 0.506591 0.117024 0.837902 0.550115 0.098718 0.814775 0.546921 0.124944 0.813921 0.536556 0.159234 0.807765 0.495511 0.268675 0.799838 0.432348 0.340092 0.783144 0.345392 0.373120 0.730878 0.530567 0.212603 0.725397 0.482518 0.258965 0.719271 0.434615 0.306343 0.691246 0.412004 0.339215 0.663633 0.387253 0.369837 0.636941 0.360723 0.400615 0.627110 0.336380 0.394088 0.854016 0.509040 0.176932 0.832742 0.446121 0.171436 0.811317 0.383569 0.167532 0.765910 0.398181 0.170772 0.720518 0.412320 0.176630 0.675527 0.426475 0.185221 0.675915 0.414781 0.209318 0.728352 0.285846 0.405695 0.717510 0.309525 0.335816 0.715579 0.335252 0.265181 0.729844 0.319812 0.220836 0.745734 0.304093 0.176758 0.758407 0.286199 0.132121 0.776656 0.311441 0.134360 0.812670 0.265866 0.391860 0.840079 0.288242 0.324414 0.863411 0.312489 0.256656 0.857932 0.310960 0.207832 0.852746 0.307860 0.159288 0.847060 0.305609 0.110666 0.855862 0.335447 0.107522 0.790241 0.309049 0.492431 
6.900000 0.840774 0.480087 0.085820 0.820643 0.504717 0.111255 0.834432 0.549715 0.094814 0.812553 0.544318 0.121764 0.813243 0.533580 0.156032 0.810840 0.491736 0.265655 0.802050 0.428852 0.337055 0.783790 0.342244 0.369293 0.730960 0.530610 0.216954 0.726508 0.484775 0.265682 0.722098 0.438409 0.314543 0.694076 0.414442 0.345211 0.665774 0.389040 0.373861 0.637618 0.362685 0.401578 0.628312 0.338585 0.394227 0.853183 0.507246 0.172252 0.833937 0.443813 0.165405 0.814575 0.380297 0.159273 0.769528 0.394948 0.165136 0.724405 0.409654 0.171875 0.679922 0.425251 0.180865 0.681475 0.419973 0.207072 0.728874 0.283466 0.402882 0.719479 0.308816 0.333206 0.720518 0.334873 0.261905 0.736185 0.320071 0.217475 0.752793 0.303482 0.173196 0.762280 0.282468 0.127908 0.780762 0.306582 0.120247 0.813678 0.262198 0.386805 0.840811 0.282725 0.318264 0.860802 0.306539 0.249272 0.855578 0.304733 0.200482 0.850310 0.301725 0.152146 0.847643 0.295571 0.103357 0.856164 0.325300 0.101405 0.791252 0.304096 0.488088 
6.936000 0.832588 0.476780 0.104282 0.805039 0.502896 0.118924 0.826215 0.546869 0.108092 0.795191 0.543110 0.123991 0.797977 0.532163 0.157767 0.802766 0.490036 0.266418 0.799170 0.428310 0.338599 0.782808 0.342758 0.372174 0.718645 0.524469 0.221670 0.718012 0.478597 0.270393 0.717758 0.433256 0.320058 0.690481 0.409029 0.350572 0.663743 0.384970 0.381427 0.637057 0.360609 0.412028 0.626811 0.337090 0.404568 0.841630 0.508476 0.171363 0.827262 0.443544 0.167177 0.812281 0.378687 0.163736 0.767624 0.394765 0.163648 0.723224 0.411105 0.164216 0.680082 0.427514 0.172412 0.682284 0.419361 0.197816 0.728721 0.283807 0.406167 0.719604 0.308338 0.336225 0.718118 0.333513 0.265237 0.733380 0.316492 0.221764 0.750000 0.298601 0.178609 0.763284 0.278283 0.134952 0.782667 0.301750 0.127671 0.814725 0.263882 0.390988 0.841513 0.284487 0.322276 0.862976 0.307872 0.252899 0.858662 0.304095 0.204018 0.853803 0.298630 0.155747 0.848719 0.291686 0.107266 0.854765 0.321031 0.099043 0.788358 0.308023 0.491981 
6.968000 0.837739 0.476184 0.091471 0.813680 0.501116 0.112860 0.830319 0.545864 0.098656 0.804109 0.540787 0.121495 0.805427 0.530119 0.155793 0.805947 0.487599 0.265514 0.801887 0.425284 0.337866 0.785830 0.338901 0.372374 0.723516 0.518645 0.216286 0.723792 0.474501 0.266744 0.724061 0.430704 0.318376 0.695817 0.407929 0.350297 0.667649 0.383711 0.380697 0.639555 0.358437 0.410367 0.630562 0.333579 0.404903 0.846835 0.505689 0.171998 0.830180 0.441791 0.163273 0.813055 0.378019 0.155673 0.768083 0.393420 0.160345 0.723189 0.408650 0.165910 0.678557 0.424441 0.173988 0.679298 0.418447 0.200069 0.731980 0.279407 0.407309 0.721068 0.305742 0.338875 0.719200 0.334837 0.269435 0.735119 0.318458 0.225976 0.752023 0.300719 0.182823 0.764666 0.279796 0.139035 0.785737 0.298595 0.125556 0.817570 0.260287 0.391122 0.842899 0.283485 0.322557 0.862175 0.309182 0.254007 0.858891 0.306545 0.205242 0.855619 0.302060 0.156804 0.853426 0.294355 0.108353 0.857962 0.323735 0.099667 0.792228 0.303666 0.492049 
7.636000 0.829440 0.473877 0.091806 0.806937 0.501998 0.110697 0.829747 0.544062 0.096448 0.801577 0.542654 0.117306 0.802887 0.529848 0.150643 0.805370 0.480918 0.256636 0.795083 0.419929 0.329336 0.780440 0.333464 0.362435 0.727108 0.509516 0.198132 0.715875 0.466689 0.248125 0.704237 0.425557 0.300148 0.679151 0.400706 0.332824 0.654500 0.375384 0.365160 0.629816 0.349939 0.397630 0.625146 0.323637 0.394589 0.852807 0.499077 0.166658 0.832609 0.436390 0.157065 0.811571 0.374320 0.148497 0.765858 0.389042 0.148582 0.720108 0.403746 0.147565 0.674326 0.418391 0.146321 0.672134 0.413126 0.172477 0.727664 0.273146 0.396154 0.717469 0.302271 0.328045 0.710903 0.331727 0.258678 0.723227 0.319245 0.212871 0.736050 0.305162 0.167200 0.748551 0.289788 0.121526 0.772501 0.304393 0.107523 0.811833 0.254290 0.380935 0.838917 0.276940 0.313334 0.861721 0.303370 0.245705 0.856037 0.299198 0.197111 0.848725 0.294472 0.149026 0.840504 0.289320 0.100864 0.849689 0.317572 0.091536 0.789898 0.295839 0.481270 
7.704000 0.830906 0.467420 0.092117 0.808757 0.497291 0.108670 0.835453 0.537575 0.096563 0.805387 0.538435 0.114667 0.802343 0.528897 0.149066 0.787648 0.490088 0.258599 0.791330 0.428368 0.331045 0.778000 0.342306 0.366548 0.710119 0.512659 0.197254 0.693946 0.469467 0.246059 0.677589 0.427306 0.296718 0.661990 0.398818 0.332712 0.647146 0.373316 0.370671 0.632624 0.349219 0.409970 0.625377 0.325166 0.401190 0.839429 0.502377 0.169656 0.827003 0.437582 0.160366 0.813941 0.372635 0.151516 0.768990 0.388264 0.151844 0.724266 0.404443 0.150808 0.679661 0.421003 0.148796 0.673983 0.406684 0.170693 0.727211 0.281905 0.404024 0.715888 0.307767 0.335397 0.707615 0.333755 0.265562 0.718076 0.317707 0.220534 0.729840 0.301346 0.175721 0.742565 0.284789 0.131052 0.759344 0.276064 0.106166 0.809475 0.263723 0.385531 0.836660 0.281691 0.316671 0.861616 0.301518 0.248067 0.854999 0.296885 0.199708 0.847082 0.292562 0.151692 0.837877 0.288566 0.103700 0.850971 0.314903 0.093226 0.789189 0.308276 0.485948 
7.736000 0.831717 0.467727 0.090020 0.809728 0.497890 0.106209 0.836595 0.537901 0.093428 0.806579 0.539102 0.111553 0.805581 0.527180 0.145237 0.797312 0.480836 0.252249 0.791665 0.422285 0.327479 0.779053 0.337056 0.365569 0.716373 0.502792 0.195062 0.697868 0.463100 0.245912 0.679054 0.424256 0.298193 0.663379 0.397796 0.335455 0.648094 0.372239 0.372997 0.633150 0.347407 0.411461 0.623606 0.325182 0.400239 0.841758 0.495486 0.159742 0.826372 0.430856 0.154897 0.810617 0.366327 0.151328 0.765314 0.381750 0.150899 0.720195 0.397654 0.149361 0.675160 0.414017 0.147057 0.669411 0.399682 0.168908 0.728318 0.277817 0.404418 0.717080 0.305757 0.336130 0.708447 0.333855 0.267147 0.716964 0.318862 0.221365 0.726818 0.303620 0.175768 0.737770 0.288166 0.130389 0.753744 0.278245 0.105432 0.811002 0.259067 0.387274 0.836893 0.275091 0.317974 0.859633 0.294139 0.248590 0.852326 0.289978 0.200243 0.844106 0.286397 0.152217 0.835556 0.283241 0.104040 0.848920 0.309376 0.093103 0.795966 0.306509 0.485296 
7.768000 0.853424 0.489658 0.075282 0.828736 0.508472 0.101678 0.837822 0.556356 0.091834 0.815005 0.545162 0.116131 0.814897 0.532279 0.149824 0.809189 0.482220 0.256428 0.801608 0.420868 0.329893 0.781307 0.335979 0.367996 0.727220 0.516256 0.207734 0.703491 0.475322 0.255523 0.680215 0.434133 0.304529 0.664262 0.405102 0.340108 0.649965 0.375670 0.375409 0.636650 0.345084 0.410516 0.619628 0.325297 0.404444 0.852684 0.501451 0.164678 0.835040 0.437420 0.159981 0.816778 0.373683 0.156419 0.771433 0.389278 0.156141 0.725902 0.404626 0.156354 0.680252 0.419833 0.156848 0.665810 0.411154 0.177659 0.725255 0.279829 0.405148 0.716475 0.311752 0.339083 0.710526 0.344349 0.272591 0.718332 0.327277 0.227589 0.725469 0.310177 0.182559 0.732123 0.292902 0.137553 0.746978 0.283900 0.111598 0.806545 0.255845 0.390226 0.834135 0.273707 0.321895 0.857643 0.295003 0.254082 0.854188 0.295192 0.205318 0.850833 0.295069 0.156606 0.848045 0.294157 0.107809 0.866057 0.319408 0.104222 0.787622 0.303011 0.488001 
7.800000 0.842142 0.475172 0.086670 0.812461 0.497288 0.103582 0.831624 0.543247 0.100942 0.800103 0.535517 0.114216 0.800959 0.525217 0.148315 0.800208 0.484775 0.257662 0.802961 0.420437 0.328739 0.783673 0.334856 0.365402 0.717456 0.512042 0.203167 0.696385 0.468561 0.249261 0.676194 0.427011 0.298321 0.662221 0.398328 0.333869 0.650790 0.371698 0.371882 0.640128 0.345711 0.410518 0.626107 0.330194 0.394266 0.842184 0.504251 0.164631 0.829780 0.439192 0.171730 0.816229 0.375225 0.180831 0.772027 0.387790 0.168066 0.727815 0.399932 0.154882 0.683469 0.412228 0.143658 0.674795 0.399230 0.165395 0.728581 0.278646 0.402497 0.716678 0.307587 0.334578 0.708221 0.337845 0.266313 0.718631 0.319750 0.222136 0.731455 0.301619 0.178362 0.745784 0.282866 0.135247 0.763854 0.271337 0.112491 0.807977 0.253604 0.386075 0.834004 0.268440 0.317280 0.856143 0.289027 0.248799 0.852276 0.291849 0.200238 0.845844 0.298433 0.152025 0.838274 0.306342 0.104218 0.857399 0.327899 0.116317 0.795748 0.299390 0.484386 
7.832000 0.848004 0.479890 0.079315 0.821302 0.500508 0.102153 0.836364 0.547428 0.095516 0.809033 0.538043 0.115538 0.806750 0.527483 0.149931 0.795829 0.484641 0.259267 0.795757 0.420914 0.331115 0.778028 0.335223 0.369629 0.717343 0.509112 0.199375 0.698476 0.469765 0.250362 0.679369 0.431018 0.302859 0.666102 0.404304 0.340927 0.652684 0.377096 0.378062 0.640012 0.347942 0.414035 0.623442 0.333477 0.398604 0.845697 0.501333 0.170391 0.831824 0.436169 0.172129 0.816825 0.371504 0.175597 0.771764 0.384893 0.165585 0.726297 0.398055 0.155967 0.680851 0.412060 0.148247 0.667517 0.403055 0.169656 0.724013 0.278576 0.408401 0.713641 0.308232 0.341008 0.707406 0.339544 0.273742 0.719234 0.321970 0.229727 0.731863 0.304729 0.185808 0.744721 0.287370 0.141929 0.762953 0.277670 0.118495 0.805033 0.255360 0.391516 0.830251 0.268308 0.321707 0.850299 0.286568 0.251979 0.851899 0.290987 0.203308 0.851918 0.297804 0.154935 0.851048 0.306090 0.106756 0.869042 0.326287 0.122482 0.789120 0.303270 0.489649 
7.868000 0.844418 0.472565 0.085186 0.817190 0.495179 0.105299 0.834758 0.541192 0.097524 0.805832 0.533777 0.115955 0.803700 0.524815 0.150534 0.793635 0.488292 0.261146 0.792928 0.424213 0.332412 0.777112 0.337579 0.367813 0.716576 0.513790 0.198900 0.696621 0.473870 0.248797 0.676592 0.434318 0.299751 0.662552 0.406438 0.336323 0.648912 0.378191 0.372464 0.635648 0.348931 0.407991 0.621564 0.330094 0.395068 0.845023 0.505018 0.172741 0.830162 0.440113 0.171202 0.814185 0.375817 0.171702 0.768866 0.388337 0.163076 0.723323 0.400566 0.155727 0.677707 0.412511 0.149571 0.666264 0.404334 0.172361 0.724337 0.279603 0.405541 0.714108 0.311539 0.338674 0.709167 0.344146 0.271335 0.720578 0.324343 0.228189 0.733062 0.303979 0.185315 0.745868 0.282738 0.142880 0.764984 0.270320 0.121521 0.805887 0.257244 0.386278 0.830298 0.271480 0.316342 0.850079 0.290413 0.246194 0.848657 0.292936 0.197214 0.845073 0.298069 0.148809 0.840551 0.304657 0.100428 0.860777 0.322292 0.116302 0.793305 0.300672 0.486000 
7.900000 0.842310 0.470271 0.088015 0.814617 0.494864 0.104864 0.833444 0.539881 0.094158 0.803536 0.534455 0.111642 0.804296 0.523688 0.145637 0.803393 0.481799 0.254571 0.801587 0.418418 0.326765 0.783523 0.332983 0.364487 0.720942 0.510466 0.200140 0.699045 0.468237 0.247041 0.677684 0.427736 0.296747 0.662950 0.399884 0.333022 0.649909 0.372152 0.369815 0.637569 0.344411 0.407233 0.625154 0.324800 0.394077 0.844954 0.502528 0.161944 0.828340 0.438051 0.164655 0.810867 0.374743 0.169778 0.765689 0.388962 0.162409 0.720407 0.402992 0.155045 0.675418 0.417462 0.148678 0.669490 0.408628 0.173246 0.729410 0.277297 0.404054 0.716683 0.306717 0.336777 0.709045 0.337193 0.268138 0.719788 0.319614 0.223529 0.733487 0.301683 0.179383 0.748813 0.283234 0.135472 0.764122 0.270540 0.111364 0.810190 0.252201 0.383741 0.833337 0.268474 0.313678 0.852042 0.289656 0.243896 0.847300 0.292453 0.195160 0.841291 0.296722 0.146774 0.834575 0.301378 0.098328 0.854407 0.317103 0.116143 0.799014 0.298023 0.483526 
7.932000 0.846599 0.478682 0.089017 0.817159 0.500883 0.106260 0.835618 0.546947 0.101798 0.804674 0.539148 0.116409 0.801228 0.529519 0.150699 0.788164 0.490240 0.260061 0.783392 0.428502 0.333006 0.770498 0.341022 0.367063 0.714247 0.514318 0.193972 0.696534 0.471564 0.242313 0.678663 0.431332 0.293758 0.663895 0.404156 0.331231 0.650042 0.380033 0.370594 0.638258 0.357032 0.411495 0.622242 0.342047 0.396895 0.842731 0.504173 0.173209 0.827474 0.439393 0.170522 0.810871 0.375174 0.169657 0.766893 0.389067 0.157951 0.722756 0.402723 0.146702 0.678335 0.416138 0.137061 0.671378 0.411034 0.162405 0.719297 0.280792 0.404191 0.711196 0.309591 0.335938 0.706869 0.338662 0.267330 0.718139 0.319720 0.223662 0.730431 0.300488 0.180200 0.743245 0.280998 0.136779 0.759164 0.272535 0.111267 0.801212 0.261142 0.383197 0.829669 0.275790 0.314637 0.853942 0.295545 0.245853 0.849619 0.294828 0.197084 0.841760 0.296890 0.148704 0.832569 0.300268 0.100502 0.853642 0.317147 0.115800 0.785562 0.302538 0.484858 
7.964000 0.850203 0.479890 0.091304 0.817928 0.499801 0.106136 0.832083 0.547254 0.100839 0.801235 0.537100 0.114200 0.798528 0.527737 0.148723 0.785931 0.489533 0.258885 0.787532 0.425116 0.329838 0.773595 0.337969 0.365296 0.709972 0.517000 0.197277 0.695232 0.472451 0.245181 0.680418 0.429289 0.295556 0.665342 0.400668 0.332001 0.650988 0.374892 0.370114 0.637339 0.350065 0.409617 0.620292 0.330971 0.402241 0.837909 0.505591 0.170952 0.822960 0.440689 0.171120 0.807232 0.376522 0.172309 0.763535 0.390842 0.159365 0.719900 0.405060 0.146088 0.676030 0.419120 0.134057 0.666945 0.409701 0.157415 0.722418 0.278138 0.403449 0.712773 0.305658 0.335254 0.707663 0.333613 0.265944 0.718559 0.316158 0.221463 0.731281 0.298300 0.177273 0.745126 0.280195 0.133080 0.760044 0.269154 0.107935 0.804038 0.258313 0.382694 0.832043 0.274949 0.314183 0.854834 0.297126 0.246007 0.849815 0.297149 0.197273 0.841877 0.300190 0.149166 0.832828 0.304219 0.101178 0.852751 0.321604 0.117541 0.786421 0.300859 0.483717 
7.996000 0.852262 0.483936 0.081815 0.821230 0.498971 0.103461 0.829531 0.547912 0.099911 0.802722 0.533379 0.117312 0.800672 0.524476 0.151990 0.793664 0.487357 0.262926 0.787506 0.424515 0.335071 0.772927 0.336973 0.368826 0.718797 0.505779 0.195566 0.696733 0.464154 0.243338 0.674306 0.424674 0.293300 0.658667 0.397265 0.329506 0.644150 0.370964 0.366784 0.630261 0.345361 0.405007 0.615906 0.323067 0.401940 0.846998 0.509461 0.176854 0.834220 0.444103 0.176699 0.820512 0.379403 0.178608 0.775546 0.390196 0.166800 0.730432 0.400870 0.155582 0.685286 0.412496 0.147367 0.678389 0.401633 0.170804 0.721205 0.276964 0.405358 0.712465 0.305523 0.337016 0.709898 0.334709 0.268009 0.723128 0.316304 0.224489 0.738402 0.297996 0.181257 0.754382 0.279529 0.137958 0.768358 0.265782 0.113629 0.803012 0.257084 0.386033 0.831018 0.271353 0.317125 0.852991 0.291757 0.247958 0.852134 0.294186 0.198889 0.848829 0.299731 0.150417 0.844167 0.306635 0.102004 0.861660 0.323380 0.121472 0.784014 0.298191 0.486919 
8.032000 0.849248 0.488855 0.081596 0.818902 0.506100 0.102502 0.828728 0.554516 0.095813 0.801648 0.541895 0.114179 0.802815 0.529528 0.147658 0.805530 0.482085 0.254220 0.796192 0.421941 0.327884 0.778401 0.336905 0.363814 0.724181 0.508792 0.197698 0.701303 0.468524 0.245851 0.678664 0.429352 0.295361 0.662703 0.401644 0.330779 0.647722 0.374573 0.366941 0.632976 0.347988 0.403292 0.618614 0.326082 0.398519 0.849540 0.504902 0.163276 0.837098 0.439440 0.163833 0.823587 0.374366 0.166310 0.778389 0.387422 0.157723 0.733069 0.400812 0.148634 0.688433 0.415936 0.142452 0.682862 0.409939 0.167948 0.723972 0.280022 0.400407 0.716682 0.310681 0.332435 0.714081 0.339858 0.262527 0.726743 0.320103 0.219281 0.740579 0.298694 0.176397 0.755104 0.276613 0.133507 0.761031 0.258058 0.109082 0.806646 0.257047 0.384821 0.833977 0.271026 0.315306 0.855740 0.291060 0.245434 0.850479 0.290315 0.196342 0.843455 0.290321 0.148174 0.835702 0.290726 0.099701 0.856365 0.308167 0.115043 0.787527 0.302892 0.483662 
8.064000 0.850606 0.493572 0.074027 0.815690 0.503624 0.092326 0.820319 0.553032 0.095574 0.792625 0.534657 0.106769 0.795575 0.526170 0.141258 0.802671 0.490957 0.252207 0.797342 0.429006 0.325541 0.779705 0.343605 0.364071 0.724640 0.526607 0.195389 0.714229 0.480036 0.241841 0.704307 0.435081 0.290547 0.682436 0.410231 0.325337 0.660703 0.386148 0.360882 0.639532 0.359404 0.393986 0.629594 0.343819 0.374513 0.848365 0.507405 0.160468 0.832690 0.443304 0.169325 0.816573 0.379956 0.179723 0.771342 0.390596 0.168491 0.726014 0.400898 0.157252 0.680762 0.411385 0.146867 0.674042 0.407241 0.172446 0.725404 0.286322 0.401767 0.715900 0.309089 0.331873 0.708082 0.333671 0.262315 0.718699 0.314943 0.218703 0.729871 0.296716 0.175172 0.742057 0.278903 0.131874 0.760932 0.268583 0.109181 0.807184 0.264063 0.385847 0.835763 0.278181 0.316961 0.858744 0.298445 0.248402 0.850235 0.295153 0.200069 0.837977 0.296993 0.152736 0.824946 0.299619 0.105504 0.844660 0.318532 0.120236 0.787711 0.311464 0.484401 
8.132000 0.847563 0.488379 0.071781 0.812532 0.500044 0.088939 0.821630 0.547996 0.098170 0.791531 0.531508 0.105613 0.794616 0.524521 0.140606 0.802282 0.493920 0.253445 0.798368 0.431178 0.326320 0.779328 0.345126 0.363636 0.722359 0.525210 0.196536 0.711118 0.479357 0.243437 0.700490 0.435024 0.292080 0.678872 0.410670 0.326465 0.657981 0.386422 0.361594 0.637545 0.359714 0.394194 0.628966 0.345366 0.373375 0.847598 0.510252 0.161552 0.835959 0.445271 0.170191 0.823334 0.380908 0.180094 0.777631 0.389163 0.170348 0.732024 0.397564 0.159739 0.686754 0.407085 0.149810 0.679426 0.404295 0.175413 0.724645 0.288395 0.402077 0.716338 0.311843 0.331938 0.710258 0.336495 0.262499 0.720530 0.316927 0.219111 0.729842 0.297568 0.175629 0.738668 0.278158 0.132127 0.761798 0.271969 0.112056 0.804655 0.264129 0.382898 0.834551 0.276005 0.314625 0.859104 0.294913 0.246180 0.850605 0.293470 0.198103 0.838394 0.296341 0.150624 0.824746 0.301436 0.103706 0.845659 0.319400 0.118353 0.788932 0.309806 0.482909 
8.200000 0.804949 0.483970 0.070812 0.797612 0.507517 0.103263 0.820061 0.550059 0.090400 0.802971 0.545158 0.120735 0.806634 0.533087 0.154527 0.814107 0.487291 0.262847 0.802503 0.422617 0.333408 0.781077 0.336045 0.368294 0.733455 0.533706 0.221498 0.713894 0.486830 0.265139 0.694185 0.439993 0.309432 0.673171 0.410345 0.341030 0.652539 0.380984 0.372759 0.632470 0.350861 0.404304 0.623770 0.332168 0.387232 0.854389 0.517504 0.172037 0.843786 0.451771 0.172291 0.833418 0.386279 0.173237 0.787269 0.395509 0.165809 0.740947 0.404573 0.158886 0.694785 0.414373 0.153630 0.687579 0.418054 0.179153 0.724641 0.279652 0.404339 0.716595 0.313247 0.338906 0.715732 0.348109 0.273087 0.734828 0.318270 0.239428 0.753986 0.288259 0.205725 0.772027 0.257667 0.171706 0.792108 0.254498 0.147994 0.805810 0.254333 0.385604 0.831770 0.270666 0.316228 0.851467 0.292349 0.247113 0.851156 0.298119 0.198384 0.850354 0.304531 0.150005 0.849072 0.312649 0.101750 0.871269 0.323865 0.120578 0.793722 0.296560 0.486020 
8.232000 0.789345 0.487352 0.073003 0.778145 0.509371 0.105368 0.800823 0.552679 0.095956 0.780882 0.546164 0.124107 0.789432 0.533399 0.156392 0.813785 0.484587 0.259440 0.801277 0.422658 0.331761 0.778867 0.337614 0.367515 0.733784 0.536384 0.223835 0.711991 0.487957 0.264319 0.690897 0.440982 0.307490 0.671005 0.411003 0.339230 0.652487 0.382648 0.373284 0.635566 0.354161 0.407628 0.623754 0.339922 0.388602 0.850944 0.513974 0.166622 0.836975 0.448967 0.169896 0.822430 0.384285 0.175163 0.776374 0.388227 0.164194 0.730228 0.392352 0.153671 0.683826 0.397050 0.144909 0.680772 0.409890 0.168207 0.722134 0.282797 0.405425 0.715525 0.314427 0.338805 0.710058 0.345921 0.271433 0.719576 0.322589 0.229618 0.726928 0.298246 0.187877 0.733267 0.273370 0.146328 0.756066 0.271329 0.125092 0.802286 0.255592 0.384489 0.830182 0.271256 0.315283 0.852383 0.294837 0.247015 0.842418 0.296219 0.198964 0.828517 0.300780 0.152366 0.813321 0.306603 0.106061 0.839915 0.316814 0.118249 0.786783 0.301257 0.486960 
8.300000 0.782348 0.488061 0.077162 0.773939 0.511652 0.109265 0.792997 0.555313 0.094644 0.776966 0.549779 0.125404 0.784981 0.536485 0.157698 0.808564 0.485543 0.260246 0.800480 0.421499 0.332072 0.781589 0.334523 0.368362 0.725167 0.527542 0.218085 0.706031 0.481435 0.262275 0.687424 0.436504 0.308376 0.671135 0.406958 0.342288 0.656500 0.378801 0.378075 0.643765 0.350154 0.414469 0.629228 0.336356 0.397189 0.845873 0.516412 0.168364 0.837113 0.450588 0.173165 0.827695 0.385067 0.180119 0.781467 0.384848 0.168914 0.735235 0.384622 0.157816 0.688873 0.384742 0.147865 0.684382 0.400545 0.169006 0.727168 0.276719 0.405986 0.717120 0.309627 0.340981 0.709942 0.344584 0.276066 0.718505 0.321807 0.233763 0.725962 0.299413 0.191422 0.732228 0.276825 0.149231 0.759778 0.278840 0.134665 0.807162 0.253359 0.385683 0.833055 0.270659 0.316679 0.853355 0.294105 0.248792 0.843790 0.295232 0.201038 0.830986 0.301076 0.154166 0.817667 0.307535 0.107717 0.843575 0.319153 0.120934 0.795605 0.297190 0.486732 
8.332000 0.794906 0.492001 0.073971 0.784004 0.511737 0.107883 0.798434 0.558092 0.097218 0.783007 0.548268 0.127220 0.790860 0.535250 0.159762 0.814143 0.484910 0.263142 0.806496 0.419934 0.334441 0.785882 0.333162 0.371519 0.730559 0.529789 0.225346 0.712208 0.481502 0.267718 0.693652 0.434103 0.311954 0.673063 0.404172 0.343729 0.653752 0.374902 0.376467 0.635849 0.343507 0.408172 0.629045 0.326787 0.388261 0.850736 0.520791 0.172764 0.848686 0.454415 0.177433 0.846362 0.388342 0.183432 0.800431 0.389436 0.170924 0.754320 0.389929 0.159138 0.708119 0.389924 0.148022 0.697978 0.400993 0.170199 0.730534 0.277268 0.410042 0.720260 0.309062 0.343792 0.712983 0.341944 0.278306 0.721125 0.318013 0.236763 0.728279 0.295599 0.194840 0.736926 0.274796 0.152927 0.764378 0.280559 0.139388 0.809647 0.251430 0.389999 0.834985 0.266564 0.320771 0.853687 0.289239 0.252307 0.846032 0.292166 0.204326 0.837472 0.295880 0.156707 0.827263 0.299870 0.109243 0.845354 0.319452 0.125522 0.799208 0.296546 0.490200 
8.368000 0.764550 0.496648 0.076842 0.760765 0.519051 0.110664 0.778385 0.562976 0.095570 0.766466 0.556349 0.127969 0.774250 0.544600 0.161171 0.799399 0.497734 0.266419 0.794586 0.431649 0.336623 0.780017 0.342891 0.371247 0.721807 0.524014 0.204943 0.707248 0.481020 0.254041 0.692365 0.438263 0.303918 0.673518 0.411390 0.339384 0.654599 0.383937 0.373829 0.636728 0.354247 0.407377 0.628203 0.333659 0.392123 0.849859 0.526314 0.180782 0.844810 0.460806 0.169714 0.839354 0.395183 0.159804 0.791863 0.400448 0.159125 0.744348 0.405532 0.159319 0.696841 0.411573 0.161945 0.679870 0.420597 0.180607 0.729686 0.282760 0.410067 0.715742 0.312262 0.343258 0.709260 0.343693 0.276149 0.717787 0.321366 0.233661 0.728750 0.299733 0.191390 0.740673 0.278263 0.149461 0.769663 0.280891 0.138099 0.807797 0.261969 0.387216 0.831817 0.274508 0.317228 0.850788 0.291908 0.247200 0.847617 0.293379 0.198458 0.843940 0.295764 0.149804 0.840366 0.297943 0.101199 0.857513 0.316977 0.119133 0.798479 0.301960 0.487606 
8.400000 0.782737 0.492861 0.078972 0.769282 0.512257 0.112156 0.784962 0.558685 0.103117 0.767049 0.548670 0.131585 0.774981 0.537082 0.164359 0.799760 0.492240 0.268479 0.793956 0.423824 0.337095 0.777548 0.334818 0.372063 0.719584 0.525183 0.209269 0.707968 0.479929 0.256088 0.696596 0.436189 0.303913 0.676805 0.408610 0.336839 0.657421 0.382235 0.371250 0.639122 0.355958 0.406444 0.629547 0.339333 0.388014 0.847101 0.532418 0.185032 0.847477 0.466195 0.177644 0.847930 0.400000 0.171756 0.801366 0.391723 0.166304 0.754784 0.382099 0.164648 0.708225 0.371573 0.164382 0.690935 0.372235 0.184838 0.724356 0.274074 0.406440 0.714750 0.307101 0.341147 0.710066 0.341076 0.276122 0.715359 0.312467 0.237520 0.721809 0.285834 0.198659 0.735572 0.261786 0.161324 0.765736 0.263257 0.153361 0.805943 0.254730 0.391084 0.832582 0.270878 0.322514 0.851200 0.294026 0.254929 0.843208 0.295089 0.206978 0.834739 0.297981 0.159016 0.826193 0.301758 0.111341 0.844301 0.321467 0.127943 0.785670 0.296464 0.490330 
8.436000 0.747391 0.489642 0.100881 0.745685 0.519125 0.128872 0.762096 0.558380 0.102889 0.752286 0.559410 0.136619 0.765454 0.544039 0.166258 0.808330 0.486454 0.259218 0.801632 0.422882 0.332229 0.781093 0.337359 0.373498 0.721118 0.517214 0.213617 0.713531 0.473920 0.263397 0.705585 0.431370 0.313266 0.684402 0.409649 0.348877 0.664137 0.384926 0.383580 0.643783 0.359246 0.416543 0.632047 0.346985 0.395909 0.843915 0.532328 0.173608 0.841992 0.465746 0.173182 0.839229 0.399835 0.174132 0.792453 0.389237 0.170608 0.745307 0.378929 0.172798 0.698369 0.369314 0.177849 0.679630 0.367946 0.197008 0.724950 0.280984 0.411264 0.713439 0.308146 0.344108 0.708151 0.338120 0.277077 0.715511 0.306925 0.240779 0.725127 0.278435 0.203824 0.741738 0.253005 0.168449 0.772223 0.254540 0.161806 0.806601 0.258242 0.397764 0.831621 0.271850 0.327737 0.849295 0.292983 0.258185 0.844700 0.296304 0.209560 0.838447 0.301709 0.161344 0.831044 0.308195 0.113344 0.852642 0.322122 0.130762 0.784603 0.310595 0.495498 
8.468000 0.738550 0.502493 0.095393 0.740354 0.527156 0.127732 0.760671 0.568077 0.107667 0.751322 0.564786 0.141374 0.764958 0.547945 0.169743 0.807871 0.486312 0.258351 0.803532 0.424213 0.332414 0.782213 0.340044 0.374825 0.721618 0.512146 0.206847 0.726661 0.471106 0.258762 0.731268 0.431118 0.311450 0.697157 0.415997 0.340732 0.664479 0.397018 0.370290 0.632300 0.377312 0.399767 0.624574 0.354753 0.387302 0.845441 0.521915 0.168466 0.842401 0.455571 0.174894 0.838863 0.389852 0.183291 0.791923 0.380386 0.179906 0.744834 0.371386 0.182043 0.697768 0.362745 0.185598 0.674591 0.369698 0.197208 0.726541 0.284162 0.413059 0.707805 0.310854 0.346768 0.692009 0.342486 0.281204 0.705643 0.310393 0.247227 0.720058 0.279923 0.213168 0.739462 0.252853 0.179816 0.769378 0.257491 0.172131 0.805639 0.261505 0.403353 0.825815 0.273219 0.332106 0.841996 0.289535 0.261525 0.840092 0.292624 0.212915 0.836971 0.298392 0.164452 0.832440 0.306176 0.116486 0.855896 0.316147 0.134544 0.787219 0.315946 0.497010 
8.500000 0.744360 0.500770 0.104382 0.741395 0.527716 0.134725 0.756793 0.569556 0.112259 0.746566 0.567460 0.145809 0.760106 0.550003 0.173936 0.803125 0.486334 0.261770 0.802631 0.425001 0.335914 0.783409 0.340084 0.375399 0.713296 0.508146 0.217835 0.722293 0.473312 0.273934 0.731048 0.439743 0.330920 0.697632 0.420444 0.358196 0.665901 0.398330 0.386268 0.634866 0.374959 0.413596 0.631845 0.349306 0.406052 0.832953 0.520851 0.168634 0.835264 0.454867 0.177453 0.836851 0.389323 0.188055 0.790689 0.376448 0.186748 0.744085 0.365343 0.191947 0.697419 0.355968 0.199966 0.675651 0.371666 0.202240 0.729646 0.282211 0.412811 0.706167 0.315012 0.350657 0.682285 0.351623 0.291003 0.693046 0.314833 0.260647 0.703168 0.280391 0.229142 0.718812 0.249541 0.196834 0.746105 0.255443 0.182839 0.808580 0.261260 0.401181 0.821953 0.272901 0.328341 0.833238 0.288489 0.255691 0.836244 0.296628 0.207507 0.836915 0.307401 0.159885 0.835538 0.321054 0.112781 0.860543 0.323908 0.130982 0.786600 0.313671 0.497515 
8.536000 0.736873 0.499472 0.099288 0.738715 0.524012 0.131722 0.750009 0.567688 0.110366 0.745403 0.562879 0.144871 0.758505 0.546525 0.173848 0.800471 0.486329 0.264334 0.799915 0.425633 0.338801 0.785813 0.339709 0.377576 0.712227 0.501889 0.214643 0.723159 0.466869 0.270313 0.733430 0.433698 0.327652 0.698941 0.414209 0.355075 0.664812 0.393500 0.382007 0.632385 0.367340 0.406353 0.626704 0.340766 0.406994 0.833654 0.521210 0.172418 0.835758 0.454755 0.177426 0.837229 0.388726 0.184896 0.790761 0.376607 0.185213 0.744189 0.365747 0.191568 0.697782 0.356246 0.200510 0.676876 0.371277 0.208080 0.735432 0.278974 0.415182 0.707944 0.309259 0.352903 0.681949 0.343607 0.293569 0.689058 0.308035 0.260999 0.698829 0.275644 0.227641 0.714441 0.246793 0.193800 0.741686 0.252689 0.179677 0.816207 0.262328 0.402082 0.824452 0.273049 0.328165 0.830097 0.286688 0.254376 0.833836 0.295606 0.206302 0.837501 0.306152 0.158714 0.840469 0.318628 0.111344 0.864867 0.322691 0.130345 0.791276 0.312439 0.499371 
8.568000 0.740186 0.497019 0.100851 0.739124 0.522030 0.132932 0.757185 0.564284 0.112923 0.746894 0.560705 0.146313 0.759738 0.543864 0.174712 0.800498 0.483384 0.263406 0.801238 0.423960 0.338536 0.787242 0.339050 0.378583 0.714724 0.491181 0.205656 0.723020 0.461477 0.264679 0.730579 0.433343 0.324782 0.697098 0.412529 0.352041 0.664165 0.391006 0.379197 0.632120 0.365869 0.405029 0.626575 0.339640 0.408804 0.837582 0.517901 0.172369 0.842399 0.452397 0.183753 0.846142 0.387565 0.197787 0.800660 0.372287 0.193747 0.755218 0.355743 0.195129 0.709760 0.340632 0.198857 0.691022 0.358345 0.206267 0.739308 0.276392 0.415915 0.706792 0.304821 0.355323 0.673818 0.334046 0.295865 0.688745 0.299253 0.264998 0.706858 0.268336 0.232255 0.728418 0.240700 0.198776 0.752087 0.252769 0.182315 0.815960 0.260727 0.402883 0.824159 0.271297 0.329063 0.831290 0.285156 0.255513 0.835691 0.294192 0.207536 0.836501 0.307208 0.160346 0.836052 0.321380 0.113334 0.858995 0.325615 0.133781 0.799750 0.310369 0.499005 
8.600000 0.703713 0.531923 0.097773 0.729941 0.544086 0.126451 0.748642 0.585132 0.105686 0.757825 0.572545 0.137179 0.768221 0.554210 0.166293 0.801954 0.485917 0.255150 0.798699 0.429786 0.333301 0.787301 0.345456 0.379114 0.716966 0.497198 0.198736 0.720908 0.462145 0.255459 0.724444 0.428392 0.313458 0.695283 0.409485 0.347390 0.666045 0.389934 0.380463 0.638869 0.365321 0.411756 0.635104 0.340060 0.420725 0.840721 0.517290 0.164408 0.849763 0.454918 0.185553 0.857845 0.392959 0.208520 0.816482 0.371028 0.199021 0.774250 0.349324 0.194904 0.731551 0.328494 0.192502 0.714239 0.345285 0.204168 0.739864 0.282343 0.417362 0.704675 0.302118 0.355758 0.670575 0.326852 0.294864 0.688603 0.294030 0.263557 0.712208 0.267303 0.230885 0.738615 0.243599 0.197829 0.761139 0.258752 0.182328 0.817798 0.271645 0.413058 0.825786 0.276949 0.339127 0.834060 0.284299 0.265311 0.839417 0.289413 0.216997 0.843505 0.297704 0.168897 0.846339 0.307386 0.120944 0.858020 0.327620 0.141725 0.790913 0.325031 0.501882 
8.636000 0.714227 0.511892 0.119604 0.741289 0.533132 0.141313 0.748247 0.573239 0.111751 0.764054 0.568073 0.142650 0.772299 0.550469 0.172210 0.798443 0.487721 0.264555 0.793608 0.427597 0.339291 0.782387 0.340862 0.377804 0.714296 0.501955 0.206626 0.716663 0.464186 0.261550 0.718360 0.427903 0.318084 0.688796 0.407165 0.350460 0.659386 0.387197 0.382873 0.631098 0.361659 0.412710 0.630401 0.335972 0.421559 0.838115 0.526489 0.175530 0.845042 0.461450 0.187765 0.850799 0.397295 0.202640 0.810830 0.372009 0.196117 0.770204 0.347128 0.194046 0.729315 0.322463 0.193499 0.709635 0.336642 0.205058 0.735659 0.277301 0.415804 0.700624 0.301383 0.355314 0.662540 0.327878 0.298470 0.675902 0.292769 0.267361 0.693035 0.262364 0.234420 0.715499 0.237673 0.200508 0.736130 0.253566 0.183173 0.812060 0.263633 0.402748 0.820413 0.273930 0.328997 0.830106 0.285761 0.255476 0.836445 0.293691 0.207528 0.840704 0.305938 0.160341 0.843759 0.319317 0.113191 0.854890 0.341056 0.132514 0.788108 0.313183 0.499131 
8.668000 0.689440 0.546032 0.122449 0.729157 0.542910 0.130868 0.747108 0.584175 0.109189 0.766490 0.560578 0.126468 0.773523 0.545208 0.157937 0.797348 0.488223 0.256588 0.794685 0.430018 0.333786 0.785313 0.344520 0.377544 0.715772 0.495790 0.192168 0.714507 0.461090 0.248787 0.712839 0.427889 0.306348 0.686464 0.408543 0.341666 0.660613 0.388845 0.377156 0.636503 0.363044 0.410330 0.636831 0.339196 0.423489 0.840564 0.524442 0.169699 0.849475 0.459578 0.181774 0.857578 0.395190 0.195844 0.816350 0.371956 0.189128 0.773936 0.349564 0.190681 0.731238 0.328204 0.195121 0.715073 0.343944 0.209606 0.739101 0.281641 0.417368 0.704429 0.302687 0.355557 0.669498 0.327447 0.295515 0.688409 0.291401 0.268536 0.711414 0.260621 0.239319 0.737327 0.233253 0.209002 0.754397 0.251753 0.190477 0.817139 0.269135 0.406091 0.823833 0.275642 0.331940 0.831009 0.284133 0.257665 0.835805 0.289932 0.209234 0.841346 0.299208 0.161434 0.846343 0.309608 0.113644 0.854797 0.338346 0.123252 0.795605 0.321190 0.499751 
8.704000 0.696286 0.545550 0.118919 0.735796 0.539901 0.126975 0.755590 0.582582 0.110232 0.773938 0.556387 0.124677 0.780324 0.542214 0.156876 0.801285 0.488629 0.258239 0.795405 0.431424 0.335732 0.785676 0.346191 0.379149 0.718352 0.500229 0.197635 0.716271 0.460945 0.251429 0.714258 0.423549 0.306722 0.686886 0.405044 0.341554 0.660365 0.386898 0.376980 0.635027 0.363276 0.410472 0.636343 0.338764 0.422028 0.843330 0.523143 0.169868 0.851671 0.457942 0.180271 0.859390 0.393314 0.193358 0.817823 0.370517 0.188982 0.775174 0.349158 0.191292 0.732362 0.328807 0.196449 0.717125 0.344142 0.212247 0.739577 0.281685 0.416897 0.704167 0.300719 0.355313 0.668160 0.323776 0.294866 0.688685 0.288821 0.267697 0.713846 0.258778 0.238700 0.741538 0.231295 0.209000 0.758623 0.249868 0.190542 0.816585 0.270626 0.407378 0.824569 0.277225 0.333199 0.833099 0.284550 0.259029 0.838465 0.289172 0.210544 0.843439 0.295749 0.162449 0.847834 0.303077 0.114243 0.855675 0.331239 0.125811 0.795819 0.321941 0.500863 
8.736000 0.691768 0.538482 0.123171 0.731519 0.530292 0.126603 0.751127 0.575629 0.120239 0.769421 0.546187 0.125698 0.775189 0.534252 0.158656 0.794918 0.488419 0.263187 0.790844 0.427345 0.337752 0.780472 0.340619 0.377408 0.711870 0.503229 0.201189 0.713416 0.460669 0.251973 0.714887 0.420022 0.304120 0.683880 0.402785 0.335885 0.654202 0.384920 0.368797 0.625331 0.362061 0.399547 0.627090 0.337875 0.411666 0.837485 0.525152 0.175644 0.846233 0.460233 0.187161 0.854472 0.395819 0.201008 0.811960 0.375152 0.194309 0.769302 0.353989 0.194092 0.726538 0.333193 0.195724 0.708131 0.346086 0.210280 0.733080 0.276720 0.413662 0.699591 0.298542 0.351214 0.664895 0.323257 0.290884 0.682897 0.287085 0.263446 0.704047 0.255607 0.234065 0.729134 0.228833 0.203778 0.744345 0.249955 0.186488 0.812115 0.264581 0.404548 0.820222 0.274602 0.330805 0.828523 0.285828 0.257275 0.833899 0.293040 0.209213 0.838283 0.302690 0.161433 0.842190 0.312508 0.113584 0.847623 0.339751 0.127875 0.787415 0.311868 0.498499 
8.768000 0.693443 0.542661 0.125645 0.730290 0.525297 0.126304 0.759516 0.564197 0.115340 0.770822 0.531492 0.121242 0.775442 0.525266 0.156033 0.789850 0.497722 0.268591 0.788365 0.434204 0.341485 0.784579 0.346125 0.381474 0.708236 0.525763 0.210216 0.708262 0.476383 0.254808 0.708400 0.427744 0.300355 0.681093 0.403835 0.332159 0.653943 0.379794 0.363866 0.627817 0.352822 0.394655 0.627205 0.330326 0.409871 0.834646 0.527352 0.179844 0.842519 0.462143 0.189934 0.850240 0.397284 0.201428 0.808925 0.375156 0.194038 0.767412 0.352513 0.190995 0.725786 0.330134 0.189608 0.714338 0.346682 0.207297 0.742389 0.278906 0.418935 0.707907 0.297070 0.356146 0.675148 0.319014 0.293642 0.696012 0.286680 0.263604 0.720691 0.258819 0.232589 0.747068 0.232817 0.201267 0.762606 0.253774 0.184057 0.822314 0.272098 0.406291 0.829222 0.279861 0.332194 0.835707 0.289485 0.258207 0.840062 0.295847 0.209889 0.843376 0.305177 0.161961 0.846129 0.314714 0.113947 0.848348 0.342363 0.128325 0.796010 0.316066 0.501996 
8.804000 0.695145 0.536348 0.128344 0.732841 0.520889 0.127413 0.759900 0.561988 0.119733 0.772874 0.529488 0.122659 0.778478 0.522834 0.157130 0.796532 0.492990 0.268175 0.789267 0.430190 0.340788 0.781642 0.342542 0.379172 0.718595 0.521041 0.205080 0.711994 0.473707 0.251499 0.705146 0.426641 0.298453 0.678646 0.405202 0.332836 0.652831 0.382167 0.365918 0.628413 0.355215 0.398665 0.627895 0.331083 0.411519 0.846478 0.521014 0.181701 0.846973 0.455264 0.191622 0.847350 0.389784 0.202688 0.804576 0.371254 0.193404 0.761759 0.351480 0.188937 0.718698 0.331978 0.186673 0.709501 0.349242 0.204971 0.736181 0.276818 0.414827 0.704847 0.299055 0.351904 0.672822 0.323020 0.288986 0.691765 0.288979 0.259729 0.715119 0.258772 0.229280 0.741141 0.231188 0.198404 0.757599 0.251510 0.181285 0.815493 0.266886 0.404706 0.825520 0.275654 0.331127 0.834131 0.286574 0.257637 0.839565 0.293627 0.209597 0.841906 0.304054 0.161793 0.843063 0.315018 0.114047 0.842051 0.341898 0.130204 0.788449 0.313757 0.500148 
8.836000 0.690861 0.540723 0.124966 0.727886 0.524458 0.129769 0.757019 0.563405 0.118909 0.768519 0.531465 0.127837 0.777159 0.523331 0.161502 0.803463 0.489880 0.270098 0.797603 0.425622 0.341511 0.783252 0.338438 0.378586 0.721977 0.531741 0.222459 0.721942 0.483494 0.268504 0.721560 0.434885 0.314347 0.689635 0.413587 0.343373 0.658164 0.390862 0.371247 0.627503 0.365199 0.398553 0.628874 0.340247 0.409081 0.843318 0.515429 0.177809 0.849602 0.451370 0.194572 0.855852 0.387531 0.211617 0.811218 0.374776 0.201408 0.766512 0.360249 0.193967 0.721625 0.345757 0.187546 0.712030 0.363261 0.205401 0.732661 0.276920 0.414284 0.706475 0.306587 0.351321 0.680763 0.337410 0.288520 0.698378 0.301853 0.260049 0.719916 0.269039 0.230933 0.743388 0.237616 0.201621 0.763311 0.255350 0.185328 0.812056 0.259580 0.401419 0.823593 0.270262 0.328299 0.832614 0.283943 0.255296 0.838517 0.292775 0.207606 0.842912 0.305764 0.160543 0.846480 0.319627 0.113661 0.848047 0.344247 0.133103 0.793604 0.304942 0.498243 
8.872000 0.701061 0.524087 0.126109 0.740735 0.523474 0.135283 0.756852 0.564587 0.112209 0.777180 0.542786 0.130780 0.783886 0.531783 0.164261 0.802969 0.488265 0.271393 0.798174 0.423333 0.343175 0.779848 0.336219 0.381484 0.725161 0.533671 0.220519 0.724237 0.484911 0.265500 0.723162 0.437124 0.311758 0.689289 0.414770 0.337676 0.656353 0.391284 0.363391 0.624469 0.362947 0.387512 0.623463 0.341331 0.404110 0.843795 0.502636 0.177353 0.833180 0.439732 0.196408 0.822877 0.377196 0.215043 0.775773 0.374515 0.208435 0.728024 0.373538 0.206394 0.680250 0.374784 0.207318 0.668464 0.395894 0.218894 0.725883 0.274968 0.412459 0.701179 0.304048 0.348688 0.677259 0.337332 0.286340 0.695434 0.305145 0.254481 0.718033 0.276631 0.222873 0.743698 0.250289 0.191730 0.765510 0.268305 0.178318 0.805711 0.258089 0.410610 0.819431 0.266480 0.337910 0.829898 0.277544 0.265446 0.836873 0.284997 0.217871 0.844925 0.296556 0.171038 0.852308 0.308649 0.124495 0.848931 0.336488 0.139178 0.779633 0.304726 0.502187 
8.904000 0.703182 0.533094 0.123596 0.741324 0.525888 0.135975 0.765944 0.563469 0.114814 0.780786 0.538683 0.134872 0.788276 0.527959 0.168511 0.809670 0.485803 0.276754 0.803047 0.419285 0.346613 0.780560 0.332588 0.382672 0.729763 0.536439 0.238111 0.730152 0.482724 0.277732 0.730785 0.429398 0.318323 0.695179 0.409863 0.343469 0.659849 0.390240 0.368695 0.624593 0.368914 0.392846 0.631231 0.347377 0.407500 0.841624 0.504316 0.180186 0.828743 0.440747 0.194868 0.816309 0.378138 0.212111 0.768581 0.379635 0.208951 0.720399 0.383412 0.209299 0.673270 0.392883 0.215527 0.664283 0.415332 0.227147 0.726104 0.270667 0.411939 0.702884 0.303131 0.349047 0.683013 0.337126 0.286257 0.702052 0.304977 0.254819 0.726229 0.276665 0.223174 0.752862 0.250484 0.191350 0.774133 0.267527 0.176053 0.803727 0.252374 0.407204 0.821006 0.264738 0.335469 0.834745 0.279377 0.263598 0.843497 0.288980 0.216570 0.851633 0.301422 0.169860 0.859340 0.313792 0.123142 0.851997 0.339856 0.138962 0.780403 0.298455 0.502616 
8.936000 0.706492 0.525297 0.120536 0.744770 0.521659 0.133997 0.766426 0.561035 0.112923 0.782825 0.537915 0.133753 0.789411 0.527087 0.167562 0.807034 0.485075 0.276818 0.802652 0.415972 0.344930 0.779995 0.327901 0.380309 0.728942 0.540173 0.238477 0.724087 0.485079 0.275553 0.719625 0.430358 0.313387 0.686063 0.408821 0.339125 0.652677 0.387081 0.365057 0.619315 0.365102 0.390535 0.628401 0.343993 0.404208 0.838248 0.501375 0.179578 0.825480 0.439021 0.198670 0.812857 0.377424 0.218656 0.765163 0.376995 0.216079 0.717016 0.378509 0.217305 0.669779 0.384324 0.223651 0.662635 0.406990 0.236118 0.723431 0.267495 0.409254 0.700278 0.299215 0.346493 0.680157 0.333282 0.284685 0.697927 0.302302 0.251496 0.720746 0.275526 0.218684 0.746790 0.251585 0.186448 0.768151 0.271179 0.174767 0.802349 0.247941 0.406594 0.818673 0.261123 0.335086 0.830887 0.277105 0.264109 0.839230 0.288071 0.217611 0.847469 0.303031 0.171756 0.854890 0.318544 0.126428 0.853146 0.343740 0.145662 0.776848 0.292034 0.499605 
9.000000 0.722752 0.508801 0.107350 0.759600 0.514439 0.123731 0.767776 0.562360 0.113265 0.790186 0.541505 0.130502 0.795579 0.529042 0.163765 0.809618 0.480990 0.269918 0.802239 0.418776 0.343123 0.782764 0.333454 0.382114 0.731693 0.533001 0.230351 0.729581 0.479459 0.270128 0.727503 0.426221 0.311017 0.693939 0.407876 0.339979 0.660963 0.387950 0.368249 0.628266 0.365335 0.395214 0.633210 0.340858 0.405812 0.840830 0.493067 0.172069 0.821500 0.432606 0.192207 0.801882 0.373252 0.214723 0.754595 0.379303 0.212012 0.707169 0.385307 0.212096 0.660099 0.391380 0.215122 0.658053 0.409828 0.234449 0.726796 0.274326 0.412862 0.708010 0.303210 0.346772 0.692474 0.335240 0.281234 0.709742 0.306933 0.245476 0.729125 0.279862 0.210192 0.750400 0.253765 0.175425 0.772396 0.272410 0.163406 0.809500 0.256202 0.413259 0.827357 0.267807 0.341587 0.837712 0.284133 0.269854 0.844782 0.295080 0.222842 0.850418 0.307790 0.176049 0.855488 0.320808 0.129335 0.857188 0.343986 0.150190 0.778564 0.305186 0.503363 
9.032000 0.699848 0.502963 0.109458 0.737870 0.507108 0.123474 0.750697 0.551058 0.103911 0.771428 0.531225 0.124149 0.781058 0.521503 0.157255 0.807767 0.483283 0.264513 0.803325 0.421642 0.337733 0.780075 0.338438 0.377466 0.731261 0.542255 0.232038 0.730848 0.490515 0.274348 0.730527 0.438871 0.317333 0.696464 0.419380 0.344760 0.662363 0.400210 0.372096 0.628674 0.381254 0.399761 0.633220 0.355573 0.405362 0.831137 0.491259 0.163737 0.809834 0.431447 0.183755 0.788676 0.371921 0.205108 0.743179 0.385943 0.203069 0.697696 0.400076 0.201495 0.652633 0.415193 0.201457 0.657336 0.429747 0.223435 0.721890 0.282428 0.408855 0.702797 0.310565 0.341736 0.686929 0.338953 0.273423 0.696625 0.311813 0.233913 0.707921 0.283671 0.195029 0.721018 0.255497 0.156713 0.743600 0.270943 0.141615 0.803193 0.260537 0.410076 0.820880 0.269734 0.337956 0.831264 0.283549 0.266215 0.838848 0.293086 0.219258 0.844693 0.306087 0.172612 0.850140 0.319987 0.126647 0.851980 0.342280 0.149010 0.770598 0.315526 0.499683 
9.100000 0.712949 0.496199 0.105326 0.746608 0.509748 0.123849 0.753851 0.553244 0.100877 0.774515 0.540439 0.126267 0.784176 0.527665 0.158541 0.811437 0.478418 0.261833 0.806656 0.419575 0.337321 0.780428 0.337355 0.377152 0.735212 0.527620 0.216015 0.735249 0.482427 0.265471 0.734943 0.437475 0.315595 0.699877 0.418652 0.342786 0.664993 0.400650 0.370186 0.630885 0.382844 0.398424 0.631326 0.356134 0.396893 0.841630 0.474547 0.163501 0.806982 0.417947 0.168646 0.772080 0.361468 0.174469 0.732393 0.386655 0.183885 0.692686 0.411763 0.195064 0.653335 0.437264 0.207320 0.652417 0.442030 0.233641 0.719969 0.283914 0.408625 0.708661 0.312238 0.339826 0.703578 0.340547 0.270243 0.716355 0.314983 0.230484 0.729568 0.288756 0.190917 0.742322 0.262113 0.151366 0.767497 0.273352 0.136670 0.801839 0.259342 0.410667 0.827165 0.272491 0.341348 0.842336 0.292997 0.271724 0.846326 0.298877 0.223491 0.848751 0.306525 0.175312 0.850448 0.314945 0.127363 0.857635 0.335843 0.149665 0.772574 0.313783 0.499230 
9.132000 0.723026 0.495213 0.088063 0.747242 0.514817 0.114320 0.758612 0.555721 0.088666 0.770249 0.548585 0.121070 0.780227 0.534068 0.152601 0.808101 0.479267 0.253353 0.804310 0.421543 0.330159 0.779462 0.339955 0.374478 0.733318 0.530169 0.206935 0.732905 0.486901 0.257892 0.731912 0.443546 0.309075 0.697080 0.422927 0.335130 0.662197 0.401075 0.360095 0.628614 0.378030 0.384322 0.627916 0.351734 0.389409 0.836700 0.471096 0.154715 0.796810 0.417754 0.151590 0.756575 0.364477 0.148775 0.721055 0.393411 0.162528 0.685833 0.422982 0.176601 0.650521 0.453347 0.189640 0.650943 0.454365 0.216373 0.720163 0.285887 0.408848 0.709296 0.313231 0.340575 0.703322 0.340915 0.271207 0.710882 0.317895 0.228755 0.719049 0.294377 0.186482 0.726977 0.270411 0.144301 0.750255 0.276263 0.124299 0.801040 0.262739 0.408816 0.828797 0.276487 0.340490 0.850362 0.297533 0.272752 0.848118 0.300336 0.224175 0.845512 0.304356 0.175624 0.842546 0.309035 0.127261 0.857651 0.328784 0.146428 0.770401 0.320193 0.497265 
9.164000 0.712874 0.491445 0.090767 0.737330 0.511471 0.116482 0.755161 0.547348 0.087380 0.763637 0.543103 0.121232 0.775297 0.529755 0.152828 0.808421 0.478614 0.254395 0.802845 0.419093 0.329382 0.774372 0.338768 0.370914 0.737215 0.541209 0.220151 0.726013 0.496463 0.268703 0.714884 0.451651 0.317575 0.687112 0.424635 0.345212 0.659457 0.398734 0.373753 0.632161 0.374180 0.403266 0.627023 0.351835 0.389762 0.832193 0.474754 0.153935 0.793176 0.420703 0.149415 0.753817 0.366599 0.144469 0.715171 0.391202 0.157444 0.677380 0.416576 0.170154 0.640568 0.442380 0.183604 0.653302 0.448289 0.206396 0.711832 0.286555 0.400456 0.707180 0.313459 0.330646 0.705624 0.339003 0.259805 0.711450 0.317055 0.216399 0.715947 0.294066 0.173041 0.720189 0.270784 0.129695 0.740774 0.266368 0.106611 0.793661 0.261476 0.407337 0.825940 0.275798 0.341015 0.851384 0.298543 0.275011 0.848320 0.300139 0.226417 0.844157 0.303415 0.177907 0.839612 0.307260 0.129561 0.855790 0.326929 0.147855 0.753330 0.318871 0.492239 
9.200000 0.716404 0.491026 0.088463 0.742638 0.511747 0.111762 0.760701 0.544932 0.079585 0.770395 0.542673 0.113299 0.780561 0.528050 0.144794 0.809116 0.472460 0.245303 0.808557 0.415560 0.322837 0.782101 0.335860 0.368119 0.731356 0.523031 0.206026 0.731692 0.481660 0.258596 0.732295 0.440637 0.312148 0.701525 0.418989 0.341889 0.670858 0.396392 0.370405 0.641326 0.371467 0.398103 0.630459 0.352273 0.382758 0.831895 0.467686 0.144963 0.790621 0.416456 0.135253 0.749140 0.365386 0.125901 0.714651 0.392030 0.145680 0.680318 0.417771 0.166564 0.646241 0.442653 0.188445 0.655965 0.440160 0.213320 0.721004 0.283758 0.400927 0.710953 0.308977 0.330759 0.706424 0.333526 0.258901 0.710122 0.316275 0.212913 0.715376 0.297037 0.167086 0.721047 0.276925 0.120913 0.734964 0.272420 0.093256 0.801176 0.259593 0.406653 0.830800 0.274620 0.339773 0.854003 0.297172 0.273546 0.848454 0.298017 0.225372 0.842557 0.300642 0.176936 0.836604 0.303938 0.128796 0.850356 0.325728 0.146804 0.762916 0.320130 0.490317 
9.232000 0.709087 0.494820 0.080146 0.733105 0.516088 0.105248 0.755839 0.546751 0.073591 0.761407 0.546155 0.108290 0.773405 0.531683 0.139151 0.807202 0.477473 0.238633 0.804202 0.421658 0.316747 0.779620 0.341210 0.362281 0.736552 0.542944 0.208372 0.733457 0.498016 0.257993 0.730053 0.452971 0.308171 0.697425 0.427887 0.333667 0.664835 0.402097 0.358042 0.633237 0.374750 0.381399 0.630466 0.352001 0.367202 0.822310 0.470926 0.136536 0.773886 0.426555 0.124290 0.725201 0.382376 0.112028 0.697269 0.409907 0.139143 0.669588 0.437810 0.165758 0.642070 0.465848 0.191739 0.654823 0.460104 0.214556 0.720576 0.285691 0.393846 0.712836 0.309940 0.323392 0.708174 0.333795 0.251518 0.709235 0.317487 0.205270 0.711151 0.299123 0.159167 0.713728 0.279248 0.113126 0.723398 0.264679 0.087226 0.801121 0.266383 0.402482 0.833787 0.281676 0.337123 0.859824 0.304736 0.272235 0.851578 0.300873 0.224682 0.842783 0.299160 0.176696 0.833510 0.298776 0.129057 0.846672 0.322888 0.144459 0.757338 0.325428 0.484003 
9.300000 0.729896 0.490497 0.039681 0.740829 0.507057 0.075293 0.764269 0.548091 0.060681 0.760040 0.538580 0.094269 0.772746 0.523041 0.124671 0.808701 0.465002 0.222551 0.801360 0.414581 0.304663 0.772758 0.338265 0.355090 0.745262 0.539738 0.199913 0.736726 0.493726 0.247948 0.727636 0.447779 0.296986 0.695348 0.424519 0.324917 0.662749 0.400913 0.351150 0.630944 0.375182 0.376509 0.621557 0.357132 0.358879 0.818405 0.466117 0.120005 0.766769 0.425231 0.109405 0.715550 0.383130 0.099971 0.686991 0.407624 0.129080 0.659649 0.431803 0.158478 0.633963 0.454811 0.189138 0.654857 0.456542 0.205682 0.709411 0.288766 0.387771 0.704180 0.313662 0.317168 0.698120 0.338665 0.246289 0.698237 0.324399 0.199660 0.696016 0.308208 0.153272 0.692924 0.290453 0.107144 0.692720 0.275225 0.079870 0.791429 0.265290 0.400628 0.822510 0.277934 0.334086 0.846871 0.298399 0.267778 0.844721 0.298749 0.219389 0.841613 0.302130 0.170844 0.838375 0.306394 0.122659 0.854675 0.326011 0.141266 0.750000 0.330593 0.477554 
9.332000 0.724989 0.492953 0.034078 0.731778 0.514139 0.068222 0.753751 0.554809 0.050667 0.747266 0.548852 0.084704 0.760702 0.533013 0.114639 0.800060 0.473333 0.210739 0.797706 0.422066 0.292740 0.773108 0.344919 0.345199 0.727692 0.536282 0.182451 0.722699 0.490858 0.231710 0.715908 0.444877 0.281250 0.685711 0.418922 0.310435 0.655920 0.392265 0.337704 0.627240 0.361650 0.364098 0.609842 0.340587 0.363673 0.813160 0.469744 0.108709 0.766445 0.422690 0.103137 0.719528 0.375721 0.098030 0.689047 0.405435 0.119691 0.659113 0.434988 0.141745 0.630196 0.463741 0.165174 0.642733 0.457775 0.187964 0.713074 0.292428 0.379378 0.705453 0.311815 0.307366 0.698745 0.331595 0.234482 0.695010 0.319554 0.187220 0.690090 0.305756 0.139859 0.685150 0.290426 0.092592 0.690479 0.277342 0.064722 0.793451 0.274505 0.393747 0.825537 0.284049 0.327544 0.850069 0.302126 0.261172 0.847657 0.298455 0.212990 0.842782 0.300464 0.164358 0.837361 0.303852 0.116336 0.847480 0.327397 0.134830 0.745272 0.338553 0.466723 
9.368000 0.747022 0.480419 0.023184 0.750385 0.504577 0.055815 0.762932 0.547847 0.035049 0.758850 0.542810 0.069599 0.769593 0.526729 0.100208 0.799283 0.467034 0.198265 0.796950 0.418892 0.282079 0.770874 0.345257 0.338331 0.726438 0.533248 0.174080 0.722609 0.491606 0.226218 0.718626 0.450177 0.278883 0.687341 0.424828 0.304566 0.656705 0.398797 0.329627 0.627304 0.370680 0.354207 0.611937 0.350025 0.347150 0.811379 0.470120 0.095957 0.765396 0.422541 0.088877 0.719478 0.374996 0.082454 0.689709 0.399538 0.110641 0.659986 0.423647 0.139476 0.630382 0.447436 0.168717 0.645526 0.442060 0.190138 0.709523 0.295190 0.373454 0.702137 0.315704 0.301531 0.699208 0.336474 0.229534 0.699073 0.319114 0.184022 0.699848 0.300902 0.138580 0.700612 0.281887 0.093278 0.696996 0.265175 0.067133 0.791365 0.277400 0.390708 0.821362 0.285279 0.323375 0.843930 0.300808 0.254892 0.846112 0.300885 0.206381 0.846208 0.303226 0.157512 0.844670 0.307171 0.108973 0.853140 0.330066 0.128641 0.744612 0.345192 0.460147 
9.400000 0.744140 0.482269 0.008874 0.746487 0.501243 0.044875 0.756624 0.547742 0.031281 0.753106 0.537172 0.064635 0.763978 0.522461 0.096102 0.795072 0.466192 0.196559 0.796212 0.419829 0.281372 0.770600 0.346613 0.338672 0.716792 0.514962 0.155860 0.718824 0.482025 0.213946 0.720290 0.448950 0.272637 0.687602 0.422535 0.297671 0.655108 0.395814 0.321510 0.624493 0.365053 0.345186 0.607675 0.344075 0.349828 0.812144 0.449615 0.096328 0.763848 0.408002 0.076270 0.715206 0.366660 0.056082 0.689848 0.393192 0.086621 0.665530 0.419936 0.117611 0.641992 0.446458 0.149170 0.647418 0.428596 0.168302 0.709435 0.296609 0.374671 0.702334 0.310889 0.301240 0.699532 0.326189 0.228143 0.697376 0.314641 0.180811 0.695050 0.302785 0.133460 0.691697 0.290758 0.086133 0.673061 0.281892 0.062675 0.791822 0.280109 0.392428 0.822241 0.285776 0.325176 0.844086 0.300290 0.256504 0.844308 0.298787 0.208129 0.841703 0.300320 0.159251 0.836985 0.304186 0.110996 0.844555 0.328028 0.130094 0.741750 0.349535 0.459949 
9.436000 0.743655 0.478458 0.004753 0.746900 0.499123 0.039733 0.756310 0.545006 0.023537 0.753797 0.536029 0.057433 0.763352 0.522772 0.089785 0.789314 0.471829 0.193480 0.792478 0.421475 0.276094 0.768846 0.347463 0.333645 0.712306 0.525804 0.153437 0.708714 0.489820 0.209422 0.705631 0.453707 0.265383 0.678511 0.423902 0.290338 0.652216 0.393325 0.315250 0.628062 0.361201 0.340109 0.608973 0.342970 0.338015 0.806624 0.457660 0.093205 0.759092 0.413333 0.079609 0.711039 0.370078 0.065719 0.685572 0.393196 0.099083 0.660282 0.415698 0.133359 0.635296 0.437889 0.168203 0.638752 0.424330 0.191039 0.708866 0.295057 0.368839 0.704620 0.307289 0.294877 0.708487 0.319150 0.221299 0.709193 0.302761 0.175296 0.709247 0.286219 0.129243 0.707377 0.269702 0.082998 0.688268 0.265721 0.058570 0.792044 0.281826 0.387659 0.825392 0.289916 0.322033 0.848570 0.306754 0.254212 0.845627 0.302303 0.206015 0.840788 0.300855 0.157320 0.834890 0.301051 0.108998 0.843406 0.325997 0.126144 0.736962 0.347402 0.454040 
9.468000 0.731838 0.477260 -0.003244 0.737608 0.497065 0.031906 0.744440 0.543567 0.016293 0.745114 0.533620 0.050008 0.756382 0.519071 0.081289 0.788679 0.463451 0.181114 0.792192 0.418247 0.266882 0.769765 0.347368 0.329842 0.707680 0.513331 0.143728 0.709827 0.477017 0.199532 0.711589 0.443066 0.256971 0.681659 0.417764 0.283693 0.652814 0.392221 0.310994 0.625776 0.364818 0.338720 0.613125 0.343118 0.329934 0.803125 0.451845 0.080402 0.754129 0.409594 0.067498 0.704778 0.368555 0.054330 0.681004 0.392147 0.088932 0.656771 0.415553 0.123665 0.632885 0.438899 0.158639 0.632533 0.421317 0.178819 0.710731 0.297386 0.369942 0.703980 0.304890 0.295733 0.706213 0.312600 0.221944 0.707180 0.298051 0.175404 0.709451 0.283585 0.128969 0.710740 0.269057 0.082445 0.686853 0.265581 0.062614 0.792517 0.284409 0.386834 0.825500 0.290407 0.321192 0.847895 0.306093 0.253543 0.844772 0.301516 0.205628 0.838596 0.301906 0.156636 0.830886 0.304891 0.108436 0.841276 0.328112 0.126778 0.740401 0.355505 0.450361 
9.536000 0.715531 0.503400 -0.037059 0.719457 0.510445 0.002892 0.739688 0.555690 0.003523 0.732016 0.537093 0.032429 0.743722 0.523652 0.064295 0.777727 0.470626 0.166105 0.788013 0.424006 0.250708 0.770581 0.350913 0.313195 0.691773 0.518715 0.146024 0.695494 0.482814 0.202528 0.698509 0.447340 0.260257 0.675044 0.419161 0.292598 0.651156 0.390099 0.322657 0.628890 0.358608 0.351925 0.611114 0.342835 0.338967 0.780594 0.470971 0.063557 0.733249 0.427355 0.047267 0.685557 0.384172 0.031312 0.665132 0.404201 0.069767 0.645343 0.423494 0.109054 0.627467 0.442361 0.149068 0.632853 0.419779 0.162377 0.715761 0.298466 0.356385 0.701270 0.313445 0.284391 0.694057 0.328713 0.211588 0.691085 0.315437 0.164840 0.689594 0.301237 0.118063 0.688663 0.286114 0.071447 0.662477 0.275212 0.058352 0.798235 0.287704 0.367977 0.824175 0.296094 0.299374 0.839810 0.312854 0.229968 0.839082 0.313517 0.181568 0.837139 0.317082 0.132677 0.834969 0.321542 0.084280 0.842980 0.344431 0.104299 0.742366 0.350981 0.434972 
9.568000 0.711381 0.491731 -0.034946 0.720434 0.503467 0.003036 0.737488 0.549270 -0.003768 0.735268 0.533664 0.027726 0.744888 0.519226 0.060200 0.774482 0.461482 0.162281 0.773703 0.417515 0.248568 0.763953 0.342777 0.309415 0.689189 0.502479 0.132656 0.688831 0.462739 0.186733 0.686395 0.423487 0.242153 0.663105 0.395169 0.275253 0.639705 0.368045 0.307998 0.617967 0.338246 0.340400 0.605555 0.319082 0.355233 0.795195 0.474391 0.063055 0.753452 0.440689 0.024647 0.711456 0.408468 -0.013608 0.686476 0.417684 0.026418 0.660049 0.425309 0.065996 0.632723 0.431399 0.105137 0.633487 0.412468 0.124153 0.714365 0.284758 0.352921 0.702620 0.296508 0.280248 0.702207 0.311529 0.208579 0.706852 0.302064 0.161153 0.710134 0.292597 0.114070 0.705105 0.280459 0.068252 0.678246 0.267597 0.058780 0.801163 0.282584 0.360249 0.826994 0.293337 0.290704 0.841309 0.309859 0.219281 0.835472 0.303361 0.171284 0.825512 0.301124 0.123553 0.814014 0.300826 0.076212 0.817268 0.326825 0.093659 0.736566 0.340461 0.431472 
9.600000 0.717065 0.485134 -0.034671 0.724903 0.499119 0.002807 0.739504 0.545487 -0.006370 0.737635 0.531327 0.025781 0.747216 0.516924 0.057874 0.775522 0.460601 0.159321 0.776824 0.417909 0.246158 0.765269 0.344914 0.308369 0.690274 0.504296 0.127871 0.691907 0.468340 0.184056 0.693049 0.432707 0.241198 0.668128 0.406306 0.273380 0.643378 0.379424 0.304599 0.620393 0.350030 0.335348 0.606531 0.332750 0.350711 0.794294 0.468369 0.058654 0.751803 0.441450 0.015777 0.708827 0.415726 -0.026967 0.685434 0.421357 0.014604 0.661693 0.426314 0.056186 0.638119 0.430619 0.098074 0.634165 0.412642 0.117551 0.713483 0.290587 0.353378 0.700297 0.301710 0.280784 0.695125 0.315875 0.208216 0.699611 0.302913 0.161492 0.704995 0.289969 0.114876 0.707962 0.275712 0.068339 0.684305 0.259845 0.055514 0.800150 0.283347 0.359791 0.824599 0.293274 0.289963 0.839749 0.309616 0.218747 0.834674 0.304978 0.170504 0.826881 0.302132 0.122351 0.816761 0.301239 0.074602 0.817609 0.327788 0.091394 0.745467 0.345944 0.431581 
9.636000 0.703338 0.520067 -0.061255 0.701947 0.515390 -0.020828 0.727540 0.554921 -0.004368 0.713275 0.530723 0.017051 0.725210 0.517637 0.049344 0.763451 0.464440 0.151029 0.765305 0.421656 0.238107 0.758751 0.349176 0.303890 0.673645 0.498169 0.118684 0.672787 0.454559 0.169113 0.671333 0.411849 0.221230 0.651413 0.386969 0.257805 0.631594 0.363230 0.294544 0.612765 0.338516 0.331590 0.602906 0.321148 0.349644 0.782640 0.475712 0.051687 0.744034 0.487198 -0.000283 0.702518 0.500725 -0.048424 0.683000 0.477312 -0.009813 0.661392 0.451659 0.027540 0.642334 0.425223 0.065140 0.636624 0.406338 0.083439 0.713478 0.289567 0.350858 0.698723 0.292095 0.278488 0.692093 0.301683 0.205740 0.688241 0.307328 0.157390 0.688058 0.315174 0.109528 0.688034 0.320927 0.061465 0.668537 0.302051 0.045809 0.797569 0.293523 0.358468 0.822705 0.302429 0.288572 0.834557 0.318961 0.217908 0.828475 0.312505 0.170300 0.818869 0.309519 0.122275 0.807333 0.308490 0.074951 0.819184 0.333237 0.090122 0.733473 0.355436 0.425800 
9.668000 0.735164 0.505051 -0.074366 0.720251 0.496413 -0.037402 0.711077 0.541732 -0.018755 0.704911 0.511784 -0.001154 0.711424 0.504070 0.033979 0.735496 0.468212 0.145099 0.751978 0.424962 0.231002 0.751779 0.352342 0.298594 0.657758 0.431085 0.090371 0.654862 0.409162 0.153353 0.651691 0.386866 0.216715 0.638086 0.369997 0.260031 0.625338 0.350303 0.302178 0.612446 0.329591 0.344135 0.596590 0.308165 0.349233 0.755252 0.512467 0.054534 0.784364 0.458073 0.029638 0.813637 0.403637 0.005790 0.788124 0.366033 0.019985 0.766807 0.327131 0.038679 0.747070 0.288101 0.058372 0.743741 0.265159 0.045029 0.710285 0.291622 0.347412 0.698427 0.284270 0.274688 0.697142 0.288659 0.200643 0.695302 0.291762 0.151931 0.693936 0.300384 0.103911 0.691320 0.309961 0.056082 0.667248 0.298325 0.040306 0.794181 0.300798 0.354928 0.820708 0.306815 0.285623 0.830551 0.319607 0.214497 0.833581 0.321790 0.166265 0.832437 0.327923 0.117806 0.830970 0.334380 0.070384 0.830527 0.358176 0.091349 0.728860 0.359134 0.420892 
9.704000 0.739736 0.505316 -0.073389 0.718907 0.492874 -0.040562 0.696107 0.534763 -0.025702 0.692780 0.503855 -0.008966 0.701924 0.497809 0.026043 0.736232 0.468665 0.136905 0.749945 0.426955 0.223662 0.752479 0.353166 0.288311 0.652411 0.435333 0.091342 0.653400 0.412601 0.154215 0.653517 0.389658 0.217966 0.639472 0.372984 0.262149 0.626812 0.352719 0.304185 0.614711 0.330759 0.346142 0.602322 0.307633 0.353306 0.748739 0.514562 0.045759 0.771267 0.460013 0.015106 0.793912 0.405356 -0.014444 0.769624 0.367753 0.002604 0.748269 0.329334 0.021924 0.728153 0.290664 0.041792 0.735997 0.271140 0.025243 0.714185 0.288391 0.334838 0.695917 0.283458 0.263342 0.683447 0.289248 0.190248 0.675445 0.293128 0.142227 0.669583 0.303091 0.094558 0.664862 0.314971 0.046863 0.652900 0.334636 0.025672 0.796618 0.302966 0.343188 0.816691 0.313799 0.271773 0.827204 0.329219 0.199594 0.825934 0.326674 0.150824 0.822186 0.325328 0.102233 0.816579 0.325022 0.053788 0.812271 0.350175 0.072053 0.725066 0.353709 0.410302 
9.736000 0.736675 0.509260 -0.078441 0.716274 0.496058 -0.045649 0.693561 0.537531 -0.029683 0.690439 0.506263 -0.013639 0.699023 0.499886 0.021355 0.729868 0.468485 0.132397 0.748743 0.426898 0.218021 0.750995 0.354713 0.284114 0.646271 0.432659 0.088625 0.649639 0.412505 0.152304 0.652739 0.391176 0.216731 0.638283 0.374065 0.261089 0.625662 0.351934 0.302493 0.615501 0.326356 0.343558 0.604643 0.303134 0.353648 0.745095 0.511158 0.039496 0.771026 0.457345 0.009872 0.797317 0.403353 -0.018821 0.772502 0.365738 -0.002919 0.748773 0.327889 0.014001 0.725568 0.290031 0.031612 0.738073 0.270576 0.018136 0.713847 0.290312 0.332265 0.689902 0.282744 0.262998 0.671662 0.286015 0.191369 0.660175 0.287884 0.143937 0.652955 0.295297 0.096199 0.648122 0.304909 0.048349 0.644889 0.332670 0.034252 0.793540 0.304798 0.339883 0.810592 0.314257 0.267486 0.821927 0.326834 0.194550 0.823192 0.325459 0.145560 0.822427 0.325442 0.096888 0.820733 0.325906 0.048081 0.816344 0.350794 0.066452 0.723456 0.357637 0.406090 
9.804000 0.727892 0.527083 -0.079920 0.708811 0.512942 -0.046708 0.698031 0.555127 -0.021572 0.689534 0.522958 -0.009858 0.702311 0.514313 0.023376 0.744180 0.477962 0.130315 0.760181 0.427559 0.211683 0.757068 0.346836 0.266094 0.650404 0.461422 0.099027 0.656119 0.436409 0.160888 0.661640 0.410623 0.223831 0.648875 0.388113 0.266364 0.637593 0.361877 0.305388 0.626763 0.333634 0.344353 0.629563 0.318939 0.367363 0.743008 0.535197 0.043610 0.757957 0.481634 0.007089 0.775968 0.427483 -0.025410 0.769613 0.381233 -0.032264 0.769692 0.333949 -0.033546 0.772242 0.286736 -0.032830 0.798975 0.286110 -0.034099 0.715285 0.279056 0.301904 0.691234 0.296874 0.233415 0.669427 0.323645 0.166107 0.655589 0.340026 0.122207 0.638810 0.362075 0.080859 0.622191 0.385511 0.039414 0.607984 0.406074 0.020501 0.797176 0.286936 0.316149 0.815098 0.304846 0.246326 0.824759 0.326488 0.176764 0.822053 0.328334 0.128239 0.816283 0.333280 0.080006 0.810257 0.338979 0.032089 0.814854 0.367925 0.043368 0.731663 0.334792 0.387907 
9.836000 0.730046 0.510631 -0.099760 0.713398 0.496128 -0.065422 0.694215 0.537446 -0.044311 0.691894 0.505408 -0.029689 0.702711 0.500054 0.004896 0.738792 0.473371 0.115800 0.755155 0.427410 0.198794 0.753969 0.348343 0.252774 0.648137 0.444353 0.083712 0.652759 0.423095 0.146810 0.657013 0.401090 0.211173 0.642823 0.379165 0.252892 0.629601 0.354962 0.292146 0.618921 0.326979 0.330655 0.616635 0.305998 0.347885 0.744987 0.518878 0.022384 0.760620 0.466234 -0.015650 0.778702 0.413043 -0.051481 0.775794 0.365821 -0.057453 0.779009 0.318248 -0.058292 0.784442 0.270885 -0.057245 0.810792 0.268751 -0.052962 0.712964 0.280982 0.290362 0.686178 0.288373 0.220166 0.669740 0.305857 0.148289 0.659711 0.317104 0.101836 0.653504 0.336228 0.056338 0.649241 0.358453 0.011583 0.641195 0.385200 -0.002777 0.798270 0.291826 0.302337 0.809527 0.305929 0.229672 0.813450 0.322314 0.156525 0.807985 0.321099 0.107734 0.801425 0.320457 0.059334 0.794624 0.319858 0.010752 0.800084 0.348992 0.020462 0.734607 0.334461 0.375462 
9.868000 0.722423 0.523628 -0.097824 0.702983 0.507717 -0.065639 0.690656 0.548570 -0.039206 0.682740 0.515774 -0.028963 0.695459 0.508431 0.004565 0.737882 0.474886 0.111754 0.757235 0.428112 0.193892 0.756481 0.349102 0.248888 0.644837 0.448863 0.084576 0.653872 0.427346 0.147415 0.662242 0.405472 0.211968 0.651785 0.385666 0.257218 0.641600 0.364823 0.299869 0.636443 0.339054 0.342001 0.641573 0.322978 0.364043 0.739786 0.526109 0.020547 0.754873 0.475133 -0.020132 0.773075 0.423393 -0.058149 0.775095 0.377861 -0.072207 0.782628 0.331923 -0.082039 0.792313 0.286048 -0.090373 0.817736 0.277650 -0.089911 0.714996 0.281644 0.285778 0.686063 0.293119 0.216910 0.666334 0.313642 0.146706 0.654181 0.326350 0.101140 0.644198 0.345122 0.056264 0.635525 0.365617 0.011543 0.633539 0.392935 -0.003592 0.799664 0.292565 0.300319 0.809882 0.306238 0.227961 0.812572 0.321978 0.155422 0.808775 0.324423 0.106740 0.804222 0.327947 0.058248 0.799514 0.331864 0.009786 0.814324 0.359414 0.010556 0.731026 0.339117 0.370996 
9.900000 0.723550 0.506167 -0.109889 0.702092 0.495992 -0.076704 0.692252 0.540567 -0.056166 0.681509 0.509996 -0.042246 0.693292 0.503729 -0.008282 0.732041 0.474338 0.101047 0.750031 0.429962 0.184902 0.754014 0.353525 0.243572 0.641671 0.443521 0.069109 0.646016 0.418015 0.130924 0.649182 0.393703 0.194730 0.642283 0.375764 0.240568 0.634563 0.359375 0.285262 0.628539 0.341162 0.330085 0.631050 0.322437 0.349760 0.729589 0.529718 0.012517 0.750524 0.481782 -0.028901 0.775258 0.433571 -0.066834 0.779571 0.387333 -0.076724 0.791263 0.341576 -0.081630 0.805896 0.296337 -0.085180 0.823362 0.276930 -0.091101 0.716917 0.284826 0.283157 0.688949 0.283068 0.213461 0.673190 0.293011 0.141536 0.663111 0.299587 0.094207 0.659393 0.313547 0.047547 0.660597 0.331731 0.002437 0.661721 0.362616 0.006962 0.800918 0.304573 0.298396 0.809544 0.313931 0.224804 0.808572 0.325773 0.150564 0.804212 0.327641 0.101613 0.797149 0.331288 0.053399 0.788871 0.335693 0.005121 0.809720 0.358687 0.001771 0.722083 0.346030 0.364365 
9.932000 0.732542 0.497724 -0.111512 0.708518 0.491849 -0.079029 0.696884 0.538600 -0.065081 0.684996 0.510030 -0.048051 0.697989 0.503386 -0.014475 0.737997 0.472402 0.094929 0.758218 0.427196 0.177447 0.762695 0.349900 0.234167 0.642135 0.446793 0.075407 0.652054 0.420417 0.136691 0.661502 0.393196 0.200021 0.655639 0.374246 0.247042 0.649281 0.353657 0.290558 0.647072 0.326454 0.332593 0.646234 0.302048 0.346283 0.733413 0.524526 0.004206 0.746506 0.469803 -0.031509 0.763691 0.414366 -0.062548 0.772448 0.371438 -0.080014 0.788598 0.328373 -0.090173 0.807150 0.285701 -0.097436 0.822531 0.265265 -0.089398 0.728709 0.278088 0.269769 0.699612 0.280828 0.200251 0.682451 0.295689 0.129274 0.671667 0.305110 0.082577 0.665788 0.321733 0.036880 0.663106 0.341309 -0.007865 0.660803 0.371016 0.001649 0.808916 0.301905 0.290677 0.818577 0.314712 0.217949 0.818960 0.328631 0.144280 0.813989 0.327286 0.095344 0.807366 0.329988 0.046978 0.800518 0.332944 -0.001572 0.819083 0.355451 -0.013010 0.725070 0.333185 0.352886 
9.968000 0.731981 0.498403 -0.123005 0.712010 0.491572 -0.088044 0.695428 0.537253 -0.075112 0.689066 0.508496 -0.055497 0.702944 0.501155 -0.022131 0.745341 0.467906 0.087019 0.766471 0.424392 0.170450 0.767926 0.349077 0.230873 0.648297 0.445286 0.072592 0.658648 0.423512 0.135533 0.668481 0.401301 0.200878 0.664075 0.383581 0.249285 0.658631 0.363429 0.293496 0.657483 0.335228 0.335499 0.656595 0.312434 0.352218 0.738854 0.524894 -0.000152 0.751959 0.470549 -0.035831 0.768743 0.415722 -0.066647 0.776252 0.372495 -0.083184 0.790778 0.329177 -0.093085 0.808057 0.286288 -0.100455 0.825473 0.267776 -0.091937 0.729659 0.280817 0.269044 0.701241 0.282688 0.199259 0.685439 0.296283 0.127584 0.675285 0.305023 0.080616 0.669006 0.321191 0.034717 0.665347 0.340336 -0.010204 0.661601 0.369332 0.001606 0.812188 0.299656 0.288458 0.821896 0.310883 0.215798 0.820785 0.324892 0.142611 0.816141 0.327213 0.093841 0.809826 0.331244 0.045566 0.802841 0.336115 -0.002696 0.821745 0.357932 -0.014905 0.747472 0.347669 0.353878 
10.000000 0.741097 0.506530 -0.122725 0.713082 0.499004 -0.094039 0.697394 0.544987 -0.081556 0.684547 0.515666 -0.066815 0.698272 0.506582 -0.034547 0.737902 0.468100 0.071408 0.760964 0.427791 0.156176 0.763426 0.355632 0.220697 0.637937 0.456632 0.055992 0.647041 0.434792 0.118759 0.656522 0.411586 0.182595 0.652183 0.390992 0.227923 0.647209 0.368612 0.270407 0.643503 0.342953 0.312621 0.641822 0.321479 0.330105 0.730218 0.528626 -0.013804 0.746530 0.473053 -0.046611 0.766462 0.416721 -0.073682 0.776697 0.373455 -0.089394 0.793414 0.329861 -0.095628 0.812591 0.286554 -0.098684 0.823195 0.263834 -0.089168 0.725945 0.289703 0.263609 0.696291 0.290842 0.194504 0.673987 0.301052 0.123847 0.659870 0.307526 0.077539 0.648394 0.321320 0.031879 0.640670 0.338807 -0.013072 0.645857 0.368389 -0.003474 0.808258 0.307348 0.278985 0.818525 0.314382 0.205905 0.818607 0.325463 0.132722 0.814963 0.327444 0.084120 0.809415 0.331199 0.035740 0.802616 0.336118 -0.012274 0.822179 0.358771 -0.021178 0.736525 0.361678 0.342421 
10.068000 0.742728 0.495681 -0.155275 0.724378 0.486509 -0.119940 0.701818 0.529596 -0.106827 0.699794 0.500419 -0.086807 0.711599 0.496522 -0.051851 0.747763 0.473290 0.061962 0.767371 0.433750 0.148461 0.770096 0.360590 0.213814 0.652501 0.447467 0.045547 0.653870 0.428962 0.109994 0.656039 0.407887 0.176045 0.648413 0.385279 0.221628 0.642005 0.359042 0.262384 0.638547 0.328970 0.303424 0.638023 0.307518 0.321837 0.748149 0.514872 -0.033746 0.764522 0.471573 -0.082213 0.785363 0.427912 -0.128356 0.784621 0.380754 -0.118912 0.794022 0.335198 -0.105184 0.808775 0.290643 -0.090125 0.818014 0.265988 -0.085106 0.733103 0.294567 0.258464 0.702931 0.288575 0.190122 0.685174 0.295654 0.118097 0.673007 0.300806 0.071070 0.662147 0.315178 0.025266 0.652721 0.332389 -0.020024 0.655280 0.363451 -0.017364 0.816177 0.314214 0.271590 0.823731 0.319880 0.197630 0.817184 0.328590 0.123925 0.812878 0.332741 0.075312 0.807989 0.338538 0.027065 0.804148 0.344609 -0.021359 0.823882 0.364529 -0.035540 0.740049 0.361291 0.335339 
10.100000 0.742380 0.509828 -0.163746 0.727249 0.494401 -0.129035 0.707069 0.534884 -0.105922 0.706052 0.502595 -0.091386 0.717060 0.498261 -0.056160 0.749258 0.473918 0.058528 0.771582 0.430701 0.141948 0.773145 0.356513 0.204338 0.653956 0.448842 0.041087 0.660283 0.433940 0.106069 0.667932 0.416726 0.172886 0.665323 0.396498 0.221101 0.662845 0.373255 0.264432 0.668203 0.343699 0.306576 0.668473 0.328076 0.330922 0.749705 0.517237 -0.035514 0.765766 0.480268 -0.088466 0.784162 0.443388 -0.140274 0.782441 0.397504 -0.127705 0.792261 0.353029 -0.112824 0.806486 0.309789 -0.098573 0.820810 0.288007 -0.104818 0.734582 0.289883 0.244770 0.700576 0.286690 0.177946 0.680884 0.296935 0.107423 0.668248 0.303520 0.060698 0.661871 0.318440 0.014620 0.658918 0.336380 -0.030813 0.667611 0.366377 -0.028907 0.816217 0.307946 0.263846 0.821165 0.317012 0.190746 0.816049 0.326915 0.117497 0.813635 0.333852 0.069177 0.810179 0.341619 0.021088 0.806588 0.349615 -0.027002 0.824210 0.368415 -0.044859 0.750283 0.351104 0.326599 
10.136000 0.743211 0.508106 -0.164621 0.726296 0.495534 -0.129582 0.698178 0.534934 -0.114918 0.700037 0.505168 -0.095693 0.712095 0.501137 -0.060652 0.748406 0.477735 0.053737 0.768349 0.436037 0.138768 0.769242 0.361432 0.201722 0.653123 0.450549 0.039755 0.656809 0.432742 0.104312 0.660141 0.413615 0.171119 0.655571 0.392598 0.218266 0.650175 0.368048 0.260181 0.647409 0.338278 0.301972 0.646847 0.316013 0.319828 0.743733 0.522932 -0.039678 0.758702 0.485922 -0.093024 0.776676 0.448817 -0.144880 0.773554 0.403807 -0.129219 0.782385 0.359859 -0.111330 0.795543 0.316619 -0.093734 0.808925 0.293421 -0.092740 0.731939 0.293770 0.243840 0.701377 0.290611 0.175496 0.681866 0.300347 0.104459 0.669048 0.306988 0.057793 0.659261 0.322897 0.012433 0.652272 0.342153 -0.032209 0.659397 0.372495 -0.030133 0.813284 0.313530 0.259457 0.822435 0.320021 0.185757 0.821204 0.328683 0.111293 0.820724 0.335087 0.062541 0.817942 0.344700 0.014676 0.814014 0.355651 -0.033195 0.821627 0.381179 -0.050373 0.739039 0.361233 0.323044 
10.168000 0.743613 0.496760 -0.188819 0.731238 0.485865 -0.151458 0.729583 0.529930 -0.126371 0.721165 0.499163 -0.110911 0.731495 0.494860 -0.075392 0.761624 0.469554 0.039135 0.776099 0.432560 0.127260 0.770193 0.361010 0.192585 0.663656 0.460060 0.021561 0.658510 0.435581 0.084146 0.653831 0.409098 0.148624 0.648387 0.386861 0.194910 0.643949 0.362150 0.237010 0.643695 0.333433 0.279447 0.644366 0.314653 0.300935 0.777990 0.491428 -0.060827 0.801437 0.429135 -0.061814 0.824903 0.366995 -0.061263 0.809781 0.322202 -0.057834 0.795135 0.277267 -0.054501 0.780622 0.232499 -0.053032 0.780857 0.231875 -0.079798 0.730647 0.292084 0.228332 0.710653 0.292686 0.155994 0.698949 0.306303 0.083581 0.691842 0.315325 0.036089 0.686250 0.335298 -0.008664 0.682401 0.358571 -0.052248 0.672052 0.387711 -0.057328 0.805092 0.317133 0.260244 0.826698 0.324312 0.189924 0.845017 0.329577 0.118379 0.886512 0.306279 0.108533 0.928208 0.283174 0.098688 0.970028 0.260513 0.089154 0.992801 0.280866 0.082664 0.718412 0.361265 0.306300 
10.205000 0.755069 0.504622 -0.196762 0.740536 0.492258 -0.160547 0.739317 0.535135 -0.131977 0.728811 0.504011 -0.118243 0.737958 0.498812 -0.081751 0.760229 0.469495 0.035996 0.771213 0.433474 0.125428 0.768944 0.361792 0.192434 0.661371 0.460288 0.028616 0.660941 0.438127 0.092392 0.660804 0.413498 0.159041 0.655800 0.389988 0.206727 0.649783 0.362722 0.248033 0.649210 0.329571 0.289110 0.648746 0.306213 0.306464 0.775170 0.495252 -0.063261 0.801353 0.434431 -0.070066 0.827890 0.373817 -0.074503 0.814746 0.328601 -0.068535 0.801846 0.283376 -0.061235 0.788045 0.238311 -0.056346 0.782459 0.237490 -0.082519 0.733863 0.291051 0.230524 0.710928 0.288464 0.159647 0.695140 0.300821 0.088097 0.685103 0.309603 0.041081 0.675008 0.332231 -0.001803 0.666399 0.358938 -0.043049 0.658363 0.388831 -0.048322 0.805207 0.320804 0.260521 0.825636 0.327954 0.189784 0.843788 0.333598 0.118341 0.884529 0.310020 0.106683 0.925402 0.286370 0.094917 0.966343 0.263264 0.083548 0.989746 0.282891 0.077454 0.717627 0.356095 0.307176 
10.236000 0.753302 0.505430 -0.203605 0.736703 0.492539 -0.168456 0.730337 0.535555 -0.140919 0.720954 0.503957 -0.127548 0.732933 0.498944 -0.091974 0.765049 0.470510 0.024446 0.783159 0.433327 0.112280 0.777333 0.362189 0.180026 0.663800 0.457392 0.027955 0.661448 0.433332 0.091219 0.659247 0.406470 0.157595 0.654599 0.382151 0.205828 0.650221 0.354221 0.247322 0.650784 0.320994 0.289529 0.653204 0.302828 0.312651 0.769832 0.496579 -0.076028 0.798804 0.436911 -0.082200 0.828722 0.377638 -0.084744 0.814257 0.333277 -0.075029 0.800125 0.289308 -0.062138 0.785260 0.245405 -0.050069 0.775250 0.242279 -0.074697 0.738791 0.293281 0.217089 0.712275 0.291451 0.146618 0.692319 0.304879 0.075694 0.680180 0.313926 0.029210 0.669492 0.337247 -0.013356 0.663065 0.366086 -0.053494 0.660029 0.396081 -0.061917 0.808769 0.324076 0.253202 0.826177 0.328647 0.182251 0.841309 0.331968 0.110638 0.882465 0.307951 0.102362 0.923805 0.284165 0.093153 0.965150 0.261106 0.083917 0.987320 0.281427 0.075864 0.719347 0.351216 0.290441 
10.268000 0.757406 0.502761 -0.219347 0.745461 0.490464 -0.182180 0.751584 0.532129 -0.151976 0.739210 0.501706 -0.138007 0.749518 0.498129 -0.101286 0.776102 0.472902 0.017604 0.787980 0.439165 0.106907 0.780144 0.366134 0.168877 0.677079 0.448776 0.021538 0.672997 0.425899 0.085263 0.668064 0.399962 0.152789 0.662056 0.373838 0.201644 0.656459 0.344455 0.242747 0.654281 0.310702 0.286351 0.655889 0.295851 0.312371 0.786609 0.497166 -0.083300 0.810018 0.435038 -0.089136 0.834125 0.373110 -0.092186 0.816870 0.330322 -0.080684 0.801119 0.287819 -0.065799 0.785028 0.245417 -0.051990 0.771541 0.243790 -0.075052 0.741672 0.294451 0.198775 0.720697 0.296701 0.125843 0.704301 0.315218 0.054233 0.694654 0.327582 0.007913 0.683928 0.355011 -0.032783 0.675893 0.387190 -0.070912 0.667751 0.416294 -0.079354 0.812426 0.323700 0.239606 0.831313 0.335272 0.169451 0.848376 0.344960 0.098310 0.888381 0.318122 0.092209 0.928199 0.290902 0.085629 0.967819 0.263731 0.079069 0.991078 0.283161 0.071788 0.728136 0.346373 0.281843 
10.304000 0.767726 0.502363 -0.216703 0.751702 0.491090 -0.180738 0.753746 0.533816 -0.151712 0.740445 0.503633 -0.138256 0.748844 0.501607 -0.101219 0.769786 0.482465 0.018129 0.778840 0.448511 0.107148 0.775664 0.373783 0.166325 0.673167 0.460298 0.014266 0.675136 0.439897 0.078470 0.676477 0.417495 0.146586 0.672261 0.394948 0.196109 0.666158 0.368356 0.238094 0.662278 0.335370 0.280302 0.662453 0.313718 0.300213 0.787697 0.500789 -0.082933 0.812940 0.439172 -0.086366 0.838396 0.377422 -0.088345 0.820843 0.334094 -0.078428 0.803549 0.291119 -0.066492 0.786357 0.248324 -0.053831 0.771223 0.247990 -0.075902 0.741861 0.298747 0.194797 0.720299 0.298295 0.122532 0.702760 0.314261 0.051048 0.692133 0.325839 0.004744 0.680740 0.354264 -0.034918 0.672230 0.387949 -0.071461 0.666985 0.417301 -0.081327 0.810072 0.330108 0.234345 0.828915 0.344089 0.164135 0.848735 0.357729 0.094027 0.886907 0.328322 0.086871 0.924893 0.298624 0.079872 0.962667 0.268731 0.073094 0.988633 0.285605 0.069068 0.733262 0.358801 0.283448 
10.336000 0.770310 0.501967 -0.224572 0.755121 0.490939 -0.188177 0.756359 0.534240 -0.159791 0.744008 0.503959 -0.145575 0.752865 0.501660 -0.108564 0.773134 0.482222 0.011308 0.782296 0.448757 0.100968 0.782443 0.374640 0.162157 0.675101 0.462169 0.010836 0.675377 0.438143 0.074245 0.675080 0.411010 0.141514 0.669525 0.385714 0.190933 0.662895 0.356615 0.232283 0.660953 0.321139 0.274679 0.662319 0.304523 0.299718 0.787606 0.503983 -0.089746 0.813835 0.442916 -0.094608 0.840641 0.382000 -0.096561 0.824375 0.338603 -0.085347 0.809055 0.295708 -0.070512 0.793588 0.253125 -0.055386 0.777920 0.251444 -0.077019 0.750922 0.299838 0.193395 0.728565 0.304706 0.121570 0.709417 0.323878 0.051373 0.697444 0.336428 0.005659 0.682766 0.361721 -0.034816 0.669833 0.391129 -0.073473 0.663269 0.419739 -0.084476 0.819675 0.334197 0.230863 0.837562 0.350990 0.161166 0.853033 0.365127 0.090097 0.889170 0.333489 0.082710 0.925359 0.301809 0.075588 0.961687 0.270544 0.069007 0.988468 0.286094 0.065301 0.731989 0.349257 0.275051 
10.372000 0.772874 0.511669 -0.271716 0.769778 0.500549 -0.232608 0.749421 0.541039 -0.211180 0.757719 0.511794 -0.193141 0.758183 0.509369 -0.156452 0.762761 0.489348 -0.039569 0.753930 0.468668 0.055501 0.775199 0.418470 0.137934 0.695959 0.446167 -0.104469 0.682635 0.433554 -0.040398 0.669355 0.421727 0.024033 0.673947 0.374709 0.025149 0.678731 0.327312 0.025852 0.683955 0.280215 0.025518 0.693154 0.284013 0.000740 0.814484 0.502444 -0.126798 0.838126 0.441401 -0.114351 0.861203 0.380339 -0.101379 0.831166 0.343357 -0.096620 0.801736 0.306296 -0.091631 0.772668 0.269589 -0.086642 0.752051 0.286618 -0.088318 0.753452 0.374571 0.210749 0.702022 0.321543 0.207794 0.647748 0.272625 0.205062 0.659605 0.283773 0.251475 0.671684 0.293427 0.297923 0.682907 0.302574 0.344459 0.653921 0.301318 0.332744 0.835616 0.385095 0.191882 0.796044 0.368155 0.132417 0.759240 0.346518 0.070406 0.809370 0.338969 0.068659 0.858875 0.345596 0.059048 0.905715 0.362346 0.049659 0.887641 0.381375 0.031207 0.790364 0.457668 0.255620 
10.404000 0.778586 0.519048 -0.273117 0.776506 0.505471 -0.234719 0.753897 0.543483 -0.211048 0.764059 0.513811 -0.194850 0.766693 0.509761 -0.158557 0.775792 0.486195 -0.042762 0.764273 0.468964 0.052150 0.781345 0.420071 0.134679 0.692235 0.472627 -0.097900 0.680656 0.450648 -0.035857 0.668973 0.428404 0.026691 0.675052 0.381391 0.034448 0.681581 0.334555 0.040271 0.688259 0.287614 0.045230 0.696256 0.283195 0.019875 0.816747 0.506016 -0.135364 0.836437 0.444651 -0.118881 0.855843 0.383436 -0.101758 0.837273 0.340110 -0.096835 0.818892 0.296778 -0.091885 0.800096 0.254029 -0.086698 0.775725 0.264670 -0.090044 0.756895 0.378466 0.207833 0.704260 0.326997 0.203733 0.648579 0.279399 0.200963 0.663757 0.287348 0.247328 0.678846 0.292983 0.293287 0.692019 0.299667 0.338993 0.662312 0.302288 0.329299 0.839207 0.387914 0.191404 0.802821 0.370004 0.129508 0.767685 0.346532 0.066639 0.817371 0.337760 0.067040 0.866952 0.341727 0.059356 0.914363 0.354911 0.050146 0.897517 0.372643 0.029459 0.783477 0.458303 0.253407 
10.436000 0.764295 0.517113 -0.286178 0.766338 0.508933 -0.246304 0.750275 0.551601 -0.226060 0.760127 0.523430 -0.207317 0.765304 0.518549 -0.171643 0.781838 0.492177 -0.057599 0.790656 0.461220 0.034063 0.760527 0.431722 0.122156 0.698149 0.488860 -0.116425 0.688975 0.478476 -0.051258 0.679957 0.468372 0.014175 0.678553 0.421694 0.006865 0.677844 0.374832 -0.002285 0.679462 0.329239 -0.013391 0.680499 0.339056 -0.038297 0.826263 0.486394 -0.150212 0.836797 0.426352 -0.123419 0.847245 0.366459 -0.095971 0.816751 0.331517 -0.085865 0.785857 0.297651 -0.074315 0.754519 0.265868 -0.061401 0.735618 0.284871 -0.062075 0.712214 0.381181 0.175589 0.724755 0.319457 0.217229 0.739385 0.258717 0.257341 0.706584 0.277073 0.288835 0.675285 0.295153 0.320422 0.644692 0.312918 0.352309 0.643470 0.283096 0.342918 0.760655 0.438226 0.208676 0.805909 0.398392 0.164542 0.850105 0.357278 0.122295 0.839452 0.339243 0.166915 0.829635 0.320602 0.211352 0.821412 0.302105 0.256043 0.849096 0.303969 0.241793 0.662482 0.465382 0.191573 
10.472000 0.759774 0.493915 -0.293498 0.750052 0.496941 -0.254039 0.755716 0.545485 -0.245976 0.745628 0.522291 -0.221520 0.756293 0.515672 -0.187627 0.789488 0.482010 -0.079433 0.803199 0.454137 0.011696 0.779630 0.434295 0.102913 0.696406 0.471066 -0.120258 0.693941 0.460107 -0.054574 0.691263 0.449749 0.011638 0.691947 0.403396 0.002451 0.692435 0.357063 -0.008077 0.691222 0.311378 -0.019832 0.674548 0.319608 -0.039023 0.814113 0.484114 -0.179677 0.826709 0.424306 -0.153083 0.839104 0.365182 -0.124765 0.808575 0.331413 -0.110695 0.778150 0.299160 -0.093914 0.747658 0.268397 -0.077117 0.728284 0.284236 -0.086599 0.721894 0.408633 0.164028 0.688604 0.343392 0.185463 0.662823 0.276256 0.206872 0.663013 0.296734 0.251346 0.665554 0.316727 0.295672 0.671103 0.335775 0.340138 0.650720 0.313526 0.332033 0.802793 0.431445 0.186783 0.812020 0.358947 0.172410 0.814839 0.285890 0.160041 0.787780 0.293775 0.200500 0.759665 0.301422 0.240123 0.729677 0.309310 0.279020 0.736182 0.287571 0.300657 0.726467 0.508549 0.183380 
10.504000 0.764428 0.494882 -0.290381 0.748150 0.502277 -0.253779 0.759199 0.550091 -0.247633 0.741537 0.530451 -0.224445 0.754266 0.522428 -0.191794 0.793079 0.484713 -0.087462 0.808282 0.456291 0.002961 0.782134 0.434089 0.092278 0.697440 0.482950 -0.123708 0.694303 0.478558 -0.057315 0.691529 0.474643 0.009512 0.686711 0.427658 0.005651 0.682158 0.380506 0.000753 0.678063 0.333692 -0.005221 0.670847 0.339614 -0.030248 0.815090 0.484865 -0.188709 0.830002 0.426951 -0.159295 0.844881 0.369286 -0.128919 0.813588 0.335985 -0.116001 0.781908 0.304364 -0.100947 0.749879 0.275168 -0.084820 0.731519 0.294138 -0.089581 0.721375 0.412141 0.151308 0.686846 0.349490 0.176623 0.659061 0.285441 0.202477 0.660625 0.303130 0.247982 0.663075 0.320141 0.293797 0.667737 0.335539 0.339942 0.654517 0.308700 0.330893 0.804849 0.423293 0.175866 0.811691 0.349412 0.170414 0.808577 0.275404 0.164258 0.778343 0.283067 0.202132 0.750025 0.289791 0.241737 0.724285 0.295815 0.283507 0.724511 0.276871 0.308801 0.734889 0.507082 0.179096 
10.536000 0.781356 0.496817 -0.302713 0.767843 0.500576 -0.264438 0.773737 0.549152 -0.255988 0.760723 0.526500 -0.232338 0.770083 0.519077 -0.197995 0.797732 0.483116 -0.088389 0.811355 0.450456 0.001133 0.788329 0.429502 0.091915 0.703058 0.485468 -0.125273 0.698076 0.477972 -0.059254 0.693425 0.470842 0.007362 0.689304 0.423563 0.010722 0.685789 0.375971 0.012119 0.684101 0.328505 0.011823 0.684262 0.330158 -0.014997 0.821411 0.488650 -0.188555 0.834974 0.430166 -0.159467 0.848703 0.371784 -0.130177 0.818086 0.336447 -0.122335 0.787736 0.301393 -0.114430 0.756801 0.268761 -0.104861 0.737860 0.287628 -0.107083 0.729414 0.414205 0.154410 0.687626 0.355470 0.175080 0.652491 0.293594 0.196476 0.659504 0.311463 0.241395 0.665876 0.329344 0.286490 0.672832 0.345769 0.331940 0.658149 0.319247 0.324346 0.813920 0.413219 0.173950 0.811165 0.339283 0.164798 0.801173 0.266447 0.154476 0.773663 0.279679 0.192735 0.748392 0.290993 0.233069 0.724959 0.300692 0.274987 0.724930 0.282278 0.300384 0.757472 0.505564 0.184545 
10.568000 0.763171 0.533370 -0.297170 0.745678 0.516959 -0.264230 0.762014 0.546826 -0.228287 0.740707 0.519311 -0.223160 0.753787 0.511954 -0.190449 0.794762 0.475704 -0.086274 0.809903 0.452032 0.005909 0.787816 0.421923 0.094586 0.699963 0.464538 -0.124551 0.696787 0.462738 -0.058047 0.692984 0.461598 0.008657 0.687109 0.414387 0.009832 0.682834 0.366951 0.010933 0.679041 0.319491 0.012109 0.683504 0.318464 -0.014222 0.814078 0.477898 -0.187748 0.829180 0.418593 -0.161407 0.844244 0.360016 -0.133208 0.806173 0.333922 -0.120966 0.768181 0.309544 -0.105882 0.730479 0.287216 -0.088721 0.717974 0.310720 -0.085998 0.730270 0.409685 0.159642 0.686584 0.354288 0.188505 0.649525 0.295258 0.216443 0.662141 0.299679 0.263748 0.672252 0.306199 0.310742 0.681183 0.313285 0.357635 0.667711 0.287545 0.345921 0.815426 0.388694 0.170094 0.798615 0.320951 0.144355 0.772729 0.254868 0.121055 0.758442 0.264356 0.167015 0.744839 0.274288 0.213139 0.734021 0.285985 0.259087 0.737366 0.272097 0.286538 0.780045 0.487395 0.200378 
10.600000 0.771374 0.533988 -0.310607 0.756410 0.516422 -0.276981 0.769151 0.549132 -0.241681 0.751505 0.519328 -0.235402 0.761898 0.512628 -0.201339 0.792595 0.478792 -0.092231 0.810868 0.447669 -0.002928 0.791402 0.419727 0.086629 0.696732 0.474048 -0.127333 0.695101 0.471337 -0.060805 0.693675 0.469087 0.006170 0.689627 0.422500 0.015295 0.685833 0.375695 0.023419 0.682604 0.328915 0.031080 0.688220 0.312913 0.010279 0.812131 0.485356 -0.193417 0.828852 0.427438 -0.165049 0.845892 0.369926 -0.136097 0.813127 0.336699 -0.128561 0.780687 0.304163 -0.120297 0.747406 0.276627 -0.107512 0.731778 0.298375 -0.106108 0.736497 0.410827 0.153947 0.695342 0.355489 0.182911 0.659787 0.297019 0.211036 0.667408 0.304635 0.258824 0.673061 0.312619 0.306399 0.676669 0.321558 0.353924 0.663096 0.296290 0.341512 0.819667 0.387812 0.162804 0.809091 0.314975 0.150586 0.791255 0.243421 0.140486 0.772439 0.260598 0.182405 0.754502 0.277639 0.224922 0.739601 0.294833 0.267571 0.755985 0.281152 0.290497 0.781688 0.484756 0.194615 
10.636000 0.769008 0.535330 -0.305729 0.755808 0.514495 -0.273311 0.766144 0.545717 -0.236478 0.750966 0.514284 -0.232288 0.761817 0.508926 -0.198540 0.793714 0.479030 -0.089769 0.811784 0.452255 0.000326 0.787900 0.423696 0.087842 0.698656 0.465285 -0.126118 0.695932 0.465445 -0.059570 0.694009 0.466273 0.007433 0.687615 0.419187 0.008181 0.681411 0.371961 0.008213 0.675382 0.324760 0.008045 0.686173 0.317705 -0.015451 0.813721 0.479973 -0.191463 0.827081 0.419729 -0.166109 0.840354 0.360131 -0.139032 0.805595 0.330043 -0.126125 0.770933 0.301157 -0.111588 0.736468 0.275385 -0.094423 0.722994 0.298277 -0.091008 0.729512 0.415249 0.152468 0.692747 0.358469 0.185925 0.663121 0.298078 0.219210 0.666242 0.295736 0.267984 0.670082 0.292708 0.316755 0.673089 0.289607 0.365523 0.653736 0.270879 0.349682 0.812917 0.387947 0.163155 0.802962 0.315831 0.145415 0.783671 0.245500 0.130839 0.765969 0.260023 0.174450 0.749893 0.274342 0.218798 0.737111 0.289703 0.263331 0.753725 0.275865 0.285886 0.785231 0.489197 0.192917 
10.668000 0.771266 0.532015 -0.313281 0.759490 0.512924 -0.279197 0.772161 0.545762 -0.243807 0.756856 0.514766 -0.237051 0.766654 0.508618 -0.202530 0.796397 0.475585 -0.092436 0.811675 0.447952 -0.001681 0.788785 0.423006 0.087638 0.702904 0.459618 -0.129526 0.701323 0.462450 -0.063001 0.698774 0.466364 0.004030 0.692150 0.419418 0.002651 0.686114 0.372170 -0.000031 0.681675 0.324982 -0.003159 0.686902 0.323507 -0.029479 0.818416 0.481929 -0.192927 0.833298 0.422357 -0.166635 0.848022 0.363439 -0.139016 0.812094 0.333408 -0.129826 0.776600 0.304082 -0.119571 0.741202 0.278190 -0.106033 0.727182 0.300787 -0.102794 0.731279 0.416581 0.153089 0.696211 0.360246 0.188800 0.668188 0.300794 0.224271 0.671190 0.295730 0.272821 0.674178 0.290611 0.321390 0.676987 0.285530 0.369953 0.657230 0.264348 0.358267 0.814196 0.391124 0.164752 0.806760 0.318748 0.147889 0.791738 0.247329 0.132908 0.774733 0.260136 0.177063 0.759099 0.272814 0.221777 0.746200 0.286176 0.266877 0.763774 0.272470 0.288774 0.788226 0.492640 0.190897 
10.704000 0.748446 0.551988 -0.313183 0.736152 0.528596 -0.282139 0.767327 0.542288 -0.246028 0.741972 0.518183 -0.242103 0.753885 0.512353 -0.208453 0.789459 0.480525 -0.100054 0.810160 0.452345 -0.010381 0.789879 0.420355 0.078140 0.691843 0.470903 -0.127996 0.694342 0.467114 -0.061541 0.696880 0.464011 0.005632 0.693099 0.416852 0.010100 0.689535 0.369371 0.011947 0.686486 0.321979 0.012193 0.690285 0.321613 -0.014511 0.804001 0.487984 -0.202345 0.823786 0.429403 -0.177767 0.843645 0.371431 -0.152101 0.815874 0.335029 -0.140425 0.788599 0.299499 -0.127238 0.760994 0.268512 -0.109341 0.744243 0.288558 -0.103339 0.735808 0.413378 0.146866 0.698700 0.357718 0.182989 0.668661 0.298124 0.218704 0.669876 0.294573 0.267545 0.671603 0.291279 0.316517 0.673155 0.288498 0.365502 0.650217 0.269076 0.357042 0.816647 0.379624 0.150051 0.803717 0.306964 0.138177 0.783973 0.235549 0.128422 0.768471 0.251896 0.171795 0.754768 0.268255 0.215772 0.744980 0.284912 0.260463 0.763215 0.269324 0.280465 0.799829 0.478857 0.188300 
10.736000 0.760542 0.541562 -0.319126 0.746141 0.519904 -0.287771 0.763492 0.545556 -0.249139 0.743880 0.516481 -0.246595 0.757113 0.508824 -0.214087 0.798782 0.472713 -0.110417 0.814412 0.448431 -0.018400 0.790319 0.419937 0.070530 0.702921 0.459737 -0.145776 0.702486 0.463717 -0.079179 0.701039 0.468772 -0.012479 0.690154 0.422965 -0.007788 0.680744 0.376394 -0.004612 0.673225 0.329662 -0.003011 0.677537 0.329731 -0.029501 0.811766 0.484550 -0.212425 0.828103 0.427905 -0.181557 0.844237 0.372703 -0.148487 0.814156 0.338262 -0.136145 0.784282 0.304822 -0.121946 0.753883 0.274657 -0.104707 0.737653 0.295303 -0.099421 0.733375 0.415654 0.137322 0.697538 0.360111 0.175855 0.669931 0.300531 0.213952 0.671978 0.297115 0.262795 0.673012 0.294534 0.311825 0.672289 0.292897 0.360813 0.648438 0.280713 0.344713 0.814197 0.381691 0.144557 0.803408 0.308746 0.134140 0.785506 0.236366 0.127428 0.768690 0.254207 0.169830 0.754995 0.272354 0.213287 0.745282 0.292037 0.256578 0.764180 0.274680 0.274227 0.804079 0.480418 0.179119 
10.768000 0.770008 0.532564 -0.319326 0.754235 0.514210 -0.286558 0.768890 0.544618 -0.250226 0.749806 0.515489 -0.245493 0.761726 0.507771 -0.212479 0.799792 0.473274 -0.106951 0.814510 0.442745 -0.016805 0.790426 0.418595 0.073116 0.704809 0.470009 -0.144948 0.701751 0.467038 -0.078480 0.697498 0.464830 -0.011777 0.688632 0.418895 -0.004147 0.680438 0.372401 0.002184 0.673178 0.325830 0.007083 0.677644 0.323991 -0.019293 0.819087 0.481057 -0.208211 0.831865 0.423061 -0.177935 0.844106 0.366252 -0.145603 0.814979 0.331143 -0.131745 0.786266 0.296728 -0.116537 0.757335 0.264750 -0.099216 0.740559 0.285283 -0.095383 0.732900 0.415261 0.139164 0.699442 0.359296 0.177898 0.673449 0.299841 0.216118 0.674457 0.295262 0.264858 0.675974 0.290360 0.313594 0.676402 0.285805 0.362298 0.650530 0.278638 0.346322 0.813324 0.385034 0.149992 0.809211 0.310640 0.143156 0.799059 0.237008 0.139239 0.777912 0.255467 0.179536 0.760645 0.273756 0.221850 0.746397 0.292493 0.264462 0.766460 0.274906 0.280794 0.798441 0.488128 0.175823 
10.804000 0.746336 0.531568 -0.322188 0.737323 0.517625 -0.284965 0.748525 0.556658 -0.256512 0.736133 0.526095 -0.244226 0.751171 0.516696 -0.212634 0.799197 0.473355 -0.113100 0.814464 0.445385 -0.022156 0.789364 0.419999 0.067342 0.703740 0.465594 -0.148408 0.701560 0.469349 -0.081943 0.697448 0.474313 -0.015323 0.686636 0.429022 -0.006066 0.676659 0.383209 0.002408 0.668005 0.337102 0.010016 0.673251 0.333504 -0.015956 0.816463 0.475924 -0.214814 0.830029 0.418667 -0.183420 0.843190 0.362566 -0.149707 0.811302 0.330301 -0.134688 0.779381 0.300072 -0.116584 0.747497 0.273115 -0.095501 0.732011 0.294707 -0.092085 0.731814 0.417905 0.133639 0.696580 0.363268 0.173122 0.670272 0.303787 0.211403 0.671317 0.295228 0.259664 0.674418 0.285687 0.307744 0.677014 0.276489 0.355894 0.648829 0.275364 0.342498 0.811253 0.383354 0.142941 0.802839 0.309292 0.135693 0.787578 0.236335 0.131444 0.770184 0.255506 0.173006 0.755372 0.274591 0.215688 0.744964 0.294003 0.259151 0.765798 0.273302 0.270240 0.796890 0.487444 0.171424 
10.836000 0.747902 0.545027 -0.316629 0.736282 0.524143 -0.283658 0.739684 0.558590 -0.248444 0.729463 0.525401 -0.243055 0.744584 0.516884 -0.211615 0.792446 0.477087 -0.112009 0.808996 0.447568 -0.022095 0.785289 0.421766 0.066916 0.698382 0.473513 -0.153074 0.700300 0.468652 -0.086676 0.702077 0.464744 -0.020035 0.687628 0.419923 -0.019180 0.674235 0.374341 -0.018456 0.661908 0.328959 -0.018968 0.667117 0.331879 -0.044733 0.816747 0.473886 -0.212363 0.828532 0.416670 -0.180113 0.839928 0.360000 -0.146280 0.806406 0.329165 -0.131962 0.772219 0.301431 -0.113842 0.738092 0.278796 -0.091735 0.724067 0.301468 -0.091964 0.728661 0.419493 0.133757 0.694744 0.363652 0.171254 0.666747 0.304405 0.207734 0.670534 0.291751 0.254945 0.674316 0.278994 0.301946 0.676405 0.266736 0.348998 0.647450 0.274876 0.340520 0.807940 0.383663 0.141651 0.799896 0.309913 0.130247 0.785189 0.236909 0.124521 0.768503 0.255238 0.167095 0.753134 0.273916 0.210322 0.743752 0.293029 0.253389 0.767571 0.272721 0.253089 0.794313 0.487822 0.171757 
10.872000 0.749073 0.536698 -0.314512 0.734309 0.521339 -0.279830 0.737978 0.560277 -0.249858 0.725314 0.528830 -0.240788 0.743094 0.518061 -0.211901 0.798278 0.473614 -0.120190 0.812011 0.440235 -0.031136 0.785639 0.417061 0.057733 0.703422 0.482095 -0.160363 0.699934 0.467412 -0.095502 0.696493 0.453641 -0.030433 0.685395 0.408596 -0.024844 0.675482 0.362307 -0.019956 0.666251 0.316302 -0.017621 0.664571 0.320319 -0.044024 0.817653 0.476008 -0.221757 0.828410 0.420390 -0.186762 0.838715 0.365885 -0.149893 0.807154 0.333679 -0.134605 0.775157 0.305471 -0.113854 0.743401 0.281538 -0.089039 0.731287 0.305189 -0.085345 0.726585 0.415361 0.122300 0.689743 0.360700 0.158706 0.658957 0.302601 0.194721 0.664259 0.296846 0.243024 0.669478 0.290697 0.291304 0.673535 0.284416 0.339507 0.644349 0.289504 0.329580 0.806514 0.383094 0.135107 0.797982 0.309692 0.122560 0.782555 0.237624 0.114085 0.768933 0.253944 0.158584 0.755866 0.270023 0.203442 0.745480 0.286338 0.248151 0.767634 0.264404 0.246258 0.789634 0.486402 0.160832 
10.904000 0.746625 0.535926 -0.308386 0.724171 0.526528 -0.275808 0.735167 0.563744 -0.245782 0.713112 0.537452 -0.238401 0.732576 0.527876 -0.210243 0.793318 0.485819 -0.120901 0.808945 0.452711 -0.031623 0.785753 0.424634 0.057655 0.698934 0.496226 -0.163417 0.696071 0.484663 -0.097902 0.693963 0.473296 -0.032503 0.688189 0.426390 -0.030859 0.682188 0.378965 -0.029399 0.676825 0.332059 -0.029070 0.665978 0.336494 -0.053014 0.815115 0.478131 -0.221813 0.826023 0.421539 -0.188469 0.836733 0.365737 -0.153081 0.807245 0.332956 -0.135007 0.776912 0.304388 -0.111864 0.746545 0.280937 -0.084656 0.734481 0.303783 -0.077700 0.728784 0.419417 0.124014 0.692019 0.364133 0.159826 0.662155 0.304791 0.195105 0.666970 0.297800 0.243344 0.671073 0.290865 0.291691 0.674487 0.283764 0.339963 0.649636 0.278039 0.321910 0.811021 0.388079 0.132697 0.798689 0.315797 0.116067 0.779901 0.245604 0.101653 0.770044 0.262834 0.146632 0.760357 0.279430 0.191803 0.753926 0.294426 0.237698 0.776970 0.273423 0.235312 0.789818 0.487545 0.165373 
10.972000 0.666282 0.545159 -0.268041 0.701193 0.536506 -0.248877 0.733931 0.561893 -0.275969 0.742133 0.542332 -0.247919 0.754762 0.533089 -0.215341 0.793379 0.491910 -0.111653 0.808560 0.453876 -0.024408 0.785593 0.426159 0.064640 0.702610 0.505220 -0.157060 0.697354 0.484974 -0.093788 0.692741 0.465029 -0.030235 0.689962 0.418412 -0.022288 0.687531 0.371518 -0.014056 0.685180 0.324700 -0.006121 0.673776 0.323234 -0.030152 0.822486 0.480473 -0.210024 0.836178 0.424634 -0.176159 0.849570 0.368981 -0.141302 0.820689 0.334336 -0.125645 0.790920 0.301823 -0.107477 0.760748 0.271765 -0.087019 0.752540 0.290968 -0.070268 0.727622 0.417892 0.129922 0.692168 0.360826 0.164932 0.663628 0.299898 0.199285 0.670967 0.288448 0.246374 0.677475 0.277531 0.293842 0.683192 0.266887 0.341430 0.651948 0.266674 0.340734 0.811727 0.392488 0.140416 0.800259 0.322676 0.115149 0.779666 0.253959 0.096043 0.766185 0.264554 0.142530 0.753455 0.275569 0.189248 0.746854 0.287943 0.235652 0.769749 0.267341 0.230646 0.783582 0.493120 0.169668 
11.004000 0.667409 0.549104 -0.253677 0.702940 0.530250 -0.247104 0.734470 0.559507 -0.271916 0.743793 0.530616 -0.254204 0.756682 0.521832 -0.221767 0.797522 0.483126 -0.118615 0.812935 0.446820 -0.030591 0.792973 0.426217 0.061195 0.707521 0.487860 -0.168509 0.701836 0.475946 -0.103225 0.696361 0.464346 -0.037816 0.689981 0.422787 -0.015893 0.684114 0.380918 0.005869 0.678894 0.339091 0.027347 0.675052 0.327487 0.003471 0.829769 0.481263 -0.216525 0.838079 0.423770 -0.183841 0.846183 0.366448 -0.150503 0.827395 0.326310 -0.132638 0.807867 0.287110 -0.113374 0.787807 0.249114 -0.092632 0.775106 0.265075 -0.075288 0.737080 0.419655 0.128265 0.704639 0.363201 0.166351 0.674992 0.305478 0.204177 0.680752 0.290985 0.250575 0.686835 0.276197 0.296888 0.693020 0.261260 0.343082 0.663419 0.251810 0.339875 0.818990 0.401829 0.140519 0.817723 0.328675 0.125940 0.811899 0.255377 0.115979 0.790632 0.269692 0.158142 0.770822 0.284106 0.201353 0.756250 0.299376 0.244986 0.779878 0.278789 0.243677 0.793270 0.502060 0.159942 
11.068000 0.665730 0.560766 -0.256356 0.697304 0.536305 -0.248172 0.734850 0.560637 -0.269623 0.738267 0.530161 -0.252427 0.752494 0.521957 -0.220239 0.798586 0.484103 -0.118364 0.813881 0.449531 -0.029242 0.794185 0.428857 0.063338 0.708977 0.483891 -0.169376 0.701595 0.480257 -0.103289 0.694159 0.477317 -0.037212 0.684021 0.432992 -0.024487 0.674567 0.388149 -0.011640 0.665658 0.343244 0.000432 0.669681 0.337301 -0.025312 0.831155 0.480894 -0.215989 0.838908 0.423015 -0.183957 0.846171 0.365785 -0.150328 0.822779 0.327940 -0.132643 0.798593 0.292024 -0.111805 0.774122 0.257054 -0.089592 0.760064 0.273419 -0.073705 0.739805 0.425828 0.131924 0.708089 0.370322 0.171594 0.675054 0.315935 0.212315 0.676932 0.295133 0.256567 0.678333 0.275076 0.301334 0.679115 0.255805 0.346368 0.649227 0.264855 0.345218 0.818230 0.400499 0.142012 0.821848 0.326140 0.137334 0.825207 0.251759 0.132473 0.799109 0.265180 0.171460 0.773444 0.278911 0.210632 0.748558 0.292875 0.250218 0.770695 0.271745 0.256579 0.801493 0.504545 0.161456 
11.100000 0.656684 0.556359 -0.250000 0.688732 0.532738 -0.241339 0.726480 0.562311 -0.254118 0.729967 0.529814 -0.241264 0.746134 0.521333 -0.210420 0.797467 0.483017 -0.112895 0.812302 0.450656 -0.023688 0.790529 0.427504 0.066150 0.705147 0.484382 -0.159104 0.700212 0.480631 -0.092832 0.695070 0.477857 -0.026530 0.688231 0.431871 -0.020140 0.682158 0.385044 -0.013526 0.676117 0.338417 -0.008721 0.677446 0.341065 -0.035035 0.823411 0.478551 -0.212791 0.830647 0.420900 -0.179976 0.837482 0.364193 -0.145259 0.804563 0.333107 -0.129851 0.771674 0.304589 -0.110253 0.739253 0.276906 -0.089277 0.732180 0.296701 -0.072937 0.733169 0.420015 0.131437 0.699350 0.363092 0.165934 0.668593 0.304601 0.200991 0.673303 0.290581 0.247826 0.679405 0.276181 0.294006 0.684298 0.262125 0.340326 0.654748 0.268674 0.332609 0.816443 0.399666 0.144746 0.812831 0.326950 0.128256 0.802425 0.254157 0.115611 0.781062 0.268036 0.157656 0.761139 0.282891 0.200652 0.745831 0.299987 0.242512 0.767552 0.277511 0.242689 0.785201 0.499189 0.167822 
11.136000 0.666730 0.550721 -0.249102 0.700523 0.527979 -0.247441 0.735674 0.562099 -0.253644 0.741704 0.527753 -0.249248 0.754223 0.519145 -0.216634 0.793599 0.477444 -0.113739 0.812060 0.443726 -0.025490 0.792915 0.420832 0.065782 0.701674 0.472598 -0.160345 0.695914 0.471201 -0.094008 0.690505 0.470688 -0.027577 0.685830 0.424402 -0.018732 0.681110 0.377809 -0.009899 0.676428 0.331229 -0.001680 0.672638 0.328912 -0.028000 0.821170 0.471326 -0.212836 0.829079 0.413637 -0.180304 0.836558 0.356779 -0.145749 0.803249 0.326163 -0.129961 0.769599 0.299220 -0.108909 0.736140 0.274477 -0.085300 0.732973 0.294146 -0.067381 0.737683 0.413124 0.133268 0.702319 0.357496 0.170233 0.668449 0.301162 0.208015 0.671194 0.287604 0.255200 0.674519 0.274874 0.302454 0.677539 0.262971 0.349936 0.648811 0.273699 0.343993 0.820299 0.393875 0.143866 0.816457 0.319823 0.135837 0.808360 0.245935 0.129963 0.785329 0.263158 0.169583 0.763229 0.280484 0.209922 0.743566 0.298300 0.250134 0.766866 0.277796 0.254284 0.791422 0.495537 0.164358 
11.168000 0.663301 0.554175 -0.246164 0.699200 0.535310 -0.242161 0.730700 0.570464 -0.257524 0.740318 0.538465 -0.246606 0.755166 0.527668 -0.215590 0.801314 0.482858 -0.116935 0.819251 0.443774 -0.030454 0.800323 0.421873 0.061981 0.709029 0.496907 -0.160437 0.712241 0.488787 -0.094374 0.715733 0.480774 -0.028334 0.700189 0.437251 -0.016929 0.683747 0.393754 -0.005445 0.668919 0.350207 0.005521 0.664540 0.346447 -0.020554 0.824614 0.478777 -0.217029 0.834809 0.421619 -0.184178 0.844975 0.364438 -0.151214 0.824399 0.324391 -0.135502 0.803460 0.284645 -0.119654 0.781955 0.246086 -0.102300 0.772230 0.260767 -0.082142 0.747511 0.419172 0.131926 0.711574 0.364840 0.170360 0.674458 0.311422 0.209277 0.675448 0.291053 0.253676 0.677647 0.270966 0.298409 0.679236 0.251833 0.343446 0.653058 0.268376 0.339302 0.824652 0.392247 0.139848 0.822644 0.317908 0.137407 0.821256 0.243531 0.135994 0.796169 0.259426 0.174838 0.772023 0.275609 0.214171 0.748713 0.292136 0.253919 0.773004 0.276263 0.265184 0.813085 0.495050 0.161332 
11.204000 0.661202 0.568151 -0.247492 0.688438 0.537854 -0.246286 0.731025 0.562984 -0.247089 0.728388 0.527952 -0.246125 0.742002 0.519526 -0.214322 0.784619 0.480125 -0.113859 0.805907 0.445199 -0.026814 0.788829 0.421615 0.064326 0.694832 0.482874 -0.167191 0.694341 0.479818 -0.100675 0.693987 0.477420 -0.034379 0.682111 0.431984 -0.028991 0.672082 0.385560 -0.023081 0.667330 0.338758 -0.018013 0.678445 0.338102 -0.042144 0.816666 0.472763 -0.211819 0.825198 0.414657 -0.180394 0.834046 0.357036 -0.148212 0.801415 0.325400 -0.135281 0.769286 0.295901 -0.118633 0.737887 0.271522 -0.096426 0.730346 0.293626 -0.083712 0.735182 0.414493 0.132886 0.696563 0.359826 0.167083 0.662163 0.302763 0.201743 0.666919 0.289375 0.248706 0.672857 0.275454 0.295171 0.678939 0.260833 0.341342 0.649051 0.268397 0.336350 0.819862 0.392996 0.140742 0.809617 0.319798 0.131943 0.792594 0.247365 0.126325 0.772420 0.267446 0.166393 0.752926 0.287875 0.207049 0.737567 0.309031 0.247219 0.756160 0.283913 0.248113 0.791540 0.495008 0.164282 
11.236000 0.655832 0.563590 -0.238228 0.684146 0.534527 -0.242451 0.725583 0.561338 -0.245345 0.724372 0.526250 -0.247285 0.737328 0.519523 -0.214800 0.779677 0.483249 -0.112732 0.804623 0.451304 -0.025646 0.789776 0.424907 0.064884 0.693971 0.477517 -0.172868 0.697993 0.477409 -0.106350 0.701573 0.478428 -0.040151 0.687179 0.434574 -0.031287 0.674021 0.389761 -0.022061 0.664666 0.344149 -0.014508 0.673607 0.343025 -0.039409 0.819131 0.469356 -0.207040 0.828559 0.411161 -0.175933 0.838102 0.353266 -0.144014 0.800380 0.326192 -0.134300 0.763151 0.301154 -0.120305 0.726910 0.280279 -0.100677 0.723090 0.302029 -0.085895 0.737145 0.413855 0.133624 0.701909 0.356079 0.166097 0.671109 0.296310 0.198696 0.673745 0.284085 0.245961 0.676590 0.271630 0.293218 0.680104 0.258104 0.340178 0.649329 0.262457 0.337106 0.822044 0.394868 0.140208 0.816446 0.321415 0.130223 0.804572 0.247887 0.124261 0.782290 0.266123 0.164393 0.761053 0.285103 0.204365 0.743772 0.305756 0.243872 0.763297 0.281302 0.244106 0.792746 0.494565 0.168230 
11.268000 0.668200 0.560255 -0.244654 0.697434 0.532086 -0.240990 0.738090 0.558969 -0.248973 0.737912 0.524487 -0.242269 0.748300 0.515808 -0.209064 0.782764 0.473800 -0.105098 0.807096 0.443616 -0.017021 0.794568 0.421569 0.075311 0.695960 0.455938 -0.159734 0.693583 0.463368 -0.093495 0.691020 0.471761 -0.027484 0.680660 0.426244 -0.034989 0.671245 0.380334 -0.043145 0.662849 0.334530 -0.051883 0.674526 0.337779 -0.075794 0.816283 0.481271 -0.202043 0.829981 0.422021 -0.174577 0.843820 0.363269 -0.146261 0.812136 0.328806 -0.139091 0.780778 0.295347 -0.129681 0.749071 0.266368 -0.114312 0.738362 0.286549 -0.100387 0.744607 0.416023 0.146484 0.704944 0.361963 0.178305 0.666714 0.306893 0.209990 0.671213 0.289878 0.255524 0.675649 0.272489 0.300800 0.679995 0.254796 0.345906 0.654181 0.253134 0.328364 0.825832 0.391600 0.151347 0.821320 0.317758 0.141991 0.815092 0.244045 0.132630 0.792121 0.258828 0.173287 0.769676 0.273686 0.214274 0.747409 0.288887 0.255301 0.770105 0.270035 0.265608 0.807426 0.495261 0.174714 
11.304000 0.655243 0.561579 -0.254688 0.685376 0.542668 -0.234776 0.724063 0.572095 -0.244596 0.725801 0.542995 -0.224886 0.743002 0.531599 -0.195047 0.797798 0.484385 -0.100809 0.817051 0.451740 -0.011943 0.797346 0.419770 0.076849 0.700419 0.493706 -0.129532 0.695625 0.464039 -0.069856 0.690286 0.434113 -0.009899 0.689644 0.392276 0.014202 0.688504 0.350636 0.037679 0.686952 0.308773 0.061278 0.693386 0.290360 0.042911 0.812130 0.490140 -0.203032 0.828342 0.433706 -0.171863 0.844190 0.378085 -0.138900 0.833645 0.336716 -0.117873 0.822276 0.297785 -0.092871 0.810107 0.262078 -0.064191 0.798685 0.279223 -0.047087 0.742256 0.408322 0.143665 0.696221 0.353937 0.166026 0.653545 0.296824 0.187600 0.665273 0.285796 0.233784 0.676527 0.274457 0.280022 0.689530 0.263091 0.325340 0.660397 0.267091 0.314836 0.823689 0.381539 0.150825 0.811478 0.308058 0.150495 0.793436 0.235326 0.150593 0.769116 0.258999 0.185588 0.747633 0.283198 0.222423 0.730506 0.307753 0.259504 0.751621 0.286128 0.268442 0.802658 0.481257 0.185477 
11.336000 0.676521 0.553804 -0.260437 0.707191 0.532708 -0.243896 0.744950 0.564518 -0.249375 0.747422 0.532741 -0.234565 0.760625 0.522328 -0.202828 0.801949 0.479886 -0.101666 0.821861 0.437276 -0.016888 0.808655 0.411456 0.075620 0.706147 0.497703 -0.135379 0.700840 0.465450 -0.077327 0.695357 0.433173 -0.019221 0.692716 0.393617 0.007418 0.690051 0.354004 0.033820 0.687382 0.314321 0.060171 0.693228 0.294210 0.043451 0.817522 0.489926 -0.203420 0.829091 0.430865 -0.175508 0.840441 0.372888 -0.145649 0.833768 0.330555 -0.125352 0.826693 0.290349 -0.101109 0.819022 0.252798 -0.073319 0.812176 0.268747 -0.052936 0.758896 0.404032 0.147140 0.709413 0.354059 0.172501 0.661089 0.302893 0.196857 0.672447 0.288579 0.242107 0.684125 0.273571 0.287102 0.695889 0.257975 0.331852 0.667336 0.261303 0.319655 0.838258 0.379654 0.151234 0.824512 0.306951 0.159996 0.809266 0.234545 0.167753 0.784182 0.259816 0.201090 0.761355 0.284319 0.236641 0.739123 0.308456 0.272867 0.759476 0.287328 0.284066 0.821136 0.479747 0.179376 
11.372000 0.662684 0.536742 -0.265291 0.697223 0.524362 -0.247611 0.723594 0.566117 -0.248269 0.734546 0.535361 -0.235320 0.747337 0.526480 -0.203142 0.786940 0.485869 -0.101068 0.811330 0.448753 -0.015584 0.798229 0.421533 0.075525 0.691952 0.478571 -0.141643 0.688580 0.461723 -0.077288 0.685243 0.445455 -0.012682 0.685574 0.401267 0.004492 0.686073 0.357003 0.021948 0.686759 0.312880 0.039498 0.693906 0.295027 0.020970 0.805920 0.492111 -0.202700 0.818613 0.432855 -0.175383 0.830741 0.375474 -0.144594 0.820505 0.334044 -0.123808 0.810866 0.295741 -0.097773 0.801455 0.261310 -0.067491 0.794584 0.279041 -0.048660 0.747723 0.412165 0.146096 0.702419 0.359100 0.173358 0.659441 0.304064 0.200814 0.668113 0.287261 0.246013 0.676389 0.271525 0.291416 0.685972 0.257182 0.336982 0.657862 0.264731 0.325576 0.829660 0.387738 0.149679 0.818826 0.315050 0.161786 0.804141 0.243319 0.173124 0.778557 0.268542 0.206324 0.753263 0.292655 0.240573 0.728497 0.316258 0.275852 0.748582 0.297334 0.291047 0.812132 0.488796 0.178940 
11.404000 0.669369 0.514815 -0.251512 0.709616 0.514312 -0.245250 0.720903 0.561983 -0.252658 0.743873 0.536683 -0.244427 0.755428 0.524537 -0.212817 0.789218 0.473871 -0.112807 0.812423 0.434975 -0.027144 0.799524 0.409626 0.065477 0.692361 0.480951 -0.148882 0.690167 0.457354 -0.086736 0.688436 0.434332 -0.024360 0.688038 0.392419 -0.002652 0.687496 0.350449 0.019675 0.686766 0.308590 0.041979 0.688854 0.296705 0.018163 0.804569 0.488751 -0.214147 0.816215 0.431140 -0.183202 0.827184 0.375485 -0.149424 0.816180 0.334083 -0.129384 0.805309 0.295526 -0.104994 0.793960 0.261988 -0.075404 0.791248 0.279729 -0.055583 0.749254 0.404406 0.136966 0.702766 0.354393 0.169981 0.660043 0.301384 0.203749 0.665006 0.285071 0.249927 0.669845 0.270536 0.296369 0.675409 0.257384 0.342939 0.648395 0.264513 0.328896 0.832395 0.376686 0.139329 0.817284 0.305864 0.157199 0.794696 0.237046 0.173942 0.772040 0.262028 0.209609 0.748983 0.287051 0.245030 0.725787 0.312392 0.280601 0.742744 0.294065 0.299512 0.816093 0.480284 0.166968 
11.472000 0.675642 0.511604 -0.258249 0.715291 0.509150 -0.249263 0.729430 0.556116 -0.256310 0.750457 0.529802 -0.246345 0.759452 0.521268 -0.212831 0.785944 0.483012 -0.105584 0.807060 0.440883 -0.020706 0.794096 0.415113 0.071952 0.691758 0.482339 -0.150193 0.693689 0.461996 -0.086907 0.695616 0.442440 -0.023523 0.693896 0.398508 -0.006880 0.692546 0.354481 0.010960 0.691346 0.310741 0.029131 0.696393 0.296183 0.007397 0.808454 0.495350 -0.205987 0.817380 0.435891 -0.178093 0.825918 0.378433 -0.147562 0.817395 0.336557 -0.127976 0.809718 0.297474 -0.104275 0.801888 0.264571 -0.074149 0.797926 0.282538 -0.054773 0.743947 0.410021 0.143544 0.703548 0.356719 0.178794 0.667694 0.300189 0.213446 0.673048 0.280588 0.257979 0.677237 0.262849 0.303351 0.679227 0.246903 0.349408 0.652152 0.257658 0.338074 0.825866 0.380717 0.145609 0.817039 0.307872 0.159866 0.801100 0.236522 0.172812 0.777098 0.261960 0.206959 0.754752 0.286484 0.242963 0.735688 0.310525 0.281493 0.749910 0.285954 0.295429 0.813891 0.483345 0.173958 
11.504000 0.680564 0.511359 -0.257969 0.719559 0.511174 -0.246238 0.732185 0.558487 -0.254484 0.753605 0.533677 -0.241871 0.761266 0.523683 -0.208395 0.783093 0.481646 -0.101563 0.804506 0.435827 -0.019162 0.794632 0.408785 0.072728 0.690180 0.489219 -0.147080 0.690608 0.457295 -0.088713 0.691107 0.425958 -0.030196 0.691200 0.383706 -0.009636 0.691994 0.341305 0.011748 0.693350 0.299119 0.033111 0.698703 0.288303 0.009298 0.808264 0.498801 -0.200602 0.816366 0.437952 -0.175423 0.823911 0.378669 -0.147824 0.814599 0.335626 -0.131122 0.805702 0.295525 -0.108962 0.796142 0.262096 -0.078675 0.795853 0.282108 -0.060683 0.749432 0.407070 0.147588 0.708036 0.356147 0.184220 0.669936 0.302691 0.219936 0.678924 0.282727 0.263630 0.686571 0.264799 0.308283 0.692943 0.248225 0.353392 0.665547 0.259015 0.342873 0.826658 0.368233 0.142853 0.808901 0.295820 0.141707 0.785070 0.225027 0.143247 0.772652 0.248818 0.184453 0.760439 0.273232 0.225533 0.750516 0.298454 0.265958 0.762331 0.273633 0.280718 0.826193 0.471673 0.175450 
11.568000 0.671455 0.530276 -0.230479 0.711641 0.524745 -0.234471 0.725567 0.569456 -0.250546 0.746926 0.542063 -0.245108 0.760119 0.529942 -0.214104 0.797625 0.479897 -0.114500 0.818434 0.441483 -0.028457 0.799872 0.411777 0.061195 0.698694 0.497152 -0.137127 0.695054 0.481345 -0.072506 0.691775 0.466293 -0.007523 0.686806 0.420695 0.003225 0.683614 0.374446 0.014205 0.682198 0.328201 0.024478 0.690115 0.324339 -0.000755 0.801180 0.492795 -0.217101 0.808430 0.433564 -0.187566 0.815575 0.376230 -0.155341 0.821403 0.335239 -0.132514 0.827681 0.296924 -0.106250 0.833570 0.263332 -0.074876 0.831892 0.280975 -0.054849 0.752941 0.415971 0.135004 0.706524 0.367700 0.169412 0.664408 0.314454 0.201985 0.671411 0.291629 0.244737 0.677383 0.270625 0.288568 0.683057 0.251051 0.332946 0.655984 0.266540 0.331008 0.820178 0.360318 0.128376 0.794716 0.289849 0.127144 0.762650 0.222740 0.128792 0.755120 0.247068 0.170918 0.748231 0.271443 0.213213 0.743812 0.295630 0.255472 0.748837 0.265317 0.261297 0.843230 0.458933 0.168006 
11.600000 0.673884 0.522767 -0.243452 0.713933 0.516500 -0.239290 0.731617 0.557388 -0.260364 0.750723 0.531442 -0.246230 0.764000 0.520653 -0.214607 0.798625 0.475457 -0.110540 0.821848 0.438046 -0.024647 0.808290 0.409010 0.065889 0.699599 0.498575 -0.122770 0.701233 0.481110 -0.058405 0.703064 0.464014 0.006616 0.691949 0.418914 0.017622 0.682061 0.373387 0.027654 0.673227 0.327559 0.037099 0.684838 0.321424 0.013762 0.794626 0.489010 -0.213519 0.801638 0.429099 -0.185731 0.809534 0.371817 -0.154409 0.816164 0.330905 -0.132089 0.824568 0.293242 -0.105707 0.833130 0.259870 -0.074811 0.836303 0.277834 -0.055255 0.763427 0.411991 0.140758 0.715619 0.365258 0.172866 0.673582 0.311923 0.202480 0.681338 0.290731 0.245867 0.685931 0.271386 0.290388 0.690015 0.252501 0.335142 0.662069 0.265334 0.340719 0.834355 0.360128 0.133678 0.807936 0.290039 0.134824 0.774194 0.224214 0.138905 0.765297 0.251653 0.178992 0.755904 0.279208 0.219241 0.751599 0.304958 0.259755 0.765501 0.276889 0.260520 0.850809 0.455992 0.173903 
11.636000 0.673820 0.522378 -0.237998 0.714375 0.519375 -0.240706 0.725350 0.562524 -0.262590 0.748485 0.537807 -0.253165 0.761537 0.526783 -0.221749 0.796622 0.481954 -0.119284 0.819789 0.436656 -0.037964 0.809337 0.408114 0.052382 0.700553 0.514054 -0.136694 0.701120 0.478653 -0.080106 0.702021 0.443497 -0.023186 0.695671 0.402207 -0.001042 0.689209 0.360746 0.021207 0.683275 0.319320 0.043051 0.685943 0.307288 0.019315 0.795686 0.486980 -0.222752 0.800438 0.429894 -0.188722 0.805801 0.374053 -0.153142 0.810205 0.334162 -0.127828 0.815773 0.295538 -0.101340 0.821436 0.259025 -0.072811 0.823872 0.275605 -0.051964 0.769193 0.412384 0.129659 0.718266 0.370868 0.164043 0.669461 0.326346 0.197678 0.679238 0.303416 0.239751 0.688646 0.280248 0.281711 0.697884 0.256723 0.323610 0.674487 0.271693 0.337904 0.834455 0.357464 0.119171 0.800369 0.291124 0.113638 0.763466 0.226868 0.109317 0.757782 0.247582 0.153244 0.752965 0.267516 0.197679 0.750388 0.286018 0.242681 0.766600 0.259105 0.242325 0.861999 0.454312 0.155174 
11.668000 0.678465 0.525096 -0.247180 0.719212 0.524747 -0.246688 0.728417 0.573250 -0.249339 0.752353 0.547540 -0.247673 0.765306 0.533285 -0.217575 0.796588 0.476690 -0.118872 0.819337 0.439398 -0.033038 0.807278 0.415630 0.058674 0.700789 0.512608 -0.130231 0.696816 0.483525 -0.070353 0.693870 0.454832 -0.009998 0.686718 0.410483 0.004513 0.681475 0.365733 0.019765 0.677929 0.321062 0.035308 0.690440 0.301093 0.022814 0.788454 0.484709 -0.222084 0.793082 0.426904 -0.189502 0.799592 0.371135 -0.154793 0.805317 0.331273 -0.130183 0.814065 0.293978 -0.103518 0.823209 0.260623 -0.073237 0.828188 0.278783 -0.054260 0.762723 0.421385 0.133571 0.714281 0.375409 0.166583 0.670464 0.324096 0.195594 0.686588 0.299419 0.234647 0.700287 0.275917 0.274279 0.715190 0.253689 0.313460 0.685608 0.255907 0.323208 0.835054 0.371909 0.128858 0.803167 0.306474 0.112661 0.763679 0.244686 0.103268 0.759442 0.262209 0.149662 0.757482 0.279522 0.196782 0.759431 0.296817 0.242423 0.763567 0.267592 0.232257 0.850307 0.468757 0.163533 
11.704000 0.695834 0.485575 -0.251364 0.729453 0.506738 -0.242469 0.724266 0.546083 -0.272779 0.751006 0.540911 -0.250623 0.764117 0.528845 -0.219698 0.798777 0.480610 -0.118925 0.821675 0.435580 -0.036945 0.815884 0.414213 0.056364 0.703138 0.513835 -0.138975 0.693887 0.479088 -0.082843 0.685110 0.444478 -0.026322 0.683506 0.405559 -0.053465 0.682368 0.366516 -0.080524 0.681548 0.327606 -0.107358 0.707058 0.332012 -0.114167 0.798582 0.485017 -0.222404 0.804379 0.427963 -0.188551 0.811527 0.371623 -0.154348 0.817382 0.331335 -0.130106 0.825591 0.291599 -0.106207 0.834229 0.252874 -0.081475 0.854182 0.265458 -0.068819 0.775465 0.417412 0.133567 0.735157 0.368663 0.172359 0.694574 0.321020 0.211972 0.700808 0.292924 0.251375 0.706658 0.265301 0.291063 0.712476 0.237589 0.330692 0.695406 0.248367 0.354527 0.847166 0.376853 0.128830 0.833873 0.303650 0.129916 0.820911 0.230320 0.132784 0.809899 0.251981 0.175386 0.798694 0.274172 0.217823 0.788388 0.296450 0.259717 0.808779 0.272922 0.258830 0.858167 0.478960 0.153690 
11.736000 0.706617 0.483195 -0.258200 0.725083 0.509372 -0.233105 0.731629 0.548142 -0.262944 0.741354 0.546662 -0.229195 0.754536 0.532259 -0.198730 0.792079 0.473305 -0.102118 0.812851 0.430663 -0.017416 0.798353 0.404043 0.074858 0.693013 0.483393 -0.124945 0.697473 0.468780 -0.060061 0.701156 0.455495 0.005578 0.687932 0.410872 -0.001020 0.675884 0.365853 -0.009441 0.666899 0.321167 -0.020108 0.680290 0.327804 -0.042324 0.796761 0.493030 -0.203625 0.803712 0.431552 -0.179046 0.810307 0.372988 -0.149347 0.816359 0.331458 -0.128046 0.824496 0.291996 -0.104202 0.834388 0.253132 -0.081389 0.860043 0.255874 -0.088682 0.746601 0.396692 0.145434 0.703114 0.345174 0.181487 0.662493 0.293077 0.218559 0.675176 0.277436 0.263149 0.685796 0.264129 0.309076 0.694510 0.252606 0.355550 0.665186 0.263010 0.358530 0.831433 0.374844 0.149717 0.812440 0.304013 0.136857 0.786175 0.235353 0.128588 0.774376 0.254250 0.172830 0.762254 0.273258 0.217068 0.754661 0.291959 0.261218 0.776933 0.270102 0.262039 0.803003 0.474334 0.177562 
11.768000 0.716390 0.475564 -0.263143 0.727680 0.503841 -0.236099 0.743339 0.540457 -0.265938 0.743328 0.541950 -0.230821 0.755763 0.530240 -0.199192 0.793930 0.483316 -0.098587 0.814340 0.435883 -0.016754 0.802855 0.409054 0.075071 0.696448 0.495248 -0.129785 0.698892 0.473895 -0.066699 0.701193 0.452849 -0.003433 0.684983 0.411287 -0.019133 0.669471 0.369521 -0.035207 0.655266 0.328015 -0.051838 0.667979 0.334404 -0.074453 0.805829 0.499334 -0.199960 0.813089 0.437730 -0.175898 0.819761 0.377817 -0.148519 0.825516 0.335180 -0.128829 0.831716 0.294510 -0.105517 0.838675 0.255028 -0.080906 0.864804 0.260834 -0.079513 0.753527 0.399693 0.146538 0.708711 0.347523 0.176012 0.665150 0.295212 0.205857 0.679064 0.282995 0.251093 0.692372 0.269694 0.296146 0.705597 0.255180 0.340788 0.676813 0.264562 0.348508 0.835684 0.378045 0.149758 0.821903 0.305257 0.143944 0.805226 0.232686 0.140023 0.785607 0.253199 0.179887 0.766788 0.273986 0.220238 0.750827 0.294843 0.260609 0.769757 0.269933 0.261495 0.812461 0.477333 0.178821 
11.804000 0.701295 0.490281 -0.257372 0.713691 0.518244 -0.230533 0.729242 0.554349 -0.260657 0.729968 0.555703 -0.225544 0.745044 0.538421 -0.197637 0.789909 0.472366 -0.109576 0.810673 0.432323 -0.024103 0.796799 0.408251 0.068154 0.692359 0.497900 -0.123844 0.696096 0.483071 -0.058956 0.699807 0.468921 0.006523 0.686225 0.424763 -0.002692 0.673347 0.380615 -0.013931 0.662556 0.337001 -0.027309 0.672420 0.345234 -0.050839 0.792942 0.493429 -0.210848 0.802994 0.433033 -0.184813 0.812382 0.374536 -0.155153 0.820218 0.332986 -0.133872 0.828117 0.293808 -0.108714 0.836349 0.256603 -0.081359 0.860319 0.266879 -0.075138 0.745469 0.402061 0.138614 0.698474 0.351002 0.167435 0.656645 0.295789 0.194592 0.670394 0.282059 0.239430 0.683035 0.268613 0.284627 0.694684 0.255414 0.330136 0.666138 0.263825 0.339648 0.829087 0.377078 0.143131 0.810087 0.305548 0.134482 0.785068 0.235784 0.127851 0.768977 0.256885 0.169113 0.753382 0.277860 0.210780 0.740530 0.298584 0.252783 0.761780 0.276086 0.257765 0.807158 0.480176 0.169365 
11.836000 0.727933 0.476027 -0.277494 0.724311 0.504168 -0.248339 0.732816 0.546096 -0.274013 0.725461 0.544787 -0.239674 0.743091 0.529110 -0.212943 0.792960 0.468789 -0.126610 0.820541 0.432595 -0.042969 0.811519 0.411270 0.048543 0.695392 0.497378 -0.132180 0.695897 0.474567 -0.069433 0.695857 0.452679 -0.005766 0.682061 0.409326 -0.017938 0.670251 0.365528 -0.031564 0.661296 0.321888 -0.046189 0.683584 0.324434 -0.060850 0.781555 0.475035 -0.229790 0.789380 0.419742 -0.192945 0.797445 0.367397 -0.152497 0.804015 0.330226 -0.123772 0.813148 0.295140 -0.093592 0.823802 0.259983 -0.064675 0.849889 0.264924 -0.068316 0.772095 0.420330 0.125972 0.718305 0.383909 0.163860 0.667386 0.341352 0.197794 0.685061 0.310807 0.231608 0.703167 0.279271 0.264304 0.721450 0.247910 0.296862 0.695224 0.250209 0.313654 0.840620 0.365690 0.116660 0.790619 0.318829 0.085372 0.736632 0.274468 0.061685 0.739605 0.273929 0.111236 0.743560 0.273401 0.160412 0.750141 0.274843 0.208902 0.758899 0.245047 0.206078 0.864014 0.466802 0.146362 
11.872000 0.726911 0.482193 -0.280304 0.721450 0.508607 -0.249828 0.735977 0.550978 -0.270881 0.724167 0.547974 -0.237914 0.740943 0.532918 -0.209806 0.788355 0.472662 -0.118974 0.817201 0.432681 -0.036041 0.810933 0.406739 0.056409 0.689886 0.497302 -0.126917 0.693673 0.478273 -0.063097 0.697073 0.460223 0.001505 0.680827 0.417977 -0.011624 0.666354 0.375241 -0.025922 0.655790 0.332155 -0.041071 0.681096 0.331548 -0.049793 0.779235 0.479899 -0.221822 0.788162 0.423049 -0.188149 0.797084 0.369101 -0.150633 0.804179 0.330731 -0.123943 0.812838 0.293944 -0.096081 0.822622 0.257480 -0.069265 0.848118 0.260684 -0.076932 0.772624 0.413787 0.134939 0.716534 0.379984 0.174582 0.665058 0.337813 0.209342 0.683310 0.306608 0.242598 0.701234 0.276929 0.276969 0.718358 0.248958 0.312869 0.688640 0.258541 0.310457 0.843444 0.359346 0.121686 0.788953 0.314342 0.096615 0.731136 0.274255 0.079067 0.740271 0.279917 0.127675 0.750120 0.285729 0.175552 0.761372 0.292412 0.223068 0.769671 0.263591 0.215028 0.865286 0.457452 0.156462 
11.904000 0.717485 0.474394 -0.275654 0.716954 0.501939 -0.245702 0.730795 0.543155 -0.269988 0.722980 0.541758 -0.235754 0.740388 0.526759 -0.208345 0.791365 0.469214 -0.120050 0.822471 0.425571 -0.039235 0.820740 0.398000 0.053305 0.692262 0.493307 -0.126676 0.695445 0.471134 -0.063997 0.698043 0.450280 -0.000459 0.684180 0.407515 -0.013775 0.672815 0.364078 -0.028432 0.666169 0.320841 -0.044470 0.688643 0.325711 -0.058326 0.779725 0.484154 -0.222425 0.778850 0.424516 -0.192314 0.777585 0.370609 -0.154577 0.777947 0.332223 -0.127841 0.781635 0.296503 -0.098594 0.787805 0.260559 -0.071626 0.813544 0.259999 -0.079087 0.785739 0.400964 0.133421 0.717226 0.379700 0.157088 0.650275 0.354552 0.177211 0.675803 0.326290 0.207505 0.700682 0.296830 0.238577 0.724703 0.267413 0.271648 0.695640 0.277903 0.272198 0.854383 0.352439 0.119040 0.799670 0.306145 0.098772 0.744113 0.261066 0.089603 0.750151 0.272983 0.138221 0.757429 0.284414 0.186261 0.769039 0.292925 0.232518 0.770469 0.264991 0.218637 0.877465 0.447899 0.153273 
11.972000 0.745049 0.485245 -0.292637 0.737082 0.500480 -0.255682 0.748778 0.548255 -0.261587 0.736780 0.534348 -0.231576 0.750686 0.522801 -0.200142 0.792682 0.474577 -0.099879 0.818252 0.428619 -0.018814 0.812275 0.404064 0.074237 0.693187 0.487114 -0.119704 0.704658 0.478862 -0.054570 0.716881 0.471440 0.010841 0.690671 0.436736 0.027219 0.666317 0.399769 0.042658 0.645100 0.361201 0.054669 0.649462 0.356758 0.028536 0.800637 0.494872 -0.200867 0.818704 0.435831 -0.176089 0.836262 0.377448 -0.149369 0.829907 0.333440 -0.132080 0.823421 0.290459 -0.112085 0.817080 0.247851 -0.091043 0.833327 0.255085 -0.071017 0.772569 0.408624 0.151863 0.708716 0.375208 0.171656 0.647699 0.336476 0.189546 0.666844 0.315523 0.229287 0.686164 0.292826 0.268624 0.704842 0.268989 0.307549 0.679112 0.256999 0.320598 0.844274 0.361303 0.143673 0.801100 0.301494 0.131152 0.753897 0.246798 0.119651 0.753125 0.261521 0.166497 0.752426 0.274675 0.213627 0.752049 0.286123 0.261188 0.751257 0.256976 0.249660 0.859383 0.462335 0.173370 
12.004000 0.736491 0.506777 -0.303664 0.735253 0.501359 -0.263290 0.746424 0.546866 -0.246020 0.739792 0.519172 -0.225174 0.751067 0.510265 -0.191440 0.789848 0.470813 -0.085005 0.812510 0.421377 -0.002021 0.796499 0.375263 0.085991 0.693624 0.470144 -0.123539 0.697284 0.478988 -0.057666 0.703456 0.486996 0.007829 0.688170 0.452396 0.035470 0.672429 0.418281 0.064080 0.657248 0.384107 0.091929 0.660037 0.368387 0.070517 0.806017 0.498683 -0.182218 0.821571 0.437016 -0.163269 0.836504 0.376681 -0.140944 0.830485 0.331940 -0.126627 0.824141 0.288292 -0.108807 0.817260 0.245284 -0.089937 0.837574 0.249634 -0.073048 0.758938 0.372308 0.165031 0.702082 0.332733 0.194881 0.645017 0.292801 0.223431 0.676449 0.281057 0.259152 0.707568 0.270875 0.294643 0.738891 0.261110 0.329652 0.720133 0.239656 0.316789 0.809406 0.310268 0.143696 0.762534 0.304864 0.087764 0.718930 0.312995 0.030405 0.689646 0.319536 -0.007700 0.664508 0.337217 -0.045396 0.641159 0.358480 -0.081879 0.666166 0.377439 -0.082615 0.855509 0.389786 0.197037 
12.068000 0.749950 0.498286 -0.306812 0.746538 0.496186 -0.266257 0.755068 0.543279 -0.252420 0.748108 0.517168 -0.229755 0.758233 0.508747 -0.195678 0.790779 0.470557 -0.087407 0.813356 0.422204 -0.004375 0.796604 0.377987 0.083323 0.695613 0.462759 -0.128082 0.698619 0.466627 -0.061744 0.701465 0.471002 0.004357 0.680703 0.442405 0.034114 0.663059 0.412248 0.065302 0.647647 0.380921 0.094894 0.652210 0.365323 0.073597 0.807286 0.496544 -0.185464 0.821802 0.434763 -0.165460 0.835632 0.374714 -0.141856 0.827599 0.330396 -0.127107 0.820503 0.286901 -0.109694 0.813944 0.243907 -0.091325 0.833319 0.248379 -0.073400 0.757925 0.376217 0.161851 0.705153 0.332539 0.193620 0.653306 0.288131 0.224099 0.687210 0.278799 0.258165 0.720165 0.270248 0.293017 0.752485 0.262417 0.328497 0.734203 0.240635 0.315453 0.810134 0.313810 0.141490 0.763303 0.313023 0.084705 0.718500 0.324090 0.028812 0.689614 0.332972 -0.008971 0.663796 0.346180 -0.047967 0.639782 0.363495 -0.085922 0.668614 0.375470 -0.079849 0.852726 0.395936 0.195087 
12.100000 0.747383 0.484487 -0.297813 0.747135 0.490522 -0.257508 0.751823 0.539896 -0.254378 0.749265 0.518507 -0.226528 0.759017 0.509281 -0.192736 0.792170 0.469740 -0.085890 0.816924 0.418058 -0.006250 0.808319 0.370530 0.080004 0.699407 0.472039 -0.132151 0.710258 0.458961 -0.067812 0.720521 0.446684 -0.003421 0.698167 0.415779 0.024762 0.676385 0.384815 0.053555 0.654798 0.353800 0.082530 0.661211 0.333041 0.066923 0.817670 0.489186 -0.183320 0.830488 0.428861 -0.158363 0.842526 0.369691 -0.130605 0.829750 0.326229 -0.115723 0.816142 0.284051 -0.097682 0.801982 0.242575 -0.078644 0.820527 0.245096 -0.059496 0.774823 0.362114 0.160350 0.721950 0.317959 0.190585 0.668143 0.275176 0.220546 0.700407 0.268374 0.256880 0.731583 0.263068 0.293126 0.761917 0.259248 0.329913 0.745530 0.235135 0.318554 0.827237 0.305722 0.135493 0.781317 0.310910 0.077718 0.736613 0.320785 0.019337 0.707633 0.328018 -0.019284 0.679624 0.337948 -0.058147 0.651740 0.349059 -0.096860 0.677642 0.365439 -0.091347 0.875675 0.392349 0.183450 
12.136000 0.742917 0.475167 -0.289211 0.745789 0.486719 -0.250222 0.755061 0.535225 -0.254053 0.752339 0.518194 -0.223339 0.761206 0.509198 -0.188948 0.789811 0.468484 -0.080173 0.814044 0.417042 0.000107 0.800599 0.368693 0.085886 0.696167 0.472729 -0.121657 0.699969 0.459727 -0.056441 0.703641 0.447191 0.008953 0.691438 0.425334 0.049485 0.678827 0.403236 0.089794 0.667766 0.379852 0.129669 0.666936 0.357322 0.115056 0.813348 0.489025 -0.177748 0.826431 0.427692 -0.155566 0.838965 0.367170 -0.131405 0.827597 0.323124 -0.117442 0.816168 0.279457 -0.102191 0.804500 0.235998 -0.086872 0.817438 0.240739 -0.063919 0.769060 0.364866 0.167376 0.714821 0.323663 0.199094 0.659642 0.283130 0.228664 0.698554 0.270923 0.255726 0.736465 0.259764 0.283788 0.774061 0.249166 0.312292 0.753370 0.228200 0.301719 0.810291 0.299803 0.139313 0.761799 0.305325 0.084644 0.716618 0.318695 0.029100 0.686751 0.328451 -0.007877 0.660087 0.341266 -0.046700 0.634770 0.356542 -0.085117 0.663479 0.367584 -0.077674 0.868854 0.369311 0.191875 
12.168000 0.737101 0.473219 -0.295602 0.738799 0.486743 -0.257188 0.745776 0.535292 -0.263554 0.743402 0.519655 -0.232111 0.754295 0.510851 -0.198386 0.788834 0.471080 -0.091236 0.812596 0.421449 -0.009243 0.797554 0.372151 0.076303 0.694618 0.481684 -0.132498 0.693698 0.475195 -0.066227 0.692887 0.469007 -0.000180 0.686260 0.443933 0.038980 0.680018 0.419281 0.078914 0.675762 0.394389 0.118737 0.668646 0.370057 0.110316 0.810284 0.473268 -0.191303 0.817198 0.413466 -0.163162 0.824281 0.354447 -0.133459 0.802467 0.315846 -0.116229 0.780535 0.278073 -0.097275 0.758512 0.240690 -0.077952 0.759013 0.247864 -0.052165 0.772397 0.370438 0.159939 0.717713 0.329938 0.190808 0.661974 0.291195 0.220855 0.687966 0.276504 0.259432 0.713619 0.262239 0.298325 0.738644 0.249441 0.338165 0.714605 0.233826 0.325683 0.798618 0.300384 0.127018 0.749824 0.304552 0.072675 0.707394 0.322246 0.016535 0.679592 0.335423 -0.020915 0.655930 0.353676 -0.060032 0.634707 0.375810 -0.098017 0.665576 0.377077 -0.091696 0.868900 0.354528 0.180872 
12.204000 0.729549 0.457345 -0.280564 0.731737 0.474768 -0.243776 0.736596 0.522675 -0.255367 0.735748 0.510274 -0.222465 0.748910 0.501747 -0.189619 0.791918 0.464380 -0.085083 0.812650 0.419297 -0.000726 0.794913 0.367423 0.081475 0.698408 0.477675 -0.126689 0.696493 0.471953 -0.060369 0.695261 0.466287 0.005810 0.686377 0.440263 0.044237 0.677390 0.414941 0.083387 0.668324 0.390041 0.122627 0.663108 0.367838 0.108740 0.814303 0.468480 -0.185030 0.818042 0.407578 -0.158468 0.821671 0.347323 -0.130481 0.798360 0.309308 -0.113724 0.775298 0.272166 -0.094967 0.752465 0.235832 -0.074924 0.754772 0.247409 -0.050898 0.764918 0.361216 0.163249 0.706378 0.323424 0.190359 0.647011 0.287638 0.217086 0.672861 0.276217 0.257104 0.697442 0.265872 0.297266 0.720705 0.257319 0.338373 0.698277 0.238679 0.327025 0.797205 0.294261 0.129941 0.750874 0.303934 0.073812 0.708758 0.322595 0.017168 0.680952 0.335900 -0.020357 0.657033 0.353569 -0.058973 0.634774 0.374044 -0.096723 0.666089 0.374321 -0.092786 0.865469 0.352111 0.184759 
12.236000 0.730564 0.468812 -0.284923 0.736106 0.483831 -0.247431 0.753000 0.529402 -0.256881 0.748275 0.516433 -0.224520 0.759123 0.506421 -0.191179 0.794203 0.463049 -0.085803 0.816793 0.417568 -0.001641 0.801720 0.363654 0.080338 0.700925 0.470733 -0.129561 0.703075 0.460819 -0.063831 0.704791 0.452657 0.002015 0.695351 0.431858 0.042881 0.684616 0.411766 0.084396 0.674168 0.391515 0.125445 0.663508 0.372138 0.110375 0.818607 0.471583 -0.184995 0.826930 0.410895 -0.159054 0.835110 0.351037 -0.131519 0.809837 0.313467 -0.116562 0.784783 0.276492 -0.099783 0.759891 0.239775 -0.082149 0.761797 0.250091 -0.057518 0.767899 0.353173 0.160281 0.706231 0.320565 0.187976 0.643650 0.290479 0.214853 0.676688 0.275999 0.248023 0.708922 0.261184 0.280316 0.740334 0.248295 0.313793 0.712976 0.233478 0.309826 0.810751 0.291908 0.129700 0.762209 0.306854 0.076534 0.715927 0.325873 0.022726 0.685391 0.338655 -0.012971 0.656967 0.354475 -0.049357 0.629186 0.371298 -0.085576 0.660298 0.375424 -0.083405 0.866946 0.352964 0.188735 
12.268000 0.741181 0.486478 -0.296007 0.743311 0.488109 -0.255344 0.761372 0.533880 -0.247397 0.753609 0.511162 -0.221572 0.763733 0.503845 -0.187199 0.796309 0.469750 -0.077744 0.814307 0.417266 0.003502 0.803333 0.362718 0.086159 0.704221 0.495713 -0.115437 0.702128 0.472969 -0.052890 0.699494 0.450466 0.009713 0.693135 0.429312 0.052083 0.685566 0.408621 0.094423 0.678414 0.387671 0.136827 0.662296 0.367557 0.129353 0.818782 0.481568 -0.177000 0.827690 0.419057 -0.156087 0.836524 0.356747 -0.134698 0.826445 0.312153 -0.121606 0.816340 0.267347 -0.109128 0.806059 0.222713 -0.096371 0.795945 0.231801 -0.073316 0.772939 0.351096 0.167505 0.714697 0.315122 0.200229 0.655378 0.281412 0.232159 0.692241 0.270798 0.262553 0.728914 0.261212 0.292656 0.765254 0.253497 0.323453 0.740288 0.234926 0.320424 0.816942 0.291914 0.134939 0.765222 0.312058 0.085929 0.714711 0.334498 0.036808 0.681572 0.349565 0.004309 0.649151 0.365593 -0.028524 0.617085 0.382329 -0.061336 0.646856 0.391794 -0.059349 0.871353 0.359744 0.193319 
12.304000 0.730339 0.500696 -0.308353 0.732777 0.495056 -0.268064 0.758778 0.534914 -0.253182 0.747034 0.509953 -0.231147 0.757316 0.502152 -0.196806 0.790050 0.465445 -0.087565 0.811252 0.421863 -0.001182 0.795497 0.368610 0.083200 0.695479 0.476241 -0.127177 0.689190 0.466595 -0.061625 0.683274 0.457178 0.003887 0.673442 0.434727 0.044440 0.664336 0.411973 0.085200 0.655620 0.389156 0.125854 0.650083 0.363086 0.124679 0.810078 0.466410 -0.187764 0.813698 0.406410 -0.159454 0.817363 0.347822 -0.128455 0.804104 0.307487 -0.106879 0.790978 0.268169 -0.082954 0.777766 0.229108 -0.058552 0.756326 0.242031 -0.049046 0.768847 0.361755 0.166230 0.711798 0.321261 0.195005 0.652732 0.283569 0.220915 0.680566 0.272074 0.259393 0.707909 0.261820 0.297792 0.735371 0.252002 0.336111 0.717088 0.230955 0.322003 0.798111 0.295855 0.131969 0.751081 0.306744 0.077231 0.708420 0.324573 0.021182 0.680203 0.337021 -0.016254 0.656146 0.353885 -0.055397 0.633233 0.372060 -0.094227 0.663852 0.375504 -0.088057 0.867372 0.348617 0.187882 
12.336000 0.744524 0.494945 -0.309479 0.741134 0.493072 -0.268912 0.757434 0.538077 -0.254837 0.746570 0.513230 -0.232287 0.757174 0.505958 -0.198074 0.790580 0.472239 -0.088692 0.811455 0.422038 -0.006276 0.797451 0.368165 0.077250 0.698553 0.502038 -0.124404 0.697573 0.483705 -0.060413 0.696795 0.465354 0.003450 0.691205 0.442567 0.044715 0.682836 0.420377 0.085996 0.675322 0.397462 0.126963 0.664355 0.373906 0.119957 0.808834 0.473372 -0.189518 0.822620 0.415469 -0.160156 0.836149 0.358246 -0.129324 0.824705 0.316739 -0.109130 0.812520 0.276223 -0.086868 0.799691 0.236179 -0.064018 0.775321 0.246158 -0.059175 0.771184 0.360843 0.160501 0.714592 0.320804 0.192073 0.657442 0.281119 0.218821 0.686291 0.272553 0.257530 0.712940 0.266319 0.296949 0.738661 0.261240 0.336838 0.723961 0.237356 0.323000 0.801620 0.294675 0.123728 0.749824 0.308775 0.072743 0.701250 0.330383 0.023386 0.669221 0.345509 -0.009793 0.639558 0.363732 -0.044126 0.611178 0.383772 -0.078244 0.641939 0.389729 -0.074944 0.870494 0.349563 0.180616 
12.368000 0.742955 0.490167 -0.309603 0.739575 0.491616 -0.269019 0.760083 0.535653 -0.258670 0.746939 0.513717 -0.234478 0.758094 0.505058 -0.201084 0.792734 0.466989 -0.094278 0.812471 0.419850 -0.009639 0.800032 0.368606 0.075805 0.696823 0.483956 -0.130795 0.697030 0.471361 -0.065570 0.697040 0.459374 -0.000472 0.693837 0.444623 0.044166 0.689884 0.429634 0.089162 0.685347 0.414620 0.133840 0.673258 0.391780 0.126260 0.808706 0.471574 -0.195825 0.812263 0.412119 -0.166657 0.816027 0.354814 -0.134349 0.804129 0.314924 -0.112064 0.793016 0.276394 -0.087390 0.781967 0.238787 -0.062199 0.756666 0.247580 -0.061346 0.779477 0.364262 0.160687 0.723991 0.323763 0.191815 0.667853 0.283882 0.222257 0.697374 0.274052 0.259942 0.726474 0.265644 0.297514 0.755523 0.257830 0.334509 0.736760 0.236940 0.320663 0.802107 0.296257 0.125336 0.753739 0.306413 0.071651 0.709739 0.324357 0.017079 0.680586 0.337185 -0.019420 0.656276 0.353960 -0.057921 0.633889 0.373490 -0.095641 0.663715 0.381412 -0.088030 0.875466 0.346228 0.177318 
12.404000 0.756240 0.477260 -0.299594 0.743277 0.487649 -0.262389 0.752222 0.536454 -0.262025 0.738196 0.518517 -0.235224 0.751520 0.507511 -0.203474 0.793497 0.462886 -0.102179 0.813461 0.419732 -0.015572 0.798412 0.370152 0.070257 0.697136 0.485302 -0.135499 0.695684 0.476458 -0.069801 0.695386 0.468618 -0.004100 0.690497 0.451446 0.039210 0.686412 0.433963 0.083167 0.682876 0.416149 0.126687 0.670505 0.395013 0.115891 0.806016 0.467832 -0.204353 0.808984 0.409174 -0.173829 0.812320 0.352957 -0.140197 0.801049 0.313958 -0.116505 0.791036 0.276470 -0.090514 0.781198 0.239604 -0.064637 0.755257 0.245413 -0.068114 0.776662 0.368490 0.154852 0.720177 0.329689 0.186178 0.663419 0.291484 0.216206 0.671693 0.280512 0.263163 0.679793 0.270549 0.310030 0.687809 0.261628 0.357011 0.674745 0.241624 0.336807 0.797446 0.297609 0.119629 0.748414 0.308039 0.066349 0.704299 0.328532 0.013054 0.675081 0.343208 -0.022672 0.650092 0.361558 -0.060178 0.627560 0.382801 -0.097018 0.657908 0.388823 -0.090215 0.877283 0.345459 0.168461 
12.436000 0.779092 0.482482 -0.301092 0.762509 0.490789 -0.264790 0.761982 0.540394 -0.264758 0.750173 0.520500 -0.238200 0.761482 0.510342 -0.205151 0.795744 0.466893 -0.099778 0.816817 0.420608 -0.016133 0.809515 0.371859 0.069393 0.700104 0.485671 -0.132042 0.702528 0.470626 -0.067254 0.703512 0.456802 -0.002101 0.698045 0.436912 0.040724 0.690861 0.417560 0.083649 0.682411 0.398547 0.126413 0.672695 0.376843 0.114147 0.809190 0.472253 -0.201470 0.812840 0.414118 -0.169415 0.816427 0.357470 -0.135053 0.806581 0.317383 -0.111628 0.796773 0.278227 -0.086644 0.786567 0.239314 -0.062241 0.760835 0.242064 -0.069156 0.796932 0.370281 0.155774 0.738260 0.330658 0.181690 0.680565 0.289422 0.202741 0.694134 0.278785 0.248596 0.706350 0.268909 0.294119 0.718378 0.258931 0.339381 0.710100 0.236829 0.318809 0.810915 0.298546 0.116755 0.762427 0.308125 0.061134 0.716751 0.325879 0.007803 0.686586 0.338467 -0.028012 0.660124 0.356849 -0.064701 0.635022 0.377043 -0.100999 0.664905 0.384026 -0.094317 0.900566 0.345104 0.150423 
12.472000 0.752848 0.474559 -0.288874 0.742574 0.489867 -0.252527 0.753487 0.537946 -0.258384 0.740365 0.523977 -0.228892 0.752678 0.512641 -0.196810 0.791738 0.466855 -0.094820 0.815571 0.418784 -0.012411 0.804216 0.369742 0.073133 0.698352 0.484895 -0.138386 0.693019 0.475271 -0.072892 0.692464 0.466338 -0.007435 0.690292 0.451217 0.036566 0.691590 0.434859 0.081131 0.694873 0.417379 0.124572 0.685017 0.394819 0.114006 0.814255 0.469436 -0.195238 0.813012 0.408760 -0.168095 0.811950 0.349744 -0.138629 0.797266 0.309779 -0.118152 0.783187 0.272025 -0.093589 0.769026 0.235901 -0.067156 0.745113 0.247701 -0.064383 0.789532 0.368570 0.159192 0.730983 0.331141 0.186633 0.671709 0.294735 0.212439 0.693444 0.282325 0.254529 0.714545 0.270429 0.296289 0.735438 0.258712 0.337935 0.720684 0.238048 0.319667 0.800229 0.296488 0.121154 0.751584 0.305204 0.066102 0.708398 0.326415 0.010816 0.680209 0.341710 -0.025837 0.653846 0.360609 -0.062556 0.628889 0.382471 -0.098393 0.659608 0.385892 -0.093412 0.891870 0.340614 0.156437 
12.504000 0.762845 0.470726 -0.287993 0.751292 0.488548 -0.253221 0.763887 0.535714 -0.261466 0.748901 0.523962 -0.231888 0.759304 0.513583 -0.198776 0.791008 0.469083 -0.093599 0.817074 0.420317 -0.012200 0.811557 0.366122 0.070980 0.699022 0.484015 -0.139478 0.699553 0.476133 -0.073357 0.701133 0.468325 -0.007474 0.700535 0.447325 0.035006 0.699874 0.425541 0.077267 0.698530 0.402826 0.119181 0.688850 0.378718 0.112032 0.816324 0.467427 -0.193036 0.814390 0.406932 -0.165270 0.812752 0.347754 -0.135411 0.797942 0.307599 -0.114941 0.783585 0.268677 -0.092184 0.769160 0.231097 -0.068082 0.745863 0.243498 -0.063456 0.799834 0.359968 0.157338 0.738907 0.324487 0.183189 0.677690 0.290242 0.205674 0.686666 0.278681 0.252465 0.693873 0.269113 0.299113 0.700678 0.259008 0.345366 0.692999 0.237091 0.324403 0.811769 0.290644 0.115154 0.761293 0.301254 0.062357 0.715328 0.321227 0.008491 0.685598 0.335334 -0.027488 0.659325 0.352633 -0.064988 0.635170 0.372744 -0.102312 0.665699 0.377917 -0.097029 0.903410 0.331200 0.151424 
12.536000 0.772970 0.469290 -0.281098 0.760136 0.490748 -0.248954 0.777063 0.536150 -0.259984 0.758863 0.528089 -0.231028 0.768548 0.516608 -0.198394 0.796613 0.470226 -0.094291 0.820355 0.418526 -0.015257 0.816847 0.367585 0.067892 0.704778 0.493390 -0.136198 0.705632 0.473655 -0.072698 0.705441 0.454545 -0.009143 0.703821 0.435964 0.034337 0.701082 0.417027 0.077840 0.698527 0.397450 0.121031 0.687396 0.373560 0.115762 0.818751 0.472736 -0.195062 0.815820 0.411944 -0.168232 0.813176 0.352148 -0.139677 0.801983 0.310618 -0.119629 0.791221 0.269931 -0.097891 0.780437 0.230103 -0.075163 0.756683 0.240619 -0.068641 0.808819 0.363478 0.154684 0.751074 0.323112 0.178270 0.692701 0.284446 0.200450 0.698646 0.274239 0.247809 0.703224 0.265301 0.295276 0.706830 0.256878 0.342836 0.699382 0.235305 0.321500 0.817455 0.292600 0.112939 0.770797 0.303632 0.056351 0.727245 0.321102 -0.001108 0.698983 0.333092 -0.039065 0.672874 0.347075 -0.078016 0.647852 0.363009 -0.116881 0.676946 0.373199 -0.111144 0.909572 0.334453 0.146621 
12.572000 0.762868 0.460965 -0.272586 0.753023 0.488567 -0.244338 0.781989 0.526781 -0.257429 0.759707 0.526928 -0.230281 0.767801 0.516409 -0.196956 0.791668 0.473254 -0.090507 0.810003 0.425110 -0.007136 0.802252 0.370548 0.074934 0.701143 0.487973 -0.141957 0.691025 0.473527 -0.077931 0.683776 0.459701 -0.013729 0.678996 0.442311 0.029738 0.680070 0.424334 0.073771 0.682529 0.406220 0.117463 0.667561 0.384235 0.119517 0.821518 0.475188 -0.189354 0.820438 0.415531 -0.160445 0.819571 0.357430 -0.129539 0.802869 0.317863 -0.110336 0.786966 0.279400 -0.089237 0.770995 0.242491 -0.067092 0.747419 0.255133 -0.065184 0.791776 0.362490 0.161252 0.727980 0.330354 0.182383 0.662663 0.301629 0.200744 0.684484 0.289979 0.242887 0.705475 0.278282 0.284766 0.726182 0.266325 0.326547 0.708314 0.246710 0.310004 0.799893 0.294561 0.117849 0.753903 0.306788 0.060663 0.711928 0.327189 0.002092 0.685467 0.341268 -0.036678 0.661798 0.358062 -0.076227 0.639076 0.376448 -0.115726 0.669147 0.380088 -0.108643 0.892680 0.335108 0.154304 
12.604000 0.770098 0.463870 -0.270395 0.759339 0.490336 -0.241406 0.785149 0.530650 -0.254882 0.763845 0.528885 -0.227024 0.771584 0.517594 -0.193911 0.793410 0.472002 -0.088322 0.812597 0.421878 -0.006785 0.801992 0.370227 0.075982 0.703911 0.492449 -0.138537 0.696918 0.470345 -0.076378 0.691755 0.449419 -0.014020 0.688267 0.434718 0.030309 0.686322 0.421848 0.075890 0.685105 0.409359 0.121534 0.668239 0.389865 0.114965 0.823339 0.475598 -0.187074 0.823559 0.416285 -0.157047 0.823988 0.357910 -0.125709 0.809364 0.317308 -0.106238 0.794437 0.277562 -0.085451 0.778844 0.238994 -0.064019 0.754165 0.249443 -0.063755 0.786813 0.365080 0.161678 0.722394 0.331641 0.179815 0.657395 0.299441 0.194845 0.675076 0.289018 0.239181 0.692597 0.278612 0.283130 0.710547 0.267118 0.326497 0.696582 0.246540 0.307574 0.799744 0.295047 0.119907 0.755235 0.308074 0.061504 0.713659 0.327111 0.003355 0.686779 0.340271 -0.035150 0.662600 0.356707 -0.074292 0.639709 0.374759 -0.113411 0.669752 0.380330 -0.106488 0.889151 0.337424 0.160250 
12.668000 0.778574 0.461555 -0.258965 0.766180 0.491028 -0.233817 0.792689 0.529673 -0.250151 0.769751 0.530907 -0.223591 0.776722 0.519359 -0.190347 0.794708 0.471783 -0.084477 0.810221 0.421892 -0.001675 0.799037 0.367408 0.080090 0.704563 0.489029 -0.133454 0.696503 0.464370 -0.072285 0.689082 0.440456 -0.010843 0.683538 0.423572 0.033003 0.678421 0.405957 0.076764 0.674911 0.387456 0.120355 0.667697 0.363826 0.109689 0.823868 0.476987 -0.183667 0.823255 0.416755 -0.156066 0.822839 0.357962 -0.126269 0.813919 0.316300 -0.106131 0.804730 0.275499 -0.084772 0.794708 0.235503 -0.063645 0.768627 0.240761 -0.066928 0.784244 0.360122 0.165786 0.721246 0.326582 0.188756 0.657641 0.294456 0.209205 0.679009 0.281131 0.251174 0.699746 0.268963 0.292999 0.720390 0.256268 0.334450 0.706075 0.235821 0.315663 0.795794 0.291657 0.123374 0.752652 0.305135 0.064715 0.713666 0.326089 0.004925 0.688889 0.340566 -0.034787 0.667103 0.357543 -0.075448 0.646227 0.376336 -0.116064 0.677451 0.375166 -0.115152 0.884245 0.330635 0.162948 
12.700000 0.787823 0.464215 -0.260660 0.773122 0.491303 -0.234076 0.799957 0.531558 -0.245139 0.775216 0.530243 -0.220241 0.779899 0.520048 -0.186123 0.791443 0.477503 -0.077226 0.803988 0.426215 0.005412 0.794467 0.367566 0.084826 0.703352 0.495565 -0.130685 0.695205 0.476676 -0.067479 0.688428 0.458223 -0.004193 0.683590 0.439066 0.038895 0.678966 0.419485 0.081992 0.675734 0.399361 0.125026 0.669655 0.373345 0.124356 0.825184 0.484679 -0.174745 0.823526 0.422732 -0.151216 0.822058 0.362168 -0.125313 0.814562 0.319214 -0.107466 0.806628 0.277334 -0.087655 0.797769 0.236163 -0.067857 0.771645 0.240757 -0.071690 0.779091 0.354807 0.169856 0.719007 0.316318 0.193759 0.657106 0.281658 0.214505 0.675619 0.272815 0.258936 0.692814 0.265315 0.303311 0.708967 0.259218 0.348128 0.695875 0.236459 0.331132 0.793396 0.290050 0.124244 0.750720 0.306089 0.065441 0.711518 0.329204 0.006025 0.686696 0.344910 -0.033187 0.664259 0.363121 -0.072922 0.642557 0.382917 -0.112535 0.673583 0.382184 -0.109612 0.881076 0.334550 0.167578 
12.768000 0.804085 0.458006 -0.245231 0.785707 0.486657 -0.222960 0.812692 0.526921 -0.234515 0.785293 0.526823 -0.212607 0.789067 0.516258 -0.178670 0.798690 0.474035 -0.070100 0.807541 0.421446 0.011040 0.789893 0.365578 0.088853 0.712949 0.494363 -0.124878 0.700771 0.472023 -0.063371 0.689241 0.449910 -0.001634 0.680921 0.432398 0.041958 0.673081 0.414444 0.085412 0.666909 0.395752 0.128933 0.660703 0.369787 0.126405 0.835562 0.482738 -0.166481 0.830866 0.420670 -0.143072 0.826001 0.359936 -0.116899 0.818568 0.316802 -0.098641 0.810447 0.274592 -0.078565 0.801389 0.232862 -0.058591 0.775281 0.237064 -0.062859 0.765948 0.355564 0.172300 0.710030 0.311593 0.194864 0.653710 0.268371 0.216182 0.670449 0.267682 0.262293 0.685913 0.267343 0.308161 0.701095 0.266472 0.353800 0.693540 0.240711 0.337694 0.783448 0.288405 0.129026 0.751188 0.303390 0.063616 0.723163 0.324941 -0.002590 0.705582 0.339141 -0.046273 0.691614 0.355229 -0.090585 0.678386 0.372999 -0.134900 0.708041 0.373192 -0.145174 0.866950 0.328524 0.178250 
12.804000 0.806290 0.463215 -0.243387 0.788651 0.488429 -0.216727 0.812161 0.531148 -0.226305 0.787013 0.527268 -0.202084 0.790604 0.517142 -0.167802 0.798502 0.475850 -0.058219 0.808597 0.419017 0.019917 0.794964 0.358807 0.095097 0.710568 0.497476 -0.107196 0.700346 0.475046 -0.045242 0.690622 0.452658 0.017114 0.683905 0.436872 0.062129 0.677509 0.421383 0.106846 0.670894 0.406046 0.151871 0.657216 0.383350 0.155414 0.833215 0.494281 -0.154135 0.833813 0.430481 -0.135570 0.834343 0.367395 -0.115019 0.828353 0.322372 -0.101328 0.822373 0.277713 -0.086495 0.816546 0.233202 -0.071606 0.791408 0.233747 -0.080809 0.771900 0.342157 0.177737 0.709501 0.305523 0.196834 0.645784 0.272148 0.214003 0.673173 0.266417 0.253941 0.700018 0.260759 0.293868 0.726609 0.254542 0.333814 0.710242 0.232019 0.319596 0.793295 0.279618 0.130907 0.762781 0.298860 0.065283 0.735741 0.324412 -0.000909 0.718901 0.340642 -0.044469 0.706058 0.359075 -0.088465 0.694659 0.380709 -0.132227 0.711909 0.393364 -0.155854 0.875108 0.324944 0.185692 
12.836000 0.812981 0.469259 -0.245845 0.795759 0.492008 -0.216804 0.802143 0.537895 -0.234927 0.786213 0.530556 -0.204472 0.792081 0.517078 -0.171619 0.807319 0.464808 -0.067239 0.809008 0.413179 0.015236 0.791223 0.355193 0.092060 0.718180 0.495336 -0.107381 0.710390 0.471965 -0.045486 0.700107 0.449586 0.016895 0.692216 0.434084 0.062073 0.683023 0.419414 0.106652 0.674876 0.403638 0.151526 0.659238 0.387664 0.166563 0.834329 0.484199 -0.165293 0.827402 0.420331 -0.147890 0.821747 0.357244 -0.128322 0.818155 0.312161 -0.114113 0.816804 0.266807 -0.100182 0.815862 0.221246 -0.087369 0.790522 0.212614 -0.087058 0.770739 0.342673 0.176105 0.710223 0.304755 0.198703 0.648138 0.271055 0.219393 0.667835 0.268157 0.264047 0.686049 0.265807 0.308648 0.703730 0.262788 0.353006 0.690994 0.238708 0.337554 0.781531 0.277521 0.129920 0.744501 0.306252 0.071716 0.711932 0.340048 0.012433 0.691780 0.361834 -0.026927 0.677513 0.386515 -0.067471 0.665866 0.412317 -0.108778 0.682487 0.399930 -0.132724 0.868807 0.310773 0.179426 
12.868000 0.817618 0.462669 -0.240344 0.798353 0.487850 -0.214830 0.813861 0.532368 -0.231154 0.791692 0.527600 -0.204360 0.795551 0.516042 -0.170755 0.802779 0.470801 -0.063290 0.809360 0.415229 0.016231 0.791415 0.356505 0.091681 0.714901 0.498030 -0.111559 0.705300 0.474400 -0.050129 0.696685 0.451788 0.011928 0.690555 0.436479 0.056881 0.684343 0.423343 0.102284 0.678415 0.409557 0.147854 0.661589 0.391774 0.158849 0.834496 0.485552 -0.160910 0.828594 0.423067 -0.139186 0.823084 0.361370 -0.116119 0.819434 0.317282 -0.099503 0.816690 0.272729 -0.084149 0.814242 0.227730 -0.070751 0.794372 0.213730 -0.081989 0.771315 0.342687 0.175508 0.708443 0.305036 0.186806 0.643641 0.269418 0.197891 0.670987 0.268574 0.238130 0.699882 0.267178 0.278008 0.729662 0.266951 0.317005 0.709713 0.244820 0.308001 0.781310 0.277863 0.127092 0.745053 0.305902 0.067430 0.713134 0.339379 0.007961 0.693360 0.361175 -0.031384 0.677413 0.384161 -0.071954 0.662898 0.408677 -0.112652 0.684407 0.400028 -0.133999 0.868387 0.309332 0.183068 
12.904000 0.812481 0.459860 -0.232389 0.792058 0.488647 -0.212186 0.812265 0.530336 -0.230975 0.786822 0.529709 -0.206847 0.792521 0.517855 -0.173732 0.805110 0.472066 -0.067337 0.810510 0.416856 0.012614 0.797273 0.359504 0.090262 0.715076 0.501517 -0.109235 0.706252 0.476300 -0.048281 0.697829 0.451595 0.013104 0.691815 0.434353 0.057428 0.685288 0.417587 0.101662 0.679717 0.399917 0.145869 0.665043 0.386355 0.163893 0.830406 0.485868 -0.167147 0.825819 0.423803 -0.144128 0.821504 0.363067 -0.118631 0.818796 0.319702 -0.100161 0.816797 0.276202 -0.081882 0.814874 0.232288 -0.065271 0.806276 0.222269 -0.088575 0.781110 0.347126 0.175251 0.721773 0.308488 0.198914 0.661163 0.272037 0.221966 0.693462 0.264492 0.257910 0.725180 0.257527 0.293900 0.756564 0.251358 0.330144 0.731613 0.233172 0.325041 0.788849 0.281885 0.128475 0.752429 0.312477 0.070498 0.719072 0.345440 0.010723 0.697895 0.365953 -0.028749 0.679820 0.386654 -0.069869 0.662997 0.408793 -0.111349 0.683170 0.404606 -0.135358 0.880040 0.311172 0.175037 
12.936000 0.820275 0.457233 -0.231304 0.800975 0.488053 -0.213098 0.826924 0.527362 -0.229863 0.799382 0.529422 -0.208266 0.802550 0.517283 -0.174929 0.808498 0.470224 -0.068465 0.811119 0.417260 0.012508 0.798272 0.358476 0.088402 0.721916 0.493446 -0.120868 0.713195 0.472602 -0.058154 0.704163 0.451694 0.004620 0.697669 0.436848 0.049921 0.690113 0.421465 0.094518 0.683071 0.405275 0.139271 0.670399 0.387319 0.155156 0.842904 0.478797 -0.166318 0.834782 0.417454 -0.142412 0.826597 0.357705 -0.115085 0.814232 0.315951 -0.096415 0.801481 0.275534 -0.075041 0.788602 0.235118 -0.054145 0.780846 0.225898 -0.078048 0.780076 0.345234 0.172743 0.720353 0.306197 0.192981 0.660299 0.267730 0.213356 0.695533 0.264130 0.246944 0.730495 0.260674 0.280936 0.765320 0.257155 0.315104 0.739648 0.239467 0.313203 0.794172 0.279032 0.124893 0.757852 0.295821 0.062357 0.727287 0.323159 0.000503 0.707793 0.342047 -0.040185 0.692746 0.364716 -0.080911 0.679318 0.390076 -0.120613 0.700764 0.390945 -0.143691 0.883021 0.319642 0.171043 
12.972000 0.818634 0.462256 -0.227333 0.801778 0.491959 -0.205246 0.819812 0.532738 -0.227885 0.798124 0.533233 -0.200300 0.801765 0.519612 -0.167487 0.808876 0.467695 -0.063117 0.809826 0.413131 0.018124 0.793398 0.353271 0.094855 0.722920 0.501236 -0.111723 0.711868 0.477859 -0.050639 0.700977 0.454310 0.010298 0.692801 0.436404 0.053411 0.685066 0.418876 0.096957 0.679426 0.401169 0.140720 0.672357 0.394776 0.165559 0.842368 0.484364 -0.160203 0.836502 0.422054 -0.138596 0.830440 0.361514 -0.113706 0.821413 0.318669 -0.096424 0.812473 0.276624 -0.077225 0.803588 0.234232 -0.059381 0.795287 0.226165 -0.083522 0.773267 0.338730 0.178628 0.709990 0.307432 0.203784 0.645513 0.280595 0.228466 0.671794 0.267663 0.267600 0.697549 0.255334 0.306647 0.723070 0.243398 0.345797 0.695216 0.231077 0.338716 0.784813 0.275033 0.132513 0.748034 0.305545 0.075756 0.715736 0.339979 0.017640 0.695373 0.362243 -0.021142 0.679281 0.384661 -0.062058 0.664066 0.407846 -0.103386 0.682966 0.405585 -0.128757 0.872966 0.305471 0.182007 
13.004000 0.804749 0.460110 -0.225534 0.795211 0.492893 -0.203437 0.820877 0.528700 -0.227044 0.800513 0.534022 -0.198957 0.803702 0.520865 -0.165907 0.809110 0.470902 -0.060525 0.811787 0.412815 0.017199 0.797941 0.354930 0.093769 0.724489 0.507144 -0.107356 0.716303 0.482282 -0.046082 0.707501 0.458003 0.015586 0.700961 0.441121 0.060190 0.693215 0.425358 0.104633 0.686179 0.409269 0.149402 0.680224 0.403391 0.175042 0.842084 0.484725 -0.158041 0.834426 0.422003 -0.137744 0.826682 0.360625 -0.114245 0.818331 0.317137 -0.097474 0.809600 0.274679 -0.078183 0.800638 0.232117 -0.059814 0.790518 0.224520 -0.083403 0.782360 0.341851 0.178768 0.717420 0.310103 0.195538 0.651689 0.281541 0.211332 0.676612 0.268229 0.251137 0.700195 0.254843 0.291393 0.722812 0.240679 0.331965 0.693716 0.237914 0.343028 0.787443 0.276481 0.129759 0.755905 0.298713 0.065272 0.729913 0.327913 -0.000204 0.713503 0.346293 -0.043120 0.701936 0.366812 -0.086633 0.693313 0.390540 -0.130006 0.713373 0.402172 -0.152341 0.880243 0.305421 0.177374 
13.036000 0.811836 0.459130 -0.223664 0.797192 0.491579 -0.204011 0.824413 0.528331 -0.223778 0.799459 0.532830 -0.199543 0.801401 0.520706 -0.166022 0.800513 0.472790 -0.059466 0.810645 0.415741 0.019045 0.792184 0.355534 0.094369 0.714945 0.498551 -0.113728 0.704103 0.478735 -0.051335 0.696068 0.458641 0.011201 0.690978 0.444283 0.055779 0.688711 0.429905 0.101063 0.687370 0.415323 0.146032 0.680581 0.409934 0.171132 0.837103 0.483520 -0.156153 0.832824 0.421115 -0.134276 0.828702 0.359901 -0.109746 0.816555 0.317177 -0.093632 0.803634 0.275453 -0.075400 0.790057 0.234070 -0.057415 0.776135 0.224970 -0.078408 0.771904 0.340369 0.177913 0.705943 0.311941 0.198150 0.639783 0.285119 0.218398 0.670186 0.270054 0.253678 0.699369 0.254603 0.289155 0.728040 0.239088 0.324796 0.697528 0.245325 0.328413 0.782495 0.276766 0.131254 0.746162 0.304505 0.073165 0.714865 0.336672 0.014206 0.695256 0.357990 -0.025244 0.681034 0.379540 -0.067072 0.668290 0.402093 -0.109079 0.686519 0.399638 -0.134854 0.871015 0.305595 0.178566 
13.072000 0.823527 0.462519 -0.220986 0.800935 0.490849 -0.202538 0.820461 0.532828 -0.221127 0.793809 0.531613 -0.198359 0.798395 0.518077 -0.165622 0.808011 0.465481 -0.061664 0.812030 0.411785 0.019733 0.792830 0.352212 0.095508 0.721087 0.490835 -0.112723 0.711447 0.469121 -0.050808 0.702266 0.449083 0.011736 0.695726 0.435751 0.056802 0.689776 0.425479 0.103000 0.685640 0.414455 0.149049 0.678033 0.406442 0.173212 0.841207 0.474551 -0.159702 0.832808 0.412210 -0.138622 0.824654 0.351581 -0.113894 0.805512 0.311542 -0.097829 0.787119 0.272159 -0.079717 0.769028 0.231767 -0.065303 0.757060 0.229652 -0.089158 0.771352 0.338279 0.179058 0.705601 0.311989 0.201933 0.639139 0.289603 0.224527 0.666880 0.273516 0.261360 0.693744 0.257211 0.298359 0.720125 0.240396 0.335414 0.689008 0.243551 0.335905 0.783249 0.273919 0.133156 0.747931 0.297095 0.072410 0.717708 0.326455 0.011407 0.698663 0.346241 -0.029062 0.683943 0.367508 -0.070725 0.670429 0.390193 -0.112179 0.692568 0.392098 -0.134580 0.864902 0.305293 0.190567 
13.104000 0.823666 0.466875 -0.226055 0.802665 0.492448 -0.202396 0.820023 0.536685 -0.217760 0.795703 0.532354 -0.192850 0.799683 0.518834 -0.160048 0.808137 0.467494 -0.055734 0.812954 0.411228 0.023593 0.792866 0.353651 0.099947 0.724037 0.502923 -0.105235 0.713414 0.480154 -0.043736 0.702960 0.457518 0.017782 0.695153 0.440382 0.061417 0.686983 0.422992 0.105000 0.679590 0.404970 0.148467 0.673467 0.399721 0.173960 0.842000 0.477073 -0.153393 0.834698 0.413886 -0.133989 0.827656 0.351891 -0.111509 0.806122 0.312025 -0.097492 0.784274 0.273930 -0.079049 0.762170 0.236337 -0.060049 0.745751 0.236134 -0.081181 0.772784 0.342308 0.184162 0.710256 0.310246 0.207971 0.647242 0.280167 0.231478 0.684600 0.267364 0.260163 0.721674 0.254146 0.288932 0.758531 0.240517 0.317996 0.729194 0.240104 0.328736 0.779185 0.275683 0.137356 0.746832 0.293305 0.072935 0.720507 0.319419 0.008438 0.703778 0.337175 -0.034015 0.692000 0.359239 -0.076175 0.681798 0.383775 -0.117552 0.701178 0.393728 -0.140264 0.869086 0.301620 0.187396 
13.136000 0.821342 0.468239 -0.224990 0.803213 0.495127 -0.200434 0.819297 0.538356 -0.219413 0.797634 0.535471 -0.191950 0.801779 0.521032 -0.159513 0.809420 0.465790 -0.056983 0.812357 0.410088 0.022693 0.793591 0.352860 0.099200 0.723562 0.495807 -0.105494 0.711072 0.469587 -0.045570 0.699024 0.444867 0.015321 0.690419 0.428116 0.059491 0.682708 0.413865 0.104459 0.677144 0.399163 0.149829 0.675468 0.401899 0.176625 0.842864 0.478992 -0.154438 0.836464 0.415831 -0.135282 0.830267 0.353950 -0.112918 0.807699 0.314788 -0.099511 0.785633 0.276750 -0.082802 0.763676 0.238509 -0.067908 0.747635 0.240753 -0.089228 0.772809 0.341030 0.183252 0.709120 0.310212 0.206097 0.645129 0.280082 0.228437 0.678042 0.265350 0.261509 0.710543 0.251295 0.294528 0.742754 0.237592 0.327670 0.712250 0.241214 0.333565 0.781871 0.274983 0.136347 0.750858 0.291871 0.070494 0.724767 0.317127 0.004302 0.708418 0.333958 -0.039011 0.697613 0.357673 -0.080841 0.688571 0.384471 -0.121921 0.701855 0.399300 -0.146614 0.868763 0.305270 0.190971 
13.168000 0.816774 0.469414 -0.229436 0.797905 0.495848 -0.204941 0.817801 0.538989 -0.219771 0.793638 0.535754 -0.194523 0.796315 0.523328 -0.161073 0.800031 0.474441 -0.054917 0.807540 0.418775 0.025134 0.791095 0.356377 0.099949 0.715208 0.499836 -0.110860 0.704383 0.475322 -0.050138 0.694438 0.452176 0.011097 0.687392 0.436225 0.055154 0.681898 0.423131 0.100668 0.678235 0.410530 0.146427 0.688474 0.416812 0.170445 0.837814 0.483793 -0.151083 0.838249 0.420727 -0.130748 0.838810 0.358752 -0.107625 0.816324 0.319040 -0.095421 0.793323 0.280704 -0.079622 0.769886 0.242939 -0.063620 0.752406 0.245580 -0.083724 0.771783 0.338580 0.183303 0.706745 0.312187 0.208565 0.641424 0.286919 0.233606 0.676203 0.271735 0.264515 0.710379 0.256635 0.295028 0.744277 0.240480 0.324907 0.713684 0.239243 0.331432 0.784427 0.277083 0.136435 0.749127 0.304146 0.077816 0.718652 0.335253 0.018178 0.699101 0.355634 -0.021879 0.685023 0.376013 -0.064369 0.673079 0.398706 -0.106839 0.688894 0.400862 -0.134324 0.865668 0.304435 0.186979 
13.200000 0.828018 0.466091 -0.226000 0.806710 0.492746 -0.203858 0.821617 0.536188 -0.223572 0.798377 0.533048 -0.197473 0.800998 0.520817 -0.164012 0.806458 0.473545 -0.057453 0.811912 0.416145 0.021407 0.795118 0.358561 0.098751 0.721347 0.499415 -0.112546 0.711746 0.472031 -0.052688 0.700736 0.446635 0.007691 0.692226 0.429498 0.051422 0.681911 0.415321 0.095903 0.673234 0.400263 0.140361 0.682295 0.412821 0.162275 0.844115 0.486577 -0.153118 0.838042 0.423570 -0.132872 0.832065 0.361537 -0.110226 0.818761 0.318477 -0.095637 0.805314 0.275419 -0.081029 0.791731 0.231901 -0.069432 0.776373 0.231077 -0.091359 0.773947 0.346454 0.182839 0.712872 0.313191 0.209204 0.651625 0.280379 0.235241 0.688891 0.266409 0.263524 0.725771 0.252485 0.292041 0.762190 0.238869 0.320996 0.731954 0.235416 0.328174 0.786489 0.280969 0.137408 0.752300 0.307079 0.076292 0.722069 0.337612 0.013806 0.703300 0.356821 -0.027682 0.690089 0.377753 -0.070556 0.679645 0.401151 -0.113802 0.697223 0.401156 -0.140428 0.871739 0.312116 0.191993 
13.236000 0.818680 0.459489 -0.221473 0.801554 0.490468 -0.201441 0.821588 0.529856 -0.224820 0.798645 0.531996 -0.198352 0.801815 0.519778 -0.164935 0.807283 0.472436 -0.058384 0.811966 0.416088 0.020651 0.793742 0.356996 0.095810 0.721626 0.501730 -0.107613 0.709991 0.476719 -0.046895 0.698298 0.451751 0.014093 0.689866 0.433365 0.057785 0.681067 0.414653 0.100883 0.672520 0.395479 0.144156 0.678038 0.408573 0.166939 0.841608 0.486573 -0.155309 0.835618 0.423249 -0.136298 0.829322 0.361415 -0.113474 0.811531 0.319928 -0.099042 0.793677 0.279656 -0.081164 0.775749 0.239243 -0.064328 0.760725 0.237415 -0.086404 0.771383 0.342508 0.179099 0.706353 0.315895 0.203639 0.641159 0.289220 0.227459 0.678215 0.272243 0.254319 0.715218 0.255522 0.281401 0.752188 0.239095 0.308750 0.721919 0.232955 0.313404 0.784665 0.278007 0.131223 0.754975 0.298021 0.065569 0.729666 0.325699 0.000033 0.713528 0.343810 -0.042787 0.700756 0.365899 -0.084871 0.688971 0.390258 -0.126520 0.708540 0.396368 -0.150502 0.870812 0.311843 0.185288 
13.272000 0.817690 0.462441 -0.226302 0.799793 0.492514 -0.205566 0.819540 0.532864 -0.227329 0.796140 0.533818 -0.201193 0.798810 0.522008 -0.167566 0.801503 0.475411 -0.060459 0.813828 0.418215 0.017297 0.793298 0.357752 0.090892 0.715689 0.501065 -0.112847 0.703889 0.474497 -0.053002 0.693775 0.449120 0.007701 0.686763 0.431632 0.051465 0.681134 0.416362 0.096299 0.677061 0.401046 0.141303 0.683007 0.416487 0.162565 0.837241 0.486397 -0.157395 0.832357 0.423301 -0.137607 0.827419 0.361536 -0.114377 0.809825 0.320152 -0.099632 0.792032 0.280204 -0.081144 0.774069 0.240225 -0.063851 0.758376 0.239008 -0.085500 0.770662 0.342915 0.173948 0.705418 0.316272 0.195911 0.640207 0.288794 0.219259 0.677166 0.272815 0.246606 0.715606 0.255523 0.273628 0.754315 0.239318 0.299480 0.723901 0.234919 0.304263 0.782491 0.278035 0.125389 0.750209 0.299204 0.061915 0.722700 0.328961 -0.000652 0.705115 0.349064 -0.041708 0.690862 0.372116 -0.082567 0.678412 0.398028 -0.122534 0.697493 0.400278 -0.147454 0.867238 0.304534 0.180012 
13.304000 0.817380 0.466885 -0.227140 0.797209 0.495553 -0.206516 0.821480 0.536819 -0.220578 0.794139 0.536264 -0.198636 0.796593 0.524245 -0.165169 0.798694 0.477648 -0.058381 0.809180 0.420304 0.019837 0.790443 0.357655 0.092452 0.713741 0.507912 -0.112446 0.701907 0.481173 -0.052901 0.692177 0.455908 0.007331 0.685319 0.438473 0.050684 0.682508 0.423852 0.095999 0.682427 0.408923 0.141148 0.696437 0.427324 0.155033 0.833524 0.482987 -0.156144 0.832374 0.419839 -0.136212 0.831547 0.358042 -0.112672 0.809750 0.318605 -0.098668 0.787808 0.281271 -0.079524 0.765601 0.244436 -0.060585 0.747032 0.247074 -0.079689 0.770189 0.340049 0.175632 0.705050 0.316685 0.203320 0.639511 0.293727 0.230024 0.672194 0.274624 0.260941 0.704571 0.255920 0.291940 0.736818 0.237585 0.323148 0.705919 0.233056 0.324818 0.778844 0.277293 0.123529 0.745277 0.302515 0.061611 0.715970 0.333911 -0.000554 0.697814 0.354225 -0.041542 0.686044 0.379039 -0.082552 0.676400 0.406154 -0.123269 0.692040 0.412543 -0.150190 0.867126 0.300113 0.179348 
13.336000 0.822428 0.468360 -0.233624 0.801878 0.495776 -0.211690 0.825808 0.537809 -0.223351 0.798326 0.535899 -0.201612 0.800872 0.523427 -0.168165 0.803101 0.474651 -0.061752 0.812091 0.417241 0.016622 0.796705 0.352243 0.088431 0.718421 0.505547 -0.114322 0.706742 0.476614 -0.055594 0.697206 0.449012 0.004162 0.690800 0.430075 0.047593 0.686454 0.414480 0.092499 0.685017 0.398617 0.137803 0.701473 0.412815 0.153982 0.838042 0.481463 -0.159225 0.834753 0.419303 -0.136642 0.831853 0.358184 -0.111660 0.807376 0.320315 -0.098562 0.783406 0.283187 -0.083336 0.759714 0.245738 -0.071512 0.742993 0.251580 -0.091622 0.780001 0.330707 0.171612 0.712764 0.310933 0.197189 0.645239 0.292093 0.222175 0.671315 0.274610 0.259646 0.697034 0.257808 0.297280 0.722657 0.241352 0.335031 0.691441 0.240791 0.333103 0.786329 0.271360 0.117957 0.752999 0.295370 0.055374 0.725042 0.327680 -0.006880 0.707437 0.348807 -0.047667 0.694244 0.372584 -0.088692 0.683258 0.399848 -0.128818 0.696822 0.411179 -0.155215 0.876947 0.301834 0.172211 
13.372000 0.821159 0.472008 -0.242917 0.801117 0.496514 -0.217342 0.823217 0.540189 -0.226029 0.797056 0.535307 -0.203122 0.801053 0.522707 -0.169781 0.808465 0.473668 -0.063609 0.814828 0.416899 0.014341 0.799936 0.355052 0.086721 0.723220 0.508741 -0.107852 0.715959 0.483427 -0.046550 0.707419 0.458305 0.015057 0.700691 0.439696 0.059007 0.692836 0.420872 0.102267 0.687700 0.400245 0.145291 0.703019 0.417180 0.159172 0.839211 0.483986 -0.161912 0.837553 0.421298 -0.139872 0.836089 0.359046 -0.116618 0.814474 0.318680 -0.104075 0.792549 0.278890 -0.090071 0.770419 0.239190 -0.076638 0.751616 0.243795 -0.095132 0.784702 0.337296 0.170999 0.716803 0.315992 0.191575 0.648776 0.294923 0.212173 0.669409 0.275784 0.252074 0.690099 0.256387 0.292183 0.710796 0.236952 0.332610 0.680613 0.244034 0.336430 0.787278 0.274943 0.118105 0.752729 0.301924 0.057048 0.723924 0.334583 -0.005258 0.706325 0.355242 -0.046560 0.694645 0.376846 -0.089550 0.685071 0.401257 -0.132425 0.700916 0.413186 -0.157534 0.883108 0.305961 0.166911 
13.404000 0.817517 0.465977 -0.232514 0.796267 0.495647 -0.214565 0.823203 0.535834 -0.226502 0.793651 0.536572 -0.207656 0.797136 0.525553 -0.173966 0.801745 0.482263 -0.065930 0.813658 0.425344 0.011775 0.795081 0.358697 0.079728 0.714662 0.509972 -0.115139 0.707272 0.484234 -0.054155 0.700037 0.459544 0.007356 0.694842 0.442786 0.051820 0.691436 0.427760 0.097011 0.692247 0.410803 0.141712 0.708708 0.427065 0.155556 0.833416 0.490701 -0.164538 0.837491 0.427958 -0.143644 0.841883 0.366166 -0.120809 0.817965 0.327575 -0.109126 0.794715 0.289261 -0.095909 0.771695 0.250731 -0.085957 0.754631 0.257268 -0.105557 0.776760 0.334799 0.162003 0.705777 0.320747 0.178241 0.634689 0.306760 0.193812 0.649479 0.290524 0.237410 0.663821 0.273725 0.280969 0.677914 0.256315 0.324352 0.651032 0.271113 0.318434 0.779568 0.277135 0.104746 0.745424 0.306228 0.044128 0.716748 0.341433 -0.016734 0.699282 0.363962 -0.056749 0.687133 0.388247 -0.097883 0.678305 0.416309 -0.137747 0.698711 0.417255 -0.161926 0.874353 0.305088 0.162083 
13.440000 0.812776 0.475296 -0.233998 0.792967 0.502291 -0.210917 0.816493 0.544524 -0.222628 0.789722 0.542207 -0.200060 0.795537 0.527780 -0.167867 0.806984 0.472430 -0.065440 0.815071 0.414909 0.013417 0.797889 0.355097 0.089748 0.719736 0.510887 -0.107060 0.714495 0.487003 -0.045360 0.708031 0.463752 0.016313 0.702627 0.446162 0.059910 0.695689 0.428635 0.103596 0.689535 0.409953 0.146785 0.707479 0.424599 0.159911 0.831249 0.479550 -0.166078 0.835040 0.415951 -0.147851 0.839646 0.353631 -0.126731 0.808435 0.320561 -0.114897 0.778422 0.289238 -0.097140 0.748934 0.258391 -0.078615 0.730225 0.272520 -0.091685 0.783971 0.340032 0.174829 0.713311 0.322394 0.190410 0.642410 0.305324 0.204854 0.668722 0.282939 0.239314 0.694467 0.261548 0.274077 0.719684 0.241037 0.309267 0.689907 0.250788 0.309988 0.782372 0.277383 0.125499 0.746526 0.307577 0.067366 0.715183 0.341169 0.007789 0.695775 0.362829 -0.031759 0.682282 0.385786 -0.073281 0.670553 0.410038 -0.114969 0.684754 0.416476 -0.142591 0.877038 0.294220 0.172627 
13.472000 0.812213 0.470152 -0.231385 0.792222 0.498605 -0.210313 0.816996 0.539848 -0.223380 0.789517 0.539140 -0.201594 0.795544 0.524506 -0.169608 0.809342 0.469472 -0.067759 0.815433 0.414041 0.012413 0.800619 0.352422 0.087156 0.722470 0.507176 -0.109361 0.717366 0.481111 -0.048413 0.709650 0.455632 0.012586 0.703160 0.437903 0.056533 0.694577 0.420481 0.100113 0.688482 0.400796 0.143376 0.706259 0.414094 0.158312 0.835653 0.480704 -0.167581 0.837474 0.417942 -0.146680 0.840133 0.356153 -0.124078 0.809534 0.322512 -0.114200 0.780128 0.288968 -0.102375 0.750668 0.256500 -0.092445 0.732398 0.272064 -0.104475 0.786705 0.336176 0.171915 0.717583 0.314800 0.189034 0.648369 0.293398 0.204412 0.674427 0.276237 0.241995 0.699948 0.259720 0.279812 0.725516 0.240984 0.316401 0.695019 0.247750 0.317547 0.786680 0.273553 0.120570 0.750088 0.303388 0.062337 0.718897 0.337886 0.002813 0.699576 0.359825 -0.036653 0.685806 0.382084 -0.078446 0.674904 0.406828 -0.119963 0.687697 0.415665 -0.147535 0.882348 0.295353 0.168752 
13.504000 0.811031 0.470392 -0.229951 0.791772 0.500179 -0.210052 0.819847 0.539545 -0.221503 0.791131 0.540699 -0.201371 0.797184 0.525458 -0.169573 0.810027 0.467474 -0.068644 0.814647 0.414300 0.012999 0.800588 0.352707 0.087839 0.722006 0.503238 -0.109683 0.715630 0.477784 -0.048572 0.707848 0.453189 0.012820 0.701694 0.436308 0.057088 0.694268 0.420216 0.101378 0.689232 0.402243 0.145362 0.705978 0.415596 0.161350 0.835479 0.479178 -0.168486 0.840480 0.417428 -0.144945 0.846102 0.356503 -0.120186 0.814389 0.323231 -0.110827 0.783557 0.289815 -0.100359 0.752895 0.256730 -0.091627 0.734803 0.271568 -0.104729 0.788016 0.335831 0.172845 0.719344 0.315862 0.193035 0.650613 0.295461 0.211564 0.674565 0.277703 0.250306 0.698037 0.260404 0.289006 0.721482 0.241365 0.326666 0.690431 0.244773 0.325195 0.787000 0.273685 0.120934 0.750882 0.301508 0.061184 0.720444 0.335079 0.000278 0.701589 0.356454 -0.039853 0.687648 0.378828 -0.081597 0.676211 0.403589 -0.123185 0.690600 0.411619 -0.150295 0.883387 0.295708 0.167915 
13.540000 0.811226 0.467974 -0.227841 0.790858 0.497537 -0.208757 0.817354 0.537655 -0.221374 0.788604 0.538294 -0.201279 0.794192 0.524237 -0.168917 0.804269 0.470476 -0.065469 0.810265 0.417194 0.016336 0.795095 0.357596 0.093021 0.714491 0.504531 -0.105525 0.702579 0.478811 -0.045408 0.692773 0.453331 0.015230 0.686312 0.435237 0.058772 0.682597 0.416668 0.102481 0.679650 0.398037 0.146162 0.696959 0.416501 0.154599 0.827712 0.483051 -0.165714 0.836919 0.420537 -0.146099 0.846671 0.359272 -0.124121 0.814336 0.326585 -0.115360 0.783274 0.294376 -0.102713 0.752384 0.263090 -0.090053 0.734177 0.278927 -0.101743 0.781652 0.342405 0.178095 0.715683 0.315815 0.199949 0.649480 0.290586 0.221110 0.676004 0.272007 0.257833 0.701312 0.253704 0.294567 0.725755 0.235373 0.331519 0.694485 0.237292 0.331303 0.783240 0.278987 0.128272 0.747893 0.304053 0.067252 0.717492 0.335379 0.005102 0.698746 0.355412 -0.036021 0.685310 0.377275 -0.078400 0.674120 0.401906 -0.120780 0.686797 0.412103 -0.148273 0.876415 0.301860 0.177400 
13.572000 0.810272 0.468178 -0.229492 0.791933 0.498498 -0.209544 0.818581 0.537927 -0.224544 0.791272 0.539592 -0.202608 0.797196 0.525085 -0.170622 0.809156 0.470844 -0.068360 0.815162 0.414986 0.011333 0.800381 0.355886 0.087880 0.720486 0.509008 -0.104494 0.714418 0.482900 -0.043636 0.705933 0.457570 0.017468 0.697812 0.435246 0.058970 0.687835 0.412774 0.099782 0.678816 0.388997 0.140401 0.693373 0.407076 0.153416 0.832331 0.489956 -0.167998 0.840669 0.428332 -0.145202 0.849436 0.367788 -0.121052 0.823178 0.330094 -0.112076 0.797905 0.292354 -0.101492 0.772668 0.255177 -0.091091 0.751104 0.268734 -0.099492 0.786053 0.341890 0.172970 0.721697 0.314903 0.198762 0.657145 0.288447 0.224183 0.691433 0.270856 0.254304 0.725221 0.253608 0.284535 0.758716 0.236609 0.314995 0.727877 0.234542 0.319868 0.787390 0.277932 0.124029 0.751749 0.303982 0.063550 0.721776 0.335697 0.001410 0.703310 0.355861 -0.039847 0.690615 0.377327 -0.082690 0.681020 0.402634 -0.125304 0.690035 0.417489 -0.152223 0.881722 0.302228 0.171226 
13.604000 0.810690 0.470456 -0.240102 0.791460 0.497458 -0.216505 0.818424 0.538501 -0.224176 0.790266 0.536864 -0.203267 0.795923 0.522621 -0.170888 0.806786 0.468519 -0.067372 0.813068 0.411401 0.011233 0.797336 0.352932 0.087753 0.718352 0.507106 -0.102034 0.711710 0.482707 -0.040378 0.703967 0.458676 0.021650 0.695938 0.434982 0.062751 0.686331 0.410852 0.102932 0.676709 0.385502 0.142606 0.689176 0.400899 0.160260 0.829723 0.488494 -0.166601 0.839362 0.427435 -0.142686 0.848994 0.367358 -0.117462 0.822904 0.329130 -0.108913 0.797248 0.291213 -0.098276 0.771536 0.253704 -0.087168 0.749400 0.267520 -0.093260 0.785121 0.339138 0.173378 0.722688 0.312517 0.203748 0.660068 0.286079 0.233485 0.693360 0.271041 0.265899 0.726442 0.255715 0.298224 0.759404 0.239728 0.330314 0.728490 0.235978 0.332839 0.782135 0.275174 0.123259 0.746705 0.299575 0.061670 0.717370 0.330956 -0.001079 0.699450 0.351269 -0.042375 0.687693 0.375302 -0.084000 0.677547 0.401460 -0.125542 0.687522 0.416699 -0.151693 0.878138 0.298410 0.170931 
13.640000 0.806740 0.480613 -0.235396 0.784507 0.505323 -0.211981 0.807615 0.548905 -0.218994 0.779407 0.544265 -0.198685 0.786718 0.527557 -0.168022 0.805454 0.466424 -0.070481 0.807798 0.416401 0.013127 0.790485 0.356871 0.088906 0.717524 0.507184 -0.105816 0.706123 0.480422 -0.046076 0.694751 0.453498 0.014012 0.686766 0.434618 0.057587 0.679115 0.416001 0.100941 0.671630 0.396909 0.144541 0.682527 0.408105 0.166402 0.827928 0.484271 -0.170577 0.831334 0.421304 -0.150172 0.835063 0.359722 -0.127483 0.807662 0.323633 -0.116327 0.781342 0.288597 -0.101066 0.754944 0.255474 -0.084005 0.734341 0.272469 -0.086679 0.776338 0.342021 0.173880 0.711534 0.316010 0.200918 0.646123 0.292103 0.226054 0.680777 0.273652 0.254958 0.715020 0.254800 0.283779 0.749114 0.235900 0.312784 0.718318 0.233181 0.317384 0.774989 0.278513 0.122704 0.740388 0.300164 0.059736 0.711560 0.329598 -0.003703 0.693599 0.348750 -0.045273 0.683491 0.374750 -0.085973 0.675457 0.402968 -0.126074 0.682231 0.419703 -0.152065 0.871331 0.299452 0.167203 
13.672000 0.807138 0.477927 -0.236312 0.787545 0.503009 -0.210987 0.813002 0.545279 -0.217439 0.785494 0.541551 -0.195987 0.791619 0.525955 -0.164420 0.807197 0.468213 -0.064258 0.807120 0.419160 0.020217 0.789832 0.358454 0.095350 0.721080 0.507686 -0.105430 0.707503 0.482821 -0.045582 0.694946 0.457838 0.014508 0.685843 0.438708 0.056870 0.678515 0.419066 0.099581 0.672402 0.399155 0.142247 0.684550 0.411953 0.162301 0.834830 0.483065 -0.163457 0.835522 0.418381 -0.147780 0.836600 0.355027 -0.129381 0.808933 0.318534 -0.119087 0.782316 0.283475 -0.103057 0.755984 0.250241 -0.083959 0.736572 0.268395 -0.080383 0.773718 0.341443 0.179704 0.707644 0.317710 0.205533 0.641140 0.294751 0.230318 0.677071 0.274830 0.256556 0.713440 0.254989 0.282126 0.750160 0.235249 0.307738 0.719895 0.233862 0.315131 0.776666 0.279565 0.128709 0.742948 0.305835 0.066875 0.714157 0.338302 0.004024 0.696536 0.358735 -0.037463 0.684435 0.380597 -0.080253 0.675987 0.406738 -0.122620 0.691612 0.410479 -0.150325 0.870365 0.307955 0.179150 
13.736000 0.809500 0.474712 -0.237546 0.788367 0.500259 -0.214014 0.817652 0.540235 -0.214298 0.786956 0.537980 -0.197486 0.791428 0.523910 -0.165031 0.800152 0.470013 -0.062038 0.811888 0.414061 0.017122 0.794120 0.355758 0.093723 0.713421 0.501903 -0.111220 0.705189 0.474406 -0.051298 0.696228 0.448243 0.009124 0.689469 0.430277 0.052890 0.682208 0.414967 0.097541 0.676910 0.399117 0.142461 0.686915 0.411335 0.164295 0.831793 0.479542 -0.160440 0.837223 0.415943 -0.142322 0.843304 0.353275 -0.122379 0.816826 0.315645 -0.113572 0.791010 0.278414 -0.102615 0.764951 0.243164 -0.089331 0.745035 0.260624 -0.085132 0.776954 0.341202 0.178406 0.712232 0.312238 0.202169 0.647168 0.283439 0.224653 0.677520 0.267585 0.259621 0.707426 0.253014 0.294676 0.737087 0.239306 0.330019 0.705900 0.237859 0.332122 0.779918 0.278203 0.128844 0.745172 0.305831 0.067438 0.713705 0.337871 0.004186 0.694724 0.357534 -0.037444 0.680483 0.378656 -0.080316 0.670451 0.403894 -0.123471 0.688780 0.407404 -0.149759 0.872633 0.303715 0.182259 
13.768000 0.809425 0.469910 -0.233368 0.789032 0.495591 -0.209317 0.814644 0.537658 -0.215939 0.786412 0.534451 -0.195379 0.791439 0.520556 -0.162886 0.802035 0.467167 -0.059726 0.810006 0.414179 0.021694 0.790689 0.355934 0.097640 0.714703 0.500507 -0.106324 0.703175 0.472818 -0.047220 0.691990 0.446218 0.012440 0.683982 0.427716 0.055518 0.676847 0.411447 0.099793 0.671494 0.394755 0.144193 0.682092 0.410602 0.163210 0.831920 0.477882 -0.158204 0.838976 0.415272 -0.137475 0.846424 0.353342 -0.115378 0.820762 0.315079 -0.105922 0.795475 0.276974 -0.095675 0.769848 0.239880 -0.085068 0.749215 0.256669 -0.081747 0.772061 0.341481 0.181990 0.707494 0.312650 0.205688 0.642637 0.284311 0.228276 0.671382 0.268622 0.264622 0.699552 0.252865 0.300684 0.727653 0.236459 0.336285 0.696377 0.236923 0.337537 0.776963 0.278084 0.132869 0.744210 0.304064 0.070085 0.714879 0.334833 0.005977 0.696974 0.354084 -0.036166 0.683454 0.374696 -0.079373 0.674020 0.399322 -0.122688 0.689991 0.408011 -0.149424 0.864758 0.304172 0.189571 
13.804000 0.813730 0.466379 -0.228054 0.792288 0.493585 -0.206773 0.817512 0.535543 -0.216174 0.788728 0.533586 -0.196279 0.794368 0.519707 -0.164053 0.806454 0.467332 -0.061292 0.814144 0.411425 0.017990 0.795702 0.355988 0.095554 0.718149 0.501552 -0.103822 0.709997 0.475024 -0.043404 0.700194 0.449063 0.017076 0.692532 0.430740 0.060557 0.682747 0.412734 0.103660 0.673476 0.394217 0.146801 0.684002 0.407968 0.167144 0.833486 0.482557 -0.160532 0.837302 0.418835 -0.142498 0.841692 0.356064 -0.122771 0.819285 0.316290 -0.112330 0.797596 0.276651 -0.100549 0.775621 0.238216 -0.087969 0.752953 0.252558 -0.087544 0.779238 0.344971 0.180804 0.715139 0.313970 0.201275 0.650891 0.283680 0.220976 0.680873 0.269004 0.256443 0.710527 0.254132 0.292494 0.739860 0.239058 0.328943 0.709305 0.233386 0.326195 0.779707 0.279085 0.132484 0.748268 0.302420 0.067920 0.721430 0.331718 0.001965 0.705056 0.349998 -0.041290 0.692770 0.369861 -0.085120 0.682690 0.392714 -0.129145 0.696212 0.408897 -0.153445 0.872450 0.302777 0.184231 
13.836000 0.812168 0.460208 -0.223991 0.792045 0.490834 -0.206371 0.820583 0.529823 -0.218569 0.791020 0.531876 -0.199841 0.795572 0.519009 -0.166965 0.803626 0.469634 -0.061914 0.810920 0.414785 0.018067 0.796405 0.357691 0.095320 0.715732 0.502637 -0.106114 0.706839 0.477564 -0.045109 0.697934 0.452840 0.016042 0.691498 0.435308 0.059905 0.685354 0.418015 0.103870 0.680439 0.400537 0.148000 0.691003 0.414641 0.168131 0.832127 0.483298 -0.160686 0.837664 0.420327 -0.140466 0.843484 0.358171 -0.118778 0.822693 0.317375 -0.107819 0.802185 0.276674 -0.096081 0.781413 0.236400 -0.084623 0.757584 0.248383 -0.087270 0.781584 0.344897 0.180635 0.720233 0.308923 0.202167 0.658710 0.272680 0.222591 0.690200 0.262572 0.258679 0.721361 0.253131 0.294509 0.752601 0.243452 0.329840 0.722825 0.233848 0.329780 0.785488 0.279455 0.131063 0.752783 0.300502 0.066437 0.724768 0.328648 0.000767 0.707589 0.346473 -0.042248 0.695062 0.366470 -0.085904 0.685436 0.390345 -0.129270 0.696667 0.406322 -0.154728 0.877949 0.307525 0.180807 
13.868000 0.809813 0.461437 -0.233608 0.787817 0.487952 -0.212006 0.816132 0.528715 -0.214831 0.785383 0.526804 -0.198095 0.789890 0.514632 -0.164913 0.799539 0.467688 -0.058717 0.809755 0.413545 0.021532 0.790409 0.353531 0.095651 0.713544 0.499769 -0.108548 0.703699 0.475349 -0.047517 0.694446 0.451398 0.013701 0.687799 0.434621 0.057816 0.682129 0.418904 0.102486 0.679139 0.402194 0.147204 0.690524 0.417292 0.166373 0.831125 0.472949 -0.157525 0.837582 0.411092 -0.134753 0.844091 0.350156 -0.109812 0.819358 0.311785 -0.097468 0.794483 0.274557 -0.081914 0.769431 0.237850 -0.065841 0.746759 0.251606 -0.069616 0.772139 0.337377 0.179680 0.705303 0.312953 0.201021 0.638261 0.289052 0.221088 0.666370 0.272375 0.257334 0.693303 0.256603 0.294375 0.719136 0.241593 0.332311 0.688845 0.249020 0.334859 0.775004 0.274636 0.127937 0.742446 0.297596 0.063857 0.714722 0.328545 -0.000895 0.698125 0.348250 -0.043369 0.686329 0.370551 -0.086165 0.676985 0.396502 -0.128694 0.693330 0.407277 -0.154181 0.864433 0.301123 0.188077 
13.932000 0.811538 0.455830 -0.229041 0.788429 0.484599 -0.211978 0.818272 0.524062 -0.214705 0.785850 0.524388 -0.201334 0.790068 0.513520 -0.167644 0.796784 0.470260 -0.059422 0.809999 0.414572 0.019704 0.792846 0.357451 0.097095 0.709151 0.500198 -0.107541 0.700457 0.476548 -0.046075 0.693107 0.453566 0.015670 0.687966 0.437421 0.059885 0.683982 0.421757 0.104670 0.682628 0.405153 0.149095 0.694531 0.419310 0.168276 0.825812 0.474859 -0.159051 0.831924 0.413381 -0.135352 0.838353 0.353113 -0.109205 0.812122 0.316248 -0.096014 0.786345 0.280354 -0.079678 0.760665 0.244831 -0.063151 0.738492 0.259091 -0.067944 0.780743 0.344629 0.182967 0.715066 0.318067 0.204601 0.649071 0.291896 0.224358 0.674858 0.272633 0.261097 0.699417 0.254099 0.297984 0.723035 0.235956 0.335014 0.691856 0.238858 0.334397 0.778139 0.279857 0.132688 0.743343 0.302264 0.069667 0.713091 0.332209 0.006123 0.694621 0.351430 -0.035502 0.681013 0.373959 -0.077394 0.670079 0.400228 -0.118732 0.684703 0.407072 -0.146234 0.864594 0.302912 0.192642 
13.968000 0.812018 0.451623 -0.220677 0.792569 0.483242 -0.204090 0.822575 0.521050 -0.216862 0.792839 0.524400 -0.198614 0.796784 0.511977 -0.165516 0.804601 0.464265 -0.059766 0.815048 0.410226 0.020708 0.793707 0.354381 0.097691 0.721305 0.496813 -0.114126 0.716981 0.481196 -0.049646 0.711844 0.466126 0.014658 0.704565 0.450009 0.058731 0.696038 0.434850 0.103022 0.689523 0.418568 0.147463 0.706003 0.432205 0.163705 0.840307 0.466236 -0.157183 0.841210 0.404496 -0.132872 0.842907 0.343372 -0.107770 0.812452 0.308751 -0.099448 0.783199 0.273234 -0.092247 0.754158 0.238148 -0.087159 0.736567 0.254197 -0.099522 0.775520 0.342521 0.182443 0.711377 0.311540 0.202988 0.646876 0.281070 0.221799 0.674619 0.266175 0.259103 0.701854 0.251574 0.296538 0.729056 0.236074 0.333582 0.697820 0.235420 0.332998 0.775511 0.277958 0.134237 0.746738 0.300455 0.068462 0.721672 0.326994 0.001258 0.706347 0.343615 -0.042932 0.696084 0.362063 -0.087731 0.688107 0.383670 -0.132532 0.700473 0.401700 -0.156150 0.858203 0.298578 0.193518 
14.036000 0.810713 0.450622 -0.225373 0.791728 0.478864 -0.203075 0.815846 0.520191 -0.216735 0.789418 0.519245 -0.193648 0.793245 0.509301 -0.159442 0.801041 0.469124 -0.049771 0.811467 0.412123 0.029028 0.796036 0.352877 0.105580 0.713531 0.495839 -0.099011 0.706693 0.476343 -0.035764 0.700781 0.456938 0.027472 0.693742 0.437634 0.070261 0.687563 0.417863 0.113081 0.684835 0.397001 0.155833 0.700359 0.416154 0.166471 0.833132 0.479830 -0.147520 0.835219 0.415124 -0.132604 0.837775 0.351022 -0.116396 0.816725 0.309445 -0.111317 0.796356 0.267637 -0.106346 0.775828 0.226475 -0.103036 0.755588 0.238225 -0.116139 0.781652 0.338509 0.190606 0.713340 0.313311 0.206695 0.644932 0.288430 0.221165 0.670764 0.271087 0.258767 0.695722 0.254217 0.296674 0.719893 0.237576 0.334950 0.688619 0.237844 0.334666 0.784719 0.274443 0.140884 0.752711 0.297848 0.076878 0.724716 0.325828 0.010958 0.707742 0.342903 -0.032667 0.697183 0.362390 -0.077080 0.689315 0.386015 -0.121657 0.704707 0.397489 -0.147819 0.877308 0.300554 0.188722 
14.068000 0.811765 0.455166 -0.231649 0.793382 0.481656 -0.206809 0.818510 0.523419 -0.216358 0.791956 0.520961 -0.193489 0.796340 0.509971 -0.159558 0.805195 0.465946 -0.050915 0.811499 0.411304 0.029515 0.794655 0.352857 0.105693 0.718069 0.499373 -0.094799 0.712883 0.482576 -0.030559 0.708123 0.465924 0.033779 0.698763 0.444133 0.075108 0.689222 0.422258 0.116308 0.681668 0.399752 0.157542 0.697666 0.417436 0.169556 0.834662 0.479713 -0.149024 0.835801 0.415656 -0.131365 0.837333 0.352057 -0.112972 0.815690 0.310753 -0.106836 0.794621 0.269044 -0.101913 0.773691 0.227501 -0.099575 0.754633 0.236608 -0.116086 0.778674 0.338581 0.190637 0.710589 0.314229 0.207239 0.642318 0.290066 0.222363 0.668910 0.271683 0.258928 0.694734 0.254074 0.296003 0.719894 0.237041 0.333597 0.688662 0.236357 0.332269 0.780366 0.274556 0.140059 0.748921 0.297481 0.075378 0.722806 0.326759 0.009106 0.707314 0.345091 -0.034534 0.697257 0.364974 -0.078938 0.688384 0.387155 -0.123685 0.703016 0.401893 -0.148264 0.873335 0.298488 0.190045 
14.100000 0.814784 0.455485 -0.229784 0.793928 0.481538 -0.206493 0.819437 0.523582 -0.213238 0.790875 0.520659 -0.193024 0.794151 0.510607 -0.158757 0.798153 0.469372 -0.048963 0.811285 0.414497 0.030709 0.790999 0.353649 0.104734 0.711711 0.498646 -0.098159 0.702225 0.472449 -0.037823 0.693336 0.447617 0.023209 0.686988 0.430618 0.067225 0.680685 0.415472 0.112002 0.675860 0.399379 0.156598 0.693204 0.416503 0.167733 0.829944 0.476149 -0.147301 0.832206 0.412694 -0.127918 0.834904 0.349872 -0.107386 0.811177 0.309987 -0.099711 0.787921 0.269859 -0.092135 0.764891 0.229700 -0.086920 0.746920 0.238300 -0.104836 0.773673 0.337157 0.189042 0.705232 0.315502 0.207909 0.636570 0.294044 0.225983 0.667093 0.275514 0.259332 0.697466 0.257609 0.292861 0.727715 0.240130 0.326609 0.696894 0.235038 0.325791 0.775028 0.274681 0.137235 0.742196 0.296362 0.073472 0.714532 0.325619 0.009197 0.697748 0.344932 -0.032987 0.687102 0.369284 -0.074638 0.678221 0.396105 -0.115947 0.692579 0.405509 -0.142774 0.861266 0.294710 0.194258 
14.136000 0.814180 0.456017 -0.228568 0.792293 0.481184 -0.205281 0.812500 0.525255 -0.216596 0.785970 0.520669 -0.194109 0.791714 0.509298 -0.160754 0.803968 0.464012 -0.053858 0.812916 0.412930 0.028514 0.797481 0.355250 0.105258 0.715064 0.493541 -0.098854 0.703007 0.464226 -0.040455 0.691791 0.435420 0.018404 0.684007 0.415107 0.060858 0.677269 0.396310 0.104205 0.670920 0.377738 0.147827 0.686352 0.397013 0.158461 0.830462 0.470094 -0.154019 0.828332 0.407525 -0.132292 0.826727 0.345979 -0.108415 0.799625 0.310234 -0.094251 0.773338 0.275157 -0.077452 0.747130 0.239841 -0.062469 0.729645 0.246111 -0.081765 0.782087 0.342443 0.190361 0.717753 0.311460 0.210189 0.653258 0.280395 0.230654 0.689697 0.266458 0.259834 0.726962 0.252748 0.289575 0.764226 0.240946 0.319470 0.733806 0.242081 0.326202 0.787856 0.276710 0.141770 0.752614 0.297509 0.079176 0.721192 0.324043 0.015920 0.701348 0.340924 -0.025880 0.687561 0.363416 -0.067730 0.674985 0.387464 -0.109470 0.689637 0.398378 -0.135390 0.877257 0.301678 0.190761 
14.168000 0.809001 0.458552 -0.229543 0.790519 0.484661 -0.204393 0.811486 0.527773 -0.217688 0.787086 0.524321 -0.192666 0.792223 0.512263 -0.159260 0.804922 0.464443 -0.052879 0.813188 0.413477 0.030087 0.798368 0.354744 0.107323 0.718984 0.492443 -0.103934 0.708553 0.464171 -0.044820 0.697112 0.437046 0.014690 0.688338 0.418149 0.057620 0.680511 0.400755 0.101216 0.676838 0.382239 0.145535 0.683571 0.400024 0.164825 0.838292 0.470349 -0.150683 0.839441 0.407236 -0.130375 0.841111 0.345078 -0.108222 0.810104 0.311544 -0.097546 0.779995 0.278707 -0.083616 0.750024 0.246184 -0.070684 0.732524 0.257156 -0.087754 0.780159 0.341553 0.191634 0.713560 0.311560 0.207112 0.646395 0.282956 0.221804 0.678773 0.269226 0.255821 0.711246 0.255601 0.289024 0.743776 0.242234 0.321960 0.714229 0.249863 0.328776 0.788300 0.276336 0.143160 0.751533 0.295500 0.080656 0.719035 0.322393 0.017553 0.698801 0.340031 -0.023704 0.683920 0.364993 -0.063602 0.670563 0.392488 -0.102885 0.688877 0.394929 -0.128531 0.879835 0.307370 0.191642 
14.204000 0.792065 0.455001 -0.224136 0.782424 0.484044 -0.197297 0.810693 0.521920 -0.213035 0.788972 0.523359 -0.185461 0.793988 0.511325 -0.151996 0.807376 0.463914 -0.045461 0.815990 0.408838 0.034854 0.802957 0.350717 0.113215 0.724209 0.494456 -0.098310 0.721078 0.463581 -0.039601 0.711254 0.436326 0.020305 0.702158 0.418022 0.063857 0.688353 0.404358 0.107670 0.675631 0.390762 0.152185 0.681003 0.407336 0.172984 0.843381 0.467142 -0.142483 0.844406 0.405420 -0.118298 0.846027 0.344360 -0.093332 0.817784 0.308170 -0.083007 0.789647 0.272492 -0.070998 0.761254 0.237545 -0.058973 0.740892 0.250672 -0.070441 0.787255 0.338973 0.198331 0.717928 0.313342 0.208567 0.648271 0.288856 0.217960 0.673066 0.272462 0.256681 0.697727 0.255893 0.295193 0.722397 0.238991 0.333510 0.691332 0.237945 0.330299 0.792593 0.273115 0.151534 0.755361 0.291678 0.089909 0.724514 0.318504 0.027109 0.705338 0.336513 -0.014470 0.692046 0.357959 -0.056864 0.680802 0.382424 -0.098689 0.691806 0.397430 -0.124515 0.887810 0.300999 0.190988 
14.236000 0.789297 0.477258 -0.236188 0.780680 0.499223 -0.202975 0.800652 0.543101 -0.214558 0.783929 0.536131 -0.184423 0.788946 0.522021 -0.151548 0.801179 0.466600 -0.048030 0.813778 0.410561 0.031349 0.797562 0.354624 0.110810 0.720241 0.500734 -0.103345 0.710593 0.472848 -0.043891 0.700201 0.446586 0.016155 0.692484 0.428504 0.059619 0.685096 0.412506 0.103966 0.680140 0.395153 0.148410 0.687393 0.409431 0.170138 0.839171 0.467021 -0.143789 0.842592 0.404809 -0.120892 0.846253 0.343173 -0.097028 0.818708 0.306192 -0.087172 0.791184 0.269872 -0.075431 0.763361 0.234483 -0.063379 0.742211 0.248723 -0.071661 0.781710 0.345107 0.196199 0.713577 0.317638 0.209892 0.645253 0.290600 0.221737 0.671970 0.274434 0.259436 0.698181 0.257944 0.296272 0.724364 0.240058 0.332014 0.693109 0.238201 0.331442 0.784251 0.278220 0.150089 0.746205 0.300998 0.090044 0.712311 0.328982 0.028941 0.691109 0.347270 -0.011351 0.675027 0.369249 -0.052336 0.660326 0.392858 -0.093268 0.675766 0.406649 -0.117275 0.878657 0.301289 0.190927 
14.268000 0.789641 0.471970 -0.241282 0.780213 0.492396 -0.207322 0.793744 0.538640 -0.219441 0.779796 0.529377 -0.188539 0.787777 0.515168 -0.156443 0.809731 0.459810 -0.055154 0.817934 0.408416 0.027282 0.800146 0.354235 0.106962 0.722337 0.488262 -0.102881 0.713209 0.463193 -0.041991 0.703004 0.439586 0.019141 0.695162 0.423317 0.062923 0.686401 0.408386 0.107262 0.679080 0.392524 0.151367 0.685557 0.411451 0.169111 0.839453 0.464365 -0.153988 0.841810 0.403596 -0.127669 0.844546 0.343504 -0.100326 0.815080 0.308727 -0.088735 0.786454 0.274145 -0.075753 0.758398 0.239386 -0.063665 0.739025 0.254640 -0.074272 0.780947 0.347366 0.191904 0.713196 0.320642 0.207685 0.645321 0.294337 0.222751 0.671134 0.275259 0.259689 0.696435 0.256499 0.296449 0.721378 0.237713 0.333170 0.690757 0.244069 0.334440 0.789159 0.277772 0.148010 0.751070 0.295919 0.087254 0.718725 0.322307 0.026572 0.697823 0.340624 -0.013375 0.679763 0.361615 -0.053464 0.663036 0.384516 -0.092672 0.684124 0.391347 -0.114813 0.880220 0.307149 0.192381 
14.304000 0.784580 0.482602 -0.239626 0.775195 0.498507 -0.203315 0.789014 0.545546 -0.209271 0.774909 0.532382 -0.179863 0.784755 0.516872 -0.148649 0.813786 0.454763 -0.051676 0.820699 0.408222 0.033840 0.804387 0.352204 0.113061 0.723064 0.471200 -0.097993 0.713221 0.445344 -0.037458 0.701928 0.421618 0.023823 0.693523 0.405601 0.068093 0.684420 0.392366 0.113051 0.675674 0.379275 0.158127 0.683857 0.402440 0.169607 0.840008 0.468960 -0.150212 0.846166 0.409083 -0.122222 0.852671 0.349993 -0.093210 0.819543 0.317181 -0.086756 0.787381 0.283956 -0.079987 0.755638 0.251135 -0.074683 0.739949 0.265923 -0.090598 0.783858 0.342343 0.197429 0.716218 0.314163 0.210414 0.647748 0.289647 0.222294 0.677916 0.273924 0.256880 0.708652 0.258010 0.291760 0.739317 0.240866 0.326982 0.708312 0.238867 0.326102 0.798691 0.275667 0.154931 0.759034 0.293027 0.094750 0.723756 0.314607 0.033247 0.701272 0.329234 -0.007477 0.682097 0.345028 -0.049588 0.663740 0.361357 -0.091775 0.694843 0.364929 -0.094181 0.883531 0.311469 0.199059 
14.336000 0.766144 0.477588 -0.230116 0.763606 0.500802 -0.196735 0.781659 0.543804 -0.213239 0.770350 0.538090 -0.180437 0.779055 0.524742 -0.147949 0.804747 0.470426 -0.045759 0.815380 0.422054 0.038772 0.799800 0.360067 0.114786 0.716245 0.491365 -0.096080 0.706795 0.470058 -0.033792 0.698273 0.448818 0.028420 0.692086 0.433859 0.072926 0.687004 0.417620 0.117316 0.686275 0.399013 0.161099 0.692518 0.419962 0.176216 0.836314 0.475997 -0.143491 0.841913 0.413681 -0.121105 0.847805 0.351787 -0.097753 0.817533 0.316675 -0.088779 0.787634 0.281479 -0.079799 0.757819 0.246650 -0.072557 0.739809 0.259945 -0.087300 0.776451 0.344320 0.197635 0.706669 0.319584 0.209114 0.636585 0.295672 0.219998 0.665231 0.280464 0.256739 0.693358 0.265341 0.292556 0.721135 0.250621 0.328336 0.689883 0.251124 0.330733 0.793629 0.280817 0.150974 0.753620 0.298357 0.091814 0.718883 0.322454 0.032439 0.696474 0.339230 -0.007177 0.678646 0.357902 -0.048427 0.662034 0.377361 -0.089333 0.693159 0.371825 -0.088716 0.881904 0.321574 0.199598 
14.372000 0.756288 0.472367 -0.214463 0.761365 0.498957 -0.184013 0.775502 0.539731 -0.208498 0.771842 0.537783 -0.173593 0.782376 0.522092 -0.142691 0.816322 0.462005 -0.045930 0.826754 0.409756 0.037050 0.809340 0.353181 0.117674 0.726107 0.474644 -0.098702 0.718578 0.450599 -0.037445 0.709829 0.430247 0.024582 0.702848 0.416767 0.068996 0.694925 0.407470 0.115024 0.690938 0.396598 0.160941 0.694979 0.413546 0.181254 0.848534 0.476780 -0.142372 0.849916 0.413200 -0.123483 0.852062 0.350341 -0.103214 0.819763 0.317205 -0.095580 0.788486 0.283876 -0.086920 0.757548 0.251033 -0.080783 0.740741 0.265693 -0.095669 0.784594 0.344295 0.201297 0.715443 0.319279 0.215878 0.645779 0.296436 0.228687 0.672437 0.277665 0.264973 0.698527 0.259658 0.301307 0.724163 0.242109 0.337844 0.693248 0.237402 0.337290 0.804574 0.277683 0.160919 0.765992 0.294339 0.099994 0.731323 0.316185 0.038189 0.709297 0.331075 -0.002808 0.690315 0.347747 -0.044751 0.671819 0.365103 -0.086697 0.702444 0.363082 -0.081536 0.886739 0.318209 0.211267 
14.404000 0.739973 0.483102 -0.218457 0.749642 0.503508 -0.184551 0.762778 0.547473 -0.203008 0.762921 0.539195 -0.168847 0.774490 0.523743 -0.138222 0.810647 0.462713 -0.043114 0.822823 0.410561 0.039931 0.806415 0.353979 0.121563 0.718860 0.479331 -0.090664 0.709598 0.453814 -0.030316 0.700856 0.430038 0.030383 0.694421 0.413542 0.073710 0.688198 0.399372 0.118622 0.684403 0.385116 0.162951 0.690500 0.408198 0.174932 0.838807 0.480066 -0.140798 0.845526 0.416470 -0.123125 0.852976 0.353689 -0.103998 0.821495 0.319882 -0.096736 0.791036 0.286005 -0.088171 0.760734 0.253062 -0.081694 0.742874 0.268925 -0.093913 0.782107 0.345034 0.205167 0.713365 0.317942 0.219240 0.643887 0.293269 0.228221 0.671232 0.275195 0.264262 0.697543 0.258216 0.300883 0.723213 0.242302 0.338425 0.691930 0.243286 0.338306 0.802492 0.278381 0.165296 0.758180 0.286403 0.106877 0.721240 0.305624 0.048557 0.697254 0.319849 0.009125 0.680351 0.338558 -0.032395 0.666107 0.359578 -0.073091 0.696959 0.359584 -0.064669 0.885492 0.324655 0.214147 
14.436000 0.747048 0.478739 -0.214158 0.755733 0.499790 -0.180362 0.762833 0.545371 -0.198415 0.765498 0.536818 -0.164420 0.777355 0.521767 -0.133608 0.815895 0.463894 -0.037056 0.824396 0.415547 0.048556 0.805772 0.356488 0.127755 0.723704 0.480194 -0.084200 0.710471 0.453283 -0.025189 0.699281 0.428751 0.034637 0.691304 0.410978 0.076737 0.685275 0.394918 0.120844 0.679814 0.380654 0.164179 0.686816 0.403997 0.174983 0.843782 0.485061 -0.133804 0.849069 0.419758 -0.122738 0.855219 0.355190 -0.110179 0.823371 0.321758 -0.103380 0.792962 0.287887 -0.095474 0.762756 0.255032 -0.089468 0.744699 0.271845 -0.100027 0.779433 0.343711 0.210177 0.710547 0.316344 0.223139 0.640770 0.293786 0.232314 0.669064 0.275506 0.267499 0.696532 0.257512 0.302507 0.723652 0.238721 0.337195 0.692419 0.237120 0.337701 0.803324 0.279801 0.169747 0.761907 0.292192 0.110402 0.726185 0.313839 0.050629 0.703206 0.329240 0.010651 0.685370 0.347205 -0.031102 0.669494 0.367678 -0.072188 0.700133 0.364721 -0.064960 0.881675 0.326379 0.223398 
14.472000 0.695988 0.516373 -0.187083 0.729454 0.520576 -0.164213 0.749201 0.561793 -0.182974 0.763162 0.543228 -0.156532 0.771594 0.528856 -0.124296 0.799500 0.471189 -0.024405 0.821802 0.416473 0.054033 0.805326 0.358032 0.132073 0.717654 0.475880 -0.088803 0.707576 0.454208 -0.026732 0.698988 0.433763 0.035591 0.692869 0.419111 0.080149 0.687958 0.405199 0.125411 0.685194 0.390983 0.170697 0.686805 0.412066 0.187225 0.844151 0.491088 -0.114604 0.848497 0.424863 -0.109084 0.852767 0.358822 -0.102920 0.829089 0.317648 -0.100713 0.805516 0.276429 -0.098545 0.781870 0.235362 -0.096771 0.759306 0.248128 -0.103487 0.776469 0.345078 0.213645 0.707583 0.318210 0.223368 0.638792 0.291368 0.231609 0.668114 0.276116 0.267537 0.696937 0.261098 0.303737 0.725899 0.244645 0.339532 0.696760 0.234790 0.333992 0.806728 0.281298 0.173689 0.765109 0.294353 0.113656 0.725538 0.313806 0.053653 0.693354 0.328356 0.019830 0.662050 0.346426 -0.013234 0.631269 0.366449 -0.045884 0.662408 0.369865 -0.045688 0.879067 0.327817 0.230703 
14.504000 0.729467 0.471755 -0.183792 0.758830 0.492935 -0.165172 0.751873 0.538536 -0.184202 0.776791 0.530260 -0.160883 0.782731 0.514751 -0.129090 0.802403 0.456394 -0.029351 0.824152 0.410870 0.055170 0.809287 0.352829 0.135274 0.720831 0.466520 -0.096379 0.713813 0.443372 -0.034684 0.705268 0.422195 0.026686 0.698226 0.407264 0.070197 0.691504 0.395090 0.115636 0.689307 0.383562 0.161319 0.695312 0.408951 0.168082 0.847905 0.483290 -0.118017 0.851392 0.417200 -0.110813 0.855546 0.351999 -0.101432 0.819129 0.322430 -0.101430 0.784212 0.292289 -0.097383 0.749601 0.264262 -0.089816 0.735484 0.286904 -0.087779 0.775813 0.340073 0.215007 0.705767 0.315265 0.224688 0.635485 0.290939 0.234293 0.664555 0.275110 0.270289 0.694228 0.258815 0.305327 0.724192 0.242639 0.339610 0.693775 0.235700 0.337664 0.817406 0.278027 0.180780 0.772416 0.284303 0.123627 0.731732 0.299649 0.066591 0.704212 0.311087 0.028604 0.680346 0.326814 -0.011171 0.657699 0.344837 -0.050051 0.688416 0.338291 -0.048535 0.881252 0.333632 0.234608 
14.540000 0.747584 0.471488 -0.189010 0.769902 0.494077 -0.163523 0.759326 0.540182 -0.179217 0.781011 0.532644 -0.152629 0.785630 0.516406 -0.120938 0.801164 0.455671 -0.021843 0.824719 0.404389 0.058992 0.809191 0.348988 0.140540 0.717560 0.466752 -0.085195 0.709779 0.443125 -0.023899 0.702059 0.420345 0.036881 0.696210 0.403633 0.079510 0.689913 0.388181 0.123774 0.685107 0.374339 0.167498 0.690538 0.399113 0.175654 0.843053 0.489347 -0.110498 0.852253 0.423748 -0.104364 0.861908 0.358761 -0.096840 0.829420 0.325088 -0.101306 0.798058 0.290847 -0.104907 0.766457 0.258006 -0.105859 0.748349 0.277076 -0.100580 0.776525 0.337679 0.221009 0.706652 0.311494 0.232057 0.637670 0.284719 0.237693 0.665096 0.269248 0.274767 0.692542 0.253641 0.311361 0.719705 0.237340 0.348659 0.688627 0.240040 0.349195 0.817070 0.275885 0.188106 0.772733 0.281939 0.129930 0.731382 0.294248 0.071575 0.704095 0.303179 0.032502 0.680793 0.314508 -0.008739 0.658930 0.328070 -0.049799 0.689362 0.331890 -0.057758 0.877849 0.334115 0.245320 
14.572000 0.713073 0.485614 -0.173251 0.736855 0.509136 -0.150109 0.726433 0.554103 -0.168047 0.749151 0.547538 -0.142035 0.760752 0.529741 -0.112822 0.799381 0.461931 -0.023764 0.814964 0.413965 0.061222 0.802322 0.355224 0.141731 0.712757 0.476551 -0.080574 0.703423 0.447108 -0.022323 0.694219 0.420230 0.036674 0.687211 0.401661 0.078694 0.681218 0.387640 0.123654 0.679183 0.375298 0.168545 0.685235 0.400256 0.176400 0.836896 0.493297 -0.115305 0.847268 0.429077 -0.101610 0.858330 0.365545 -0.087176 0.825340 0.333790 -0.096595 0.794152 0.301025 -0.105087 0.761050 0.271292 -0.106841 0.745730 0.292170 -0.100055 0.772590 0.341746 0.222970 0.704893 0.310537 0.229065 0.637571 0.279323 0.233722 0.666051 0.265916 0.270913 0.694639 0.252104 0.308467 0.723357 0.239257 0.345493 0.692160 0.240739 0.345937 0.811782 0.280464 0.186981 0.769861 0.278794 0.127116 0.731767 0.289024 0.067039 0.706340 0.297361 0.026833 0.685821 0.311946 -0.014686 0.667205 0.330153 -0.054978 0.698483 0.335204 -0.051950 0.872911 0.336724 0.245999 
14.604000 0.699332 0.499112 -0.163244 0.732389 0.513749 -0.144553 0.734668 0.559549 -0.163411 0.757364 0.546171 -0.140146 0.769229 0.528278 -0.111238 0.807404 0.460316 -0.023070 0.825642 0.409060 0.059152 0.804576 0.354471 0.139991 0.717243 0.476323 -0.074223 0.711717 0.448500 -0.014749 0.702225 0.422338 0.044082 0.693882 0.403468 0.084906 0.682754 0.386768 0.127309 0.671627 0.372240 0.168939 0.675296 0.396739 0.178564 0.839149 0.489450 -0.117444 0.848720 0.426272 -0.099137 0.858897 0.363849 -0.079665 0.828707 0.331970 -0.096661 0.798774 0.299853 -0.111371 0.764676 0.271476 -0.117410 0.748805 0.289998 -0.106177 0.769820 0.345758 0.219675 0.704563 0.310910 0.229197 0.638658 0.277033 0.238508 0.670027 0.264667 0.273562 0.702357 0.251875 0.308887 0.735218 0.240677 0.343023 0.704207 0.237886 0.344691 0.806236 0.280472 0.187247 0.769063 0.288650 0.124642 0.735128 0.305023 0.062064 0.713003 0.316860 0.020365 0.695260 0.331884 -0.022591 0.678858 0.349058 -0.065176 0.709268 0.351455 -0.073333 0.864830 0.334172 0.250445 
14.640000 0.675261 0.552234 -0.142422 0.714028 0.540132 -0.139092 0.738351 0.580142 -0.155423 0.753778 0.550497 -0.144497 0.765405 0.533035 -0.115149 0.801998 0.466837 -0.024700 0.820095 0.417315 0.058407 0.799222 0.365018 0.139759 0.717061 0.496920 -0.079180 0.707247 0.468343 -0.020496 0.697165 0.442001 0.038433 0.689306 0.423540 0.080356 0.681210 0.408116 0.124433 0.676105 0.392749 0.168583 0.680931 0.417754 0.177169 0.840217 0.484187 -0.118819 0.848861 0.421511 -0.098558 0.858201 0.359219 -0.078063 0.828434 0.324275 -0.089025 0.798721 0.289207 -0.098145 0.767052 0.255903 -0.102728 0.749021 0.272343 -0.091605 0.770268 0.361019 0.222165 0.705378 0.326153 0.226563 0.640614 0.288118 0.233916 0.675001 0.271822 0.264555 0.711665 0.254814 0.295159 0.748752 0.241948 0.323655 0.718039 0.238998 0.327945 0.794012 0.290713 0.186570 0.765384 0.290698 0.118809 0.739919 0.299817 0.050883 0.698648 0.313236 0.029798 0.658573 0.330693 0.007555 0.620018 0.350915 -0.014694 0.650116 0.357404 -0.021578 0.861405 0.327016 0.246588 
14.672000 0.672833 0.553375 -0.140481 0.705547 0.529094 -0.139473 0.742090 0.561402 -0.148816 0.746701 0.527014 -0.143293 0.759538 0.513203 -0.112809 0.800780 0.458977 -0.017869 0.818841 0.414984 0.068087 0.803782 0.362811 0.151250 0.711575 0.469085 -0.074092 0.706369 0.447880 -0.011676 0.698874 0.428772 0.050074 0.692473 0.414994 0.092787 0.684740 0.404035 0.138044 0.677606 0.395482 0.182288 0.689722 0.418708 0.186916 0.835117 0.479699 -0.113139 0.846690 0.418645 -0.089952 0.859483 0.358202 -0.066520 0.826865 0.330578 -0.086657 0.793679 0.302846 -0.103267 0.755240 0.280206 -0.106580 0.745618 0.294148 -0.085789 0.774414 0.356232 0.233273 0.705805 0.325951 0.235829 0.638334 0.294954 0.237111 0.667611 0.276573 0.271206 0.698515 0.256724 0.306228 0.729654 0.236901 0.338821 0.698761 0.235103 0.335844 0.809333 0.290033 0.200136 0.772502 0.289949 0.136625 0.739129 0.300264 0.074688 0.705066 0.310683 0.042673 0.674085 0.325552 0.008766 0.645753 0.343761 -0.024840 0.677526 0.346549 -0.027327 0.875539 0.348703 0.254047 
14.708000 0.693539 0.525736 -0.154243 0.731315 0.511510 -0.148865 0.756887 0.553731 -0.143080 0.770852 0.521493 -0.142399 0.776302 0.507583 -0.109913 0.794912 0.454365 -0.007625 0.822282 0.410972 0.075847 0.811010 0.355298 0.157055 0.715974 0.465550 -0.076839 0.710409 0.444636 -0.014158 0.703209 0.424763 0.047934 0.697407 0.410229 0.091586 0.689484 0.397034 0.136523 0.680956 0.386012 0.180624 0.691893 0.409365 0.187603 0.843122 0.486987 -0.093400 0.850764 0.421738 -0.083018 0.858661 0.357260 -0.071472 0.825644 0.330417 -0.091726 0.793050 0.302173 -0.107849 0.757256 0.276416 -0.110500 0.753533 0.283388 -0.084906 0.776150 0.341294 0.236041 0.704880 0.318287 0.238625 0.634321 0.293801 0.238022 0.659598 0.273692 0.274322 0.685930 0.253926 0.311676 0.712860 0.234484 0.347931 0.682009 0.233824 0.344004 0.828554 0.283992 0.205041 0.782537 0.282481 0.147701 0.737555 0.290340 0.092308 0.707320 0.296433 0.055239 0.679683 0.305527 0.016675 0.653516 0.317145 -0.021514 0.685028 0.321665 -0.020996 0.878282 0.354634 0.262652 
14.740000 0.692315 0.509386 -0.133053 0.733042 0.508502 -0.132185 0.743904 0.557094 -0.134599 0.767601 0.531224 -0.133051 0.773152 0.516802 -0.100980 0.792245 0.462436 0.000039 0.820449 0.413890 0.080038 0.808175 0.359381 0.161739 0.720597 0.477357 -0.076251 0.712612 0.449487 -0.016811 0.702504 0.424081 0.042739 0.694174 0.406230 0.085191 0.684180 0.392977 0.130082 0.677581 0.382262 0.175021 0.688605 0.405717 0.182742 0.849465 0.493943 -0.080492 0.853166 0.427718 -0.074861 0.857697 0.362143 -0.068700 0.825934 0.334421 -0.089383 0.794865 0.304990 -0.106237 0.760126 0.277668 -0.107940 0.756530 0.280510 -0.081558 0.769230 0.344237 0.238557 0.698376 0.319570 0.239560 0.628160 0.293937 0.237983 0.652459 0.276702 0.276541 0.676525 0.260450 0.316141 0.700518 0.245563 0.355954 0.674407 0.233221 0.344115 0.828782 0.290725 0.212634 0.783975 0.286718 0.154681 0.740200 0.292778 0.097859 0.711139 0.297790 0.059617 0.686087 0.306667 0.019022 0.662458 0.318600 -0.021007 0.693562 0.325774 -0.020413 0.868287 0.367651 0.271001 
14.772000 0.677218 0.535944 -0.106415 0.714243 0.521187 -0.115104 0.738276 0.562632 -0.129001 0.752378 0.530457 -0.128368 0.761548 0.516403 -0.097069 0.792723 0.462631 0.000561 0.818572 0.415710 0.082420 0.809270 0.361262 0.163859 0.708268 0.458025 -0.064247 0.708284 0.454820 0.002178 0.707255 0.452752 0.067780 0.696940 0.430535 0.106188 0.687210 0.410627 0.147447 0.679437 0.393381 0.188670 0.691407 0.415144 0.198277 0.829750 0.496228 -0.090381 0.845794 0.433244 -0.076517 0.861663 0.370940 -0.061502 0.833568 0.345802 -0.090216 0.806387 0.319178 -0.116343 0.774763 0.292328 -0.130660 0.772005 0.283081 -0.105666 0.768511 0.340867 0.238528 0.697255 0.318148 0.238971 0.626050 0.296020 0.238282 0.648989 0.280345 0.278217 0.672696 0.265026 0.318982 0.696945 0.252366 0.359598 0.668535 0.243494 0.350362 0.834971 0.296694 0.217191 0.791074 0.301966 0.158163 0.747353 0.311509 0.100520 0.718483 0.318236 0.062098 0.691608 0.328214 0.022810 0.665285 0.339147 -0.016312 0.695267 0.344642 -0.024057 0.858078 0.381057 0.277312 
14.808000 0.672378 0.562588 -0.093717 0.703383 0.539221 -0.106205 0.736682 0.573731 -0.119681 0.741604 0.538991 -0.121885 0.753289 0.521761 -0.093021 0.791191 0.458033 -0.003846 0.816553 0.421833 0.082780 0.805722 0.368944 0.164950 0.709490 0.480991 -0.066195 0.707221 0.471830 -0.000361 0.704692 0.462895 0.064963 0.694955 0.442874 0.106047 0.685604 0.424225 0.148793 0.679267 0.406728 0.191474 0.690292 0.429432 0.200575 0.836717 0.491967 -0.090569 0.846168 0.429637 -0.069446 0.856918 0.367764 -0.048425 0.831215 0.341801 -0.078430 0.805747 0.314988 -0.105664 0.774812 0.289251 -0.122086 0.770180 0.280589 -0.097156 0.761148 0.346526 0.237061 0.692254 0.317255 0.240772 0.623890 0.287675 0.242830 0.649938 0.274137 0.281745 0.675614 0.261639 0.321161 0.700997 0.249673 0.361274 0.669842 0.250429 0.359059 0.834484 0.308601 0.221657 0.789762 0.305899 0.163287 0.744883 0.309110 0.106748 0.714590 0.312017 0.069255 0.685038 0.319954 0.031381 0.655780 0.330356 -0.005481 0.684457 0.343073 -0.001876 0.841503 0.397898 0.280925 
14.840000 0.669026 0.566667 -0.090219 0.698141 0.542464 -0.105368 0.736902 0.573534 -0.106465 0.737628 0.539970 -0.116991 0.748539 0.521951 -0.088245 0.784292 0.455837 0.000308 0.812032 0.422212 0.087302 0.803406 0.368342 0.169140 0.709812 0.494203 -0.063582 0.702593 0.475846 -0.000102 0.695033 0.457760 0.062866 0.686957 0.438946 0.105101 0.678737 0.420859 0.148399 0.674451 0.403083 0.191460 0.689290 0.423694 0.200033 0.838982 0.493797 -0.079072 0.846412 0.429699 -0.063160 0.854345 0.365949 -0.046843 0.829181 0.334901 -0.071829 0.804177 0.303160 -0.094357 0.775105 0.272590 -0.108848 0.768789 0.267317 -0.083356 0.760867 0.344021 0.241863 0.693475 0.311828 0.247033 0.627123 0.278654 0.249905 0.654627 0.266298 0.288232 0.681119 0.254923 0.327348 0.707128 0.243362 0.367269 0.676095 0.247013 0.366411 0.834014 0.308191 0.224904 0.789043 0.302546 0.166845 0.743385 0.304151 0.110474 0.712696 0.305934 0.073086 0.683931 0.311413 0.034333 0.655448 0.319196 -0.003660 0.681590 0.336342 0.002008 0.838986 0.395479 0.285786 
14.872000 0.670189 0.565375 -0.082573 0.702234 0.543397 -0.094926 0.738141 0.578014 -0.095425 0.742524 0.544270 -0.104439 0.751336 0.523986 -0.076819 0.781132 0.452083 0.007476 0.814084 0.418828 0.091726 0.807860 0.370428 0.174464 0.713503 0.500839 -0.056647 0.705922 0.479254 0.005612 0.697285 0.458315 0.067378 0.688358 0.437696 0.108237 0.679864 0.418689 0.150850 0.676995 0.401386 0.193849 0.691856 0.422356 0.201801 0.843466 0.499386 -0.060455 0.849509 0.433536 -0.052262 0.856465 0.368017 -0.044302 0.831635 0.337416 -0.069953 0.806458 0.306091 -0.092458 0.776126 0.276262 -0.104067 0.769412 0.273592 -0.078275 0.769388 0.352758 0.250368 0.704012 0.318528 0.251859 0.639184 0.282405 0.255778 0.671353 0.266781 0.289013 0.703798 0.250131 0.323655 0.735881 0.235302 0.357973 0.704696 0.236321 0.359047 0.839637 0.310701 0.230774 0.797475 0.306286 0.170039 0.754442 0.308592 0.111033 0.720239 0.308336 0.076794 0.685972 0.311452 0.043025 0.651866 0.316430 0.010033 0.676953 0.335639 0.011028 0.849482 0.400739 0.287950 
14.904000 0.666472 0.575168 -0.079981 0.695075 0.548397 -0.091322 0.736080 0.576622 -0.089944 0.735433 0.542650 -0.099090 0.746174 0.523348 -0.071143 0.783108 0.454046 0.014090 0.816721 0.418930 0.098053 0.812585 0.367859 0.180992 0.712043 0.499366 -0.049334 0.705694 0.477827 0.013120 0.698611 0.456789 0.074949 0.691016 0.437122 0.116520 0.683757 0.419168 0.159954 0.682572 0.402911 0.203499 0.698722 0.423533 0.209894 0.842035 0.501598 -0.056192 0.847593 0.435820 -0.047556 0.854066 0.370340 -0.039065 0.831395 0.338077 -0.064664 0.808557 0.305158 -0.087709 0.780611 0.273639 -0.101647 0.769691 0.273927 -0.077181 0.778594 0.352325 0.259686 0.709989 0.322852 0.256905 0.642764 0.290522 0.254083 0.671519 0.270102 0.287919 0.700489 0.249517 0.322987 0.728433 0.231039 0.358279 0.698053 0.238040 0.360115 0.842154 0.302610 0.231991 0.798645 0.298117 0.172569 0.753938 0.300861 0.116192 0.718529 0.301056 0.083412 0.683551 0.305870 0.050594 0.649692 0.313032 0.017940 0.670816 0.335529 0.024855 0.874023 0.388644 0.287742 
14.936000 0.680866 0.576311 -0.083364 0.707414 0.547161 -0.093733 0.750040 0.567739 -0.079449 0.746799 0.536138 -0.094646 0.755506 0.517190 -0.065936 0.784719 0.448916 0.022531 0.822455 0.414236 0.104039 0.819867 0.362958 0.185015 0.716246 0.480296 -0.051118 0.714151 0.466430 0.014175 0.710710 0.453514 0.079068 0.699312 0.433048 0.120156 0.687932 0.414034 0.162452 0.681170 0.395735 0.205120 0.697041 0.415078 0.215093 0.843903 0.502698 -0.040888 0.848401 0.436306 -0.039105 0.852812 0.370133 -0.036921 0.833117 0.337516 -0.064983 0.813811 0.304357 -0.091572 0.789905 0.271542 -0.111621 0.775726 0.269061 -0.089020 0.791521 0.348679 0.266237 0.721603 0.324809 0.256393 0.651596 0.300864 0.248796 0.675369 0.276313 0.283767 0.699335 0.251054 0.319047 0.722771 0.226967 0.354246 0.694985 0.240463 0.358882 0.844208 0.294051 0.232976 0.808247 0.293423 0.167772 0.772482 0.296963 0.102971 0.732044 0.295095 0.076159 0.691854 0.295419 0.049581 0.652141 0.298350 0.023053 0.673344 0.321752 0.023352 0.891650 0.375914 0.286352 
14.972000 0.675886 0.555921 -0.076226 0.704905 0.529331 -0.086865 0.744652 0.559008 -0.088787 0.744614 0.524548 -0.096020 0.757469 0.515755 -0.064390 0.795657 0.479543 0.037691 0.826158 0.440060 0.120007 0.824468 0.376760 0.191365 0.712100 0.501201 -0.023126 0.713691 0.480515 0.039944 0.714800 0.461070 0.102887 0.699679 0.435312 0.138523 0.684536 0.411027 0.175886 0.669272 0.388930 0.213393 0.666491 0.412414 0.225821 0.834590 0.474869 -0.058069 0.833996 0.417650 -0.024058 0.834611 0.360413 0.010146 0.834041 0.348394 -0.035805 0.831972 0.336903 -0.081615 0.822809 0.325518 -0.125687 0.800653 0.313443 -0.116647 0.800081 0.351833 0.271361 0.726603 0.340884 0.267548 0.652957 0.329164 0.264100 0.674670 0.296194 0.292577 0.696625 0.263024 0.321054 0.718314 0.231119 0.349833 0.692961 0.247531 0.357775 0.844369 0.298945 0.224947 0.815680 0.305052 0.156116 0.787287 0.313822 0.087525 0.739476 0.309869 0.095654 0.691433 0.309594 0.104336 0.643518 0.310163 0.112993 0.658731 0.330446 0.094562 0.904201 0.363859 0.286347 
15.036000 0.669692 0.511092 -0.044085 0.705407 0.518339 -0.062493 0.709474 0.567523 -0.056996 0.732875 0.547130 -0.073680 0.750932 0.535442 -0.045579 0.803982 0.489489 0.045914 0.832335 0.442611 0.125437 0.824576 0.378757 0.197262 0.726015 0.542521 -0.000352 0.708409 0.500038 0.046939 0.691773 0.461224 0.097255 0.680303 0.433909 0.133630 0.670460 0.411188 0.174189 0.660483 0.394606 0.217130 0.662996 0.419614 0.227404 0.806594 0.454006 -0.051069 0.821071 0.398448 -0.017411 0.836196 0.342904 0.015945 0.830454 0.332174 -0.029817 0.823878 0.321208 -0.075313 0.814079 0.308936 -0.119357 0.800836 0.287630 -0.109891 0.790885 0.352945 0.273509 0.716616 0.344784 0.272495 0.642283 0.337820 0.270494 0.655260 0.295658 0.291368 0.668159 0.254256 0.312761 0.681093 0.213164 0.334509 0.657757 0.231474 0.344486 0.845147 0.302546 0.234894 0.815738 0.313075 0.167616 0.786983 0.328056 0.101723 0.748275 0.333672 0.073081 0.709544 0.339781 0.044367 0.671051 0.345973 0.015787 0.697578 0.362523 0.013565 0.892682 0.371363 0.301189 
15.068000 0.651190 0.533390 -0.021049 0.684752 0.522879 -0.041809 0.708663 0.566103 -0.045099 0.720397 0.535873 -0.058992 0.740641 0.525273 -0.031892 0.802182 0.480136 0.054259 0.820776 0.443315 0.141898 0.817645 0.378257 0.213720 0.733781 0.538279 -0.004395 0.714462 0.502756 0.047238 0.698164 0.470736 0.101210 0.686802 0.448079 0.140203 0.680834 0.429761 0.183686 0.677793 0.415344 0.228605 0.697341 0.432581 0.236427 0.797069 0.428639 -0.033968 0.819468 0.376169 0.000602 0.842397 0.322707 0.033601 0.834251 0.313168 -0.012608 0.826474 0.303806 -0.059252 0.818644 0.296635 -0.105550 0.808034 0.272956 -0.098995 0.788777 0.351647 0.291584 0.716880 0.336949 0.279017 0.644596 0.320965 0.268444 0.665271 0.290164 0.300565 0.686341 0.259546 0.332940 0.707420 0.232203 0.366144 0.680879 0.248102 0.370790 0.842011 0.302782 0.251011 0.801965 0.315425 0.190246 0.762528 0.334366 0.131707 0.717298 0.342594 0.116377 0.672623 0.354047 0.100113 0.628561 0.367756 0.084193 0.655359 0.383481 0.078385 0.887539 0.369346 0.317445 
15.136000 0.646003 0.545708 -0.006623 0.675394 0.523665 -0.024408 0.712222 0.556653 -0.026637 0.713918 0.523635 -0.038863 0.734408 0.515721 -0.011327 0.794527 0.482162 0.079961 0.817646 0.447387 0.166549 0.815818 0.381064 0.235274 0.716857 0.531733 0.029212 0.701698 0.498153 0.084289 0.689982 0.469084 0.142686 0.682694 0.449049 0.185158 0.679771 0.434249 0.230503 0.678772 0.423159 0.277009 0.696448 0.440732 0.288171 0.792197 0.433809 -0.011250 0.818407 0.377326 0.012178 0.845173 0.320955 0.035499 0.836501 0.318027 -0.011210 0.826991 0.314409 -0.057666 0.815143 0.309217 -0.103171 0.802908 0.286144 -0.097217 0.788567 0.351625 0.312726 0.716587 0.340465 0.295281 0.644271 0.331605 0.278167 0.657809 0.299242 0.312356 0.671443 0.268564 0.346527 0.683866 0.239340 0.382266 0.659447 0.258668 0.385126 0.837337 0.303331 0.267979 0.808234 0.308964 0.199577 0.779237 0.318287 0.131813 0.732003 0.315557 0.143286 0.684438 0.316513 0.153728 0.637183 0.319898 0.164001 0.652201 0.339550 0.144271 0.893842 0.367432 0.331600 
15.168000 0.639063 0.536119 -0.002368 0.672660 0.517331 -0.015916 0.706408 0.553161 -0.011623 0.712923 0.520877 -0.024198 0.735484 0.513341 0.001914 0.803699 0.479779 0.087067 0.827300 0.443717 0.172758 0.824136 0.374469 0.237570 0.723348 0.526983 0.038878 0.707639 0.486347 0.088399 0.694292 0.450802 0.142145 0.683539 0.426919 0.181375 0.675308 0.408614 0.224679 0.669901 0.396458 0.270355 0.684734 0.417856 0.278584 0.801354 0.432551 -0.004684 0.822831 0.373536 0.017544 0.845662 0.314358 0.038988 0.837893 0.314504 -0.008270 0.829520 0.314430 -0.055458 0.820866 0.314722 -0.102316 0.813303 0.289086 -0.100844 0.797016 0.341153 0.313527 0.725084 0.326487 0.301258 0.652796 0.313012 0.289188 0.672046 0.280084 0.319479 0.691730 0.246883 0.350099 0.712244 0.213651 0.379846 0.683829 0.226376 0.381979 0.844071 0.294828 0.265593 0.820019 0.307497 0.195598 0.796743 0.322921 0.125789 0.749871 0.316998 0.137964 0.702810 0.313704 0.150297 0.655878 0.311044 0.162563 0.661033 0.336039 0.144305 0.899738 0.355390 0.334769 
15.236000 0.632829 0.535206 0.034729 0.662834 0.517955 0.013083 0.697266 0.553525 0.013736 0.700725 0.522579 -0.002854 0.726160 0.514448 0.020080 0.803626 0.480205 0.095340 0.826463 0.448279 0.183016 0.822432 0.381943 0.250313 0.723766 0.535860 0.054225 0.716316 0.493426 0.104095 0.710549 0.452811 0.154868 0.696276 0.430600 0.193414 0.683271 0.411984 0.235195 0.672450 0.397275 0.278945 0.681673 0.420590 0.289066 0.785297 0.431707 0.006395 0.808799 0.371433 0.021890 0.833868 0.311311 0.037166 0.827388 0.311656 -0.009952 0.820492 0.311858 -0.056980 0.812310 0.311112 -0.103597 0.805727 0.285226 -0.101739 0.797349 0.353087 0.328803 0.726909 0.333041 0.316633 0.656189 0.312644 0.305906 0.679631 0.281481 0.335198 0.704031 0.249014 0.364012 0.729184 0.217614 0.391703 0.700030 0.227957 0.395727 0.841274 0.302737 0.280271 0.825401 0.310782 0.207139 0.810542 0.321926 0.134316 0.763314 0.316094 0.144135 0.715840 0.312494 0.154437 0.668598 0.308877 0.164723 0.667489 0.335562 0.148362 0.897695 0.362940 0.347977 
15.268000 0.623627 0.528813 0.067404 0.651066 0.518501 0.038968 0.674922 0.561420 0.031853 0.681949 0.531600 0.014300 0.706656 0.523709 0.037893 0.782830 0.488140 0.112834 0.809057 0.454693 0.198621 0.812191 0.386715 0.263632 0.698425 0.534940 0.067756 0.695104 0.490884 0.115947 0.694017 0.448610 0.164250 0.680306 0.429595 0.202780 0.668920 0.414572 0.245910 0.661513 0.404869 0.290720 0.676216 0.426947 0.295784 0.771921 0.436875 0.024393 0.801069 0.377514 0.034412 0.831756 0.318402 0.043838 0.820687 0.317949 -0.002392 0.809377 0.317609 -0.048486 0.797099 0.316234 -0.094004 0.797167 0.289483 -0.092702 0.785829 0.351225 0.338637 0.714995 0.336046 0.321414 0.642870 0.321229 0.308075 0.662578 0.287950 0.337657 0.684456 0.252756 0.365621 0.708302 0.219414 0.391977 0.680319 0.232063 0.396874 0.839167 0.309360 0.293094 0.817395 0.314942 0.221732 0.795540 0.323900 0.150964 0.748160 0.317183 0.160309 0.700280 0.318348 0.169970 0.652646 0.323022 0.179474 0.654327 0.350344 0.163598 0.886932 0.376569 0.361843 
15.304000 0.629784 0.522863 0.088376 0.657059 0.515703 0.058855 0.667070 0.561925 0.042788 0.681319 0.532687 0.029200 0.706530 0.524276 0.052442 0.784886 0.488257 0.127115 0.811994 0.449500 0.210646 0.814344 0.377973 0.272104 0.701006 0.537855 0.087870 0.697535 0.493267 0.136083 0.696733 0.449686 0.184327 0.687222 0.437274 0.227229 0.679527 0.426273 0.272666 0.674506 0.417724 0.318330 0.689707 0.439503 0.321824 0.775003 0.445650 0.033821 0.798511 0.383290 0.037969 0.822915 0.320984 0.041835 0.816351 0.323447 -0.005239 0.808895 0.325404 -0.052164 0.799966 0.325976 -0.098685 0.798726 0.299233 -0.098773 0.787681 0.339754 0.345394 0.716475 0.332077 0.325469 0.643371 0.319727 0.312720 0.664250 0.283163 0.338022 0.687430 0.244569 0.361975 0.712195 0.213060 0.388099 0.685378 0.227811 0.394189 0.841184 0.299155 0.298733 0.820137 0.314388 0.228668 0.798884 0.336018 0.160523 0.750680 0.332162 0.167071 0.702405 0.334726 0.175076 0.654585 0.341100 0.183888 0.651828 0.372005 0.177389 0.885051 0.360146 0.373699 
15.336000 0.634564 0.506444 0.091381 0.661559 0.511207 0.061125 0.667036 0.560750 0.060008 0.683309 0.538447 0.038083 0.707786 0.530090 0.061951 0.782751 0.496181 0.140696 0.810291 0.450501 0.221177 0.810325 0.374225 0.278058 0.701028 0.551936 0.099575 0.684886 0.499153 0.134276 0.678737 0.446540 0.170175 0.672482 0.438516 0.213757 0.671433 0.430998 0.260813 0.674213 0.425049 0.307233 0.693895 0.443717 0.307770 0.768174 0.452567 0.049393 0.790118 0.390077 0.043476 0.813813 0.328145 0.036858 0.810445 0.327080 -0.010635 0.806373 0.324791 -0.057930 0.800386 0.320418 -0.104524 0.800170 0.293803 -0.101524 0.780104 0.330200 0.346889 0.707962 0.330436 0.328193 0.634883 0.326934 0.311931 0.648834 0.289550 0.340044 0.664966 0.250334 0.367798 0.684878 0.214119 0.394433 0.657514 0.228818 0.396447 0.838000 0.294452 0.299589 0.822867 0.309937 0.227905 0.807735 0.328040 0.156860 0.762172 0.316689 0.169567 0.715772 0.315935 0.184707 0.669687 0.318501 0.200301 0.675557 0.347886 0.190334 0.877235 0.350718 0.381550 
15.372000 0.625843 0.488489 0.100840 0.651772 0.506719 0.075093 0.637870 0.554453 0.078522 0.663670 0.542800 0.057481 0.690345 0.533214 0.078601 0.773687 0.493799 0.146496 0.807655 0.451196 0.225629 0.810561 0.377205 0.284898 0.686843 0.544980 0.115222 0.680916 0.489108 0.151736 0.679799 0.434175 0.188758 0.676705 0.429665 0.235567 0.676078 0.424847 0.282970 0.677908 0.420217 0.330178 0.701266 0.433645 0.329845 0.754400 0.451574 0.054933 0.782071 0.392299 0.042687 0.810973 0.333317 0.030732 0.806147 0.331843 -0.016565 0.801859 0.329232 -0.063721 0.796808 0.324087 -0.110036 0.800798 0.297880 -0.106097 0.784537 0.335650 0.356947 0.712447 0.332778 0.338651 0.639474 0.328400 0.322166 0.654158 0.289171 0.346638 0.671950 0.247713 0.369517 0.693458 0.208553 0.391154 0.665790 0.222015 0.394590 0.837913 0.297818 0.307517 0.813491 0.311758 0.238021 0.789166 0.328392 0.169043 0.743746 0.319524 0.184201 0.698061 0.316880 0.201145 0.652492 0.317243 0.218580 0.661855 0.344784 0.206519 0.884181 0.355254 0.384315 
15.404000 0.616404 0.489283 0.107081 0.642396 0.506468 0.080709 0.629862 0.554593 0.084036 0.654878 0.541942 0.062665 0.681340 0.533918 0.084596 0.763917 0.499097 0.155843 0.803004 0.456689 0.232391 0.810810 0.381421 0.289011 0.671143 0.537874 0.127936 0.670724 0.484049 0.165840 0.675299 0.430905 0.204070 0.674088 0.427913 0.250576 0.675681 0.425293 0.298144 0.680141 0.423434 0.345273 0.704764 0.434433 0.343554 0.751321 0.460133 0.061385 0.778238 0.400998 0.047511 0.806260 0.342395 0.032861 0.803496 0.336882 -0.014318 0.801050 0.330007 -0.061215 0.797861 0.320873 -0.107251 0.803295 0.295072 -0.102474 0.792437 0.336791 0.361592 0.720198 0.333697 0.344282 0.647092 0.328354 0.329010 0.662662 0.288614 0.352060 0.681922 0.247196 0.373965 0.703952 0.208026 0.395527 0.676867 0.222114 0.400233 0.840226 0.301370 0.306458 0.809232 0.312029 0.238832 0.778146 0.326612 0.172075 0.733672 0.314225 0.188614 0.688483 0.314305 0.208326 0.643847 0.318381 0.228175 0.653456 0.346431 0.218053 0.893386 0.357943 0.381336 
15.436000 0.608058 0.494999 0.100923 0.640546 0.506775 0.079181 0.631141 0.555281 0.072298 0.659461 0.538564 0.059704 0.686602 0.532227 0.081771 0.772063 0.503931 0.153747 0.807753 0.459878 0.231394 0.817830 0.384271 0.287573 0.684437 0.550749 0.122446 0.681189 0.501565 0.166410 0.679242 0.452722 0.210141 0.674022 0.442836 0.255288 0.668826 0.433310 0.301589 0.665252 0.424517 0.347804 0.690565 0.432812 0.349924 0.761690 0.468890 0.057385 0.785239 0.407054 0.049082 0.809470 0.345318 0.040412 0.805406 0.336151 -0.006198 0.801000 0.326720 -0.052682 0.795973 0.316610 -0.098862 0.796787 0.290433 -0.093278 0.801972 0.341505 0.361970 0.728623 0.334411 0.353872 0.654911 0.323001 0.346520 0.677009 0.284499 0.366756 0.701470 0.244611 0.386009 0.728152 0.207710 0.404148 0.700355 0.218874 0.412502 0.846999 0.303676 0.302645 0.819144 0.320070 0.234598 0.790933 0.339207 0.167598 0.747213 0.329448 0.187581 0.703375 0.324340 0.208595 0.659227 0.320128 0.229705 0.656428 0.350515 0.221477 0.903590 0.360209 0.376189 
15.472000 0.621672 0.482294 0.129714 0.641270 0.500199 0.098707 0.619750 0.545539 0.097605 0.644726 0.534963 0.075112 0.672562 0.527463 0.095349 0.759314 0.496322 0.163330 0.797467 0.451662 0.239465 0.810519 0.375664 0.294405 0.669473 0.545870 0.138333 0.667018 0.491016 0.173845 0.669285 0.437224 0.208402 0.667730 0.429522 0.252314 0.663416 0.421560 0.298921 0.659325 0.414427 0.344710 0.682436 0.427639 0.346207 0.734687 0.454877 0.072248 0.768608 0.398075 0.068577 0.804642 0.342788 0.063668 0.798500 0.333285 0.017477 0.793555 0.322092 -0.028263 0.789209 0.308337 -0.072698 0.799999 0.284670 -0.066192 0.798703 0.332325 0.369162 0.725853 0.335577 0.353639 0.651884 0.335865 0.341563 0.666940 0.291813 0.357243 0.683666 0.247536 0.370972 0.701833 0.207626 0.389058 0.680920 0.224675 0.404654 0.842551 0.295681 0.307340 0.807975 0.306421 0.241331 0.772698 0.320932 0.176343 0.730050 0.306800 0.194988 0.687721 0.295774 0.215606 0.644756 0.289669 0.236861 0.651973 0.316793 0.222383 0.902662 0.353360 0.376412 
15.504000 0.599377 0.498784 0.111212 0.635287 0.509053 0.094797 0.625124 0.554128 0.075886 0.656327 0.538087 0.073522 0.682033 0.531136 0.097179 0.761615 0.500896 0.175181 0.806090 0.454505 0.244947 0.818352 0.377586 0.295636 0.673495 0.544067 0.141047 0.670953 0.493645 0.183469 0.671701 0.443592 0.225307 0.668978 0.433487 0.270038 0.665652 0.424408 0.316592 0.662502 0.416458 0.362878 0.681591 0.434951 0.366201 0.750905 0.456983 0.083390 0.784498 0.399422 0.090647 0.819542 0.342310 0.096876 0.808733 0.337640 0.050695 0.796970 0.332651 0.004765 0.784408 0.326981 -0.040902 0.787958 0.300480 -0.039573 0.807181 0.332951 0.369545 0.732922 0.327032 0.367308 0.658333 0.316516 0.369584 0.682742 0.276961 0.385280 0.709105 0.236748 0.400712 0.737079 0.200322 0.415180 0.722941 0.214474 0.439171 0.848587 0.296041 0.304491 0.807279 0.314044 0.243728 0.765170 0.335931 0.184975 0.726614 0.323915 0.212675 0.688509 0.316399 0.242576 0.650329 0.310908 0.273626 0.647981 0.342082 0.269603 0.912809 0.350304 0.373003 
15.540000 0.609311 0.492225 0.139767 0.636442 0.502609 0.111067 0.631470 0.552308 0.109871 0.653159 0.533927 0.088977 0.679208 0.527205 0.111229 0.758544 0.497636 0.185115 0.800014 0.453479 0.256992 0.813470 0.375391 0.302801 0.666688 0.537931 0.153802 0.664331 0.485005 0.192614 0.667570 0.432904 0.231092 0.665283 0.425834 0.275924 0.665083 0.419148 0.323037 0.667649 0.413650 0.369561 0.688923 0.429992 0.368254 0.743019 0.450710 0.094925 0.775961 0.392255 0.099214 0.812116 0.335369 0.101426 0.795487 0.330022 0.057156 0.779090 0.324690 0.013039 0.762247 0.318400 -0.030365 0.764371 0.291928 -0.026884 0.803388 0.327141 0.374491 0.728612 0.327570 0.368298 0.653641 0.323094 0.365253 0.673630 0.281662 0.382281 0.695348 0.239185 0.398672 0.718954 0.198586 0.412069 0.703891 0.210933 0.436486 0.848109 0.295034 0.306799 0.805566 0.311315 0.245907 0.761519 0.332623 0.187349 0.718212 0.317061 0.204324 0.675029 0.304519 0.223200 0.631100 0.296221 0.243222 0.639482 0.323751 0.230754 0.908941 0.351001 0.377609 
15.572000 0.607575 0.492183 0.139861 0.634298 0.508967 0.113988 0.623926 0.557413 0.118868 0.648319 0.544288 0.097074 0.674363 0.533371 0.118262 0.754398 0.489647 0.186979 0.807389 0.437970 0.245099 0.824681 0.358225 0.289036 0.667682 0.540712 0.158916 0.660153 0.486211 0.194461 0.659135 0.431909 0.229417 0.656717 0.431794 0.274856 0.663049 0.431918 0.322381 0.671755 0.433204 0.368591 0.691839 0.449798 0.361780 0.731548 0.445127 0.098212 0.769815 0.389376 0.103670 0.809716 0.335082 0.105970 0.791669 0.321353 0.064163 0.773711 0.308568 0.022150 0.756932 0.297021 -0.020680 0.760361 0.271161 -0.026695 0.817727 0.306949 0.359099 0.743747 0.318648 0.365779 0.670009 0.327800 0.373995 0.684594 0.284405 0.391236 0.699816 0.240806 0.408833 0.715764 0.198841 0.427474 0.705237 0.219213 0.448706 0.862166 0.279015 0.290405 0.810648 0.302158 0.240155 0.758914 0.328212 0.191399 0.713789 0.315994 0.203791 0.667724 0.307100 0.217129 0.621690 0.300569 0.230848 0.633362 0.328722 0.223000 0.921884 0.335164 0.362470 
15.640000 0.612566 0.500387 0.187315 0.625956 0.513793 0.151191 0.610216 0.561366 0.151045 0.627537 0.546323 0.124283 0.656866 0.538405 0.141817 0.748976 0.504768 0.199062 0.803932 0.455372 0.257250 0.822885 0.378622 0.305083 0.658121 0.552619 0.178504 0.653632 0.498194 0.214586 0.655990 0.443949 0.249465 0.657993 0.434414 0.293655 0.664127 0.426420 0.340194 0.676082 0.420741 0.385232 0.699069 0.433219 0.379153 0.718865 0.457844 0.113478 0.750893 0.399183 0.120747 0.784859 0.340783 0.125983 0.770068 0.326841 0.083094 0.754394 0.314017 0.040392 0.738302 0.301816 -0.002206 0.718194 0.286201 -0.010446 0.816734 0.332199 0.378386 0.742061 0.341087 0.370123 0.666723 0.343567 0.366342 0.682210 0.303354 0.389214 0.698909 0.262382 0.412221 0.719187 0.226996 0.436843 0.705215 0.251601 0.450520 0.863716 0.300616 0.310600 0.808196 0.318236 0.263558 0.753102 0.339148 0.219465 0.708337 0.328832 0.233476 0.662785 0.320718 0.248713 0.617345 0.315405 0.264517 0.628948 0.342972 0.254549 0.921034 0.360044 0.379402 
15.672000 0.610166 0.500547 0.200322 0.621159 0.512524 0.162924 0.608100 0.560729 0.163035 0.622231 0.544207 0.135281 0.651130 0.535528 0.153201 0.742035 0.495767 0.209605 0.800789 0.455234 0.271701 0.835679 0.381070 0.314967 0.643006 0.524972 0.198585 0.649938 0.467238 0.228826 0.661828 0.410672 0.258211 0.662898 0.425559 0.301838 0.670608 0.438671 0.346887 0.684808 0.450497 0.389797 0.709533 0.441698 0.382074 0.717950 0.454837 0.118811 0.758266 0.405725 0.141593 0.799701 0.356585 0.163578 0.774020 0.328124 0.135380 0.748436 0.300399 0.106804 0.723310 0.273022 0.077818 0.722496 0.271306 0.051080 0.837731 0.328540 0.384498 0.762854 0.338794 0.380348 0.687700 0.348533 0.379995 0.699630 0.305561 0.400163 0.712433 0.262824 0.419416 0.726230 0.222057 0.439974 0.708576 0.243343 0.454686 0.894456 0.315156 0.315461 0.832500 0.307162 0.274906 0.767107 0.304699 0.242586 0.721988 0.294491 0.229080 0.674353 0.289896 0.221142 0.626591 0.289733 0.216838 0.640730 0.315867 0.228084 0.933402 0.378326 0.391376 
15.736000 0.598304 0.535724 0.240612 0.607694 0.532960 0.201040 0.583349 0.572610 0.181398 0.602296 0.549887 0.162212 0.632927 0.541935 0.177541 0.730154 0.504467 0.224897 0.791179 0.461903 0.282521 0.822869 0.386863 0.326056 0.629799 0.528778 0.220180 0.637402 0.467665 0.243131 0.649785 0.407660 0.265064 0.649285 0.420754 0.309406 0.653399 0.432685 0.355172 0.662430 0.442584 0.400169 0.688696 0.437877 0.395145 0.704254 0.467174 0.133222 0.748326 0.418781 0.150817 0.794596 0.370388 0.166163 0.769405 0.335149 0.145854 0.743193 0.301537 0.123796 0.716397 0.269053 0.100279 0.702579 0.273395 0.077741 0.822507 0.334093 0.395595 0.748212 0.342804 0.384082 0.673142 0.350776 0.375471 0.682587 0.306690 0.394294 0.694175 0.265037 0.413520 0.707683 0.230553 0.440384 0.694446 0.253334 0.457201 0.878683 0.318674 0.326448 0.820910 0.310183 0.278861 0.759202 0.310273 0.237811 0.714507 0.293740 0.242022 0.667841 0.282827 0.249018 0.620684 0.277654 0.257481 0.632547 0.306319 0.250322 0.919272 0.383094 0.405971 
15.836000 0.584475 0.515885 0.264895 0.604268 0.522638 0.229892 0.597083 0.571586 0.223669 0.614705 0.550937 0.201270 0.644554 0.542592 0.218537 0.739164 0.505473 0.273829 0.799588 0.458898 0.327896 0.830874 0.377292 0.355182 0.638182 0.523400 0.272818 0.641877 0.458159 0.283467 0.648034 0.393085 0.293587 0.644083 0.406745 0.338012 0.648486 0.419110 0.383823 0.658029 0.430090 0.428832 0.685170 0.428188 0.425228 0.716471 0.470863 0.180213 0.757564 0.418273 0.191653 0.799913 0.365273 0.200542 0.770708 0.329990 0.187133 0.740392 0.295435 0.175155 0.709917 0.261130 0.164011 0.686590 0.274186 0.162249 0.833564 0.313803 0.415317 0.759061 0.328186 0.408020 0.684652 0.341937 0.399418 0.691718 0.297106 0.417418 0.699642 0.254065 0.436729 0.707948 0.213501 0.459718 0.690344 0.235408 0.473430 0.885159 0.308910 0.339298 0.819903 0.308720 0.300625 0.751680 0.314245 0.270649 0.705921 0.298005 0.276620 0.659550 0.285867 0.285329 0.612681 0.277337 0.295510 0.624163 0.306401 0.290282 0.932812 0.360843 0.424483 
15.904000 0.576061 0.517016 0.267561 0.600398 0.526607 0.236267 0.599540 0.576258 0.237918 0.617185 0.557268 0.214082 0.646985 0.547353 0.230546 0.740658 0.504625 0.283177 0.799105 0.454940 0.336262 0.826831 0.371675 0.361854 0.641331 0.528872 0.284086 0.641731 0.463070 0.290527 0.644761 0.397113 0.297391 0.638756 0.405237 0.342479 0.643016 0.412860 0.389649 0.655898 0.419661 0.434429 0.682740 0.417361 0.428088 0.713749 0.469272 0.191654 0.761559 0.424341 0.208992 0.810600 0.379227 0.225116 0.784315 0.343031 0.208883 0.755515 0.307847 0.196029 0.725608 0.273233 0.185892 0.704869 0.289715 0.190095 0.825792 0.307004 0.421049 0.751301 0.322173 0.411187 0.677438 0.333634 0.395533 0.684526 0.289413 0.414683 0.692183 0.246773 0.436758 0.701012 0.208127 0.463055 0.682993 0.230161 0.476009 0.878323 0.301106 0.342679 0.812284 0.297653 0.305147 0.741703 0.301219 0.280538 0.694349 0.293909 0.272683 0.646035 0.289943 0.271399 0.597439 0.288667 0.272218 0.613960 0.315240 0.276405 0.929724 0.349535 0.428606 
15.936000 0.583486 0.514695 0.269612 0.616408 0.529213 0.250380 0.607439 0.578096 0.250668 0.635881 0.563106 0.236295 0.663603 0.549475 0.254274 0.750875 0.496191 0.309596 0.800324 0.433232 0.359778 0.813080 0.342708 0.378543 0.654365 0.531103 0.297759 0.645794 0.465157 0.295876 0.639185 0.398769 0.295002 0.615120 0.406040 0.332560 0.594413 0.413989 0.373530 0.580590 0.422156 0.416199 0.605505 0.432043 0.419134 0.732717 0.475521 0.210046 0.781546 0.430214 0.220737 0.831415 0.385215 0.230545 0.807204 0.347162 0.215642 0.779836 0.310978 0.205060 0.750413 0.277081 0.199943 0.730762 0.293906 0.207266 0.806072 0.275481 0.434181 0.748817 0.325863 0.427472 0.694578 0.378464 0.415552 0.673850 0.335293 0.407524 0.653624 0.292279 0.399973 0.633088 0.249427 0.392476 0.617465 0.274053 0.403670 0.842529 0.262853 0.353732 0.791644 0.301229 0.312647 0.738337 0.341150 0.278368 0.693382 0.324009 0.281248 0.648060 0.306174 0.284871 0.602859 0.288007 0.288660 0.610634 0.315516 0.276347 0.914742 0.289446 0.426829 
15.972000 0.576017 0.531955 0.279311 0.611279 0.539702 0.260338 0.610102 0.589347 0.257190 0.636095 0.569096 0.244856 0.663311 0.554877 0.263031 0.748713 0.500477 0.319343 0.796363 0.433601 0.367212 0.811588 0.342000 0.382450 0.651882 0.536414 0.307372 0.644030 0.470878 0.295889 0.638168 0.405245 0.285405 0.613637 0.409714 0.323569 0.595846 0.413952 0.366984 0.582404 0.418613 0.410914 0.605247 0.432382 0.413925 0.735616 0.493616 0.217572 0.780892 0.445199 0.229242 0.827192 0.396975 0.240363 0.806053 0.357597 0.224438 0.783292 0.319655 0.209169 0.758826 0.283740 0.196152 0.737342 0.299875 0.195375 0.808686 0.272372 0.435606 0.751652 0.322113 0.430054 0.696393 0.373490 0.420569 0.671765 0.333420 0.408077 0.647156 0.293480 0.397783 0.621751 0.253663 0.389867 0.608776 0.279136 0.402496 0.840536 0.263408 0.353748 0.787182 0.298368 0.312586 0.732713 0.335483 0.277773 0.685787 0.325024 0.283412 0.638385 0.315642 0.290506 0.591068 0.305711 0.297828 0.601442 0.323682 0.274666 0.915496 0.288142 0.425902 
16.004000 0.578045 0.532033 0.288480 0.614103 0.538487 0.270585 0.613338 0.587902 0.264658 0.639663 0.566853 0.254711 0.666648 0.551175 0.272260 0.750648 0.492344 0.328362 0.797579 0.423084 0.373113 0.810849 0.330713 0.383575 0.652737 0.524090 0.324135 0.642814 0.459239 0.309355 0.634427 0.394695 0.293224 0.609165 0.396644 0.331131 0.588986 0.398882 0.373476 0.573038 0.401982 0.416428 0.594486 0.417705 0.419960 0.733200 0.493178 0.226817 0.778490 0.445379 0.240692 0.825452 0.398618 0.253078 0.806430 0.359515 0.233789 0.788146 0.322893 0.212115 0.768684 0.288338 0.192799 0.747347 0.304396 0.189964 0.807308 0.258659 0.433344 0.749691 0.307528 0.428769 0.694196 0.358407 0.421005 0.661975 0.325094 0.405508 0.630606 0.292389 0.390513 0.599205 0.259990 0.375935 0.590611 0.283345 0.394927 0.837128 0.252873 0.350312 0.783497 0.289923 0.309812 0.728709 0.327580 0.275030 0.681741 0.315254 0.280693 0.634779 0.304186 0.287887 0.587736 0.293110 0.296014 0.598530 0.314306 0.276062 0.915018 0.274544 0.421411 
16.036000 0.571003 0.528286 0.298105 0.607869 0.534572 0.281861 0.605296 0.582793 0.269713 0.633285 0.562267 0.264190 0.660867 0.547066 0.281427 0.747260 0.489332 0.335828 0.796497 0.421056 0.378878 0.813209 0.328993 0.386244 0.648010 0.514989 0.331221 0.642391 0.450283 0.313583 0.637146 0.385574 0.294574 0.611068 0.388917 0.331864 0.587191 0.392577 0.371986 0.567918 0.395826 0.413602 0.591848 0.404818 0.421696 0.730832 0.490946 0.233964 0.776073 0.442718 0.247261 0.823086 0.395651 0.258906 0.808167 0.357654 0.234709 0.791290 0.319927 0.212355 0.770500 0.283420 0.194728 0.748588 0.298376 0.190711 0.814067 0.256037 0.434479 0.753734 0.301866 0.432313 0.694673 0.349295 0.428864 0.662702 0.318353 0.409090 0.631273 0.287534 0.389000 0.599654 0.256483 0.369325 0.591667 0.280347 0.387775 0.841928 0.252716 0.351380 0.787307 0.286623 0.312150 0.732900 0.321233 0.276344 0.688826 0.306193 0.283253 0.642246 0.292211 0.288767 0.596320 0.279220 0.294330 0.606694 0.298892 0.272028 0.919989 0.275785 0.419217 
16.072000 0.585539 0.520766 0.318255 0.615750 0.533666 0.294054 0.604298 0.582126 0.288769 0.631856 0.566333 0.273673 0.660019 0.550801 0.288604 0.747425 0.491940 0.335423 0.795949 0.424081 0.379598 0.812060 0.332580 0.387290 0.648649 0.522213 0.337876 0.643952 0.457147 0.322649 0.639896 0.392059 0.305671 0.618881 0.394336 0.346056 0.600449 0.396375 0.389283 0.586763 0.397889 0.433334 0.610684 0.408986 0.437762 0.721967 0.492946 0.235245 0.771214 0.449783 0.250935 0.821775 0.408183 0.265435 0.809577 0.370063 0.239841 0.795987 0.332672 0.216070 0.779974 0.296306 0.196257 0.757491 0.310236 0.191835 0.812029 0.259672 0.436017 0.748940 0.302026 0.435763 0.686723 0.345695 0.433377 0.654852 0.315906 0.411351 0.623831 0.286180 0.389030 0.593070 0.256200 0.366649 0.584410 0.280105 0.384851 0.841202 0.256684 0.351119 0.787413 0.293092 0.311498 0.732981 0.330356 0.275710 0.687788 0.314579 0.280042 0.641638 0.299634 0.285280 0.595690 0.285462 0.291516 0.605526 0.305887 0.269949 0.919081 0.279595 0.420288 
16.104000 0.583722 0.516104 0.327708 0.611431 0.532495 0.302655 0.594103 0.579212 0.297802 0.622928 0.566832 0.281863 0.652487 0.552799 0.295583 0.745658 0.498892 0.336878 0.793984 0.431396 0.382333 0.809546 0.339980 0.393584 0.646571 0.525607 0.340155 0.640549 0.460108 0.328244 0.634725 0.394300 0.315847 0.618525 0.403476 0.358762 0.607886 0.412309 0.404234 0.600810 0.420683 0.450130 0.627432 0.423857 0.452343 0.721886 0.509950 0.237158 0.769505 0.465063 0.252119 0.817962 0.420984 0.266577 0.813557 0.378131 0.246645 0.808983 0.335724 0.226344 0.801917 0.295009 0.206774 0.778440 0.304030 0.197457 0.808198 0.268509 0.444048 0.744420 0.309333 0.446009 0.680929 0.351633 0.447776 0.651720 0.319536 0.424958 0.623172 0.287895 0.402355 0.594855 0.256171 0.379785 0.585107 0.284302 0.389382 0.836637 0.262217 0.361146 0.786509 0.296960 0.314838 0.735749 0.332051 0.271601 0.692573 0.313989 0.285370 0.649273 0.299450 0.302995 0.605951 0.286401 0.322575 0.611108 0.309762 0.302408 0.914612 0.287040 0.432285 
16.140000 0.580735 0.524185 0.321450 0.609445 0.539271 0.296713 0.602068 0.588416 0.301859 0.626356 0.573842 0.281040 0.654499 0.557887 0.295776 0.742363 0.497984 0.342267 0.795476 0.430292 0.382383 0.810536 0.338209 0.392541 0.641761 0.519016 0.352880 0.643717 0.453501 0.336380 0.647308 0.388391 0.318992 0.632856 0.392694 0.362604 0.619563 0.397186 0.407891 0.608537 0.402036 0.453192 0.628490 0.419775 0.453748 0.710928 0.504359 0.243778 0.756195 0.458644 0.263048 0.803839 0.415268 0.280618 0.807432 0.377668 0.252113 0.805783 0.339177 0.226285 0.799890 0.300693 0.203355 0.774812 0.307897 0.197238 0.813343 0.266825 0.443246 0.752773 0.311236 0.452545 0.693077 0.357534 0.461032 0.666768 0.322203 0.439790 0.640432 0.287289 0.419588 0.613840 0.252167 0.400579 0.601411 0.278363 0.412364 0.833509 0.259819 0.358258 0.782659 0.293208 0.311756 0.731053 0.328453 0.269597 0.689712 0.311888 0.286440 0.648122 0.297567 0.307221 0.606964 0.284072 0.329018 0.609478 0.307516 0.308693 0.918050 0.283553 0.420983 
16.172000 0.567818 0.514695 0.329610 0.587268 0.537062 0.301630 0.594592 0.579428 0.326495 0.604237 0.573675 0.293182 0.635703 0.559869 0.301749 0.735180 0.506097 0.326972 0.794273 0.445262 0.369477 0.813644 0.356609 0.391753 0.636930 0.523601 0.352472 0.637847 0.457186 0.345521 0.639622 0.390601 0.337988 0.632317 0.399290 0.383105 0.626727 0.408288 0.429480 0.623063 0.417632 0.475456 0.635364 0.440541 0.469245 0.690026 0.514903 0.234127 0.735729 0.470734 0.255030 0.782630 0.428374 0.275221 0.796701 0.388454 0.254975 0.808056 0.347440 0.236540 0.814560 0.305719 0.220619 0.789662 0.305799 0.210688 0.819969 0.293075 0.451682 0.755187 0.331061 0.462828 0.690828 0.370385 0.473820 0.666497 0.330057 0.462018 0.642243 0.289263 0.450391 0.617566 0.248637 0.437435 0.607637 0.271263 0.456399 0.839342 0.275302 0.368862 0.785725 0.301044 0.321279 0.731166 0.325464 0.276162 0.698350 0.308177 0.310347 0.664790 0.295799 0.345226 0.630239 0.286407 0.381289 0.601169 0.299168 0.386353 0.924470 0.309685 0.419284 
16.204000 0.567838 0.520686 0.327813 0.590561 0.541549 0.301158 0.590573 0.586848 0.321815 0.606512 0.578445 0.291633 0.636745 0.563388 0.302679 0.732131 0.506121 0.336520 0.794053 0.443588 0.372651 0.814257 0.354098 0.392997 0.632741 0.521126 0.358703 0.641133 0.455409 0.349250 0.651056 0.389747 0.340006 0.644364 0.399298 0.385026 0.638605 0.409231 0.431240 0.634837 0.419592 0.476986 0.642950 0.443946 0.469492 0.690636 0.515965 0.242413 0.733212 0.468080 0.262133 0.777725 0.422344 0.280509 0.794608 0.384118 0.258380 0.809387 0.344511 0.238568 0.818857 0.302457 0.224052 0.792931 0.298827 0.218350 0.824326 0.289996 0.451906 0.761898 0.330337 0.466632 0.699810 0.372128 0.480109 0.676225 0.330461 0.471114 0.654173 0.288331 0.462117 0.632127 0.246144 0.452099 0.620380 0.268625 0.470199 0.835544 0.272047 0.367961 0.781374 0.296273 0.320562 0.726649 0.322204 0.274503 0.696724 0.305146 0.309788 0.667746 0.293003 0.347545 0.638952 0.283443 0.386515 0.615310 0.301364 0.397381 0.926421 0.306000 0.413484 
16.240000 0.568615 0.521406 0.333320 0.590615 0.542036 0.305885 0.584002 0.589078 0.321472 0.602759 0.579671 0.293274 0.632926 0.565266 0.304624 0.727822 0.510427 0.339869 0.791863 0.450322 0.377513 0.817869 0.361804 0.397379 0.627518 0.522472 0.362976 0.647955 0.459220 0.356217 0.671371 0.397283 0.349666 0.664495 0.408386 0.394394 0.657554 0.418453 0.440333 0.651553 0.427620 0.486341 0.649415 0.453454 0.479606 0.684459 0.521344 0.246116 0.725224 0.470551 0.260703 0.767518 0.421776 0.274715 0.791280 0.386143 0.255906 0.809507 0.347409 0.238579 0.819888 0.305869 0.223394 0.793874 0.299750 0.224101 0.835275 0.298336 0.455416 0.772153 0.334298 0.474883 0.709121 0.372224 0.492123 0.688452 0.328116 0.487792 0.668732 0.284484 0.482775 0.648558 0.241583 0.474267 0.631840 0.267607 0.479326 0.841056 0.280845 0.371790 0.783863 0.303411 0.326040 0.726317 0.324031 0.281057 0.705365 0.305867 0.320993 0.684400 0.295163 0.363856 0.663128 0.287067 0.407109 0.646745 0.312975 0.415157 0.933213 0.318378 0.409725 
16.272000 0.573132 0.514630 0.339509 0.591165 0.535359 0.309393 0.592155 0.581378 0.328456 0.604081 0.572543 0.296580 0.635178 0.559567 0.307488 0.734062 0.509000 0.341103 0.797700 0.450231 0.381169 0.824076 0.362309 0.403198 0.635806 0.518121 0.371439 0.651567 0.453973 0.360356 0.670283 0.390407 0.350675 0.664266 0.399790 0.396217 0.657098 0.409026 0.442558 0.651143 0.417260 0.488600 0.656610 0.442766 0.483176 0.684850 0.522050 0.251104 0.725947 0.472274 0.268910 0.768980 0.424295 0.286122 0.794736 0.389966 0.266381 0.818076 0.354744 0.246504 0.834086 0.315849 0.228284 0.810475 0.303801 0.232407 0.841866 0.299731 0.461749 0.777384 0.333200 0.479141 0.713121 0.367794 0.494243 0.691721 0.324350 0.490118 0.672010 0.280139 0.487456 0.652755 0.235751 0.483424 0.636378 0.262281 0.484531 0.848719 0.281610 0.379876 0.792627 0.302041 0.332503 0.737551 0.318086 0.282786 0.719612 0.297504 0.323634 0.701624 0.283621 0.367088 0.684120 0.274615 0.411749 0.667131 0.301098 0.413943 0.939410 0.321401 0.421620 
16.308000 0.579428 0.496698 0.351989 0.591834 0.524125 0.324500 0.585548 0.566799 0.349495 0.597222 0.564552 0.316416 0.629408 0.552810 0.325581 0.732561 0.506095 0.351988 0.800553 0.447760 0.383729 0.828246 0.359667 0.401439 0.631293 0.509444 0.372443 0.652901 0.447087 0.359290 0.676312 0.384677 0.348625 0.670276 0.392965 0.395459 0.665695 0.403873 0.441820 0.662408 0.417818 0.487382 0.676682 0.440563 0.483017 0.691986 0.519634 0.257855 0.728958 0.467902 0.276995 0.766932 0.417183 0.296610 0.792344 0.387586 0.270358 0.814190 0.356603 0.245031 0.829266 0.322669 0.220095 0.807069 0.308475 0.225245 0.847994 0.295865 0.458432 0.783237 0.328067 0.478938 0.718727 0.361839 0.495723 0.695046 0.319755 0.489537 0.673508 0.276452 0.485505 0.652532 0.232765 0.480823 0.638409 0.260093 0.476208 0.853066 0.279756 0.373474 0.795296 0.297518 0.326242 0.737150 0.312930 0.279852 0.722011 0.291075 0.320618 0.706409 0.275911 0.364471 0.691066 0.266838 0.410064 0.676663 0.295069 0.411200 0.944703 0.318637 0.413996
[truncated: 7,951,372 more chars]
