# Supplementary material for: A Markerless 3D Computerized Motion Capture System Incorporating a Skeleton Model for Monkeys
Source: PLoS One. 2016 Nov 3;11(11):e0166154. doi: 10.1371/journal.pone.0166154 (PMC5094601; doi:10.1371/journal.pone.0166154)
Supplement: S2 File — (ZIP) [file pone.0166154.s004.zip › File S2/MAPexperiment-Monkey5-Saline-Exp2-MCS.txt]

0.200000 0.655557 0.508663 -0.068661 0.692931 0.523961 -0.074295 0.684144 0.573333 -0.073349 0.715892 0.559121 -0.077650 0.720615 0.536910 -0.104968 0.742334 0.461113 -0.190351 0.738534 0.373825 -0.231672 0.751963 0.280416 -0.228102 0.809592 0.533215 -0.158888 0.826363 0.479284 -0.124706 0.842240 0.426369 -0.090210 0.854408 0.389666 -0.065631 0.865338 0.348454 -0.044460 0.875010 0.306428 -0.027755 0.876492 0.298296 -0.053413 0.686313 0.515502 -0.121621 0.669822 0.455439 -0.144322 0.652340 0.394355 -0.162667 0.661652 0.396922 -0.115214 0.674763 0.400663 -0.068632 0.691664 0.409503 -0.024947 0.702884 0.432360 -0.033406 0.803573 0.210791 -0.224793 0.833692 0.271446 -0.193750 0.861574 0.332933 -0.164830 0.838648 0.326027 -0.122247 0.807903 0.327690 -0.085429 0.777126 0.334735 -0.048617 0.775805 0.365969 -0.050245 0.721054 0.198764 -0.219135 0.693502 0.250639 -0.173494 0.665142 0.301836 -0.126936 0.705584 0.284019 -0.106914 0.747477 0.268329 -0.089067 0.789851 0.253120 -0.072412 0.819448 0.244310 -0.068612 0.753376 0.196638 -0.319765 
0.236000 0.658340 0.502815 -0.069707 0.694921 0.520579 -0.073074 0.683034 0.569364 -0.070383 0.715756 0.557320 -0.073894 0.720163 0.535405 -0.101375 0.740899 0.461289 -0.188488 0.731898 0.373559 -0.228174 0.746333 0.279692 -0.227681 0.804441 0.537976 -0.158900 0.824406 0.483527 -0.127240 0.843796 0.430082 -0.095529 0.858733 0.393130 -0.072935 0.871139 0.352711 -0.052134 0.883062 0.311927 -0.034209 0.880255 0.302109 -0.059080 0.682932 0.514007 -0.119191 0.667480 0.454047 -0.143410 0.650435 0.394009 -0.163932 0.656321 0.396108 -0.115971 0.664254 0.397998 -0.067812 0.676121 0.402611 -0.022075 0.690799 0.424597 -0.026550 0.798683 0.210369 -0.228022 0.830314 0.270319 -0.197479 0.856720 0.332627 -0.169976 0.837025 0.327829 -0.125633 0.809568 0.331269 -0.086275 0.781423 0.339116 -0.047660 0.779501 0.370351 -0.047458 0.715897 0.197707 -0.220344 0.692664 0.250065 -0.173210 0.669900 0.303602 -0.126845 0.709314 0.285408 -0.105527 0.749762 0.268308 -0.085842 0.790306 0.251270 -0.067283 0.821116 0.249091 -0.068374 0.745010 0.198239 -0.321223 
0.268000 0.695604 0.489648 -0.066383 0.728893 0.513076 -0.069371 0.709048 0.559218 -0.068850 0.743437 0.552516 -0.070918 0.742714 0.530511 -0.098802 0.745666 0.455683 -0.188629 0.738724 0.369309 -0.232039 0.746779 0.274149 -0.233422 0.811253 0.531941 -0.163508 0.830120 0.477453 -0.131825 0.848341 0.423586 -0.101114 0.862664 0.386613 -0.079575 0.874291 0.345375 -0.060543 0.885840 0.304289 -0.044757 0.885749 0.296264 -0.070457 0.690486 0.511883 -0.119595 0.668611 0.453442 -0.143148 0.647226 0.395108 -0.163923 0.656294 0.395427 -0.116452 0.666412 0.395716 -0.068771 0.677564 0.398094 -0.022710 0.693112 0.419544 -0.026882 0.794056 0.200979 -0.234547 0.825663 0.258575 -0.200703 0.850278 0.319551 -0.170504 0.831292 0.320416 -0.125869 0.806189 0.329752 -0.085606 0.779846 0.342652 -0.046837 0.774183 0.373389 -0.045051 0.710188 0.194699 -0.228369 0.701935 0.252146 -0.182508 0.695399 0.311105 -0.138981 0.728532 0.288841 -0.112574 0.760659 0.265542 -0.085420 0.793397 0.243090 -0.059808 0.822010 0.247889 -0.069029 0.743826 0.195621 -0.329449 
0.300000 0.698982 0.484643 -0.062659 0.720261 0.517672 -0.073303 0.687218 0.554464 -0.064013 0.719703 0.559639 -0.076217 0.727730 0.538082 -0.103177 0.754144 0.463313 -0.187344 0.744610 0.378155 -0.233392 0.737694 0.281916 -0.238615 0.793219 0.540047 -0.129161 0.825663 0.483217 -0.125570 0.857038 0.426783 -0.123467 0.881418 0.388569 -0.121863 0.902237 0.345699 -0.121980 0.921586 0.303711 -0.125756 0.913291 0.304052 -0.151432 0.667747 0.511080 -0.149640 0.654440 0.445961 -0.156657 0.640571 0.381415 -0.163853 0.651626 0.391967 -0.118697 0.665349 0.399962 -0.073889 0.681648 0.407506 -0.030139 0.706803 0.407446 -0.039374 0.773099 0.203061 -0.253143 0.808129 0.256993 -0.217359 0.830283 0.316500 -0.183919 0.822022 0.327438 -0.137461 0.810104 0.345933 -0.094082 0.796721 0.364814 -0.051381 0.800178 0.394811 -0.043283 0.692040 0.208306 -0.227827 0.691271 0.258331 -0.172897 0.695794 0.309765 -0.120345 0.733772 0.293670 -0.095833 0.774132 0.278971 -0.073587 0.817508 0.268436 -0.056977 0.841876 0.279610 -0.072420 0.701958 0.210099 -0.333633 
0.336000 0.712231 0.480333 -0.056858 0.728413 0.513446 -0.074076 0.696315 0.549246 -0.059431 0.724628 0.554994 -0.079348 0.733776 0.533203 -0.105962 0.763777 0.457134 -0.188603 0.760901 0.373571 -0.237586 0.750271 0.277928 -0.247763 0.793653 0.536976 -0.127465 0.826669 0.479584 -0.127914 0.858660 0.422703 -0.129440 0.882716 0.383248 -0.130564 0.904121 0.340911 -0.131701 0.925005 0.299271 -0.133865 0.913960 0.296629 -0.158058 0.674285 0.493905 -0.155685 0.658295 0.429563 -0.161023 0.641618 0.365164 -0.164608 0.658813 0.377764 -0.121608 0.679553 0.388219 -0.079130 0.701137 0.399660 -0.037920 0.726797 0.400670 -0.045510 0.784808 0.199919 -0.266710 0.815229 0.251320 -0.221205 0.826970 0.309092 -0.177490 0.818472 0.325128 -0.131821 0.806804 0.345878 -0.089320 0.794427 0.367472 -0.047396 0.804686 0.396932 -0.045376 0.701538 0.204914 -0.241717 0.696583 0.248080 -0.181997 0.703559 0.296079 -0.127247 0.741321 0.284413 -0.099900 0.781647 0.275072 -0.075124 0.824326 0.268670 -0.054796 0.849542 0.280801 -0.068500 0.711091 0.213294 -0.345932 
0.368000 0.703098 0.488322 -0.056775 0.713166 0.522238 -0.076819 0.676166 0.553412 -0.063216 0.702568 0.562133 -0.084609 0.715551 0.540967 -0.110010 0.755926 0.466755 -0.188996 0.752408 0.381145 -0.234080 0.747644 0.285274 -0.244951 0.786572 0.535635 -0.116571 0.822010 0.480172 -0.122824 0.856476 0.424927 -0.129037 0.881962 0.386405 -0.133039 0.905147 0.345350 -0.135529 0.927453 0.304779 -0.138398 0.912385 0.300198 -0.159888 0.669831 0.520822 -0.171840 0.660674 0.454933 -0.167786 0.650475 0.389291 -0.163551 0.666565 0.391658 -0.118815 0.684597 0.392189 -0.074635 0.703174 0.392764 -0.030706 0.728274 0.398131 -0.038281 0.787071 0.209068 -0.262074 0.814236 0.258992 -0.213767 0.823860 0.314868 -0.166831 0.815405 0.332040 -0.121701 0.805042 0.352608 -0.078921 0.794314 0.373749 -0.036658 0.807842 0.400193 -0.046330 0.700981 0.210890 -0.241986 0.693228 0.255340 -0.182652 0.698207 0.304300 -0.127734 0.735093 0.289047 -0.100623 0.774381 0.275066 -0.076093 0.816028 0.263148 -0.055910 0.842433 0.274253 -0.068189 0.719891 0.219449 -0.346418 
0.400000 0.695253 0.485193 -0.040084 0.708327 0.514632 -0.064980 0.678076 0.552825 -0.052488 0.703163 0.554763 -0.076970 0.717544 0.535175 -0.102940 0.761702 0.467426 -0.186023 0.759079 0.383200 -0.234162 0.752945 0.287145 -0.244475 0.788780 0.530355 -0.106775 0.823275 0.475570 -0.119915 0.857703 0.421485 -0.131338 0.883526 0.383763 -0.138781 0.907454 0.343313 -0.144190 0.931460 0.303615 -0.148677 0.913495 0.295830 -0.166757 0.678274 0.528249 -0.175237 0.671869 0.462288 -0.169209 0.663928 0.396833 -0.163215 0.674397 0.395475 -0.116960 0.687825 0.389939 -0.071537 0.702734 0.383704 -0.026786 0.728070 0.387109 -0.034715 0.791326 0.210424 -0.262186 0.817218 0.260265 -0.213699 0.825756 0.316152 -0.167089 0.816188 0.331795 -0.121635 0.805619 0.348393 -0.077319 0.795967 0.364598 -0.032703 0.806908 0.389495 -0.048110 0.705372 0.213712 -0.240272 0.696571 0.258315 -0.181046 0.701726 0.306713 -0.126194 0.738504 0.289144 -0.101121 0.778271 0.273122 -0.078903 0.820407 0.259550 -0.061142 0.846344 0.269877 -0.074782 0.724282 0.220306 -0.344875 
0.432000 0.687133 0.491253 -0.045931 0.706877 0.519775 -0.067226 0.676535 0.559473 -0.061369 0.706473 0.559914 -0.079620 0.718904 0.538843 -0.105170 0.756271 0.465759 -0.185484 0.747375 0.382574 -0.233700 0.747396 0.287163 -0.244098 0.788585 0.530951 -0.109669 0.824107 0.476506 -0.120668 0.859137 0.422809 -0.130505 0.885263 0.385640 -0.137001 0.909623 0.345768 -0.141284 0.933183 0.306549 -0.145309 0.914738 0.298296 -0.162851 0.673671 0.525736 -0.170229 0.666076 0.459639 -0.168049 0.657106 0.393704 -0.165983 0.670368 0.391498 -0.120269 0.685150 0.387611 -0.075363 0.701788 0.383599 -0.031360 0.726777 0.384806 -0.040948 0.790181 0.212984 -0.261339 0.815858 0.262678 -0.212359 0.826874 0.317718 -0.162974 0.818761 0.333738 -0.117396 0.809134 0.352166 -0.073328 0.798872 0.370980 -0.029771 0.806525 0.393427 -0.050154 0.704947 0.210332 -0.240234 0.695431 0.254301 -0.179836 0.698136 0.302486 -0.124353 0.736941 0.287063 -0.099274 0.777462 0.273478 -0.076365 0.819580 0.261754 -0.055541 0.846211 0.273983 -0.066366 0.722764 0.220475 -0.346058 
0.464000 0.690792 0.498739 -0.044186 0.714557 0.523235 -0.066359 0.687189 0.565353 -0.067196 0.718469 0.561572 -0.082521 0.728954 0.539578 -0.108068 0.759879 0.463955 -0.188538 0.754471 0.379564 -0.234473 0.754123 0.284226 -0.243021 0.789136 0.534724 -0.116534 0.824108 0.479350 -0.123955 0.858916 0.424961 -0.130615 0.885023 0.387349 -0.135123 0.909969 0.347676 -0.137960 0.934216 0.308666 -0.140960 0.916025 0.300193 -0.158574 0.673108 0.517732 -0.172755 0.668146 0.451369 -0.169610 0.662089 0.385047 -0.166359 0.675946 0.387379 -0.120935 0.691764 0.388782 -0.075786 0.709653 0.390769 -0.031597 0.734259 0.394626 -0.041461 0.797510 0.210355 -0.259261 0.821077 0.261443 -0.209715 0.827634 0.317093 -0.159775 0.819336 0.334715 -0.114615 0.809786 0.354596 -0.071129 0.800394 0.374571 -0.027866 0.813943 0.393737 -0.048510 0.710830 0.207664 -0.237849 0.700759 0.251051 -0.177470 0.704374 0.298482 -0.121300 0.743145 0.284461 -0.095758 0.784016 0.273526 -0.072104 0.826563 0.265532 -0.050654 0.852280 0.278890 -0.062319 0.726391 0.217310 -0.343767 
0.500000 0.686789 0.492527 -0.043437 0.710640 0.518552 -0.063697 0.682279 0.559876 -0.063856 0.714190 0.557533 -0.078208 0.726473 0.536702 -0.104140 0.764030 0.463994 -0.185336 0.761153 0.380001 -0.233044 0.760746 0.284374 -0.242511 0.792413 0.533783 -0.112174 0.826726 0.478188 -0.121538 0.861232 0.423842 -0.129623 0.887360 0.386419 -0.134978 0.912779 0.347097 -0.136270 0.937372 0.308452 -0.137304 0.919086 0.299003 -0.154290 0.676345 0.515087 -0.167671 0.672349 0.448657 -0.167342 0.666848 0.382273 -0.167213 0.678330 0.384845 -0.121207 0.691993 0.386635 -0.075784 0.710662 0.388549 -0.032854 0.733639 0.392605 -0.046014 0.804012 0.210855 -0.260374 0.826331 0.260082 -0.207877 0.830386 0.314174 -0.155759 0.822623 0.333909 -0.111192 0.813948 0.356559 -0.068815 0.804711 0.379708 -0.027133 0.813240 0.399742 -0.049605 0.717660 0.207811 -0.238194 0.705666 0.249406 -0.177045 0.708296 0.296464 -0.119888 0.747693 0.283879 -0.094035 0.789033 0.274102 -0.070694 0.831485 0.265700 -0.049008 0.858042 0.278904 -0.059540 0.733299 0.216622 -0.343386 
0.532000 0.675509 0.492772 -0.047514 0.702093 0.518406 -0.064672 0.674569 0.560064 -0.068653 0.708048 0.557263 -0.078781 0.720456 0.536409 -0.104712 0.758910 0.463469 -0.185911 0.756187 0.379438 -0.233467 0.759211 0.283876 -0.243757 0.787622 0.534026 -0.114059 0.823543 0.479276 -0.123097 0.859200 0.425250 -0.130749 0.885537 0.387610 -0.135777 0.911012 0.348003 -0.137840 0.936425 0.309266 -0.138681 0.917487 0.298465 -0.153925 0.670916 0.513247 -0.167484 0.665863 0.446918 -0.168767 0.659920 0.380516 -0.170053 0.672462 0.382806 -0.124180 0.686298 0.384722 -0.078566 0.704356 0.387640 -0.034906 0.727958 0.394986 -0.045286 0.805296 0.211640 -0.260199 0.826241 0.261555 -0.208632 0.829332 0.316229 -0.157002 0.820445 0.335300 -0.112583 0.810107 0.356505 -0.069652 0.800107 0.377725 -0.026633 0.807546 0.400767 -0.046328 0.718172 0.206046 -0.241036 0.705187 0.248457 -0.180341 0.706830 0.296030 -0.124013 0.745981 0.284069 -0.097135 0.786824 0.275084 -0.072506 0.828845 0.268056 -0.049447 0.855438 0.281904 -0.059125 0.737396 0.216638 -0.346087 
0.568000 0.689787 0.489890 -0.039477 0.711745 0.516410 -0.061271 0.680346 0.555473 -0.064331 0.712475 0.554762 -0.078497 0.725574 0.534457 -0.104709 0.765403 0.463815 -0.188454 0.766561 0.379629 -0.235779 0.766373 0.283910 -0.245585 0.788807 0.534159 -0.114899 0.824022 0.478933 -0.123925 0.859599 0.424796 -0.131286 0.886015 0.387015 -0.136049 0.912647 0.348260 -0.137405 0.939409 0.310400 -0.137789 0.921345 0.299115 -0.153627 0.676171 0.513537 -0.176458 0.672994 0.447088 -0.175734 0.668313 0.380674 -0.174766 0.678959 0.382515 -0.128365 0.692208 0.383425 -0.082705 0.709086 0.384894 -0.038559 0.731661 0.395930 -0.047803 0.810168 0.210378 -0.262448 0.830861 0.259847 -0.209889 0.832682 0.313713 -0.158219 0.823472 0.331558 -0.113284 0.813372 0.351744 -0.070200 0.803313 0.372273 -0.027449 0.811657 0.394947 -0.047274 0.722770 0.207539 -0.242814 0.709640 0.248577 -0.181527 0.711739 0.295229 -0.124156 0.749593 0.282786 -0.096159 0.789646 0.273240 -0.070637 0.831273 0.266130 -0.047282 0.857364 0.280923 -0.056379 0.742491 0.216615 -0.347332 
0.600000 0.697330 0.505235 -0.057702 0.720818 0.531901 -0.077519 0.692091 0.572956 -0.076642 0.723951 0.571205 -0.091220 0.733712 0.547031 -0.115343 0.763424 0.463476 -0.189879 0.761678 0.378260 -0.234866 0.762894 0.282664 -0.243131 0.791026 0.539453 -0.123797 0.824861 0.482575 -0.129498 0.859113 0.426733 -0.134047 0.884498 0.387652 -0.137066 0.909665 0.347637 -0.138248 0.935608 0.308728 -0.138267 0.917493 0.296335 -0.153295 0.674414 0.511486 -0.173988 0.672140 0.445080 -0.173221 0.669343 0.378448 -0.172368 0.683948 0.377868 -0.127051 0.700438 0.377494 -0.082261 0.717756 0.377567 -0.037698 0.735651 0.396481 -0.043982 0.806903 0.209491 -0.260812 0.827064 0.259020 -0.207975 0.828994 0.312568 -0.155390 0.822336 0.333008 -0.111166 0.814162 0.356372 -0.069077 0.805725 0.380200 -0.027506 0.815352 0.399705 -0.049967 0.721657 0.205351 -0.237059 0.707207 0.245421 -0.175189 0.706213 0.290543 -0.116212 0.746203 0.277692 -0.090903 0.788300 0.269312 -0.068224 0.831757 0.263724 -0.047194 0.856381 0.281847 -0.054965 0.737941 0.214307 -0.344193 
0.632000 0.657776 0.495273 -0.066427 0.693257 0.514951 -0.070625 0.677752 0.562577 -0.074408 0.711314 0.552385 -0.075044 0.722577 0.533106 -0.102308 0.757840 0.465904 -0.188049 0.759337 0.381993 -0.234650 0.757113 0.286901 -0.244407 0.785753 0.539031 -0.118212 0.820530 0.483214 -0.125982 0.855363 0.428150 -0.132945 0.880767 0.389518 -0.137712 0.907453 0.350799 -0.139428 0.935038 0.313583 -0.139097 0.916403 0.301030 -0.152846 0.666898 0.505705 -0.158998 0.659609 0.440408 -0.169436 0.651828 0.375145 -0.179762 0.667403 0.376222 -0.134930 0.685749 0.375005 -0.090360 0.705951 0.374781 -0.046771 0.727495 0.390757 -0.046295 0.799547 0.213090 -0.262225 0.822031 0.261562 -0.208821 0.827501 0.314500 -0.154368 0.821408 0.333257 -0.109469 0.812007 0.355201 -0.066679 0.801361 0.377845 -0.024776 0.806992 0.399684 -0.046425 0.712604 0.210743 -0.240336 0.701781 0.249428 -0.176921 0.707573 0.293766 -0.118495 0.746994 0.280965 -0.093390 0.788380 0.271071 -0.070472 0.831039 0.262758 -0.049282 0.857048 0.276444 -0.060144 0.725033 0.222493 -0.345612 
0.668000 0.683754 0.481895 -0.051563 0.710742 0.509507 -0.064598 0.682853 0.551441 -0.064742 0.716712 0.550067 -0.073866 0.728721 0.531145 -0.101259 0.764835 0.465151 -0.188781 0.773165 0.381131 -0.234403 0.768637 0.286280 -0.242085 0.784487 0.535507 -0.113637 0.821551 0.481295 -0.121108 0.858430 0.428000 -0.128023 0.885428 0.390865 -0.132702 0.913063 0.353054 -0.135575 0.940423 0.316180 -0.137440 0.921626 0.304891 -0.152183 0.671417 0.502857 -0.169252 0.661346 0.437289 -0.174778 0.650441 0.371704 -0.179761 0.666533 0.376053 -0.135171 0.684560 0.378769 -0.090755 0.703474 0.381659 -0.046502 0.726745 0.394890 -0.045117 0.809613 0.211206 -0.257847 0.829887 0.261904 -0.205289 0.832488 0.316879 -0.153515 0.823350 0.335146 -0.109049 0.812835 0.355069 -0.065493 0.802371 0.374941 -0.022059 0.806742 0.395617 -0.045056 0.723108 0.211108 -0.236877 0.709103 0.251123 -0.174962 0.710560 0.296058 -0.115858 0.750241 0.282340 -0.090940 0.792306 0.272670 -0.069022 0.835766 0.265595 -0.048928 0.861428 0.282089 -0.057358 0.739226 0.219219 -0.342606 
0.700000 0.687121 0.478393 -0.052589 0.711920 0.507563 -0.066463 0.681413 0.547551 -0.066047 0.715063 0.548271 -0.075929 0.726430 0.529360 -0.103443 0.762808 0.463100 -0.189303 0.770857 0.380138 -0.236536 0.765928 0.285616 -0.246528 0.784828 0.537376 -0.118845 0.822119 0.482903 -0.124451 0.859091 0.429015 -0.129932 0.885495 0.390824 -0.133207 0.912250 0.352094 -0.135031 0.939046 0.314263 -0.136009 0.921851 0.303924 -0.153324 0.669304 0.490411 -0.155904 0.658258 0.425448 -0.165806 0.646568 0.360484 -0.175657 0.661787 0.369693 -0.131624 0.679733 0.377234 -0.087880 0.698551 0.385022 -0.044389 0.721581 0.397677 -0.039217 0.806859 0.210512 -0.262180 0.828079 0.261120 -0.210094 0.832845 0.316148 -0.158428 0.823690 0.333943 -0.113558 0.812600 0.353863 -0.070011 0.801040 0.374114 -0.026843 0.800286 0.397077 -0.048032 0.719921 0.210321 -0.244032 0.707371 0.247824 -0.180465 0.710461 0.290835 -0.120480 0.748320 0.278686 -0.092720 0.790311 0.272649 -0.069660 0.833296 0.268398 -0.048162 0.859446 0.283173 -0.057974 0.738547 0.220628 -0.348165 
0.736000 0.681052 0.485019 -0.049168 0.704914 0.514008 -0.064920 0.672979 0.552558 -0.068085 0.706752 0.553845 -0.077551 0.718681 0.533542 -0.104022 0.757043 0.462332 -0.186069 0.759472 0.379588 -0.234772 0.758624 0.284724 -0.244779 0.781398 0.539450 -0.120083 0.819532 0.485515 -0.124084 0.856643 0.431736 -0.128482 0.883611 0.394160 -0.131497 0.910497 0.355513 -0.132365 0.936862 0.317576 -0.132717 0.920508 0.308124 -0.151404 0.664601 0.496637 -0.157837 0.654467 0.431370 -0.167220 0.643610 0.365989 -0.176265 0.660077 0.368094 -0.131640 0.677415 0.370915 -0.087345 0.695482 0.374355 -0.043342 0.719120 0.386945 -0.042569 0.802124 0.211238 -0.261822 0.824922 0.261612 -0.211121 0.831199 0.316271 -0.159023 0.823451 0.334256 -0.114014 0.813427 0.354485 -0.070428 0.803253 0.374898 -0.027129 0.803259 0.399645 -0.046208 0.714696 0.208182 -0.241667 0.705378 0.246948 -0.177675 0.712466 0.291802 -0.119555 0.751751 0.279519 -0.092783 0.793368 0.272245 -0.068867 0.837013 0.269114 -0.047771 0.861618 0.286096 -0.057789 0.734003 0.219557 -0.347360 
0.768000 0.680941 0.489771 -0.044486 0.709793 0.512938 -0.061492 0.685229 0.556088 -0.067886 0.718773 0.550683 -0.076620 0.730524 0.530944 -0.103649 0.767784 0.461765 -0.188330 0.774442 0.378366 -0.235531 0.767968 0.283606 -0.245330 0.788239 0.538580 -0.120138 0.823084 0.482638 -0.125328 0.858233 0.427840 -0.129387 0.886331 0.391470 -0.133797 0.914520 0.354185 -0.136526 0.942519 0.317934 -0.138279 0.925463 0.308123 -0.155925 0.673749 0.491033 -0.159440 0.667388 0.425347 -0.168545 0.659513 0.359694 -0.177241 0.671846 0.371375 -0.132689 0.688058 0.380329 -0.088254 0.705629 0.390056 -0.044457 0.729564 0.402010 -0.046326 0.807562 0.208237 -0.263195 0.830889 0.258096 -0.211259 0.835656 0.313073 -0.159135 0.827266 0.331164 -0.114023 0.815718 0.352444 -0.071114 0.804274 0.373962 -0.028398 0.809468 0.398158 -0.047480 0.719902 0.209509 -0.242401 0.710661 0.247823 -0.178606 0.719191 0.291894 -0.120350 0.756403 0.279460 -0.092540 0.796826 0.270779 -0.067727 0.839510 0.266208 -0.046778 0.863836 0.283797 -0.056041 0.736417 0.219897 -0.347086 
0.804000 0.665061 0.488595 -0.053900 0.693100 0.513737 -0.069373 0.667266 0.556491 -0.072472 0.700881 0.552678 -0.081735 0.715078 0.533358 -0.107768 0.760639 0.464855 -0.187774 0.763124 0.381290 -0.234996 0.755524 0.286605 -0.243187 0.784985 0.539529 -0.118466 0.821563 0.484677 -0.124558 0.857963 0.430667 -0.130068 0.884715 0.393069 -0.133651 0.911208 0.354321 -0.135684 0.937651 0.316562 -0.136845 0.922239 0.308315 -0.156832 0.668366 0.498875 -0.159054 0.658747 0.433815 -0.169632 0.648363 0.368540 -0.180102 0.665123 0.372509 -0.135805 0.683311 0.376504 -0.091767 0.702355 0.381722 -0.048275 0.727631 0.390242 -0.050725 0.793392 0.209984 -0.260345 0.821377 0.259486 -0.211088 0.832580 0.314864 -0.161111 0.825748 0.332189 -0.115667 0.815824 0.352164 -0.072039 0.805013 0.372810 -0.029105 0.810328 0.396361 -0.048947 0.706910 0.213274 -0.237602 0.702502 0.252077 -0.173149 0.714069 0.296040 -0.114479 0.752408 0.281620 -0.088150 0.795139 0.273007 -0.067087 0.839387 0.267034 -0.048588 0.863302 0.285199 -0.057998 0.725078 0.221256 -0.344546 
0.836000 0.673703 0.492556 -0.057578 0.704861 0.515687 -0.070037 0.681812 0.559010 -0.079100 0.716255 0.553439 -0.083128 0.728412 0.532786 -0.109388 0.767249 0.460360 -0.189848 0.769451 0.376590 -0.237058 0.762034 0.281736 -0.246570 0.791166 0.537541 -0.122738 0.824543 0.480566 -0.127890 0.858362 0.425030 -0.131888 0.885402 0.388097 -0.136009 0.912232 0.349676 -0.137732 0.939069 0.312639 -0.138426 0.923574 0.304503 -0.158253 0.674799 0.493908 -0.160887 0.666087 0.428549 -0.169588 0.656385 0.363079 -0.178057 0.671446 0.371149 -0.133640 0.689526 0.377795 -0.089656 0.710286 0.385775 -0.046990 0.734819 0.396452 -0.048460 0.800202 0.205555 -0.265332 0.826465 0.253796 -0.213985 0.833718 0.308001 -0.161879 0.826900 0.327183 -0.116714 0.817692 0.350091 -0.074302 0.808536 0.373456 -0.032186 0.813885 0.399819 -0.048112 0.713044 0.208620 -0.241463 0.707096 0.247775 -0.177383 0.718387 0.291899 -0.118739 0.756000 0.278733 -0.090850 0.798228 0.270773 -0.068309 0.841925 0.265397 -0.048032 0.865857 0.283460 -0.057496 0.727275 0.218027 -0.347357 
0.868000 0.692059 0.477240 -0.050236 0.714963 0.506568 -0.066779 0.683620 0.545976 -0.064832 0.716315 0.547177 -0.077475 0.727690 0.528023 -0.104792 0.763726 0.461459 -0.190351 0.766874 0.377464 -0.236417 0.757293 0.283123 -0.243773 0.788404 0.539265 -0.124013 0.823906 0.483686 -0.128313 0.858959 0.429064 -0.131773 0.884825 0.391387 -0.133665 0.910205 0.352033 -0.133430 0.934438 0.313428 -0.133437 0.922349 0.309777 -0.156779 0.671686 0.492958 -0.157667 0.662959 0.428627 -0.172510 0.652708 0.364233 -0.186678 0.657134 0.371990 -0.139850 0.665330 0.378205 -0.093006 0.675297 0.384925 -0.046697 0.700775 0.393069 -0.047793 0.793235 0.205773 -0.261496 0.821131 0.257123 -0.213763 0.832927 0.314297 -0.165912 0.824479 0.330650 -0.120278 0.812844 0.349914 -0.076500 0.800602 0.369107 -0.033108 0.801966 0.397764 -0.045507 0.708455 0.210130 -0.236026 0.702637 0.252448 -0.174213 0.711952 0.299712 -0.117876 0.750725 0.288286 -0.090904 0.792125 0.280196 -0.067335 0.835267 0.274646 -0.046392 0.859396 0.293054 -0.054646 0.721023 0.217478 -0.342853 
0.932000 0.671836 0.486080 -0.053773 0.695557 0.513128 -0.072839 0.665611 0.553141 -0.074518 0.698293 0.552133 -0.087266 0.713489 0.531831 -0.112256 0.763192 0.459791 -0.188194 0.764130 0.375770 -0.235149 0.755546 0.280813 -0.243747 0.788564 0.538419 -0.124445 0.823943 0.482522 -0.127793 0.858631 0.427190 -0.130817 0.884122 0.388739 -0.132617 0.908828 0.348606 -0.132751 0.932889 0.309259 -0.133098 0.922584 0.306455 -0.157395 0.671620 0.494035 -0.159861 0.663919 0.430170 -0.177500 0.654929 0.366107 -0.195050 0.662470 0.366828 -0.148098 0.671622 0.368175 -0.101384 0.683895 0.367775 -0.055394 0.708185 0.375669 -0.047408 0.791665 0.203944 -0.263922 0.821036 0.253094 -0.215485 0.833031 0.308518 -0.166103 0.826801 0.324951 -0.119981 0.815715 0.345910 -0.077039 0.803202 0.368031 -0.035259 0.806256 0.396906 -0.046869 0.707402 0.207520 -0.235453 0.703595 0.249091 -0.172862 0.714075 0.294508 -0.115632 0.753197 0.280797 -0.089962 0.795758 0.271410 -0.068627 0.839639 0.264158 -0.049352 0.862757 0.284110 -0.056940 0.716036 0.215962 -0.342178 
0.968000 0.682497 0.487392 -0.050898 0.706216 0.514020 -0.070542 0.676750 0.554636 -0.071588 0.709114 0.553138 -0.085006 0.721881 0.532263 -0.110573 0.762994 0.459415 -0.189165 0.764429 0.374758 -0.234900 0.756923 0.279543 -0.243312 0.788306 0.540280 -0.127488 0.823526 0.484158 -0.129343 0.857963 0.428502 -0.131489 0.883126 0.389565 -0.132897 0.907859 0.349308 -0.133268 0.932109 0.309730 -0.133989 0.922945 0.307011 -0.158783 0.671100 0.494118 -0.159681 0.662864 0.431082 -0.179453 0.653880 0.367910 -0.199183 0.663497 0.368049 -0.152557 0.673713 0.368264 -0.106021 0.685764 0.366614 -0.059859 0.710374 0.370491 -0.050060 0.793677 0.203147 -0.264060 0.822443 0.252110 -0.214849 0.833150 0.307036 -0.164864 0.828011 0.324263 -0.118839 0.817470 0.346228 -0.076356 0.805279 0.369592 -0.035353 0.808992 0.397975 -0.047947 0.710319 0.205446 -0.234010 0.705326 0.246541 -0.171518 0.714437 0.292215 -0.114368 0.754664 0.278427 -0.090515 0.796929 0.267664 -0.069438 0.840752 0.259550 -0.050770 0.863187 0.280679 -0.057224 0.715576 0.214722 -0.340847 
1.000000 0.672829 0.494159 -0.047373 0.702224 0.514992 -0.066336 0.681431 0.560226 -0.069892 0.713460 0.551931 -0.081548 0.725657 0.531271 -0.107835 0.765712 0.458552 -0.188346 0.767645 0.374697 -0.236006 0.761903 0.279329 -0.246074 0.790446 0.538094 -0.124770 0.824536 0.481624 -0.129863 0.858344 0.426078 -0.134320 0.883545 0.387661 -0.137134 0.908160 0.347421 -0.137575 0.932826 0.308412 -0.137575 0.923984 0.306137 -0.162395 0.673827 0.490261 -0.156630 0.668143 0.426645 -0.175662 0.661365 0.362851 -0.194666 0.671337 0.364086 -0.148169 0.682653 0.365642 -0.101907 0.696787 0.366294 -0.056448 0.720961 0.373009 -0.047124 0.800506 0.204178 -0.267701 0.826619 0.253163 -0.216628 0.834033 0.307001 -0.165255 0.828269 0.323324 -0.118999 0.819174 0.343794 -0.075508 0.808804 0.365149 -0.032913 0.810060 0.393124 -0.046816 0.716842 0.204164 -0.238369 0.709322 0.242734 -0.174709 0.715668 0.286680 -0.115244 0.755685 0.274678 -0.090042 0.798414 0.266526 -0.068773 0.842339 0.260460 -0.049704 0.863522 0.283162 -0.055178 0.722177 0.214424 -0.344322 
1.064000 0.658687 0.503940 -0.069047 0.695298 0.521026 -0.074585 0.682723 0.568930 -0.081903 0.715600 0.556635 -0.081639 0.725450 0.535018 -0.107699 0.756701 0.459757 -0.187727 0.752402 0.376547 -0.235671 0.749330 0.281588 -0.243978 0.786264 0.537669 -0.122711 0.822863 0.483113 -0.125521 0.857714 0.429021 -0.128807 0.883347 0.391880 -0.130785 0.907915 0.352152 -0.132197 0.930518 0.313227 -0.135917 0.921523 0.315239 -0.161007 0.667096 0.499296 -0.157733 0.656618 0.434174 -0.167360 0.644582 0.369060 -0.176660 0.655586 0.370400 -0.130452 0.669128 0.371456 -0.084604 0.684042 0.373111 -0.039105 0.705196 0.389402 -0.036992 0.789872 0.206626 -0.262442 0.817865 0.257192 -0.214962 0.831667 0.312612 -0.165353 0.825292 0.328489 -0.119254 0.815588 0.347869 -0.074982 0.805108 0.367682 -0.031417 0.803292 0.395996 -0.044552 0.704680 0.205813 -0.236699 0.699931 0.248499 -0.174455 0.709420 0.295555 -0.118093 0.748358 0.283598 -0.091283 0.790993 0.276810 -0.069091 0.834325 0.271047 -0.047620 0.859597 0.288398 -0.054876 0.717559 0.214392 -0.343657 
1.132000 0.664285 0.508148 -0.092997 0.702491 0.520475 -0.085593 0.696468 0.570169 -0.082557 0.727048 0.553438 -0.078378 0.736782 0.533036 -0.105606 0.769872 0.461910 -0.190112 0.767052 0.377103 -0.236580 0.755297 0.281478 -0.246406 0.801925 0.546860 -0.136805 0.827762 0.486310 -0.128512 0.852169 0.426276 -0.121240 0.882249 0.392623 -0.128450 0.910227 0.355307 -0.135442 0.935945 0.318593 -0.144817 0.924029 0.319650 -0.168793 0.682855 0.495622 -0.146344 0.672633 0.432277 -0.163598 0.661613 0.369039 -0.180789 0.671340 0.372007 -0.134354 0.683790 0.372787 -0.088238 0.697545 0.373827 -0.042529 0.716018 0.392138 -0.048876 0.795483 0.206185 -0.267125 0.822441 0.253877 -0.217373 0.834989 0.306723 -0.166672 0.829913 0.323918 -0.120791 0.821361 0.347047 -0.078604 0.811570 0.371295 -0.037438 0.804223 0.400016 -0.047403 0.707268 0.208612 -0.238648 0.705161 0.247668 -0.174533 0.716346 0.292120 -0.116940 0.755248 0.281112 -0.090183 0.796792 0.273613 -0.066751 0.840043 0.268667 -0.046107 0.864473 0.286210 -0.055329 0.717778 0.218259 -0.346175 
1.164000 0.669137 0.496384 -0.079925 0.706202 0.513295 -0.081185 0.695717 0.560998 -0.070880 0.727946 0.548517 -0.077143 0.736107 0.528148 -0.105465 0.764632 0.456944 -0.193860 0.762173 0.372245 -0.239694 0.754859 0.276900 -0.250100 0.796916 0.541214 -0.141552 0.824288 0.481478 -0.132189 0.850427 0.422123 -0.123615 0.882662 0.391091 -0.132575 0.912877 0.356694 -0.142182 0.940845 0.322689 -0.153626 0.925854 0.320742 -0.175748 0.680073 0.484257 -0.144310 0.672422 0.422245 -0.167664 0.664024 0.359870 -0.190266 0.677939 0.360877 -0.144766 0.694721 0.360887 -0.099606 0.712976 0.362773 -0.055431 0.729326 0.383914 -0.053275 0.792599 0.200583 -0.269854 0.824155 0.247570 -0.220853 0.838137 0.301463 -0.169946 0.833944 0.319933 -0.124324 0.825182 0.343346 -0.082036 0.814609 0.367935 -0.040946 0.807924 0.397627 -0.048181 0.706012 0.203508 -0.245275 0.706415 0.239862 -0.179582 0.724345 0.282909 -0.122829 0.762201 0.275367 -0.093527 0.802932 0.271243 -0.067841 0.845658 0.270063 -0.045851 0.870154 0.285919 -0.057434 0.719696 0.214495 -0.351081 
1.232000 0.674507 0.500042 -0.084514 0.711360 0.517443 -0.085987 0.699649 0.565941 -0.081084 0.732294 0.553532 -0.084490 0.740551 0.531596 -0.111266 0.769782 0.455936 -0.194854 0.767170 0.370165 -0.238277 0.758060 0.275319 -0.249225 0.800027 0.544187 -0.149434 0.825089 0.484020 -0.136977 0.848761 0.423886 -0.125504 0.880026 0.391909 -0.134923 0.910490 0.357460 -0.144359 0.939605 0.323687 -0.154719 0.925467 0.321036 -0.177179 0.684447 0.484766 -0.146210 0.679855 0.422274 -0.169020 0.674287 0.359709 -0.191673 0.685171 0.361181 -0.145602 0.699380 0.360998 -0.099731 0.715851 0.361702 -0.054551 0.730887 0.383637 -0.051312 0.794430 0.198622 -0.270162 0.826322 0.245111 -0.220635 0.838510 0.299248 -0.169407 0.834890 0.318675 -0.124126 0.826032 0.343417 -0.082521 0.816772 0.368963 -0.041527 0.809390 0.398576 -0.048642 0.707291 0.203270 -0.243513 0.708902 0.239963 -0.178062 0.728267 0.282141 -0.120890 0.764563 0.273455 -0.090544 0.806494 0.270449 -0.065928 0.849822 0.269906 -0.044687 0.873065 0.286110 -0.057644 0.719288 0.214859 -0.350249 
1.264000 0.654902 0.507039 -0.085447 0.692626 0.522274 -0.087867 0.683966 0.571061 -0.081280 0.715655 0.556816 -0.086314 0.726885 0.535092 -0.112294 0.766070 0.460054 -0.192772 0.764615 0.375246 -0.238401 0.755850 0.280068 -0.247995 0.793762 0.547450 -0.144427 0.819334 0.487548 -0.131691 0.843682 0.427517 -0.119979 0.876859 0.396887 -0.130512 0.908934 0.364009 -0.141215 0.939781 0.331500 -0.152497 0.925031 0.327079 -0.174286 0.676976 0.490907 -0.152871 0.669028 0.426875 -0.170205 0.660832 0.362863 -0.187106 0.675076 0.366180 -0.141851 0.692846 0.367723 -0.097285 0.714427 0.369450 -0.054211 0.726363 0.391338 -0.044296 0.792095 0.202918 -0.267938 0.824993 0.248955 -0.219403 0.838469 0.303044 -0.168866 0.834239 0.321912 -0.123261 0.823939 0.346169 -0.082038 0.812101 0.371348 -0.041671 0.803910 0.401487 -0.043574 0.705728 0.207891 -0.241006 0.707506 0.247159 -0.176692 0.725998 0.291171 -0.120700 0.764306 0.280794 -0.093115 0.804608 0.272662 -0.068020 0.847549 0.268084 -0.047439 0.871275 0.285424 -0.058092 0.719385 0.216133 -0.347853 
1.300000 0.655762 0.496675 -0.088530 0.690125 0.518522 -0.090875 0.674413 0.563821 -0.075677 0.707380 0.556438 -0.085165 0.719516 0.534940 -0.110824 0.760085 0.461145 -0.191613 0.756662 0.375061 -0.234957 0.751292 0.279151 -0.240654 0.790598 0.546651 -0.140196 0.816577 0.486703 -0.128931 0.840864 0.426760 -0.118804 0.874485 0.397468 -0.129705 0.906486 0.364941 -0.140929 0.936408 0.332643 -0.153523 0.923066 0.332365 -0.176707 0.671049 0.499733 -0.160365 0.659925 0.434896 -0.171608 0.648165 0.369978 -0.182121 0.663330 0.373931 -0.137102 0.679438 0.378570 -0.092395 0.696461 0.383825 -0.047969 0.706668 0.408582 -0.047668 0.788661 0.201978 -0.257886 0.820544 0.252312 -0.213128 0.836550 0.308930 -0.168589 0.829349 0.323779 -0.122452 0.815686 0.344427 -0.080547 0.799387 0.366656 -0.040702 0.796623 0.397633 -0.044031 0.707279 0.204094 -0.229025 0.703755 0.248544 -0.168729 0.710542 0.296876 -0.112644 0.751596 0.282949 -0.089829 0.794463 0.272107 -0.070069 0.838400 0.262898 -0.051997 0.863348 0.280306 -0.060199 0.714586 0.210143 -0.337604 
1.332000 0.678127 0.494930 -0.090248 0.710498 0.519494 -0.093527 0.690207 0.564280 -0.083116 0.724072 0.559067 -0.090754 0.734253 0.536402 -0.116274 0.768857 0.459050 -0.196719 0.767548 0.372061 -0.237795 0.765104 0.276623 -0.245759 0.796356 0.548135 -0.151972 0.818127 0.488509 -0.133638 0.838148 0.428892 -0.116812 0.873314 0.402360 -0.125930 0.908097 0.372767 -0.135374 0.940239 0.343395 -0.147128 0.927758 0.344192 -0.170799 0.679893 0.490069 -0.157477 0.671284 0.424495 -0.166794 0.661670 0.358785 -0.175240 0.677705 0.369840 -0.131860 0.696372 0.380893 -0.088809 0.716318 0.393966 -0.047315 0.727844 0.417591 -0.052930 0.806239 0.201773 -0.263507 0.833696 0.253358 -0.216500 0.844039 0.311044 -0.169375 0.834105 0.325126 -0.123329 0.817709 0.343185 -0.080722 0.800097 0.360076 -0.038329 0.802612 0.390720 -0.043492 0.721233 0.200443 -0.238514 0.715651 0.242590 -0.176812 0.723427 0.289383 -0.120434 0.762443 0.279056 -0.093647 0.803824 0.272071 -0.069430 0.847092 0.269658 -0.048685 0.870351 0.288770 -0.057769 0.731345 0.209871 -0.344332 
1.368000 0.650112 0.513677 -0.089662 0.687823 0.527724 -0.095898 0.685365 0.572575 -0.074257 0.713899 0.559459 -0.089985 0.725826 0.537295 -0.115557 0.766956 0.459303 -0.193229 0.762338 0.373938 -0.238008 0.755994 0.278110 -0.243928 0.800417 0.539276 -0.135879 0.819940 0.477016 -0.122667 0.838370 0.414709 -0.110940 0.875587 0.392512 -0.126153 0.910978 0.366599 -0.142949 0.943312 0.340593 -0.162360 0.924895 0.334963 -0.181153 0.679815 0.494590 -0.154832 0.669621 0.429943 -0.168292 0.659540 0.364725 -0.178615 0.671610 0.373996 -0.133074 0.687783 0.383997 -0.088004 0.708356 0.397118 -0.046651 0.715702 0.422869 -0.047396 0.793514 0.200460 -0.257981 0.824909 0.249959 -0.211818 0.840789 0.306405 -0.166645 0.829800 0.319216 -0.120470 0.812272 0.338380 -0.079106 0.791701 0.360280 -0.041000 0.790850 0.391480 -0.038553 0.709577 0.203874 -0.236566 0.705617 0.246005 -0.174635 0.712778 0.291997 -0.116675 0.751254 0.277659 -0.090189 0.793488 0.267928 -0.068298 0.836926 0.259584 -0.048063 0.862353 0.275288 -0.057681 0.726182 0.209464 -0.343125 
1.400000 0.651583 0.510008 -0.082155 0.688930 0.524384 -0.089729 0.686053 0.570387 -0.070442 0.714578 0.557015 -0.085952 0.726231 0.535785 -0.112375 0.765913 0.461383 -0.194301 0.765421 0.374567 -0.236300 0.756665 0.279118 -0.245742 0.795878 0.543088 -0.137911 0.816164 0.480914 -0.125961 0.835625 0.418932 -0.114822 0.872831 0.396268 -0.128858 0.908962 0.370962 -0.144103 0.942094 0.345248 -0.161493 0.923669 0.338095 -0.179512 0.676755 0.495458 -0.158919 0.663809 0.430805 -0.169326 0.650809 0.365616 -0.177536 0.667149 0.374629 -0.133443 0.686544 0.384884 -0.090120 0.709275 0.398302 -0.050159 0.720061 0.422825 -0.050941 0.792732 0.201008 -0.261127 0.825146 0.249790 -0.215467 0.842416 0.306202 -0.170682 0.832029 0.319923 -0.124950 0.815323 0.338238 -0.083099 0.796468 0.357725 -0.042978 0.791808 0.388621 -0.042302 0.708026 0.205831 -0.241641 0.705306 0.248272 -0.179957 0.714884 0.294956 -0.123677 0.752949 0.280885 -0.096255 0.793514 0.270438 -0.071911 0.836112 0.262851 -0.050303 0.862318 0.277228 -0.060115 0.725445 0.213043 -0.345761 
1.436000 0.661162 0.514497 -0.069356 0.699036 0.524792 -0.080261 0.697196 0.574631 -0.076546 0.725466 0.556322 -0.086384 0.736163 0.534126 -0.112293 0.770506 0.457233 -0.194089 0.772521 0.371569 -0.238194 0.759549 0.276903 -0.249168 0.795070 0.542937 -0.140083 0.815109 0.481131 -0.126444 0.833818 0.419631 -0.114504 0.870985 0.396687 -0.126567 0.907988 0.371289 -0.139276 0.942143 0.345324 -0.154121 0.924032 0.335977 -0.171492 0.679147 0.488943 -0.163455 0.665639 0.424662 -0.173645 0.652114 0.359460 -0.180350 0.667121 0.370896 -0.136244 0.686915 0.381747 -0.092506 0.707511 0.396970 -0.051583 0.715428 0.422419 -0.048991 0.792942 0.197896 -0.265221 0.824470 0.246243 -0.217199 0.840423 0.302666 -0.170446 0.831281 0.319725 -0.125438 0.815907 0.340594 -0.083792 0.798159 0.363546 -0.044418 0.789383 0.393439 -0.040882 0.707187 0.205889 -0.247846 0.703603 0.246315 -0.185320 0.715090 0.291224 -0.128288 0.751106 0.279662 -0.098044 0.790925 0.271988 -0.071820 0.832481 0.266307 -0.048070 0.859229 0.279500 -0.058066 0.727135 0.214288 -0.351161 
1.468000 0.657973 0.513078 -0.067893 0.697563 0.521506 -0.072559 0.697247 0.571429 -0.070854 0.725967 0.551676 -0.074941 0.736003 0.531380 -0.102441 0.770021 0.460182 -0.187910 0.771424 0.375354 -0.233773 0.765128 0.280506 -0.249099 0.801465 0.540416 -0.130243 0.820728 0.477309 -0.122278 0.838894 0.414240 -0.115273 0.875726 0.390926 -0.129637 0.911839 0.364747 -0.143935 0.946086 0.338656 -0.159253 0.927760 0.327544 -0.175229 0.681826 0.491959 -0.145711 0.669820 0.427125 -0.154871 0.657605 0.361939 -0.161673 0.677471 0.372871 -0.119305 0.700374 0.382701 -0.077695 0.722688 0.395381 -0.037735 0.717770 0.421269 -0.042422 0.803272 0.204337 -0.269103 0.831953 0.249831 -0.217547 0.841430 0.303442 -0.167098 0.830100 0.318209 -0.121352 0.812924 0.338993 -0.080829 0.794445 0.361760 -0.041791 0.792424 0.393004 -0.041183 0.716457 0.207231 -0.250746 0.710708 0.246664 -0.187300 0.720244 0.290540 -0.129296 0.755669 0.278305 -0.098895 0.793824 0.268821 -0.070757 0.834217 0.262719 -0.046205 0.860338 0.277315 -0.055410 0.738063 0.221206 -0.354265 
1.500000 0.652567 0.518969 -0.076638 0.692723 0.524857 -0.080163 0.696040 0.574163 -0.072366 0.723200 0.552910 -0.078706 0.731985 0.532005 -0.105959 0.762256 0.459074 -0.189809 0.755651 0.374780 -0.236305 0.753890 0.278960 -0.245945 0.798204 0.541976 -0.136162 0.817587 0.479366 -0.124524 0.835715 0.416851 -0.114838 0.872745 0.395533 -0.130057 0.909191 0.370383 -0.144389 0.942568 0.344564 -0.160237 0.922987 0.333180 -0.174343 0.677937 0.492972 -0.142388 0.661831 0.429214 -0.152488 0.645877 0.364792 -0.160183 0.668432 0.372711 -0.118715 0.693509 0.380893 -0.078119 0.717831 0.391828 -0.039540 0.714276 0.417666 -0.045802 0.794812 0.203440 -0.262173 0.823982 0.252042 -0.213964 0.837738 0.306770 -0.166495 0.829197 0.321207 -0.120524 0.814294 0.340760 -0.078809 0.796569 0.362267 -0.039461 0.790072 0.392865 -0.041087 0.711215 0.202368 -0.241873 0.704256 0.242951 -0.179199 0.709849 0.289122 -0.121652 0.749393 0.278598 -0.094768 0.791110 0.271570 -0.071176 0.833911 0.265882 -0.049250 0.860924 0.281130 -0.054979 0.730869 0.212780 -0.348703 
1.536000 0.660820 0.519492 -0.074845 0.701149 0.524775 -0.077208 0.705454 0.573183 -0.064835 0.732252 0.552034 -0.072772 0.738699 0.530597 -0.100307 0.761808 0.456816 -0.186426 0.753667 0.371971 -0.231947 0.756085 0.276334 -0.243942 0.800453 0.541773 -0.139572 0.819847 0.479086 -0.129312 0.837637 0.416727 -0.120066 0.874544 0.394332 -0.134271 0.910645 0.368023 -0.147892 0.944020 0.341237 -0.163083 0.924293 0.328356 -0.175885 0.681366 0.491338 -0.131635 0.664297 0.427552 -0.139399 0.648206 0.363120 -0.145481 0.676287 0.370467 -0.107366 0.704375 0.379385 -0.069069 0.729685 0.392043 -0.032269 0.724025 0.417949 -0.036340 0.799643 0.202975 -0.263729 0.828069 0.249851 -0.213665 0.838830 0.303125 -0.163327 0.832346 0.320416 -0.117896 0.819750 0.342980 -0.076584 0.804707 0.366833 -0.037085 0.793358 0.394750 -0.045463 0.715470 0.198715 -0.239987 0.709082 0.239333 -0.176836 0.714686 0.284604 -0.118007 0.754133 0.274072 -0.090712 0.796485 0.268243 -0.067487 0.839544 0.263277 -0.044940 0.865363 0.278852 -0.053910 0.730846 0.211181 -0.346743 
1.568000 0.669031 0.514428 -0.079939 0.708591 0.524307 -0.079498 0.706314 0.573577 -0.070140 0.735936 0.555327 -0.074498 0.741132 0.533534 -0.102150 0.759806 0.458916 -0.190344 0.751608 0.372586 -0.232966 0.760292 0.277017 -0.243095 0.797951 0.544593 -0.145020 0.819147 0.483162 -0.131890 0.838840 0.421777 -0.120302 0.875694 0.399494 -0.136246 0.911903 0.373917 -0.151729 0.945936 0.347921 -0.168215 0.926553 0.333344 -0.179467 0.678038 0.494838 -0.138257 0.669388 0.429873 -0.150096 0.661043 0.364372 -0.159055 0.678843 0.374075 -0.115556 0.699054 0.384738 -0.072836 0.719372 0.400001 -0.034273 0.717232 0.425547 -0.042247 0.808677 0.206341 -0.261499 0.834623 0.254196 -0.211261 0.842382 0.307748 -0.160492 0.835804 0.325470 -0.115199 0.821940 0.348207 -0.074408 0.804649 0.372358 -0.036073 0.792676 0.399309 -0.046380 0.724377 0.197184 -0.238041 0.715078 0.240965 -0.177166 0.717065 0.289097 -0.120717 0.756749 0.279242 -0.093985 0.797579 0.270819 -0.068992 0.839100 0.263321 -0.044959 0.865509 0.277434 -0.054228 0.738912 0.208837 -0.344806 
1.604000 0.660118 0.504969 -0.083999 0.698520 0.518249 -0.080393 0.691336 0.566939 -0.070995 0.722737 0.551386 -0.073019 0.730699 0.530906 -0.101041 0.759476 0.459319 -0.188334 0.751581 0.374363 -0.234192 0.753484 0.278069 -0.243616 0.796401 0.542774 -0.136899 0.818340 0.480635 -0.128685 0.839099 0.419036 -0.121596 0.876295 0.397537 -0.136719 0.911964 0.371500 -0.151469 0.944626 0.344651 -0.167277 0.924166 0.329666 -0.176020 0.676309 0.493048 -0.139311 0.665565 0.428590 -0.151764 0.655805 0.363376 -0.160622 0.673135 0.374106 -0.116781 0.694533 0.384429 -0.073539 0.717629 0.399353 -0.034758 0.720628 0.425158 -0.041909 0.797866 0.204486 -0.259413 0.826563 0.252738 -0.210305 0.838284 0.306982 -0.161528 0.832552 0.325582 -0.116542 0.822683 0.347602 -0.074629 0.809772 0.371008 -0.034848 0.794812 0.395608 -0.046866 0.712631 0.200312 -0.240550 0.705950 0.242404 -0.179141 0.711670 0.289314 -0.122747 0.750960 0.280290 -0.095344 0.791807 0.273652 -0.070105 0.833385 0.268005 -0.045755 0.861380 0.280075 -0.053195 0.734361 0.209806 -0.345590 
1.636000 0.665788 0.514058 -0.064892 0.704204 0.526540 -0.070220 0.698988 0.576100 -0.066744 0.729395 0.559469 -0.072297 0.735820 0.537478 -0.099748 0.759488 0.461472 -0.186190 0.751947 0.375817 -0.231105 0.755926 0.279795 -0.244757 0.796018 0.547632 -0.140556 0.816735 0.486045 -0.126994 0.835306 0.424330 -0.115350 0.872022 0.401376 -0.130182 0.908290 0.374953 -0.144314 0.942560 0.348192 -0.159263 0.923414 0.333039 -0.170088 0.677759 0.494110 -0.133534 0.671797 0.428603 -0.143646 0.664935 0.362984 -0.151275 0.684514 0.373087 -0.108616 0.704913 0.385696 -0.066673 0.725399 0.402847 -0.028814 0.721763 0.428168 -0.037190 0.802167 0.207700 -0.262755 0.829495 0.254787 -0.211916 0.837374 0.307937 -0.161373 0.831342 0.326194 -0.116325 0.821385 0.347631 -0.074165 0.809236 0.370065 -0.033663 0.793275 0.393493 -0.046606 0.714691 0.202117 -0.246059 0.709086 0.239695 -0.181716 0.718969 0.283526 -0.123534 0.756168 0.275496 -0.093720 0.797171 0.272525 -0.068026 0.838323 0.269801 -0.042787 0.864163 0.283419 -0.053163 0.737720 0.215130 -0.349098 
1.668000 0.683100 0.505545 -0.059917 0.712505 0.528690 -0.075891 0.691076 0.573611 -0.075101 0.723482 0.566997 -0.086922 0.733138 0.544309 -0.112952 0.766475 0.465211 -0.193609 0.766088 0.378410 -0.235971 0.754742 0.282716 -0.243643 0.794209 0.546852 -0.135248 0.816751 0.484829 -0.126440 0.839001 0.423182 -0.118491 0.873752 0.395397 -0.131550 0.908116 0.365374 -0.143093 0.941632 0.335688 -0.154252 0.922698 0.320998 -0.165819 0.676219 0.497583 -0.159312 0.668834 0.431449 -0.161690 0.661445 0.365000 -0.163435 0.678653 0.379250 -0.121118 0.698267 0.393381 -0.079082 0.722367 0.409824 -0.040649 0.720390 0.435527 -0.048093 0.789856 0.204270 -0.258682 0.821981 0.250315 -0.207936 0.834569 0.304269 -0.158517 0.828793 0.323484 -0.113582 0.818047 0.348587 -0.073191 0.805636 0.375064 -0.034315 0.792703 0.401834 -0.044363 0.704145 0.210846 -0.239550 0.701086 0.249460 -0.176174 0.712414 0.292576 -0.116621 0.751466 0.279758 -0.089853 0.792768 0.270104 -0.066627 0.835217 0.261803 -0.044960 0.861856 0.276368 -0.053568 0.724535 0.217524 -0.344892 
1.732000 0.688948 0.503984 -0.054054 0.709217 0.529714 -0.078158 0.685747 0.572727 -0.068400 0.712566 0.569137 -0.090738 0.723592 0.545245 -0.114827 0.760282 0.462338 -0.187740 0.756819 0.377820 -0.234623 0.750849 0.281893 -0.243192 0.792510 0.539730 -0.124824 0.814158 0.477135 -0.118439 0.834562 0.415042 -0.113663 0.870911 0.391620 -0.130333 0.905900 0.365051 -0.146849 0.939201 0.338098 -0.163660 0.919696 0.321106 -0.170661 0.672014 0.499181 -0.151999 0.665063 0.433521 -0.160385 0.657536 0.367735 -0.168323 0.669465 0.379097 -0.123512 0.684156 0.389063 -0.078940 0.701946 0.399661 -0.035659 0.702700 0.425580 -0.042199 0.789596 0.204918 -0.257358 0.820013 0.251855 -0.207186 0.831662 0.306685 -0.158744 0.821731 0.322342 -0.113186 0.805853 0.344291 -0.072624 0.788108 0.367798 -0.033922 0.777242 0.396667 -0.039515 0.703457 0.207905 -0.240591 0.698446 0.248678 -0.178265 0.706392 0.293465 -0.119713 0.743578 0.279799 -0.091496 0.784191 0.269704 -0.066847 0.825734 0.261416 -0.044039 0.852832 0.275171 -0.052158 0.725018 0.215683 -0.345182 
1.768000 0.697291 0.504084 -0.046428 0.719503 0.527088 -0.071596 0.699312 0.572333 -0.063961 0.725792 0.565722 -0.085956 0.735566 0.542357 -0.110812 0.768047 0.461467 -0.186390 0.762747 0.377149 -0.233257 0.756323 0.281245 -0.243798 0.804338 0.540558 -0.127570 0.820857 0.477184 -0.115840 0.835818 0.413810 -0.106384 0.872225 0.390350 -0.124627 0.907112 0.363631 -0.142844 0.941145 0.336933 -0.161494 0.922653 0.318685 -0.168318 0.682544 0.497524 -0.142389 0.672144 0.432886 -0.154722 0.660900 0.367988 -0.165710 0.677073 0.375955 -0.121455 0.696187 0.383740 -0.077786 0.715539 0.395487 -0.036666 0.713183 0.421628 -0.042023 0.794993 0.204515 -0.259367 0.824265 0.250426 -0.207476 0.834603 0.303807 -0.157104 0.825296 0.318662 -0.111247 0.810148 0.339652 -0.069775 0.793599 0.362820 -0.030105 0.787540 0.393404 -0.033225 0.708138 0.207639 -0.243472 0.702397 0.245999 -0.180026 0.711470 0.289192 -0.120966 0.748218 0.275722 -0.092288 0.787602 0.265021 -0.066249 0.828905 0.257341 -0.043308 0.856701 0.269511 -0.052062 0.730257 0.216826 -0.346547 
1.800000 0.682935 0.511805 -0.042850 0.702739 0.532690 -0.071644 0.679780 0.576943 -0.069315 0.706035 0.569201 -0.091278 0.717598 0.544779 -0.114661 0.756754 0.460245 -0.184507 0.750024 0.377192 -0.232896 0.748079 0.281795 -0.242754 0.795877 0.538760 -0.127902 0.815649 0.476461 -0.115501 0.833571 0.414116 -0.105102 0.870658 0.392674 -0.123222 0.905566 0.368904 -0.144324 0.938434 0.344482 -0.166203 0.920151 0.325145 -0.169466 0.674501 0.492757 -0.135140 0.661865 0.429646 -0.152749 0.649562 0.365595 -0.167405 0.666496 0.371426 -0.122919 0.686770 0.376880 -0.078838 0.705947 0.386527 -0.036404 0.703991 0.412956 -0.040188 0.789822 0.206489 -0.256480 0.819530 0.253381 -0.205709 0.833129 0.307052 -0.155346 0.823870 0.321076 -0.109090 0.807486 0.340650 -0.067234 0.788742 0.364348 -0.028796 0.781493 0.394438 -0.033620 0.703616 0.205867 -0.241949 0.698087 0.243843 -0.177690 0.705974 0.287004 -0.117990 0.744567 0.274672 -0.091045 0.785496 0.265117 -0.066948 0.827862 0.258056 -0.045674 0.856643 0.268291 -0.053499 0.726674 0.216276 -0.346257 
1.864000 0.690387 0.520971 -0.041064 0.710632 0.538754 -0.071588 0.692070 0.585151 -0.069988 0.716299 0.574091 -0.092809 0.727069 0.549408 -0.116096 0.763326 0.464382 -0.185767 0.757562 0.380781 -0.233971 0.751885 0.284820 -0.243911 0.800719 0.541114 -0.124114 0.819571 0.477894 -0.114939 0.836775 0.414851 -0.108299 0.872838 0.392979 -0.127376 0.907498 0.368323 -0.147591 0.940423 0.343158 -0.167972 0.922074 0.323747 -0.170235 0.679416 0.496261 -0.137737 0.672187 0.432717 -0.156737 0.665795 0.368048 -0.172234 0.676903 0.374070 -0.126064 0.692636 0.381512 -0.080248 0.711082 0.394958 -0.038067 0.709101 0.421230 -0.042804 0.791379 0.208118 -0.258096 0.823298 0.253447 -0.207774 0.836335 0.307079 -0.158430 0.826792 0.321200 -0.112125 0.810230 0.341391 -0.070899 0.790933 0.366007 -0.033645 0.784961 0.396630 -0.037016 0.704829 0.210581 -0.241650 0.702414 0.247239 -0.176565 0.714287 0.289103 -0.116335 0.752854 0.275359 -0.090131 0.793649 0.264946 -0.066251 0.836283 0.257436 -0.044560 0.862229 0.270639 -0.056102 0.727379 0.218632 -0.346133 
1.932000 0.694011 0.531814 -0.040828 0.717536 0.546023 -0.070879 0.702191 0.593402 -0.073853 0.727174 0.579186 -0.093971 0.736203 0.553322 -0.116880 0.766179 0.464078 -0.185003 0.764819 0.380653 -0.233711 0.760207 0.285060 -0.244801 0.797801 0.542203 -0.123133 0.819920 0.479790 -0.117393 0.840948 0.417631 -0.112794 0.877623 0.393888 -0.129153 0.912281 0.366136 -0.145254 0.945800 0.338401 -0.161461 0.927197 0.319346 -0.165045 0.677690 0.498177 -0.146196 0.668543 0.433265 -0.158571 0.658594 0.368436 -0.170180 0.675656 0.376857 -0.126310 0.695590 0.384660 -0.083292 0.717847 0.393042 -0.041234 0.718821 0.419687 -0.043310 0.800413 0.209137 -0.261323 0.829565 0.254091 -0.208994 0.838415 0.306714 -0.157452 0.830127 0.323382 -0.111992 0.816687 0.345981 -0.070591 0.801158 0.371230 -0.031493 0.796474 0.401911 -0.036191 0.712456 0.211343 -0.242461 0.708294 0.250993 -0.178856 0.719041 0.294858 -0.119452 0.756159 0.280764 -0.091001 0.796010 0.268927 -0.065394 0.838414 0.261161 -0.044111 0.865227 0.273692 -0.055244 0.733781 0.220376 -0.347739 
1.964000 0.688384 0.537966 -0.039112 0.711593 0.548471 -0.070896 0.696152 0.594917 -0.079452 0.721007 0.578370 -0.097958 0.731623 0.553201 -0.121294 0.767112 0.465728 -0.191089 0.766874 0.381255 -0.237499 0.759318 0.285731 -0.246511 0.797442 0.541997 -0.126795 0.819197 0.479637 -0.118877 0.839793 0.417113 -0.112552 0.877166 0.393464 -0.128025 0.912258 0.366217 -0.144447 0.945961 0.338679 -0.161521 0.927421 0.319616 -0.165511 0.678162 0.497937 -0.153897 0.667371 0.432861 -0.164480 0.655782 0.367768 -0.174247 0.673457 0.375527 -0.130598 0.694412 0.382303 -0.087364 0.718319 0.390584 -0.046192 0.721981 0.417072 -0.045062 0.797143 0.208602 -0.261838 0.826951 0.254474 -0.209974 0.838462 0.307464 -0.159290 0.829674 0.322477 -0.113344 0.817402 0.342633 -0.070610 0.803053 0.364309 -0.029453 0.798187 0.394543 -0.036016 0.711087 0.212328 -0.244261 0.705674 0.250026 -0.180022 0.715004 0.292659 -0.119698 0.752856 0.279687 -0.091783 0.793054 0.269272 -0.066665 0.834995 0.260955 -0.043995 0.861873 0.274213 -0.053632 0.733509 0.220666 -0.349181 
2.000000 0.677074 0.544653 -0.049253 0.693776 0.555015 -0.084939 0.683003 0.603399 -0.087293 0.700819 0.585695 -0.111901 0.714698 0.558502 -0.131181 0.760581 0.464863 -0.186763 0.761761 0.381132 -0.234683 0.758639 0.285431 -0.243856 0.789996 0.541187 -0.123508 0.812900 0.479110 -0.115991 0.834860 0.416738 -0.109566 0.872519 0.392610 -0.125278 0.909286 0.367127 -0.141537 0.945586 0.341740 -0.158009 0.928401 0.322451 -0.164795 0.671088 0.497977 -0.153419 0.659710 0.433987 -0.169032 0.647160 0.370021 -0.184269 0.659757 0.369358 -0.138451 0.674369 0.366994 -0.092978 0.690550 0.362622 -0.048141 0.698362 0.388200 -0.048825 0.799226 0.209602 -0.258821 0.826898 0.258688 -0.209677 0.838886 0.313652 -0.161711 0.825388 0.320544 -0.115284 0.806401 0.332332 -0.072010 0.783512 0.344559 -0.031791 0.776158 0.369562 -0.049136 0.714204 0.209706 -0.241529 0.706048 0.249625 -0.179029 0.709518 0.292431 -0.119796 0.747754 0.275209 -0.095657 0.788221 0.261297 -0.073184 0.830432 0.251479 -0.051890 0.856954 0.265289 -0.061556 0.734495 0.218437 -0.345097 
2.032000 0.692286 0.547264 -0.046866 0.703772 0.557292 -0.084649 0.702048 0.607128 -0.082682 0.711219 0.588601 -0.111079 0.722744 0.560875 -0.130508 0.760067 0.465940 -0.186586 0.759131 0.382430 -0.234584 0.756540 0.286982 -0.243812 0.791555 0.544144 -0.125718 0.811848 0.481494 -0.115764 0.831581 0.418782 -0.106566 0.870223 0.397944 -0.123998 0.908334 0.375442 -0.141349 0.945944 0.353055 -0.158706 0.930148 0.332290 -0.164512 0.671307 0.501328 -0.150561 0.662405 0.438399 -0.170890 0.652714 0.375415 -0.190964 0.666206 0.372737 -0.145348 0.680903 0.369824 -0.100032 0.697566 0.366081 -0.055349 0.708521 0.389781 -0.049399 0.797024 0.211463 -0.260359 0.826495 0.260989 -0.212764 0.841872 0.315654 -0.165067 0.830144 0.321511 -0.117974 0.813654 0.331624 -0.073294 0.794273 0.343564 -0.030748 0.785385 0.367674 -0.048679 0.712457 0.211011 -0.239844 0.706952 0.251907 -0.177375 0.712705 0.296774 -0.119106 0.752056 0.278771 -0.096400 0.793213 0.263700 -0.075445 0.836245 0.251644 -0.056691 0.862750 0.264163 -0.067944 0.730807 0.220117 -0.345011 
2.068000 0.689411 0.548299 -0.044984 0.696853 0.555442 -0.084403 0.699545 0.604983 -0.085214 0.703590 0.584321 -0.113363 0.716736 0.557780 -0.134048 0.760899 0.466207 -0.194461 0.761794 0.379756 -0.237768 0.755935 0.283561 -0.242959 0.795669 0.541319 -0.132296 0.811194 0.477881 -0.118999 0.825560 0.414047 -0.107472 0.865652 0.398211 -0.126062 0.904781 0.380700 -0.146541 0.942610 0.362440 -0.167653 0.929286 0.339175 -0.169095 0.674311 0.500085 -0.154023 0.664735 0.437274 -0.174685 0.654252 0.374475 -0.195186 0.665757 0.376192 -0.149024 0.678546 0.377708 -0.102776 0.695456 0.378058 -0.058105 0.708059 0.400004 -0.049372 0.793788 0.205905 -0.255210 0.824382 0.257120 -0.209945 0.842929 0.314109 -0.165473 0.829299 0.319909 -0.118768 0.810539 0.329233 -0.074627 0.789861 0.339796 -0.031780 0.779084 0.363251 -0.049551 0.709832 0.208937 -0.236829 0.704069 0.252006 -0.176422 0.708027 0.298013 -0.119683 0.745854 0.277328 -0.097927 0.786503 0.259642 -0.078815 0.828368 0.244016 -0.061467 0.855128 0.255058 -0.073265 0.726501 0.213556 -0.341616 
2.100000 0.695926 0.567473 -0.049718 0.703866 0.567255 -0.089686 0.710916 0.615701 -0.098662 0.712978 0.590383 -0.122934 0.724277 0.561731 -0.141345 0.761150 0.464143 -0.193900 0.765079 0.378345 -0.237756 0.761041 0.282473 -0.244290 0.790802 0.541418 -0.130717 0.809053 0.478580 -0.118299 0.826116 0.415364 -0.107976 0.866580 0.399240 -0.125788 0.906149 0.382336 -0.145992 0.944700 0.364847 -0.166812 0.932020 0.341370 -0.168601 0.671940 0.495549 -0.156566 0.666793 0.431926 -0.176133 0.660193 0.368229 -0.195435 0.668584 0.370912 -0.148853 0.681911 0.372557 -0.102571 0.699089 0.375926 -0.057724 0.714028 0.395899 -0.047848 0.800382 0.205971 -0.258147 0.829260 0.257138 -0.211270 0.846489 0.313507 -0.165241 0.833956 0.319294 -0.118379 0.816157 0.327731 -0.073705 0.795653 0.337594 -0.030676 0.785301 0.359682 -0.050286 0.716781 0.206675 -0.239245 0.709032 0.248354 -0.178208 0.709872 0.292461 -0.119470 0.748121 0.272644 -0.098724 0.788463 0.255392 -0.079218 0.830129 0.240835 -0.061559 0.856451 0.253948 -0.071891 0.732239 0.213199 -0.343233 
2.132000 0.678119 0.570518 -0.049870 0.689784 0.569582 -0.088907 0.693200 0.617979 -0.099393 0.699878 0.592077 -0.122203 0.713468 0.563907 -0.140164 0.758089 0.467681 -0.191420 0.758885 0.381983 -0.235842 0.757502 0.285879 -0.243598 0.790216 0.543356 -0.127767 0.807652 0.480170 -0.115658 0.823977 0.416635 -0.105272 0.864801 0.401610 -0.123542 0.904900 0.385256 -0.143241 0.943711 0.368085 -0.163988 0.931144 0.344475 -0.166094 0.669984 0.502124 -0.155056 0.665519 0.439250 -0.177046 0.660344 0.376242 -0.198998 0.666756 0.375631 -0.151798 0.675806 0.374523 -0.104527 0.691265 0.370295 -0.059815 0.707987 0.389208 -0.050947 0.799036 0.210427 -0.256488 0.827318 0.261455 -0.209509 0.845504 0.316999 -0.162841 0.831664 0.321873 -0.116283 0.813282 0.329277 -0.071719 0.792323 0.338106 -0.028859 0.782509 0.360256 -0.048706 0.715598 0.208467 -0.240696 0.706115 0.250830 -0.180629 0.704837 0.295208 -0.123513 0.744080 0.276465 -0.102314 0.785105 0.260132 -0.082879 0.826804 0.244819 -0.063973 0.855095 0.255279 -0.072559 0.734285 0.215955 -0.343545 
2.168000 0.683339 0.565415 -0.057008 0.695756 0.568812 -0.095661 0.706344 0.617413 -0.098199 0.709742 0.594694 -0.124752 0.723161 0.566379 -0.141860 0.765748 0.469929 -0.190808 0.769744 0.385259 -0.236599 0.761620 0.290065 -0.246400 0.789380 0.548047 -0.125683 0.806630 0.484728 -0.114147 0.822918 0.421204 -0.104616 0.863718 0.405011 -0.121738 0.903839 0.388158 -0.141184 0.942686 0.370540 -0.161996 0.930009 0.346996 -0.164099 0.673489 0.504920 -0.165933 0.664748 0.440993 -0.182948 0.655859 0.376895 -0.200139 0.665898 0.378220 -0.153805 0.678247 0.378390 -0.107312 0.695320 0.379946 -0.062640 0.710585 0.398427 -0.050637 0.799017 0.212571 -0.259233 0.827901 0.262347 -0.210319 0.844894 0.317807 -0.162237 0.830680 0.325078 -0.116116 0.812795 0.333566 -0.071323 0.793110 0.342729 -0.027539 0.782731 0.364039 -0.047937 0.713253 0.216204 -0.246948 0.705526 0.256783 -0.185443 0.709075 0.299880 -0.126618 0.746169 0.279562 -0.102844 0.787097 0.263612 -0.082098 0.828680 0.248231 -0.062058 0.856206 0.259323 -0.071646 0.735898 0.223721 -0.347974 
2.200000 0.664471 0.589226 -0.059331 0.691286 0.584720 -0.089697 0.692785 0.630534 -0.108607 0.711491 0.603349 -0.120809 0.723884 0.574902 -0.139456 0.764039 0.477629 -0.193037 0.769560 0.391132 -0.235855 0.757723 0.295706 -0.241471 0.786679 0.550700 -0.123366 0.799975 0.486722 -0.110252 0.812954 0.422613 -0.099109 0.855977 0.407356 -0.110821 0.898559 0.391362 -0.124787 0.940433 0.375206 -0.139640 0.928996 0.351451 -0.144172 0.671603 0.509755 -0.168237 0.664608 0.445656 -0.185455 0.655397 0.381277 -0.202535 0.663242 0.384801 -0.155782 0.673469 0.389326 -0.109238 0.691297 0.394059 -0.065356 0.713810 0.405101 -0.055972 0.791739 0.216151 -0.252182 0.824968 0.262968 -0.203654 0.847021 0.316235 -0.155323 0.831362 0.320103 -0.109287 0.810521 0.327652 -0.065743 0.785993 0.336286 -0.025614 0.778667 0.357334 -0.047509 0.706411 0.224207 -0.238252 0.702910 0.266805 -0.176962 0.711031 0.312268 -0.120125 0.746159 0.286017 -0.099876 0.783806 0.261308 -0.081977 0.823293 0.239310 -0.066054 0.851128 0.246543 -0.078333 0.730951 0.227361 -0.342135 
2.236000 0.681689 0.601540 -0.051766 0.704098 0.590702 -0.084017 0.709252 0.634146 -0.107437 0.722738 0.603659 -0.118543 0.732296 0.574783 -0.137700 0.761337 0.475321 -0.192220 0.770006 0.390288 -0.236413 0.762141 0.295339 -0.243935 0.785920 0.548125 -0.122776 0.797708 0.483930 -0.109562 0.808507 0.419499 -0.098550 0.852303 0.409203 -0.110790 0.895609 0.397414 -0.126035 0.937607 0.384771 -0.142204 0.927595 0.359918 -0.142351 0.668426 0.506823 -0.165806 0.661134 0.442744 -0.182796 0.652636 0.378367 -0.199831 0.662111 0.381058 -0.153443 0.673354 0.384078 -0.107201 0.687382 0.386742 -0.061828 0.709788 0.398370 -0.052934 0.799020 0.217141 -0.254336 0.828916 0.264830 -0.204117 0.848630 0.318456 -0.154447 0.831350 0.321542 -0.108756 0.809609 0.327484 -0.065147 0.786391 0.333746 -0.022496 0.777793 0.355544 -0.043162 0.712996 0.222321 -0.244004 0.705938 0.262861 -0.181619 0.709810 0.306935 -0.122354 0.744426 0.279809 -0.102370 0.783714 0.256291 -0.086544 0.824564 0.234474 -0.073597 0.851574 0.243528 -0.086345 0.739700 0.228025 -0.346112 
2.268000 0.669000 0.584953 -0.053701 0.693557 0.574717 -0.084492 0.705200 0.619646 -0.102362 0.716675 0.589018 -0.114970 0.727725 0.562606 -0.135551 0.762554 0.472241 -0.196444 0.764927 0.384687 -0.235724 0.759405 0.289102 -0.238996 0.794511 0.549247 -0.132828 0.801165 0.486495 -0.111589 0.806059 0.423272 -0.094366 0.849806 0.414295 -0.108141 0.893178 0.403164 -0.124516 0.934867 0.390509 -0.142836 0.924840 0.365578 -0.144874 0.673626 0.509879 -0.160112 0.665297 0.447571 -0.182291 0.656957 0.385152 -0.204873 0.664255 0.384269 -0.157881 0.673849 0.383819 -0.110844 0.689927 0.384652 -0.066100 0.709872 0.399776 -0.056437 0.797983 0.211319 -0.243563 0.827416 0.261942 -0.195931 0.849107 0.317133 -0.149076 0.831279 0.320976 -0.103832 0.808918 0.327473 -0.060920 0.783246 0.335681 -0.020570 0.775521 0.356030 -0.042997 0.712578 0.214231 -0.238538 0.702999 0.262293 -0.183050 0.701477 0.312717 -0.130013 0.735997 0.285827 -0.108031 0.772124 0.260834 -0.086691 0.809845 0.237112 -0.066160 0.839360 0.243234 -0.074937 0.743529 0.217781 -0.339462 
2.300000 0.666823 0.588625 -0.065645 0.698008 0.579052 -0.090026 0.715775 0.624095 -0.101162 0.728996 0.593762 -0.112917 0.737445 0.565857 -0.133662 0.764816 0.470227 -0.194467 0.767179 0.383573 -0.236952 0.765297 0.287453 -0.240676 0.792675 0.549378 -0.133277 0.800240 0.486755 -0.111923 0.805887 0.423718 -0.094332 0.848837 0.414313 -0.110095 0.891722 0.403356 -0.127572 0.933086 0.391304 -0.146441 0.923435 0.366350 -0.147904 0.674201 0.506212 -0.164911 0.665621 0.443536 -0.185991 0.655656 0.380970 -0.206890 0.660815 0.384111 -0.159797 0.670309 0.384471 -0.112423 0.684189 0.386571 -0.066477 0.704955 0.399186 -0.055036 0.806841 0.211062 -0.244769 0.831751 0.262448 -0.195427 0.847013 0.318817 -0.148544 0.828669 0.323602 -0.103736 0.805885 0.329819 -0.061099 0.780258 0.337363 -0.020665 0.772447 0.357949 -0.042826 0.722167 0.210801 -0.240844 0.707343 0.256664 -0.184747 0.700741 0.305255 -0.130005 0.737178 0.284551 -0.106427 0.774346 0.263663 -0.083864 0.811129 0.241417 -0.061786 0.840309 0.248500 -0.069545 0.753235 0.214487 -0.340521 
2.336000 0.665725 0.598571 -0.067527 0.697253 0.585174 -0.089588 0.719115 0.627819 -0.102637 0.730568 0.595897 -0.111870 0.738510 0.568032 -0.133290 0.764494 0.471985 -0.195837 0.769455 0.385230 -0.237625 0.768928 0.289296 -0.240754 0.791989 0.550970 -0.136117 0.800938 0.488512 -0.115212 0.807954 0.425505 -0.097002 0.851689 0.416689 -0.109964 0.895413 0.405822 -0.124908 0.937470 0.393458 -0.141269 0.926333 0.369296 -0.145148 0.673694 0.505429 -0.164970 0.665532 0.442966 -0.187040 0.656288 0.380478 -0.209927 0.658251 0.381275 -0.162642 0.663253 0.381803 -0.115499 0.671144 0.380774 -0.068638 0.692985 0.387815 -0.054868 0.811117 0.213193 -0.243520 0.834236 0.265883 -0.194896 0.849248 0.322988 -0.148850 0.830194 0.327785 -0.104102 0.807550 0.334905 -0.061450 0.783292 0.342626 -0.019960 0.774346 0.362530 -0.042315 0.727092 0.212091 -0.240914 0.709871 0.257584 -0.185424 0.698370 0.303623 -0.129927 0.735301 0.283206 -0.106625 0.773336 0.264227 -0.083930 0.811117 0.245057 -0.061104 0.839318 0.256783 -0.067472 0.758531 0.215125 -0.339733 
2.368000 0.658381 0.596455 -0.093281 0.695858 0.583134 -0.102086 0.721223 0.625637 -0.102954 0.734946 0.593826 -0.108839 0.745391 0.568108 -0.131566 0.776608 0.477390 -0.197980 0.800514 0.395561 -0.242902 0.802459 0.300572 -0.248964 0.799001 0.537813 -0.116882 0.804559 0.475711 -0.093203 0.808736 0.412683 -0.070701 0.811563 0.368919 -0.052830 0.809285 0.322654 -0.043270 0.805791 0.276649 -0.033332 0.783580 0.274573 -0.048846 0.682783 0.502244 -0.164739 0.683394 0.446668 -0.201609 0.683192 0.391093 -0.239520 0.655393 0.377929 -0.203247 0.629224 0.366137 -0.165818 0.609972 0.352277 -0.125904 0.633318 0.355235 -0.113070 0.845062 0.225086 -0.243367 0.846813 0.286111 -0.201104 0.840259 0.349344 -0.164882 0.801711 0.345391 -0.135593 0.760523 0.344001 -0.109744 0.719914 0.342576 -0.082017 0.707563 0.370738 -0.087750 0.765004 0.221270 -0.255960 0.724417 0.262338 -0.211079 0.684407 0.299587 -0.161844 0.726248 0.280604 -0.142228 0.771364 0.272102 -0.124219 0.818000 0.269813 -0.109631 0.844900 0.283996 -0.099109 0.815459 0.227485 -0.346295 
2.404000 0.658668 0.594696 -0.094357 0.696527 0.582744 -0.103497 0.719800 0.626242 -0.106923 0.734886 0.594859 -0.111761 0.746008 0.569133 -0.134311 0.779079 0.477967 -0.200534 0.807209 0.395710 -0.241814 0.810212 0.300727 -0.248959 0.795904 0.543025 -0.122726 0.805019 0.481887 -0.098285 0.811836 0.419999 -0.074581 0.816448 0.376720 -0.056650 0.814283 0.330798 -0.045126 0.810952 0.285039 -0.035685 0.787106 0.282463 -0.049221 0.683360 0.500512 -0.172238 0.685164 0.441460 -0.203863 0.686970 0.382319 -0.236244 0.662488 0.369666 -0.197549 0.640292 0.357901 -0.157534 0.622754 0.344182 -0.115763 0.646107 0.348493 -0.103418 0.854276 0.225786 -0.244786 0.849315 0.286039 -0.201838 0.835780 0.347927 -0.166535 0.797999 0.347771 -0.136251 0.759454 0.349845 -0.106391 0.723242 0.352851 -0.072332 0.713649 0.379505 -0.059104 0.774687 0.220796 -0.255458 0.728316 0.255144 -0.210145 0.681726 0.281830 -0.159266 0.726940 0.269580 -0.140600 0.773747 0.270111 -0.123245 0.821118 0.276735 -0.110138 0.848931 0.289299 -0.099519 0.820418 0.228494 -0.348087 
2.436000 0.659503 0.600390 -0.091498 0.696646 0.585975 -0.099980 0.721823 0.627983 -0.107034 0.735349 0.595635 -0.109456 0.745758 0.570015 -0.132244 0.776805 0.479622 -0.199247 0.801015 0.397422 -0.243485 0.807315 0.302486 -0.248600 0.795291 0.547777 -0.123809 0.805380 0.486762 -0.099572 0.813228 0.425298 -0.076095 0.818731 0.382631 -0.058139 0.817812 0.336968 -0.045738 0.815455 0.291536 -0.035677 0.790847 0.289978 -0.047582 0.681227 0.499045 -0.166515 0.681858 0.441594 -0.200367 0.682307 0.383876 -0.235217 0.656640 0.372994 -0.196676 0.634667 0.362993 -0.156794 0.620304 0.352238 -0.114282 0.643961 0.358818 -0.103749 0.854021 0.229252 -0.244170 0.849016 0.290470 -0.202923 0.834872 0.352353 -0.167888 0.797643 0.352587 -0.136663 0.759781 0.355499 -0.105589 0.722880 0.359925 -0.072146 0.715726 0.383878 -0.053322 0.773617 0.221584 -0.253372 0.728006 0.259391 -0.210202 0.682141 0.290625 -0.160975 0.727510 0.277493 -0.141703 0.774130 0.276757 -0.124052 0.821912 0.282077 -0.109791 0.850480 0.294590 -0.100651 0.822708 0.228704 -0.345339 
2.468000 0.661695 0.605142 -0.075751 0.696388 0.590118 -0.090894 0.718290 0.631317 -0.106884 0.731608 0.598887 -0.109475 0.743739 0.573166 -0.131415 0.779817 0.481675 -0.196100 0.803935 0.400068 -0.241019 0.806479 0.305200 -0.248744 0.788679 0.555624 -0.125293 0.803909 0.495402 -0.101887 0.815908 0.434059 -0.079715 0.824166 0.390860 -0.062709 0.821916 0.344832 -0.050738 0.817352 0.298993 -0.040115 0.791409 0.298434 -0.049559 0.681834 0.492010 -0.167704 0.679415 0.433248 -0.199403 0.675870 0.374005 -0.231754 0.657504 0.370001 -0.188119 0.643082 0.367040 -0.143156 0.635256 0.365423 -0.096913 0.655703 0.381924 -0.091757 0.851133 0.230404 -0.247675 0.846554 0.289846 -0.203861 0.830863 0.351221 -0.168538 0.794670 0.356298 -0.136516 0.759905 0.363641 -0.102832 0.726080 0.371669 -0.067628 0.722813 0.387520 -0.040881 0.769925 0.225756 -0.253612 0.725023 0.259889 -0.206310 0.680452 0.286658 -0.152922 0.727191 0.273912 -0.136729 0.774667 0.274508 -0.121682 0.822837 0.281665 -0.109824 0.851685 0.294479 -0.101861 0.813957 0.233942 -0.348476 
2.504000 0.663906 0.608194 -0.079940 0.698872 0.592936 -0.094105 0.719398 0.633527 -0.113304 0.733496 0.601344 -0.113302 0.746056 0.575952 -0.134667 0.782633 0.485915 -0.197248 0.811101 0.404480 -0.239061 0.811009 0.310045 -0.247935 0.789207 0.560381 -0.125182 0.801986 0.500889 -0.098495 0.812511 0.439901 -0.075688 0.820289 0.397005 -0.059311 0.819638 0.350894 -0.048299 0.816876 0.304826 -0.040226 0.790709 0.305505 -0.048375 0.684207 0.495432 -0.168106 0.684715 0.435853 -0.198007 0.684484 0.376198 -0.229996 0.662642 0.371929 -0.188346 0.645323 0.368735 -0.145004 0.633341 0.365782 -0.099742 0.653824 0.381381 -0.092501 0.854402 0.234538 -0.248594 0.846188 0.292605 -0.203222 0.827429 0.352452 -0.165281 0.791789 0.361381 -0.133018 0.756441 0.371846 -0.100894 0.723337 0.382109 -0.065135 0.723990 0.399217 -0.038955 0.772297 0.231691 -0.253558 0.724576 0.263098 -0.206556 0.677851 0.286948 -0.152871 0.724401 0.274018 -0.136027 0.771812 0.274794 -0.119978 0.819697 0.281874 -0.107565 0.849413 0.293350 -0.101068 0.815756 0.239594 -0.348450 
2.572000 0.670182 0.620278 -0.083963 0.703009 0.597924 -0.092867 0.731082 0.631466 -0.115443 0.739650 0.597797 -0.110047 0.749756 0.572298 -0.132961 0.778353 0.481507 -0.201364 0.803317 0.397424 -0.240597 0.803610 0.302175 -0.245292 0.789652 0.562328 -0.137851 0.806538 0.505372 -0.108574 0.819786 0.446646 -0.082849 0.829247 0.405422 -0.064230 0.828938 0.360030 -0.050285 0.826347 0.314920 -0.038274 0.799282 0.314765 -0.043906 0.682123 0.487172 -0.166092 0.686417 0.428376 -0.197854 0.691564 0.368804 -0.230819 0.662290 0.363890 -0.194102 0.635756 0.359659 -0.156690 0.616495 0.355387 -0.115477 0.635932 0.370037 -0.104543 0.846546 0.226330 -0.244037 0.843342 0.284978 -0.199256 0.832097 0.345298 -0.160482 0.798481 0.353381 -0.126236 0.766178 0.364611 -0.090954 0.733999 0.376124 -0.055207 0.734768 0.394378 -0.029840 0.766263 0.223148 -0.245843 0.721526 0.257129 -0.198024 0.677810 0.285322 -0.146162 0.723899 0.271929 -0.128688 0.770828 0.270862 -0.112952 0.818953 0.275926 -0.099813 0.850487 0.284003 -0.097141 0.806731 0.228891 -0.344024 
2.604000 0.666794 0.619533 -0.101077 0.700719 0.597508 -0.096402 0.734947 0.630682 -0.109133 0.741120 0.597563 -0.099021 0.750319 0.573058 -0.123098 0.776651 0.486288 -0.196153 0.797216 0.401883 -0.237404 0.799660 0.306805 -0.238247 0.790658 0.566782 -0.132290 0.801949 0.511549 -0.097594 0.810551 0.454088 -0.068154 0.817090 0.414017 -0.047576 0.815355 0.368948 -0.033903 0.811796 0.323623 -0.026208 0.785332 0.325336 -0.034204 0.682230 0.496873 -0.156948 0.687350 0.439036 -0.190104 0.692657 0.380660 -0.224584 0.659575 0.373210 -0.191557 0.629726 0.369124 -0.156840 0.609687 0.363500 -0.117090 0.627799 0.378668 -0.104734 0.842702 0.231510 -0.230328 0.838464 0.289780 -0.184201 0.826400 0.349956 -0.143488 0.791171 0.361795 -0.111762 0.755033 0.376800 -0.082214 0.718116 0.394860 -0.053507 0.704235 0.419913 -0.040910 0.763167 0.227315 -0.239059 0.716450 0.263695 -0.193458 0.668697 0.292862 -0.145036 0.712355 0.278488 -0.123791 0.757734 0.276421 -0.104334 0.804426 0.280940 -0.087107 0.835749 0.287062 -0.082026 0.808878 0.230395 -0.335684 
2.636000 0.671953 0.628760 -0.085430 0.707828 0.610492 -0.091457 0.733402 0.647479 -0.111651 0.745391 0.615033 -0.105353 0.752652 0.587339 -0.126648 0.772010 0.490556 -0.189588 0.791060 0.405464 -0.230795 0.792190 0.309587 -0.235567 0.791006 0.573605 -0.131354 0.803374 0.516883 -0.099717 0.813331 0.459175 -0.070697 0.821540 0.419156 -0.049546 0.819219 0.374275 -0.035010 0.813468 0.329203 -0.026229 0.786565 0.332112 -0.032979 0.678269 0.513306 -0.155110 0.688011 0.457784 -0.190854 0.696905 0.401475 -0.227259 0.666519 0.392884 -0.191839 0.639657 0.386044 -0.153621 0.620984 0.378825 -0.111711 0.638685 0.394790 -0.099594 0.833884 0.233153 -0.230603 0.834810 0.289241 -0.181974 0.823941 0.349716 -0.142412 0.790307 0.365287 -0.109801 0.757180 0.386217 -0.080079 0.723712 0.407796 -0.050119 0.719270 0.437353 -0.040931 0.752522 0.231912 -0.242803 0.711771 0.270941 -0.194218 0.672412 0.306606 -0.143529 0.710281 0.282149 -0.120784 0.756336 0.277901 -0.101079 0.803125 0.277607 -0.082480 0.833358 0.286413 -0.079130 0.805961 0.236528 -0.334761 
2.668000 0.683726 0.623760 -0.063478 0.716225 0.608976 -0.082997 0.726648 0.646583 -0.113161 0.744217 0.616180 -0.111335 0.753034 0.587917 -0.131265 0.776107 0.488789 -0.188425 0.794733 0.404707 -0.231854 0.797919 0.309160 -0.237212 0.789776 0.572244 -0.127975 0.800729 0.515435 -0.095065 0.810750 0.456892 -0.066524 0.818583 0.415842 -0.046425 0.818875 0.370721 -0.032238 0.817587 0.325149 -0.023290 0.790662 0.324575 -0.028964 0.680938 0.506144 -0.154357 0.690620 0.451022 -0.191151 0.700828 0.396087 -0.228931 0.668816 0.387155 -0.195137 0.639384 0.378762 -0.159427 0.614238 0.368343 -0.121697 0.632316 0.380842 -0.106517 0.841469 0.233762 -0.232589 0.836729 0.288556 -0.182690 0.823037 0.346653 -0.139364 0.789625 0.359987 -0.106098 0.755717 0.375205 -0.074772 0.722121 0.393578 -0.043021 0.727048 0.421060 -0.028949 0.761002 0.230209 -0.244410 0.714669 0.266254 -0.198868 0.668137 0.297324 -0.150934 0.708678 0.277016 -0.128966 0.753677 0.273480 -0.108028 0.799835 0.272976 -0.088105 0.830629 0.278710 -0.080878 0.812047 0.236805 -0.336906 
2.732000 0.696363 0.638850 -0.057627 0.718124 0.615087 -0.082512 0.733496 0.647885 -0.115999 0.740902 0.613520 -0.116403 0.750350 0.584421 -0.135078 0.776853 0.483056 -0.187591 0.796737 0.399032 -0.230418 0.799768 0.303513 -0.235653 0.792790 0.565215 -0.127484 0.805642 0.508008 -0.096209 0.816068 0.449416 -0.066939 0.823924 0.408179 -0.045583 0.821347 0.363265 -0.029717 0.817811 0.317990 -0.017358 0.791055 0.316489 -0.024387 0.681776 0.504156 -0.156002 0.691854 0.448148 -0.191087 0.702062 0.392379 -0.227580 0.668094 0.384849 -0.195429 0.636429 0.377940 -0.161656 0.610047 0.368225 -0.124515 0.629370 0.376863 -0.108200 0.843044 0.227904 -0.230895 0.840274 0.282333 -0.181115 0.827960 0.339554 -0.137372 0.793981 0.351933 -0.104359 0.760626 0.367533 -0.072816 0.728065 0.386117 -0.041052 0.735107 0.414190 -0.029301 0.762038 0.224995 -0.242010 0.717474 0.264872 -0.196639 0.673889 0.300683 -0.149462 0.713607 0.280633 -0.127056 0.755842 0.269518 -0.105186 0.800170 0.263328 -0.083660 0.830662 0.272082 -0.077862 0.815573 0.231847 -0.335473 
2.764000 0.706734 0.639269 -0.049301 0.722296 0.616945 -0.079563 0.734988 0.652067 -0.111752 0.739369 0.617556 -0.116615 0.744837 0.587936 -0.135869 0.760583 0.485736 -0.189501 0.789303 0.402145 -0.228316 0.795030 0.306448 -0.234198 0.791536 0.566064 -0.132083 0.802916 0.509027 -0.100005 0.811755 0.450727 -0.070153 0.818196 0.409939 -0.048290 0.817875 0.365392 -0.031606 0.815524 0.320483 -0.018886 0.788418 0.320240 -0.023262 0.673382 0.512887 -0.142651 0.687795 0.459044 -0.179500 0.701556 0.404957 -0.217355 0.666794 0.394300 -0.186877 0.635576 0.385100 -0.153532 0.614977 0.375708 -0.114003 0.633699 0.388273 -0.099689 0.840395 0.231889 -0.229554 0.835080 0.285598 -0.179527 0.821285 0.341580 -0.136970 0.786685 0.352304 -0.104670 0.753544 0.367633 -0.072301 0.719737 0.384552 -0.041138 0.736307 0.409433 -0.031930 0.758774 0.227599 -0.242471 0.712911 0.267198 -0.198704 0.667365 0.304509 -0.152940 0.704507 0.283709 -0.128386 0.746388 0.273676 -0.105623 0.790034 0.267541 -0.084647 0.820975 0.272830 -0.078875 0.814867 0.234766 -0.333211 
2.832000 0.748555 0.627134 -0.034018 0.741044 0.609601 -0.070041 0.751356 0.646342 -0.101573 0.740363 0.614387 -0.111326 0.745671 0.584683 -0.131394 0.760874 0.481988 -0.188112 0.788906 0.397878 -0.226933 0.794703 0.301780 -0.233655 0.790504 0.563133 -0.133572 0.803380 0.506048 -0.102515 0.813260 0.448108 -0.072399 0.822350 0.408251 -0.049910 0.821453 0.363325 -0.033868 0.818266 0.318140 -0.021568 0.790819 0.319321 -0.021839 0.672877 0.508795 -0.144144 0.684646 0.456616 -0.183993 0.695210 0.403181 -0.223704 0.666031 0.391653 -0.187813 0.640198 0.381308 -0.149036 0.623309 0.372732 -0.106483 0.640041 0.393193 -0.100047 0.839476 0.226866 -0.228655 0.834832 0.280607 -0.178689 0.821906 0.337117 -0.136431 0.788170 0.349859 -0.103967 0.755913 0.366210 -0.071323 0.722715 0.383131 -0.039958 0.739847 0.409269 -0.037723 0.759420 0.222616 -0.243212 0.713123 0.262340 -0.200928 0.667116 0.299556 -0.156683 0.704316 0.278750 -0.131617 0.745669 0.268573 -0.107500 0.788539 0.261901 -0.084236 0.818953 0.269169 -0.077453 0.816487 0.231076 -0.332581 
2.864000 0.785719 0.618471 -0.052194 0.759445 0.606489 -0.080953 0.757368 0.646495 -0.110211 0.739170 0.616933 -0.115853 0.743362 0.587138 -0.135762 0.755399 0.484568 -0.191982 0.788859 0.400055 -0.225331 0.794435 0.303966 -0.231377 0.786958 0.568198 -0.141153 0.801141 0.513723 -0.105988 0.811751 0.456924 -0.073897 0.820207 0.417328 -0.050505 0.819714 0.373273 -0.032360 0.817281 0.328385 -0.019559 0.791205 0.324768 -0.028208 0.670116 0.511117 -0.141995 0.680138 0.457262 -0.180285 0.689169 0.402553 -0.218050 0.661452 0.393137 -0.180128 0.634671 0.384629 -0.141238 0.611937 0.379155 -0.100688 0.621764 0.402054 -0.090946 0.839646 0.229449 -0.226268 0.837069 0.284839 -0.177425 0.822363 0.343514 -0.137442 0.788753 0.357709 -0.104949 0.755676 0.375343 -0.073502 0.723939 0.393990 -0.040649 0.736769 0.422430 -0.038016 0.757406 0.225118 -0.239513 0.714639 0.266469 -0.194850 0.675087 0.306735 -0.147565 0.713523 0.284009 -0.125879 0.755402 0.270359 -0.104596 0.798947 0.259958 -0.083602 0.827677 0.272075 -0.076094 0.814955 0.232436 -0.330333 
2.900000 0.806933 0.607419 -0.064933 0.772209 0.599700 -0.084776 0.761056 0.644130 -0.103803 0.741344 0.615343 -0.108263 0.741473 0.586181 -0.129534 0.740334 0.485110 -0.189835 0.772793 0.402498 -0.228905 0.785306 0.306804 -0.235083 0.781337 0.566784 -0.142430 0.796829 0.512399 -0.108137 0.806954 0.456204 -0.076251 0.814020 0.417281 -0.052826 0.812211 0.373422 -0.034287 0.808040 0.329390 -0.020181 0.781234 0.328635 -0.026871 0.664146 0.505536 -0.124167 0.675853 0.459394 -0.171004 0.687767 0.413629 -0.219260 0.656379 0.391919 -0.191344 0.628268 0.371443 -0.161471 0.606596 0.350405 -0.128302 0.621563 0.362671 -0.109749 0.834817 0.234923 -0.230095 0.832254 0.289904 -0.181147 0.819318 0.348139 -0.141254 0.784908 0.357502 -0.108334 0.748564 0.373517 -0.079609 0.710227 0.390159 -0.053323 0.694219 0.416973 -0.055346 0.755603 0.225101 -0.243078 0.711387 0.261790 -0.196180 0.667935 0.295529 -0.147574 0.707710 0.278135 -0.124253 0.750547 0.270692 -0.102383 0.794679 0.266844 -0.081044 0.822020 0.283134 -0.078491 0.808308 0.236588 -0.334251 
2.932000 0.798942 0.605601 -0.055739 0.767543 0.600255 -0.081145 0.767302 0.642998 -0.106302 0.744396 0.616846 -0.111622 0.744285 0.586848 -0.131656 0.742715 0.483929 -0.188519 0.770684 0.400791 -0.229809 0.784985 0.305400 -0.236385 0.782981 0.568868 -0.146850 0.799528 0.515606 -0.111557 0.811328 0.460620 -0.078350 0.819949 0.422435 -0.054200 0.819183 0.379468 -0.034184 0.815958 0.335953 -0.018577 0.790223 0.333352 -0.028136 0.666775 0.514230 -0.126548 0.680164 0.466253 -0.170954 0.693656 0.418686 -0.216490 0.662962 0.395452 -0.188773 0.633855 0.373121 -0.159943 0.609033 0.350695 -0.128502 0.623247 0.362220 -0.109004 0.836535 0.235208 -0.232464 0.837779 0.290425 -0.183435 0.823531 0.349227 -0.143145 0.790912 0.362075 -0.109179 0.756390 0.379729 -0.078829 0.721545 0.398688 -0.048781 0.709164 0.427090 -0.044539 0.753583 0.223925 -0.244425 0.715918 0.264956 -0.194675 0.684837 0.307876 -0.143468 0.722069 0.286828 -0.118785 0.764563 0.276773 -0.096669 0.808352 0.269037 -0.074797 0.834859 0.286500 -0.075159 0.807190 0.235995 -0.336503 
2.968000 0.812385 0.597925 -0.066061 0.775493 0.594724 -0.083006 0.772738 0.636658 -0.109458 0.747187 0.612589 -0.107839 0.743529 0.583594 -0.128570 0.730218 0.484111 -0.188190 0.772079 0.405127 -0.225411 0.786233 0.310345 -0.234730 0.780452 0.566313 -0.149219 0.797104 0.514279 -0.112094 0.808543 0.460232 -0.077487 0.816552 0.423050 -0.052170 0.814622 0.380331 -0.031594 0.809928 0.337322 -0.015292 0.785552 0.334021 -0.027972 0.657973 0.516908 -0.122392 0.668891 0.467134 -0.165385 0.678957 0.418382 -0.210678 0.647559 0.393921 -0.185174 0.619339 0.370447 -0.157837 0.598413 0.347398 -0.126456 0.612424 0.359612 -0.107263 0.838434 0.240229 -0.234401 0.835172 0.293221 -0.183181 0.817536 0.349259 -0.141112 0.785762 0.362813 -0.106361 0.751724 0.382391 -0.077287 0.717046 0.404597 -0.048555 0.704489 0.432417 -0.041614 0.755932 0.228745 -0.242346 0.713431 0.266845 -0.193603 0.675654 0.306308 -0.142779 0.715432 0.289489 -0.118588 0.757487 0.279379 -0.096258 0.801406 0.273130 -0.075445 0.829805 0.287651 -0.075830 0.805338 0.242949 -0.337260 
3.000000 0.800981 0.583014 -0.060256 0.766068 0.586286 -0.080918 0.771929 0.630078 -0.103373 0.743483 0.609698 -0.106404 0.740214 0.581106 -0.127581 0.729599 0.482718 -0.188383 0.765210 0.402869 -0.230258 0.778908 0.307896 -0.237679 0.783494 0.559620 -0.143872 0.798608 0.506919 -0.106643 0.809033 0.451880 -0.072382 0.816217 0.414123 -0.047114 0.815491 0.370064 -0.029565 0.812519 0.325402 -0.017582 0.788230 0.316446 -0.027413 0.661354 0.512183 -0.116687 0.672886 0.461702 -0.158495 0.684748 0.411701 -0.201545 0.649474 0.388002 -0.180676 0.616505 0.364868 -0.158443 0.588959 0.341857 -0.132213 0.600413 0.352451 -0.110517 0.830108 0.237003 -0.236455 0.829820 0.290382 -0.185434 0.817146 0.346982 -0.142684 0.786363 0.359508 -0.107463 0.750698 0.379827 -0.078986 0.713039 0.403779 -0.053159 0.694712 0.428597 -0.047457 0.749210 0.226084 -0.243607 0.708087 0.263383 -0.193612 0.668939 0.298018 -0.141329 0.711750 0.279865 -0.123160 0.756206 0.270227 -0.105472 0.802514 0.265548 -0.088099 0.831378 0.279373 -0.083662 0.797128 0.238889 -0.339289 
3.032000 0.794987 0.582326 -0.055429 0.761548 0.584357 -0.078551 0.769967 0.625663 -0.104530 0.741241 0.605674 -0.107510 0.739229 0.577540 -0.129441 0.733072 0.480450 -0.192908 0.764351 0.398674 -0.233612 0.778742 0.304109 -0.242778 0.783224 0.558264 -0.145864 0.797471 0.504757 -0.109344 0.806843 0.449055 -0.075864 0.813491 0.410426 -0.051612 0.813390 0.367311 -0.031678 0.812063 0.323707 -0.015735 0.786735 0.317877 -0.024498 0.665888 0.502627 -0.117964 0.673205 0.457212 -0.166287 0.680383 0.412235 -0.215957 0.646206 0.387067 -0.194716 0.614581 0.362510 -0.171512 0.588656 0.337047 -0.144869 0.600147 0.347435 -0.122970 0.830344 0.233829 -0.241252 0.829932 0.287323 -0.190283 0.816754 0.344143 -0.147426 0.784938 0.355932 -0.112626 0.748821 0.375633 -0.084598 0.711338 0.397197 -0.058070 0.692092 0.421605 -0.054278 0.749399 0.222106 -0.251860 0.708438 0.260845 -0.203060 0.669668 0.298509 -0.152541 0.709103 0.280704 -0.128204 0.752040 0.272913 -0.106376 0.796433 0.268010 -0.085460 0.825580 0.280995 -0.083918 0.799557 0.237784 -0.344907 
3.068000 0.808667 0.572804 -0.063594 0.775597 0.580904 -0.085875 0.787199 0.624904 -0.105162 0.757022 0.607890 -0.110952 0.753011 0.579761 -0.132634 0.737550 0.482775 -0.195019 0.767996 0.399581 -0.233875 0.783158 0.304612 -0.241283 0.787985 0.559689 -0.146850 0.799945 0.505828 -0.110370 0.808250 0.450755 -0.076604 0.814853 0.413044 -0.052137 0.816499 0.370270 -0.032597 0.816407 0.327202 -0.017319 0.792092 0.322750 -0.029138 0.671235 0.508915 -0.120313 0.673377 0.460046 -0.165102 0.676446 0.410612 -0.210113 0.642804 0.384806 -0.188826 0.612094 0.359396 -0.166201 0.588117 0.333782 -0.139723 0.601263 0.342980 -0.118288 0.835392 0.234589 -0.237980 0.833601 0.287598 -0.186594 0.817978 0.344122 -0.145296 0.785518 0.357337 -0.111689 0.749288 0.378749 -0.085279 0.710444 0.402874 -0.063961 0.693838 0.428751 -0.056370 0.753608 0.222742 -0.249194 0.712124 0.262017 -0.201227 0.673567 0.300401 -0.150864 0.713902 0.282154 -0.128051 0.756288 0.271091 -0.106491 0.800626 0.264652 -0.085943 0.829334 0.278846 -0.084558 0.805617 0.236815 -0.342098 
3.100000 0.821776 0.574242 -0.076277 0.783571 0.577813 -0.089917 0.783627 0.623977 -0.108251 0.755722 0.602647 -0.108354 0.749865 0.574742 -0.129849 0.730046 0.478401 -0.191304 0.759674 0.396278 -0.233303 0.773354 0.301315 -0.237392 0.785409 0.555163 -0.149180 0.798529 0.502741 -0.110949 0.807363 0.448795 -0.075136 0.813900 0.411622 -0.049376 0.813895 0.369076 -0.029358 0.812274 0.325930 -0.014004 0.791423 0.319733 -0.030869 0.666132 0.508484 -0.115713 0.676678 0.458934 -0.158985 0.688224 0.409869 -0.203455 0.649477 0.387302 -0.189179 0.614307 0.365134 -0.172131 0.589011 0.342617 -0.146464 0.598896 0.354742 -0.124821 0.824759 0.231024 -0.232855 0.829629 0.288150 -0.186325 0.820368 0.348537 -0.147321 0.788102 0.357480 -0.111988 0.751212 0.374092 -0.083398 0.712114 0.395408 -0.058120 0.695269 0.421172 -0.051484 0.742343 0.219517 -0.241051 0.707006 0.264957 -0.193547 0.675224 0.309466 -0.144030 0.716741 0.290975 -0.123637 0.760500 0.280036 -0.105272 0.806310 0.273015 -0.088078 0.837087 0.281506 -0.084286 0.794049 0.228779 -0.335609 
3.136000 0.822800 0.575858 -0.080991 0.783159 0.579566 -0.089600 0.780953 0.625765 -0.107961 0.753177 0.604571 -0.104367 0.747826 0.577586 -0.126980 0.729870 0.484033 -0.192861 0.757911 0.400982 -0.233919 0.771477 0.305883 -0.239160 0.782457 0.563596 -0.150997 0.799852 0.511936 -0.113875 0.812365 0.458665 -0.079257 0.821692 0.422264 -0.054308 0.822261 0.379735 -0.033955 0.820385 0.336506 -0.019218 0.798155 0.331577 -0.035046 0.664740 0.510806 -0.117438 0.678310 0.461421 -0.160122 0.692831 0.412492 -0.203579 0.655152 0.387932 -0.189440 0.619542 0.363612 -0.174351 0.590442 0.337719 -0.153324 0.598890 0.347563 -0.129841 0.822778 0.235499 -0.235983 0.830722 0.292027 -0.188658 0.824066 0.352577 -0.149133 0.794120 0.363658 -0.112009 0.758619 0.382420 -0.084081 0.721858 0.405586 -0.056924 0.706426 0.431769 -0.048954 0.741015 0.223775 -0.243704 0.708240 0.267517 -0.193423 0.680631 0.311864 -0.141974 0.721772 0.293749 -0.120432 0.765261 0.282524 -0.101467 0.810583 0.274827 -0.083960 0.840101 0.286955 -0.086515 0.787578 0.234072 -0.338558 
3.168000 0.819074 0.572686 -0.083503 0.779339 0.577535 -0.091067 0.777614 0.625114 -0.105920 0.749639 0.604090 -0.103309 0.745002 0.577684 -0.126483 0.731120 0.486624 -0.195560 0.755180 0.401241 -0.234296 0.770122 0.306157 -0.237015 0.780529 0.568199 -0.153481 0.798081 0.516514 -0.116390 0.810890 0.463118 -0.081731 0.820501 0.426591 -0.056601 0.822905 0.384140 -0.036037 0.822807 0.340849 -0.021033 0.799692 0.335519 -0.035234 0.668428 0.513557 -0.116772 0.678198 0.460462 -0.155378 0.687639 0.408104 -0.195477 0.650451 0.381345 -0.183354 0.616583 0.352684 -0.169712 0.588481 0.323343 -0.150542 0.595903 0.333701 -0.126972 0.822262 0.236460 -0.233995 0.830939 0.294310 -0.188114 0.823941 0.355793 -0.150197 0.794133 0.366188 -0.112845 0.757405 0.385593 -0.085556 0.717907 0.407881 -0.062105 0.698444 0.431384 -0.054545 0.740183 0.223733 -0.238347 0.709114 0.266076 -0.185907 0.682565 0.309882 -0.132803 0.722969 0.289988 -0.111975 0.768530 0.280495 -0.095904 0.815075 0.273216 -0.081091 0.841044 0.290005 -0.086340 0.784389 0.232293 -0.335696 
3.200000 0.816502 0.571063 -0.084621 0.777115 0.577720 -0.092624 0.777273 0.625651 -0.105956 0.748399 0.605714 -0.104466 0.744063 0.578196 -0.126567 0.728007 0.483329 -0.190391 0.753246 0.400707 -0.234524 0.768075 0.305909 -0.238623 0.773754 0.566860 -0.147993 0.794386 0.515883 -0.111532 0.810032 0.462799 -0.078197 0.821805 0.426135 -0.054712 0.823802 0.383152 -0.035300 0.822783 0.339341 -0.021745 0.798687 0.334669 -0.034600 0.663273 0.504980 -0.111597 0.676583 0.456456 -0.154906 0.689971 0.409109 -0.200006 0.653043 0.383843 -0.184915 0.619249 0.358272 -0.168138 0.592829 0.331865 -0.145553 0.599754 0.344338 -0.122935 0.820905 0.236772 -0.236676 0.829457 0.294147 -0.190094 0.823741 0.355684 -0.149427 0.795152 0.365918 -0.111074 0.759336 0.383036 -0.081153 0.721172 0.404312 -0.054726 0.700792 0.427479 -0.048625 0.738267 0.223372 -0.240814 0.707622 0.266215 -0.188154 0.682259 0.310515 -0.134927 0.723985 0.292782 -0.114886 0.767968 0.281656 -0.097596 0.813736 0.274321 -0.082270 0.839770 0.291756 -0.088144 0.780610 0.231806 -0.337575 
3.236000 0.826204 0.566695 -0.090590 0.786898 0.577510 -0.091959 0.789762 0.625585 -0.104797 0.759576 0.608651 -0.098739 0.753517 0.583083 -0.122607 0.731326 0.494581 -0.193427 0.747458 0.407790 -0.232436 0.761528 0.312922 -0.231653 0.783311 0.571711 -0.146045 0.798146 0.519393 -0.108196 0.809944 0.464954 -0.074320 0.819448 0.427565 -0.050392 0.822649 0.383827 -0.034127 0.823872 0.339008 -0.025502 0.801297 0.335249 -0.040874 0.665722 0.519106 -0.116571 0.679717 0.464046 -0.151152 0.693611 0.409708 -0.188039 0.656321 0.382356 -0.177409 0.622297 0.354660 -0.163845 0.594809 0.326894 -0.142905 0.602540 0.339637 -0.120700 0.814242 0.243806 -0.229707 0.827230 0.304092 -0.187485 0.821409 0.367666 -0.151892 0.792833 0.376165 -0.113464 0.755717 0.392631 -0.084021 0.715108 0.412739 -0.061459 0.692942 0.434306 -0.056117 0.729097 0.231237 -0.227336 0.706582 0.275481 -0.171780 0.692142 0.321737 -0.116143 0.733985 0.299645 -0.103346 0.778224 0.283030 -0.091951 0.824832 0.273057 -0.082321 0.848093 0.292927 -0.090116 0.764686 0.234136 -0.328397 
3.272000 0.826908 0.562679 -0.091307 0.787632 0.573708 -0.091942 0.790734 0.623521 -0.095427 0.760427 0.605898 -0.093806 0.753129 0.581560 -0.118806 0.727322 0.497149 -0.194711 0.747531 0.410300 -0.232701 0.761204 0.315058 -0.230295 0.779678 0.576255 -0.152155 0.796437 0.524775 -0.113866 0.809703 0.471083 -0.078886 0.819826 0.433854 -0.053957 0.823981 0.389352 -0.039113 0.825928 0.344013 -0.030463 0.803603 0.338816 -0.046021 0.664858 0.525063 -0.116702 0.677312 0.467787 -0.148004 0.689692 0.411011 -0.181063 0.652878 0.382441 -0.172742 0.618903 0.353031 -0.161967 0.591727 0.322844 -0.142969 0.599182 0.331200 -0.118668 0.813239 0.245314 -0.227749 0.826891 0.307564 -0.188483 0.823145 0.373240 -0.156888 0.795251 0.380763 -0.117800 0.758563 0.395048 -0.087237 0.718256 0.411234 -0.061748 0.692465 0.429130 -0.059738 0.730166 0.233234 -0.223146 0.707350 0.277005 -0.168095 0.689806 0.321780 -0.112182 0.732606 0.300117 -0.101150 0.777021 0.283025 -0.091317 0.823152 0.269394 -0.083484 0.847360 0.288588 -0.090007 0.762217 0.233423 -0.324162 
3.304000 0.824704 0.565055 -0.093966 0.784761 0.572254 -0.097778 0.784107 0.621323 -0.106718 0.755429 0.601192 -0.104514 0.749537 0.574178 -0.126898 0.729570 0.481370 -0.192874 0.735448 0.392908 -0.231469 0.752590 0.299616 -0.225879 0.782646 0.560431 -0.151826 0.799528 0.510820 -0.111372 0.813291 0.459765 -0.073152 0.824395 0.424855 -0.045986 0.824932 0.381088 -0.028614 0.822654 0.336204 -0.019055 0.802803 0.332824 -0.038321 0.666282 0.512873 -0.117399 0.676561 0.457304 -0.152373 0.686382 0.402317 -0.189264 0.648483 0.376708 -0.176661 0.613816 0.350258 -0.161483 0.587840 0.322993 -0.138890 0.595420 0.334595 -0.116024 0.807855 0.233105 -0.221327 0.823311 0.296975 -0.185022 0.822850 0.364215 -0.152478 0.798595 0.373629 -0.110766 0.762961 0.387285 -0.079162 0.725866 0.408877 -0.051114 0.705559 0.432684 -0.047420 0.723204 0.216992 -0.216461 0.703205 0.267906 -0.165296 0.689042 0.319833 -0.114747 0.731094 0.298915 -0.100566 0.774888 0.281518 -0.087875 0.820419 0.268659 -0.077534 0.844668 0.286957 -0.085675 0.757947 0.216225 -0.319077 
3.336000 0.825451 0.563805 -0.089207 0.786246 0.573298 -0.094997 0.788675 0.622726 -0.100549 0.758997 0.603947 -0.101636 0.752258 0.577308 -0.124529 0.731094 0.484728 -0.192504 0.739567 0.395981 -0.230743 0.757228 0.301794 -0.226788 0.789212 0.560628 -0.151745 0.805685 0.510484 -0.111756 0.818671 0.458203 -0.075028 0.828538 0.422406 -0.048938 0.830546 0.379553 -0.030059 0.828673 0.334828 -0.020616 0.807517 0.331645 -0.038343 0.670051 0.517603 -0.116291 0.681454 0.461002 -0.149380 0.692676 0.404793 -0.183716 0.655187 0.378055 -0.172266 0.619852 0.350464 -0.159280 0.588844 0.322000 -0.141649 0.594886 0.330920 -0.117158 0.812200 0.234702 -0.223247 0.825946 0.298202 -0.185753 0.824416 0.364436 -0.154796 0.799169 0.373180 -0.114120 0.765003 0.386862 -0.082190 0.730083 0.405773 -0.051257 0.713254 0.432183 -0.047710 0.729246 0.218805 -0.218611 0.706901 0.265707 -0.165943 0.689369 0.314480 -0.113115 0.731145 0.292808 -0.099855 0.775819 0.276449 -0.089305 0.821449 0.261953 -0.079630 0.845624 0.280696 -0.086826 0.759124 0.218110 -0.318734 
3.372000 0.829629 0.561933 -0.092719 0.790056 0.571765 -0.092067 0.792238 0.621704 -0.091016 0.762541 0.602976 -0.090814 0.754161 0.578625 -0.115385 0.729962 0.493484 -0.190698 0.746020 0.406535 -0.231104 0.759387 0.311042 -0.228016 0.792941 0.565838 -0.149553 0.806088 0.514468 -0.109396 0.815214 0.460828 -0.072846 0.822301 0.424092 -0.046907 0.823088 0.380672 -0.029240 0.820632 0.335908 -0.019996 0.798701 0.332645 -0.036730 0.675913 0.527608 -0.107737 0.680499 0.472488 -0.144084 0.684068 0.418419 -0.182492 0.647613 0.389971 -0.172346 0.614833 0.359643 -0.159949 0.587857 0.328229 -0.141657 0.595590 0.336195 -0.117309 0.810765 0.240907 -0.223361 0.826401 0.302709 -0.184023 0.825724 0.368201 -0.152620 0.797124 0.375613 -0.114265 0.759958 0.390023 -0.084301 0.720936 0.408948 -0.057360 0.699014 0.430897 -0.052082 0.727001 0.229557 -0.222358 0.704860 0.276901 -0.169863 0.689009 0.326473 -0.117891 0.729163 0.302823 -0.103532 0.771347 0.282537 -0.090364 0.815430 0.265693 -0.078872 0.840602 0.283778 -0.084278 0.762481 0.228088 -0.320527 
3.404000 0.830746 0.565163 -0.094505 0.791582 0.576039 -0.097851 0.795383 0.624983 -0.107406 0.764993 0.607679 -0.104515 0.755607 0.581894 -0.126946 0.725432 0.493049 -0.193529 0.746245 0.406575 -0.232142 0.761257 0.311750 -0.226968 0.789563 0.564932 -0.152397 0.804214 0.514115 -0.111836 0.816397 0.460813 -0.074493 0.825927 0.423393 -0.048193 0.826676 0.380391 -0.028830 0.824864 0.335737 -0.016102 0.806513 0.329361 -0.035759 0.666412 0.538232 -0.120444 0.675719 0.478294 -0.147264 0.685244 0.419138 -0.175349 0.655699 0.382829 -0.172942 0.628762 0.345020 -0.169617 0.607366 0.305898 -0.160419 0.617151 0.306899 -0.135619 0.814369 0.242831 -0.222157 0.831104 0.305165 -0.184987 0.828381 0.371240 -0.155090 0.799595 0.379129 -0.116373 0.763325 0.392353 -0.087202 0.728401 0.412074 -0.055929 0.716733 0.440082 -0.048060 0.729065 0.230511 -0.217967 0.710730 0.278938 -0.163836 0.700343 0.330020 -0.110086 0.739685 0.304434 -0.099184 0.780822 0.280537 -0.088999 0.823802 0.260876 -0.081589 0.846908 0.281472 -0.085488 0.763285 0.227335 -0.318473 
3.440000 0.829817 0.558855 -0.090701 0.791972 0.572477 -0.097334 0.800565 0.620716 -0.107289 0.768868 0.605689 -0.106567 0.758282 0.578528 -0.126615 0.726444 0.485341 -0.186090 0.742407 0.399124 -0.228373 0.759126 0.304336 -0.227880 0.796884 0.555191 -0.152348 0.808872 0.504876 -0.110783 0.818653 0.453144 -0.072374 0.827614 0.417755 -0.045085 0.828206 0.374343 -0.028133 0.824658 0.329532 -0.019831 0.804637 0.327883 -0.039116 0.674138 0.540479 -0.112108 0.675750 0.479126 -0.136577 0.676570 0.419460 -0.163824 0.646898 0.383750 -0.164469 0.620255 0.346457 -0.166595 0.600799 0.306799 -0.163085 0.613288 0.303928 -0.139605 0.814199 0.236976 -0.228352 0.828691 0.297375 -0.186431 0.821603 0.360952 -0.150110 0.795552 0.370204 -0.109922 0.760723 0.385927 -0.076844 0.723218 0.406234 -0.048468 0.701645 0.429002 -0.046552 0.727694 0.222349 -0.221920 0.707819 0.270786 -0.168329 0.698026 0.322946 -0.116000 0.739405 0.299606 -0.103867 0.781769 0.278068 -0.092700 0.825246 0.258093 -0.083772 0.847187 0.280158 -0.087119 0.763425 0.224446 -0.323513 
3.472000 0.830305 0.558957 -0.090489 0.792111 0.572870 -0.093730 0.800028 0.620905 -0.104721 0.768368 0.606125 -0.101078 0.757573 0.579785 -0.122426 0.724589 0.488421 -0.186297 0.743571 0.402582 -0.227899 0.758846 0.307452 -0.227233 0.797403 0.555809 -0.152733 0.809540 0.506041 -0.110573 0.819295 0.454001 -0.072298 0.827800 0.418242 -0.045799 0.829053 0.375101 -0.028095 0.825530 0.330015 -0.021168 0.805669 0.329453 -0.040855 0.674394 0.543555 -0.112500 0.675322 0.480983 -0.134222 0.675758 0.419605 -0.158378 0.646692 0.383333 -0.162175 0.620636 0.345434 -0.165390 0.599000 0.305713 -0.162013 0.612793 0.299645 -0.139856 0.812323 0.238848 -0.227699 0.827539 0.300350 -0.187749 0.822818 0.364714 -0.153117 0.796695 0.371992 -0.112212 0.761749 0.387248 -0.079610 0.724953 0.406568 -0.049861 0.703119 0.428946 -0.046785 0.726859 0.225770 -0.219944 0.707457 0.272975 -0.165422 0.697606 0.323457 -0.111860 0.738760 0.299247 -0.101545 0.782058 0.278580 -0.093164 0.826147 0.258657 -0.086018 0.847378 0.281282 -0.089126 0.758658 0.226546 -0.322087 
3.504000 0.832230 0.556506 -0.093202 0.795184 0.573096 -0.097160 0.806763 0.620334 -0.108744 0.774076 0.607976 -0.105243 0.762969 0.581634 -0.126167 0.729067 0.490576 -0.188469 0.741669 0.403235 -0.229667 0.759010 0.308207 -0.229880 0.803874 0.554105 -0.150303 0.810370 0.503780 -0.107267 0.814994 0.450682 -0.069206 0.821615 0.413106 -0.044224 0.822470 0.368978 -0.028827 0.818998 0.323306 -0.023593 0.799139 0.321845 -0.043005 0.679264 0.546195 -0.114100 0.677076 0.481592 -0.128830 0.673181 0.419022 -0.149230 0.644305 0.382495 -0.153448 0.618992 0.344031 -0.158209 0.596542 0.304119 -0.159664 0.613418 0.293766 -0.141602 0.813819 0.240474 -0.230147 0.828117 0.300855 -0.188890 0.822628 0.364567 -0.154303 0.794616 0.371296 -0.115193 0.758910 0.386004 -0.082829 0.719472 0.404629 -0.056853 0.697324 0.426419 -0.051072 0.729357 0.225694 -0.224453 0.708456 0.270756 -0.168877 0.696603 0.317385 -0.113299 0.738429 0.293472 -0.106241 0.781651 0.272540 -0.098987 0.825660 0.253330 -0.091169 0.846013 0.277448 -0.090274 0.760621 0.228291 -0.325036 
3.540000 0.831292 0.561133 -0.084880 0.793888 0.576439 -0.090252 0.804383 0.622284 -0.106767 0.771983 0.609646 -0.101779 0.761959 0.582635 -0.122672 0.730775 0.489303 -0.184397 0.743347 0.404613 -0.230525 0.763082 0.310509 -0.235852 0.808569 0.550657 -0.150347 0.812806 0.500183 -0.107011 0.814384 0.446883 -0.067915 0.823725 0.408216 -0.044092 0.825560 0.363320 -0.030026 0.823143 0.317039 -0.025401 0.803281 0.314767 -0.044849 0.683750 0.549314 -0.114037 0.680404 0.483828 -0.124887 0.677059 0.418903 -0.138783 0.653314 0.379102 -0.149516 0.630575 0.339517 -0.163027 0.608309 0.299792 -0.176470 0.617154 0.288166 -0.154014 0.820279 0.244949 -0.239387 0.831674 0.303869 -0.194568 0.822484 0.364998 -0.156348 0.795357 0.369165 -0.116065 0.759711 0.380117 -0.083329 0.724247 0.397650 -0.051672 0.710567 0.425109 -0.044514 0.735894 0.226958 -0.233654 0.714204 0.265897 -0.174169 0.699727 0.306536 -0.113581 0.743475 0.285278 -0.108045 0.788450 0.267245 -0.103082 0.834324 0.252448 -0.099318 0.851585 0.278767 -0.097427 0.765954 0.235271 -0.334579 
3.572000 0.832737 0.560207 -0.091440 0.796424 0.577317 -0.098550 0.809769 0.623429 -0.112135 0.776635 0.611967 -0.109998 0.764134 0.583608 -0.127614 0.725350 0.486106 -0.178252 0.743922 0.405421 -0.229132 0.767257 0.312101 -0.238489 0.803642 0.547996 -0.147034 0.811849 0.497209 -0.104619 0.817200 0.443301 -0.066801 0.825752 0.403419 -0.043811 0.826953 0.358201 -0.031022 0.824048 0.311815 -0.026314 0.801021 0.308607 -0.041792 0.680250 0.545584 -0.106182 0.676741 0.480287 -0.118120 0.673548 0.415380 -0.132399 0.652146 0.375455 -0.147350 0.631810 0.335697 -0.165254 0.613231 0.296692 -0.186606 0.620770 0.280668 -0.166553 0.826478 0.248637 -0.245995 0.836082 0.305446 -0.198223 0.825419 0.363641 -0.157758 0.798723 0.366342 -0.117382 0.766347 0.377114 -0.081270 0.733088 0.391361 -0.046629 0.724554 0.420302 -0.037730 0.743325 0.227691 -0.241353 0.719931 0.263080 -0.180379 0.704132 0.303136 -0.119446 0.747508 0.282469 -0.111327 0.792485 0.265152 -0.104312 0.838672 0.252113 -0.099889 0.850367 0.281400 -0.098544 0.774288 0.243282 -0.341689 
3.604000 0.834313 0.561024 -0.087711 0.798476 0.577797 -0.097432 0.811885 0.624890 -0.106739 0.779036 0.612612 -0.108751 0.766473 0.584722 -0.127209 0.727016 0.488698 -0.181016 0.743730 0.406842 -0.230857 0.766347 0.313333 -0.240197 0.806563 0.547757 -0.146870 0.811135 0.496555 -0.104600 0.813253 0.442952 -0.066645 0.823557 0.403892 -0.044942 0.825960 0.358629 -0.032563 0.823159 0.312291 -0.029348 0.800516 0.311278 -0.045590 0.682453 0.548068 -0.108186 0.677473 0.482369 -0.117178 0.673319 0.417000 -0.128431 0.647820 0.381834 -0.146627 0.625972 0.346418 -0.167666 0.606173 0.310339 -0.188186 0.620031 0.293889 -0.172171 0.824900 0.249213 -0.246600 0.835235 0.305516 -0.198417 0.824474 0.364749 -0.157656 0.795803 0.366693 -0.118135 0.760089 0.375972 -0.085270 0.723074 0.388886 -0.053677 0.707759 0.415072 -0.045308 0.740827 0.229287 -0.243380 0.717315 0.266850 -0.183151 0.702491 0.308544 -0.123290 0.745518 0.286429 -0.114819 0.789693 0.267229 -0.107353 0.834877 0.250464 -0.101829 0.848762 0.278657 -0.100428 0.774481 0.244355 -0.343657 
3.640000 0.832233 0.558316 -0.090247 0.796344 0.577128 -0.094765 0.810751 0.622034 -0.110857 0.777371 0.612397 -0.105519 0.764196 0.585932 -0.125511 0.722851 0.494323 -0.184947 0.739020 0.409652 -0.230776 0.770724 0.317712 -0.239322 0.801858 0.554642 -0.152611 0.809079 0.504327 -0.109128 0.814080 0.450260 -0.070113 0.822860 0.411465 -0.044633 0.823461 0.366045 -0.031984 0.820592 0.319647 -0.026273 0.797818 0.312938 -0.040870 0.678590 0.553527 -0.111287 0.678806 0.487235 -0.117098 0.679419 0.421402 -0.125377 0.651384 0.387797 -0.141156 0.625674 0.353222 -0.156750 0.601380 0.317852 -0.171537 0.621528 0.301212 -0.165923 0.834291 0.257925 -0.244622 0.837143 0.314305 -0.196838 0.821469 0.371366 -0.156606 0.793110 0.375556 -0.117638 0.757306 0.386332 -0.084251 0.720687 0.403517 -0.053122 0.707527 0.428917 -0.040205 0.754359 0.231875 -0.242478 0.725109 0.261326 -0.180766 0.701961 0.295762 -0.119136 0.746409 0.276739 -0.109682 0.793429 0.264940 -0.102988 0.840772 0.253961 -0.097032 0.850891 0.283442 -0.092919 0.786404 0.248885 -0.341518 
3.672000 0.830683 0.548072 -0.098604 0.794988 0.567796 -0.099683 0.809898 0.615576 -0.097218 0.776403 0.605204 -0.099058 0.762870 0.579443 -0.119543 0.721195 0.489635 -0.180582 0.735768 0.407909 -0.230774 0.766806 0.317576 -0.243543 0.799815 0.553964 -0.154164 0.809754 0.503489 -0.112351 0.816764 0.451321 -0.073998 0.828318 0.413811 -0.050994 0.834083 0.370630 -0.034094 0.835104 0.325662 -0.025185 0.813226 0.322243 -0.041470 0.681499 0.543425 -0.101368 0.678526 0.477958 -0.112763 0.675478 0.412614 -0.125378 0.649255 0.377050 -0.142356 0.625283 0.341486 -0.160881 0.603841 0.306012 -0.181405 0.625656 0.290927 -0.177702 0.830552 0.259239 -0.254618 0.835410 0.314533 -0.205648 0.823001 0.371230 -0.161798 0.797550 0.372200 -0.120408 0.763942 0.379820 -0.085053 0.728736 0.390114 -0.051489 0.711786 0.415082 -0.043063 0.751293 0.231368 -0.247626 0.723258 0.263093 -0.185713 0.701536 0.298542 -0.124147 0.747444 0.282718 -0.116537 0.794382 0.271397 -0.111082 0.842346 0.263781 -0.107773 0.852156 0.293600 -0.105221 0.777877 0.252893 -0.348918 
3.704000 0.835005 0.550826 -0.106366 0.799541 0.570493 -0.110754 0.813941 0.618196 -0.106469 0.780814 0.607786 -0.111721 0.766627 0.580413 -0.129752 0.722313 0.485908 -0.181750 0.737614 0.403870 -0.232121 0.769641 0.312676 -0.244273 0.800182 0.549919 -0.155686 0.813022 0.497913 -0.116279 0.823133 0.443679 -0.079932 0.831627 0.406169 -0.053539 0.832619 0.361448 -0.039361 0.831671 0.316292 -0.028943 0.808719 0.310169 -0.042783 0.684133 0.535280 -0.098957 0.677938 0.470137 -0.110940 0.671890 0.405269 -0.123947 0.647843 0.369598 -0.143935 0.626488 0.334151 -0.166517 0.607696 0.299117 -0.191839 0.628371 0.283463 -0.185163 0.833865 0.254153 -0.255945 0.837685 0.309582 -0.207444 0.823832 0.365590 -0.165975 0.799469 0.368213 -0.124566 0.769363 0.377664 -0.086517 0.737825 0.389341 -0.050160 0.726312 0.417474 -0.042622 0.755257 0.226570 -0.245366 0.726747 0.257167 -0.183794 0.703456 0.291809 -0.121999 0.749093 0.275339 -0.115064 0.795452 0.261583 -0.109674 0.842575 0.250227 -0.105879 0.851848 0.280113 -0.103084 0.776211 0.245976 -0.348637 
3.736000 0.850350 0.566179 -0.100018 0.810483 0.574552 -0.101693 0.810687 0.624298 -0.104124 0.781624 0.604552 -0.103939 0.769923 0.578419 -0.125576 0.731598 0.487622 -0.189207 0.748000 0.402913 -0.234504 0.779158 0.310842 -0.245458 0.802522 0.554617 -0.152091 0.813348 0.501205 -0.114151 0.820790 0.445660 -0.080076 0.828280 0.407036 -0.055617 0.825822 0.362895 -0.038629 0.820991 0.318064 -0.027423 0.801354 0.313055 -0.046192 0.679088 0.536328 -0.115629 0.682993 0.469602 -0.117866 0.686744 0.403271 -0.122900 0.661042 0.369167 -0.143791 0.636733 0.335146 -0.167214 0.615015 0.301514 -0.193620 0.636504 0.285753 -0.191377 0.843178 0.252266 -0.256416 0.842582 0.308259 -0.207680 0.822686 0.363582 -0.166884 0.796650 0.367652 -0.125932 0.763337 0.376424 -0.091410 0.734738 0.391939 -0.053272 0.733004 0.422983 -0.048244 0.764696 0.224638 -0.246555 0.732631 0.252842 -0.186354 0.706288 0.285656 -0.125270 0.752568 0.271650 -0.116338 0.799507 0.261370 -0.109069 0.847125 0.253244 -0.103208 0.852987 0.284018 -0.099956 0.782966 0.242086 -0.348354 
3.800000 0.848116 0.562117 -0.106050 0.808131 0.569831 -0.103681 0.806947 0.619699 -0.107329 0.778442 0.599571 -0.103472 0.767760 0.573421 -0.125217 0.731115 0.483782 -0.189619 0.743953 0.398605 -0.234280 0.776010 0.308287 -0.244718 0.798607 0.554610 -0.152671 0.810396 0.501311 -0.114689 0.819840 0.446040 -0.079880 0.828339 0.407904 -0.054767 0.826630 0.363970 -0.037496 0.821499 0.319100 -0.026605 0.799254 0.315323 -0.042714 0.670908 0.538565 -0.125847 0.674811 0.472148 -0.122664 0.679283 0.405798 -0.120553 0.653169 0.372402 -0.140550 0.630947 0.338440 -0.162720 0.613652 0.304089 -0.187955 0.637871 0.293392 -0.191555 0.840735 0.251103 -0.256316 0.839894 0.306837 -0.207354 0.820813 0.361949 -0.164381 0.794874 0.366758 -0.123305 0.762181 0.376043 -0.087684 0.731153 0.392641 -0.051655 0.724868 0.422563 -0.044788 0.762661 0.221676 -0.244092 0.731358 0.250044 -0.182463 0.705914 0.282820 -0.120657 0.752901 0.270868 -0.112182 0.800642 0.264357 -0.106075 0.848916 0.260049 -0.101400 0.850829 0.291499 -0.099011 0.781567 0.239771 -0.347822 
3.832000 0.844772 0.565513 -0.096714 0.804717 0.572771 -0.098672 0.803995 0.621041 -0.110633 0.775410 0.601182 -0.105764 0.764572 0.574831 -0.127569 0.731253 0.483291 -0.192516 0.739277 0.395085 -0.233027 0.773761 0.304631 -0.245420 0.808108 0.545458 -0.160147 0.815807 0.494314 -0.119087 0.820795 0.442475 -0.080256 0.825187 0.405064 -0.053219 0.820001 0.360268 -0.036432 0.812479 0.315267 -0.025339 0.792050 0.314538 -0.043171 0.684606 0.542016 -0.119547 0.678563 0.475467 -0.119499 0.672937 0.409564 -0.123149 0.647302 0.374554 -0.141927 0.626512 0.338622 -0.163519 0.610311 0.302598 -0.187630 0.634599 0.291530 -0.189195 0.840100 0.248564 -0.256203 0.839383 0.302813 -0.206737 0.818846 0.356843 -0.163116 0.792503 0.364358 -0.122384 0.759457 0.376591 -0.088904 0.726802 0.393199 -0.054154 0.724135 0.424250 -0.050352 0.760251 0.218169 -0.246142 0.728721 0.248749 -0.185385 0.705448 0.286177 -0.125703 0.751454 0.273597 -0.113040 0.799496 0.270751 -0.105241 0.847926 0.268170 -0.098277 0.847264 0.299608 -0.099113 0.783237 0.237196 -0.348971 
3.868000 0.849808 0.567335 -0.096517 0.809755 0.574580 -0.098660 0.809144 0.622210 -0.112967 0.780547 0.602697 -0.106920 0.768574 0.576109 -0.127711 0.731362 0.483599 -0.189491 0.743054 0.397950 -0.234520 0.776030 0.306830 -0.245483 0.808022 0.546166 -0.156214 0.816664 0.492998 -0.117698 0.821843 0.438388 -0.082032 0.826577 0.400881 -0.056019 0.822970 0.357742 -0.038364 0.816254 0.314095 -0.026335 0.794522 0.310950 -0.043320 0.686131 0.535988 -0.112184 0.682753 0.469362 -0.115358 0.679677 0.403354 -0.120926 0.653068 0.369382 -0.140122 0.631140 0.335251 -0.163415 0.614263 0.301594 -0.190581 0.638160 0.289476 -0.192054 0.841029 0.249437 -0.257448 0.839796 0.305361 -0.209116 0.820720 0.360115 -0.168059 0.794466 0.363900 -0.127609 0.764149 0.373954 -0.089969 0.732598 0.387098 -0.053647 0.729139 0.417601 -0.046974 0.763805 0.220332 -0.244866 0.731285 0.248464 -0.184315 0.705146 0.281855 -0.123562 0.752343 0.271564 -0.113770 0.800241 0.267269 -0.106045 0.848598 0.265025 -0.101002 0.848538 0.296655 -0.100428 0.781715 0.237090 -0.347771 
3.900000 0.845628 0.571570 -0.094487 0.805645 0.577298 -0.099884 0.804475 0.624617 -0.115244 0.776204 0.604202 -0.110988 0.764547 0.577872 -0.132187 0.728736 0.486415 -0.195382 0.741381 0.399622 -0.238502 0.779266 0.310160 -0.248860 0.804235 0.549746 -0.160806 0.813828 0.498144 -0.120197 0.819451 0.444245 -0.083364 0.824352 0.405430 -0.058080 0.820317 0.362067 -0.039766 0.814412 0.317912 -0.026987 0.794026 0.312851 -0.045090 0.681291 0.540076 -0.119618 0.681153 0.473363 -0.118982 0.681819 0.406836 -0.120986 0.654722 0.373237 -0.139855 0.631768 0.339122 -0.162240 0.610637 0.304616 -0.185473 0.633486 0.290747 -0.186536 0.846950 0.255936 -0.260396 0.843385 0.311437 -0.211666 0.819615 0.364475 -0.170177 0.792737 0.368057 -0.129512 0.759137 0.377426 -0.094698 0.729059 0.392902 -0.057405 0.732570 0.422744 -0.048410 0.769922 0.223294 -0.247842 0.736835 0.250838 -0.187148 0.709681 0.284359 -0.126606 0.756203 0.273295 -0.115608 0.803881 0.268448 -0.106779 0.852018 0.265768 -0.100111 0.851617 0.297238 -0.098258 0.787292 0.239771 -0.350513 
3.936000 0.847378 0.573313 -0.087468 0.808297 0.580894 -0.096144 0.810497 0.628437 -0.110686 0.781113 0.609245 -0.109248 0.768790 0.583167 -0.130394 0.730518 0.492512 -0.193506 0.740688 0.404837 -0.234631 0.778843 0.315546 -0.247057 0.810833 0.552820 -0.162795 0.819960 0.503242 -0.119293 0.824482 0.449758 -0.081247 0.828993 0.411260 -0.055058 0.824247 0.367388 -0.038722 0.815718 0.322569 -0.030281 0.793817 0.321576 -0.047322 0.688316 0.551520 -0.119343 0.683493 0.484688 -0.119651 0.678458 0.418554 -0.122358 0.652322 0.382729 -0.139000 0.629199 0.346514 -0.159266 0.608672 0.309869 -0.182363 0.631728 0.297664 -0.188436 0.846733 0.261520 -0.259926 0.844316 0.313798 -0.207977 0.820734 0.363860 -0.163846 0.794286 0.371823 -0.123833 0.761079 0.386163 -0.090056 0.728177 0.405211 -0.056945 0.724335 0.434706 -0.046551 0.769644 0.228803 -0.247321 0.735839 0.255549 -0.186413 0.708664 0.288707 -0.125384 0.755788 0.278816 -0.115073 0.803264 0.272662 -0.106660 0.851220 0.267965 -0.099458 0.851113 0.299460 -0.098598 0.788385 0.247932 -0.350389 
3.968000 0.848456 0.571403 -0.089123 0.808827 0.578341 -0.095589 0.810032 0.623949 -0.115370 0.780827 0.605301 -0.109550 0.769888 0.578346 -0.130251 0.736485 0.484990 -0.191491 0.741979 0.397073 -0.233199 0.776734 0.307118 -0.245021 0.810762 0.549895 -0.156891 0.819217 0.497542 -0.116919 0.823803 0.442912 -0.080847 0.829323 0.405057 -0.055883 0.825333 0.361682 -0.038233 0.817580 0.317403 -0.028319 0.795907 0.316187 -0.045530 0.687682 0.538001 -0.116768 0.686526 0.471370 -0.116404 0.686310 0.404806 -0.118086 0.657239 0.372782 -0.137692 0.633318 0.340281 -0.162035 0.614282 0.307854 -0.189715 0.637524 0.294771 -0.191888 0.843089 0.251479 -0.256949 0.841269 0.306732 -0.208018 0.820748 0.361178 -0.166236 0.794818 0.366224 -0.125287 0.762920 0.375682 -0.090050 0.733143 0.391721 -0.053927 0.742008 0.421715 -0.049952 0.766085 0.220330 -0.245546 0.733126 0.248420 -0.184932 0.706070 0.281381 -0.124310 0.753516 0.271541 -0.114897 0.801338 0.267082 -0.107704 0.849671 0.264347 -0.101749 0.849794 0.295969 -0.101097 0.784398 0.239203 -0.348606 
4.004000 0.847250 0.572256 -0.089214 0.807164 0.577488 -0.094319 0.805439 0.624430 -0.110385 0.777404 0.603771 -0.105583 0.767547 0.576901 -0.127244 0.736987 0.483586 -0.191910 0.742596 0.395880 -0.233683 0.775473 0.305148 -0.245606 0.809144 0.547751 -0.154965 0.816819 0.494451 -0.115794 0.821792 0.439713 -0.079404 0.825907 0.400761 -0.054329 0.823049 0.357371 -0.036701 0.817244 0.312989 -0.024820 0.794597 0.310282 -0.040106 0.684266 0.537231 -0.120178 0.683658 0.470733 -0.116424 0.683723 0.403938 -0.114480 0.654422 0.372409 -0.132959 0.631136 0.339896 -0.156512 0.614218 0.307431 -0.184502 0.637780 0.294897 -0.185666 0.840766 0.248314 -0.257901 0.839493 0.302553 -0.207837 0.818218 0.355332 -0.164703 0.791871 0.362756 -0.124437 0.762289 0.376893 -0.087090 0.732856 0.395880 -0.051394 0.737558 0.426580 -0.046234 0.761535 0.218803 -0.246761 0.729082 0.248076 -0.186252 0.703889 0.283169 -0.125881 0.750228 0.271101 -0.114385 0.798149 0.267689 -0.106683 0.846486 0.265209 -0.099873 0.847095 0.296732 -0.098935 0.782773 0.237757 -0.349359 
4.036000 0.841452 0.568747 -0.083417 0.803115 0.574136 -0.096096 0.803653 0.622295 -0.108866 0.775666 0.601230 -0.111243 0.764678 0.574192 -0.131801 0.731219 0.481106 -0.192689 0.738349 0.393174 -0.234239 0.773221 0.303011 -0.246281 0.810104 0.540443 -0.158884 0.820072 0.488586 -0.118478 0.826816 0.435419 -0.080585 0.831735 0.395613 -0.055664 0.826991 0.352546 -0.037334 0.819264 0.308761 -0.023115 0.796923 0.306770 -0.038971 0.686481 0.539221 -0.118677 0.680811 0.472294 -0.114583 0.676632 0.406319 -0.114546 0.647591 0.373920 -0.132336 0.625474 0.340458 -0.156895 0.610034 0.307651 -0.186690 0.633967 0.295571 -0.188091 0.839557 0.246922 -0.258649 0.839631 0.301073 -0.209432 0.818793 0.353916 -0.166490 0.793187 0.360718 -0.125215 0.762551 0.374432 -0.089713 0.733644 0.394367 -0.053632 0.734537 0.425398 -0.048094 0.760558 0.216657 -0.245564 0.728256 0.249302 -0.186234 0.703685 0.286826 -0.127455 0.750896 0.276851 -0.116757 0.798545 0.272818 -0.107719 0.846758 0.270995 -0.100348 0.849323 0.302568 -0.099181 0.782618 0.235136 -0.349670 
4.068000 0.837957 0.567549 -0.085924 0.799330 0.575590 -0.096071 0.801425 0.624401 -0.105561 0.772299 0.604903 -0.107832 0.762919 0.577935 -0.129478 0.732244 0.484875 -0.193456 0.738969 0.396911 -0.235366 0.772091 0.305888 -0.246788 0.799345 0.554851 -0.153987 0.811971 0.501211 -0.116806 0.821943 0.445612 -0.082955 0.830431 0.406761 -0.058493 0.826726 0.362616 -0.041512 0.820787 0.317836 -0.029634 0.796668 0.313285 -0.042580 0.672279 0.538968 -0.127983 0.678660 0.473450 -0.117263 0.685487 0.407809 -0.108659 0.655864 0.376038 -0.127533 0.632473 0.341667 -0.150918 0.611517 0.306269 -0.176081 0.632403 0.294533 -0.188351 0.837465 0.248455 -0.256791 0.840102 0.304359 -0.209688 0.822604 0.361075 -0.168597 0.796547 0.367414 -0.127670 0.764212 0.377861 -0.092897 0.740740 0.395344 -0.052004 0.743078 0.424818 -0.041620 0.757429 0.219694 -0.248464 0.726473 0.255965 -0.190561 0.704604 0.296866 -0.134664 0.749746 0.284087 -0.121189 0.796101 0.275451 -0.110067 0.843167 0.269499 -0.100592 0.848511 0.300731 -0.102183 0.783526 0.237997 -0.349917 
4.104000 0.839453 0.567596 -0.086297 0.801680 0.577113 -0.098223 0.806293 0.625713 -0.107821 0.776554 0.607348 -0.111368 0.766673 0.579659 -0.131945 0.735542 0.483996 -0.192445 0.738752 0.395893 -0.234326 0.769066 0.303716 -0.246000 0.817617 0.538735 -0.159370 0.822800 0.487382 -0.117472 0.824598 0.433554 -0.079919 0.825941 0.393479 -0.055263 0.820939 0.350047 -0.038312 0.813532 0.305609 -0.027090 0.790287 0.303774 -0.041774 0.693620 0.547609 -0.120997 0.684448 0.481657 -0.116516 0.677214 0.415612 -0.115636 0.649213 0.380892 -0.131719 0.626744 0.345434 -0.154348 0.607380 0.309179 -0.179084 0.624710 0.292130 -0.190595 0.832500 0.243753 -0.255469 0.835275 0.298726 -0.207147 0.818429 0.353585 -0.166189 0.790795 0.359497 -0.126722 0.760190 0.373994 -0.090949 0.728935 0.390302 -0.055029 0.736365 0.420462 -0.051378 0.751695 0.218210 -0.247431 0.719337 0.254923 -0.191016 0.695132 0.296038 -0.134779 0.740689 0.282066 -0.122705 0.787198 0.272819 -0.111822 0.834172 0.265407 -0.102349 0.842839 0.295913 -0.101530 0.781260 0.236221 -0.349366 
4.136000 0.831620 0.560586 -0.080115 0.795258 0.572156 -0.094344 0.804064 0.619385 -0.107044 0.773062 0.603243 -0.110608 0.766300 0.575874 -0.132812 0.742622 0.481688 -0.198363 0.741452 0.392010 -0.236683 0.773863 0.301265 -0.247593 0.804654 0.550144 -0.151666 0.814317 0.494109 -0.117038 0.822881 0.436479 -0.084952 0.830480 0.396899 -0.060700 0.828844 0.352210 -0.045206 0.825665 0.307083 -0.033363 0.802788 0.301956 -0.048006 0.673964 0.533671 -0.140904 0.677895 0.468510 -0.127105 0.682481 0.403227 -0.115671 0.654664 0.370709 -0.135109 0.630060 0.337818 -0.158378 0.606521 0.305012 -0.182873 0.629255 0.293050 -0.190442 0.839279 0.244225 -0.257518 0.837643 0.300729 -0.210294 0.817490 0.355578 -0.169581 0.791369 0.361500 -0.128940 0.760189 0.374563 -0.092368 0.730754 0.395220 -0.056154 0.728377 0.425144 -0.046982 0.759703 0.214879 -0.248852 0.725778 0.248219 -0.191527 0.698154 0.284773 -0.133801 0.745534 0.274145 -0.124669 0.793697 0.271848 -0.117903 0.842344 0.271428 -0.112465 0.854589 0.300549 -0.108818 0.784314 0.233021 -0.350207 
4.172000 0.833349 0.563430 -0.074938 0.796100 0.574912 -0.086812 0.805702 0.618402 -0.109016 0.773706 0.604274 -0.105828 0.765974 0.579368 -0.130148 0.738197 0.493125 -0.203479 0.762328 0.406232 -0.240293 0.799921 0.316547 -0.248077 0.803054 0.557859 -0.152379 0.810278 0.502106 -0.116785 0.815311 0.444635 -0.084685 0.819353 0.404629 -0.060994 0.817696 0.360798 -0.043699 0.814817 0.316769 -0.028614 0.793736 0.307452 -0.043336 0.673068 0.556817 -0.154042 0.675174 0.493408 -0.133593 0.679076 0.429883 -0.115591 0.651397 0.394941 -0.129797 0.628318 0.358309 -0.147954 0.606934 0.321343 -0.167287 0.620043 0.304343 -0.183295 0.870985 0.265249 -0.251463 0.849055 0.318129 -0.206235 0.814821 0.367095 -0.168243 0.782007 0.374574 -0.133264 0.750887 0.385338 -0.097470 0.723747 0.398048 -0.057350 0.736450 0.424399 -0.046364 0.791137 0.229796 -0.246054 0.744526 0.250932 -0.191547 0.703057 0.278514 -0.135844 0.749551 0.270097 -0.121594 0.797155 0.268936 -0.109388 0.844828 0.273065 -0.101539 0.852267 0.303468 -0.097616 0.821520 0.246548 -0.347641 
4.204000 0.840270 0.568205 -0.072871 0.803204 0.577655 -0.086812 0.811035 0.623229 -0.104873 0.780225 0.606351 -0.105356 0.770281 0.579498 -0.126761 0.738544 0.486728 -0.190335 0.751100 0.401015 -0.235183 0.785971 0.310663 -0.244246 0.816019 0.545016 -0.151677 0.814712 0.490860 -0.113245 0.811239 0.435511 -0.078175 0.815241 0.395013 -0.055888 0.815238 0.350160 -0.042316 0.813977 0.305012 -0.031970 0.788893 0.299945 -0.041246 0.689815 0.547084 -0.120560 0.681599 0.480987 -0.123166 0.674591 0.414721 -0.128321 0.651749 0.378619 -0.148629 0.632460 0.342889 -0.172871 0.615185 0.307586 -0.199511 0.638488 0.299300 -0.209905 0.852678 0.254247 -0.249929 0.841743 0.308045 -0.202168 0.812909 0.359307 -0.162741 0.779281 0.361990 -0.127436 0.746139 0.371824 -0.091695 0.710565 0.385468 -0.057997 0.708541 0.413935 -0.044978 0.772120 0.224366 -0.245111 0.728650 0.255844 -0.192079 0.692130 0.290219 -0.138268 0.738501 0.278511 -0.125038 0.785485 0.274033 -0.112866 0.833335 0.274881 -0.101264 0.845832 0.303977 -0.097372 0.806876 0.243678 -0.346336 
4.236000 0.841228 0.568370 -0.079373 0.802861 0.576934 -0.090025 0.807505 0.623567 -0.106613 0.777370 0.605548 -0.105504 0.767416 0.579627 -0.128030 0.735397 0.489633 -0.195276 0.756351 0.405372 -0.238410 0.792479 0.316025 -0.249512 0.807317 0.553763 -0.154992 0.813416 0.499735 -0.116161 0.816864 0.442823 -0.081649 0.822986 0.401489 -0.059081 0.823473 0.355960 -0.046738 0.821682 0.309619 -0.039493 0.797369 0.299222 -0.047080 0.678708 0.551809 -0.136087 0.681218 0.485427 -0.130629 0.685333 0.419109 -0.126952 0.661106 0.383468 -0.146845 0.640084 0.347549 -0.170237 0.622137 0.311654 -0.196113 0.645660 0.307015 -0.208073 0.860221 0.261095 -0.256796 0.846241 0.313205 -0.207316 0.817545 0.363571 -0.166194 0.785493 0.368713 -0.130018 0.754236 0.378470 -0.094341 0.723955 0.390946 -0.056221 0.721203 0.419811 -0.044410 0.782430 0.229306 -0.252223 0.737141 0.252977 -0.197671 0.697562 0.278016 -0.140519 0.745506 0.270316 -0.128753 0.793610 0.271113 -0.118102 0.841775 0.276888 -0.109868 0.851846 0.307020 -0.105188 0.812315 0.249717 -0.351790 
4.300000 0.834160 0.561185 -0.080017 0.796871 0.573778 -0.090501 0.805825 0.620949 -0.103534 0.774247 0.605562 -0.104127 0.765193 0.578570 -0.125733 0.735845 0.485419 -0.189884 0.752006 0.401679 -0.236833 0.786330 0.311735 -0.247225 0.805771 0.550875 -0.148880 0.811297 0.494028 -0.114722 0.815696 0.436418 -0.082456 0.822112 0.395552 -0.060853 0.823592 0.350759 -0.046711 0.822879 0.305437 -0.036586 0.797544 0.302858 -0.046174 0.677359 0.545120 -0.129461 0.679420 0.478573 -0.128800 0.681530 0.411991 -0.129076 0.656436 0.378388 -0.150415 0.633399 0.344459 -0.172292 0.616938 0.311502 -0.198693 0.641986 0.304799 -0.205265 0.853039 0.255662 -0.255704 0.840702 0.309302 -0.207600 0.813328 0.360841 -0.167644 0.781949 0.362764 -0.130298 0.752106 0.370637 -0.092104 0.721248 0.383362 -0.054810 0.716632 0.413122 -0.046199 0.774024 0.225240 -0.248021 0.730871 0.251400 -0.192863 0.693210 0.279219 -0.135803 0.741298 0.270859 -0.124929 0.789693 0.272988 -0.116054 0.838224 0.278688 -0.109133 0.851022 0.307694 -0.105565 0.803370 0.244789 -0.349264 
4.336000 0.833388 0.558488 -0.077037 0.797821 0.572718 -0.090869 0.809497 0.619978 -0.101267 0.777689 0.605763 -0.105700 0.769579 0.578192 -0.127022 0.743139 0.483697 -0.190312 0.751521 0.398651 -0.236575 0.785706 0.309157 -0.247695 0.809106 0.551578 -0.148995 0.815379 0.494694 -0.114880 0.819276 0.436249 -0.083591 0.826617 0.395309 -0.061996 0.828629 0.350214 -0.048571 0.828659 0.304691 -0.038842 0.803004 0.301198 -0.047653 0.680675 0.540834 -0.131936 0.680692 0.474405 -0.125771 0.681324 0.407758 -0.120717 0.654310 0.376649 -0.143746 0.632173 0.345184 -0.170187 0.616895 0.313609 -0.200695 0.641564 0.304036 -0.205325 0.852978 0.254387 -0.257844 0.840285 0.308488 -0.210396 0.812679 0.359565 -0.168802 0.783495 0.362281 -0.129486 0.755090 0.370597 -0.090014 0.727162 0.386742 -0.050735 0.722282 0.416195 -0.041025 0.773949 0.222382 -0.248234 0.731086 0.249910 -0.193277 0.693774 0.278594 -0.136577 0.742486 0.271213 -0.126313 0.790874 0.272883 -0.117646 0.839475 0.279534 -0.111011 0.854562 0.307668 -0.108389 0.797752 0.241597 -0.349997 
4.368000 0.830870 0.555253 -0.075183 0.795577 0.570099 -0.089101 0.808870 0.615985 -0.102964 0.776372 0.602933 -0.105683 0.768274 0.575647 -0.127431 0.742262 0.481816 -0.191711 0.749130 0.395819 -0.237286 0.784098 0.306053 -0.249089 0.807193 0.549450 -0.148455 0.814926 0.491524 -0.116747 0.821094 0.432749 -0.087054 0.826746 0.392200 -0.065530 0.827861 0.347302 -0.051933 0.827936 0.302286 -0.042048 0.802227 0.300318 -0.050316 0.680032 0.532908 -0.126615 0.679196 0.466321 -0.123377 0.678831 0.399655 -0.121806 0.651060 0.370343 -0.145844 0.629021 0.340564 -0.173788 0.613886 0.311038 -0.205424 0.638059 0.299806 -0.207409 0.851317 0.250974 -0.259877 0.839084 0.305021 -0.212120 0.812410 0.357168 -0.171557 0.782739 0.360199 -0.132996 0.755035 0.367262 -0.093166 0.728046 0.379793 -0.052840 0.722411 0.409200 -0.043640 0.773537 0.219295 -0.249706 0.730111 0.246021 -0.195224 0.692324 0.274192 -0.138885 0.740682 0.267460 -0.128240 0.789123 0.270851 -0.119594 0.837513 0.278865 -0.113324 0.854510 0.305900 -0.110695 0.796364 0.238321 -0.351245 
4.432000 0.832366 0.555391 -0.074401 0.796272 0.569455 -0.087001 0.808590 0.614924 -0.103173 0.776117 0.601571 -0.103633 0.766887 0.575774 -0.126401 0.738396 0.486043 -0.194638 0.746542 0.400073 -0.238718 0.782380 0.311176 -0.250978 0.809762 0.551686 -0.154515 0.816805 0.495563 -0.119545 0.821149 0.437904 -0.088629 0.827685 0.397449 -0.067722 0.829497 0.352441 -0.054419 0.829295 0.307209 -0.045139 0.802863 0.306069 -0.051229 0.683098 0.541029 -0.126680 0.681909 0.474450 -0.124147 0.681454 0.407754 -0.123277 0.654130 0.375174 -0.144563 0.630641 0.342315 -0.169956 0.612036 0.309806 -0.199157 0.635939 0.298456 -0.203173 0.849869 0.256412 -0.262348 0.836893 0.309433 -0.213637 0.811893 0.361544 -0.172538 0.782419 0.365166 -0.134140 0.755434 0.373318 -0.094787 0.728730 0.383069 -0.053764 0.724418 0.412626 -0.044337 0.773690 0.224336 -0.251144 0.731731 0.251085 -0.195474 0.693810 0.276876 -0.137351 0.742418 0.270554 -0.127716 0.791149 0.273516 -0.119333 0.839149 0.281240 -0.113204 0.853998 0.309278 -0.112600 0.795036 0.242955 -0.353204 
4.500000 0.832162 0.555332 -0.077253 0.796812 0.571146 -0.089940 0.809941 0.617917 -0.100939 0.777370 0.605226 -0.104266 0.768320 0.579801 -0.127813 0.736825 0.491724 -0.198194 0.742806 0.402249 -0.235146 0.783766 0.315951 -0.249707 0.801004 0.561788 -0.155448 0.814678 0.504702 -0.124394 0.825964 0.446482 -0.095128 0.834927 0.406491 -0.073007 0.833629 0.361495 -0.057481 0.829517 0.316372 -0.046356 0.802998 0.315066 -0.053959 0.672556 0.542740 -0.135738 0.677300 0.477025 -0.125762 0.682389 0.411386 -0.117093 0.655061 0.377711 -0.135547 0.632277 0.343333 -0.158918 0.612783 0.308521 -0.184568 0.636670 0.298603 -0.191581 0.854392 0.266455 -0.264409 0.839567 0.318823 -0.215397 0.810240 0.367321 -0.172290 0.782027 0.373130 -0.133005 0.760079 0.383610 -0.090876 0.736910 0.394952 -0.048517 0.732416 0.425472 -0.043464 0.779118 0.228603 -0.251438 0.737750 0.249885 -0.192890 0.700850 0.273760 -0.133611 0.749011 0.266682 -0.124581 0.797426 0.274017 -0.118435 0.845657 0.284709 -0.114181 0.855174 0.315029 -0.114492 0.794394 0.250161 -0.353821 
4.532000 0.827572 0.557086 -0.078396 0.790879 0.571074 -0.089234 0.801646 0.617957 -0.102194 0.769516 0.603831 -0.103034 0.760830 0.579019 -0.127066 0.733206 0.492637 -0.199656 0.740110 0.402684 -0.235115 0.781839 0.316131 -0.249144 0.799637 0.561074 -0.155974 0.813329 0.505180 -0.122637 0.823971 0.447384 -0.092792 0.832074 0.406849 -0.071798 0.831933 0.362000 -0.056454 0.829086 0.316689 -0.045213 0.802509 0.315829 -0.051753 0.672017 0.546254 -0.136127 0.676076 0.480371 -0.126769 0.680470 0.414541 -0.118916 0.652740 0.380741 -0.135528 0.629844 0.346142 -0.156620 0.611214 0.311760 -0.181281 0.635403 0.302739 -0.188135 0.855453 0.269148 -0.259639 0.837923 0.322307 -0.212795 0.807592 0.371394 -0.171769 0.779056 0.374602 -0.132286 0.755988 0.382814 -0.090761 0.733012 0.391295 -0.047614 0.731091 0.422373 -0.044893 0.778430 0.228974 -0.249382 0.737189 0.251278 -0.191061 0.700180 0.276176 -0.131579 0.748301 0.270620 -0.122433 0.796974 0.273543 -0.115179 0.844878 0.283893 -0.111047 0.855155 0.313871 -0.112066 0.797217 0.250695 -0.351859 
4.568000 0.831913 0.561971 -0.074918 0.794703 0.571516 -0.088524 0.801178 0.618341 -0.104332 0.770622 0.601132 -0.105838 0.764264 0.574660 -0.129059 0.739036 0.483854 -0.198054 0.740912 0.394906 -0.236524 0.777317 0.306558 -0.247178 0.796537 0.555505 -0.148242 0.810517 0.498402 -0.117202 0.822391 0.439908 -0.089489 0.831707 0.399237 -0.069828 0.832257 0.353830 -0.056585 0.829436 0.308551 -0.046904 0.802282 0.310201 -0.050055 0.667051 0.534313 -0.145655 0.673494 0.469135 -0.133519 0.680136 0.403792 -0.121746 0.651399 0.371862 -0.141071 0.626858 0.339191 -0.163087 0.609229 0.306402 -0.189875 0.633374 0.295738 -0.193947 0.845363 0.253626 -0.260515 0.835530 0.309030 -0.212715 0.807671 0.360317 -0.171597 0.780353 0.366818 -0.131630 0.756348 0.378522 -0.090332 0.732937 0.393449 -0.048757 0.729205 0.424538 -0.049188 0.767222 0.219521 -0.244931 0.729357 0.248172 -0.186779 0.697208 0.279471 -0.127762 0.745299 0.270989 -0.120472 0.793913 0.270005 -0.114694 0.842617 0.276885 -0.110864 0.855239 0.306197 -0.112013 0.786822 0.237590 -0.349373 
4.600000 0.829824 0.559439 -0.078044 0.793411 0.570009 -0.092945 0.800117 0.618362 -0.103010 0.770060 0.601066 -0.108392 0.764599 0.574307 -0.131440 0.743155 0.482287 -0.199868 0.748074 0.393275 -0.237074 0.785244 0.305278 -0.245976 0.798307 0.556542 -0.151146 0.814859 0.501291 -0.118392 0.829230 0.444765 -0.088871 0.840673 0.404705 -0.068439 0.841030 0.359543 -0.054194 0.838614 0.313889 -0.045148 0.811317 0.313511 -0.048810 0.671102 0.529296 -0.144499 0.679674 0.464262 -0.132344 0.688491 0.398688 -0.121000 0.664539 0.361286 -0.139677 0.642382 0.324086 -0.162547 0.624599 0.286973 -0.189785 0.647616 0.278585 -0.200872 0.854002 0.253693 -0.260296 0.843696 0.310025 -0.213517 0.816543 0.362404 -0.171762 0.791378 0.369600 -0.130301 0.766713 0.381297 -0.089171 0.746823 0.396954 -0.046332 0.746869 0.428205 -0.045662 0.778113 0.218123 -0.240198 0.741702 0.245305 -0.180923 0.710865 0.275282 -0.120113 0.759227 0.268667 -0.114454 0.808297 0.269632 -0.111395 0.856538 0.279620 -0.113418 0.860062 0.310968 -0.112063 0.784210 0.231727 -0.345159 
4.636000 0.832475 0.562519 -0.076254 0.795664 0.570277 -0.091847 0.799577 0.618497 -0.103474 0.770724 0.599150 -0.108572 0.765340 0.572476 -0.131862 0.744557 0.480560 -0.201295 0.743294 0.390325 -0.237363 0.777272 0.301164 -0.246260 0.800313 0.553946 -0.152871 0.815067 0.497144 -0.121994 0.827939 0.439728 -0.092784 0.837941 0.399734 -0.071853 0.836842 0.354936 -0.056589 0.832557 0.310074 -0.045487 0.805340 0.311175 -0.049676 0.671878 0.531767 -0.149207 0.678322 0.467769 -0.131747 0.684516 0.403750 -0.114999 0.655909 0.371414 -0.134238 0.631834 0.338100 -0.157559 0.612752 0.304661 -0.184441 0.637063 0.295158 -0.190673 0.843462 0.246190 -0.260875 0.837385 0.303157 -0.213909 0.812374 0.357102 -0.173642 0.786856 0.365466 -0.132904 0.763245 0.377172 -0.091905 0.741510 0.393008 -0.050708 0.748901 0.423043 -0.055140 0.766210 0.214513 -0.239601 0.732668 0.244162 -0.179381 0.704619 0.276398 -0.118357 0.752978 0.267962 -0.113881 0.802076 0.267060 -0.112106 0.850730 0.274184 -0.114380 0.854418 0.305838 -0.112756 0.776585 0.227551 -0.345635 
4.668000 0.832572 0.570940 -0.075230 0.795425 0.577080 -0.090784 0.797570 0.625022 -0.104097 0.769260 0.604687 -0.108327 0.764647 0.577581 -0.131330 0.745739 0.484035 -0.199191 0.743012 0.393694 -0.233888 0.777428 0.304900 -0.244288 0.797465 0.559638 -0.150544 0.813737 0.502680 -0.120734 0.828801 0.445704 -0.091303 0.840441 0.406146 -0.069736 0.839550 0.360284 -0.057129 0.835858 0.314418 -0.047643 0.808709 0.315715 -0.051333 0.670530 0.530981 -0.146848 0.678770 0.467195 -0.129425 0.687049 0.403418 -0.112881 0.657829 0.371129 -0.131313 0.632828 0.338263 -0.154524 0.610079 0.305035 -0.180218 0.631412 0.289969 -0.186161 0.843401 0.250633 -0.261786 0.839654 0.307984 -0.215435 0.816469 0.363367 -0.174073 0.792571 0.371969 -0.132543 0.767709 0.382031 -0.091533 0.743551 0.394792 -0.050510 0.745830 0.425728 -0.046537 0.768324 0.217957 -0.237499 0.738520 0.246437 -0.174956 0.714069 0.276896 -0.111435 0.762728 0.269195 -0.110488 0.811902 0.269773 -0.112299 0.860249 0.279620 -0.117635 0.858305 0.311430 -0.113932 0.773874 0.230109 -0.343192 
4.700000 0.829983 0.560031 -0.078694 0.793005 0.569275 -0.093083 0.798557 0.617060 -0.105839 0.768635 0.599047 -0.109519 0.762728 0.572289 -0.132657 0.739657 0.480122 -0.201002 0.735735 0.388942 -0.234624 0.771291 0.300519 -0.242920 0.794804 0.554005 -0.153159 0.810768 0.498493 -0.120183 0.825390 0.441597 -0.090346 0.837410 0.402365 -0.069304 0.840845 0.357338 -0.055937 0.841605 0.312085 -0.047363 0.814322 0.311498 -0.048667 0.668127 0.526203 -0.144105 0.675004 0.461704 -0.128604 0.681941 0.396769 -0.113701 0.651653 0.367622 -0.134763 0.627277 0.337093 -0.159846 0.608735 0.305732 -0.187748 0.631174 0.291209 -0.187458 0.837844 0.246863 -0.260016 0.834402 0.305941 -0.215936 0.811628 0.362178 -0.175466 0.788770 0.368834 -0.132688 0.763492 0.379131 -0.091020 0.740921 0.394245 -0.049435 0.740332 0.425510 -0.051519 0.761991 0.213627 -0.233623 0.734385 0.245741 -0.171175 0.712710 0.283491 -0.110595 0.760517 0.272880 -0.108727 0.809319 0.274591 -0.112589 0.857854 0.281129 -0.118762 0.857484 0.312643 -0.115930 0.767476 0.224665 -0.341585 
4.736000 0.832675 0.559968 -0.082476 0.794696 0.568479 -0.094534 0.797284 0.617497 -0.103238 0.768130 0.598369 -0.107284 0.762624 0.572211 -0.131070 0.740604 0.481940 -0.201870 0.739390 0.391668 -0.237011 0.772483 0.301749 -0.243774 0.793569 0.557933 -0.154237 0.812769 0.502307 -0.123852 0.829512 0.445734 -0.095598 0.842075 0.406202 -0.075185 0.845064 0.361870 -0.058962 0.845295 0.317143 -0.046741 0.818042 0.316186 -0.048560 0.666350 0.523568 -0.143622 0.674196 0.458985 -0.129060 0.682490 0.394227 -0.115088 0.650649 0.366261 -0.136655 0.625084 0.336933 -0.163791 0.606846 0.307059 -0.195501 0.629165 0.292301 -0.195446 0.837688 0.246437 -0.260942 0.834326 0.306123 -0.217478 0.812067 0.362515 -0.177620 0.790355 0.369878 -0.134501 0.767787 0.380515 -0.092453 0.748335 0.395013 -0.049371 0.744101 0.425934 -0.050941 0.762949 0.215390 -0.231799 0.734929 0.246925 -0.169941 0.713225 0.280730 -0.107446 0.762124 0.273828 -0.108708 0.811077 0.275299 -0.112914 0.859470 0.282618 -0.120287 0.858469 0.314188 -0.117484 0.763915 0.223264 -0.339299 
4.768000 0.830018 0.556983 -0.079980 0.792806 0.566806 -0.093335 0.798317 0.614938 -0.104780 0.768228 0.597190 -0.108361 0.763131 0.570786 -0.132054 0.741705 0.479848 -0.202794 0.737937 0.388798 -0.235451 0.771573 0.300242 -0.243080 0.793547 0.555079 -0.153202 0.813095 0.500270 -0.121043 0.830325 0.443903 -0.092208 0.843506 0.403567 -0.072699 0.849637 0.359207 -0.058232 0.853141 0.314212 -0.048002 0.826108 0.312474 -0.048445 0.667722 0.522820 -0.148161 0.677052 0.459276 -0.130374 0.685853 0.395660 -0.111469 0.653155 0.368677 -0.132081 0.625386 0.340379 -0.156329 0.607256 0.311316 -0.186649 0.629618 0.296537 -0.187819 0.836608 0.245245 -0.261306 0.834048 0.305052 -0.217330 0.813459 0.362013 -0.177608 0.792547 0.368961 -0.133603 0.769119 0.380282 -0.091789 0.747987 0.395952 -0.049488 0.742780 0.426803 -0.049103 0.761266 0.213715 -0.231682 0.734718 0.246416 -0.169270 0.715237 0.286815 -0.109365 0.762939 0.275458 -0.108910 0.811623 0.275427 -0.113617 0.860022 0.281375 -0.120359 0.860230 0.312908 -0.118395 0.761582 0.221966 -0.338344 
4.804000 0.829997 0.558465 -0.084204 0.792619 0.569017 -0.096546 0.797686 0.618011 -0.104299 0.767705 0.600392 -0.109028 0.763784 0.573632 -0.132394 0.747111 0.481562 -0.202005 0.742573 0.391508 -0.237003 0.772545 0.300733 -0.243100 0.796022 0.557784 -0.150148 0.816336 0.502365 -0.119249 0.833867 0.445469 -0.090975 0.847728 0.404732 -0.071717 0.850072 0.359202 -0.058075 0.851152 0.313554 -0.047185 0.823850 0.310764 -0.045323 0.671511 0.520662 -0.145666 0.679905 0.457703 -0.125096 0.689064 0.394467 -0.105456 0.657945 0.366391 -0.127472 0.633222 0.337116 -0.155854 0.612925 0.306940 -0.186846 0.635280 0.292373 -0.189169 0.835825 0.243390 -0.259839 0.834621 0.303639 -0.215912 0.815179 0.361627 -0.175848 0.795314 0.370691 -0.131663 0.772692 0.383614 -0.089044 0.753717 0.402460 -0.047102 0.746676 0.432897 -0.047956 0.760665 0.214730 -0.230229 0.733642 0.247294 -0.168465 0.712653 0.283944 -0.107717 0.761207 0.275343 -0.107944 0.810099 0.274540 -0.111336 0.858756 0.279172 -0.117512 0.860162 0.310907 -0.116662 0.757659 0.220644 -0.336322 
4.836000 0.833031 0.560418 -0.077274 0.795662 0.568811 -0.091147 0.799890 0.616833 -0.103666 0.770385 0.598114 -0.107023 0.766055 0.571538 -0.130579 0.748537 0.479768 -0.200709 0.743913 0.390152 -0.236489 0.771349 0.298202 -0.243227 0.799049 0.556479 -0.151960 0.818396 0.501211 -0.120693 0.834377 0.444297 -0.092464 0.847788 0.404106 -0.073130 0.850367 0.359080 -0.057472 0.851429 0.313795 -0.045337 0.824088 0.310891 -0.044698 0.673660 0.522749 -0.145415 0.681200 0.458680 -0.128376 0.690032 0.394404 -0.112337 0.661851 0.361358 -0.131790 0.637972 0.327876 -0.156475 0.618686 0.294425 -0.185097 0.642779 0.285162 -0.192263 0.837386 0.242582 -0.260137 0.835222 0.302206 -0.217253 0.816194 0.359490 -0.176446 0.795906 0.369141 -0.132912 0.772780 0.382874 -0.091541 0.754005 0.399381 -0.048684 0.748154 0.429704 -0.053436 0.758877 0.212948 -0.228508 0.735064 0.247611 -0.166076 0.715825 0.283200 -0.103829 0.764153 0.273872 -0.105520 0.813066 0.272908 -0.110345 0.861377 0.278594 -0.117927 0.860880 0.310395 -0.115683 0.754659 0.219682 -0.336413 
4.868000 0.829531 0.561336 -0.080642 0.790792 0.568493 -0.090995 0.792500 0.616334 -0.104613 0.763320 0.596806 -0.104773 0.759282 0.570326 -0.128337 0.741812 0.479085 -0.198396 0.739415 0.389176 -0.234105 0.771391 0.299120 -0.240521 0.790323 0.556809 -0.148521 0.811314 0.500999 -0.119482 0.830125 0.444259 -0.092607 0.844419 0.404265 -0.073622 0.849376 0.359719 -0.058369 0.850903 0.314853 -0.046024 0.823533 0.312753 -0.047414 0.665552 0.517529 -0.140263 0.676859 0.454525 -0.121118 0.689122 0.391089 -0.103500 0.658928 0.360029 -0.123534 0.635034 0.328265 -0.151003 0.614145 0.296062 -0.180873 0.637645 0.284916 -0.187381 0.834752 0.242037 -0.258746 0.830507 0.301966 -0.215642 0.811755 0.360722 -0.177166 0.792750 0.368091 -0.133037 0.773635 0.379169 -0.088817 0.754399 0.393679 -0.045794 0.748132 0.424261 -0.044201 0.762271 0.212937 -0.227682 0.739699 0.245694 -0.164630 0.718938 0.278483 -0.101271 0.767089 0.268415 -0.104225 0.815491 0.273568 -0.112770 0.863722 0.281808 -0.122339 0.860440 0.313241 -0.118291 0.756360 0.218222 -0.333389 
4.904000 0.830601 0.559032 -0.082576 0.792791 0.568169 -0.094714 0.796470 0.617001 -0.104097 0.766927 0.598418 -0.107834 0.760921 0.572391 -0.131591 0.738583 0.482110 -0.202064 0.740361 0.391673 -0.236936 0.773894 0.301607 -0.243433 0.792696 0.557609 -0.155950 0.813606 0.502305 -0.126399 0.832638 0.446978 -0.097389 0.846884 0.407506 -0.076790 0.850253 0.361918 -0.061330 0.851757 0.316400 -0.047828 0.824472 0.314803 -0.047182 0.665813 0.525832 -0.142408 0.677898 0.462630 -0.125004 0.690149 0.399381 -0.108933 0.661646 0.365950 -0.126104 0.638860 0.331611 -0.149565 0.619896 0.297272 -0.176564 0.643904 0.289022 -0.185176 0.838570 0.245295 -0.261292 0.836139 0.305004 -0.218530 0.816058 0.362260 -0.179111 0.795018 0.370532 -0.135535 0.772976 0.381339 -0.094254 0.754371 0.394799 -0.050601 0.754796 0.425989 -0.052521 0.765783 0.215742 -0.229238 0.738365 0.246319 -0.166853 0.717465 0.279400 -0.103580 0.766455 0.272319 -0.105556 0.815479 0.273520 -0.110775 0.863523 0.280605 -0.120770 0.859988 0.312023 -0.118705 0.762284 0.219741 -0.335345 
4.936000 0.833730 0.557995 -0.076714 0.796592 0.566686 -0.091047 0.801092 0.614940 -0.102425 0.771675 0.596256 -0.106768 0.764295 0.570444 -0.130543 0.739656 0.480766 -0.201596 0.737502 0.390467 -0.236441 0.771009 0.301014 -0.242620 0.798590 0.556206 -0.160471 0.818290 0.501786 -0.127949 0.835662 0.446313 -0.097260 0.847797 0.406007 -0.075917 0.851305 0.361144 -0.060950 0.853272 0.316048 -0.047624 0.826180 0.314323 -0.046037 0.674770 0.520225 -0.132436 0.683130 0.455246 -0.120236 0.691095 0.389828 -0.108290 0.654626 0.367914 -0.128567 0.624169 0.344921 -0.155253 0.599645 0.321147 -0.186890 0.619983 0.304171 -0.190536 0.835639 0.245024 -0.260456 0.834831 0.306052 -0.219474 0.817229 0.365164 -0.180947 0.797010 0.371091 -0.136904 0.775068 0.379606 -0.094393 0.756193 0.390067 -0.050174 0.751099 0.420961 -0.048964 0.762469 0.214811 -0.228752 0.736904 0.248720 -0.166923 0.716574 0.285257 -0.105114 0.765171 0.276976 -0.106259 0.814000 0.276235 -0.111070 0.862290 0.281030 -0.120591 0.856872 0.312375 -0.119811 0.762730 0.220617 -0.336593 
4.972000 0.830807 0.562430 -0.079688 0.794049 0.570951 -0.095042 0.797887 0.619582 -0.104920 0.768909 0.600635 -0.110767 0.764503 0.572922 -0.133095 0.744683 0.477610 -0.198420 0.744034 0.388337 -0.235651 0.773746 0.297923 -0.240792 0.794032 0.556135 -0.151823 0.813927 0.500552 -0.121527 0.832333 0.444778 -0.091686 0.845488 0.405520 -0.070782 0.847767 0.359751 -0.056409 0.849021 0.314257 -0.044286 0.821849 0.312942 -0.042917 0.667317 0.519087 -0.145222 0.678419 0.456110 -0.126456 0.690023 0.392994 -0.108257 0.658889 0.364640 -0.130018 0.632371 0.335384 -0.156764 0.611165 0.305466 -0.187676 0.633323 0.290762 -0.190900 0.836758 0.240488 -0.257830 0.836522 0.302292 -0.217195 0.817446 0.362295 -0.178659 0.796697 0.369879 -0.134497 0.773285 0.378514 -0.092174 0.755201 0.392335 -0.048429 0.753513 0.423418 -0.045595 0.761467 0.212039 -0.225889 0.736660 0.248226 -0.164818 0.717325 0.287200 -0.104778 0.765320 0.276926 -0.105077 0.814090 0.275612 -0.109325 0.862538 0.280263 -0.116207 0.855878 0.311299 -0.115215 0.756614 0.216681 -0.332636 
5.004000 0.828837 0.558953 -0.078051 0.792117 0.567961 -0.093207 0.797750 0.615815 -0.105847 0.768022 0.597646 -0.110028 0.762814 0.571068 -0.133217 0.743459 0.479571 -0.201897 0.742069 0.389543 -0.237501 0.771956 0.298369 -0.242956 0.797490 0.554495 -0.152511 0.817845 0.499281 -0.121658 0.835822 0.442907 -0.093465 0.849415 0.402640 -0.074083 0.852337 0.358006 -0.058238 0.852312 0.312855 -0.045852 0.824867 0.311413 -0.046517 0.670957 0.519588 -0.140527 0.681209 0.455680 -0.124420 0.691727 0.391463 -0.108927 0.659703 0.363427 -0.130479 0.632158 0.334559 -0.157461 0.608969 0.304995 -0.188133 0.631144 0.291643 -0.195147 0.835192 0.240314 -0.259477 0.836572 0.301614 -0.218634 0.819766 0.361232 -0.180132 0.799684 0.367750 -0.135807 0.775644 0.378207 -0.093833 0.755846 0.393926 -0.051104 0.751309 0.424779 -0.048859 0.760981 0.212846 -0.227357 0.737579 0.246963 -0.165054 0.720153 0.282528 -0.102644 0.768762 0.273907 -0.106177 0.817612 0.273052 -0.112331 0.865925 0.278033 -0.120739 0.859657 0.309195 -0.118503 0.753122 0.217104 -0.333415 
5.036000 0.825429 0.553720 -0.076586 0.789865 0.566279 -0.091977 0.799319 0.614121 -0.101887 0.768425 0.598493 -0.107718 0.763613 0.572120 -0.131438 0.744802 0.480821 -0.201915 0.738438 0.391343 -0.237471 0.767963 0.301344 -0.242910 0.796640 0.557051 -0.153382 0.814334 0.502017 -0.120336 0.830519 0.445563 -0.090459 0.842599 0.405454 -0.070302 0.847685 0.361092 -0.055280 0.850434 0.315817 -0.045226 0.823522 0.313626 -0.048525 0.672486 0.520360 -0.141957 0.679325 0.456212 -0.125386 0.685961 0.391962 -0.107731 0.652757 0.366404 -0.129862 0.626831 0.339196 -0.157872 0.607166 0.310745 -0.189506 0.629473 0.296267 -0.192417 0.830265 0.243543 -0.260523 0.832966 0.305412 -0.219663 0.817454 0.366197 -0.179919 0.797062 0.370872 -0.135461 0.771372 0.377627 -0.094021 0.749233 0.387216 -0.050792 0.746217 0.418309 -0.049563 0.756184 0.215139 -0.228879 0.734120 0.250484 -0.166278 0.717757 0.286481 -0.103848 0.766127 0.276869 -0.107839 0.814723 0.276224 -0.114679 0.863079 0.281545 -0.123591 0.858818 0.312988 -0.120302 0.752015 0.220557 -0.334831 
5.072000 0.826017 0.556323 -0.080886 0.789218 0.568305 -0.093595 0.796773 0.616672 -0.102494 0.766003 0.600330 -0.106877 0.761524 0.573462 -0.130104 0.744064 0.480373 -0.198750 0.739500 0.391162 -0.235844 0.769141 0.300637 -0.242673 0.795707 0.556604 -0.150844 0.813208 0.500491 -0.119743 0.830085 0.443835 -0.090303 0.842868 0.403959 -0.069833 0.848034 0.358902 -0.056586 0.851746 0.313487 -0.046565 0.824710 0.311416 -0.045841 0.669615 0.520703 -0.140266 0.679228 0.456834 -0.123863 0.688767 0.392883 -0.107480 0.656936 0.364818 -0.128615 0.630513 0.335512 -0.155066 0.611188 0.305558 -0.186155 0.634369 0.292604 -0.189440 0.831623 0.242625 -0.260013 0.834082 0.303910 -0.218119 0.818403 0.364331 -0.179321 0.797894 0.368556 -0.135108 0.772620 0.374425 -0.094067 0.752166 0.382781 -0.049949 0.748763 0.413191 -0.043543 0.758417 0.214593 -0.228799 0.735798 0.247554 -0.165388 0.717890 0.281067 -0.101829 0.766523 0.273444 -0.105455 0.815136 0.273946 -0.111981 0.863566 0.279429 -0.121093 0.857611 0.310646 -0.118674 0.749916 0.220210 -0.334898 
5.140000 0.828935 0.556906 -0.075838 0.791909 0.568615 -0.088160 0.799668 0.616464 -0.099642 0.768659 0.600249 -0.102359 0.763592 0.574289 -0.126307 0.744812 0.484399 -0.197809 0.741494 0.395026 -0.235268 0.771772 0.304358 -0.242579 0.797553 0.559899 -0.149429 0.815491 0.503463 -0.119228 0.832482 0.446302 -0.090941 0.845707 0.406145 -0.070946 0.850101 0.361551 -0.055645 0.852995 0.316356 -0.043998 0.825989 0.312636 -0.046285 0.672311 0.523761 -0.135116 0.681480 0.459400 -0.120121 0.690439 0.394741 -0.106216 0.658608 0.366447 -0.126518 0.633050 0.337273 -0.153429 0.613020 0.308177 -0.184294 0.636557 0.297359 -0.191121 0.833923 0.246142 -0.261510 0.835649 0.306836 -0.218626 0.818258 0.365709 -0.179012 0.798430 0.370989 -0.134548 0.773858 0.378560 -0.093300 0.753951 0.390537 -0.049460 0.751456 0.421522 -0.045777 0.760423 0.218336 -0.229754 0.737176 0.250410 -0.166350 0.718996 0.284884 -0.103344 0.767047 0.274748 -0.105917 0.815516 0.277803 -0.113445 0.864111 0.283445 -0.121831 0.858917 0.314705 -0.119148 0.755941 0.224289 -0.335415 
5.172000 0.830461 0.559868 -0.074750 0.793603 0.568960 -0.089531 0.798271 0.617552 -0.099520 0.768941 0.599032 -0.104906 0.764134 0.573101 -0.129138 0.746228 0.483265 -0.201910 0.739047 0.393233 -0.236233 0.769467 0.303187 -0.242486 0.799410 0.559603 -0.154835 0.816772 0.504140 -0.122167 0.833073 0.447431 -0.091818 0.844987 0.407008 -0.070579 0.848817 0.361552 -0.057758 0.851868 0.315708 -0.047412 0.825176 0.311327 -0.044183 0.672945 0.523640 -0.143058 0.679157 0.459723 -0.125152 0.686578 0.394945 -0.109293 0.654033 0.367662 -0.129862 0.628352 0.338996 -0.156828 0.608271 0.309680 -0.186998 0.631176 0.296264 -0.190222 0.831842 0.244992 -0.260249 0.836103 0.305935 -0.218759 0.821161 0.365921 -0.179409 0.800320 0.371543 -0.135706 0.774024 0.379387 -0.094783 0.751696 0.390184 -0.052252 0.745668 0.420372 -0.046328 0.758240 0.217219 -0.227686 0.737238 0.252202 -0.164322 0.721169 0.287844 -0.101137 0.769215 0.277842 -0.104963 0.817745 0.276011 -0.111664 0.866051 0.281533 -0.119904 0.858015 0.312534 -0.117112 0.754917 0.223213 -0.336228 
5.200000 0.833145 0.562123 -0.074637 0.795090 0.571581 -0.085741 0.800735 0.617652 -0.103589 0.769996 0.600716 -0.102115 0.764246 0.574082 -0.125177 0.741951 0.482206 -0.193238 0.736294 0.393321 -0.231047 0.765824 0.303043 -0.239690 0.794361 0.560543 -0.148312 0.816079 0.504221 -0.120865 0.835035 0.446722 -0.094951 0.850446 0.407751 -0.075613 0.853423 0.362963 -0.059547 0.854322 0.317973 -0.046693 0.827302 0.312926 -0.045375 0.670394 0.520040 -0.129917 0.677922 0.454682 -0.119502 0.686143 0.389227 -0.109099 0.654023 0.363285 -0.132362 0.627329 0.336627 -0.159692 0.607014 0.309782 -0.190835 0.628661 0.294156 -0.191766 0.827443 0.244368 -0.259416 0.834280 0.306638 -0.220918 0.823846 0.368998 -0.184308 0.805495 0.369635 -0.139140 0.781885 0.372777 -0.096366 0.763547 0.378994 -0.051510 0.765769 0.410194 -0.050565 0.754738 0.216940 -0.226161 0.736407 0.254356 -0.163369 0.721984 0.290685 -0.100266 0.769859 0.280234 -0.104942 0.818174 0.276437 -0.111962 0.866391 0.277976 -0.120551 0.859052 0.309041 -0.118674 0.746954 0.223482 -0.332698 
5.236000 0.831808 0.555827 -0.075145 0.795101 0.568972 -0.087036 0.805390 0.614682 -0.103844 0.773190 0.600713 -0.103443 0.767849 0.574147 -0.126544 0.745946 0.482619 -0.194636 0.740808 0.394997 -0.234477 0.766911 0.303888 -0.241852 0.795807 0.561177 -0.147855 0.815840 0.504545 -0.119874 0.833823 0.447338 -0.092762 0.848965 0.408066 -0.073156 0.852782 0.363692 -0.056613 0.854498 0.318743 -0.043978 0.827689 0.314174 -0.048622 0.673683 0.519400 -0.132346 0.683633 0.454668 -0.119811 0.692746 0.389886 -0.105613 0.659693 0.364112 -0.127721 0.631927 0.337773 -0.154803 0.610348 0.310824 -0.187001 0.632375 0.296331 -0.191540 0.826330 0.243433 -0.261147 0.833138 0.305461 -0.220030 0.823123 0.367459 -0.182224 0.805228 0.368748 -0.136791 0.780605 0.372458 -0.095045 0.761643 0.379080 -0.050043 0.762453 0.410300 -0.052335 0.753714 0.217958 -0.229264 0.735266 0.250864 -0.164755 0.720380 0.283363 -0.099593 0.768541 0.274046 -0.104519 0.816752 0.273639 -0.112751 0.864987 0.276341 -0.124041 0.860409 0.307797 -0.121299 0.745920 0.224874 -0.334554 
5.300000 0.834230 0.559609 -0.072964 0.797350 0.571284 -0.085745 0.806973 0.616216 -0.104711 0.775109 0.601505 -0.103786 0.769185 0.574842 -0.126571 0.747854 0.482896 -0.193490 0.741129 0.394311 -0.231955 0.768831 0.303165 -0.241490 0.803673 0.558380 -0.146906 0.823175 0.501998 -0.117747 0.840197 0.444621 -0.090315 0.852989 0.404426 -0.070279 0.854162 0.358987 -0.055477 0.853768 0.313533 -0.042337 0.826710 0.309849 -0.045664 0.677283 0.522034 -0.128840 0.686929 0.457084 -0.117120 0.697261 0.391791 -0.106944 0.665233 0.362994 -0.127008 0.637861 0.333833 -0.153261 0.613222 0.304557 -0.182481 0.635821 0.293015 -0.191124 0.829597 0.243700 -0.261201 0.835164 0.304305 -0.219163 0.824097 0.364752 -0.179451 0.806190 0.369427 -0.134297 0.781994 0.376368 -0.092373 0.762900 0.385620 -0.047956 0.763864 0.416629 -0.051766 0.755045 0.217174 -0.230541 0.734356 0.251496 -0.167226 0.717737 0.287034 -0.103922 0.765206 0.274674 -0.105483 0.813668 0.273827 -0.112037 0.862139 0.274646 -0.121383 0.857259 0.305725 -0.119209 0.749402 0.225750 -0.335980 
5.332000 0.833989 0.565304 -0.074675 0.796431 0.572264 -0.088843 0.800293 0.618863 -0.105774 0.770822 0.599801 -0.107095 0.764686 0.573266 -0.130399 0.742145 0.481392 -0.198899 0.736701 0.391821 -0.234882 0.764498 0.300665 -0.239908 0.797150 0.556253 -0.151934 0.816731 0.500709 -0.121079 0.834232 0.444014 -0.091937 0.847490 0.404111 -0.071183 0.850345 0.359506 -0.054667 0.851416 0.314208 -0.041955 0.824638 0.307800 -0.042565 0.671934 0.520907 -0.135110 0.680300 0.456521 -0.119991 0.688577 0.391829 -0.105305 0.653504 0.367558 -0.125675 0.625312 0.342137 -0.153432 0.604246 0.316245 -0.186286 0.625756 0.300727 -0.189650 0.825396 0.240228 -0.255233 0.832853 0.302653 -0.216007 0.823340 0.365695 -0.180433 0.803107 0.367739 -0.136135 0.777731 0.372387 -0.094791 0.757526 0.380317 -0.050858 0.759597 0.411395 -0.053616 0.750156 0.215019 -0.226357 0.729835 0.253796 -0.164947 0.714211 0.293500 -0.104606 0.761767 0.280372 -0.105702 0.809782 0.273228 -0.109295 0.858104 0.268850 -0.114964 0.856211 0.300609 -0.115863 0.750372 0.220976 -0.334014 
5.368000 0.830172 0.555004 -0.071594 0.794627 0.566632 -0.087777 0.803082 0.614533 -0.098391 0.772576 0.598259 -0.104521 0.767660 0.571545 -0.128003 0.746095 0.479362 -0.197726 0.741959 0.390653 -0.235687 0.767321 0.298667 -0.241275 0.796785 0.556013 -0.149491 0.817605 0.500195 -0.120350 0.836020 0.443518 -0.092272 0.849285 0.403893 -0.071522 0.851419 0.359109 -0.055670 0.851968 0.314040 -0.042423 0.826289 0.305297 -0.046702 0.669397 0.519597 -0.143420 0.680227 0.455813 -0.127634 0.691346 0.391959 -0.111128 0.657963 0.366157 -0.132946 0.628455 0.339523 -0.158288 0.606302 0.312313 -0.188960 0.627972 0.296981 -0.192122 0.827165 0.237273 -0.256032 0.834895 0.299734 -0.217031 0.825765 0.363202 -0.180411 0.805303 0.366817 -0.136338 0.779476 0.372114 -0.095170 0.756445 0.378788 -0.052192 0.761019 0.409420 -0.056032 0.749989 0.213222 -0.229564 0.730370 0.251718 -0.168151 0.715992 0.291662 -0.108005 0.762906 0.276262 -0.107794 0.811453 0.273593 -0.113483 0.860352 0.271706 -0.119773 0.857232 0.303220 -0.119718 0.748683 0.219218 -0.334393 
5.400000 0.833525 0.552167 -0.073334 0.796681 0.563377 -0.086671 0.802375 0.612439 -0.093479 0.772350 0.595279 -0.099546 0.767950 0.569752 -0.124429 0.748056 0.481276 -0.199768 0.741186 0.391860 -0.235618 0.767779 0.300430 -0.242747 0.797821 0.557912 -0.150807 0.816270 0.501409 -0.121284 0.833059 0.444232 -0.093151 0.846413 0.404832 -0.072342 0.850252 0.360802 -0.055023 0.852528 0.316307 -0.040770 0.827692 0.306983 -0.047735 0.669946 0.521589 -0.147450 0.679649 0.458937 -0.127055 0.690040 0.396200 -0.106759 0.656969 0.369560 -0.128152 0.629593 0.340835 -0.155368 0.607637 0.310689 -0.185523 0.629380 0.295657 -0.189980 0.828500 0.240364 -0.259933 0.833643 0.302471 -0.219939 0.821658 0.364192 -0.181309 0.802014 0.367392 -0.136688 0.776738 0.372087 -0.094918 0.756711 0.379532 -0.050302 0.761122 0.410456 -0.049839 0.752748 0.214783 -0.229706 0.730626 0.253495 -0.169306 0.714577 0.292980 -0.109346 0.762843 0.282111 -0.112084 0.811235 0.278774 -0.117057 0.860029 0.277522 -0.122524 0.859870 0.309420 -0.120974 0.750755 0.220745 -0.335855 
5.432000 0.828152 0.551662 -0.069597 0.791559 0.562391 -0.083956 0.800087 0.608493 -0.100728 0.768861 0.592528 -0.102282 0.764290 0.566870 -0.126832 0.744469 0.478275 -0.200974 0.739162 0.388378 -0.235968 0.766221 0.297102 -0.239016 0.795031 0.555178 -0.151902 0.814927 0.500183 -0.120729 0.832260 0.444110 -0.091714 0.845613 0.405147 -0.070366 0.849383 0.361608 -0.051980 0.851021 0.317552 -0.036628 0.825292 0.312900 -0.044618 0.668152 0.520051 -0.147536 0.677982 0.456826 -0.129128 0.687841 0.393555 -0.110112 0.654014 0.367862 -0.131337 0.625403 0.340557 -0.156882 0.601945 0.312158 -0.185646 0.623825 0.297955 -0.191604 0.826509 0.236226 -0.254277 0.833476 0.299597 -0.215606 0.822085 0.362502 -0.179780 0.802750 0.366627 -0.135117 0.776029 0.373812 -0.094820 0.753227 0.383988 -0.052161 0.757880 0.414838 -0.050630 0.751186 0.211911 -0.222559 0.732260 0.250789 -0.160855 0.718350 0.289992 -0.099095 0.765742 0.277578 -0.102442 0.813988 0.274819 -0.110093 0.862162 0.276431 -0.119185 0.859058 0.308070 -0.116542 0.750247 0.214949 -0.331344 
5.468000 0.830200 0.550317 -0.072448 0.794370 0.563496 -0.086672 0.804855 0.610662 -0.098688 0.773256 0.595865 -0.102594 0.766704 0.571035 -0.127543 0.742442 0.484786 -0.203001 0.739997 0.394149 -0.237397 0.768014 0.301963 -0.240358 0.800313 0.557720 -0.156409 0.817526 0.502610 -0.123663 0.832243 0.446196 -0.092974 0.843784 0.406826 -0.070242 0.846316 0.363363 -0.050913 0.847810 0.319403 -0.034200 0.822676 0.312276 -0.042492 0.670225 0.527965 -0.143140 0.680077 0.464315 -0.125915 0.690322 0.400487 -0.109472 0.655777 0.375075 -0.129721 0.626629 0.348381 -0.156486 0.602899 0.321492 -0.187806 0.624914 0.307752 -0.194809 0.828401 0.240399 -0.254526 0.834131 0.302984 -0.215020 0.821813 0.364760 -0.179472 0.801360 0.368496 -0.135437 0.773905 0.376585 -0.095710 0.750792 0.388446 -0.053486 0.756360 0.419145 -0.051255 0.753442 0.217055 -0.224170 0.732847 0.252618 -0.161775 0.717918 0.289592 -0.098944 0.765268 0.275831 -0.101120 0.813903 0.275403 -0.108971 0.862128 0.278155 -0.118360 0.856276 0.309223 -0.115116 0.753277 0.217901 -0.330321 
5.500000 0.835880 0.550638 -0.070520 0.801056 0.563866 -0.087030 0.813245 0.609917 -0.101396 0.781406 0.595785 -0.105723 0.774486 0.569602 -0.129101 0.746871 0.479617 -0.198392 0.744939 0.391211 -0.236993 0.768691 0.298959 -0.239141 0.802095 0.554342 -0.151682 0.817716 0.498917 -0.118714 0.831606 0.442525 -0.087731 0.842462 0.402900 -0.065916 0.845471 0.359768 -0.046358 0.847279 0.316012 -0.030041 0.822421 0.310004 -0.039740 0.675644 0.525949 -0.141490 0.684178 0.461496 -0.126531 0.693199 0.396963 -0.111569 0.661608 0.367881 -0.132128 0.634080 0.337862 -0.157247 0.611757 0.307265 -0.186763 0.633965 0.292763 -0.190494 0.827324 0.236248 -0.252647 0.833438 0.299671 -0.213906 0.823100 0.363179 -0.177882 0.802552 0.366361 -0.133608 0.773971 0.372444 -0.094289 0.750274 0.380641 -0.051897 0.753325 0.411198 -0.046118 0.752185 0.214096 -0.222966 0.730873 0.251045 -0.161541 0.713783 0.288367 -0.099538 0.761637 0.276912 -0.101029 0.810042 0.273185 -0.105815 0.858580 0.273947 -0.113575 0.855646 0.305710 -0.112313 0.748238 0.216765 -0.329417 
5.536000 0.826244 0.546974 -0.068426 0.791814 0.560604 -0.085449 0.801253 0.609325 -0.090711 0.771063 0.594166 -0.100186 0.765172 0.569027 -0.124946 0.739545 0.482221 -0.199025 0.733982 0.392709 -0.236059 0.761531 0.301187 -0.242417 0.792380 0.555636 -0.146534 0.812856 0.499860 -0.117175 0.831431 0.443462 -0.089917 0.845225 0.404034 -0.071000 0.850207 0.360376 -0.053495 0.851981 0.315974 -0.040087 0.827391 0.312010 -0.051149 0.664155 0.527336 -0.145754 0.672637 0.463125 -0.130360 0.681784 0.398991 -0.114967 0.650717 0.370180 -0.136032 0.625158 0.339873 -0.160799 0.605958 0.309061 -0.189100 0.629079 0.296018 -0.192166 0.821855 0.240832 -0.260987 0.829660 0.302555 -0.221112 0.819030 0.364424 -0.182446 0.801294 0.368468 -0.136830 0.774498 0.376204 -0.095978 0.751239 0.386655 -0.053552 0.749676 0.416957 -0.046005 0.747793 0.215628 -0.227986 0.728867 0.253609 -0.165735 0.716052 0.291503 -0.104033 0.763975 0.280274 -0.109788 0.812221 0.277932 -0.118046 0.860724 0.278553 -0.126145 0.859592 0.310309 -0.123040 0.744267 0.220158 -0.334548 
5.568000 0.828334 0.541630 -0.072407 0.795071 0.558271 -0.089032 0.806595 0.606783 -0.088392 0.776383 0.593770 -0.100633 0.767946 0.568120 -0.124152 0.739402 0.479139 -0.194430 0.739675 0.392270 -0.237461 0.768113 0.300788 -0.246716 0.802173 0.550289 -0.151827 0.820709 0.493962 -0.121791 0.837262 0.436709 -0.093125 0.850261 0.396385 -0.072967 0.853468 0.352095 -0.056221 0.854802 0.307258 -0.042250 0.829628 0.301899 -0.051660 0.674316 0.524931 -0.128361 0.684306 0.459892 -0.117597 0.694930 0.394678 -0.108029 0.662877 0.365059 -0.127119 0.634961 0.335214 -0.152145 0.611446 0.305573 -0.181432 0.634051 0.293226 -0.188716 0.829538 0.241186 -0.265286 0.834705 0.301455 -0.224013 0.823235 0.361657 -0.184883 0.803826 0.363534 -0.140178 0.779801 0.369247 -0.098402 0.763256 0.378269 -0.053010 0.769181 0.407135 -0.042283 0.754852 0.214906 -0.235780 0.731850 0.250742 -0.173888 0.714973 0.286809 -0.111852 0.763439 0.276372 -0.115118 0.812153 0.273601 -0.120526 0.860668 0.273820 -0.127783 0.861490 0.305502 -0.124504 0.752264 0.223139 -0.341766 
5.600000 0.819539 0.545467 -0.061369 0.788380 0.561610 -0.082049 0.806125 0.606694 -0.093497 0.774188 0.595142 -0.102323 0.767323 0.569660 -0.126356 0.743407 0.481205 -0.197512 0.737998 0.392995 -0.237046 0.764167 0.301541 -0.243774 0.802405 0.549752 -0.146561 0.818952 0.493597 -0.114969 0.832928 0.436167 -0.085945 0.843327 0.394560 -0.065982 0.846045 0.350422 -0.048511 0.847846 0.305809 -0.033338 0.823903 0.299750 -0.044717 0.675439 0.524807 -0.133674 0.682015 0.460323 -0.117941 0.689178 0.395974 -0.103397 0.654023 0.372497 -0.123948 0.627351 0.346520 -0.152775 0.607059 0.319065 -0.184939 0.628602 0.303206 -0.187374 0.824012 0.240194 -0.260469 0.830863 0.300614 -0.218720 0.819240 0.360607 -0.178885 0.798617 0.364234 -0.134527 0.771717 0.373159 -0.094851 0.749570 0.385725 -0.051604 0.750508 0.414984 -0.040341 0.747193 0.216291 -0.231061 0.726019 0.253852 -0.169120 0.710615 0.291724 -0.107034 0.758205 0.278904 -0.109450 0.806409 0.273337 -0.114431 0.854955 0.273072 -0.121178 0.855187 0.304743 -0.118178 0.750223 0.222993 -0.339278 
5.636000 0.818855 0.546711 -0.070406 0.786815 0.562641 -0.089832 0.799194 0.610912 -0.091744 0.769435 0.597531 -0.104626 0.763832 0.571461 -0.128360 0.744214 0.481312 -0.199187 0.736863 0.392280 -0.235824 0.762512 0.300450 -0.240575 0.802402 0.552791 -0.150109 0.821503 0.496688 -0.119910 0.838142 0.439616 -0.091271 0.849137 0.398291 -0.071812 0.851093 0.354226 -0.054207 0.850711 0.309687 -0.038822 0.824073 0.307287 -0.044466 0.672636 0.524308 -0.138921 0.680197 0.460142 -0.122652 0.688068 0.395864 -0.106424 0.653764 0.369642 -0.125975 0.627301 0.341302 -0.152708 0.606424 0.311891 -0.182933 0.628507 0.297460 -0.187527 0.821735 0.238464 -0.256635 0.830406 0.300602 -0.217651 0.821116 0.362940 -0.181043 0.801276 0.366686 -0.136675 0.776065 0.375311 -0.095546 0.753699 0.384897 -0.052697 0.761966 0.414951 -0.050426 0.745502 0.215356 -0.226150 0.727524 0.254240 -0.164108 0.713978 0.293595 -0.102674 0.760922 0.276996 -0.104587 0.809620 0.274838 -0.112448 0.858171 0.274543 -0.120535 0.854890 0.305793 -0.117870 0.745107 0.220546 -0.334106 
5.668000 0.825818 0.540670 -0.069393 0.794222 0.557526 -0.088809 0.804571 0.606239 -0.084991 0.776083 0.593373 -0.100921 0.769680 0.567977 -0.125272 0.745063 0.480249 -0.198524 0.741632 0.390811 -0.236016 0.767596 0.298282 -0.240859 0.801748 0.554198 -0.151576 0.820370 0.497512 -0.122467 0.837003 0.440325 -0.094368 0.849589 0.399805 -0.073870 0.851795 0.356030 -0.055667 0.852278 0.311704 -0.039692 0.825127 0.308603 -0.042463 0.673487 0.525141 -0.139487 0.683299 0.461427 -0.122568 0.693875 0.397652 -0.106690 0.663409 0.367064 -0.126640 0.636736 0.335642 -0.150699 0.613962 0.303767 -0.177936 0.637096 0.294639 -0.187943 0.827295 0.236536 -0.257342 0.833211 0.298298 -0.216624 0.819275 0.359014 -0.179939 0.799803 0.364788 -0.135630 0.776045 0.375085 -0.094108 0.755652 0.388165 -0.051166 0.759909 0.418985 -0.047898 0.751962 0.213507 -0.225235 0.730052 0.250983 -0.164243 0.713464 0.290356 -0.103670 0.761348 0.279292 -0.105106 0.809728 0.274834 -0.109521 0.858191 0.273554 -0.115944 0.855241 0.305438 -0.116509 0.746634 0.217110 -0.332108 
5.704000 0.827309 0.543591 -0.068838 0.794102 0.559418 -0.086419 0.807955 0.606558 -0.094745 0.776336 0.593813 -0.103120 0.770328 0.568497 -0.127851 0.744678 0.481495 -0.202485 0.739753 0.390871 -0.236608 0.767842 0.299290 -0.238637 0.796249 0.554664 -0.150776 0.814264 0.500197 -0.117076 0.830173 0.444102 -0.086741 0.841877 0.403471 -0.065682 0.845771 0.359686 -0.048431 0.848553 0.315127 -0.033954 0.822464 0.309797 -0.040077 0.669843 0.524476 -0.147113 0.675903 0.460798 -0.128053 0.682865 0.396817 -0.109713 0.650602 0.369297 -0.130349 0.626620 0.339945 -0.158405 0.609482 0.310173 -0.190928 0.632302 0.296104 -0.191856 0.829296 0.239266 -0.253042 0.832483 0.301218 -0.211896 0.815434 0.361358 -0.173987 0.795031 0.369771 -0.130274 0.768921 0.382952 -0.089728 0.744645 0.401084 -0.049933 0.742340 0.432243 -0.052210 0.753969 0.214263 -0.222524 0.730370 0.249875 -0.161181 0.712648 0.285227 -0.098591 0.761307 0.276487 -0.101843 0.809984 0.276274 -0.107875 0.858665 0.280758 -0.115835 0.855461 0.312298 -0.112819 0.751270 0.215889 -0.328388 
5.736000 0.830859 0.554904 -0.067318 0.795648 0.566062 -0.084573 0.804837 0.613407 -0.097561 0.774256 0.597187 -0.103271 0.766214 0.572622 -0.128089 0.735450 0.488225 -0.203137 0.735962 0.395900 -0.233431 0.769471 0.305186 -0.236551 0.797207 0.557507 -0.154408 0.816424 0.505302 -0.117886 0.832635 0.450403 -0.085772 0.843006 0.408985 -0.064493 0.846332 0.365363 -0.045605 0.848536 0.320859 -0.029163 0.823343 0.312416 -0.035644 0.665005 0.541531 -0.149194 0.674125 0.479525 -0.126725 0.684692 0.417461 -0.106130 0.651836 0.388079 -0.122219 0.625726 0.356674 -0.145067 0.603711 0.324543 -0.171017 0.626276 0.310929 -0.175573 0.833629 0.247400 -0.250828 0.834883 0.309022 -0.210115 0.817886 0.368680 -0.173095 0.796514 0.376430 -0.129829 0.770131 0.388907 -0.090958 0.746246 0.403417 -0.050383 0.751268 0.434204 -0.047928 0.761078 0.219629 -0.220676 0.736036 0.252373 -0.158586 0.716581 0.285385 -0.094807 0.765533 0.278233 -0.098024 0.814505 0.279282 -0.103927 0.862667 0.286880 -0.112611 0.856007 0.317795 -0.108500 0.760883 0.220485 -0.327031 
5.768000 0.830392 0.538045 -0.071473 0.799089 0.557032 -0.089387 0.815151 0.604317 -0.090987 0.783916 0.593810 -0.103047 0.773679 0.569542 -0.127274 0.735771 0.486599 -0.200116 0.737696 0.396383 -0.236577 0.766716 0.304971 -0.238370 0.801688 0.552776 -0.153101 0.816930 0.500184 -0.115230 0.830312 0.445423 -0.081698 0.839096 0.404289 -0.060774 0.843627 0.360573 -0.043863 0.846906 0.316130 -0.030032 0.821396 0.310975 -0.037544 0.672184 0.545283 -0.144636 0.674558 0.480641 -0.128652 0.677907 0.415937 -0.113568 0.647111 0.385507 -0.132272 0.623037 0.353054 -0.156006 0.606775 0.319835 -0.184300 0.629882 0.306306 -0.183745 0.829124 0.245193 -0.250184 0.833135 0.307451 -0.210846 0.817676 0.368679 -0.174298 0.795091 0.374664 -0.131357 0.767789 0.385227 -0.091832 0.742270 0.398528 -0.051334 0.740763 0.429764 -0.050667 0.752384 0.219971 -0.222098 0.729349 0.258542 -0.161853 0.712182 0.296710 -0.101232 0.760186 0.285249 -0.103214 0.808775 0.282048 -0.107369 0.857555 0.285333 -0.112773 0.853053 0.316738 -0.109871 0.750603 0.220666 -0.327877 
5.804000 0.827588 0.551532 -0.069064 0.792645 0.566593 -0.083648 0.806577 0.612175 -0.098318 0.773912 0.599657 -0.101035 0.766685 0.575384 -0.126094 0.740440 0.491610 -0.202220 0.742185 0.401004 -0.236976 0.768190 0.308355 -0.237215 0.801115 0.561224 -0.152707 0.819061 0.508036 -0.116724 0.834408 0.452631 -0.084120 0.844067 0.411633 -0.062236 0.844819 0.367770 -0.044253 0.844270 0.323061 -0.029030 0.818846 0.313509 -0.033242 0.672507 0.543718 -0.145172 0.678386 0.479139 -0.129755 0.685336 0.414295 -0.115421 0.656289 0.380945 -0.133096 0.632238 0.346992 -0.156326 0.612066 0.312128 -0.183472 0.635027 0.299384 -0.188876 0.828209 0.246227 -0.249696 0.834417 0.308596 -0.210128 0.820305 0.370872 -0.174573 0.799334 0.380223 -0.131429 0.772546 0.392000 -0.092574 0.749735 0.407171 -0.051805 0.746039 0.438183 -0.053545 0.751549 0.223943 -0.220233 0.730256 0.261858 -0.159241 0.713800 0.300598 -0.098315 0.760739 0.286477 -0.098546 0.809141 0.281625 -0.102267 0.857749 0.281810 -0.107301 0.852252 0.313049 -0.105945 0.750760 0.224308 -0.326828 
5.840000 0.817789 0.545000 -0.064217 0.787286 0.564574 -0.082868 0.808194 0.608429 -0.093247 0.775022 0.600061 -0.101229 0.768303 0.574773 -0.125760 0.741740 0.487793 -0.198698 0.736416 0.397915 -0.234083 0.759540 0.305507 -0.233904 0.797904 0.559354 -0.146809 0.817195 0.507370 -0.110337 0.834090 0.453007 -0.078157 0.845246 0.413143 -0.057046 0.847229 0.369222 -0.039893 0.846037 0.324188 -0.028104 0.818602 0.323867 -0.028462 0.669161 0.537662 -0.145659 0.672047 0.472693 -0.131367 0.675340 0.407700 -0.117076 0.645637 0.376418 -0.136502 0.622223 0.343601 -0.159782 0.606333 0.310197 -0.187470 0.630033 0.297881 -0.188314 0.817612 0.241857 -0.244964 0.829770 0.303992 -0.206101 0.823791 0.368472 -0.168556 0.804003 0.378082 -0.124739 0.774654 0.390411 -0.087227 0.747699 0.404157 -0.048125 0.736613 0.432912 -0.054044 0.738453 0.221368 -0.217423 0.723261 0.262432 -0.155564 0.713887 0.306163 -0.096079 0.759790 0.288121 -0.090562 0.808604 0.282238 -0.092501 0.857421 0.278282 -0.096806 0.849666 0.308378 -0.100531 0.743938 0.222781 -0.325813 
5.872000 0.830647 0.540815 -0.067169 0.797812 0.559706 -0.082229 0.814653 0.606150 -0.089325 0.781787 0.596117 -0.096394 0.775194 0.571342 -0.121276 0.745579 0.487006 -0.197049 0.741133 0.397444 -0.232782 0.762672 0.304365 -0.233439 0.798934 0.560910 -0.145768 0.817481 0.508539 -0.109858 0.833873 0.454511 -0.077471 0.846388 0.416138 -0.055117 0.847310 0.371807 -0.038887 0.845102 0.326837 -0.027473 0.817988 0.325882 -0.032257 0.671066 0.537640 -0.148673 0.674344 0.473213 -0.131850 0.678624 0.408711 -0.115237 0.649577 0.377609 -0.136405 0.624623 0.345366 -0.160886 0.603591 0.312499 -0.188135 0.625181 0.296738 -0.189825 0.820341 0.240132 -0.242635 0.832462 0.301727 -0.202132 0.826339 0.365655 -0.164160 0.806020 0.376736 -0.120890 0.776411 0.390194 -0.084389 0.750676 0.406311 -0.045313 0.745441 0.436728 -0.050330 0.740757 0.220228 -0.219530 0.723705 0.261162 -0.159005 0.713141 0.304973 -0.100106 0.759438 0.289332 -0.094777 0.806828 0.279253 -0.092943 0.854982 0.272502 -0.093372 0.850683 0.303407 -0.098559 0.744586 0.222975 -0.325665 
5.904000 0.828925 0.539512 -0.070021 0.796603 0.557459 -0.087214 0.808940 0.605937 -0.085126 0.778761 0.594189 -0.098592 0.772870 0.569392 -0.123667 0.746367 0.484890 -0.200439 0.738608 0.394354 -0.233522 0.761752 0.301710 -0.236162 0.799716 0.559212 -0.150124 0.818459 0.506062 -0.115054 0.834827 0.451064 -0.083053 0.847121 0.411680 -0.060513 0.848119 0.366929 -0.044625 0.847608 0.321538 -0.031670 0.822099 0.311625 -0.033620 0.669381 0.533355 -0.152528 0.671947 0.469778 -0.132712 0.675922 0.405892 -0.113673 0.645890 0.374702 -0.132889 0.624003 0.341671 -0.158679 0.606190 0.307805 -0.186755 0.629415 0.295184 -0.191035 0.820245 0.238248 -0.246304 0.834420 0.300305 -0.207852 0.829693 0.365170 -0.172122 0.809341 0.373832 -0.128426 0.778901 0.384987 -0.091719 0.751808 0.398161 -0.052641 0.740009 0.426864 -0.048665 0.739459 0.217173 -0.224981 0.723190 0.261302 -0.166126 0.714303 0.308701 -0.110332 0.759032 0.289407 -0.103863 0.805804 0.276384 -0.101295 0.853099 0.264534 -0.099543 0.851071 0.295179 -0.106435 0.750864 0.222417 -0.330896 
5.940000 0.828558 0.537137 -0.069693 0.796795 0.556656 -0.086196 0.812235 0.604247 -0.085750 0.780905 0.594088 -0.097786 0.773202 0.569720 -0.122675 0.741897 0.486608 -0.197890 0.734428 0.396234 -0.232097 0.757416 0.303211 -0.234496 0.798144 0.559239 -0.147610 0.815438 0.506686 -0.110623 0.830372 0.451693 -0.077806 0.842014 0.412936 -0.054933 0.842562 0.368837 -0.038244 0.840256 0.323601 -0.027574 0.813979 0.321374 -0.035540 0.670624 0.534624 -0.141903 0.671152 0.469810 -0.126164 0.672955 0.404638 -0.111833 0.641555 0.376250 -0.132325 0.617768 0.346035 -0.158737 0.597528 0.314673 -0.186572 0.620467 0.301370 -0.190039 0.815997 0.239560 -0.242946 0.831091 0.301100 -0.203837 0.826292 0.365669 -0.168091 0.805818 0.374719 -0.124527 0.774689 0.386293 -0.089061 0.746039 0.403166 -0.052760 0.735941 0.432740 -0.053999 0.734747 0.218689 -0.224730 0.720018 0.259929 -0.163926 0.712582 0.305242 -0.106037 0.757711 0.286994 -0.100241 0.804014 0.272909 -0.096561 0.851302 0.262247 -0.094266 0.848963 0.292821 -0.101586 0.749055 0.223542 -0.329663 
5.972000 0.825945 0.539437 -0.073185 0.794098 0.559168 -0.089254 0.808646 0.607000 -0.085827 0.777818 0.596843 -0.099069 0.769010 0.572985 -0.123974 0.736465 0.491124 -0.199256 0.733909 0.400487 -0.233196 0.758545 0.307325 -0.234825 0.799360 0.560371 -0.150560 0.818398 0.510319 -0.111097 0.834721 0.457121 -0.076101 0.846464 0.419165 -0.052081 0.845445 0.373908 -0.038016 0.841686 0.327972 -0.030090 0.815351 0.326813 -0.038449 0.668355 0.540730 -0.139334 0.673156 0.475629 -0.125820 0.679122 0.410371 -0.113569 0.648538 0.378576 -0.131027 0.623205 0.345585 -0.154197 0.601680 0.312362 -0.180371 0.624288 0.300180 -0.188039 0.817984 0.243968 -0.240387 0.833690 0.304985 -0.201397 0.832223 0.369367 -0.165804 0.811465 0.378303 -0.122534 0.780567 0.390394 -0.087333 0.753407 0.406374 -0.049948 0.748913 0.437253 -0.051508 0.737786 0.222418 -0.226201 0.723268 0.260307 -0.163388 0.715404 0.302831 -0.103787 0.760295 0.284287 -0.097439 0.806596 0.270282 -0.093194 0.853809 0.259443 -0.090112 0.851373 0.290304 -0.095936 0.754999 0.227179 -0.329580 
6.008000 0.829799 0.542354 -0.069164 0.796051 0.560068 -0.083591 0.811563 0.606850 -0.091412 0.778890 0.595667 -0.097532 0.770319 0.571266 -0.121961 0.739496 0.486932 -0.194537 0.734040 0.398143 -0.232791 0.754868 0.304932 -0.233237 0.800217 0.557274 -0.145413 0.819850 0.506359 -0.107555 0.835659 0.452361 -0.074108 0.846866 0.414186 -0.051265 0.846568 0.370367 -0.033840 0.841924 0.325075 -0.025060 0.817222 0.325458 -0.037673 0.673339 0.532947 -0.130886 0.675746 0.467985 -0.116092 0.679756 0.403069 -0.102470 0.645277 0.379355 -0.124933 0.618644 0.353213 -0.154206 0.598473 0.325407 -0.186910 0.620454 0.310137 -0.187993 0.812362 0.240225 -0.236903 0.831316 0.302012 -0.199204 0.832169 0.367714 -0.164757 0.811075 0.375827 -0.121482 0.779988 0.386980 -0.085742 0.750109 0.400013 -0.049572 0.748425 0.431371 -0.050116 0.728738 0.221031 -0.223959 0.718234 0.263123 -0.162807 0.715743 0.309810 -0.105258 0.759098 0.289177 -0.096558 0.804426 0.272237 -0.091267 0.850500 0.257005 -0.087223 0.849598 0.287369 -0.094870 0.752095 0.224783 -0.328754 
6.040000 0.831868 0.535337 -0.069321 0.799181 0.554402 -0.084429 0.817267 0.599989 -0.093528 0.784051 0.590402 -0.099476 0.773810 0.565859 -0.123097 0.737332 0.481665 -0.193272 0.736584 0.392839 -0.232986 0.757056 0.299492 -0.232306 0.801934 0.553658 -0.151788 0.820574 0.505315 -0.110483 0.835900 0.453171 -0.074759 0.847766 0.416299 -0.050677 0.847584 0.371692 -0.035252 0.843337 0.325942 -0.028885 0.817655 0.325765 -0.039476 0.674597 0.536227 -0.132062 0.678187 0.471141 -0.117916 0.682302 0.406265 -0.104398 0.647959 0.381636 -0.125329 0.620373 0.354800 -0.152480 0.601250 0.327320 -0.184728 0.621503 0.309738 -0.183793 0.814074 0.234202 -0.236086 0.833496 0.296787 -0.199697 0.834238 0.362936 -0.166487 0.813920 0.372162 -0.123010 0.784042 0.384020 -0.086691 0.757983 0.399815 -0.048351 0.749807 0.430213 -0.047585 0.729975 0.216093 -0.221833 0.719061 0.262000 -0.163543 0.717305 0.312715 -0.109076 0.760058 0.291371 -0.100320 0.804155 0.272033 -0.094060 0.849214 0.254742 -0.089516 0.850413 0.284408 -0.099631 0.753360 0.218450 -0.327618 
6.076000 0.836722 0.536336 -0.069057 0.803890 0.553698 -0.085806 0.821292 0.598871 -0.097548 0.788380 0.588153 -0.103348 0.775535 0.563897 -0.126106 0.732719 0.480110 -0.193815 0.736864 0.391347 -0.233654 0.755736 0.296755 -0.232300 0.804830 0.546834 -0.155832 0.824565 0.497728 -0.116275 0.839330 0.445568 -0.080916 0.849831 0.408610 -0.056275 0.846459 0.365863 -0.035803 0.838408 0.321753 -0.023659 0.813954 0.322019 -0.037093 0.679698 0.534473 -0.123249 0.682690 0.468430 -0.114503 0.686592 0.402511 -0.106628 0.650046 0.379337 -0.125761 0.620791 0.354081 -0.152108 0.599770 0.327900 -0.184184 0.619697 0.310078 -0.183823 0.811760 0.230358 -0.235544 0.831876 0.293456 -0.200984 0.833699 0.360057 -0.169863 0.813156 0.368305 -0.126237 0.783231 0.380015 -0.089814 0.757137 0.395530 -0.051189 0.752893 0.426360 -0.048256 0.728281 0.213754 -0.221055 0.717953 0.259046 -0.162731 0.716178 0.308945 -0.107924 0.759505 0.287808 -0.099057 0.803981 0.269297 -0.091842 0.848854 0.251835 -0.085695 0.851008 0.281628 -0.095306 0.750488 0.213998 -0.325773 
6.108000 0.838377 0.530805 -0.073800 0.803913 0.546938 -0.088378 0.813639 0.595752 -0.085828 0.783481 0.582187 -0.097638 0.771092 0.558659 -0.121749 0.730255 0.476579 -0.194514 0.736188 0.387316 -0.234290 0.754737 0.292606 -0.233038 0.801417 0.545847 -0.159350 0.818266 0.496618 -0.118389 0.831244 0.444498 -0.081623 0.841083 0.408045 -0.055980 0.835631 0.364422 -0.037901 0.826072 0.319936 -0.028601 0.801767 0.318694 -0.042785 0.677673 0.528498 -0.121884 0.680854 0.462420 -0.113864 0.684031 0.396548 -0.106771 0.647728 0.374159 -0.127053 0.618759 0.349957 -0.154747 0.598068 0.325334 -0.187670 0.617859 0.307356 -0.188164 0.810522 0.225984 -0.234515 0.830387 0.289694 -0.200776 0.832599 0.356966 -0.171383 0.810265 0.363706 -0.128493 0.779216 0.373307 -0.092927 0.752097 0.387632 -0.054304 0.748012 0.418206 -0.049240 0.727385 0.209417 -0.223591 0.716083 0.253660 -0.165289 0.712644 0.300760 -0.109213 0.756750 0.280445 -0.101624 0.801666 0.263424 -0.095775 0.847442 0.249394 -0.088813 0.848101 0.280204 -0.095594 0.749998 0.209500 -0.325831 
6.140000 0.828327 0.533340 -0.070528 0.795322 0.551346 -0.086294 0.809222 0.599427 -0.087389 0.777894 0.587866 -0.098052 0.768577 0.563454 -0.122234 0.735896 0.479574 -0.194540 0.736415 0.390410 -0.233830 0.755736 0.296155 -0.233667 0.797415 0.555794 -0.155902 0.817210 0.506074 -0.116957 0.833562 0.453382 -0.082396 0.845497 0.416344 -0.058359 0.844929 0.372770 -0.039659 0.839943 0.327675 -0.029440 0.815590 0.326253 -0.042872 0.670201 0.526073 -0.129265 0.679671 0.461342 -0.116912 0.689530 0.397043 -0.106074 0.651186 0.378939 -0.126580 0.618251 0.358685 -0.152947 0.590672 0.336097 -0.183317 0.608601 0.316600 -0.187167 0.811982 0.229919 -0.236402 0.831462 0.292225 -0.199664 0.834410 0.358361 -0.168008 0.813849 0.366394 -0.124527 0.782627 0.377996 -0.089518 0.753023 0.394221 -0.054279 0.754170 0.425473 -0.050329 0.730078 0.212470 -0.225231 0.717362 0.254365 -0.165417 0.710643 0.299424 -0.107038 0.754845 0.280196 -0.098826 0.801161 0.265918 -0.094949 0.847639 0.251304 -0.091622 0.847002 0.281388 -0.100287 0.752800 0.214686 -0.327951 
6.176000 0.832353 0.540571 -0.068836 0.798094 0.556111 -0.084503 0.811080 0.603649 -0.092302 0.779360 0.590451 -0.099346 0.768551 0.565903 -0.122735 0.732119 0.481277 -0.192325 0.736016 0.393258 -0.233590 0.754301 0.298907 -0.234341 0.797156 0.554744 -0.154020 0.817986 0.504711 -0.115855 0.834970 0.451560 -0.081512 0.848099 0.414422 -0.057547 0.846226 0.369983 -0.040475 0.842653 0.324548 -0.029258 0.818571 0.320752 -0.042683 0.672499 0.523639 -0.118163 0.682301 0.458202 -0.110319 0.692048 0.393057 -0.103535 0.653580 0.374348 -0.123105 0.621538 0.354591 -0.150458 0.598045 0.334231 -0.184564 0.617613 0.316625 -0.189242 0.809752 0.232191 -0.239507 0.831074 0.294420 -0.202994 0.837948 0.360414 -0.172390 0.818990 0.365564 -0.127810 0.790217 0.374039 -0.090171 0.765038 0.388099 -0.050758 0.758597 0.418594 -0.048533 0.728969 0.215191 -0.225579 0.719751 0.254154 -0.163177 0.715532 0.295887 -0.102123 0.760450 0.277582 -0.097969 0.806523 0.262685 -0.096812 0.853093 0.249580 -0.097155 0.851747 0.280539 -0.103584 0.747884 0.217928 -0.328545 
6.208000 0.833052 0.529523 -0.068943 0.801072 0.549722 -0.084089 0.816707 0.596946 -0.081677 0.785226 0.587178 -0.093800 0.772872 0.563388 -0.117706 0.731226 0.480367 -0.189617 0.735411 0.393339 -0.233150 0.753392 0.298821 -0.235249 0.798432 0.550657 -0.153392 0.819986 0.499425 -0.117769 0.837507 0.446064 -0.084230 0.850294 0.408671 -0.059998 0.848908 0.365279 -0.041130 0.843539 0.320644 -0.029010 0.819053 0.317751 -0.042234 0.677426 0.524519 -0.113706 0.684510 0.458329 -0.108445 0.692788 0.392360 -0.104375 0.653718 0.374109 -0.124225 0.620350 0.354282 -0.151010 0.594455 0.333578 -0.183688 0.614259 0.316353 -0.189193 0.808688 0.231936 -0.240029 0.829881 0.294324 -0.204436 0.835929 0.360571 -0.173744 0.816113 0.363306 -0.129331 0.788207 0.369000 -0.090594 0.762681 0.378126 -0.050528 0.762323 0.409360 -0.050075 0.726667 0.215290 -0.228707 0.718585 0.252881 -0.165440 0.715905 0.293960 -0.103891 0.759932 0.273481 -0.098485 0.806068 0.258664 -0.096682 0.852657 0.245428 -0.095865 0.851512 0.276220 -0.102361 0.747179 0.218835 -0.330453 
6.240000 0.837160 0.540718 -0.071074 0.803486 0.558935 -0.085041 0.819077 0.606048 -0.090690 0.786518 0.594994 -0.097634 0.774250 0.571305 -0.121196 0.734153 0.489047 -0.191908 0.727747 0.400315 -0.230509 0.745932 0.305924 -0.234527 0.804591 0.555716 -0.151565 0.823378 0.502902 -0.115509 0.839428 0.447912 -0.082468 0.851585 0.409201 -0.059065 0.852104 0.365204 -0.040840 0.850231 0.320130 -0.027857 0.827795 0.314144 -0.042941 0.681061 0.535561 -0.116432 0.684888 0.469440 -0.109687 0.689604 0.403749 -0.103597 0.647361 0.391078 -0.120833 0.608654 0.376706 -0.141850 0.577447 0.360716 -0.170382 0.594677 0.342903 -0.180293 0.800675 0.238882 -0.243437 0.825797 0.298973 -0.206769 0.835645 0.363272 -0.173007 0.816758 0.365374 -0.128059 0.787512 0.372766 -0.090164 0.761752 0.385005 -0.050174 0.760308 0.416237 -0.048919 0.719238 0.222363 -0.226899 0.713842 0.262858 -0.164645 0.715427 0.307169 -0.105931 0.759055 0.285367 -0.103149 0.803518 0.265982 -0.102432 0.847887 0.246177 -0.101552 0.850756 0.276548 -0.109684 0.737099 0.227482 -0.330405 
6.272000 0.833298 0.540463 -0.069035 0.800592 0.559728 -0.083868 0.818571 0.605362 -0.092371 0.785358 0.595790 -0.098516 0.773418 0.571848 -0.122279 0.732263 0.488704 -0.192801 0.731288 0.400389 -0.232616 0.749699 0.305798 -0.235809 0.800668 0.555213 -0.150246 0.820156 0.501970 -0.115483 0.837184 0.446942 -0.082878 0.849580 0.408138 -0.059727 0.850540 0.364324 -0.041698 0.848887 0.319351 -0.028549 0.826764 0.313391 -0.043824 0.676332 0.533289 -0.119207 0.686895 0.467803 -0.113052 0.697675 0.402446 -0.106690 0.656908 0.386652 -0.124793 0.617652 0.370445 -0.144857 0.580954 0.353705 -0.167483 0.596951 0.335750 -0.179139 0.805094 0.239064 -0.243514 0.828039 0.299988 -0.207169 0.834497 0.364866 -0.173505 0.814966 0.364928 -0.128787 0.786714 0.368925 -0.089896 0.761555 0.375683 -0.048699 0.765039 0.406721 -0.047222 0.722889 0.222363 -0.228147 0.716447 0.261937 -0.165644 0.718041 0.306826 -0.107300 0.761097 0.283944 -0.103752 0.805086 0.263365 -0.101775 0.849804 0.244402 -0.100566 0.851757 0.274547 -0.109175 0.739822 0.227071 -0.331259 
6.304000 0.830757 0.540731 -0.067023 0.798036 0.559074 -0.082938 0.815245 0.605044 -0.091449 0.782449 0.594632 -0.098396 0.771232 0.569817 -0.121597 0.732933 0.483932 -0.190691 0.730488 0.396099 -0.231937 0.747507 0.301743 -0.234796 0.800606 0.552399 -0.149816 0.821862 0.500746 -0.114014 0.839430 0.446538 -0.081467 0.851935 0.408245 -0.058599 0.852745 0.363912 -0.041578 0.851071 0.318744 -0.030411 0.828935 0.312545 -0.046014 0.675348 0.532737 -0.121069 0.685260 0.467035 -0.115697 0.695423 0.401485 -0.110237 0.655172 0.383543 -0.127266 0.616594 0.364911 -0.145182 0.582276 0.345255 -0.168253 0.599541 0.328955 -0.180490 0.802302 0.234726 -0.240882 0.827487 0.295326 -0.204164 0.838285 0.360112 -0.171010 0.818978 0.360584 -0.126271 0.790887 0.365366 -0.087422 0.764425 0.374168 -0.047813 0.764845 0.404970 -0.053076 0.719419 0.218351 -0.228967 0.713928 0.258856 -0.166808 0.715782 0.303297 -0.108375 0.759225 0.280955 -0.103856 0.803985 0.262335 -0.101445 0.848918 0.243921 -0.099068 0.851258 0.274550 -0.106353 0.740473 0.223766 -0.331634 
6.340000 0.830776 0.543245 -0.064822 0.798563 0.560390 -0.082984 0.814372 0.607207 -0.089972 0.782637 0.595567 -0.099385 0.770947 0.571121 -0.122738 0.730472 0.487006 -0.192634 0.733694 0.398533 -0.232211 0.748057 0.303147 -0.233794 0.798784 0.556892 -0.154686 0.820483 0.504040 -0.120944 0.838833 0.449322 -0.089209 0.852479 0.410982 -0.065975 0.852264 0.367165 -0.046706 0.849166 0.322537 -0.031726 0.826880 0.314451 -0.045869 0.672964 0.538454 -0.124591 0.682950 0.473029 -0.117388 0.693462 0.407807 -0.110042 0.652714 0.392562 -0.128977 0.613842 0.376210 -0.148682 0.579735 0.358631 -0.172992 0.596240 0.340022 -0.182711 0.800592 0.233837 -0.240030 0.826950 0.293637 -0.204584 0.836234 0.358076 -0.171454 0.816536 0.360936 -0.126907 0.788249 0.368723 -0.088253 0.763649 0.381047 -0.047920 0.764784 0.411562 -0.054726 0.717001 0.221331 -0.224753 0.712152 0.264655 -0.164481 0.716285 0.311787 -0.107990 0.758334 0.286438 -0.103939 0.801100 0.263194 -0.101122 0.844251 0.239993 -0.098049 0.850077 0.269272 -0.107686 0.737740 0.223539 -0.328583 
6.372000 0.832547 0.540968 -0.068689 0.800460 0.560084 -0.084963 0.818420 0.606027 -0.091752 0.785723 0.596134 -0.099865 0.773079 0.571467 -0.122539 0.730893 0.486003 -0.190182 0.733501 0.398434 -0.232605 0.746061 0.303099 -0.233743 0.801137 0.554339 -0.154557 0.821813 0.501800 -0.119429 0.839386 0.447087 -0.086791 0.852566 0.408879 -0.063806 0.854182 0.364933 -0.045654 0.852521 0.319891 -0.032865 0.829411 0.314396 -0.047051 0.678113 0.535662 -0.116743 0.686343 0.469704 -0.112634 0.694265 0.404204 -0.107801 0.653767 0.388538 -0.126369 0.616358 0.372122 -0.148365 0.583333 0.354426 -0.175363 0.601174 0.337327 -0.185546 0.797536 0.233148 -0.239217 0.825642 0.292480 -0.203563 0.837977 0.356775 -0.170231 0.818035 0.358983 -0.125686 0.789351 0.366110 -0.087283 0.763694 0.377742 -0.047434 0.765459 0.408532 -0.052907 0.713517 0.221593 -0.225277 0.711558 0.261912 -0.162630 0.718877 0.307273 -0.104920 0.760394 0.282212 -0.100822 0.803037 0.259092 -0.099032 0.845967 0.236269 -0.097237 0.850550 0.265730 -0.106917 0.735711 0.223494 -0.328973 
6.404000 0.829988 0.537088 -0.064387 0.798827 0.555594 -0.082982 0.818251 0.600440 -0.092772 0.785533 0.590737 -0.100886 0.771966 0.566489 -0.123086 0.728204 0.482660 -0.189068 0.727627 0.395458 -0.231860 0.739428 0.300125 -0.233849 0.800614 0.550070 -0.153618 0.821745 0.498964 -0.116868 0.839042 0.444876 -0.083998 0.851814 0.406467 -0.061202 0.852498 0.362174 -0.044177 0.850121 0.316795 -0.033308 0.827485 0.310140 -0.047986 0.680254 0.528275 -0.109144 0.686483 0.461957 -0.105981 0.693504 0.395918 -0.104469 0.652204 0.380993 -0.121888 0.614289 0.364971 -0.143885 0.582279 0.348188 -0.172281 0.600059 0.331941 -0.183843 0.791105 0.230442 -0.237811 0.821776 0.289835 -0.202854 0.836724 0.354289 -0.169928 0.817502 0.356875 -0.125142 0.788942 0.364213 -0.086602 0.762721 0.375346 -0.046990 0.764884 0.406322 -0.050623 0.704853 0.218903 -0.228416 0.707604 0.258797 -0.166226 0.719597 0.302386 -0.108054 0.761170 0.276938 -0.103291 0.803647 0.253504 -0.099845 0.846694 0.230920 -0.096544 0.851553 0.260477 -0.105871 0.731195 0.221422 -0.330048 
6.468000 0.829373 0.542661 -0.066245 0.796371 0.560010 -0.082697 0.813829 0.604888 -0.095518 0.780735 0.594362 -0.100555 0.769898 0.570084 -0.124326 0.733094 0.486126 -0.195516 0.728566 0.396725 -0.232382 0.742151 0.301508 -0.232468 0.799811 0.556051 -0.154135 0.821948 0.503914 -0.119554 0.840628 0.449369 -0.087637 0.853270 0.410569 -0.065145 0.853671 0.365994 -0.048082 0.850917 0.320523 -0.036358 0.828329 0.311069 -0.049212 0.675190 0.532765 -0.125187 0.687188 0.468218 -0.113690 0.699546 0.403768 -0.102730 0.658453 0.387708 -0.119767 0.618742 0.371030 -0.138631 0.582969 0.353627 -0.162576 0.599554 0.338529 -0.177136 0.794602 0.232179 -0.235708 0.825079 0.291714 -0.201656 0.837899 0.356524 -0.170136 0.818579 0.358733 -0.125335 0.790356 0.366253 -0.086807 0.764890 0.377703 -0.046429 0.770715 0.408309 -0.048781 0.708913 0.220174 -0.224813 0.710427 0.260588 -0.162781 0.721566 0.305385 -0.104929 0.762360 0.278630 -0.100751 0.804128 0.253487 -0.097933 0.846692 0.229415 -0.095408 0.851978 0.258732 -0.104860 0.734571 0.220970 -0.326803 
6.500000 0.829996 0.540854 -0.068351 0.797536 0.560508 -0.083242 0.817143 0.604290 -0.096544 0.783205 0.596085 -0.100191 0.773820 0.571518 -0.124294 0.738742 0.487128 -0.196136 0.729876 0.397578 -0.233065 0.741494 0.302013 -0.233383 0.799873 0.560018 -0.150254 0.820955 0.506660 -0.116427 0.839420 0.450914 -0.086436 0.852402 0.410858 -0.065185 0.853562 0.365578 -0.049874 0.851622 0.319335 -0.039600 0.828387 0.310530 -0.051736 0.673777 0.529563 -0.128976 0.689495 0.465993 -0.117168 0.705789 0.402617 -0.107240 0.663334 0.387936 -0.121514 0.622179 0.372863 -0.136620 0.586190 0.357113 -0.159312 0.602448 0.343093 -0.175390 0.792611 0.231726 -0.236425 0.824026 0.290686 -0.201979 0.837737 0.355448 -0.170184 0.818125 0.358404 -0.125543 0.789734 0.366400 -0.087175 0.764365 0.378312 -0.046884 0.771128 0.408809 -0.045765 0.706270 0.221313 -0.226632 0.708979 0.260158 -0.163803 0.722174 0.303985 -0.106394 0.762700 0.277271 -0.102214 0.804208 0.251889 -0.099146 0.846879 0.228386 -0.096561 0.851536 0.257513 -0.106967 0.733777 0.221605 -0.327576 
6.568000 0.825961 0.541318 -0.065423 0.793507 0.560135 -0.081335 0.812924 0.603804 -0.095357 0.779178 0.595040 -0.099284 0.770596 0.569811 -0.122784 0.739613 0.483299 -0.192706 0.727122 0.394549 -0.230202 0.737936 0.299003 -0.233359 0.800196 0.557252 -0.147803 0.823292 0.503349 -0.117135 0.842380 0.447558 -0.089370 0.856047 0.408236 -0.069493 0.856624 0.363317 -0.052367 0.854756 0.318109 -0.039409 0.829795 0.311574 -0.049534 0.673682 0.527398 -0.126095 0.688138 0.463426 -0.114746 0.702813 0.400029 -0.104583 0.658603 0.389510 -0.117808 0.616523 0.377659 -0.134480 0.579786 0.364085 -0.158869 0.595100 0.348486 -0.174254 0.788209 0.228198 -0.238813 0.820832 0.286055 -0.203977 0.836831 0.349700 -0.171393 0.818582 0.354640 -0.126385 0.791022 0.365621 -0.087664 0.766762 0.381297 -0.047562 0.771063 0.412271 -0.047231 0.702883 0.218234 -0.227818 0.705341 0.257929 -0.165330 0.716831 0.301037 -0.106668 0.758740 0.276337 -0.103008 0.801710 0.253651 -0.101470 0.845295 0.231843 -0.100351 0.848947 0.261721 -0.109082 0.728878 0.221156 -0.329694 
6.600000 0.823856 0.523550 -0.059880 0.794041 0.546636 -0.075358 0.814953 0.591868 -0.075528 0.782272 0.585323 -0.086564 0.772516 0.562550 -0.112489 0.737666 0.483340 -0.191499 0.732924 0.395778 -0.233513 0.740491 0.299818 -0.235622 0.799320 0.555638 -0.148604 0.819683 0.499332 -0.120275 0.838267 0.442623 -0.093402 0.852847 0.403205 -0.073929 0.856812 0.358317 -0.057530 0.859240 0.313420 -0.043825 0.834307 0.306900 -0.053306 0.674839 0.523922 -0.120372 0.688271 0.459456 -0.110503 0.701777 0.395335 -0.100371 0.660615 0.381184 -0.119840 0.621391 0.366512 -0.142837 0.585551 0.351328 -0.170033 0.602581 0.338340 -0.186147 0.788470 0.227430 -0.242898 0.821194 0.286211 -0.209372 0.837417 0.350849 -0.179246 0.819215 0.350935 -0.133941 0.792535 0.356794 -0.094031 0.769851 0.366419 -0.051398 0.774778 0.396799 -0.045783 0.704848 0.219804 -0.227433 0.708523 0.257133 -0.163846 0.720290 0.297102 -0.103261 0.762237 0.271985 -0.103374 0.805480 0.249559 -0.105665 0.849952 0.229192 -0.109134 0.852242 0.259802 -0.115477 0.722159 0.220869 -0.329560 
6.668000 0.837571 0.516142 -0.057836 0.803456 0.535784 -0.068433 0.821303 0.580123 -0.082756 0.787244 0.571641 -0.082658 0.775208 0.551403 -0.109209 0.734634 0.481666 -0.191711 0.723874 0.393126 -0.229838 0.735722 0.297935 -0.232344 0.802735 0.551944 -0.152939 0.822689 0.497268 -0.121280 0.840135 0.441501 -0.091976 0.853891 0.402543 -0.071252 0.856591 0.358307 -0.053659 0.857787 0.313605 -0.040100 0.833872 0.305808 -0.051248 0.681113 0.526028 -0.114996 0.691775 0.460842 -0.106399 0.702761 0.396341 -0.099178 0.658950 0.386480 -0.113666 0.616997 0.375888 -0.130878 0.579658 0.364323 -0.154480 0.594343 0.347569 -0.169364 0.786091 0.227397 -0.240685 0.819586 0.285825 -0.207285 0.837061 0.349700 -0.175251 0.818826 0.350104 -0.129887 0.791362 0.356373 -0.090151 0.768486 0.365859 -0.047553 0.774585 0.396419 -0.045026 0.702231 0.216861 -0.222814 0.707821 0.256061 -0.159847 0.721606 0.298100 -0.101058 0.763270 0.272968 -0.101369 0.805962 0.249838 -0.103695 0.849430 0.228298 -0.107023 0.851755 0.258956 -0.113614 0.719034 0.219052 -0.326683 
6.700000 0.840737 0.520893 -0.069832 0.806867 0.542486 -0.076932 0.825466 0.587401 -0.088164 0.791148 0.580009 -0.087194 0.777727 0.558568 -0.112296 0.732356 0.484039 -0.188857 0.727024 0.396906 -0.230781 0.735940 0.301525 -0.233515 0.801429 0.552600 -0.151040 0.820162 0.496416 -0.121129 0.838065 0.440099 -0.092543 0.852444 0.400788 -0.072101 0.856852 0.356704 -0.055324 0.859777 0.312033 -0.041944 0.835504 0.303335 -0.051327 0.680712 0.526903 -0.110371 0.692774 0.461666 -0.104557 0.704523 0.396548 -0.099062 0.660715 0.387185 -0.114522 0.618886 0.376910 -0.134029 0.580017 0.365478 -0.157902 0.592927 0.345629 -0.170373 0.784781 0.229992 -0.241515 0.819059 0.288632 -0.209412 0.838381 0.352345 -0.178205 0.819041 0.349486 -0.133373 0.792750 0.351883 -0.092739 0.772822 0.355956 -0.048215 0.774745 0.386852 -0.043741 0.700717 0.221028 -0.225278 0.707873 0.257746 -0.161342 0.723445 0.297358 -0.101329 0.764934 0.271377 -0.102739 0.807900 0.248848 -0.105986 0.851952 0.228895 -0.110438 0.854291 0.259822 -0.115743 0.717598 0.223157 -0.327647 
6.736000 0.833254 0.524386 -0.072123 0.800829 0.548046 -0.079323 0.822306 0.591299 -0.091667 0.787570 0.586231 -0.090150 0.776297 0.563614 -0.115234 0.737522 0.485134 -0.191624 0.735466 0.397850 -0.233497 0.739853 0.301802 -0.235443 0.802547 0.555254 -0.150508 0.822021 0.497858 -0.123934 0.840260 0.440773 -0.096973 0.854653 0.400899 -0.077108 0.858304 0.356883 -0.058600 0.858951 0.312268 -0.043611 0.834940 0.302320 -0.052455 0.679510 0.528437 -0.118217 0.694152 0.464604 -0.105659 0.709104 0.400959 -0.094209 0.666841 0.386889 -0.110563 0.626745 0.372216 -0.131535 0.588005 0.357159 -0.154686 0.602839 0.340719 -0.169749 0.785379 0.227927 -0.244357 0.819633 0.286333 -0.212200 0.837275 0.350400 -0.181379 0.818752 0.348579 -0.136180 0.793870 0.351673 -0.094431 0.776202 0.355598 -0.048866 0.780374 0.385661 -0.041502 0.701700 0.223147 -0.225077 0.708611 0.260019 -0.161268 0.724095 0.298903 -0.100499 0.765592 0.272660 -0.102430 0.808518 0.250085 -0.106756 0.852568 0.229465 -0.112261 0.855600 0.260306 -0.117322 0.715894 0.223797 -0.328709 
6.768000 0.827769 0.519440 -0.057461 0.795860 0.541265 -0.070402 0.815111 0.587316 -0.072916 0.781810 0.579554 -0.080791 0.773300 0.557837 -0.107815 0.742556 0.482681 -0.191599 0.727287 0.396433 -0.232272 0.734049 0.301194 -0.236249 0.800330 0.557407 -0.147335 0.820465 0.500419 -0.120336 0.838995 0.443452 -0.094134 0.853354 0.403391 -0.075176 0.858394 0.357567 -0.060577 0.860153 0.311456 -0.049393 0.835012 0.303322 -0.055856 0.678423 0.520117 -0.120767 0.693218 0.456947 -0.105978 0.707555 0.394101 -0.090576 0.663942 0.390999 -0.108663 0.622244 0.386571 -0.130394 0.584881 0.379458 -0.157193 0.596130 0.357635 -0.167795 0.781051 0.228797 -0.247087 0.815874 0.287103 -0.214284 0.836830 0.350391 -0.182554 0.819665 0.349332 -0.136797 0.793713 0.354221 -0.095767 0.771859 0.360875 -0.052323 0.780328 0.387431 -0.038049 0.697960 0.221060 -0.227532 0.705766 0.257350 -0.163266 0.721571 0.295864 -0.102466 0.763655 0.270908 -0.104425 0.807716 0.251105 -0.110333 0.852300 0.232031 -0.117093 0.854205 0.263022 -0.122306 0.712273 0.224316 -0.330939 
6.800000 0.833914 0.521912 -0.064029 0.799726 0.541400 -0.074786 0.816417 0.587747 -0.083676 0.782781 0.578273 -0.086570 0.774707 0.556070 -0.113087 0.744129 0.480266 -0.195337 0.729472 0.392674 -0.233583 0.736961 0.297223 -0.235044 0.801412 0.555868 -0.149320 0.821623 0.500504 -0.118347 0.839916 0.443232 -0.091536 0.853824 0.402287 -0.073565 0.858509 0.357102 -0.059104 0.860775 0.310844 -0.049857 0.835334 0.302664 -0.056035 0.676946 0.522955 -0.130737 0.693937 0.461831 -0.110736 0.711241 0.401022 -0.090489 0.668420 0.389697 -0.107793 0.627778 0.376888 -0.129083 0.589021 0.362723 -0.153252 0.603560 0.345323 -0.167515 0.784405 0.224917 -0.244976 0.818998 0.283575 -0.213267 0.838987 0.347619 -0.181286 0.824144 0.349766 -0.134720 0.800257 0.356848 -0.092712 0.777174 0.364022 -0.049858 0.781183 0.391382 -0.035205 0.701135 0.217360 -0.223154 0.708587 0.257407 -0.160829 0.724097 0.300078 -0.102764 0.765160 0.273254 -0.104122 0.807422 0.249276 -0.107531 0.850633 0.227046 -0.112235 0.854355 0.257460 -0.119250 0.712532 0.218609 -0.328261 
6.836000 0.833911 0.521924 -0.064859 0.798643 0.539445 -0.075476 0.812709 0.586557 -0.084615 0.779639 0.575209 -0.087244 0.771718 0.552978 -0.113749 0.741891 0.476707 -0.195362 0.729132 0.389563 -0.234756 0.736032 0.294298 -0.236699 0.798054 0.551928 -0.148176 0.820261 0.496077 -0.120075 0.840534 0.439308 -0.094466 0.856692 0.399697 -0.076572 0.861184 0.354565 -0.060778 0.862586 0.308574 -0.050708 0.836551 0.300003 -0.053926 0.673068 0.515519 -0.129293 0.692218 0.455296 -0.108915 0.710995 0.396022 -0.088210 0.668362 0.387517 -0.107354 0.627563 0.377435 -0.130017 0.588469 0.366078 -0.154463 0.601774 0.347075 -0.167937 0.782863 0.221512 -0.245934 0.817895 0.279926 -0.214181 0.839165 0.343461 -0.182705 0.822304 0.345668 -0.136550 0.796616 0.352140 -0.095964 0.778350 0.364460 -0.051639 0.784265 0.390980 -0.036131 0.699608 0.214580 -0.225969 0.705966 0.255629 -0.164265 0.720499 0.298134 -0.106533 0.762054 0.272230 -0.106736 0.804938 0.249507 -0.109507 0.848300 0.227344 -0.112951 0.852467 0.257814 -0.120052 0.712370 0.216072 -0.329578 
6.872000 0.829480 0.540903 -0.066891 0.794964 0.554322 -0.083907 0.807328 0.600737 -0.097225 0.775645 0.586611 -0.102484 0.767963 0.561383 -0.126617 0.739531 0.474645 -0.199339 0.725645 0.385683 -0.234787 0.735912 0.290315 -0.236478 0.796453 0.550685 -0.155839 0.820770 0.495088 -0.129127 0.842401 0.438610 -0.103208 0.859893 0.399601 -0.084820 0.862637 0.354714 -0.067100 0.861488 0.309074 -0.053298 0.834417 0.302945 -0.055027 0.671638 0.517347 -0.135625 0.691683 0.458191 -0.113099 0.711614 0.399469 -0.090300 0.668462 0.389449 -0.106762 0.626752 0.378070 -0.125650 0.587120 0.365229 -0.147245 0.600545 0.346980 -0.161628 0.784059 0.218391 -0.248402 0.816031 0.277250 -0.215921 0.832449 0.340762 -0.184181 0.817668 0.344390 -0.137777 0.794431 0.354723 -0.095939 0.776910 0.371780 -0.052829 0.788054 0.399370 -0.042788 0.703717 0.209812 -0.221730 0.705877 0.254328 -0.161773 0.715841 0.300682 -0.104986 0.758114 0.275381 -0.105911 0.801065 0.252441 -0.108678 0.844175 0.228946 -0.111383 0.848335 0.258853 -0.120373 0.711128 0.210799 -0.328362 
6.904000 0.829215 0.540254 -0.065859 0.794132 0.553131 -0.082105 0.806658 0.598191 -0.099327 0.774509 0.584392 -0.101961 0.768609 0.558907 -0.126222 0.745544 0.471427 -0.199722 0.729399 0.382975 -0.235464 0.736659 0.286911 -0.237674 0.799611 0.548801 -0.154374 0.822526 0.491600 -0.129898 0.843433 0.434088 -0.106648 0.860306 0.394211 -0.090049 0.862684 0.348787 -0.073521 0.862220 0.303252 -0.059578 0.834866 0.300591 -0.056371 0.673667 0.517261 -0.142828 0.691575 0.459663 -0.115116 0.709661 0.402358 -0.087722 0.668178 0.389089 -0.106544 0.628762 0.373571 -0.129188 0.590007 0.356774 -0.152819 0.602960 0.339317 -0.168505 0.782520 0.213554 -0.250839 0.815075 0.271951 -0.218492 0.830269 0.335507 -0.187431 0.815699 0.339092 -0.141028 0.794520 0.349550 -0.098063 0.779682 0.365111 -0.053493 0.789204 0.394100 -0.046444 0.702448 0.207461 -0.222458 0.704992 0.252111 -0.162783 0.715235 0.299214 -0.106398 0.756637 0.272656 -0.106266 0.799960 0.250054 -0.109639 0.843986 0.227493 -0.112690 0.847150 0.257026 -0.122354 0.707271 0.208025 -0.328611 
6.936000 0.820758 0.529866 -0.060454 0.791216 0.549933 -0.080065 0.814728 0.591346 -0.094390 0.780899 0.584661 -0.100922 0.773741 0.559427 -0.125089 0.745723 0.472889 -0.197849 0.732807 0.384168 -0.235007 0.736064 0.287530 -0.236474 0.801117 0.548200 -0.150485 0.823006 0.490130 -0.126753 0.843587 0.432079 -0.104075 0.860307 0.391735 -0.087899 0.864237 0.346199 -0.072879 0.865579 0.300521 -0.060394 0.838922 0.299616 -0.053503 0.675792 0.516474 -0.136798 0.694863 0.458781 -0.110532 0.713883 0.402095 -0.084522 0.671641 0.398002 -0.105700 0.630988 0.392386 -0.129809 0.591539 0.385744 -0.155477 0.601992 0.362910 -0.164886 0.779327 0.212269 -0.248300 0.814623 0.268721 -0.215984 0.831563 0.331828 -0.183613 0.815249 0.336110 -0.137691 0.794272 0.346859 -0.094496 0.778769 0.361471 -0.049592 0.791424 0.388810 -0.040926 0.696981 0.210121 -0.221477 0.701774 0.257180 -0.163580 0.716605 0.305972 -0.111781 0.756717 0.277708 -0.109171 0.797710 0.251474 -0.108328 0.839391 0.225856 -0.107668 0.845978 0.254458 -0.119178 0.704903 0.208634 -0.326916 
6.972000 0.819504 0.532562 -0.060244 0.787059 0.548333 -0.079169 0.804127 0.593017 -0.093151 0.771583 0.581512 -0.099396 0.766040 0.556811 -0.124517 0.744650 0.471887 -0.201359 0.729688 0.383760 -0.236538 0.730449 0.288221 -0.236407 0.798916 0.546726 -0.153199 0.821141 0.489128 -0.128119 0.842036 0.431223 -0.103658 0.858554 0.390560 -0.086028 0.862575 0.345873 -0.068522 0.861874 0.300369 -0.054512 0.834234 0.298255 -0.052382 0.673026 0.515510 -0.144223 0.692249 0.459529 -0.114276 0.711301 0.404771 -0.084365 0.669083 0.399533 -0.105066 0.629024 0.391632 -0.130298 0.590227 0.381335 -0.156391 0.600604 0.358051 -0.164824 0.772107 0.212186 -0.247178 0.809696 0.268357 -0.215660 0.830578 0.331371 -0.183705 0.814983 0.336444 -0.137725 0.794171 0.347972 -0.094576 0.777262 0.359528 -0.049530 0.788323 0.387638 -0.041400 0.688874 0.212053 -0.220224 0.697002 0.259191 -0.162477 0.715523 0.308131 -0.110796 0.754994 0.278856 -0.107493 0.796372 0.253031 -0.107260 0.838455 0.227893 -0.108180 0.844733 0.256548 -0.119901 0.697991 0.209746 -0.326613 
7.004000 0.814537 0.530952 -0.057434 0.784517 0.547850 -0.079171 0.802728 0.593480 -0.087872 0.771381 0.582284 -0.098926 0.765882 0.556923 -0.123394 0.745728 0.469740 -0.198157 0.726455 0.382647 -0.234917 0.728200 0.286952 -0.236030 0.800273 0.547368 -0.155268 0.821582 0.489268 -0.131374 0.841677 0.431422 -0.107445 0.857928 0.391221 -0.089913 0.862094 0.346261 -0.072648 0.861820 0.300786 -0.058297 0.834557 0.298860 -0.053572 0.675155 0.515510 -0.139692 0.692797 0.458625 -0.109882 0.710183 0.402088 -0.080793 0.667587 0.399299 -0.102286 0.626301 0.394060 -0.126550 0.587215 0.386546 -0.152819 0.597068 0.363184 -0.161585 0.770307 0.211240 -0.247857 0.808080 0.267139 -0.216671 0.829065 0.329658 -0.184339 0.813115 0.334474 -0.138374 0.792195 0.346098 -0.095341 0.777176 0.359002 -0.050185 0.788450 0.387656 -0.044701 0.687815 0.210013 -0.220492 0.695668 0.257444 -0.162869 0.713256 0.306949 -0.111751 0.752927 0.277795 -0.109252 0.794524 0.252833 -0.108826 0.836652 0.228220 -0.108839 0.842920 0.256664 -0.121018 0.695367 0.209576 -0.326966 
7.040000 0.823708 0.527080 -0.058629 0.792173 0.543441 -0.078546 0.809352 0.588979 -0.089097 0.777405 0.577414 -0.097819 0.770343 0.553155 -0.122987 0.743579 0.469695 -0.199762 0.730295 0.381212 -0.236368 0.729757 0.284967 -0.236716 0.800516 0.542817 -0.152182 0.823281 0.484348 -0.130559 0.844217 0.426126 -0.108455 0.861350 0.386126 -0.092014 0.863873 0.340210 -0.076386 0.863473 0.294475 -0.062486 0.836408 0.293812 -0.057188 0.674343 0.514369 -0.139006 0.692120 0.456973 -0.111200 0.710430 0.401311 -0.083116 0.667807 0.397209 -0.103805 0.627898 0.390557 -0.129418 0.589818 0.381784 -0.157154 0.600202 0.358412 -0.165261 0.769527 0.208086 -0.250380 0.808132 0.263681 -0.219851 0.829189 0.326204 -0.187122 0.815642 0.332319 -0.140352 0.793941 0.344977 -0.097895 0.781634 0.364487 -0.053299 0.790484 0.392797 -0.043194 0.688166 0.209251 -0.218592 0.697750 0.256898 -0.161793 0.717207 0.305600 -0.111293 0.756243 0.275905 -0.109144 0.797766 0.249889 -0.111587 0.839724 0.223665 -0.113463 0.845223 0.252143 -0.124891 0.690849 0.207745 -0.325183 
7.072000 0.825612 0.529258 -0.061078 0.792575 0.543964 -0.079918 0.804441 0.592096 -0.086040 0.774040 0.578038 -0.096569 0.767596 0.554000 -0.122536 0.742226 0.471054 -0.202861 0.726825 0.381442 -0.236122 0.726878 0.285143 -0.236402 0.799480 0.545523 -0.159110 0.822408 0.487547 -0.136824 0.843081 0.429772 -0.113628 0.859541 0.389767 -0.096165 0.861911 0.344976 -0.076979 0.860164 0.300090 -0.060100 0.832392 0.297672 -0.058072 0.672728 0.519378 -0.146587 0.689787 0.462636 -0.116761 0.708307 0.406978 -0.086680 0.665774 0.402340 -0.106827 0.625468 0.395470 -0.131043 0.586258 0.385876 -0.156539 0.596392 0.362440 -0.164776 0.767144 0.208353 -0.249621 0.805392 0.264139 -0.219581 0.824768 0.326978 -0.188798 0.811363 0.333412 -0.142297 0.791643 0.347741 -0.099373 0.778698 0.366410 -0.055226 0.792266 0.393393 -0.047094 0.687034 0.208997 -0.217980 0.695596 0.255926 -0.160404 0.713888 0.303959 -0.107822 0.755306 0.276984 -0.108036 0.798233 0.254021 -0.110774 0.841053 0.230284 -0.114542 0.845797 0.259341 -0.125971 0.688543 0.207274 -0.324587 
7.104000 0.824422 0.532287 -0.062909 0.791616 0.546441 -0.082485 0.802037 0.595140 -0.086041 0.772683 0.580318 -0.098247 0.766390 0.555573 -0.123247 0.744150 0.470064 -0.199371 0.727562 0.381691 -0.235824 0.727612 0.285094 -0.235835 0.800676 0.546385 -0.155461 0.822880 0.487674 -0.134382 0.843502 0.429580 -0.112575 0.859845 0.389439 -0.096313 0.863753 0.343703 -0.080507 0.862172 0.297941 -0.067076 0.835489 0.298047 -0.059165 0.675092 0.515177 -0.138239 0.693340 0.459294 -0.107677 0.709967 0.403888 -0.076146 0.667602 0.400982 -0.098246 0.628337 0.394176 -0.126359 0.590650 0.386697 -0.155871 0.597836 0.361899 -0.163164 0.768046 0.208560 -0.249871 0.806200 0.265196 -0.220886 0.825547 0.328597 -0.190547 0.812751 0.333348 -0.143732 0.792882 0.346692 -0.100233 0.779278 0.361349 -0.055151 0.792738 0.387580 -0.044792 0.687956 0.208856 -0.216539 0.698150 0.255132 -0.158885 0.718191 0.302800 -0.107037 0.758687 0.274733 -0.107512 0.801990 0.252867 -0.111080 0.845239 0.230675 -0.115899 0.848617 0.259846 -0.127827 0.687447 0.206492 -0.322324 
7.136000 0.830576 0.526439 -0.059935 0.795879 0.538777 -0.077369 0.804667 0.587500 -0.084134 0.774834 0.571380 -0.093038 0.767465 0.548232 -0.119053 0.742267 0.468210 -0.199243 0.726822 0.379945 -0.236015 0.727714 0.283579 -0.236870 0.801781 0.543787 -0.156876 0.824999 0.485837 -0.134174 0.845330 0.427525 -0.112299 0.861788 0.387357 -0.096429 0.864314 0.341597 -0.079805 0.861877 0.295660 -0.066988 0.834895 0.296364 -0.060195 0.677661 0.513026 -0.133367 0.697256 0.455077 -0.108766 0.714631 0.397698 -0.083761 0.671039 0.396524 -0.103096 0.629166 0.392630 -0.126972 0.589157 0.388383 -0.152294 0.597343 0.364714 -0.161841 0.768609 0.207490 -0.251399 0.806086 0.265161 -0.223055 0.827118 0.328620 -0.192784 0.814132 0.333341 -0.146017 0.794085 0.345603 -0.102196 0.779941 0.359823 -0.057016 0.795389 0.384739 -0.046207 0.689470 0.206558 -0.217517 0.698476 0.253528 -0.160519 0.717077 0.300965 -0.109185 0.758652 0.274479 -0.111078 0.802273 0.253123 -0.114420 0.845280 0.230502 -0.117860 0.849168 0.259559 -0.129702 0.685896 0.205772 -0.323518 
7.168000 0.834674 0.526462 -0.060530 0.798690 0.537464 -0.076169 0.804929 0.586613 -0.082712 0.775434 0.569312 -0.090481 0.768208 0.546622 -0.117076 0.742381 0.468352 -0.199600 0.726678 0.379981 -0.235273 0.725595 0.283800 -0.236268 0.801015 0.543668 -0.157488 0.823617 0.485605 -0.135677 0.843691 0.427866 -0.113506 0.859963 0.388293 -0.097281 0.863288 0.343246 -0.079788 0.863023 0.298325 -0.065253 0.835929 0.298136 -0.059635 0.676426 0.513609 -0.135719 0.694476 0.456286 -0.107473 0.712182 0.399897 -0.078479 0.669103 0.396715 -0.098085 0.628831 0.390681 -0.123412 0.589652 0.383751 -0.149935 0.598874 0.360341 -0.159242 0.765287 0.207123 -0.250800 0.803970 0.264292 -0.222737 0.825880 0.327848 -0.192944 0.813087 0.332950 -0.146054 0.793162 0.345136 -0.102394 0.778559 0.358905 -0.057472 0.794455 0.383270 -0.046030 0.685113 0.207541 -0.218033 0.695994 0.253706 -0.160655 0.716768 0.301475 -0.109826 0.757715 0.273900 -0.110288 0.801045 0.252252 -0.113011 0.844761 0.230946 -0.116818 0.849501 0.260010 -0.128628 0.684042 0.207027 -0.323726 
7.204000 0.832611 0.525291 -0.067080 0.797376 0.539722 -0.081626 0.808065 0.588080 -0.088507 0.776801 0.573729 -0.095282 0.767898 0.550945 -0.121193 0.736685 0.472363 -0.201022 0.725199 0.382787 -0.235683 0.725249 0.286364 -0.235586 0.798690 0.544765 -0.158356 0.822089 0.487130 -0.135473 0.842994 0.429244 -0.112732 0.859563 0.389326 -0.095558 0.863448 0.343651 -0.079559 0.862429 0.297518 -0.067466 0.836052 0.296814 -0.058938 0.673197 0.519490 -0.135716 0.691654 0.463769 -0.105353 0.708447 0.408050 -0.074871 0.664570 0.406616 -0.094437 0.624269 0.400184 -0.122197 0.586753 0.394062 -0.152166 0.596213 0.370268 -0.160164 0.765933 0.209917 -0.248829 0.804562 0.266939 -0.221004 0.826100 0.330212 -0.191662 0.812904 0.334199 -0.144863 0.792947 0.346436 -0.101199 0.778523 0.359548 -0.056208 0.791635 0.385586 -0.044951 0.685164 0.210036 -0.217077 0.696452 0.255478 -0.159316 0.717897 0.302996 -0.109116 0.758248 0.274741 -0.108779 0.801597 0.253344 -0.111628 0.844868 0.231239 -0.116365 0.847940 0.260469 -0.128291 0.685155 0.207881 -0.321863 
7.268000 0.841529 0.531810 -0.065079 0.804397 0.543764 -0.076910 0.812660 0.590821 -0.091404 0.781186 0.575339 -0.092330 0.775214 0.551273 -0.118140 0.751530 0.468392 -0.198053 0.731864 0.381783 -0.235811 0.732412 0.285918 -0.235767 0.803973 0.548285 -0.156567 0.825188 0.490227 -0.132889 0.843726 0.432201 -0.109360 0.858490 0.392135 -0.091929 0.862393 0.347151 -0.074363 0.861534 0.301985 -0.059879 0.834328 0.300820 -0.054629 0.680279 0.511726 -0.140341 0.695514 0.456301 -0.107195 0.709894 0.402174 -0.072306 0.667719 0.393241 -0.092605 0.630220 0.379652 -0.119967 0.594833 0.363893 -0.149399 0.602262 0.341300 -0.161763 0.773894 0.210372 -0.249200 0.808945 0.270128 -0.218937 0.826756 0.334941 -0.190180 0.813174 0.338318 -0.143478 0.793002 0.347393 -0.099319 0.779637 0.358979 -0.053484 0.792618 0.384773 -0.041418 0.694313 0.208221 -0.218692 0.699956 0.253348 -0.160201 0.714634 0.301262 -0.106207 0.757117 0.276266 -0.106430 0.801149 0.256118 -0.109472 0.845564 0.236181 -0.113736 0.849232 0.265591 -0.124962 0.692632 0.208102 -0.323325 
7.300000 0.842633 0.530600 -0.063472 0.804885 0.540712 -0.075061 0.810510 0.588420 -0.088805 0.779926 0.571286 -0.089946 0.773502 0.548107 -0.116435 0.747524 0.468383 -0.198699 0.731050 0.381123 -0.236043 0.732070 0.285428 -0.235931 0.801426 0.545683 -0.153851 0.823894 0.487839 -0.131121 0.843809 0.430288 -0.108268 0.859880 0.390733 -0.091565 0.862562 0.345691 -0.073595 0.861759 0.300785 -0.058146 0.834360 0.300162 -0.054223 0.676699 0.511527 -0.140411 0.692142 0.454397 -0.110430 0.707080 0.398428 -0.078772 0.666329 0.395394 -0.103521 0.628008 0.389669 -0.132169 0.590625 0.382751 -0.161772 0.598995 0.358251 -0.168680 0.773745 0.209973 -0.249423 0.808047 0.269905 -0.219294 0.825676 0.334779 -0.190140 0.812423 0.338743 -0.143358 0.793111 0.347794 -0.099031 0.780470 0.360402 -0.053059 0.791246 0.388455 -0.044378 0.693924 0.207932 -0.218233 0.698767 0.254562 -0.160709 0.712902 0.302780 -0.107341 0.755361 0.277769 -0.107357 0.799402 0.257379 -0.110394 0.843753 0.236658 -0.114074 0.848320 0.265884 -0.125263 0.693349 0.207283 -0.323759 
7.332000 0.834854 0.532051 -0.066435 0.797500 0.542960 -0.078554 0.802961 0.592092 -0.086339 0.772805 0.574805 -0.090893 0.766692 0.551755 -0.117389 0.743219 0.472333 -0.199459 0.727314 0.384770 -0.236232 0.730108 0.289170 -0.236624 0.798949 0.546593 -0.152021 0.821270 0.488591 -0.128601 0.842073 0.430400 -0.105582 0.858683 0.389834 -0.088808 0.861936 0.344115 -0.072646 0.860417 0.297992 -0.059925 0.833250 0.297069 -0.054042 0.671426 0.515361 -0.140718 0.689276 0.459734 -0.109407 0.706675 0.404799 -0.077056 0.664437 0.400323 -0.098557 0.626037 0.392162 -0.126794 0.589408 0.383129 -0.157196 0.596799 0.359201 -0.166853 0.772689 0.214167 -0.250745 0.808720 0.271772 -0.219498 0.827966 0.335337 -0.186883 0.814441 0.338315 -0.139908 0.792230 0.347078 -0.096604 0.778482 0.357870 -0.050518 0.790956 0.384749 -0.040382 0.692160 0.211539 -0.219024 0.699365 0.257526 -0.160667 0.715337 0.304225 -0.106540 0.756118 0.276500 -0.107256 0.799660 0.255245 -0.110779 0.843278 0.233526 -0.114605 0.847645 0.263110 -0.125039 0.692820 0.210547 -0.324249 
7.368000 0.830368 0.530798 -0.065764 0.794379 0.542989 -0.080497 0.802553 0.591528 -0.088955 0.772015 0.575402 -0.095100 0.764623 0.551932 -0.121017 0.737745 0.470662 -0.200598 0.726197 0.381457 -0.235635 0.728641 0.285350 -0.236179 0.797965 0.542759 -0.155526 0.823328 0.485725 -0.133394 0.845583 0.428028 -0.111242 0.862731 0.388095 -0.094525 0.864581 0.342615 -0.077123 0.862520 0.297042 -0.062464 0.835048 0.296719 -0.058236 0.668985 0.515206 -0.138978 0.687551 0.457272 -0.112666 0.706557 0.400351 -0.085575 0.664186 0.395344 -0.106462 0.623779 0.388429 -0.130878 0.585059 0.379861 -0.156624 0.595920 0.357080 -0.165632 0.770609 0.209767 -0.250295 0.807528 0.267587 -0.221456 0.827167 0.330993 -0.191442 0.814240 0.335078 -0.144537 0.794569 0.346779 -0.100938 0.782065 0.363403 -0.055900 0.792301 0.391212 -0.045936 0.690608 0.208242 -0.216829 0.699581 0.255211 -0.159657 0.717461 0.303340 -0.107275 0.758313 0.275697 -0.106917 0.802095 0.254108 -0.112116 0.845656 0.231694 -0.117367 0.848756 0.261139 -0.127723 0.689767 0.207324 -0.324228 
7.400000 0.824893 0.526828 -0.062968 0.791950 0.542593 -0.081093 0.804723 0.590752 -0.085964 0.773990 0.577531 -0.096471 0.767060 0.553886 -0.122315 0.740871 0.472745 -0.202229 0.726661 0.382634 -0.234668 0.729284 0.286149 -0.237007 0.799896 0.546710 -0.157845 0.823015 0.488773 -0.135836 0.843779 0.430836 -0.113875 0.860375 0.390930 -0.097586 0.864135 0.345552 -0.080815 0.864326 0.300113 -0.066563 0.837029 0.298991 -0.061596 0.672596 0.523673 -0.145149 0.689083 0.466380 -0.115928 0.706202 0.409529 -0.087066 0.664062 0.400541 -0.107012 0.623656 0.389502 -0.130494 0.584386 0.377267 -0.155217 0.596171 0.355666 -0.165867 0.770993 0.211050 -0.254138 0.807161 0.269257 -0.224417 0.824776 0.333081 -0.194295 0.813280 0.336499 -0.147016 0.793650 0.347629 -0.102975 0.780849 0.362217 -0.057512 0.790781 0.389878 -0.046853 0.693299 0.208059 -0.218527 0.700967 0.253645 -0.160411 0.717440 0.300914 -0.106523 0.759677 0.275518 -0.109444 0.803530 0.254989 -0.114645 0.847274 0.233790 -0.121365 0.850550 0.263477 -0.131939 0.687563 0.208305 -0.324028 
7.436000 0.822707 0.526186 -0.059027 0.791265 0.543551 -0.078359 0.808733 0.589503 -0.087818 0.776617 0.578700 -0.096836 0.771638 0.554091 -0.122193 0.749928 0.470271 -0.200880 0.732402 0.381544 -0.235416 0.735982 0.285131 -0.237096 0.802332 0.549282 -0.155377 0.823258 0.490782 -0.132640 0.842204 0.432532 -0.110972 0.857863 0.392483 -0.095458 0.862145 0.347032 -0.079309 0.861995 0.301654 -0.066021 0.835149 0.301370 -0.059217 0.676542 0.518486 -0.149363 0.695054 0.465656 -0.114023 0.713337 0.413755 -0.078086 0.671452 0.403724 -0.097542 0.632200 0.390837 -0.121427 0.593807 0.376906 -0.146401 0.601303 0.355958 -0.161319 0.778859 0.210825 -0.254123 0.811318 0.271228 -0.223693 0.824857 0.336068 -0.193469 0.811857 0.338674 -0.146457 0.791985 0.347929 -0.102129 0.779179 0.359733 -0.055851 0.791815 0.386320 -0.045122 0.701671 0.206267 -0.218312 0.705659 0.251635 -0.159905 0.718097 0.298815 -0.104677 0.760876 0.274470 -0.107504 0.805477 0.256199 -0.113561 0.850065 0.237124 -0.120656 0.851466 0.267321 -0.129727 0.692807 0.207392 -0.323211 
7.468000 0.826825 0.530983 -0.057737 0.794434 0.547859 -0.075884 0.811913 0.592748 -0.089276 0.779037 0.582181 -0.095341 0.774221 0.557223 -0.120291 0.751366 0.472471 -0.197576 0.734342 0.385009 -0.235258 0.737198 0.288809 -0.237036 0.798534 0.554345 -0.151629 0.819743 0.495916 -0.128667 0.839466 0.437592 -0.107078 0.855389 0.397028 -0.091647 0.861617 0.351615 -0.077419 0.862946 0.305690 -0.067174 0.837148 0.304803 -0.057800 0.674719 0.514999 -0.145901 0.693937 0.463278 -0.109492 0.712625 0.413076 -0.072033 0.672164 0.401782 -0.094314 0.636743 0.385101 -0.122947 0.602734 0.366326 -0.152495 0.606276 0.343456 -0.166011 0.780506 0.214595 -0.252782 0.812790 0.274669 -0.221347 0.825842 0.340079 -0.190775 0.811748 0.342662 -0.144013 0.791518 0.349872 -0.099939 0.778061 0.357989 -0.053454 0.791269 0.383040 -0.040230 0.702052 0.209943 -0.219789 0.706080 0.253377 -0.159854 0.718633 0.298594 -0.103190 0.762264 0.275592 -0.105326 0.807385 0.258334 -0.110355 0.853345 0.242573 -0.116471 0.853724 0.273090 -0.124854 0.695159 0.211181 -0.323997 
7.504000 0.818377 0.526131 -0.054013 0.786237 0.543817 -0.071728 0.805293 0.587579 -0.086019 0.771956 0.577952 -0.091192 0.766814 0.554300 -0.117352 0.746277 0.472985 -0.198400 0.729297 0.385644 -0.236175 0.731258 0.289585 -0.237676 0.800962 0.546481 -0.146915 0.822874 0.487516 -0.125745 0.842330 0.428569 -0.104745 0.857913 0.387888 -0.089474 0.860110 0.342150 -0.073465 0.859826 0.296770 -0.059355 0.832896 0.296734 -0.053305 0.673844 0.519044 -0.144384 0.689462 0.464539 -0.110250 0.704963 0.410845 -0.075716 0.664110 0.406244 -0.099773 0.627840 0.396416 -0.130829 0.593611 0.384294 -0.163031 0.597796 0.358652 -0.169598 0.773636 0.214342 -0.251169 0.808913 0.273362 -0.222216 0.828604 0.337709 -0.192919 0.813425 0.338654 -0.146422 0.791315 0.346573 -0.103100 0.774447 0.355856 -0.058120 0.785080 0.382587 -0.045936 0.693758 0.211627 -0.220812 0.701525 0.254985 -0.160939 0.717310 0.299596 -0.105315 0.759130 0.273420 -0.106394 0.803627 0.254750 -0.110374 0.848367 0.236460 -0.116209 0.850134 0.266854 -0.125385 0.694202 0.210806 -0.325639 
7.568000 0.828926 0.523655 -0.055196 0.796338 0.540120 -0.073335 0.812806 0.585844 -0.084968 0.780391 0.574428 -0.091952 0.775663 0.550245 -0.117782 0.755233 0.467429 -0.197921 0.736079 0.381466 -0.236388 0.736652 0.286435 -0.236493 0.806047 0.545277 -0.150564 0.826402 0.487570 -0.124652 0.844901 0.429584 -0.099929 0.859968 0.389313 -0.082440 0.861842 0.343724 -0.066650 0.860115 0.297962 -0.054702 0.832589 0.297533 -0.051739 0.680709 0.511152 -0.145467 0.695955 0.458086 -0.108996 0.709785 0.406208 -0.070432 0.669143 0.400859 -0.094955 0.632512 0.390796 -0.125261 0.597605 0.379871 -0.157098 0.603175 0.354709 -0.164411 0.778389 0.210905 -0.247829 0.811071 0.270094 -0.215336 0.832423 0.334359 -0.185104 0.817411 0.337816 -0.138790 0.794300 0.346661 -0.096332 0.776396 0.356832 -0.051768 0.789213 0.382169 -0.038766 0.697609 0.208704 -0.221865 0.707114 0.255133 -0.164738 0.720463 0.302533 -0.110105 0.760873 0.274787 -0.107134 0.804972 0.254302 -0.108664 0.849151 0.234231 -0.112335 0.852643 0.264256 -0.121555 0.698967 0.209843 -0.326460 
7.604000 0.818845 0.523533 -0.050491 0.790004 0.543513 -0.071236 0.809132 0.589596 -0.074013 0.778047 0.580512 -0.087522 0.772761 0.556742 -0.113716 0.750890 0.474953 -0.194785 0.735926 0.388009 -0.234394 0.742395 0.292171 -0.238508 0.802169 0.552346 -0.146903 0.822870 0.494090 -0.122828 0.842087 0.435858 -0.099459 0.857751 0.395435 -0.082619 0.860905 0.349443 -0.068279 0.861938 0.303353 -0.056863 0.834785 0.298470 -0.056950 0.677486 0.516616 -0.138003 0.694538 0.461057 -0.105882 0.711476 0.406309 -0.072796 0.669928 0.399940 -0.095088 0.632075 0.390085 -0.123267 0.595663 0.378694 -0.153266 0.603391 0.355716 -0.164702 0.788025 0.219533 -0.254851 0.819332 0.279084 -0.221778 0.832925 0.343401 -0.188390 0.818112 0.345103 -0.141714 0.792998 0.352056 -0.099833 0.775020 0.362832 -0.055024 0.787688 0.386180 -0.038493 0.708573 0.212064 -0.224287 0.709506 0.257983 -0.166050 0.718588 0.305458 -0.110695 0.760810 0.280033 -0.113220 0.804323 0.258501 -0.116735 0.848036 0.236624 -0.120370 0.856034 0.266386 -0.127084 0.707543 0.214846 -0.328635 
7.636000 0.807840 0.529348 -0.060369 0.778796 0.549737 -0.080387 0.800481 0.594401 -0.087135 0.768078 0.586450 -0.097835 0.763560 0.561718 -0.122722 0.745698 0.477387 -0.199243 0.730028 0.389239 -0.235116 0.735237 0.293790 -0.236905 0.799813 0.550938 -0.147017 0.821533 0.493213 -0.122053 0.841102 0.434721 -0.098287 0.856071 0.393715 -0.081125 0.858713 0.348214 -0.065167 0.858116 0.302332 -0.052583 0.830676 0.298580 -0.052515 0.671615 0.525857 -0.147195 0.689225 0.470844 -0.114893 0.707281 0.416534 -0.082620 0.666010 0.409928 -0.104847 0.627015 0.399959 -0.131242 0.590044 0.387114 -0.158849 0.598682 0.363288 -0.167649 0.780042 0.219965 -0.249555 0.814148 0.278460 -0.217690 0.832971 0.342756 -0.186867 0.817325 0.342795 -0.140552 0.792908 0.348569 -0.098693 0.771388 0.355561 -0.055417 0.783716 0.380827 -0.041792 0.698878 0.214941 -0.222221 0.702732 0.260954 -0.163879 0.713998 0.307800 -0.108591 0.754205 0.279284 -0.109008 0.797078 0.256784 -0.111448 0.840303 0.234534 -0.114840 0.849022 0.264019 -0.122385 0.704414 0.215352 -0.327855 
7.672000 0.812570 0.538907 -0.058860 0.782862 0.557071 -0.080009 0.802161 0.602385 -0.087994 0.770409 0.592333 -0.098960 0.766541 0.566436 -0.123100 0.749568 0.477506 -0.196188 0.736792 0.390108 -0.235486 0.737583 0.294209 -0.235565 0.798220 0.555160 -0.145562 0.819378 0.496485 -0.122395 0.839534 0.438044 -0.099775 0.855855 0.397314 -0.083343 0.860682 0.351557 -0.068626 0.860270 0.305234 -0.057603 0.833362 0.300494 -0.053109 0.673223 0.519508 -0.143458 0.691557 0.463509 -0.113229 0.709582 0.408558 -0.082013 0.669194 0.402465 -0.105916 0.631368 0.394037 -0.133528 0.594313 0.384051 -0.162245 0.605290 0.360759 -0.169705 0.779149 0.218294 -0.247064 0.814379 0.276625 -0.215744 0.833219 0.340683 -0.185087 0.817185 0.342301 -0.138924 0.792534 0.350350 -0.097234 0.774337 0.361983 -0.052292 0.785959 0.387902 -0.039136 0.697600 0.217378 -0.219378 0.703013 0.262733 -0.160712 0.716446 0.309263 -0.104564 0.755796 0.279894 -0.104880 0.797949 0.255734 -0.109306 0.840534 0.231806 -0.114626 0.849570 0.261251 -0.120917 0.702851 0.215230 -0.324835 
7.704000 0.814178 0.527315 -0.050199 0.786857 0.548056 -0.072203 0.806821 0.593806 -0.073156 0.776426 0.585380 -0.088566 0.771730 0.561623 -0.114969 0.752639 0.479269 -0.196581 0.738020 0.392399 -0.236367 0.739168 0.296277 -0.237587 0.804144 0.555993 -0.149280 0.821674 0.496399 -0.126046 0.838496 0.437602 -0.101982 0.851834 0.396443 -0.084228 0.856517 0.351928 -0.066445 0.856444 0.307041 -0.051578 0.829245 0.302271 -0.052929 0.679414 0.520822 -0.138929 0.695307 0.461032 -0.114558 0.711107 0.401649 -0.089418 0.670156 0.391067 -0.111122 0.631405 0.379524 -0.136533 0.593514 0.367410 -0.163007 0.605737 0.344980 -0.171052 0.780850 0.220334 -0.248827 0.815168 0.278583 -0.217135 0.834546 0.342645 -0.187993 0.816904 0.341695 -0.142443 0.791800 0.346808 -0.101394 0.771168 0.353499 -0.057542 0.782983 0.377546 -0.041417 0.701639 0.218260 -0.223237 0.704485 0.260040 -0.162086 0.712958 0.302478 -0.102438 0.754393 0.276028 -0.104527 0.797660 0.254422 -0.109270 0.841564 0.233918 -0.115350 0.850861 0.263825 -0.119680 0.704018 0.218770 -0.327615 
7.740000 0.825460 0.535647 -0.058478 0.793522 0.554338 -0.075532 0.813006 0.598572 -0.087859 0.779609 0.589475 -0.093473 0.771944 0.565351 -0.118298 0.744504 0.482282 -0.193414 0.731567 0.395362 -0.233701 0.734564 0.299444 -0.235691 0.801930 0.555597 -0.144882 0.821860 0.497075 -0.120478 0.840376 0.438310 -0.097265 0.854970 0.397124 -0.080497 0.859639 0.351626 -0.065911 0.860125 0.305398 -0.055518 0.832861 0.303664 -0.051825 0.677478 0.522769 -0.126590 0.694845 0.462332 -0.105096 0.711867 0.402408 -0.083008 0.669222 0.397834 -0.103616 0.629193 0.391062 -0.128794 0.591272 0.382337 -0.156853 0.602360 0.359793 -0.166269 0.777989 0.224437 -0.246288 0.814251 0.281989 -0.215671 0.836813 0.345207 -0.185641 0.818844 0.344616 -0.140174 0.793711 0.349622 -0.099136 0.775079 0.354501 -0.054171 0.784756 0.380079 -0.039037 0.696031 0.221285 -0.222409 0.703857 0.261921 -0.160595 0.719494 0.304712 -0.103162 0.760019 0.277037 -0.102253 0.802149 0.252862 -0.103928 0.844824 0.229192 -0.106887 0.852804 0.258602 -0.114841 0.703694 0.221415 -0.326891 
7.772000 0.827582 0.535354 -0.059636 0.794486 0.554266 -0.074082 0.813094 0.598399 -0.088039 0.779273 0.589534 -0.091010 0.772378 0.565494 -0.116327 0.746332 0.482801 -0.193644 0.727320 0.396871 -0.232739 0.732378 0.301697 -0.235647 0.801364 0.558168 -0.146367 0.820236 0.500520 -0.119111 0.838185 0.442550 -0.093496 0.852543 0.402040 -0.075340 0.858200 0.356286 -0.062471 0.859445 0.309942 -0.054233 0.832603 0.304030 -0.053854 0.676875 0.523902 -0.131249 0.693791 0.464454 -0.106636 0.710127 0.405431 -0.080601 0.667702 0.398672 -0.100667 0.627586 0.390472 -0.124865 0.589369 0.381252 -0.151260 0.601072 0.359149 -0.161056 0.777418 0.227950 -0.247057 0.814102 0.285125 -0.215703 0.837491 0.347546 -0.183067 0.819539 0.347430 -0.137576 0.793040 0.353597 -0.096902 0.772120 0.362304 -0.053246 0.783247 0.383380 -0.032982 0.694633 0.222615 -0.223888 0.702848 0.264661 -0.162513 0.719720 0.309442 -0.107071 0.760141 0.281317 -0.107062 0.802406 0.257412 -0.109387 0.845165 0.234085 -0.112383 0.854622 0.263411 -0.119136 0.704546 0.224401 -0.328345 
7.804000 0.828487 0.531606 -0.060943 0.796238 0.551646 -0.075804 0.815061 0.597275 -0.083557 0.781734 0.588475 -0.090061 0.774215 0.564653 -0.115410 0.745797 0.482670 -0.192684 0.729415 0.395940 -0.232747 0.734020 0.300029 -0.235731 0.801999 0.557747 -0.145103 0.820779 0.500172 -0.117795 0.837824 0.441941 -0.092758 0.851170 0.401151 -0.075106 0.856079 0.355973 -0.060114 0.856885 0.310107 -0.050880 0.830799 0.301665 -0.052969 0.677489 0.524228 -0.128534 0.695594 0.463874 -0.107569 0.713290 0.404327 -0.086065 0.670323 0.396509 -0.104628 0.629049 0.387177 -0.126161 0.589890 0.375767 -0.150411 0.601974 0.354400 -0.161099 0.779241 0.226270 -0.246383 0.814691 0.283584 -0.214037 0.836097 0.346566 -0.181319 0.817819 0.346513 -0.135981 0.791415 0.352068 -0.095336 0.770250 0.360541 -0.051891 0.782086 0.382122 -0.032563 0.696325 0.220855 -0.224926 0.702395 0.262391 -0.163381 0.717273 0.306777 -0.107722 0.758374 0.280079 -0.107005 0.800746 0.256327 -0.108872 0.843725 0.233455 -0.111809 0.854426 0.262394 -0.118528 0.705847 0.222765 -0.328718 
7.840000 0.829627 0.538430 -0.057031 0.795701 0.555073 -0.072342 0.812026 0.599560 -0.088004 0.778719 0.588906 -0.090779 0.773292 0.564688 -0.116370 0.750094 0.481552 -0.194949 0.734207 0.395042 -0.235007 0.737572 0.299080 -0.238773 0.802058 0.555963 -0.143570 0.819778 0.496678 -0.119154 0.837202 0.437471 -0.095259 0.851097 0.395961 -0.077690 0.856565 0.351160 -0.061492 0.858391 0.305497 -0.048573 0.832118 0.297572 -0.050778 0.675686 0.525679 -0.139932 0.694522 0.468790 -0.111504 0.713855 0.412355 -0.083500 0.672467 0.400780 -0.103081 0.632863 0.387142 -0.125357 0.593856 0.372277 -0.148169 0.606582 0.350636 -0.157495 0.781435 0.224348 -0.249801 0.816410 0.279349 -0.213821 0.837063 0.339544 -0.178294 0.817579 0.338374 -0.133536 0.790376 0.346592 -0.093503 0.767738 0.359711 -0.051724 0.781901 0.381063 -0.033628 0.699951 0.220229 -0.228697 0.702341 0.260783 -0.166188 0.713445 0.303985 -0.107434 0.755027 0.277414 -0.107615 0.797935 0.254583 -0.110440 0.841581 0.232516 -0.114418 0.852367 0.261778 -0.119400 0.709665 0.223943 -0.333225 
7.872000 0.831396 0.537044 -0.056906 0.798491 0.546104 -0.079169 0.805330 0.594417 -0.088525 0.777620 0.575934 -0.099738 0.767271 0.551057 -0.123710 0.732657 0.464315 -0.195293 0.718383 0.377001 -0.234060 0.723843 0.281454 -0.238157 0.793310 0.540182 -0.160842 0.819050 0.483986 -0.136890 0.842828 0.427690 -0.112443 0.861242 0.388598 -0.094411 0.868080 0.344596 -0.075919 0.873313 0.300368 -0.059104 0.846446 0.296182 -0.054975 0.676382 0.495852 -0.114588 0.690617 0.436006 -0.088464 0.706091 0.376183 -0.061870 0.718340 0.333073 -0.045279 0.732748 0.290092 -0.031871 0.746458 0.246917 -0.019642 0.740834 0.237403 -0.044044 0.769326 0.207561 -0.248499 0.804244 0.264619 -0.217347 0.827240 0.325920 -0.186858 0.814744 0.330097 -0.139906 0.796973 0.340845 -0.096306 0.783747 0.357849 -0.052351 0.793929 0.386713 -0.045698 0.687091 0.202615 -0.227138 0.684577 0.259887 -0.181426 0.688755 0.319056 -0.141934 0.729029 0.292503 -0.131508 0.769411 0.266504 -0.122536 0.809652 0.239276 -0.112471 0.837189 0.252156 -0.121092 0.702637 0.205753 -0.332106 
7.904000 0.831697 0.541357 -0.057009 0.799183 0.548942 -0.080367 0.806312 0.596501 -0.092675 0.778822 0.577274 -0.103196 0.768057 0.552217 -0.126865 0.733315 0.464636 -0.197808 0.720033 0.376208 -0.235406 0.724783 0.280216 -0.240540 0.796232 0.539520 -0.164011 0.821645 0.482863 -0.141015 0.845161 0.426374 -0.117355 0.863830 0.387620 -0.099435 0.869170 0.342942 -0.080772 0.872165 0.298344 -0.063418 0.846181 0.292639 -0.056119 0.680575 0.499490 -0.116763 0.693752 0.438761 -0.092790 0.708632 0.378797 -0.066866 0.719219 0.335826 -0.049600 0.733598 0.294046 -0.033029 0.748081 0.252413 -0.016672 0.747397 0.241639 -0.041184 0.769972 0.205943 -0.251509 0.805126 0.262361 -0.219768 0.826745 0.323919 -0.190021 0.814847 0.330415 -0.143550 0.797580 0.342706 -0.099801 0.787519 0.361850 -0.055574 0.795280 0.390599 -0.046405 0.687744 0.201554 -0.230876 0.685278 0.258595 -0.184454 0.689797 0.318194 -0.143989 0.729850 0.291252 -0.132300 0.771431 0.266398 -0.123561 0.814122 0.243350 -0.115741 0.841998 0.254636 -0.125939 0.702502 0.205136 -0.336000 
7.968000 0.829961 0.556975 -0.056330 0.796223 0.562241 -0.078558 0.803909 0.607057 -0.098433 0.775199 0.587595 -0.104189 0.766805 0.561483 -0.127628 0.737468 0.470757 -0.197067 0.721152 0.382169 -0.234301 0.721757 0.285223 -0.241947 0.796655 0.547307 -0.157619 0.824650 0.489992 -0.140452 0.849036 0.432301 -0.122619 0.868121 0.392746 -0.109048 0.870915 0.346678 -0.092496 0.869641 0.301196 -0.076945 0.842826 0.302035 -0.069244 0.673835 0.511395 -0.127929 0.689425 0.451663 -0.103019 0.707676 0.393217 -0.077053 0.722594 0.352321 -0.057716 0.742764 0.313364 -0.040368 0.763770 0.275138 -0.022399 0.778026 0.261428 -0.040475 0.763430 0.209559 -0.257732 0.799003 0.265814 -0.226499 0.818065 0.328817 -0.196669 0.810907 0.341410 -0.150718 0.795625 0.359056 -0.107654 0.789230 0.382057 -0.064207 0.791825 0.409336 -0.049322 0.683447 0.207494 -0.231885 0.682344 0.260874 -0.181895 0.688752 0.314865 -0.135936 0.732223 0.291502 -0.130223 0.777278 0.272484 -0.128676 0.824655 0.259999 -0.131599 0.854609 0.268381 -0.140855 0.689690 0.211551 -0.335869 
8.000000 0.828904 0.557804 -0.054904 0.794081 0.561286 -0.075748 0.799745 0.605413 -0.097836 0.771320 0.585072 -0.101391 0.764365 0.559030 -0.125195 0.739329 0.469062 -0.196597 0.723865 0.380572 -0.232705 0.724753 0.284193 -0.241310 0.794422 0.548292 -0.157156 0.823887 0.491530 -0.140054 0.849809 0.434444 -0.122109 0.869983 0.395256 -0.108566 0.873497 0.349065 -0.093684 0.873706 0.303482 -0.079245 0.846693 0.303116 -0.072370 0.672644 0.510276 -0.131185 0.688778 0.451871 -0.103476 0.707808 0.394536 -0.075936 0.723902 0.354712 -0.055640 0.744578 0.316076 -0.039065 0.765826 0.277870 -0.022622 0.782036 0.264520 -0.039271 0.767170 0.209549 -0.259234 0.801141 0.266993 -0.227660 0.817617 0.330979 -0.195996 0.811852 0.345271 -0.150042 0.796781 0.362540 -0.106774 0.789967 0.385438 -0.063007 0.790855 0.411529 -0.045704 0.687124 0.206179 -0.229437 0.685978 0.260005 -0.179564 0.692890 0.314800 -0.133939 0.737092 0.292421 -0.129351 0.782567 0.273974 -0.129069 0.830071 0.262263 -0.133250 0.859649 0.270284 -0.144062 0.689432 0.210808 -0.334444 
8.068000 0.828025 0.558917 -0.060791 0.791512 0.562807 -0.078468 0.794220 0.608415 -0.098193 0.766016 0.587607 -0.100829 0.760492 0.561042 -0.124682 0.739412 0.469133 -0.196304 0.722841 0.380979 -0.233220 0.725090 0.284640 -0.240558 0.791631 0.551208 -0.158672 0.820770 0.494455 -0.141681 0.847555 0.437964 -0.124341 0.868948 0.399216 -0.111166 0.873623 0.352763 -0.097714 0.875104 0.306849 -0.083947 0.848542 0.306900 -0.076032 0.668788 0.509396 -0.135308 0.686907 0.451667 -0.107735 0.707055 0.395063 -0.078482 0.722774 0.356030 -0.055912 0.742441 0.317515 -0.038729 0.762648 0.279407 -0.021832 0.780149 0.267800 -0.038494 0.768571 0.210853 -0.258635 0.801264 0.269087 -0.226784 0.817536 0.333551 -0.194028 0.812439 0.347487 -0.147790 0.797521 0.363922 -0.103788 0.789283 0.386697 -0.060505 0.787544 0.411698 -0.041901 0.688383 0.205867 -0.229714 0.686513 0.258002 -0.178445 0.694267 0.312331 -0.132979 0.738574 0.291053 -0.127569 0.784552 0.274963 -0.129095 0.832657 0.263934 -0.134937 0.862753 0.270110 -0.145478 0.689921 0.211296 -0.332993 
8.100000 0.832976 0.564402 -0.064811 0.795284 0.566419 -0.080138 0.795183 0.611328 -0.101619 0.767607 0.589556 -0.101561 0.761151 0.562862 -0.124882 0.736914 0.470816 -0.194815 0.719409 0.381539 -0.229140 0.725418 0.285281 -0.239407 0.790532 0.552629 -0.157406 0.820177 0.496479 -0.139411 0.846958 0.440106 -0.121861 0.867992 0.401253 -0.109000 0.874497 0.355718 -0.094147 0.876915 0.310051 -0.081310 0.849723 0.307979 -0.075958 0.668155 0.516332 -0.135186 0.687064 0.458085 -0.109521 0.707943 0.401387 -0.081605 0.723032 0.361317 -0.060299 0.743222 0.323625 -0.041718 0.764178 0.286608 -0.023330 0.778157 0.276887 -0.044043 0.771583 0.213595 -0.259857 0.802938 0.272291 -0.227099 0.815638 0.336230 -0.194460 0.809502 0.349596 -0.148231 0.796735 0.365307 -0.103869 0.792446 0.384651 -0.059191 0.789134 0.409853 -0.041356 0.691942 0.204883 -0.229933 0.688812 0.256897 -0.178681 0.693988 0.311242 -0.133098 0.739620 0.291592 -0.128495 0.785904 0.275855 -0.128453 0.833996 0.265061 -0.131538 0.863250 0.269624 -0.144819 0.691808 0.213217 -0.333690 
8.136000 0.829432 0.577589 -0.058881 0.791831 0.574542 -0.074235 0.790347 0.613174 -0.105430 0.763610 0.590969 -0.100228 0.757792 0.564518 -0.123767 0.737090 0.473047 -0.193902 0.723744 0.384671 -0.231420 0.727933 0.289258 -0.246769 0.787456 0.556533 -0.156838 0.817040 0.499656 -0.140767 0.843859 0.442428 -0.124618 0.864315 0.402536 -0.112803 0.870076 0.356765 -0.098636 0.871187 0.310755 -0.086443 0.843863 0.309696 -0.081622 0.668383 0.507733 -0.125280 0.688658 0.448241 -0.103206 0.711133 0.389925 -0.079935 0.728028 0.348624 -0.063054 0.748818 0.308885 -0.049162 0.770359 0.269814 -0.034773 0.789621 0.257708 -0.048922 0.772610 0.217805 -0.271647 0.801110 0.273321 -0.232888 0.811016 0.334220 -0.193605 0.804738 0.349273 -0.147737 0.794720 0.366186 -0.103034 0.791188 0.385579 -0.058114 0.789527 0.411547 -0.041061 0.692502 0.209396 -0.240443 0.685913 0.259388 -0.186578 0.688818 0.312999 -0.139726 0.733243 0.292110 -0.133295 0.778708 0.275333 -0.131494 0.826132 0.261777 -0.132399 0.855065 0.264109 -0.146397 0.694165 0.222532 -0.344161 
8.168000 0.828742 0.575493 -0.059252 0.791132 0.574799 -0.074840 0.792590 0.612800 -0.106580 0.764321 0.592631 -0.101140 0.757461 0.566059 -0.124031 0.733339 0.474630 -0.191478 0.722730 0.385971 -0.229382 0.731687 0.291316 -0.248143 0.781614 0.560729 -0.156100 0.812362 0.504300 -0.140515 0.840752 0.447635 -0.125972 0.862520 0.408317 -0.115761 0.873133 0.363389 -0.105208 0.880001 0.318016 -0.095425 0.853631 0.316625 -0.087631 0.671170 0.503042 -0.114155 0.691336 0.441947 -0.096958 0.713825 0.382201 -0.078359 0.732298 0.340821 -0.063966 0.754357 0.301026 -0.053938 0.777231 0.262177 -0.043760 0.799172 0.265597 -0.059100 0.779361 0.222525 -0.275062 0.805403 0.277605 -0.234571 0.813028 0.337470 -0.194107 0.806014 0.350268 -0.147450 0.796564 0.365715 -0.102654 0.791097 0.381650 -0.057032 0.792476 0.410583 -0.045055 0.699667 0.209805 -0.246104 0.690367 0.256835 -0.190070 0.688809 0.307875 -0.139845 0.733355 0.287407 -0.132481 0.780774 0.275936 -0.132382 0.829011 0.264786 -0.134321 0.857705 0.264076 -0.147615 0.703099 0.227600 -0.349499 
8.204000 0.827473 0.572250 -0.062275 0.789123 0.572410 -0.075963 0.788084 0.613801 -0.103384 0.760485 0.592527 -0.098871 0.756506 0.565435 -0.121882 0.740004 0.471889 -0.189479 0.727901 0.385120 -0.232457 0.726796 0.288267 -0.242937 0.782700 0.558444 -0.148088 0.814699 0.501821 -0.135985 0.844516 0.445237 -0.125064 0.867527 0.406203 -0.117904 0.880251 0.360502 -0.110502 0.885226 0.314000 -0.105601 0.862947 0.315966 -0.089515 0.667042 0.504084 -0.124251 0.690333 0.446505 -0.100072 0.715374 0.389912 -0.076498 0.734012 0.348528 -0.061869 0.758162 0.309710 -0.050778 0.783159 0.271668 -0.040043 0.807693 0.272872 -0.051033 0.767538 0.212761 -0.261441 0.799917 0.268684 -0.226588 0.815590 0.331119 -0.191693 0.810084 0.346904 -0.145824 0.801154 0.364542 -0.101423 0.796486 0.386130 -0.057404 0.794964 0.413615 -0.042723 0.687872 0.210539 -0.233794 0.683265 0.262076 -0.182090 0.687118 0.314685 -0.135572 0.731482 0.293502 -0.129093 0.776869 0.276365 -0.127674 0.823752 0.260862 -0.129181 0.853475 0.255042 -0.140343 0.693190 0.217581 -0.338496 
8.236000 0.830773 0.579694 -0.063970 0.792669 0.577120 -0.078091 0.789512 0.617934 -0.106164 0.763338 0.594924 -0.101620 0.758138 0.568007 -0.124623 0.739361 0.475099 -0.192611 0.724127 0.388038 -0.233855 0.724600 0.291171 -0.243950 0.788925 0.558642 -0.151239 0.819103 0.501238 -0.137845 0.846513 0.443603 -0.126089 0.868169 0.404151 -0.118256 0.879248 0.358455 -0.109897 0.882762 0.311752 -0.105340 0.860162 0.314170 -0.089753 0.670499 0.511431 -0.125675 0.691613 0.452608 -0.102505 0.714989 0.394524 -0.079734 0.731058 0.352471 -0.064523 0.753661 0.311957 -0.056392 0.777290 0.271977 -0.048964 0.803520 0.269928 -0.054633 0.766583 0.216056 -0.261886 0.798611 0.271883 -0.226669 0.815299 0.333075 -0.192599 0.808809 0.346841 -0.146540 0.800284 0.364862 -0.102328 0.796337 0.385178 -0.058004 0.796074 0.412038 -0.042564 0.686455 0.213102 -0.234875 0.681373 0.265499 -0.183799 0.684235 0.319656 -0.138385 0.727366 0.296321 -0.130292 0.772447 0.278425 -0.127359 0.818443 0.260472 -0.128187 0.847661 0.252147 -0.138820 0.692242 0.219884 -0.339076 
8.268000 0.832106 0.578481 -0.064223 0.793729 0.575561 -0.077517 0.787966 0.618459 -0.101980 0.762820 0.594129 -0.098752 0.759213 0.566728 -0.121544 0.744430 0.472144 -0.188675 0.729000 0.386820 -0.233221 0.728295 0.289982 -0.240432 0.787433 0.558669 -0.147777 0.819914 0.501962 -0.136495 0.850421 0.445353 -0.126521 0.874056 0.406429 -0.119831 0.890413 0.362209 -0.112636 0.902047 0.317144 -0.106842 0.880371 0.315259 -0.090438 0.671319 0.505255 -0.124022 0.695703 0.448595 -0.099286 0.721842 0.393186 -0.074737 0.741630 0.352941 -0.060151 0.765766 0.314155 -0.051189 0.790348 0.275704 -0.043528 0.815626 0.282959 -0.048879 0.768579 0.213805 -0.257569 0.802180 0.268880 -0.222805 0.822632 0.329046 -0.188491 0.818225 0.343662 -0.142428 0.811681 0.361745 -0.097642 0.808308 0.382780 -0.053652 0.803334 0.410824 -0.040871 0.690127 0.212368 -0.229059 0.685424 0.265472 -0.178493 0.687784 0.320574 -0.134021 0.731218 0.297952 -0.126316 0.775697 0.278644 -0.123508 0.821843 0.261762 -0.122704 0.851314 0.255715 -0.133909 0.694182 0.217262 -0.334410 
8.304000 0.821084 0.574871 -0.060845 0.784352 0.572932 -0.078308 0.779392 0.618869 -0.096466 0.755185 0.593585 -0.099545 0.750259 0.565918 -0.121905 0.733941 0.470575 -0.187923 0.727835 0.384552 -0.233809 0.726417 0.287359 -0.242633 0.782552 0.556084 -0.152513 0.810870 0.497615 -0.138819 0.837681 0.438855 -0.126771 0.868659 0.404673 -0.135644 0.892980 0.364376 -0.145682 0.915368 0.323945 -0.156492 0.899787 0.310043 -0.139230 0.666285 0.505127 -0.117440 0.691938 0.446442 -0.099591 0.719352 0.389151 -0.081831 0.741163 0.350037 -0.068312 0.766536 0.311637 -0.059760 0.791981 0.273363 -0.051213 0.817996 0.279642 -0.050490 0.765863 0.210356 -0.258619 0.799681 0.261532 -0.219532 0.820980 0.317929 -0.182346 0.819399 0.333351 -0.136285 0.816792 0.354919 -0.093505 0.809183 0.378039 -0.051572 0.798765 0.406336 -0.043093 0.686863 0.210516 -0.234742 0.679599 0.264038 -0.184892 0.676767 0.318444 -0.137785 0.717733 0.292735 -0.128987 0.761506 0.273118 -0.121760 0.806683 0.254871 -0.115975 0.837659 0.252341 -0.123071 0.697140 0.216236 -0.339776 
8.336000 0.829715 0.585418 -0.065200 0.792126 0.575920 -0.077703 0.775859 0.619629 -0.095113 0.756902 0.590032 -0.095109 0.752810 0.563375 -0.118982 0.739715 0.471033 -0.191012 0.721871 0.384500 -0.230729 0.717872 0.288673 -0.242857 0.789111 0.555431 -0.155839 0.814040 0.495794 -0.139927 0.837534 0.435988 -0.125125 0.869282 0.402727 -0.135776 0.894400 0.363336 -0.146737 0.917304 0.323622 -0.158530 0.900225 0.308511 -0.143735 0.670952 0.509728 -0.126688 0.695698 0.450821 -0.108644 0.723282 0.393567 -0.088483 0.742911 0.354082 -0.072613 0.768467 0.315751 -0.060007 0.795307 0.278969 -0.048787 0.820934 0.286146 -0.052013 0.755233 0.212066 -0.263853 0.792581 0.258998 -0.221363 0.816081 0.312179 -0.179074 0.820159 0.331159 -0.134562 0.819988 0.356060 -0.093347 0.813541 0.383141 -0.052659 0.798195 0.407778 -0.040846 0.676197 0.212681 -0.235464 0.673677 0.264925 -0.183240 0.675797 0.318414 -0.134069 0.717156 0.292475 -0.127592 0.760590 0.271890 -0.120843 0.804984 0.252603 -0.115506 0.835796 0.249838 -0.121736 0.685092 0.222483 -0.341802 
8.372000 0.827490 0.587675 -0.067917 0.790028 0.576715 -0.079538 0.771381 0.619855 -0.096119 0.753657 0.589510 -0.095895 0.750906 0.562768 -0.119827 0.740789 0.470159 -0.191876 0.727814 0.382222 -0.231608 0.726539 0.285426 -0.240920 0.785454 0.556351 -0.153049 0.812079 0.497429 -0.137664 0.836536 0.438041 -0.124051 0.868999 0.406183 -0.136325 0.896036 0.368462 -0.149372 0.921161 0.330503 -0.163614 0.905263 0.313162 -0.150025 0.667458 0.506656 -0.130438 0.694113 0.449817 -0.108670 0.722607 0.393976 -0.087259 0.743269 0.354957 -0.071272 0.768843 0.317281 -0.059807 0.795132 0.280258 -0.048535 0.820669 0.287693 -0.051774 0.766472 0.209381 -0.259867 0.799877 0.258857 -0.217629 0.819079 0.314232 -0.175763 0.821088 0.334128 -0.131346 0.820829 0.359730 -0.090399 0.813300 0.387164 -0.050499 0.796312 0.410548 -0.038346 0.686527 0.208823 -0.232004 0.679925 0.263438 -0.182773 0.678658 0.319084 -0.136666 0.719812 0.293849 -0.127959 0.762622 0.272839 -0.120154 0.806569 0.252538 -0.112131 0.837056 0.246981 -0.118660 0.693775 0.215812 -0.338144 
8.404000 0.827058 0.586657 -0.065649 0.788803 0.578552 -0.076995 0.779889 0.614874 -0.109682 0.756479 0.590208 -0.100738 0.753697 0.562936 -0.123718 0.740205 0.469016 -0.191767 0.729210 0.382183 -0.234644 0.727295 0.285202 -0.242281 0.782445 0.555138 -0.148935 0.808278 0.495209 -0.137180 0.832968 0.435668 -0.127062 0.865698 0.404996 -0.140634 0.893472 0.368436 -0.154142 0.920554 0.332294 -0.167474 0.905641 0.315273 -0.152660 0.662839 0.503490 -0.132164 0.689300 0.446698 -0.110395 0.718302 0.392337 -0.088202 0.740341 0.354326 -0.071883 0.766687 0.318068 -0.059455 0.795949 0.284022 -0.047460 0.821555 0.290486 -0.052018 0.766812 0.208333 -0.257773 0.798523 0.258067 -0.214363 0.817754 0.313315 -0.172184 0.819587 0.334151 -0.127981 0.818376 0.361377 -0.088205 0.810173 0.390097 -0.049599 0.790598 0.411698 -0.038244 0.686487 0.209004 -0.233929 0.677285 0.262992 -0.184421 0.674011 0.317576 -0.137408 0.715442 0.292727 -0.127543 0.758638 0.272359 -0.118339 0.803091 0.252831 -0.110552 0.833176 0.244411 -0.116357 0.699495 0.213649 -0.339096 
8.472000 0.832868 0.590134 -0.066423 0.794898 0.583684 -0.079637 0.789575 0.619462 -0.113629 0.764458 0.596299 -0.105363 0.760042 0.568166 -0.126999 0.740797 0.471742 -0.189582 0.732077 0.384728 -0.233216 0.731023 0.287286 -0.241255 0.786187 0.558024 -0.148708 0.812120 0.498431 -0.135893 0.836696 0.439243 -0.124907 0.868511 0.408618 -0.138744 0.896681 0.372324 -0.151548 0.923590 0.336316 -0.164106 0.909145 0.319860 -0.148202 0.666661 0.508275 -0.127814 0.693030 0.450684 -0.107411 0.722252 0.394968 -0.086820 0.744646 0.356106 -0.071631 0.771510 0.318842 -0.059313 0.802008 0.284730 -0.048003 0.826781 0.293862 -0.052861 0.771813 0.210537 -0.255524 0.803921 0.259246 -0.212208 0.821991 0.313316 -0.170364 0.824294 0.335085 -0.126864 0.823301 0.361957 -0.087779 0.818147 0.389487 -0.049318 0.798464 0.412719 -0.042317 0.690447 0.211037 -0.233878 0.682119 0.266665 -0.186243 0.680184 0.322581 -0.141085 0.720740 0.296796 -0.129664 0.763125 0.275228 -0.119328 0.806383 0.253402 -0.109535 0.836363 0.244047 -0.114691 0.705795 0.214815 -0.338356 
8.504000 0.826567 0.585522 -0.068245 0.787862 0.581415 -0.080183 0.781884 0.621185 -0.109267 0.756680 0.597605 -0.102604 0.752913 0.568708 -0.123359 0.737774 0.469710 -0.183212 0.729007 0.384662 -0.230351 0.729375 0.287457 -0.239383 0.782208 0.557361 -0.145839 0.810165 0.498351 -0.134268 0.836462 0.439407 -0.124376 0.868585 0.408891 -0.139903 0.896588 0.372913 -0.154697 0.923783 0.337200 -0.169503 0.911944 0.320542 -0.151743 0.665669 0.506111 -0.119525 0.693930 0.448557 -0.101774 0.724788 0.392919 -0.083366 0.748379 0.354119 -0.069639 0.776065 0.317302 -0.057211 0.806044 0.282412 -0.045055 0.829256 0.293349 -0.052807 0.770909 0.211224 -0.254651 0.805121 0.258514 -0.211325 0.824021 0.312339 -0.169295 0.826799 0.334298 -0.125699 0.826152 0.362028 -0.086646 0.821289 0.391068 -0.048880 0.801978 0.414805 -0.042606 0.689551 0.210646 -0.233500 0.683142 0.265890 -0.185025 0.682635 0.321691 -0.139086 0.722685 0.295358 -0.127913 0.765211 0.273732 -0.118681 0.808632 0.252361 -0.109395 0.838537 0.242743 -0.114090 0.706375 0.216139 -0.338173 
8.536000 0.823754 0.582960 -0.069071 0.785292 0.579534 -0.081961 0.780314 0.620179 -0.109817 0.754806 0.596575 -0.104448 0.750845 0.568376 -0.126132 0.735674 0.471152 -0.188493 0.722772 0.383524 -0.229785 0.723948 0.285726 -0.236579 0.781131 0.556492 -0.146683 0.808419 0.497397 -0.133535 0.833574 0.437898 -0.122685 0.866296 0.408436 -0.138136 0.894358 0.372794 -0.153490 0.921088 0.337267 -0.168914 0.909130 0.320248 -0.151484 0.667031 0.501111 -0.118137 0.697049 0.444719 -0.100155 0.727553 0.389474 -0.081757 0.750288 0.350949 -0.067896 0.776595 0.313746 -0.057386 0.803421 0.277356 -0.045850 0.825601 0.290747 -0.052674 0.765359 0.209661 -0.252317 0.800675 0.256972 -0.209648 0.821021 0.310695 -0.167602 0.825913 0.332956 -0.124634 0.827675 0.360117 -0.085264 0.822556 0.387680 -0.046082 0.802338 0.409834 -0.037204 0.684847 0.208753 -0.228343 0.679236 0.265015 -0.181129 0.680104 0.322146 -0.138027 0.720126 0.295615 -0.127175 0.762042 0.272946 -0.116617 0.804719 0.250606 -0.107984 0.834022 0.240343 -0.114215 0.703090 0.212979 -0.334800 
8.568000 0.829672 0.587900 -0.069862 0.790975 0.580990 -0.080509 0.780913 0.620381 -0.109066 0.757765 0.594927 -0.101818 0.753807 0.566543 -0.123437 0.738487 0.468854 -0.186051 0.726662 0.382731 -0.230404 0.728182 0.285517 -0.239426 0.783856 0.556199 -0.149600 0.809631 0.497417 -0.133106 0.832730 0.438285 -0.118681 0.865920 0.409863 -0.134579 0.895140 0.375749 -0.150560 0.922735 0.341478 -0.166677 0.910915 0.324111 -0.149636 0.666426 0.500838 -0.119706 0.694742 0.443418 -0.101287 0.725440 0.387858 -0.082495 0.748405 0.348715 -0.068964 0.776398 0.312750 -0.056642 0.805826 0.278111 -0.044286 0.828900 0.290034 -0.050857 0.770990 0.210139 -0.254449 0.804253 0.258256 -0.210630 0.823540 0.312372 -0.168015 0.826502 0.333409 -0.123986 0.826403 0.359181 -0.083640 0.821937 0.387211 -0.044625 0.800957 0.409558 -0.038595 0.689019 0.208267 -0.233287 0.681840 0.264155 -0.185934 0.681232 0.321417 -0.142224 0.722038 0.296871 -0.129349 0.763714 0.274082 -0.118363 0.806497 0.251379 -0.108305 0.836205 0.241449 -0.113982 0.704728 0.213809 -0.338010 
8.600000 0.829260 0.582129 -0.070290 0.791242 0.577170 -0.083990 0.783617 0.619805 -0.108338 0.759776 0.594164 -0.105326 0.756524 0.565441 -0.126136 0.742111 0.467495 -0.186496 0.725162 0.382458 -0.229915 0.725437 0.286329 -0.238716 0.783356 0.557675 -0.151426 0.808944 0.498951 -0.134588 0.831887 0.439780 -0.120099 0.865036 0.412261 -0.135998 0.894984 0.378078 -0.150670 0.923575 0.343986 -0.165209 0.911816 0.326781 -0.147852 0.669814 0.500311 -0.120471 0.699193 0.443598 -0.101709 0.730157 0.388503 -0.082580 0.753531 0.350221 -0.068348 0.780420 0.313704 -0.056883 0.807753 0.278012 -0.045191 0.829717 0.292304 -0.050988 0.767489 0.210940 -0.254377 0.802316 0.258815 -0.210771 0.824974 0.313222 -0.167203 0.829749 0.334092 -0.123069 0.831255 0.361741 -0.082942 0.827071 0.390537 -0.043280 0.805066 0.412241 -0.038664 0.684344 0.209853 -0.232944 0.680128 0.266477 -0.185511 0.682748 0.323494 -0.141648 0.722683 0.297628 -0.129833 0.764243 0.274889 -0.118671 0.806917 0.252522 -0.107768 0.836466 0.242257 -0.113060 0.702965 0.215991 -0.338134 
8.636000 0.820750 0.585844 -0.070407 0.783219 0.579603 -0.084862 0.775652 0.620934 -0.111209 0.752207 0.595003 -0.107677 0.749853 0.566432 -0.128822 0.739596 0.468619 -0.189979 0.730102 0.380845 -0.230702 0.728874 0.284438 -0.239568 0.781870 0.556382 -0.150374 0.806819 0.497078 -0.133922 0.829657 0.437305 -0.119933 0.863424 0.410012 -0.136917 0.893309 0.377052 -0.153983 0.921411 0.343676 -0.171064 0.910327 0.326259 -0.153616 0.665669 0.499902 -0.124263 0.693166 0.443057 -0.102921 0.723164 0.388052 -0.081813 0.745965 0.349397 -0.066438 0.773730 0.312689 -0.056571 0.802152 0.276630 -0.046808 0.824256 0.290970 -0.051839 0.769558 0.208212 -0.254395 0.802203 0.257326 -0.210271 0.822530 0.312108 -0.167315 0.824794 0.333613 -0.123458 0.823383 0.360785 -0.083434 0.818095 0.389634 -0.044761 0.798095 0.412705 -0.038485 0.687597 0.208128 -0.232822 0.680204 0.263147 -0.184363 0.678854 0.319458 -0.139167 0.719769 0.294670 -0.128275 0.761930 0.272753 -0.117876 0.804847 0.250864 -0.108443 0.834366 0.240964 -0.113441 0.704047 0.214138 -0.338320 
8.672000 0.825637 0.588608 -0.071093 0.788466 0.583968 -0.087039 0.784620 0.624233 -0.115838 0.759388 0.600061 -0.112186 0.756459 0.570524 -0.131968 0.743720 0.469814 -0.188243 0.726671 0.384122 -0.230254 0.725685 0.287955 -0.239398 0.787040 0.559123 -0.153259 0.810713 0.500133 -0.134509 0.830652 0.440638 -0.119045 0.861933 0.410709 -0.134411 0.891943 0.377908 -0.150316 0.919941 0.344649 -0.166352 0.908440 0.328212 -0.148537 0.669876 0.503323 -0.125173 0.697839 0.445767 -0.106147 0.728439 0.389640 -0.086344 0.751712 0.351144 -0.070817 0.779555 0.314750 -0.058247 0.808124 0.278858 -0.045839 0.830653 0.292053 -0.051614 0.766651 0.212027 -0.254998 0.800988 0.259665 -0.210522 0.824305 0.313370 -0.166888 0.830238 0.335937 -0.124104 0.829820 0.361704 -0.083558 0.823499 0.390746 -0.044837 0.800984 0.411270 -0.037682 0.684637 0.211371 -0.234657 0.678762 0.265686 -0.185046 0.678359 0.320271 -0.137653 0.719102 0.294589 -0.127781 0.762192 0.273604 -0.118953 0.806510 0.253735 -0.110540 0.835833 0.241754 -0.113601 0.702501 0.217789 -0.338910 
8.704000 0.822436 0.585702 -0.070438 0.785653 0.582417 -0.087557 0.782833 0.624732 -0.113254 0.757514 0.600417 -0.112022 0.753145 0.571348 -0.132234 0.737396 0.472160 -0.190442 0.724987 0.383929 -0.230467 0.725630 0.286433 -0.238469 0.784919 0.559770 -0.155031 0.809084 0.500811 -0.136456 0.830192 0.441228 -0.120997 0.862437 0.412798 -0.137683 0.892180 0.379324 -0.154027 0.920262 0.345698 -0.170363 0.910087 0.328855 -0.151758 0.669791 0.508929 -0.122065 0.697004 0.450508 -0.105799 0.725969 0.393732 -0.088380 0.749082 0.354951 -0.073869 0.774869 0.317582 -0.061072 0.801342 0.280582 -0.048152 0.825466 0.291974 -0.050562 0.767613 0.210421 -0.251854 0.801723 0.258054 -0.207736 0.822541 0.311734 -0.164511 0.827854 0.334890 -0.121930 0.828015 0.363275 -0.083216 0.824457 0.393928 -0.046249 0.799738 0.411941 -0.040141 0.686163 0.209298 -0.231237 0.679267 0.264979 -0.183583 0.679054 0.322868 -0.140520 0.718442 0.295924 -0.129432 0.760005 0.273102 -0.117284 0.802682 0.251633 -0.106954 0.831812 0.239858 -0.110946 0.703418 0.214331 -0.337331 
8.736000 0.823806 0.587008 -0.070756 0.786613 0.583295 -0.086904 0.782369 0.625485 -0.112708 0.757313 0.600904 -0.110866 0.754278 0.571804 -0.131653 0.741180 0.472048 -0.191542 0.727610 0.384118 -0.230993 0.727734 0.287107 -0.239164 0.785649 0.558916 -0.153421 0.809022 0.498979 -0.137252 0.829691 0.438761 -0.123383 0.862424 0.409887 -0.140984 0.892167 0.376040 -0.157597 0.921092 0.342391 -0.174563 0.911517 0.324610 -0.156486 0.666821 0.506333 -0.129728 0.694464 0.449255 -0.108872 0.724720 0.393673 -0.087674 0.747333 0.354515 -0.072163 0.773924 0.316785 -0.059557 0.802925 0.280783 -0.047344 0.828431 0.288024 -0.051217 0.769157 0.211098 -0.253908 0.803035 0.257822 -0.208524 0.822949 0.310540 -0.164107 0.827163 0.333335 -0.121027 0.826521 0.362368 -0.082579 0.821271 0.393248 -0.045443 0.797488 0.412026 -0.038032 0.687531 0.210211 -0.233346 0.680604 0.264809 -0.184453 0.679733 0.320697 -0.138755 0.719939 0.294407 -0.128021 0.761254 0.270869 -0.117966 0.803852 0.248152 -0.107987 0.833158 0.237145 -0.112812 0.704980 0.216368 -0.338225 
8.772000 0.819852 0.590360 -0.066350 0.781967 0.585420 -0.080377 0.778567 0.622545 -0.112879 0.752775 0.599700 -0.105826 0.749783 0.571079 -0.126869 0.738030 0.472996 -0.187583 0.725176 0.386230 -0.229986 0.723741 0.289273 -0.239231 0.782888 0.558958 -0.146548 0.807117 0.498152 -0.135226 0.828988 0.437069 -0.125836 0.860105 0.408356 -0.145056 0.888636 0.374866 -0.163117 0.916297 0.341542 -0.180946 0.906832 0.323899 -0.162822 0.667284 0.505859 -0.119771 0.692396 0.447026 -0.101560 0.720483 0.390494 -0.083187 0.742514 0.351361 -0.069798 0.769935 0.314812 -0.059514 0.799214 0.279852 -0.048823 0.824691 0.287887 -0.050563 0.764122 0.212702 -0.253845 0.797521 0.258995 -0.207777 0.817836 0.311816 -0.161919 0.821970 0.335044 -0.119126 0.820981 0.363509 -0.080034 0.814927 0.393681 -0.041924 0.791335 0.411563 -0.032029 0.682215 0.213028 -0.234745 0.674876 0.266923 -0.184987 0.673443 0.321164 -0.137458 0.713258 0.293623 -0.127321 0.755333 0.271225 -0.117889 0.799135 0.249667 -0.109291 0.828539 0.237463 -0.112555 0.702327 0.218748 -0.339527 
8.804000 0.819157 0.591980 -0.065824 0.780984 0.583711 -0.077293 0.769468 0.624042 -0.104008 0.747576 0.597160 -0.098261 0.747562 0.568571 -0.119772 0.745741 0.470286 -0.182911 0.732158 0.388400 -0.232937 0.726421 0.292744 -0.245752 0.784561 0.558564 -0.142846 0.809482 0.497880 -0.132479 0.832116 0.436779 -0.124090 0.862774 0.405954 -0.141532 0.890825 0.370906 -0.157876 0.918317 0.336169 -0.174442 0.907190 0.317161 -0.158689 0.666429 0.501303 -0.125337 0.692830 0.443175 -0.106102 0.722049 0.386997 -0.086270 0.743590 0.347144 -0.072281 0.772484 0.311357 -0.060520 0.804259 0.277557 -0.049464 0.830359 0.282324 -0.053188 0.764471 0.215473 -0.261115 0.797458 0.259125 -0.210729 0.817546 0.309589 -0.162062 0.822579 0.332464 -0.119149 0.821697 0.362232 -0.080660 0.815087 0.393031 -0.043187 0.791532 0.411599 -0.034619 0.680600 0.218559 -0.246744 0.674045 0.269480 -0.193891 0.673715 0.320269 -0.142619 0.712373 0.291802 -0.131073 0.753545 0.267470 -0.121387 0.796366 0.244582 -0.113027 0.825755 0.232763 -0.115821 0.704536 0.227911 -0.348527 
8.840000 0.824412 0.582699 -0.071803 0.785981 0.581499 -0.085169 0.783456 0.622801 -0.112343 0.756701 0.600480 -0.107631 0.753285 0.572095 -0.129057 0.739562 0.474274 -0.190175 0.727259 0.386830 -0.231832 0.727575 0.289366 -0.240930 0.784498 0.558815 -0.146123 0.809797 0.498245 -0.135619 0.832826 0.437381 -0.127253 0.863857 0.406251 -0.143324 0.892393 0.370559 -0.157438 0.920367 0.335369 -0.171739 0.908382 0.316729 -0.156220 0.669009 0.504469 -0.121456 0.694225 0.445571 -0.103407 0.723225 0.388968 -0.085156 0.745827 0.349634 -0.071540 0.774535 0.313562 -0.059827 0.806003 0.280465 -0.048228 0.832125 0.285512 -0.051313 0.768760 0.212820 -0.255121 0.800176 0.257936 -0.207711 0.818890 0.308174 -0.160766 0.824362 0.333074 -0.119255 0.823886 0.363237 -0.082375 0.819484 0.393931 -0.045724 0.795734 0.412245 -0.037188 0.687902 0.212490 -0.235299 0.677503 0.266339 -0.185279 0.672329 0.321044 -0.137689 0.711693 0.293197 -0.127706 0.753279 0.269551 -0.118264 0.796197 0.246853 -0.109621 0.824798 0.233185 -0.111401 0.709332 0.218790 -0.341352 
8.872000 0.826778 0.587197 -0.076008 0.788576 0.584453 -0.089795 0.782581 0.628565 -0.111988 0.757777 0.603772 -0.110196 0.755965 0.574885 -0.131012 0.747239 0.475892 -0.191335 0.734615 0.388842 -0.233196 0.738345 0.291993 -0.243974 0.789858 0.562898 -0.149935 0.811771 0.502121 -0.135129 0.831905 0.441428 -0.122459 0.865058 0.412916 -0.138859 0.895289 0.379140 -0.154136 0.925276 0.345927 -0.169382 0.914989 0.326922 -0.153065 0.671275 0.512547 -0.132562 0.699904 0.455810 -0.112043 0.730090 0.399803 -0.091516 0.751441 0.359760 -0.076658 0.776052 0.320753 -0.062620 0.805208 0.285580 -0.049860 0.832013 0.286343 -0.050935 0.782549 0.217428 -0.259516 0.811833 0.261667 -0.209564 0.827094 0.311357 -0.160082 0.831556 0.335648 -0.118138 0.831261 0.365736 -0.080347 0.825220 0.395643 -0.042949 0.800652 0.414081 -0.036998 0.700280 0.214158 -0.240450 0.688702 0.266567 -0.188562 0.683002 0.320154 -0.138831 0.722505 0.293256 -0.127704 0.763744 0.269314 -0.118331 0.805677 0.245992 -0.109471 0.835269 0.235627 -0.112053 0.721029 0.222753 -0.345386 
8.940000 0.826262 0.592758 -0.075815 0.787739 0.587246 -0.087896 0.777848 0.630502 -0.110342 0.754814 0.604129 -0.107259 0.752580 0.574995 -0.127944 0.743458 0.475380 -0.187275 0.728688 0.390197 -0.231567 0.731691 0.293790 -0.242053 0.786441 0.562544 -0.147649 0.810407 0.502013 -0.134608 0.832044 0.441095 -0.123790 0.863828 0.412053 -0.141369 0.893804 0.378840 -0.157723 0.922914 0.345841 -0.174116 0.912368 0.327885 -0.156976 0.668087 0.509286 -0.125683 0.694800 0.450803 -0.108383 0.724214 0.394238 -0.089971 0.746849 0.355019 -0.075829 0.773578 0.318695 -0.062630 0.802673 0.284064 -0.050042 0.829365 0.285389 -0.050984 0.775469 0.219096 -0.257800 0.806225 0.262766 -0.208116 0.823906 0.312293 -0.158734 0.829621 0.336414 -0.116822 0.827313 0.366099 -0.079111 0.822101 0.397396 -0.043305 0.796573 0.415134 -0.040765 0.693699 0.215801 -0.239654 0.682831 0.268707 -0.188832 0.676369 0.322081 -0.139628 0.715820 0.294134 -0.129154 0.758475 0.271440 -0.120284 0.801889 0.248446 -0.110860 0.830393 0.234514 -0.112691 0.716965 0.224968 -0.344056 
8.972000 0.825623 0.595171 -0.076763 0.787410 0.588679 -0.089217 0.778682 0.629114 -0.116872 0.755270 0.603520 -0.111296 0.752492 0.573562 -0.130440 0.741264 0.471511 -0.184904 0.727698 0.386510 -0.230386 0.728978 0.289622 -0.239727 0.785291 0.560397 -0.150211 0.809012 0.500053 -0.136015 0.831005 0.439569 -0.123514 0.862246 0.410100 -0.141844 0.891984 0.376587 -0.158120 0.921330 0.343561 -0.174222 0.911604 0.325930 -0.156258 0.667462 0.511632 -0.124933 0.694282 0.453103 -0.108199 0.723475 0.396434 -0.090417 0.745489 0.356661 -0.076876 0.771358 0.319096 -0.062538 0.800899 0.284720 -0.048637 0.827497 0.287336 -0.047625 0.771414 0.213727 -0.252438 0.803929 0.258201 -0.204140 0.823142 0.309386 -0.157176 0.828747 0.334756 -0.116074 0.826090 0.365402 -0.078935 0.819205 0.396860 -0.042953 0.793909 0.414280 -0.037314 0.689535 0.212395 -0.237360 0.680245 0.266836 -0.188292 0.675552 0.321317 -0.140478 0.715051 0.294118 -0.128576 0.756501 0.271017 -0.117455 0.799384 0.248667 -0.106493 0.827857 0.234273 -0.107489 0.714121 0.219861 -0.341269 
9.008000 0.824298 0.600403 -0.082496 0.785511 0.593188 -0.092507 0.775507 0.631690 -0.122131 0.752461 0.606516 -0.113694 0.750464 0.576073 -0.132113 0.742250 0.472375 -0.183288 0.724142 0.387647 -0.227156 0.727071 0.291270 -0.239239 0.786632 0.559725 -0.145939 0.810053 0.499176 -0.131430 0.831412 0.438263 -0.118513 0.862745 0.408468 -0.136427 0.892546 0.375383 -0.153497 0.921514 0.342348 -0.170630 0.911510 0.324755 -0.152811 0.669008 0.510202 -0.121197 0.694080 0.450888 -0.104492 0.721894 0.393428 -0.087330 0.743941 0.353716 -0.074036 0.769589 0.316446 -0.061683 0.796818 0.279994 -0.049616 0.823339 0.282319 -0.046784 0.770535 0.216335 -0.254192 0.803344 0.258656 -0.204515 0.822951 0.308141 -0.155177 0.828635 0.332241 -0.113251 0.825368 0.362907 -0.076128 0.819333 0.395467 -0.040966 0.794402 0.414084 -0.038382 0.687550 0.213835 -0.239218 0.679669 0.267916 -0.189047 0.677076 0.322642 -0.141466 0.714720 0.293566 -0.129159 0.755568 0.268930 -0.117736 0.797033 0.245373 -0.107157 0.825004 0.231144 -0.108246 0.714863 0.223888 -0.342498 
9.040000 0.818155 0.608360 -0.075689 0.781062 0.598791 -0.089465 0.775200 0.631686 -0.126023 0.751221 0.607690 -0.116743 0.749488 0.577240 -0.135301 0.742880 0.473545 -0.186797 0.727215 0.386897 -0.227685 0.728548 0.290693 -0.238798 0.787601 0.560557 -0.149792 0.811320 0.500074 -0.135331 0.832366 0.439030 -0.122841 0.862711 0.407477 -0.139178 0.891837 0.372299 -0.153779 0.920535 0.337554 -0.168539 0.910237 0.318776 -0.152071 0.671154 0.509986 -0.121729 0.694109 0.450251 -0.103404 0.720549 0.392574 -0.085160 0.742308 0.353049 -0.071177 0.768824 0.316302 -0.060359 0.796652 0.280033 -0.049494 0.822934 0.284068 -0.046842 0.770252 0.215209 -0.254825 0.801924 0.259987 -0.205546 0.820689 0.310367 -0.157007 0.825840 0.333182 -0.113975 0.823665 0.362517 -0.075646 0.818200 0.393433 -0.038737 0.792861 0.411152 -0.034892 0.687890 0.213658 -0.236985 0.678511 0.267700 -0.187184 0.674380 0.323295 -0.140135 0.711980 0.294068 -0.126983 0.754535 0.271634 -0.116182 0.797940 0.249293 -0.107864 0.825758 0.234118 -0.109238 0.713196 0.222767 -0.341579 
9.072000 0.816681 0.602303 -0.070349 0.779199 0.592416 -0.082717 0.772265 0.624769 -0.119507 0.748708 0.600881 -0.108983 0.746048 0.571878 -0.129341 0.737796 0.472716 -0.188106 0.724389 0.385101 -0.228269 0.727158 0.288459 -0.238515 0.784943 0.558812 -0.149757 0.810134 0.498701 -0.136486 0.832628 0.437970 -0.125612 0.863619 0.406922 -0.142009 0.891892 0.371270 -0.156965 0.919498 0.335939 -0.172103 0.910844 0.316183 -0.155666 0.669036 0.508159 -0.119759 0.695459 0.449186 -0.104897 0.723620 0.391762 -0.088885 0.745563 0.352762 -0.075056 0.770043 0.315006 -0.061317 0.796857 0.279139 -0.048900 0.822948 0.284985 -0.047340 0.770612 0.213354 -0.252296 0.802697 0.257966 -0.203703 0.821032 0.309004 -0.156303 0.826394 0.333721 -0.114810 0.824647 0.364502 -0.077347 0.818880 0.396626 -0.041493 0.794459 0.415956 -0.038980 0.688308 0.210824 -0.235524 0.679299 0.264048 -0.184835 0.675733 0.318069 -0.136180 0.714898 0.290069 -0.126323 0.756703 0.267552 -0.115512 0.799165 0.245495 -0.105532 0.827877 0.232623 -0.107675 0.711852 0.219507 -0.340328 
9.104000 0.820674 0.603930 -0.071695 0.783805 0.591208 -0.083372 0.771212 0.626149 -0.116275 0.750973 0.598781 -0.107466 0.748052 0.569933 -0.128510 0.740076 0.470946 -0.189959 0.724650 0.383853 -0.230726 0.726823 0.286811 -0.238464 0.786866 0.557567 -0.154039 0.811906 0.498090 -0.138023 0.833226 0.437458 -0.124805 0.864257 0.407097 -0.141260 0.892672 0.371716 -0.156588 0.920007 0.336627 -0.172326 0.911741 0.316178 -0.156612 0.674197 0.503197 -0.118357 0.700448 0.444090 -0.103460 0.728794 0.386939 -0.087032 0.751234 0.348081 -0.073102 0.776206 0.310675 -0.059758 0.804070 0.275068 -0.047692 0.829243 0.284255 -0.047871 0.769588 0.211581 -0.252979 0.801919 0.257521 -0.205150 0.821949 0.308453 -0.157482 0.829227 0.332359 -0.115658 0.827797 0.362530 -0.077353 0.822260 0.394504 -0.040561 0.797795 0.413238 -0.035570 0.687879 0.209252 -0.233011 0.678982 0.263385 -0.183410 0.675336 0.318694 -0.136382 0.714489 0.290626 -0.126580 0.756719 0.268683 -0.116632 0.799224 0.246487 -0.107062 0.827503 0.232674 -0.109056 0.709057 0.215685 -0.339045 
9.136000 0.817814 0.601868 -0.068228 0.780889 0.589046 -0.079586 0.766644 0.625733 -0.109713 0.747305 0.597391 -0.102040 0.744640 0.568722 -0.123200 0.737165 0.470446 -0.184954 0.725697 0.384560 -0.229844 0.725707 0.287320 -0.238256 0.783278 0.556964 -0.147387 0.808640 0.496912 -0.134505 0.831706 0.436400 -0.123752 0.862933 0.405364 -0.139226 0.890307 0.369468 -0.154987 0.917191 0.333972 -0.170828 0.908963 0.313388 -0.155368 0.670370 0.502320 -0.112459 0.695970 0.442987 -0.096612 0.723884 0.385458 -0.080768 0.746654 0.346056 -0.068806 0.773887 0.309184 -0.058809 0.803298 0.273529 -0.049756 0.828819 0.281660 -0.049089 0.766892 0.210912 -0.251826 0.799392 0.255941 -0.204088 0.819055 0.307087 -0.157684 0.825122 0.331150 -0.115955 0.824967 0.360177 -0.077350 0.821887 0.391378 -0.040477 0.798279 0.411499 -0.037670 0.685266 0.210668 -0.232929 0.676462 0.264792 -0.183163 0.673064 0.319897 -0.136117 0.711085 0.290673 -0.125219 0.753534 0.268184 -0.116168 0.796335 0.245951 -0.106158 0.824701 0.232573 -0.107539 0.706537 0.216222 -0.338381 
9.172000 0.828391 0.615284 -0.079534 0.793048 0.597854 -0.089845 0.774390 0.631092 -0.121683 0.758334 0.601201 -0.112442 0.754211 0.571485 -0.131996 0.740610 0.470204 -0.187741 0.727921 0.384024 -0.231268 0.727948 0.286985 -0.239335 0.788585 0.557852 -0.155806 0.812477 0.497916 -0.140166 0.833860 0.437613 -0.126346 0.864352 0.406166 -0.141731 0.891826 0.369685 -0.155842 0.918931 0.333840 -0.169981 0.911584 0.312229 -0.155549 0.674358 0.508245 -0.118415 0.698927 0.448849 -0.100666 0.727002 0.391266 -0.083128 0.748809 0.351137 -0.069701 0.776373 0.313222 -0.058950 0.806685 0.277824 -0.049635 0.833061 0.282288 -0.051162 0.769153 0.210710 -0.253868 0.802931 0.255294 -0.206537 0.821832 0.307031 -0.159617 0.827200 0.331711 -0.117939 0.827329 0.361887 -0.080060 0.824360 0.392107 -0.041909 0.801266 0.412407 -0.036877 0.687360 0.210607 -0.232491 0.680763 0.264526 -0.181703 0.679794 0.318525 -0.132615 0.719213 0.290557 -0.124024 0.760576 0.266333 -0.115477 0.802934 0.242861 -0.107672 0.831353 0.229753 -0.111452 0.705741 0.215695 -0.338518 
9.236000 0.819973 0.620749 -0.077453 0.785872 0.601908 -0.089267 0.769779 0.632331 -0.124907 0.753418 0.602940 -0.114628 0.749779 0.572982 -0.133492 0.738700 0.471170 -0.186681 0.721047 0.383188 -0.223356 0.722766 0.286992 -0.235112 0.787457 0.558466 -0.154270 0.812919 0.498434 -0.141252 0.836334 0.438064 -0.129853 0.865431 0.404515 -0.144311 0.892590 0.367589 -0.157548 0.919699 0.331308 -0.170556 0.910757 0.311177 -0.155028 0.674260 0.508118 -0.114870 0.700567 0.449126 -0.098913 0.728665 0.391308 -0.082747 0.751276 0.351531 -0.070913 0.777235 0.312689 -0.060378 0.805237 0.275504 -0.050685 0.831401 0.281216 -0.051508 0.764709 0.211850 -0.253599 0.800019 0.255772 -0.207191 0.821053 0.305960 -0.160632 0.828855 0.330111 -0.118919 0.830057 0.359349 -0.081171 0.827339 0.389231 -0.043567 0.803586 0.408031 -0.036136 0.683599 0.209749 -0.229908 0.678539 0.263869 -0.178963 0.678950 0.319240 -0.130681 0.717938 0.290593 -0.122672 0.759276 0.266270 -0.114558 0.801568 0.242745 -0.107890 0.829905 0.229710 -0.112731 0.702865 0.219187 -0.336877 
9.268000 0.831049 0.619484 -0.089483 0.794099 0.602329 -0.090125 0.769717 0.631977 -0.121658 0.755463 0.604094 -0.105642 0.751409 0.574924 -0.126257 0.739411 0.474761 -0.185616 0.722331 0.387983 -0.225925 0.721876 0.291399 -0.235509 0.788439 0.559859 -0.151220 0.814724 0.499389 -0.142355 0.839309 0.438536 -0.134880 0.866870 0.402987 -0.148797 0.892231 0.364782 -0.162120 0.917515 0.326968 -0.175371 0.912460 0.307108 -0.157976 0.675451 0.507827 -0.112166 0.705924 0.449540 -0.102505 0.737254 0.392074 -0.092080 0.756364 0.352620 -0.075463 0.779372 0.314146 -0.060162 0.804843 0.276856 -0.046465 0.831069 0.278311 -0.051846 0.761912 0.215280 -0.253575 0.798025 0.258054 -0.206414 0.822465 0.306639 -0.158812 0.832939 0.329779 -0.117386 0.836116 0.358102 -0.078497 0.831723 0.389123 -0.041302 0.806204 0.406498 -0.036171 0.681936 0.214709 -0.228223 0.677080 0.267878 -0.176422 0.675746 0.321549 -0.126602 0.714270 0.291771 -0.120490 0.754463 0.265119 -0.114469 0.795385 0.238943 -0.108816 0.824063 0.226532 -0.112420 0.697032 0.222444 -0.335423 
9.336000 0.827595 0.616778 -0.080853 0.790303 0.600842 -0.084435 0.773082 0.624469 -0.124450 0.754797 0.600712 -0.105993 0.752499 0.571686 -0.126600 0.742774 0.471933 -0.184903 0.726887 0.386600 -0.228551 0.724321 0.289883 -0.236403 0.786055 0.558395 -0.143461 0.812392 0.497685 -0.138069 0.837567 0.437102 -0.134278 0.865326 0.401770 -0.148423 0.890396 0.362830 -0.160681 0.915154 0.324303 -0.173093 0.909991 0.303949 -0.156115 0.669128 0.504642 -0.120743 0.697406 0.446482 -0.105276 0.728364 0.390420 -0.088947 0.750366 0.351416 -0.073707 0.776333 0.314219 -0.058631 0.804733 0.278601 -0.044670 0.830720 0.279211 -0.050951 0.762517 0.212505 -0.252834 0.797020 0.256028 -0.205386 0.820032 0.305743 -0.158192 0.828857 0.330002 -0.116886 0.829700 0.360113 -0.079308 0.825496 0.392617 -0.043190 0.800679 0.411168 -0.039571 0.683715 0.213782 -0.229411 0.675365 0.267346 -0.178781 0.669063 0.320890 -0.129101 0.708719 0.293197 -0.120204 0.749958 0.268393 -0.113441 0.792145 0.243787 -0.107798 0.818386 0.226325 -0.109680 0.698018 0.220001 -0.335009 
9.368000 0.823496 0.621845 -0.076477 0.788712 0.601715 -0.083090 0.770372 0.625687 -0.122524 0.754362 0.598690 -0.106617 0.752546 0.569725 -0.127441 0.743392 0.470362 -0.186480 0.728602 0.384426 -0.229510 0.729969 0.287659 -0.237876 0.784652 0.556615 -0.141895 0.812725 0.496578 -0.138605 0.838999 0.436485 -0.137387 0.865304 0.399213 -0.149042 0.888520 0.358207 -0.158614 0.911246 0.317554 -0.168777 0.908042 0.296548 -0.152107 0.666644 0.504228 -0.126688 0.693167 0.446996 -0.105650 0.722845 0.391691 -0.084496 0.744488 0.352838 -0.068909 0.771562 0.316324 -0.055248 0.801714 0.281967 -0.042944 0.828078 0.280888 -0.047429 0.772257 0.211877 -0.252755 0.802080 0.255644 -0.202701 0.818452 0.305377 -0.153776 0.824422 0.331858 -0.113247 0.823200 0.364137 -0.077711 0.816602 0.397353 -0.043414 0.793349 0.416162 -0.034241 0.690949 0.210808 -0.230835 0.679203 0.266054 -0.181966 0.671224 0.322072 -0.134351 0.710108 0.294548 -0.122922 0.750645 0.269735 -0.113225 0.791564 0.244494 -0.105132 0.817556 0.226970 -0.105576 0.708826 0.217025 -0.337392 
9.436000 0.812732 0.615879 -0.063464 0.778463 0.595563 -0.071931 0.757160 0.625347 -0.105599 0.743236 0.595161 -0.094157 0.742544 0.567958 -0.117621 0.739210 0.473615 -0.187394 0.728181 0.388067 -0.232369 0.729410 0.291343 -0.239964 0.781893 0.556381 -0.139870 0.813715 0.498193 -0.142102 0.844485 0.439956 -0.145697 0.867800 0.399159 -0.149754 0.889026 0.356968 -0.153341 0.908441 0.313259 -0.156844 0.903159 0.290870 -0.142565 0.660817 0.508235 -0.130694 0.686343 0.451161 -0.107813 0.715450 0.395981 -0.085005 0.736350 0.356939 -0.068994 0.764367 0.321311 -0.055348 0.795478 0.288187 -0.043055 0.822208 0.288082 -0.044527 0.772361 0.215494 -0.250711 0.800925 0.259944 -0.199869 0.815709 0.310849 -0.150536 0.819491 0.338819 -0.110537 0.814911 0.371080 -0.074599 0.803772 0.404724 -0.040843 0.781366 0.424020 -0.030493 0.688926 0.214599 -0.236363 0.676884 0.269864 -0.187720 0.670644 0.326984 -0.141927 0.707990 0.299255 -0.127000 0.747022 0.273742 -0.113671 0.787067 0.248819 -0.102017 0.814070 0.232889 -0.101848 0.716086 0.219963 -0.340154 
9.468000 0.816167 0.620016 -0.065977 0.782827 0.597402 -0.071896 0.757552 0.625508 -0.104040 0.746567 0.594565 -0.091439 0.744065 0.568287 -0.115588 0.738114 0.477098 -0.188095 0.729702 0.391019 -0.232585 0.730532 0.294285 -0.237876 0.785627 0.558387 -0.142685 0.816464 0.499545 -0.143650 0.846085 0.440663 -0.145703 0.868939 0.399760 -0.148831 0.888953 0.356811 -0.150808 0.907266 0.312814 -0.153348 0.898531 0.290644 -0.140683 0.668791 0.506968 -0.117389 0.692692 0.448017 -0.098024 0.719414 0.390698 -0.078764 0.738885 0.350390 -0.064689 0.766735 0.314719 -0.052672 0.798319 0.283345 -0.041785 0.823599 0.290196 -0.047803 0.773531 0.218281 -0.246205 0.799867 0.264801 -0.195616 0.812331 0.316804 -0.145829 0.816240 0.346350 -0.106913 0.812969 0.379629 -0.071737 0.802429 0.413200 -0.038406 0.779864 0.432677 -0.028788 0.689238 0.217859 -0.232397 0.675431 0.274791 -0.186820 0.668320 0.334035 -0.144462 0.704359 0.304494 -0.129196 0.741890 0.277194 -0.113358 0.779626 0.249102 -0.099659 0.805512 0.231366 -0.098918 0.719554 0.220448 -0.336766 
9.504000 0.829171 0.629585 -0.080058 0.797335 0.604651 -0.085047 0.771070 0.628541 -0.119868 0.761358 0.598076 -0.105177 0.758313 0.570192 -0.127308 0.745178 0.474318 -0.191186 0.734147 0.387639 -0.232475 0.734768 0.291653 -0.235924 0.791028 0.556068 -0.143794 0.820934 0.496816 -0.147308 0.849806 0.437758 -0.151215 0.871463 0.396207 -0.154455 0.889619 0.352007 -0.153776 0.907101 0.307817 -0.152995 0.895533 0.288035 -0.138574 0.670177 0.509852 -0.131087 0.692891 0.451566 -0.108546 0.718772 0.394707 -0.085086 0.737636 0.354325 -0.067878 0.765638 0.319438 -0.052508 0.797470 0.287969 -0.038208 0.822075 0.292831 -0.047807 0.777723 0.215781 -0.242670 0.800356 0.265573 -0.192656 0.811923 0.320510 -0.144281 0.815020 0.351420 -0.106625 0.811252 0.385229 -0.072012 0.800308 0.418289 -0.037738 0.776318 0.436986 -0.030313 0.693585 0.215121 -0.230473 0.675707 0.269727 -0.183513 0.662825 0.325198 -0.136880 0.701462 0.298393 -0.122893 0.742306 0.274258 -0.110179 0.783775 0.249940 -0.099467 0.808838 0.230914 -0.096597 0.722885 0.217133 -0.334580 
9.536000 0.824615 0.621489 -0.077841 0.789024 0.604170 -0.087440 0.770210 0.636920 -0.119611 0.753999 0.607327 -0.109646 0.752076 0.578410 -0.130660 0.744875 0.478847 -0.190186 0.734866 0.392112 -0.232255 0.734814 0.295898 -0.234720 0.791856 0.559594 -0.143871 0.821754 0.500185 -0.147678 0.851122 0.440746 -0.151805 0.873147 0.398670 -0.155210 0.891827 0.354497 -0.154529 0.908324 0.309415 -0.154300 0.896271 0.289932 -0.139531 0.671755 0.513084 -0.126190 0.696191 0.455358 -0.104596 0.722484 0.399239 -0.082237 0.741947 0.360008 -0.064616 0.768837 0.324168 -0.050151 0.799202 0.291669 -0.037270 0.823264 0.293910 -0.048941 0.777219 0.219323 -0.239397 0.801090 0.268494 -0.189532 0.812230 0.322584 -0.142018 0.817638 0.354596 -0.105642 0.816208 0.388982 -0.071502 0.812178 0.424004 -0.037930 0.787002 0.442333 -0.036615 0.691957 0.220581 -0.227712 0.676539 0.279144 -0.183975 0.668359 0.339628 -0.141825 0.704032 0.310386 -0.124704 0.741527 0.282584 -0.108925 0.779331 0.253796 -0.097811 0.801235 0.231561 -0.093911 0.725614 0.219197 -0.332591 
9.572000 0.817593 0.619630 -0.062461 0.783054 0.602071 -0.074971 0.774988 0.625632 -0.117750 0.754083 0.600726 -0.104324 0.751656 0.572738 -0.126273 0.742529 0.476582 -0.190012 0.731284 0.390214 -0.231441 0.733627 0.294653 -0.232885 0.789642 0.557839 -0.144232 0.820279 0.498858 -0.146482 0.850299 0.439855 -0.149408 0.872876 0.398170 -0.152234 0.891510 0.353976 -0.150815 0.908176 0.309033 -0.150036 0.894687 0.290351 -0.135484 0.669623 0.510273 -0.125269 0.693235 0.452321 -0.102810 0.719659 0.396085 -0.079482 0.739462 0.356452 -0.063748 0.767770 0.321310 -0.050328 0.798794 0.289369 -0.037278 0.822522 0.294316 -0.048777 0.778068 0.219546 -0.237285 0.800666 0.269226 -0.186642 0.811116 0.324419 -0.137613 0.816383 0.357749 -0.102254 0.810634 0.395628 -0.071647 0.801044 0.434466 -0.042704 0.776494 0.453713 -0.040081 0.693140 0.217746 -0.227346 0.675733 0.273845 -0.181537 0.663967 0.331112 -0.136219 0.701794 0.303634 -0.121069 0.741565 0.278040 -0.107553 0.781732 0.251616 -0.096648 0.804032 0.229666 -0.092064 0.725533 0.218093 -0.330558 
9.604000 0.821981 0.618055 -0.069328 0.787486 0.600438 -0.081928 0.774566 0.629572 -0.120007 0.756059 0.601690 -0.109207 0.753810 0.573499 -0.131204 0.744816 0.476426 -0.194521 0.735647 0.388983 -0.234071 0.739034 0.293618 -0.232518 0.790410 0.557404 -0.147563 0.820947 0.498376 -0.148692 0.851089 0.439501 -0.150035 0.873782 0.398083 -0.151660 0.891867 0.353767 -0.147873 0.910784 0.310113 -0.143847 0.896488 0.295387 -0.126036 0.669087 0.510386 -0.134568 0.691805 0.453254 -0.108770 0.718804 0.397650 -0.082721 0.738248 0.359104 -0.063255 0.766903 0.324608 -0.047820 0.799819 0.293895 -0.034918 0.823971 0.296774 -0.046264 0.784465 0.218955 -0.233506 0.804378 0.269670 -0.182792 0.811488 0.323997 -0.134171 0.815772 0.359200 -0.100799 0.814227 0.397423 -0.071656 0.809153 0.436438 -0.044632 0.783019 0.453693 -0.046031 0.698896 0.216608 -0.226212 0.680000 0.274158 -0.182245 0.666287 0.333271 -0.138378 0.703226 0.305522 -0.121639 0.742049 0.279916 -0.106758 0.781351 0.253605 -0.093744 0.802968 0.231580 -0.087616 0.735760 0.215184 -0.328787 
9.640000 0.819764 0.614912 -0.065751 0.785456 0.598051 -0.079781 0.773729 0.628816 -0.116899 0.754848 0.600662 -0.107567 0.752633 0.572659 -0.129658 0.744277 0.476336 -0.193764 0.733148 0.389364 -0.233884 0.735893 0.294190 -0.232268 0.791299 0.556412 -0.146938 0.822520 0.497625 -0.149483 0.853072 0.438669 -0.152115 0.876057 0.397007 -0.154587 0.893640 0.352386 -0.151241 0.909697 0.307186 -0.147449 0.896165 0.293267 -0.128059 0.669654 0.512334 -0.133959 0.693469 0.454924 -0.110584 0.720789 0.399244 -0.086667 0.739987 0.361661 -0.065384 0.768484 0.328273 -0.048267 0.801314 0.298919 -0.034567 0.825982 0.300278 -0.045240 0.780831 0.219268 -0.232575 0.802492 0.270592 -0.183196 0.812561 0.326135 -0.135453 0.818247 0.361093 -0.101574 0.815478 0.398005 -0.070409 0.806805 0.436163 -0.042421 0.780148 0.452446 -0.044876 0.695390 0.217433 -0.225247 0.677586 0.275814 -0.181718 0.664241 0.335268 -0.138585 0.701129 0.307784 -0.120890 0.741358 0.283907 -0.106148 0.782044 0.258445 -0.093483 0.803344 0.235856 -0.086728 0.734037 0.214821 -0.328232 
9.672000 0.822236 0.619503 -0.073600 0.787650 0.600127 -0.082975 0.768033 0.630389 -0.117225 0.752926 0.600660 -0.106047 0.750785 0.572461 -0.127935 0.742079 0.475479 -0.190911 0.732127 0.388745 -0.231840 0.734831 0.293325 -0.231497 0.788575 0.556568 -0.146435 0.820226 0.498099 -0.149487 0.851418 0.439398 -0.152027 0.874397 0.397659 -0.154158 0.893274 0.353573 -0.150877 0.910374 0.308700 -0.147300 0.896552 0.294409 -0.128446 0.664860 0.509504 -0.131119 0.689473 0.453230 -0.105152 0.718687 0.398884 -0.079950 0.739873 0.360565 -0.061775 0.769702 0.326123 -0.047192 0.804811 0.296760 -0.036545 0.829655 0.300307 -0.046136 0.784239 0.220915 -0.234258 0.804398 0.271187 -0.183614 0.812486 0.326238 -0.135453 0.816808 0.361129 -0.101402 0.813547 0.397885 -0.070165 0.806491 0.435384 -0.040944 0.780362 0.452635 -0.042462 0.695411 0.216300 -0.225606 0.679410 0.274307 -0.180979 0.667224 0.333051 -0.136729 0.704944 0.306639 -0.119926 0.744360 0.282079 -0.105686 0.784816 0.257270 -0.093524 0.806980 0.235724 -0.087494 0.732643 0.215732 -0.328535 
9.704000 0.816814 0.618420 -0.065159 0.783537 0.598842 -0.078115 0.771798 0.624889 -0.118645 0.753628 0.597223 -0.106739 0.751316 0.569279 -0.128829 0.742112 0.473226 -0.192804 0.731672 0.386624 -0.233110 0.736341 0.291890 -0.231447 0.789101 0.553657 -0.145841 0.822329 0.496101 -0.147887 0.854718 0.438289 -0.150003 0.878865 0.397468 -0.152137 0.897158 0.353119 -0.148087 0.915456 0.308948 -0.143850 0.899984 0.298290 -0.123976 0.667285 0.505241 -0.129723 0.692861 0.449500 -0.103607 0.722600 0.395711 -0.077847 0.744261 0.357142 -0.060726 0.774686 0.323914 -0.046780 0.810939 0.296240 -0.037582 0.835399 0.298332 -0.048351 0.782824 0.217879 -0.232730 0.804370 0.269521 -0.183635 0.815120 0.325058 -0.137131 0.819753 0.359318 -0.102704 0.820473 0.395195 -0.070938 0.814474 0.432864 -0.043117 0.788587 0.450089 -0.046174 0.697083 0.214486 -0.224278 0.679429 0.273006 -0.180306 0.667258 0.333186 -0.137500 0.704449 0.306820 -0.119800 0.743819 0.281951 -0.105407 0.782996 0.256281 -0.092664 0.805285 0.235154 -0.087097 0.733969 0.213214 -0.327896 
9.740000 0.822269 0.617295 -0.072054 0.788406 0.598018 -0.083899 0.769895 0.629886 -0.117170 0.754827 0.599378 -0.108271 0.752800 0.571172 -0.130174 0.744708 0.474080 -0.193463 0.735557 0.387389 -0.234368 0.737540 0.292340 -0.233148 0.791394 0.554470 -0.147834 0.822313 0.495586 -0.150681 0.852965 0.436606 -0.153364 0.875917 0.394860 -0.155764 0.894459 0.350638 -0.152883 0.912478 0.306196 -0.149737 0.898148 0.294891 -0.129441 0.668859 0.506241 -0.131328 0.693715 0.450261 -0.104664 0.722662 0.395584 -0.078927 0.743674 0.357200 -0.060210 0.774331 0.322524 -0.047025 0.809875 0.292070 -0.038934 0.833902 0.296684 -0.050013 0.781435 0.216703 -0.235348 0.802851 0.268164 -0.186375 0.813305 0.323247 -0.139685 0.817581 0.356935 -0.104878 0.816648 0.392966 -0.072959 0.811619 0.430488 -0.043762 0.786943 0.449440 -0.046255 0.696341 0.216410 -0.224831 0.678063 0.275293 -0.181878 0.664571 0.335157 -0.138341 0.702697 0.309200 -0.120898 0.742348 0.284039 -0.106928 0.782556 0.257681 -0.095875 0.803003 0.234340 -0.089523 0.731978 0.212957 -0.328415 
9.772000 0.824529 0.618025 -0.069704 0.791020 0.598333 -0.081915 0.774948 0.627470 -0.118765 0.758734 0.598066 -0.108293 0.756027 0.570053 -0.130418 0.744283 0.473482 -0.193639 0.735043 0.386331 -0.234341 0.737877 0.290792 -0.233974 0.790205 0.554311 -0.147162 0.821539 0.495763 -0.150604 0.852692 0.437349 -0.154200 0.876292 0.396216 -0.157346 0.894837 0.352004 -0.155308 0.913241 0.307816 -0.153280 0.900238 0.294377 -0.133425 0.668311 0.505944 -0.132437 0.693775 0.449778 -0.107320 0.723322 0.395257 -0.082861 0.744707 0.357581 -0.063231 0.774402 0.323270 -0.049059 0.808026 0.291900 -0.039799 0.832547 0.298505 -0.048540 0.782456 0.215442 -0.235996 0.804863 0.266384 -0.187338 0.814821 0.321863 -0.141162 0.818811 0.356205 -0.107009 0.819524 0.392291 -0.074868 0.816503 0.429751 -0.045009 0.793582 0.450821 -0.048453 0.697095 0.214602 -0.225947 0.680159 0.273918 -0.183048 0.668475 0.334033 -0.140530 0.705940 0.308048 -0.122834 0.744944 0.282873 -0.107727 0.784128 0.256788 -0.094864 0.805569 0.234667 -0.088545 0.732279 0.211830 -0.329884 
9.808000 0.825569 0.618710 -0.069327 0.791861 0.599076 -0.081058 0.775597 0.628100 -0.117817 0.759414 0.598797 -0.106991 0.755743 0.571039 -0.129199 0.741136 0.475356 -0.192914 0.733507 0.387808 -0.233281 0.738335 0.292089 -0.233843 0.789478 0.555003 -0.145742 0.821793 0.496973 -0.148365 0.853732 0.439031 -0.151384 0.877792 0.398252 -0.154243 0.896685 0.354124 -0.151907 0.915360 0.310079 -0.149577 0.901493 0.297482 -0.129734 0.668695 0.508769 -0.127182 0.695257 0.453037 -0.102454 0.725113 0.398844 -0.078757 0.746784 0.361171 -0.059793 0.775566 0.326709 -0.045954 0.807683 0.294972 -0.036741 0.832308 0.300348 -0.045840 0.784538 0.217665 -0.236230 0.806119 0.267887 -0.186404 0.815678 0.322733 -0.139626 0.819655 0.357182 -0.105455 0.821223 0.393127 -0.073380 0.818555 0.430476 -0.043484 0.796641 0.452296 -0.047934 0.699139 0.214914 -0.227857 0.681274 0.273665 -0.184806 0.668929 0.333342 -0.142298 0.706219 0.307427 -0.123764 0.744852 0.282404 -0.107715 0.784334 0.256960 -0.093639 0.808448 0.237102 -0.088676 0.735180 0.213583 -0.329982 
9.840000 0.820481 0.617170 -0.071518 0.785939 0.598355 -0.082085 0.768378 0.628672 -0.117266 0.752332 0.599296 -0.106488 0.749736 0.571374 -0.128790 0.740451 0.475134 -0.193537 0.732331 0.387227 -0.233033 0.737414 0.291667 -0.231632 0.787504 0.555948 -0.148049 0.819743 0.497878 -0.150843 0.851361 0.439665 -0.153695 0.874807 0.398339 -0.156189 0.893571 0.354188 -0.153694 0.912155 0.309997 -0.151162 0.899577 0.296693 -0.130938 0.667204 0.509102 -0.129586 0.692911 0.453337 -0.103296 0.722326 0.398519 -0.078360 0.743612 0.359674 -0.060625 0.773012 0.324348 -0.047999 0.807665 0.292588 -0.040560 0.832550 0.297354 -0.049428 0.783842 0.217615 -0.233989 0.804814 0.269179 -0.184651 0.813919 0.323825 -0.136977 0.818867 0.359039 -0.103607 0.820681 0.396755 -0.073478 0.819192 0.435524 -0.045175 0.797713 0.457676 -0.050562 0.699036 0.213996 -0.223022 0.679841 0.271504 -0.179689 0.666168 0.331143 -0.136152 0.705108 0.306212 -0.119384 0.745065 0.281590 -0.105603 0.784617 0.254871 -0.094219 0.806386 0.232840 -0.088839 0.734392 0.212130 -0.327667 
9.872000 0.818056 0.623103 -0.066647 0.785241 0.602628 -0.079538 0.770839 0.629712 -0.118685 0.754224 0.600737 -0.107689 0.752192 0.572274 -0.129723 0.742891 0.474133 -0.192914 0.732732 0.387123 -0.233204 0.738588 0.291985 -0.233448 0.787660 0.555557 -0.148236 0.819569 0.497287 -0.152405 0.850969 0.438747 -0.156167 0.874080 0.397178 -0.159271 0.893015 0.353126 -0.156777 0.911080 0.308630 -0.154262 0.898583 0.294813 -0.134297 0.664953 0.506131 -0.134624 0.690506 0.449711 -0.109779 0.720328 0.394687 -0.085571 0.741876 0.357233 -0.065121 0.772221 0.323162 -0.050702 0.806706 0.292461 -0.040999 0.831444 0.298451 -0.049539 0.786009 0.218700 -0.236507 0.805656 0.269862 -0.185912 0.813668 0.324737 -0.136607 0.819049 0.360385 -0.103808 0.819481 0.398254 -0.073013 0.817612 0.436704 -0.043237 0.795843 0.458712 -0.048058 0.700908 0.213729 -0.226918 0.680636 0.269817 -0.181816 0.665642 0.327258 -0.136980 0.705056 0.302669 -0.121434 0.745754 0.279537 -0.107592 0.786746 0.255421 -0.096353 0.808295 0.233499 -0.090099 0.734216 0.213840 -0.329946 
9.936000 0.820436 0.619559 -0.069042 0.786534 0.598839 -0.078080 0.766752 0.626780 -0.114186 0.752198 0.597213 -0.101930 0.750353 0.569697 -0.125066 0.742802 0.474365 -0.193070 0.734628 0.387613 -0.234206 0.739886 0.292493 -0.233968 0.787500 0.555620 -0.147182 0.820139 0.497749 -0.150155 0.851721 0.439396 -0.153112 0.874765 0.397848 -0.155600 0.893319 0.353691 -0.154294 0.910981 0.309160 -0.153597 0.898362 0.293435 -0.135390 0.665861 0.504149 -0.132020 0.691532 0.447518 -0.107695 0.720708 0.392017 -0.083952 0.741627 0.354299 -0.063911 0.772320 0.320730 -0.049695 0.806937 0.290797 -0.039318 0.831570 0.296557 -0.048340 0.786954 0.219103 -0.235367 0.805776 0.270412 -0.184290 0.814098 0.325122 -0.133832 0.819564 0.360298 -0.100469 0.817942 0.398862 -0.070281 0.814176 0.438029 -0.041032 0.792163 0.459615 -0.046214 0.701476 0.214369 -0.228359 0.680654 0.271090 -0.184337 0.664811 0.329583 -0.140882 0.702539 0.304013 -0.122595 0.743272 0.280773 -0.107917 0.783821 0.255741 -0.095810 0.804524 0.233096 -0.088838 0.737518 0.214337 -0.330862 
9.968000 0.822721 0.622481 -0.066986 0.788763 0.602597 -0.077587 0.773905 0.628100 -0.117531 0.756693 0.600374 -0.104400 0.753685 0.572566 -0.127059 0.740906 0.476164 -0.191917 0.732890 0.389530 -0.233831 0.739630 0.294318 -0.235153 0.788253 0.554147 -0.144066 0.819383 0.495488 -0.148937 0.850065 0.436563 -0.153301 0.872454 0.394608 -0.156738 0.891478 0.350570 -0.155311 0.909452 0.306076 -0.153964 0.896073 0.290927 -0.135694 0.664849 0.506263 -0.128866 0.687946 0.447965 -0.105609 0.716620 0.391280 -0.083506 0.737997 0.352558 -0.065186 0.769734 0.318832 -0.051280 0.807411 0.290359 -0.042788 0.832580 0.297431 -0.048848 0.787232 0.221054 -0.235526 0.804788 0.271193 -0.183238 0.811690 0.325327 -0.132771 0.816880 0.361104 -0.100043 0.815876 0.399482 -0.069842 0.812327 0.438572 -0.040737 0.791634 0.461349 -0.046515 0.702180 0.215706 -0.232434 0.679892 0.271932 -0.188441 0.662172 0.329321 -0.144711 0.699881 0.303868 -0.125894 0.739251 0.280028 -0.109284 0.779890 0.255953 -0.094987 0.801911 0.234521 -0.087583 0.742100 0.217204 -0.332815 
10.036000 0.822519 0.628939 -0.066455 0.790708 0.605278 -0.075928 0.772046 0.628621 -0.115625 0.758469 0.599260 -0.101826 0.755615 0.571722 -0.124898 0.745495 0.476216 -0.192133 0.743014 0.389269 -0.234677 0.748010 0.293643 -0.235647 0.791719 0.556320 -0.146051 0.822443 0.497380 -0.149474 0.853446 0.438739 -0.152548 0.876584 0.397267 -0.155199 0.896269 0.353671 -0.153349 0.914966 0.309613 -0.151028 0.902657 0.294287 -0.132170 0.672773 0.506840 -0.125590 0.697321 0.448832 -0.103871 0.724457 0.391851 -0.082721 0.743663 0.352624 -0.064260 0.773102 0.318195 -0.051650 0.806203 0.286896 -0.041146 0.830628 0.297029 -0.045741 0.794649 0.219719 -0.233966 0.812609 0.270013 -0.181817 0.817774 0.324568 -0.132196 0.822017 0.360232 -0.099170 0.819688 0.397008 -0.067684 0.814376 0.434254 -0.037410 0.793225 0.455779 -0.045514 0.707861 0.216245 -0.234763 0.688145 0.274398 -0.192254 0.675035 0.334462 -0.150761 0.709664 0.307309 -0.129758 0.745296 0.280666 -0.109672 0.781299 0.253373 -0.091966 0.803712 0.232728 -0.084987 0.752901 0.216137 -0.332987 
10.068000 0.825345 0.624985 -0.073067 0.792355 0.603079 -0.082701 0.771126 0.631349 -0.117600 0.758001 0.600719 -0.106341 0.754923 0.572707 -0.128615 0.744151 0.475892 -0.192267 0.739982 0.388922 -0.234162 0.744331 0.293519 -0.234167 0.790672 0.556752 -0.147796 0.820233 0.497199 -0.151450 0.850578 0.438247 -0.154549 0.873356 0.396616 -0.157005 0.893840 0.353477 -0.155480 0.913808 0.310138 -0.153324 0.901723 0.294671 -0.134561 0.673286 0.506162 -0.124122 0.698282 0.448757 -0.101256 0.725504 0.392082 -0.078819 0.743996 0.351237 -0.062443 0.773051 0.316038 -0.050794 0.805246 0.283786 -0.040785 0.829504 0.293873 -0.046552 0.790254 0.219214 -0.232201 0.809376 0.269522 -0.180538 0.816423 0.323497 -0.130536 0.822059 0.359290 -0.097940 0.819828 0.397096 -0.067490 0.813908 0.435529 -0.038701 0.791251 0.456032 -0.045937 0.704676 0.216048 -0.232036 0.684657 0.273622 -0.188758 0.669359 0.332899 -0.145518 0.705530 0.306369 -0.125736 0.742361 0.279776 -0.108277 0.779619 0.252450 -0.092885 0.800899 0.230455 -0.086000 0.752033 0.215595 -0.331350 
10.100000 0.819528 0.622510 -0.073504 0.786168 0.600455 -0.081288 0.762627 0.629036 -0.114413 0.750507 0.598159 -0.102731 0.748689 0.570235 -0.125260 0.742097 0.473647 -0.190899 0.731522 0.388191 -0.233757 0.735594 0.293558 -0.234361 0.788549 0.553723 -0.145343 0.818971 0.494644 -0.150238 0.849080 0.435295 -0.154743 0.870988 0.393036 -0.158240 0.890300 0.349253 -0.157378 0.909135 0.305231 -0.156812 0.897170 0.289869 -0.137932 0.665973 0.502663 -0.127816 0.690656 0.445147 -0.104574 0.719126 0.388953 -0.081957 0.739204 0.349800 -0.064367 0.769801 0.315629 -0.052239 0.803569 0.284469 -0.042305 0.828192 0.291836 -0.050209 0.781408 0.219366 -0.232059 0.800612 0.270741 -0.181414 0.810941 0.325267 -0.131929 0.817824 0.359996 -0.098260 0.817317 0.397704 -0.067320 0.813240 0.436258 -0.037848 0.791589 0.457684 -0.044883 0.695671 0.216111 -0.231577 0.675901 0.275383 -0.190069 0.660548 0.336396 -0.149241 0.695624 0.309826 -0.127538 0.731842 0.282718 -0.108234 0.768186 0.254344 -0.093571 0.789431 0.232251 -0.087068 0.742606 0.216317 -0.331844 
10.136000 0.816731 0.626255 -0.066438 0.784820 0.603047 -0.076564 0.767426 0.626844 -0.116533 0.753215 0.597681 -0.102955 0.751297 0.570430 -0.126134 0.745078 0.476249 -0.194060 0.737990 0.389721 -0.235481 0.736180 0.295118 -0.232835 0.791651 0.555238 -0.146633 0.821824 0.495885 -0.149249 0.851658 0.436267 -0.151946 0.873533 0.393749 -0.154544 0.889630 0.348569 -0.153925 0.905303 0.303190 -0.153763 0.892449 0.287867 -0.135324 0.669791 0.508493 -0.131665 0.693400 0.451052 -0.107146 0.720022 0.394346 -0.083053 0.738546 0.354380 -0.064548 0.767868 0.319103 -0.050733 0.801970 0.287987 -0.039878 0.827323 0.293449 -0.046849 0.777215 0.218298 -0.227947 0.798376 0.269825 -0.178447 0.810654 0.324895 -0.129512 0.818152 0.360666 -0.097103 0.817898 0.399152 -0.067302 0.813363 0.438616 -0.039585 0.791447 0.459790 -0.047076 0.691539 0.220389 -0.229581 0.674127 0.280876 -0.189043 0.660658 0.342034 -0.148025 0.694274 0.313437 -0.126326 0.729356 0.285211 -0.106779 0.764610 0.256318 -0.089689 0.786499 0.234845 -0.082860 0.740643 0.215150 -0.328495 
10.168000 0.819037 0.628012 -0.071534 0.786004 0.605447 -0.079276 0.768461 0.626887 -0.120492 0.753410 0.599348 -0.104602 0.751280 0.571684 -0.127467 0.742930 0.475664 -0.193349 0.741785 0.388797 -0.235882 0.739750 0.293724 -0.232871 0.789861 0.553658 -0.145452 0.821427 0.495143 -0.148758 0.852024 0.436168 -0.151878 0.874407 0.394287 -0.154675 0.891515 0.349526 -0.152654 0.907978 0.304666 -0.151420 0.893224 0.289565 -0.134261 0.665855 0.506075 -0.131857 0.689775 0.448633 -0.107904 0.717659 0.392547 -0.085124 0.738367 0.354933 -0.064941 0.768994 0.321638 -0.049706 0.805702 0.294160 -0.040183 0.831115 0.297749 -0.048016 0.780219 0.216645 -0.226273 0.798972 0.270091 -0.177918 0.810970 0.325663 -0.131135 0.817567 0.361899 -0.099009 0.818894 0.397765 -0.067320 0.814072 0.434895 -0.038623 0.792342 0.455618 -0.047809 0.695180 0.219062 -0.229179 0.674905 0.279837 -0.190848 0.658500 0.341414 -0.152223 0.691799 0.314094 -0.128551 0.727237 0.287943 -0.106984 0.763455 0.261364 -0.088725 0.785564 0.240551 -0.080602 0.742584 0.211686 -0.326997 
10.204000 0.817200 0.619907 -0.060876 0.784425 0.597685 -0.070460 0.765488 0.623590 -0.108380 0.751480 0.594002 -0.095553 0.749257 0.567301 -0.119575 0.743039 0.474472 -0.190830 0.736028 0.388166 -0.233721 0.736799 0.292617 -0.232877 0.790093 0.554332 -0.145674 0.820631 0.495220 -0.149175 0.850480 0.435632 -0.152724 0.872067 0.392971 -0.155624 0.889853 0.348505 -0.155238 0.906993 0.303659 -0.155261 0.892677 0.287602 -0.138674 0.669814 0.502200 -0.123391 0.691809 0.442458 -0.103545 0.717792 0.383858 -0.084794 0.738292 0.346875 -0.064179 0.770588 0.314964 -0.050376 0.807174 0.287375 -0.041568 0.831689 0.292217 -0.051437 0.779524 0.216655 -0.230096 0.797732 0.269279 -0.180476 0.809718 0.324241 -0.132585 0.816609 0.358641 -0.098889 0.814985 0.395510 -0.067139 0.810143 0.433034 -0.036610 0.789147 0.455047 -0.044122 0.695271 0.216011 -0.233007 0.673447 0.274577 -0.193440 0.654421 0.334554 -0.153690 0.687635 0.307787 -0.129683 0.722589 0.281079 -0.107530 0.758122 0.253779 -0.089195 0.784056 0.236870 -0.084176 0.743268 0.213724 -0.328748 
10.236000 0.822424 0.623354 -0.066928 0.789679 0.601438 -0.077275 0.775209 0.624080 -0.118967 0.758848 0.596418 -0.104662 0.756067 0.568683 -0.127238 0.746688 0.472888 -0.193147 0.742597 0.386301 -0.235884 0.744039 0.290909 -0.235487 0.792862 0.554253 -0.149306 0.822619 0.494719 -0.151375 0.852138 0.435146 -0.153463 0.874088 0.392853 -0.155429 0.892302 0.348614 -0.153650 0.909039 0.303731 -0.151643 0.896154 0.286348 -0.135078 0.675304 0.504297 -0.125128 0.697475 0.445300 -0.103091 0.722998 0.387094 -0.082475 0.742230 0.348910 -0.061734 0.773312 0.315506 -0.048240 0.808651 0.285734 -0.038687 0.833003 0.291606 -0.048197 0.787197 0.215217 -0.230364 0.804684 0.266982 -0.179578 0.813276 0.321467 -0.130731 0.819956 0.357027 -0.098218 0.818744 0.394201 -0.066876 0.813592 0.432050 -0.036917 0.792134 0.452786 -0.046221 0.701952 0.214561 -0.235392 0.680838 0.273923 -0.195943 0.663471 0.335312 -0.156996 0.695903 0.308696 -0.132424 0.729614 0.281962 -0.109958 0.763535 0.254899 -0.090293 0.787212 0.236181 -0.083321 0.751258 0.211417 -0.331038 
10.268000 0.813461 0.620926 -0.064280 0.780119 0.599990 -0.074606 0.768518 0.620944 -0.117920 0.750354 0.595002 -0.102593 0.748499 0.568350 -0.126122 0.742045 0.476190 -0.195918 0.739744 0.389035 -0.236197 0.738120 0.294307 -0.234177 0.788898 0.554191 -0.145685 0.821325 0.496023 -0.148965 0.852242 0.437170 -0.152259 0.874765 0.395284 -0.155224 0.892281 0.350638 -0.153071 0.909415 0.305943 -0.151413 0.894011 0.291384 -0.134334 0.667556 0.509215 -0.133291 0.690207 0.450040 -0.112482 0.715613 0.391116 -0.092677 0.737453 0.356302 -0.068128 0.769327 0.324769 -0.051337 0.805212 0.295185 -0.039517 0.830601 0.298599 -0.047445 0.778846 0.217428 -0.228728 0.797734 0.270058 -0.180158 0.809698 0.325347 -0.132586 0.817038 0.361536 -0.100556 0.817846 0.399034 -0.069915 0.814581 0.437327 -0.040819 0.793683 0.458553 -0.050257 0.693626 0.219447 -0.232382 0.671220 0.278355 -0.193229 0.650427 0.337854 -0.152582 0.684200 0.311046 -0.128873 0.722870 0.287819 -0.109131 0.762326 0.264288 -0.091595 0.784095 0.243485 -0.082103 0.745049 0.214630 -0.328995 
10.304000 0.816004 0.618556 -0.062037 0.783196 0.598662 -0.075685 0.774706 0.621777 -0.118714 0.755175 0.595418 -0.106043 0.753283 0.567977 -0.128836 0.745601 0.473360 -0.195209 0.737325 0.386970 -0.236995 0.737903 0.292190 -0.234286 0.791567 0.552763 -0.147576 0.821344 0.493320 -0.151146 0.850662 0.433655 -0.154376 0.872258 0.391248 -0.157223 0.889423 0.346499 -0.154793 0.906425 0.301726 -0.152638 0.891021 0.287479 -0.135303 0.668025 0.505795 -0.135256 0.689297 0.446872 -0.112446 0.714118 0.388688 -0.090994 0.735276 0.354068 -0.067030 0.766489 0.322140 -0.050426 0.802345 0.293939 -0.040612 0.827539 0.298170 -0.048968 0.780449 0.216502 -0.227293 0.798215 0.270478 -0.178872 0.809121 0.327349 -0.132061 0.814754 0.363062 -0.099381 0.812901 0.400732 -0.068329 0.808391 0.438899 -0.038324 0.786791 0.460217 -0.046360 0.695819 0.215868 -0.232783 0.674020 0.275329 -0.193943 0.654178 0.334993 -0.154347 0.687680 0.308391 -0.130554 0.724061 0.283485 -0.108704 0.761077 0.258477 -0.089966 0.784637 0.239363 -0.082128 0.744508 0.211609 -0.328759 
10.340000 0.816636 0.626502 -0.072499 0.783769 0.605817 -0.084815 0.765377 0.636114 -0.119560 0.751047 0.605369 -0.110269 0.747865 0.576789 -0.131630 0.738927 0.478607 -0.193279 0.731877 0.391108 -0.233245 0.736463 0.296164 -0.231201 0.790733 0.557031 -0.150266 0.821602 0.498013 -0.152931 0.852148 0.438834 -0.155442 0.874835 0.396914 -0.157935 0.893151 0.352677 -0.155119 0.911651 0.308531 -0.152224 0.895323 0.297462 -0.133422 0.671712 0.512872 -0.122400 0.694067 0.453065 -0.102677 0.719206 0.393544 -0.084691 0.740905 0.356379 -0.064209 0.772452 0.323121 -0.050883 0.808577 0.293739 -0.043420 0.833365 0.299512 -0.052175 0.782209 0.221962 -0.228949 0.800007 0.275747 -0.181108 0.811935 0.331280 -0.133649 0.818664 0.366135 -0.099958 0.820173 0.402997 -0.068573 0.817299 0.440749 -0.038828 0.796252 0.462034 -0.047805 0.697406 0.218515 -0.226293 0.674842 0.277262 -0.186941 0.654946 0.337613 -0.145915 0.691343 0.313597 -0.123748 0.729183 0.288985 -0.104943 0.766312 0.262104 -0.090783 0.789002 0.241639 -0.085092 0.741240 0.215153 -0.325647 
10.372000 0.821071 0.632056 -0.072383 0.791726 0.605097 -0.080987 0.768295 0.627239 -0.118838 0.758957 0.596147 -0.105299 0.755551 0.568347 -0.127772 0.742871 0.472581 -0.192624 0.732993 0.385759 -0.233462 0.737068 0.290729 -0.232250 0.789692 0.554013 -0.149041 0.820378 0.495051 -0.151685 0.849049 0.435300 -0.155255 0.870109 0.392861 -0.158199 0.888136 0.348572 -0.156342 0.906157 0.304394 -0.154572 0.891791 0.293220 -0.134441 0.671107 0.502875 -0.125022 0.690599 0.441832 -0.106339 0.712684 0.381025 -0.089342 0.737149 0.348995 -0.064220 0.770504 0.319412 -0.048329 0.807561 0.292552 -0.039802 0.832265 0.298063 -0.048889 0.782474 0.216535 -0.228328 0.797637 0.270383 -0.179060 0.808011 0.325954 -0.130901 0.815092 0.362394 -0.098851 0.816175 0.400710 -0.068939 0.815012 0.439393 -0.039795 0.793222 0.460900 -0.046503 0.698409 0.212471 -0.231653 0.673170 0.268068 -0.190341 0.648130 0.323418 -0.147106 0.685062 0.299564 -0.125562 0.724834 0.279058 -0.106705 0.765462 0.259066 -0.089905 0.788273 0.239508 -0.081149 0.743591 0.211960 -0.328366 
10.404000 0.826022 0.629654 -0.076909 0.795274 0.603655 -0.083070 0.770189 0.626382 -0.119373 0.760837 0.595773 -0.104756 0.756594 0.568542 -0.127473 0.742162 0.474777 -0.194035 0.732324 0.387197 -0.233713 0.738224 0.291834 -0.233362 0.792019 0.555422 -0.151000 0.821136 0.495538 -0.152297 0.849463 0.435447 -0.153873 0.870274 0.392603 -0.155536 0.887753 0.348098 -0.153619 0.903763 0.302932 -0.152032 0.889324 0.291096 -0.132283 0.672498 0.510709 -0.126185 0.687803 0.448374 -0.108153 0.706080 0.386469 -0.092279 0.731023 0.354193 -0.068031 0.762922 0.323146 -0.050783 0.799276 0.294949 -0.040992 0.824533 0.300177 -0.048529 0.784602 0.218114 -0.229144 0.799058 0.272193 -0.179571 0.806196 0.328261 -0.132011 0.810956 0.364559 -0.099535 0.811438 0.401440 -0.067887 0.809603 0.438961 -0.037064 0.790189 0.461667 -0.046210 0.699961 0.213400 -0.233024 0.674784 0.270824 -0.193411 0.652390 0.329061 -0.153303 0.687066 0.303769 -0.129594 0.724399 0.280828 -0.107931 0.763290 0.257989 -0.090058 0.786033 0.238188 -0.081310 0.748051 0.212873 -0.329296 
10.440000 0.828887 0.631384 -0.073968 0.798567 0.604706 -0.079513 0.774495 0.624489 -0.118297 0.764808 0.594812 -0.102113 0.759821 0.567427 -0.124960 0.742037 0.472771 -0.191327 0.737469 0.386649 -0.235360 0.742221 0.291267 -0.235974 0.793654 0.551561 -0.149301 0.822861 0.491788 -0.151300 0.851648 0.431900 -0.153013 0.872869 0.389296 -0.154595 0.889685 0.344402 -0.152874 0.905148 0.298960 -0.151090 0.889477 0.289568 -0.130894 0.671211 0.509654 -0.126033 0.687400 0.447147 -0.109204 0.706071 0.384813 -0.093855 0.731285 0.352601 -0.069411 0.763841 0.321774 -0.051078 0.802332 0.296016 -0.041490 0.828047 0.299275 -0.048587 0.787749 0.217206 -0.229628 0.800836 0.270794 -0.179506 0.807348 0.326908 -0.131565 0.812218 0.363420 -0.099238 0.810840 0.399863 -0.066324 0.807539 0.436778 -0.034131 0.788769 0.459830 -0.044102 0.703073 0.213248 -0.237693 0.677244 0.270910 -0.198503 0.654594 0.329048 -0.159134 0.688148 0.302778 -0.134588 0.723881 0.278685 -0.111273 0.761362 0.254916 -0.090374 0.787776 0.239194 -0.082843 0.754190 0.213013 -0.332285 
10.472000 0.815596 0.635789 -0.071537 0.784995 0.610039 -0.079361 0.766399 0.628924 -0.121345 0.753752 0.600388 -0.105136 0.751126 0.572239 -0.127417 0.741910 0.474895 -0.191628 0.731889 0.388096 -0.233470 0.740330 0.292861 -0.235393 0.790008 0.553956 -0.146303 0.821030 0.495096 -0.148507 0.851071 0.435775 -0.150261 0.873051 0.393546 -0.151844 0.890494 0.348949 -0.147641 0.906271 0.303807 -0.143380 0.889476 0.293823 -0.124202 0.669284 0.508818 -0.127366 0.684618 0.446130 -0.110497 0.702062 0.383360 -0.094444 0.730138 0.354222 -0.069482 0.763413 0.325101 -0.050266 0.802856 0.300592 -0.042081 0.828578 0.303690 -0.049229 0.788740 0.220512 -0.230708 0.800681 0.274020 -0.180365 0.807270 0.329994 -0.132581 0.810379 0.366410 -0.100418 0.809747 0.401005 -0.066361 0.806668 0.436150 -0.033152 0.789165 0.459349 -0.044836 0.705008 0.212962 -0.238368 0.676940 0.268271 -0.197748 0.651127 0.324284 -0.157253 0.686298 0.300057 -0.133461 0.723602 0.277623 -0.110792 0.761828 0.255802 -0.089953 0.789630 0.242718 -0.083317 0.756642 0.216544 -0.332498 
10.508000 0.810752 0.621437 -0.066095 0.778314 0.601083 -0.079948 0.766911 0.627152 -0.120479 0.749284 0.598862 -0.109232 0.746838 0.570690 -0.131101 0.740100 0.473803 -0.194358 0.734314 0.386560 -0.234850 0.744424 0.291881 -0.236110 0.789290 0.554483 -0.151239 0.819707 0.495283 -0.151633 0.849259 0.435683 -0.152478 0.870855 0.393147 -0.153652 0.887964 0.348466 -0.151276 0.904660 0.303588 -0.149380 0.890445 0.289809 -0.130752 0.673506 0.501104 -0.120603 0.686176 0.437198 -0.106323 0.699327 0.372857 -0.092049 0.730658 0.345603 -0.068678 0.766929 0.319386 -0.051364 0.805778 0.295278 -0.040622 0.830177 0.301286 -0.049999 0.794024 0.220430 -0.230827 0.801936 0.274489 -0.180130 0.805419 0.330348 -0.131689 0.808147 0.367659 -0.100028 0.808080 0.405125 -0.069072 0.807060 0.442831 -0.038422 0.788111 0.466114 -0.047185 0.711046 0.211198 -0.239810 0.676494 0.262086 -0.198494 0.643592 0.313665 -0.156088 0.679350 0.290761 -0.131674 0.717456 0.270107 -0.108534 0.756564 0.250596 -0.088052 0.786539 0.242851 -0.082877 0.763187 0.216997 -0.332947 
10.540000 0.822127 0.628615 -0.072466 0.791053 0.604801 -0.083802 0.772436 0.629988 -0.122303 0.759356 0.599586 -0.110378 0.756531 0.571051 -0.131961 0.745917 0.472862 -0.193302 0.736346 0.385871 -0.234164 0.747054 0.291153 -0.237092 0.793084 0.553803 -0.147611 0.822875 0.494429 -0.148732 0.851829 0.435045 -0.150225 0.873312 0.393026 -0.151894 0.890009 0.348315 -0.149181 0.906678 0.303803 -0.146737 0.889984 0.293107 -0.128186 0.675031 0.503543 -0.125599 0.686422 0.439219 -0.112099 0.696992 0.374590 -0.096630 0.729198 0.348163 -0.072907 0.764565 0.321519 -0.052913 0.803833 0.298510 -0.041618 0.828741 0.303112 -0.050540 0.797023 0.220115 -0.231702 0.802789 0.275114 -0.181905 0.806517 0.330637 -0.133240 0.809056 0.367436 -0.100988 0.810345 0.402645 -0.067755 0.808950 0.438517 -0.035741 0.791466 0.462057 -0.046476 0.713975 0.210302 -0.244953 0.680333 0.263469 -0.206766 0.648353 0.317673 -0.167229 0.681778 0.293671 -0.140562 0.717370 0.271208 -0.115124 0.753947 0.249635 -0.092019 0.784476 0.246242 -0.085243 0.770588 0.216927 -0.333695 
10.572000 0.824810 0.627986 -0.069899 0.794734 0.602030 -0.078989 0.774011 0.623983 -0.118359 0.762826 0.593709 -0.104357 0.758069 0.566625 -0.127431 0.741768 0.472782 -0.194460 0.734929 0.385628 -0.235155 0.750027 0.291648 -0.238664 0.792649 0.551842 -0.150956 0.824016 0.493220 -0.150030 0.854845 0.434634 -0.148740 0.877866 0.393309 -0.148219 0.895156 0.348971 -0.142233 0.912145 0.304782 -0.135993 0.892840 0.298465 -0.117733 0.674765 0.500965 -0.121289 0.684816 0.437462 -0.103391 0.695568 0.373362 -0.085804 0.731084 0.348487 -0.065143 0.769542 0.323372 -0.048573 0.811747 0.302405 -0.042415 0.836942 0.305368 -0.051224 0.803050 0.222681 -0.233630 0.807669 0.276342 -0.182487 0.810308 0.330624 -0.133628 0.811413 0.367109 -0.100871 0.812110 0.400317 -0.065897 0.810165 0.434374 -0.032277 0.798977 0.456756 -0.050958 0.720952 0.209367 -0.244293 0.681638 0.259112 -0.205941 0.643138 0.309581 -0.166725 0.679075 0.290158 -0.139760 0.717941 0.274088 -0.114882 0.758100 0.259659 -0.092650 0.787557 0.252191 -0.084891 0.774656 0.219528 -0.336307 
10.604000 0.819931 0.622176 -0.078431 0.787581 0.598734 -0.086375 0.762908 0.626615 -0.119205 0.752187 0.595142 -0.107712 0.750052 0.567351 -0.130146 0.743180 0.471467 -0.195221 0.736176 0.384942 -0.236525 0.749099 0.291164 -0.239711 0.789181 0.552494 -0.150173 0.820413 0.493634 -0.151270 0.850715 0.434426 -0.151786 0.872843 0.392216 -0.152311 0.891044 0.348092 -0.147768 0.908440 0.303655 -0.142392 0.891871 0.296240 -0.121999 0.672371 0.500239 -0.127262 0.686716 0.438714 -0.105591 0.701820 0.376622 -0.084141 0.734106 0.348947 -0.062441 0.769892 0.320486 -0.046638 0.808311 0.293775 -0.039735 0.832341 0.299676 -0.050219 0.800339 0.221037 -0.233688 0.805179 0.274193 -0.182147 0.808224 0.327970 -0.132142 0.810938 0.364206 -0.099555 0.812256 0.399751 -0.066639 0.812909 0.435373 -0.033892 0.798845 0.457322 -0.051253 0.717450 0.209932 -0.246629 0.681218 0.262637 -0.208427 0.645669 0.315819 -0.169065 0.680002 0.293835 -0.141917 0.716682 0.274006 -0.116503 0.754488 0.255237 -0.093409 0.783757 0.246963 -0.085690 0.776227 0.219567 -0.336844 
10.636000 0.821741 0.628301 -0.066658 0.790170 0.603928 -0.075054 0.775759 0.620968 -0.119335 0.760200 0.594403 -0.102293 0.756268 0.567330 -0.125564 0.744226 0.473441 -0.193328 0.739576 0.386885 -0.236474 0.760060 0.293652 -0.244591 0.789981 0.556593 -0.152191 0.820884 0.497702 -0.151594 0.851608 0.438990 -0.151294 0.874412 0.397471 -0.151443 0.894484 0.354185 -0.149103 0.913695 0.310628 -0.146299 0.897532 0.300058 -0.127270 0.681284 0.495683 -0.115109 0.692720 0.432539 -0.096796 0.704152 0.369029 -0.078620 0.739262 0.343269 -0.060199 0.777095 0.317516 -0.046533 0.816150 0.292951 -0.039368 0.838414 0.302037 -0.051408 0.815827 0.226929 -0.238886 0.814424 0.278038 -0.185125 0.812612 0.329887 -0.132949 0.813426 0.365421 -0.099283 0.811961 0.400092 -0.065013 0.809561 0.434851 -0.030884 0.806239 0.457628 -0.052149 0.737077 0.210138 -0.258018 0.695355 0.256224 -0.218354 0.653745 0.302365 -0.178347 0.689468 0.282560 -0.151292 0.727452 0.266738 -0.125118 0.766593 0.252337 -0.099686 0.795493 0.245817 -0.088836 0.795715 0.228006 -0.343541 
10.672000 0.818655 0.623787 -0.064154 0.788637 0.597456 -0.072178 0.769818 0.616438 -0.113914 0.757786 0.587557 -0.097816 0.752881 0.561639 -0.121890 0.738056 0.472087 -0.193889 0.734266 0.385109 -0.234112 0.753455 0.292571 -0.241837 0.786447 0.555633 -0.155626 0.817682 0.496989 -0.154375 0.848136 0.438234 -0.152851 0.870301 0.396487 -0.151732 0.889682 0.352924 -0.147579 0.907573 0.308924 -0.143066 0.890872 0.300184 -0.123513 0.675574 0.494426 -0.115533 0.683010 0.428952 -0.105678 0.690615 0.362774 -0.094937 0.727163 0.338967 -0.074491 0.765733 0.315590 -0.055546 0.807012 0.295355 -0.042810 0.831496 0.301977 -0.051510 0.808263 0.225236 -0.236528 0.808078 0.277276 -0.183968 0.807106 0.330310 -0.133367 0.807868 0.366739 -0.100351 0.807802 0.401614 -0.066452 0.806866 0.436705 -0.032733 0.804630 0.459032 -0.054525 0.727672 0.210014 -0.255680 0.687978 0.259408 -0.216383 0.649033 0.309977 -0.177454 0.680621 0.286958 -0.148429 0.715930 0.267073 -0.121557 0.752200 0.248224 -0.095327 0.782920 0.248691 -0.088798 0.790791 0.229553 -0.341329 
10.736000 0.818122 0.629282 -0.074905 0.786707 0.604508 -0.082624 0.765444 0.626992 -0.121388 0.753582 0.597314 -0.106677 0.750705 0.569163 -0.128669 0.742870 0.472369 -0.192267 0.735833 0.385886 -0.234075 0.753019 0.292347 -0.242449 0.788375 0.556583 -0.152663 0.818873 0.497400 -0.152140 0.849069 0.438113 -0.151315 0.871141 0.395750 -0.150855 0.890021 0.351743 -0.146378 0.907126 0.306998 -0.141994 0.890436 0.292718 -0.125822 0.679370 0.495850 -0.115173 0.685861 0.429863 -0.108908 0.692042 0.363435 -0.101550 0.726972 0.339655 -0.078689 0.763784 0.316074 -0.056895 0.803981 0.296436 -0.041460 0.828335 0.303643 -0.050270 0.807918 0.224724 -0.237461 0.808060 0.277350 -0.184848 0.806912 0.330240 -0.133538 0.807780 0.366679 -0.100559 0.808132 0.399854 -0.065201 0.808356 0.432760 -0.029422 0.803671 0.455102 -0.050737 0.727552 0.209894 -0.256470 0.686580 0.257002 -0.216466 0.645291 0.304535 -0.176493 0.679593 0.283939 -0.148666 0.716304 0.266519 -0.122339 0.754456 0.251001 -0.097334 0.784714 0.249109 -0.089327 0.788080 0.228320 -0.342492 
10.768000 0.817607 0.624374 -0.066332 0.785822 0.601566 -0.077714 0.769111 0.626568 -0.117125 0.754621 0.596997 -0.104749 0.751595 0.569403 -0.127486 0.742494 0.474040 -0.193524 0.737372 0.387506 -0.235884 0.753998 0.293839 -0.241900 0.788800 0.556168 -0.151031 0.819557 0.497127 -0.150296 0.849959 0.437977 -0.149442 0.872161 0.395793 -0.149079 0.890605 0.351700 -0.145173 0.907211 0.306849 -0.141200 0.890148 0.294361 -0.123921 0.676423 0.497860 -0.118495 0.685104 0.432406 -0.109559 0.693970 0.366535 -0.100106 0.727749 0.340997 -0.077425 0.764353 0.316044 -0.056300 0.805104 0.296581 -0.041918 0.829974 0.301830 -0.050518 0.807381 0.225305 -0.236157 0.808531 0.277651 -0.183655 0.807319 0.330753 -0.132654 0.808271 0.367048 -0.099532 0.805981 0.399825 -0.063807 0.802614 0.432759 -0.028278 0.800976 0.453753 -0.051421 0.726371 0.211456 -0.252682 0.685683 0.259802 -0.213769 0.645805 0.308988 -0.174358 0.678894 0.286782 -0.146160 0.715298 0.268032 -0.119486 0.752903 0.250788 -0.094746 0.783579 0.248894 -0.088483 0.786963 0.226126 -0.340307 
10.800000 0.817608 0.623239 -0.059829 0.787449 0.600110 -0.074544 0.771092 0.627724 -0.112409 0.757571 0.596563 -0.103303 0.754071 0.569179 -0.126316 0.742944 0.474520 -0.193593 0.734978 0.387886 -0.234449 0.752334 0.294790 -0.240428 0.789395 0.556980 -0.151661 0.820755 0.498315 -0.150402 0.851136 0.439268 -0.149139 0.873355 0.397243 -0.148551 0.891523 0.353108 -0.144628 0.907674 0.308189 -0.140706 0.889941 0.297296 -0.123042 0.677109 0.499698 -0.119876 0.686975 0.434561 -0.109125 0.697148 0.368958 -0.097854 0.729782 0.342885 -0.074489 0.766561 0.317548 -0.054645 0.806827 0.296319 -0.042845 0.831836 0.301905 -0.051052 0.807223 0.227301 -0.237800 0.809557 0.279449 -0.184051 0.808071 0.332399 -0.132322 0.809145 0.368626 -0.099102 0.805208 0.401748 -0.063086 0.800170 0.434887 -0.027055 0.799084 0.455516 -0.050526 0.725586 0.212352 -0.253737 0.685739 0.260488 -0.213076 0.649564 0.312316 -0.173672 0.682125 0.288574 -0.146301 0.719302 0.270483 -0.120974 0.757324 0.253488 -0.096042 0.787575 0.249947 -0.088483 0.785820 0.228452 -0.340458 
10.836000 0.816879 0.622292 -0.066828 0.785859 0.599478 -0.080131 0.767068 0.628131 -0.115891 0.754250 0.596676 -0.106733 0.751219 0.568967 -0.129170 0.740750 0.473340 -0.193741 0.734625 0.386890 -0.235314 0.753030 0.293977 -0.241748 0.788382 0.555108 -0.150667 0.820003 0.496655 -0.149067 0.850259 0.437702 -0.148040 0.872248 0.395760 -0.147539 0.890157 0.351340 -0.144496 0.907194 0.306719 -0.141668 0.890758 0.293281 -0.124756 0.673656 0.496367 -0.119407 0.683561 0.431277 -0.108871 0.693563 0.365627 -0.097585 0.727419 0.341381 -0.073667 0.764670 0.317598 -0.053307 0.805198 0.297257 -0.040723 0.829202 0.305271 -0.049682 0.807896 0.226796 -0.236502 0.808199 0.278937 -0.183487 0.805978 0.331808 -0.132355 0.806291 0.368229 -0.099241 0.802734 0.400897 -0.062744 0.798113 0.433529 -0.026149 0.795558 0.453390 -0.050132 0.727285 0.211248 -0.254987 0.688633 0.260611 -0.215157 0.650901 0.310380 -0.174975 0.684968 0.288107 -0.147915 0.720764 0.268459 -0.121952 0.757476 0.249455 -0.095091 0.788066 0.247912 -0.087329 0.787737 0.228717 -0.341606 
10.868000 0.812877 0.619615 -0.060734 0.783095 0.597983 -0.078250 0.767554 0.629020 -0.113680 0.753876 0.597144 -0.107856 0.752449 0.569322 -0.130561 0.747388 0.473142 -0.196047 0.741015 0.387367 -0.239345 0.756530 0.293957 -0.245508 0.790291 0.555637 -0.150412 0.820980 0.496599 -0.149209 0.851082 0.437462 -0.148329 0.873288 0.395510 -0.148084 0.891233 0.351213 -0.144497 0.908022 0.306552 -0.140972 0.890663 0.292334 -0.125493 0.677003 0.496195 -0.125456 0.686735 0.431316 -0.113722 0.696262 0.365858 -0.101061 0.728532 0.340447 -0.076188 0.765341 0.316036 -0.055229 0.806028 0.295737 -0.042594 0.830390 0.303102 -0.051259 0.809261 0.225282 -0.238960 0.809308 0.277913 -0.186173 0.807466 0.330773 -0.133706 0.807884 0.366796 -0.100093 0.804140 0.400041 -0.063686 0.799897 0.433148 -0.026954 0.797551 0.453274 -0.050740 0.727914 0.211745 -0.257673 0.688677 0.260872 -0.218586 0.651527 0.311428 -0.178917 0.685121 0.288289 -0.151759 0.720857 0.268072 -0.125065 0.757185 0.248420 -0.099264 0.787356 0.248188 -0.090490 0.789249 0.226645 -0.343886 
10.904000 0.805552 0.615027 -0.052956 0.775177 0.596822 -0.073132 0.769894 0.626553 -0.112434 0.750467 0.597824 -0.106562 0.748105 0.569663 -0.128902 0.741584 0.472430 -0.193442 0.736257 0.385441 -0.234874 0.756525 0.292722 -0.241729 0.787335 0.554565 -0.151621 0.819654 0.496236 -0.150500 0.851141 0.437619 -0.149052 0.874337 0.396070 -0.148221 0.892663 0.351965 -0.143005 0.909279 0.307233 -0.137156 0.890875 0.295609 -0.120538 0.675205 0.497001 -0.119715 0.686427 0.431918 -0.110602 0.698427 0.366367 -0.101346 0.730291 0.340669 -0.076348 0.767200 0.316311 -0.055096 0.808346 0.296628 -0.041769 0.833223 0.301658 -0.050521 0.812328 0.226295 -0.235577 0.811414 0.278545 -0.183021 0.808963 0.331431 -0.131805 0.809779 0.368071 -0.098770 0.805855 0.401093 -0.062719 0.800559 0.434191 -0.026654 0.797988 0.454622 -0.050167 0.731951 0.209400 -0.253628 0.690223 0.258697 -0.216680 0.649540 0.308736 -0.179063 0.682952 0.287816 -0.150063 0.718515 0.268861 -0.122193 0.754948 0.250996 -0.095721 0.785568 0.249866 -0.088615 0.792810 0.227115 -0.340574 
10.936000 0.811823 0.621883 -0.049965 0.784205 0.598512 -0.068736 0.777054 0.623282 -0.111097 0.760535 0.593415 -0.102600 0.756543 0.567103 -0.126798 0.743224 0.475429 -0.197737 0.756189 0.389132 -0.239373 0.770870 0.294510 -0.245623 0.789585 0.556256 -0.152830 0.819452 0.496879 -0.152166 0.849312 0.437756 -0.150620 0.871465 0.395850 -0.149170 0.890954 0.352416 -0.144506 0.908546 0.308213 -0.138356 0.892515 0.296665 -0.119572 0.676568 0.499172 -0.123353 0.685304 0.436022 -0.103388 0.694685 0.372491 -0.083641 0.729398 0.345957 -0.064136 0.766967 0.319398 -0.049025 0.806570 0.295119 -0.041704 0.830069 0.305416 -0.049729 0.822519 0.224779 -0.237726 0.816709 0.276698 -0.184837 0.807855 0.329230 -0.133596 0.805584 0.366062 -0.101299 0.801547 0.399920 -0.065974 0.797568 0.433473 -0.030164 0.790407 0.455240 -0.051480 0.742515 0.212626 -0.258908 0.698354 0.257638 -0.220203 0.656730 0.303584 -0.180207 0.691035 0.281568 -0.152652 0.727421 0.263458 -0.125581 0.765470 0.247128 -0.098770 0.795773 0.245141 -0.089609 0.804688 0.226259 -0.343447 
10.972000 0.809927 0.627191 -0.058350 0.781819 0.602721 -0.074808 0.769209 0.627968 -0.115476 0.755273 0.597061 -0.106076 0.753070 0.569456 -0.128822 0.745949 0.473930 -0.194440 0.740860 0.387764 -0.236947 0.762720 0.295750 -0.244218 0.791183 0.556305 -0.149702 0.821518 0.497327 -0.145147 0.850817 0.438213 -0.141495 0.872791 0.396636 -0.139360 0.890006 0.352048 -0.134845 0.906419 0.307501 -0.130543 0.887112 0.300724 -0.112650 0.678436 0.494108 -0.120309 0.682827 0.428177 -0.111956 0.686936 0.361378 -0.102032 0.722236 0.337695 -0.079000 0.760461 0.314998 -0.057027 0.802295 0.298076 -0.041323 0.826681 0.306196 -0.049091 0.819453 0.230282 -0.237205 0.812598 0.281635 -0.184009 0.805264 0.333407 -0.132179 0.801990 0.369334 -0.098466 0.799214 0.401572 -0.061935 0.796834 0.433412 -0.024987 0.795613 0.453342 -0.049067 0.740566 0.211923 -0.258046 0.694096 0.256425 -0.220938 0.647972 0.301744 -0.183173 0.682610 0.283773 -0.153700 0.719703 0.268479 -0.125896 0.758353 0.255299 -0.100204 0.787451 0.249693 -0.089942 0.804299 0.232695 -0.342133 
11.004000 0.812321 0.626554 -0.061742 0.782930 0.602391 -0.076302 0.766920 0.628509 -0.115189 0.753823 0.597380 -0.105319 0.751855 0.570095 -0.128405 0.744763 0.475529 -0.195050 0.742329 0.389370 -0.237597 0.762904 0.297027 -0.243071 0.790008 0.556345 -0.147608 0.821497 0.497992 -0.143085 0.851499 0.439158 -0.139318 0.873755 0.397669 -0.137097 0.889879 0.352585 -0.132332 0.905201 0.307506 -0.128246 0.884938 0.299328 -0.112029 0.675049 0.496262 -0.123088 0.680699 0.430449 -0.114518 0.686260 0.363793 -0.104195 0.720798 0.340196 -0.079957 0.759030 0.317386 -0.057766 0.801859 0.300846 -0.043198 0.827579 0.305819 -0.048983 0.819004 0.231006 -0.235423 0.812071 0.283200 -0.182293 0.804505 0.335451 -0.130630 0.801735 0.372149 -0.097576 0.797967 0.404326 -0.060926 0.794434 0.436040 -0.023790 0.793449 0.453788 -0.049508 0.740192 0.213482 -0.257974 0.695079 0.258946 -0.220788 0.650375 0.304588 -0.182275 0.684882 0.284481 -0.153368 0.722075 0.267429 -0.125744 0.761314 0.252481 -0.099812 0.790950 0.247334 -0.089471 0.805231 0.232885 -0.340746 
11.036000 0.812528 0.625070 -0.062686 0.782815 0.600673 -0.076206 0.765403 0.626451 -0.114812 0.752785 0.595304 -0.104426 0.750808 0.567958 -0.127632 0.744534 0.473115 -0.194963 0.740859 0.387159 -0.238262 0.763733 0.295284 -0.246434 0.790154 0.553776 -0.148062 0.821516 0.495265 -0.144625 0.851770 0.436519 -0.141481 0.874314 0.395073 -0.139336 0.890906 0.350121 -0.134422 0.906986 0.305245 -0.129707 0.886921 0.294253 -0.114858 0.676023 0.494221 -0.121714 0.682354 0.428267 -0.114709 0.688656 0.361503 -0.106907 0.722572 0.337181 -0.082607 0.759742 0.313656 -0.059904 0.800976 0.296284 -0.044111 0.825463 0.306071 -0.049273 0.821214 0.230414 -0.240187 0.814469 0.281107 -0.186017 0.805635 0.332213 -0.132976 0.802472 0.368454 -0.099539 0.798384 0.401457 -0.063598 0.794576 0.434169 -0.027273 0.794374 0.452500 -0.052573 0.742252 0.211452 -0.261414 0.697496 0.255772 -0.222066 0.653782 0.300480 -0.181586 0.689377 0.280921 -0.153998 0.727121 0.264226 -0.127790 0.766230 0.249681 -0.102454 0.795645 0.245417 -0.091787 0.805723 0.233191 -0.344681 
11.072000 0.793998 0.612931 -0.049606 0.765502 0.595005 -0.072555 0.760481 0.627766 -0.109482 0.742426 0.597721 -0.106815 0.741436 0.569692 -0.129251 0.741370 0.473387 -0.195441 0.737678 0.386361 -0.236689 0.761201 0.294442 -0.245708 0.787560 0.555870 -0.153727 0.818385 0.496901 -0.150721 0.848737 0.437689 -0.147405 0.870954 0.395514 -0.144770 0.889326 0.351336 -0.139919 0.906610 0.306671 -0.134889 0.890936 0.289215 -0.121095 0.674240 0.498482 -0.121866 0.676695 0.432049 -0.117966 0.678854 0.365310 -0.112863 0.713084 0.339677 -0.090909 0.749533 0.314869 -0.069382 0.789870 0.294777 -0.051772 0.816179 0.299782 -0.049828 0.818879 0.229375 -0.240388 0.812322 0.279347 -0.186102 0.805159 0.330265 -0.133639 0.803004 0.365833 -0.099576 0.798457 0.398854 -0.063882 0.794084 0.431593 -0.027741 0.794587 0.452148 -0.051295 0.740860 0.210709 -0.261215 0.695492 0.254395 -0.221922 0.650438 0.298737 -0.181856 0.684772 0.278688 -0.153238 0.722237 0.261775 -0.126717 0.760743 0.245575 -0.102738 0.789546 0.237988 -0.093091 0.803735 0.233669 -0.344623 
11.104000 0.791362 0.603174 -0.040055 0.766005 0.589013 -0.068625 0.769002 0.624505 -0.103005 0.748965 0.595744 -0.105673 0.747087 0.567756 -0.128122 0.742475 0.471127 -0.193668 0.735984 0.384053 -0.234557 0.759808 0.292104 -0.243336 0.788441 0.553575 -0.150097 0.820701 0.495601 -0.146555 0.850938 0.436913 -0.143796 0.873084 0.395438 -0.142096 0.891283 0.351128 -0.138542 0.908691 0.306825 -0.135283 0.892453 0.292044 -0.119482 0.675947 0.495469 -0.120635 0.679838 0.429191 -0.114174 0.683878 0.362377 -0.106222 0.718127 0.337743 -0.083742 0.754921 0.313689 -0.063285 0.795646 0.293791 -0.048301 0.822178 0.297571 -0.048355 0.818392 0.228097 -0.238857 0.814209 0.278423 -0.183821 0.807566 0.329919 -0.130810 0.806027 0.365498 -0.096513 0.800655 0.399573 -0.061445 0.794796 0.433635 -0.026282 0.795293 0.454707 -0.049354 0.739757 0.208095 -0.259570 0.696844 0.250355 -0.216796 0.655908 0.293355 -0.172959 0.693392 0.272164 -0.148397 0.733187 0.255890 -0.124921 0.773809 0.240252 -0.100938 0.803007 0.232698 -0.091086 0.801167 0.231523 -0.343811 
11.140000 0.793757 0.610967 -0.038389 0.769866 0.592057 -0.065409 0.772377 0.622846 -0.104068 0.753599 0.593150 -0.103315 0.752667 0.566089 -0.126678 0.748518 0.472376 -0.195125 0.744061 0.385933 -0.237592 0.765571 0.293288 -0.245033 0.790909 0.554407 -0.145840 0.822582 0.496135 -0.143220 0.852392 0.437295 -0.141492 0.874143 0.395521 -0.140419 0.892523 0.351371 -0.137324 0.910174 0.307140 -0.134263 0.893772 0.293438 -0.117625 0.674460 0.498574 -0.130366 0.683980 0.433131 -0.121711 0.693466 0.367340 -0.112141 0.725267 0.341707 -0.087180 0.758967 0.316448 -0.064341 0.795187 0.292285 -0.045796 0.820623 0.300439 -0.047169 0.822506 0.228036 -0.238270 0.817302 0.278989 -0.183603 0.807854 0.330551 -0.130820 0.803351 0.364812 -0.095946 0.797439 0.399011 -0.060847 0.791469 0.432889 -0.025084 0.789558 0.455523 -0.046604 0.742952 0.209578 -0.260101 0.700107 0.252774 -0.218300 0.660226 0.297678 -0.175720 0.696031 0.275862 -0.149959 0.735093 0.259786 -0.125396 0.775141 0.244446 -0.100693 0.803790 0.235402 -0.090643 0.804313 0.230210 -0.344586 
11.172000 0.790405 0.604111 -0.037160 0.763587 0.588485 -0.063491 0.771852 0.616367 -0.103466 0.748067 0.590575 -0.101463 0.747492 0.563693 -0.124950 0.745648 0.470836 -0.194786 0.741000 0.384381 -0.236316 0.762987 0.292402 -0.244144 0.789160 0.553033 -0.148712 0.820705 0.494525 -0.145997 0.851110 0.435469 -0.143498 0.873028 0.393213 -0.141603 0.891214 0.349000 -0.138114 0.908136 0.304245 -0.134154 0.891231 0.291790 -0.116889 0.669817 0.496798 -0.130835 0.676898 0.431292 -0.120771 0.684926 0.365171 -0.110859 0.716872 0.337548 -0.087295 0.752219 0.310875 -0.065594 0.791885 0.288625 -0.048982 0.817482 0.296526 -0.047104 0.820023 0.226914 -0.238379 0.814756 0.276825 -0.183449 0.807244 0.327734 -0.130752 0.804558 0.362728 -0.096182 0.798278 0.396848 -0.061558 0.792113 0.430879 -0.026611 0.787458 0.454670 -0.046412 0.741023 0.208821 -0.258906 0.696915 0.253018 -0.218647 0.653205 0.296742 -0.176519 0.689548 0.276598 -0.149923 0.728491 0.259835 -0.124883 0.768559 0.244362 -0.102089 0.796493 0.233711 -0.092130 0.804502 0.230809 -0.342971 
11.208000 0.799757 0.610846 -0.050338 0.772448 0.591941 -0.073936 0.769962 0.622532 -0.112881 0.751306 0.592906 -0.109629 0.751555 0.564872 -0.132073 0.751643 0.468233 -0.197440 0.746596 0.381740 -0.239264 0.768208 0.289558 -0.245484 0.792018 0.552076 -0.151494 0.822878 0.493296 -0.148320 0.852630 0.434293 -0.145395 0.874669 0.392646 -0.143336 0.891994 0.348013 -0.138598 0.908184 0.303230 -0.133789 0.889858 0.294182 -0.115854 0.675078 0.493188 -0.134747 0.680386 0.427387 -0.125843 0.685576 0.361075 -0.116081 0.718199 0.338403 -0.089113 0.753756 0.316222 -0.064211 0.793866 0.299775 -0.045722 0.820278 0.303643 -0.048751 0.825124 0.224291 -0.238523 0.816687 0.276172 -0.185264 0.807080 0.328999 -0.133796 0.804064 0.366313 -0.101184 0.798869 0.398789 -0.064815 0.793589 0.430707 -0.027780 0.788095 0.454312 -0.047429 0.747163 0.205840 -0.261810 0.701769 0.249628 -0.222765 0.656203 0.292680 -0.182859 0.691328 0.272832 -0.154815 0.730236 0.259819 -0.128518 0.769799 0.247386 -0.102042 0.797854 0.239069 -0.090220 0.811340 0.227270 -0.344194 
11.240000 0.791766 0.611805 -0.052440 0.764835 0.593552 -0.076957 0.755698 0.629342 -0.110032 0.740872 0.597476 -0.110474 0.741836 0.569059 -0.132398 0.745780 0.471283 -0.196154 0.740699 0.384318 -0.236976 0.764403 0.292676 -0.243660 0.787641 0.554489 -0.149480 0.820015 0.496570 -0.146078 0.850883 0.438062 -0.143607 0.874038 0.397173 -0.142412 0.892818 0.353075 -0.140034 0.910889 0.309029 -0.137917 0.894211 0.299150 -0.119055 0.669786 0.497018 -0.133400 0.677725 0.431547 -0.123965 0.685186 0.365480 -0.113388 0.718341 0.343125 -0.086656 0.753622 0.321104 -0.061245 0.792749 0.302734 -0.041731 0.818780 0.307831 -0.045707 0.822535 0.228636 -0.235714 0.816050 0.280444 -0.182272 0.807248 0.332896 -0.131145 0.804512 0.370385 -0.098920 0.799012 0.403239 -0.062866 0.793457 0.435600 -0.026208 0.784914 0.457429 -0.046821 0.744788 0.208257 -0.258537 0.700122 0.251442 -0.218311 0.655916 0.294098 -0.177010 0.692840 0.275221 -0.150550 0.731460 0.260340 -0.124646 0.771398 0.246912 -0.098948 0.799566 0.241306 -0.085705 0.807611 0.231023 -0.341589 
11.272000 0.793609 0.607319 -0.043694 0.768961 0.588664 -0.070218 0.758822 0.625488 -0.101850 0.746172 0.592807 -0.104497 0.745855 0.565538 -0.127871 0.744915 0.471303 -0.197398 0.739085 0.383240 -0.236214 0.764333 0.291550 -0.242631 0.787145 0.555030 -0.151674 0.819693 0.497361 -0.146860 0.850508 0.439274 -0.143194 0.873366 0.398395 -0.140892 0.891812 0.354229 -0.138291 0.909763 0.310258 -0.135823 0.892528 0.301903 -0.116787 0.670509 0.500013 -0.135264 0.679373 0.434470 -0.126662 0.688011 0.368318 -0.116904 0.718878 0.343316 -0.089526 0.752582 0.319109 -0.063427 0.790896 0.299279 -0.042954 0.817208 0.302810 -0.046586 0.823934 0.228724 -0.235610 0.816809 0.280658 -0.182013 0.807307 0.333300 -0.130523 0.804265 0.369763 -0.097529 0.798081 0.404261 -0.062675 0.791959 0.438626 -0.027323 0.783704 0.460758 -0.047705 0.746333 0.206802 -0.258126 0.701287 0.249049 -0.218056 0.657336 0.291718 -0.176631 0.694025 0.272627 -0.150184 0.732266 0.257016 -0.124171 0.771527 0.242826 -0.098779 0.800775 0.236920 -0.088852 0.808222 0.229995 -0.340844 
11.308000 0.794658 0.586916 -0.041524 0.768073 0.579395 -0.071458 0.762483 0.624494 -0.091438 0.745947 0.595586 -0.102644 0.747951 0.568411 -0.126057 0.752240 0.474073 -0.195644 0.751876 0.386789 -0.237516 0.773517 0.293414 -0.241703 0.788160 0.557309 -0.144471 0.820338 0.499372 -0.141032 0.851442 0.441322 -0.138135 0.875175 0.400898 -0.136734 0.893653 0.356760 -0.133547 0.912228 0.313141 -0.130514 0.894016 0.303940 -0.112902 0.668784 0.502832 -0.144165 0.678661 0.437948 -0.132779 0.688573 0.372714 -0.120705 0.717797 0.351478 -0.089034 0.749931 0.330124 -0.058965 0.788558 0.313836 -0.036464 0.814061 0.309139 -0.043524 0.830363 0.228151 -0.232003 0.820578 0.281077 -0.179743 0.809706 0.334845 -0.129461 0.805100 0.371477 -0.097073 0.799631 0.403471 -0.059949 0.794896 0.434916 -0.022118 0.782478 0.454140 -0.043354 0.752595 0.209228 -0.255933 0.705452 0.250048 -0.217190 0.660994 0.291384 -0.175474 0.698075 0.271628 -0.149252 0.736901 0.256102 -0.123237 0.777258 0.242369 -0.097838 0.806795 0.241894 -0.086123 0.815664 0.226655 -0.338125 
11.340000 0.789770 0.585700 -0.041543 0.763583 0.578931 -0.072010 0.763493 0.622839 -0.095121 0.744385 0.595087 -0.105118 0.745105 0.567405 -0.128081 0.746339 0.471630 -0.195772 0.742197 0.384231 -0.236018 0.767422 0.292848 -0.242748 0.786025 0.555749 -0.149843 0.818376 0.497968 -0.145089 0.849309 0.439817 -0.140997 0.872130 0.398790 -0.138195 0.890850 0.354854 -0.134115 0.909148 0.311068 -0.130255 0.889917 0.303272 -0.112911 0.666216 0.497806 -0.138756 0.671943 0.432117 -0.129273 0.677952 0.365734 -0.118952 0.710449 0.346011 -0.089139 0.745703 0.326911 -0.060976 0.784957 0.310242 -0.037640 0.810948 0.307080 -0.043377 0.826361 0.229544 -0.234405 0.816750 0.280892 -0.180843 0.806350 0.333129 -0.129253 0.801857 0.370078 -0.097038 0.798366 0.404198 -0.061654 0.796151 0.437626 -0.025283 0.783286 0.457268 -0.045927 0.749647 0.208138 -0.257973 0.701803 0.247871 -0.217724 0.654553 0.286808 -0.175723 0.692220 0.268874 -0.149329 0.731973 0.255878 -0.123596 0.772598 0.244410 -0.098645 0.801996 0.241021 -0.087583 0.813079 0.231623 -0.340133 
11.372000 0.787046 0.579024 -0.037785 0.762430 0.574630 -0.069937 0.765353 0.619568 -0.090765 0.745946 0.593017 -0.103058 0.745009 0.565427 -0.125899 0.743831 0.470512 -0.193378 0.739080 0.383268 -0.233607 0.765345 0.292646 -0.241232 0.789579 0.552816 -0.149107 0.821608 0.494726 -0.145943 0.851624 0.435958 -0.142880 0.873531 0.394476 -0.140603 0.891002 0.350032 -0.134478 0.908095 0.305879 -0.128086 0.889155 0.298726 -0.109981 0.672630 0.495434 -0.123846 0.672227 0.429228 -0.116646 0.671301 0.362666 -0.108432 0.706187 0.346408 -0.080080 0.742373 0.330194 -0.052850 0.781252 0.315867 -0.029239 0.804111 0.307417 -0.040458 0.825210 0.230621 -0.233061 0.815762 0.282033 -0.179033 0.803560 0.334431 -0.126067 0.797996 0.371072 -0.093724 0.791558 0.405031 -0.058357 0.785984 0.438193 -0.021774 0.772412 0.456997 -0.042695 0.747667 0.207875 -0.258285 0.701496 0.248166 -0.216907 0.657039 0.288891 -0.174197 0.694546 0.269708 -0.148569 0.734114 0.255557 -0.123555 0.774881 0.242594 -0.098541 0.803851 0.241479 -0.085705 0.811889 0.233348 -0.339673 
11.436000 0.766754 0.559933 -0.035297 0.751184 0.566364 -0.072394 0.764370 0.613624 -0.080662 0.746090 0.593816 -0.103164 0.743709 0.567542 -0.127405 0.733969 0.476865 -0.200560 0.732061 0.385886 -0.232001 0.762399 0.295655 -0.237249 0.784396 0.554294 -0.152503 0.818410 0.497921 -0.144549 0.850609 0.440912 -0.137313 0.874094 0.400568 -0.132190 0.893119 0.357046 -0.125972 0.911225 0.313421 -0.120266 0.892195 0.302863 -0.104122 0.657134 0.518776 -0.148133 0.666477 0.453870 -0.136492 0.675687 0.388652 -0.123920 0.704161 0.373179 -0.088523 0.732974 0.358028 -0.052841 0.763725 0.343371 -0.018688 0.779604 0.322016 -0.021839 0.825480 0.236066 -0.230747 0.820181 0.285231 -0.174435 0.809337 0.334252 -0.120919 0.804967 0.368400 -0.086035 0.798037 0.402524 -0.052074 0.789500 0.436797 -0.018933 0.774729 0.450527 -0.042800 0.747585 0.210123 -0.249991 0.704148 0.251404 -0.206401 0.661765 0.292657 -0.161486 0.701489 0.275353 -0.138321 0.742474 0.262195 -0.115674 0.784532 0.250391 -0.092828 0.810368 0.256820 -0.075649 0.808139 0.235065 -0.335434 
11.468000 0.764477 0.554826 -0.033942 0.749220 0.563549 -0.070705 0.768508 0.608712 -0.079174 0.747247 0.591744 -0.101376 0.748549 0.565785 -0.125968 0.749832 0.476173 -0.200929 0.747491 0.386672 -0.236300 0.771172 0.294343 -0.238202 0.790099 0.557136 -0.148831 0.821466 0.499123 -0.141833 0.851409 0.440903 -0.135712 0.873586 0.399900 -0.131559 0.892383 0.356101 -0.125993 0.910607 0.312456 -0.120748 0.891453 0.304464 -0.103448 0.666190 0.514974 -0.157786 0.665668 0.449779 -0.144404 0.664900 0.384181 -0.129717 0.695824 0.373703 -0.094876 0.728077 0.362690 -0.060890 0.761946 0.350571 -0.027867 0.777392 0.329842 -0.020501 0.829634 0.230584 -0.227773 0.820934 0.281928 -0.173600 0.808301 0.333882 -0.122224 0.802691 0.369549 -0.089241 0.797026 0.405778 -0.056847 0.791159 0.441954 -0.024468 0.776318 0.456477 -0.047805 0.751274 0.209662 -0.249129 0.704923 0.250185 -0.207577 0.660412 0.290411 -0.164129 0.699228 0.271606 -0.139433 0.741414 0.262321 -0.116161 0.785016 0.254915 -0.092752 0.810841 0.258281 -0.074221 0.813206 0.228572 -0.334678 
11.536000 0.754502 0.552481 -0.028570 0.740580 0.562364 -0.065544 0.766212 0.603995 -0.074756 0.742695 0.589723 -0.096477 0.746059 0.562909 -0.119549 0.754344 0.470678 -0.189005 0.753102 0.384399 -0.232670 0.776840 0.292043 -0.239465 0.790478 0.548245 -0.127852 0.823373 0.490883 -0.127823 0.853944 0.433157 -0.127861 0.876297 0.392796 -0.127597 0.894215 0.349003 -0.122704 0.910734 0.305857 -0.115017 0.893456 0.303836 -0.094115 0.667511 0.510678 -0.152155 0.666687 0.444357 -0.146488 0.664827 0.378188 -0.139015 0.692590 0.371179 -0.101090 0.722758 0.363884 -0.064794 0.753628 0.356149 -0.028621 0.766155 0.335841 -0.016478 0.834444 0.227895 -0.228761 0.822912 0.278000 -0.173519 0.809974 0.327549 -0.119155 0.803630 0.359931 -0.082987 0.799129 0.393771 -0.048221 0.793627 0.427895 -0.014647 0.778989 0.443114 -0.037673 0.758468 0.207406 -0.256533 0.710222 0.245962 -0.217090 0.664783 0.285453 -0.176331 0.701966 0.269507 -0.146886 0.741234 0.259772 -0.118645 0.782764 0.252521 -0.090333 0.809866 0.250604 -0.072934 0.823131 0.229740 -0.336592 
11.568000 0.753109 0.561571 -0.023143 0.743298 0.569036 -0.061967 0.752606 0.617696 -0.064890 0.740566 0.597827 -0.091167 0.744617 0.570570 -0.113785 0.757376 0.476191 -0.179577 0.753182 0.394726 -0.231637 0.772912 0.302488 -0.247319 0.798962 0.548501 -0.117101 0.826328 0.487878 -0.116404 0.852893 0.427454 -0.115491 0.872921 0.385226 -0.114663 0.888132 0.340358 -0.109140 0.899169 0.295079 -0.101235 0.876161 0.291876 -0.086830 0.677361 0.502591 -0.119571 0.672325 0.443831 -0.150266 0.666520 0.385313 -0.180612 0.685519 0.371328 -0.139103 0.706241 0.356132 -0.098153 0.728056 0.339887 -0.057396 0.729963 0.319045 -0.040412 0.829667 0.236516 -0.253198 0.819605 0.280967 -0.194931 0.807411 0.323176 -0.137131 0.798129 0.345572 -0.094512 0.788854 0.366653 -0.051950 0.775282 0.387472 -0.010878 0.759441 0.398190 -0.035583 0.748320 0.219760 -0.261903 0.699523 0.253895 -0.216629 0.651423 0.286948 -0.170775 0.690189 0.271710 -0.144203 0.731313 0.265866 -0.118485 0.773766 0.262089 -0.092487 0.798743 0.261288 -0.072509 0.802391 0.245452 -0.353215 
11.604000 0.741969 0.543918 -0.017216 0.738717 0.558676 -0.055035 0.752174 0.606111 -0.047943 0.742706 0.592236 -0.078771 0.745847 0.566781 -0.103499 0.756061 0.478316 -0.177218 0.757768 0.397705 -0.231330 0.778341 0.304954 -0.247566 0.796955 0.548789 -0.111982 0.824891 0.488552 -0.113694 0.851970 0.428372 -0.114213 0.872147 0.386058 -0.113939 0.888300 0.341093 -0.109980 0.899851 0.295407 -0.104150 0.877105 0.290035 -0.089377 0.676862 0.499030 -0.113357 0.671668 0.443885 -0.149973 0.664779 0.389068 -0.185990 0.681865 0.375402 -0.143354 0.701251 0.358689 -0.101748 0.723614 0.343850 -0.061039 0.733209 0.322198 -0.048341 0.836415 0.240323 -0.256344 0.823860 0.283334 -0.197468 0.808436 0.322410 -0.138430 0.799683 0.346661 -0.096535 0.794854 0.367488 -0.053500 0.786866 0.388043 -0.011219 0.768241 0.398281 -0.034106 0.753999 0.222098 -0.262519 0.703920 0.254818 -0.218078 0.658438 0.289875 -0.172474 0.696144 0.276898 -0.142491 0.735712 0.270784 -0.114093 0.777236 0.267224 -0.086015 0.803257 0.268894 -0.066995 0.804525 0.247443 -0.354043 
11.636000 0.687966 0.554688 -0.038185 0.711413 0.569765 -0.067858 0.739637 0.601897 -0.042213 0.741697 0.596333 -0.076861 0.748519 0.570780 -0.100689 0.767769 0.481810 -0.171858 0.771498 0.403233 -0.227965 0.787636 0.310150 -0.244246 0.794049 0.555829 -0.102410 0.822708 0.496123 -0.104811 0.850734 0.436880 -0.105777 0.871773 0.395532 -0.106371 0.890629 0.351719 -0.104122 0.906444 0.307513 -0.101351 0.884730 0.300739 -0.086634 0.677010 0.506559 -0.130287 0.670193 0.448524 -0.162345 0.662726 0.390582 -0.194461 0.676536 0.380392 -0.149759 0.692507 0.367324 -0.106815 0.710535 0.354780 -0.064423 0.723095 0.331140 -0.062718 0.842195 0.242349 -0.248232 0.829121 0.286416 -0.189648 0.811841 0.328919 -0.132278 0.799272 0.350866 -0.089859 0.788113 0.373683 -0.048193 0.777503 0.396390 -0.006364 0.768470 0.409472 -0.033251 0.760932 0.228270 -0.261380 0.710235 0.258560 -0.216361 0.664177 0.290304 -0.169644 0.700392 0.275721 -0.138497 0.740217 0.272831 -0.109345 0.781937 0.271527 -0.080006 0.809458 0.271303 -0.063115 0.814245 0.252533 -0.350735 
11.672000 0.699059 0.547322 -0.031518 0.716628 0.562785 -0.064813 0.746884 0.596976 -0.044621 0.743574 0.590706 -0.079036 0.751474 0.566249 -0.103467 0.771911 0.480484 -0.177656 0.781419 0.402407 -0.232550 0.798381 0.309971 -0.246431 0.791863 0.551727 -0.103722 0.821945 0.492588 -0.104460 0.851251 0.433549 -0.105905 0.873081 0.391891 -0.106977 0.892272 0.348120 -0.106419 0.908641 0.303422 -0.106634 0.887996 0.295143 -0.091122 0.678153 0.502787 -0.143399 0.667163 0.443385 -0.172205 0.655872 0.383798 -0.201110 0.672935 0.374127 -0.157765 0.691979 0.364056 -0.115223 0.712196 0.354156 -0.073021 0.723894 0.332846 -0.061776 0.854390 0.243465 -0.250268 0.836262 0.285167 -0.191057 0.813251 0.324136 -0.132628 0.799800 0.348096 -0.092069 0.788808 0.372302 -0.051288 0.777980 0.396508 -0.010538 0.771453 0.406730 -0.039324 0.771872 0.227519 -0.260858 0.717809 0.254135 -0.216174 0.667731 0.281542 -0.168381 0.704827 0.268913 -0.137631 0.743611 0.265017 -0.107550 0.784047 0.265479 -0.077705 0.808227 0.272715 -0.058068 0.823548 0.251785 -0.352748 
11.704000 0.708966 0.542562 -0.019686 0.723659 0.555411 -0.055411 0.742927 0.599321 -0.042347 0.743171 0.585880 -0.074795 0.751054 0.561677 -0.099754 0.771951 0.476002 -0.175514 0.782211 0.398227 -0.231533 0.798175 0.305199 -0.245079 0.790395 0.549169 -0.103043 0.819761 0.489630 -0.101237 0.849014 0.430609 -0.101297 0.871479 0.389267 -0.101873 0.891600 0.346123 -0.102986 0.910999 0.302821 -0.104362 0.889268 0.291481 -0.093049 0.678251 0.493933 -0.138957 0.669142 0.437886 -0.174206 0.658864 0.382042 -0.209784 0.672124 0.372943 -0.164906 0.687020 0.362163 -0.121147 0.703300 0.351116 -0.077423 0.719819 0.334597 -0.064287 0.852742 0.237415 -0.246166 0.835015 0.280492 -0.187562 0.812834 0.321700 -0.129978 0.798230 0.345340 -0.089511 0.786592 0.369629 -0.048847 0.774888 0.393915 -0.008489 0.768887 0.403682 -0.037549 0.771653 0.223006 -0.261040 0.717392 0.251326 -0.218258 0.666455 0.280179 -0.173544 0.702382 0.266660 -0.141608 0.740533 0.262223 -0.110628 0.780647 0.261739 -0.079657 0.804435 0.267478 -0.058661 0.828327 0.246052 -0.350148 
11.736000 0.751178 0.538245 -0.017243 0.740670 0.552722 -0.053838 0.742125 0.601890 -0.045897 0.733572 0.586897 -0.076492 0.743464 0.563057 -0.101331 0.773035 0.478658 -0.176748 0.786250 0.400835 -0.231714 0.804109 0.308175 -0.247084 0.789570 0.549585 -0.103247 0.820171 0.490496 -0.103238 0.850746 0.431534 -0.103313 0.873299 0.389596 -0.103150 0.893336 0.346428 -0.101959 0.911949 0.302516 -0.100939 0.890775 0.289186 -0.090488 0.677832 0.499054 -0.146390 0.671664 0.442029 -0.180893 0.664640 0.384848 -0.215538 0.676329 0.373809 -0.170683 0.690178 0.361889 -0.126960 0.705929 0.350275 -0.083717 0.722077 0.338344 -0.065985 0.859578 0.240992 -0.248515 0.840568 0.281967 -0.189279 0.816768 0.320099 -0.131290 0.801045 0.343135 -0.091153 0.792161 0.366099 -0.049246 0.785518 0.388606 -0.006795 0.780790 0.401331 -0.034914 0.779361 0.226200 -0.266429 0.724063 0.253349 -0.224388 0.671724 0.281036 -0.179848 0.706926 0.266460 -0.147319 0.744389 0.260863 -0.115551 0.783956 0.259878 -0.083915 0.806853 0.265316 -0.061871 0.839547 0.252902 -0.351366 
11.772000 0.737137 0.523645 -0.016126 0.730276 0.543048 -0.051250 0.742210 0.590065 -0.038995 0.730845 0.579936 -0.070637 0.741214 0.556870 -0.095541 0.772588 0.475706 -0.171120 0.788186 0.399548 -0.228128 0.801400 0.306216 -0.244069 0.788820 0.546081 -0.095325 0.819404 0.487281 -0.098041 0.849414 0.428828 -0.101136 0.871591 0.387739 -0.103289 0.892600 0.345047 -0.103120 0.912068 0.302107 -0.102053 0.890287 0.292436 -0.089471 0.677876 0.490677 -0.134335 0.671236 0.438525 -0.175378 0.663773 0.386416 -0.216331 0.674795 0.373499 -0.171875 0.686358 0.358647 -0.127938 0.697689 0.344060 -0.083724 0.714899 0.334360 -0.065634 0.853786 0.236623 -0.247464 0.836115 0.278703 -0.188542 0.814636 0.319074 -0.130695 0.799902 0.341002 -0.089530 0.787129 0.363352 -0.048153 0.774716 0.385660 -0.006661 0.770507 0.397202 -0.035378 0.772078 0.225669 -0.262228 0.717564 0.253255 -0.218926 0.665607 0.280641 -0.173884 0.701141 0.264136 -0.143616 0.739789 0.259122 -0.113719 0.779996 0.257180 -0.083579 0.802772 0.262554 -0.061690 0.832571 0.249136 -0.349875 
11.804000 0.681175 0.543611 -0.032030 0.707349 0.555992 -0.060624 0.729317 0.594133 -0.037441 0.736524 0.583337 -0.070083 0.746382 0.560370 -0.095555 0.775634 0.478387 -0.172479 0.790918 0.402263 -0.228932 0.798346 0.308673 -0.243486 0.791210 0.547085 -0.095823 0.819457 0.486889 -0.096864 0.847409 0.427032 -0.098852 0.868175 0.384863 -0.100397 0.887695 0.341419 -0.100660 0.905262 0.297464 -0.100944 0.884074 0.288405 -0.086883 0.681628 0.488274 -0.133679 0.674945 0.437315 -0.176558 0.667322 0.386082 -0.219325 0.674300 0.371227 -0.174643 0.682323 0.355748 -0.130084 0.691681 0.341593 -0.085327 0.713426 0.339123 -0.069942 0.847132 0.236593 -0.247845 0.831351 0.277488 -0.187380 0.809350 0.317138 -0.128863 0.795550 0.339333 -0.087646 0.782485 0.363445 -0.047202 0.768160 0.387245 -0.007562 0.762388 0.397471 -0.036529 0.764487 0.229448 -0.258635 0.710843 0.256890 -0.213428 0.658198 0.279686 -0.166168 0.697978 0.262707 -0.140805 0.738880 0.256170 -0.113896 0.781502 0.254261 -0.085856 0.798702 0.261086 -0.059238 0.819467 0.248880 -0.350208 
11.840000 0.684688 0.542894 -0.029875 0.711336 0.553563 -0.058683 0.735163 0.591124 -0.035792 0.741652 0.579621 -0.068317 0.750790 0.557209 -0.093957 0.776544 0.478116 -0.171804 0.793437 0.402320 -0.227856 0.800255 0.308978 -0.241861 0.793595 0.546946 -0.094079 0.821800 0.486796 -0.093796 0.849688 0.427177 -0.095174 0.870771 0.385521 -0.096531 0.888636 0.341370 -0.096340 0.904035 0.296769 -0.096020 0.881501 0.288663 -0.083383 0.682962 0.488820 -0.129929 0.675306 0.439178 -0.173834 0.666698 0.389520 -0.217364 0.673038 0.374810 -0.172495 0.680403 0.356853 -0.128254 0.689255 0.341329 -0.083553 0.711201 0.340648 -0.068201 0.848336 0.236341 -0.245055 0.832312 0.278918 -0.185836 0.810871 0.320570 -0.128596 0.796048 0.342645 -0.087316 0.783108 0.367392 -0.047279 0.770423 0.392192 -0.007461 0.766740 0.402530 -0.036713 0.765904 0.230110 -0.257238 0.711937 0.259928 -0.213663 0.657600 0.283233 -0.168700 0.697262 0.266932 -0.142983 0.737887 0.259936 -0.115663 0.780271 0.257838 -0.087169 0.796737 0.264026 -0.059995 0.821441 0.248548 -0.348248 
11.872000 0.677825 0.556604 -0.034002 0.704699 0.564449 -0.063523 0.723109 0.608006 -0.047920 0.732595 0.591141 -0.077186 0.742521 0.567697 -0.101898 0.770630 0.484092 -0.175551 0.792823 0.407509 -0.228996 0.801222 0.314060 -0.244481 0.788976 0.547240 -0.094350 0.819714 0.488282 -0.094516 0.849978 0.429440 -0.095793 0.872221 0.387917 -0.096838 0.890940 0.344316 -0.095957 0.907509 0.300234 -0.093390 0.884685 0.292941 -0.080819 0.676057 0.499105 -0.137416 0.665918 0.445446 -0.175714 0.656362 0.391793 -0.214802 0.665561 0.378428 -0.170134 0.676194 0.363809 -0.126358 0.687480 0.348699 -0.082972 0.710054 0.342704 -0.069881 0.849940 0.241754 -0.248208 0.833965 0.282241 -0.187850 0.813859 0.321777 -0.129017 0.799152 0.342394 -0.087227 0.786628 0.364849 -0.046033 0.774010 0.387292 -0.005215 0.768719 0.399417 -0.033531 0.768190 0.235083 -0.261768 0.714072 0.263272 -0.217689 0.658795 0.285365 -0.172607 0.697328 0.267541 -0.146019 0.737527 0.260528 -0.118291 0.779429 0.258279 -0.089810 0.797484 0.262482 -0.063353 0.825266 0.254291 -0.350342 
11.904000 0.700221 0.546630 -0.021447 0.717799 0.559714 -0.055742 0.738535 0.601942 -0.039937 0.740051 0.589482 -0.072743 0.749966 0.566349 -0.097943 0.777625 0.482959 -0.173660 0.798090 0.407526 -0.229228 0.810982 0.314788 -0.246388 0.790981 0.551588 -0.096838 0.819785 0.491671 -0.094986 0.848294 0.431937 -0.093356 0.869397 0.389734 -0.092044 0.887774 0.345818 -0.089210 0.905293 0.301832 -0.085752 0.883712 0.293753 -0.071586 0.682584 0.491180 -0.135690 0.679942 0.437634 -0.175686 0.677227 0.384033 -0.216183 0.685669 0.370586 -0.171375 0.694741 0.356108 -0.126970 0.704420 0.341707 -0.082529 0.720449 0.328177 -0.065848 0.862815 0.244781 -0.249366 0.841541 0.280864 -0.187729 0.816206 0.315239 -0.127415 0.800117 0.337885 -0.087207 0.787770 0.361442 -0.046637 0.775637 0.385239 -0.006360 0.780805 0.401816 -0.032358 0.782048 0.234829 -0.267573 0.724583 0.258402 -0.225692 0.668295 0.279551 -0.182441 0.703453 0.260965 -0.152625 0.740784 0.253196 -0.121323 0.779694 0.250005 -0.089178 0.794908 0.257376 -0.061829 0.840723 0.260086 -0.353093 
11.940000 0.675347 0.556275 -0.042517 0.708480 0.562431 -0.065236 0.733427 0.594835 -0.036312 0.743905 0.582807 -0.067550 0.751667 0.560283 -0.093396 0.773515 0.481076 -0.171711 0.791749 0.404742 -0.226910 0.802550 0.311421 -0.240794 0.792902 0.552853 -0.097068 0.821315 0.492979 -0.092024 0.848952 0.433157 -0.089336 0.869532 0.390961 -0.087742 0.886648 0.346444 -0.086454 0.903116 0.301861 -0.085625 0.880735 0.290501 -0.075576 0.682791 0.488466 -0.122176 0.674483 0.440361 -0.167481 0.665268 0.392218 -0.212768 0.667161 0.375062 -0.168237 0.670305 0.356746 -0.124376 0.675143 0.339647 -0.080303 0.699621 0.348828 -0.074499 0.852916 0.240191 -0.243152 0.834538 0.281682 -0.184282 0.813571 0.322486 -0.126542 0.797027 0.343551 -0.085557 0.782921 0.366349 -0.044958 0.768428 0.389752 -0.005060 0.776008 0.403848 -0.031895 0.771706 0.231340 -0.256707 0.715422 0.259789 -0.215071 0.658269 0.282321 -0.173784 0.696573 0.266239 -0.146183 0.736168 0.259262 -0.118048 0.777500 0.257097 -0.088511 0.793567 0.263792 -0.061351 0.830653 0.251703 -0.345896 
11.972000 0.675676 0.552944 -0.039078 0.711442 0.554683 -0.058376 0.731301 0.595179 -0.037042 0.746296 0.575571 -0.061932 0.755159 0.555089 -0.089333 0.779490 0.481774 -0.174122 0.802392 0.406132 -0.228034 0.810290 0.312834 -0.242343 0.792037 0.551886 -0.097035 0.819999 0.492099 -0.089555 0.846911 0.432228 -0.085064 0.866966 0.390034 -0.082421 0.883423 0.345267 -0.080252 0.899633 0.300846 -0.078153 0.875534 0.291876 -0.070030 0.685855 0.485330 -0.131611 0.677309 0.435276 -0.175137 0.667951 0.385425 -0.219293 0.670082 0.367624 -0.175555 0.674033 0.348307 -0.132238 0.679452 0.329307 -0.088934 0.703133 0.332381 -0.076837 0.858606 0.240324 -0.243202 0.837465 0.281190 -0.184132 0.812463 0.321420 -0.126643 0.793863 0.343661 -0.086957 0.778700 0.367261 -0.047160 0.763982 0.390691 -0.007332 0.772173 0.404481 -0.034174 0.778164 0.233491 -0.260564 0.719921 0.257597 -0.219518 0.660452 0.274816 -0.177696 0.697689 0.260218 -0.148093 0.736198 0.256245 -0.117552 0.775807 0.257709 -0.086661 0.791285 0.265092 -0.059714 0.836658 0.253626 -0.348172 
12.008000 0.683650 0.548259 -0.035433 0.719136 0.552184 -0.054915 0.732069 0.598185 -0.040795 0.750385 0.577175 -0.062026 0.758062 0.556859 -0.089943 0.777471 0.483778 -0.176691 0.801618 0.407799 -0.229603 0.811808 0.314576 -0.243653 0.792069 0.552336 -0.098499 0.818915 0.492048 -0.090511 0.845101 0.431838 -0.084971 0.864736 0.389508 -0.081401 0.880444 0.344583 -0.078477 0.895490 0.299885 -0.076050 0.871665 0.292374 -0.066011 0.683892 0.490015 -0.134861 0.674255 0.438369 -0.176302 0.665058 0.387296 -0.219350 0.665096 0.372081 -0.174653 0.666375 0.356621 -0.130235 0.668327 0.340281 -0.085538 0.694378 0.338235 -0.079717 0.861775 0.243116 -0.243804 0.839475 0.282854 -0.184728 0.812867 0.321305 -0.127723 0.792475 0.342184 -0.088404 0.775835 0.363879 -0.048409 0.759751 0.385489 -0.008414 0.768243 0.400907 -0.034261 0.780739 0.234909 -0.262345 0.722347 0.259598 -0.221676 0.663764 0.278872 -0.179220 0.700299 0.263181 -0.149064 0.738708 0.259620 -0.118104 0.778517 0.260507 -0.086715 0.796380 0.263982 -0.060335 0.842290 0.255662 -0.348237 
12.040000 0.689051 0.539709 -0.018655 0.718995 0.547408 -0.045130 0.722542 0.596737 -0.041178 0.741991 0.576550 -0.062344 0.752533 0.554443 -0.088488 0.783161 0.474832 -0.169078 0.801838 0.399280 -0.225339 0.814419 0.306183 -0.239962 0.790894 0.550350 -0.098475 0.819316 0.490766 -0.092066 0.846044 0.431010 -0.087653 0.866222 0.389116 -0.084485 0.882548 0.344406 -0.081011 0.898953 0.300239 -0.077385 0.876385 0.286855 -0.071184 0.688592 0.477036 -0.131389 0.683815 0.428110 -0.176994 0.677286 0.379648 -0.223873 0.671737 0.362683 -0.180307 0.669786 0.343810 -0.137065 0.669771 0.325664 -0.093155 0.694889 0.329400 -0.084688 0.865283 0.235444 -0.238643 0.841480 0.277932 -0.182020 0.814757 0.319831 -0.126773 0.794188 0.341023 -0.087598 0.777077 0.364512 -0.048288 0.760531 0.388583 -0.009390 0.781148 0.405238 -0.025964 0.786097 0.225996 -0.260889 0.726433 0.250567 -0.222633 0.666671 0.270990 -0.183553 0.701453 0.254320 -0.153127 0.739512 0.254341 -0.121648 0.778705 0.257448 -0.089841 0.793438 0.261414 -0.061706 0.849361 0.248890 -0.344558 
12.076000 0.669813 0.534937 -0.049380 0.708954 0.543265 -0.056928 0.707145 0.592783 -0.061319 0.735987 0.572970 -0.064229 0.748722 0.552482 -0.090214 0.787048 0.478721 -0.170759 0.810298 0.403262 -0.225083 0.819598 0.309780 -0.235959 0.790093 0.550261 -0.094356 0.814774 0.489457 -0.083744 0.838588 0.428584 -0.077551 0.856574 0.386100 -0.073881 0.872584 0.341588 -0.071975 0.885819 0.296849 -0.071639 0.860634 0.291156 -0.063871 0.689360 0.481817 -0.140147 0.687258 0.433441 -0.186418 0.684285 0.384942 -0.232831 0.671977 0.369249 -0.189618 0.660568 0.352562 -0.146286 0.651563 0.336663 -0.102511 0.671946 0.351143 -0.092966 0.867983 0.237624 -0.228575 0.839892 0.282413 -0.175098 0.806275 0.327155 -0.125932 0.778533 0.346905 -0.090975 0.749621 0.365711 -0.056941 0.720646 0.384075 -0.023283 0.746720 0.397518 -0.034141 0.789406 0.229760 -0.255717 0.727160 0.256144 -0.222282 0.663774 0.276246 -0.187239 0.696864 0.263920 -0.151600 0.731553 0.263009 -0.116089 0.767603 0.267952 -0.080736 0.783504 0.272789 -0.053275 0.859260 0.248033 -0.336403 
12.108000 0.668503 0.530595 -0.038938 0.707441 0.538486 -0.047872 0.705897 0.587920 -0.053320 0.734507 0.567852 -0.056748 0.746613 0.549670 -0.084844 0.782416 0.482920 -0.173264 0.811610 0.407605 -0.225091 0.821507 0.313899 -0.237826 0.788240 0.547264 -0.091119 0.812170 0.485886 -0.082186 0.835634 0.424628 -0.076832 0.854844 0.382551 -0.073757 0.872258 0.338485 -0.074682 0.885765 0.293922 -0.079419 0.861984 0.288102 -0.068462 0.684355 0.489388 -0.144271 0.681093 0.439354 -0.188640 0.680507 0.388795 -0.233103 0.668033 0.373532 -0.190016 0.655912 0.358288 -0.146796 0.644613 0.341000 -0.104253 0.666386 0.350526 -0.091975 0.870316 0.241750 -0.232590 0.841306 0.284446 -0.178700 0.806480 0.325313 -0.129113 0.779545 0.343759 -0.092531 0.753088 0.361622 -0.056280 0.726850 0.379849 -0.020387 0.752235 0.394037 -0.031952 0.789706 0.235490 -0.260662 0.727871 0.260809 -0.225537 0.666903 0.282508 -0.187461 0.697223 0.263819 -0.152919 0.732070 0.263393 -0.117474 0.768101 0.266177 -0.081820 0.785121 0.270498 -0.055063 0.861288 0.252886 -0.338046 
12.140000 0.670626 0.527555 -0.035214 0.708767 0.534878 -0.047403 0.710350 0.584547 -0.043546 0.736721 0.564004 -0.054142 0.748726 0.545594 -0.081928 0.784927 0.478979 -0.168820 0.810910 0.404995 -0.224091 0.822778 0.311693 -0.237252 0.790707 0.545706 -0.088314 0.812220 0.483269 -0.081080 0.833040 0.421395 -0.076840 0.853770 0.380585 -0.074305 0.871511 0.336963 -0.073597 0.886043 0.293128 -0.073632 0.860798 0.287027 -0.066070 0.688300 0.479994 -0.134091 0.691995 0.433845 -0.182042 0.692271 0.387867 -0.230711 0.673942 0.371607 -0.189744 0.658378 0.352650 -0.148217 0.645078 0.334491 -0.106004 0.667535 0.343567 -0.094585 0.873515 0.240877 -0.232787 0.842509 0.282325 -0.179121 0.806344 0.321614 -0.128978 0.779075 0.340501 -0.093155 0.753919 0.357747 -0.055221 0.730031 0.374768 -0.016338 0.756165 0.387220 -0.028083 0.793540 0.231746 -0.258408 0.729779 0.256195 -0.226389 0.667389 0.278481 -0.192009 0.698383 0.264806 -0.155505 0.731683 0.261523 -0.119126 0.766534 0.262840 -0.082816 0.784253 0.265823 -0.056343 0.861723 0.253371 -0.339441 
12.204000 0.681556 0.512767 -0.039579 0.718124 0.524945 -0.052695 0.711872 0.574485 -0.052916 0.741170 0.557525 -0.062101 0.754589 0.539866 -0.089752 0.793852 0.475638 -0.177804 0.821886 0.399836 -0.229557 0.830315 0.305698 -0.239408 0.792446 0.544795 -0.098531 0.813746 0.483331 -0.085644 0.834061 0.422162 -0.077807 0.853938 0.381904 -0.073206 0.871315 0.338210 -0.070620 0.885631 0.294847 -0.068327 0.859521 0.289587 -0.064308 0.695077 0.476763 -0.151360 0.690900 0.426050 -0.194923 0.685392 0.374898 -0.238045 0.677998 0.362001 -0.192737 0.670098 0.347441 -0.147441 0.661642 0.335336 -0.102096 0.680193 0.348120 -0.087826 0.878272 0.233194 -0.232169 0.848767 0.279016 -0.181231 0.814688 0.324314 -0.134706 0.784199 0.336708 -0.098660 0.752838 0.348650 -0.063350 0.719402 0.359630 -0.029689 0.745762 0.375266 -0.035580 0.799237 0.225817 -0.257360 0.735453 0.248892 -0.224577 0.672058 0.268897 -0.190000 0.701056 0.255673 -0.151983 0.732301 0.252781 -0.113894 0.764899 0.255458 -0.076006 0.784378 0.266828 -0.053248 0.868825 0.243087 -0.339253 
12.240000 0.681277 0.503143 -0.047221 0.717303 0.519804 -0.056316 0.705071 0.568321 -0.057202 0.737050 0.555133 -0.063102 0.751431 0.537495 -0.090186 0.793319 0.473282 -0.177202 0.823175 0.397680 -0.228267 0.829940 0.303611 -0.239076 0.787278 0.544882 -0.100366 0.811277 0.484657 -0.086696 0.834340 0.424692 -0.078525 0.852880 0.383781 -0.073467 0.869774 0.339978 -0.070235 0.883792 0.296534 -0.068268 0.857566 0.291497 -0.065282 0.693584 0.471821 -0.153129 0.692318 0.422423 -0.198185 0.689293 0.372218 -0.242968 0.672810 0.359162 -0.200212 0.658164 0.345254 -0.156573 0.646695 0.332919 -0.112114 0.663190 0.351485 -0.102098 0.876299 0.230142 -0.232446 0.848210 0.278414 -0.183306 0.816709 0.326459 -0.137503 0.785717 0.336273 -0.101468 0.755505 0.344151 -0.064433 0.724916 0.351498 -0.027716 0.748404 0.370672 -0.035371 0.797459 0.224426 -0.257386 0.733999 0.247931 -0.223948 0.669253 0.266349 -0.190189 0.698006 0.251970 -0.152497 0.729415 0.250686 -0.114446 0.762210 0.255002 -0.076749 0.782021 0.267369 -0.054718 0.866997 0.240292 -0.339107 
12.272000 0.684911 0.507719 -0.042124 0.720042 0.521846 -0.057078 0.711876 0.571035 -0.055324 0.741211 0.555661 -0.066942 0.754878 0.538034 -0.094683 0.795932 0.473997 -0.182955 0.824133 0.397289 -0.233525 0.830059 0.302921 -0.242227 0.795596 0.543435 -0.104440 0.815483 0.482321 -0.087638 0.834512 0.420805 -0.077967 0.852776 0.379772 -0.072552 0.869339 0.335769 -0.070499 0.882823 0.291916 -0.070638 0.856520 0.287029 -0.069357 0.697444 0.475586 -0.156131 0.696371 0.425881 -0.201199 0.694136 0.375811 -0.246587 0.674354 0.362349 -0.205483 0.655473 0.349905 -0.163452 0.640193 0.337141 -0.120972 0.657740 0.353919 -0.109761 0.875796 0.229207 -0.233722 0.847728 0.278243 -0.185593 0.816971 0.326182 -0.140153 0.785424 0.335101 -0.104135 0.754907 0.343652 -0.067507 0.725218 0.352169 -0.030257 0.751831 0.367740 -0.035375 0.796790 0.223593 -0.258357 0.733227 0.249524 -0.226683 0.668361 0.269798 -0.193722 0.695897 0.256940 -0.153619 0.726590 0.254546 -0.114500 0.759526 0.258079 -0.076086 0.784536 0.266186 -0.057239 0.866871 0.237088 -0.340588 
12.336000 0.687975 0.508463 -0.037732 0.720580 0.523255 -0.057083 0.709820 0.571904 -0.057826 0.738725 0.557261 -0.071322 0.751835 0.538723 -0.098807 0.792130 0.471510 -0.185274 0.822013 0.394718 -0.234854 0.829508 0.300334 -0.242851 0.793327 0.543976 -0.110401 0.817540 0.484337 -0.094324 0.840499 0.424314 -0.082058 0.857954 0.382543 -0.073681 0.872596 0.337816 -0.068609 0.884923 0.292964 -0.065961 0.859021 0.288153 -0.071939 0.694906 0.470339 -0.152568 0.693790 0.422321 -0.199025 0.690424 0.374220 -0.245641 0.669857 0.361601 -0.204585 0.652163 0.346155 -0.162445 0.638614 0.332124 -0.119039 0.658478 0.346270 -0.107949 0.875418 0.227011 -0.233271 0.849483 0.279094 -0.187715 0.824061 0.330558 -0.143220 0.792601 0.335890 -0.106696 0.763091 0.341841 -0.068933 0.734636 0.347392 -0.030474 0.763726 0.358690 -0.032516 0.797944 0.220307 -0.258636 0.735109 0.246770 -0.227142 0.670085 0.268744 -0.196873 0.697589 0.254633 -0.158947 0.727842 0.251016 -0.120754 0.759199 0.252809 -0.083238 0.783173 0.263956 -0.065680 0.866750 0.234085 -0.340755 
12.404000 0.701386 0.507903 -0.037979 0.727798 0.525926 -0.063178 0.715386 0.573848 -0.057436 0.740731 0.561940 -0.078663 0.753997 0.542283 -0.105521 0.794390 0.471193 -0.190142 0.823435 0.392057 -0.237257 0.832051 0.297076 -0.244251 0.796716 0.545357 -0.117378 0.819263 0.485675 -0.098844 0.841381 0.425818 -0.084113 0.858259 0.383912 -0.074201 0.872919 0.339812 -0.066907 0.885820 0.295467 -0.062530 0.860894 0.289319 -0.070814 0.696172 0.475926 -0.161777 0.694123 0.425231 -0.205077 0.690953 0.374723 -0.248577 0.677449 0.362108 -0.204715 0.665125 0.347449 -0.160606 0.654425 0.331598 -0.116695 0.678000 0.338931 -0.106355 0.878681 0.224106 -0.234307 0.855422 0.276831 -0.188197 0.830747 0.329920 -0.145156 0.796905 0.334734 -0.110705 0.766922 0.339442 -0.073761 0.739178 0.344054 -0.035059 0.767805 0.356713 -0.035802 0.800656 0.217073 -0.260081 0.739254 0.244857 -0.227517 0.676256 0.269084 -0.195778 0.702367 0.252540 -0.158109 0.732393 0.247960 -0.119920 0.763586 0.247794 -0.082137 0.784795 0.265241 -0.066015 0.869646 0.229137 -0.340865 
12.436000 0.684735 0.492128 -0.061963 0.716325 0.513541 -0.076089 0.704615 0.559563 -0.060029 0.733229 0.551243 -0.078534 0.747554 0.533860 -0.105980 0.791786 0.471559 -0.193377 0.827391 0.394049 -0.237506 0.835558 0.299571 -0.244561 0.790039 0.545259 -0.119912 0.814304 0.486491 -0.101587 0.836663 0.427093 -0.086960 0.853410 0.385504 -0.076784 0.867007 0.340834 -0.068198 0.878879 0.296249 -0.060620 0.854759 0.289972 -0.070997 0.693467 0.469390 -0.162550 0.694083 0.420108 -0.207671 0.693864 0.370864 -0.253557 0.679540 0.354467 -0.211439 0.666323 0.339042 -0.168796 0.655134 0.323838 -0.125681 0.672627 0.341016 -0.114985 0.881345 0.226376 -0.233058 0.852326 0.277732 -0.188867 0.823659 0.328606 -0.145986 0.791609 0.334512 -0.109985 0.763244 0.341085 -0.071786 0.736922 0.347199 -0.032286 0.766138 0.358409 -0.034213 0.804465 0.219821 -0.261807 0.738808 0.244093 -0.233874 0.670077 0.261649 -0.207728 0.697859 0.246613 -0.169907 0.728084 0.242388 -0.131363 0.759555 0.244270 -0.093258 0.780742 0.259779 -0.074851 0.878279 0.232327 -0.339545 
12.472000 0.691083 0.488820 -0.056806 0.719250 0.510404 -0.076776 0.705580 0.557137 -0.065453 0.732868 0.548563 -0.085822 0.748280 0.531823 -0.113364 0.797001 0.471288 -0.200728 0.831959 0.392495 -0.242751 0.838270 0.297733 -0.245757 0.795298 0.544030 -0.126873 0.816856 0.484850 -0.105852 0.837011 0.424779 -0.088885 0.852143 0.382573 -0.077193 0.864794 0.337943 -0.067822 0.876473 0.293325 -0.060744 0.853863 0.287138 -0.074021 0.698393 0.470420 -0.172608 0.697182 0.418128 -0.214434 0.695458 0.365962 -0.256923 0.680119 0.353458 -0.213798 0.665641 0.341231 -0.170316 0.652929 0.326182 -0.127263 0.674790 0.337913 -0.117302 0.883404 0.224266 -0.233513 0.854935 0.276872 -0.190810 0.827070 0.328715 -0.149212 0.794086 0.329643 -0.113907 0.765744 0.331625 -0.075173 0.740364 0.332086 -0.034428 0.768655 0.345468 -0.036036 0.804417 0.218694 -0.259573 0.739405 0.244128 -0.230598 0.671116 0.262089 -0.204462 0.698333 0.243351 -0.167341 0.728915 0.240080 -0.128397 0.759680 0.239121 -0.089745 0.779988 0.256315 -0.073347 0.877819 0.226913 -0.339361 
12.504000 0.692701 0.480543 -0.067309 0.715387 0.508307 -0.086577 0.699858 0.550792 -0.064489 0.724064 0.549102 -0.089826 0.740206 0.532196 -0.116400 0.791620 0.471925 -0.199626 0.827125 0.392414 -0.240525 0.834453 0.297524 -0.244110 0.790860 0.545843 -0.125555 0.812355 0.486818 -0.103629 0.833404 0.426970 -0.085965 0.849357 0.384967 -0.073852 0.863069 0.340432 -0.065159 0.876320 0.295931 -0.059415 0.854472 0.288931 -0.073673 0.691651 0.477150 -0.173920 0.693293 0.424239 -0.214186 0.693777 0.371904 -0.255400 0.680736 0.360338 -0.211334 0.669448 0.346193 -0.167176 0.658774 0.331970 -0.122658 0.681051 0.342426 -0.112115 0.879570 0.224317 -0.230257 0.854362 0.278638 -0.188077 0.829045 0.332289 -0.148297 0.793986 0.332563 -0.115046 0.763956 0.334757 -0.077877 0.737131 0.336406 -0.038204 0.766058 0.348325 -0.038545 0.801771 0.217905 -0.258030 0.737390 0.246231 -0.230836 0.669856 0.267867 -0.205159 0.697578 0.252857 -0.167606 0.727445 0.246208 -0.129362 0.758416 0.243453 -0.091130 0.779909 0.259846 -0.074365 0.875987 0.225911 -0.336094 
12.540000 0.698950 0.470522 -0.063997 0.716926 0.500573 -0.084772 0.701259 0.541092 -0.059517 0.722160 0.542136 -0.087727 0.740369 0.526562 -0.114014 0.798922 0.470963 -0.197530 0.831807 0.391569 -0.240561 0.836925 0.296839 -0.244734 0.793549 0.547901 -0.128194 0.815486 0.489351 -0.106285 0.835844 0.429893 -0.088328 0.851018 0.387991 -0.075865 0.863843 0.343818 -0.065210 0.875919 0.299643 -0.056842 0.855369 0.291604 -0.072532 0.698562 0.471974 -0.174344 0.695331 0.420542 -0.216899 0.691400 0.369543 -0.259599 0.679761 0.357172 -0.215160 0.667748 0.343111 -0.170886 0.656813 0.329070 -0.126710 0.681864 0.334544 -0.119037 0.880258 0.222728 -0.230299 0.855291 0.277756 -0.187764 0.829143 0.332953 -0.147997 0.795336 0.333208 -0.113272 0.764625 0.334034 -0.076576 0.735966 0.334979 -0.038426 0.764548 0.347680 -0.037155 0.803544 0.217498 -0.259717 0.738619 0.244999 -0.233046 0.670073 0.264618 -0.208329 0.698527 0.250005 -0.170639 0.728740 0.244572 -0.132256 0.760096 0.244470 -0.093940 0.782258 0.259423 -0.076364 0.877429 0.225753 -0.337762 
12.572000 0.733726 0.468880 -0.067005 0.734552 0.501384 -0.091457 0.717774 0.537782 -0.060897 0.726719 0.542859 -0.094497 0.743470 0.527025 -0.121464 0.797401 0.470795 -0.206928 0.834453 0.390477 -0.244380 0.839132 0.295545 -0.244887 0.793656 0.547864 -0.136930 0.815688 0.490589 -0.111551 0.836451 0.432064 -0.090501 0.851854 0.390753 -0.075825 0.863699 0.346489 -0.064393 0.874551 0.301928 -0.055839 0.854932 0.293669 -0.072967 0.698332 0.469847 -0.178557 0.698301 0.416949 -0.218834 0.696133 0.364532 -0.259920 0.680147 0.354736 -0.216281 0.666526 0.341678 -0.172135 0.653940 0.329173 -0.127619 0.679038 0.329929 -0.118313 0.881674 0.221784 -0.226805 0.857816 0.278891 -0.186595 0.833029 0.336219 -0.149176 0.797607 0.336260 -0.115958 0.765071 0.336801 -0.080779 0.734972 0.336416 -0.043737 0.763745 0.348383 -0.040661 0.805585 0.216021 -0.258192 0.738876 0.242016 -0.234788 0.669561 0.262090 -0.212618 0.696813 0.247753 -0.174696 0.727410 0.245799 -0.136367 0.759090 0.248734 -0.099195 0.782031 0.262039 -0.081476 0.881960 0.220983 -0.334164 
12.604000 0.728493 0.465105 -0.070389 0.725347 0.498409 -0.093514 0.707204 0.531850 -0.060733 0.714113 0.538851 -0.094471 0.732569 0.524002 -0.121084 0.794103 0.470661 -0.203803 0.832715 0.390674 -0.240079 0.836514 0.296090 -0.242006 0.792092 0.546703 -0.133347 0.815369 0.489393 -0.108939 0.837073 0.430710 -0.087892 0.852900 0.389426 -0.073157 0.865102 0.345144 -0.062137 0.875985 0.300395 -0.054710 0.855373 0.293268 -0.071120 0.694876 0.472014 -0.176608 0.693763 0.419531 -0.217930 0.691782 0.366821 -0.259106 0.677303 0.355321 -0.215106 0.663873 0.343849 -0.170535 0.652570 0.334185 -0.125376 0.677913 0.338387 -0.117830 0.878939 0.221895 -0.225867 0.857359 0.279159 -0.184615 0.834061 0.336726 -0.146831 0.798169 0.336151 -0.114071 0.764399 0.337039 -0.080052 0.732123 0.338163 -0.045122 0.760797 0.350434 -0.042137 0.801016 0.217503 -0.255935 0.736412 0.248379 -0.231180 0.667796 0.271869 -0.207691 0.695741 0.255298 -0.170241 0.726433 0.248812 -0.132509 0.758842 0.248448 -0.095552 0.781909 0.262406 -0.078157 0.878505 0.222274 -0.332430 
12.640000 0.732220 0.463028 -0.068882 0.726551 0.496116 -0.091828 0.718167 0.531408 -0.057005 0.718147 0.537356 -0.091647 0.735838 0.522619 -0.118730 0.794633 0.469655 -0.203290 0.830984 0.390044 -0.243378 0.838152 0.295140 -0.248087 0.794695 0.545586 -0.132795 0.818786 0.487653 -0.110987 0.841006 0.428461 -0.092162 0.856938 0.386453 -0.078782 0.869061 0.342103 -0.068048 0.879653 0.297271 -0.059694 0.856169 0.290225 -0.071593 0.696040 0.471009 -0.172864 0.696888 0.420949 -0.216862 0.695478 0.371319 -0.260914 0.683641 0.357301 -0.216904 0.673751 0.341095 -0.172618 0.666233 0.325090 -0.128169 0.689986 0.333642 -0.119246 0.882298 0.221475 -0.233490 0.857403 0.275735 -0.190081 0.831843 0.330376 -0.149088 0.798401 0.332966 -0.113921 0.767301 0.335231 -0.077906 0.739290 0.336955 -0.039892 0.769331 0.345259 -0.036703 0.806640 0.215355 -0.264476 0.742221 0.243640 -0.238062 0.674383 0.264479 -0.213192 0.702476 0.249638 -0.175431 0.732608 0.244358 -0.136895 0.764052 0.244373 -0.098377 0.782274 0.260047 -0.077148 0.881637 0.224412 -0.339954 
12.672000 0.724539 0.455347 -0.063922 0.723182 0.487135 -0.089289 0.717629 0.525642 -0.057422 0.719198 0.529108 -0.092362 0.738042 0.516221 -0.119577 0.799345 0.469857 -0.206074 0.837083 0.390292 -0.244279 0.843141 0.295516 -0.247836 0.797366 0.544690 -0.134048 0.819417 0.486690 -0.110336 0.840434 0.427550 -0.090301 0.855945 0.385719 -0.076384 0.868474 0.341465 -0.065975 0.879856 0.296742 -0.058832 0.857032 0.289857 -0.071829 0.699589 0.472509 -0.180193 0.698696 0.419779 -0.221044 0.697442 0.367042 -0.261718 0.690846 0.355311 -0.216055 0.684062 0.341725 -0.170439 0.677491 0.329265 -0.124613 0.697712 0.335579 -0.108311 0.886349 0.221620 -0.231851 0.860068 0.276199 -0.189384 0.833905 0.330745 -0.148510 0.799349 0.332406 -0.114531 0.768179 0.334830 -0.078152 0.739570 0.335113 -0.040174 0.769166 0.345056 -0.037833 0.811268 0.215901 -0.264536 0.745961 0.242754 -0.238609 0.677730 0.262932 -0.214137 0.704779 0.246799 -0.176415 0.734462 0.243278 -0.137427 0.765167 0.243933 -0.098329 0.783173 0.259571 -0.076967 0.887270 0.224102 -0.338980 
12.708000 0.704021 0.452619 -0.077977 0.702724 0.488541 -0.096976 0.704842 0.520669 -0.058315 0.702515 0.530306 -0.092028 0.722969 0.517496 -0.117958 0.790222 0.469941 -0.198252 0.829404 0.391229 -0.237945 0.837273 0.296084 -0.243784 0.790403 0.541613 -0.122284 0.813629 0.482823 -0.101639 0.836539 0.423901 -0.083187 0.853788 0.382947 -0.070063 0.868081 0.339125 -0.060445 0.880838 0.295008 -0.054443 0.857890 0.288137 -0.067361 0.690233 0.475775 -0.172597 0.691327 0.426290 -0.216871 0.690965 0.376091 -0.259632 0.684791 0.362929 -0.213574 0.678348 0.346694 -0.168264 0.672273 0.333270 -0.122888 0.693451 0.334395 -0.106547 0.882200 0.222393 -0.230973 0.860482 0.275402 -0.185318 0.836511 0.329354 -0.144514 0.798827 0.332474 -0.114416 0.764381 0.336295 -0.081557 0.730816 0.340688 -0.047987 0.760247 0.349976 -0.042504 0.804883 0.217254 -0.261514 0.740471 0.247261 -0.235965 0.672636 0.270477 -0.212665 0.700221 0.252254 -0.175949 0.732268 0.250576 -0.138457 0.765375 0.251825 -0.101107 0.782398 0.263263 -0.076713 0.882514 0.227023 -0.335998 
12.740000 0.699044 0.454221 -0.070332 0.697610 0.488409 -0.092302 0.698158 0.523554 -0.056408 0.696549 0.530316 -0.090853 0.717687 0.518072 -0.116585 0.787281 0.472096 -0.196245 0.825998 0.394271 -0.238147 0.835175 0.299487 -0.244681 0.783671 0.543272 -0.120017 0.808307 0.484938 -0.099476 0.832567 0.426168 -0.081209 0.850618 0.385027 -0.068194 0.865246 0.340984 -0.059433 0.878723 0.296572 -0.054075 0.857390 0.288997 -0.069343 0.686241 0.477508 -0.175559 0.689289 0.427063 -0.218764 0.691784 0.376000 -0.260953 0.684823 0.362802 -0.215556 0.677200 0.347186 -0.170380 0.668751 0.334375 -0.125240 0.689336 0.331562 -0.108371 0.881178 0.226563 -0.231828 0.858507 0.279591 -0.186234 0.834504 0.333340 -0.144270 0.796395 0.336062 -0.114867 0.761079 0.338756 -0.082352 0.727237 0.341680 -0.048588 0.756915 0.349377 -0.042337 0.804907 0.219441 -0.261951 0.739930 0.248564 -0.237379 0.671601 0.270421 -0.214132 0.698316 0.257844 -0.174284 0.727733 0.255226 -0.134781 0.758843 0.257543 -0.095753 0.781114 0.265243 -0.073913 0.881358 0.230850 -0.337094 
12.772000 0.695893 0.457771 -0.064527 0.701179 0.490534 -0.088059 0.709191 0.526397 -0.053870 0.708570 0.531836 -0.088587 0.727828 0.519195 -0.115620 0.790747 0.472666 -0.200456 0.829774 0.394803 -0.241070 0.838969 0.300303 -0.246638 0.788075 0.544348 -0.124963 0.811156 0.486031 -0.102758 0.833860 0.427071 -0.083403 0.850909 0.385716 -0.069823 0.865073 0.341748 -0.060214 0.878203 0.297393 -0.053988 0.856202 0.289694 -0.067995 0.690420 0.475820 -0.176636 0.694460 0.424497 -0.218799 0.697574 0.372376 -0.260000 0.689474 0.359834 -0.214648 0.680706 0.345608 -0.169255 0.672381 0.334740 -0.123556 0.692850 0.336019 -0.106380 0.885093 0.227557 -0.233235 0.859599 0.279516 -0.187283 0.833187 0.331839 -0.143988 0.796441 0.333767 -0.112486 0.763753 0.336582 -0.077215 0.732739 0.339012 -0.040810 0.762093 0.349539 -0.037943 0.809159 0.220224 -0.264596 0.744004 0.247673 -0.238567 0.675443 0.267561 -0.214338 0.703853 0.252312 -0.177036 0.734328 0.249009 -0.138621 0.765686 0.249112 -0.099908 0.781882 0.260872 -0.074970 0.885277 0.232334 -0.339510 
12.808000 0.703628 0.449753 -0.056642 0.706985 0.483100 -0.079726 0.712251 0.519094 -0.045230 0.711672 0.524962 -0.079876 0.730967 0.513548 -0.107592 0.793155 0.471326 -0.196367 0.833895 0.394332 -0.237187 0.842510 0.299532 -0.243367 0.788334 0.540581 -0.118753 0.812389 0.481581 -0.100766 0.835636 0.422992 -0.083456 0.853378 0.382756 -0.070553 0.867225 0.338869 -0.060418 0.878577 0.294726 -0.053113 0.854755 0.288998 -0.065102 0.692281 0.475455 -0.177339 0.693853 0.425108 -0.220913 0.695153 0.374160 -0.263858 0.686983 0.360465 -0.218778 0.677227 0.345080 -0.174137 0.667175 0.332442 -0.129156 0.692928 0.331817 -0.121844 0.889073 0.226797 -0.230530 0.860458 0.277690 -0.186091 0.832290 0.328031 -0.143120 0.796191 0.332119 -0.111308 0.763320 0.335002 -0.076508 0.733200 0.336231 -0.039513 0.763151 0.344482 -0.035827 0.812046 0.219868 -0.260459 0.746601 0.248738 -0.235599 0.676632 0.267945 -0.213358 0.705308 0.253869 -0.175277 0.735127 0.248432 -0.136477 0.766008 0.247584 -0.097456 0.780314 0.260391 -0.071957 0.888161 0.231797 -0.336429 
12.844000 0.687711 0.443312 -0.063495 0.691003 0.477892 -0.084667 0.697608 0.511603 -0.048074 0.696284 0.519440 -0.082307 0.716995 0.509871 -0.109513 0.784863 0.473291 -0.195264 0.825694 0.396841 -0.237908 0.838278 0.302329 -0.244590 0.785819 0.541328 -0.116032 0.808989 0.481849 -0.098097 0.831988 0.422758 -0.081959 0.850939 0.382745 -0.070410 0.866497 0.339080 -0.062582 0.880045 0.295434 -0.057839 0.856457 0.288479 -0.069545 0.684911 0.478584 -0.168766 0.688541 0.431127 -0.215144 0.691374 0.383090 -0.260787 0.679161 0.366878 -0.217310 0.666715 0.349076 -0.174373 0.657473 0.333425 -0.130690 0.683615 0.333864 -0.124968 0.886070 0.230788 -0.230388 0.856314 0.281365 -0.185782 0.826596 0.331797 -0.142848 0.790433 0.335567 -0.110708 0.758919 0.339284 -0.074512 0.730813 0.342477 -0.035921 0.760743 0.351676 -0.034246 0.811343 0.221243 -0.262895 0.746383 0.250377 -0.238523 0.678417 0.273583 -0.215189 0.701873 0.260918 -0.172921 0.728685 0.257673 -0.131533 0.757616 0.258557 -0.090538 0.779913 0.264846 -0.068136 0.888842 0.236151 -0.336671 
12.876000 0.712059 0.443945 -0.046206 0.704478 0.473964 -0.072647 0.719721 0.514450 -0.047207 0.705935 0.515694 -0.079501 0.725751 0.506209 -0.107416 0.789135 0.472391 -0.198442 0.831925 0.396024 -0.237940 0.842766 0.301481 -0.241844 0.781250 0.544516 -0.123709 0.806616 0.486778 -0.103863 0.831024 0.428613 -0.087032 0.849229 0.387904 -0.075220 0.864457 0.344375 -0.065126 0.878001 0.300582 -0.057470 0.855313 0.293374 -0.070350 0.688311 0.470281 -0.176701 0.690755 0.421019 -0.221535 0.690925 0.370956 -0.265360 0.678002 0.357955 -0.221249 0.666245 0.341894 -0.176729 0.656678 0.329212 -0.131428 0.675998 0.338456 -0.115274 0.889634 0.229953 -0.225351 0.855709 0.281341 -0.184587 0.822058 0.331694 -0.144628 0.790600 0.332785 -0.107621 0.764318 0.333786 -0.067649 0.741714 0.334892 -0.025854 0.769350 0.349437 -0.028718 0.815356 0.220163 -0.258698 0.747820 0.244871 -0.236113 0.678816 0.264973 -0.214058 0.704382 0.253229 -0.173442 0.732131 0.252633 -0.132772 0.761117 0.257255 -0.092681 0.783088 0.258892 -0.069803 0.893288 0.233347 -0.331945 
12.908000 0.699311 0.440643 -0.057873 0.692321 0.473264 -0.081168 0.702049 0.510999 -0.049470 0.691628 0.515501 -0.082726 0.712740 0.506648 -0.109932 0.782425 0.474576 -0.196705 0.826059 0.398097 -0.235905 0.838458 0.303660 -0.239786 0.779198 0.548362 -0.123516 0.804064 0.490106 -0.103149 0.828617 0.431880 -0.085282 0.846964 0.391300 -0.072687 0.862356 0.347861 -0.062726 0.876038 0.304039 -0.055824 0.853366 0.296628 -0.068762 0.682908 0.473165 -0.167944 0.684895 0.426059 -0.214804 0.685575 0.378225 -0.260486 0.672408 0.362943 -0.217130 0.659878 0.345097 -0.173795 0.649265 0.330209 -0.129918 0.669594 0.344372 -0.119756 0.886267 0.232656 -0.223386 0.854106 0.284479 -0.182464 0.821824 0.335787 -0.143403 0.790163 0.335205 -0.106905 0.763998 0.335661 -0.066927 0.740819 0.336465 -0.025483 0.767702 0.352420 -0.028344 0.810930 0.222484 -0.256565 0.743998 0.249699 -0.234578 0.674177 0.269744 -0.213855 0.700535 0.258254 -0.173660 0.729326 0.256567 -0.133621 0.759654 0.260221 -0.094248 0.781033 0.262481 -0.070692 0.891276 0.235614 -0.328782 
12.944000 0.696777 0.439422 -0.058601 0.689260 0.471871 -0.081969 0.695665 0.509801 -0.049541 0.686543 0.514093 -0.083199 0.708644 0.506196 -0.109759 0.781021 0.477057 -0.194481 0.827016 0.401706 -0.232803 0.838329 0.307219 -0.239998 0.776507 0.547392 -0.117558 0.803210 0.489346 -0.100150 0.828909 0.431505 -0.084151 0.848133 0.391553 -0.072592 0.863351 0.348095 -0.062886 0.875932 0.304265 -0.056326 0.852961 0.298019 -0.069500 0.680467 0.477191 -0.170056 0.685398 0.428075 -0.214422 0.688873 0.379058 -0.258948 0.674034 0.364475 -0.216195 0.660480 0.347026 -0.173495 0.648782 0.330372 -0.130277 0.667171 0.346339 -0.119172 0.884990 0.234968 -0.225760 0.853577 0.286425 -0.184207 0.823072 0.337673 -0.144561 0.791085 0.337475 -0.108853 0.765640 0.337613 -0.068766 0.746608 0.336766 -0.025206 0.775282 0.349014 -0.027592 0.810262 0.226897 -0.259394 0.743327 0.252482 -0.235674 0.673450 0.271195 -0.213299 0.699282 0.258951 -0.173185 0.727976 0.258113 -0.133369 0.758150 0.261924 -0.094645 0.781337 0.262699 -0.073188 0.890183 0.240967 -0.330430 
12.976000 0.709215 0.436308 -0.055615 0.695625 0.466797 -0.078879 0.702320 0.506735 -0.048793 0.688548 0.508618 -0.081047 0.711369 0.502127 -0.107077 0.785733 0.478094 -0.190398 0.829100 0.404608 -0.235360 0.842959 0.310378 -0.244177 0.775432 0.547959 -0.112884 0.803121 0.489508 -0.099278 0.829265 0.431291 -0.087878 0.848988 0.391191 -0.079311 0.864586 0.347700 -0.071238 0.876534 0.303862 -0.064424 0.850953 0.299351 -0.071919 0.684973 0.471772 -0.166931 0.691453 0.427236 -0.215536 0.695621 0.381483 -0.262977 0.680187 0.364384 -0.220926 0.663617 0.345095 -0.178872 0.648375 0.328821 -0.136448 0.668219 0.336483 -0.120124 0.891692 0.239410 -0.230975 0.856290 0.288921 -0.190116 0.821321 0.337329 -0.150363 0.789701 0.337867 -0.113237 0.764713 0.338829 -0.073002 0.747660 0.339475 -0.029037 0.776595 0.351073 -0.031970 0.817049 0.229450 -0.264598 0.748702 0.252462 -0.242274 0.678792 0.271013 -0.220618 0.702499 0.258371 -0.179129 0.728625 0.255828 -0.137518 0.756483 0.259225 -0.096971 0.778647 0.265236 -0.075155 0.895156 0.246190 -0.336240 
13.008000 0.721297 0.436390 -0.043226 0.706535 0.462842 -0.070459 0.704698 0.505582 -0.043913 0.694501 0.503089 -0.077443 0.716458 0.497516 -0.104815 0.788137 0.477550 -0.193802 0.834291 0.404905 -0.236373 0.849357 0.310983 -0.243555 0.776325 0.545972 -0.116252 0.803546 0.488376 -0.098561 0.829396 0.430440 -0.084118 0.848793 0.390077 -0.074067 0.864598 0.346693 -0.064989 0.877899 0.302915 -0.058683 0.854110 0.297518 -0.070438 0.687856 0.468216 -0.171303 0.692741 0.421160 -0.218574 0.696336 0.374081 -0.265235 0.681490 0.357385 -0.223048 0.667000 0.338938 -0.180598 0.654084 0.320859 -0.138373 0.674137 0.326455 -0.121528 0.898933 0.240770 -0.228792 0.861813 0.288545 -0.187030 0.825736 0.336011 -0.146551 0.792523 0.335964 -0.111670 0.767993 0.336875 -0.070932 0.749968 0.337936 -0.027057 0.777628 0.352226 -0.031090 0.825598 0.229530 -0.264110 0.756418 0.249352 -0.241631 0.685735 0.264162 -0.220235 0.709484 0.251180 -0.179075 0.735468 0.248317 -0.137378 0.762663 0.251534 -0.096292 0.783455 0.260082 -0.073792 0.904230 0.248578 -0.335419 
13.044000 0.701042 0.438620 -0.063247 0.683035 0.465376 -0.088045 0.691495 0.508807 -0.064161 0.673711 0.506036 -0.094285 0.698057 0.499847 -0.119199 0.778671 0.476189 -0.197471 0.826861 0.403269 -0.237273 0.844693 0.309839 -0.242031 0.771109 0.546971 -0.121248 0.801074 0.490577 -0.103152 0.829142 0.433082 -0.087904 0.849783 0.392753 -0.077116 0.864967 0.348257 -0.069374 0.878391 0.303528 -0.063449 0.853755 0.295531 -0.072191 0.679547 0.468003 -0.169005 0.683016 0.420211 -0.215288 0.684712 0.372744 -0.261263 0.672885 0.357125 -0.217853 0.663519 0.337568 -0.174553 0.655457 0.320069 -0.130499 0.678468 0.329150 -0.120205 0.896409 0.241627 -0.225708 0.858050 0.289499 -0.185163 0.820826 0.336131 -0.145437 0.790696 0.336988 -0.107550 0.767584 0.339327 -0.065534 0.747839 0.341728 -0.021963 0.771672 0.360070 -0.030760 0.822272 0.227345 -0.260394 0.752953 0.247980 -0.238601 0.682420 0.264502 -0.217200 0.705746 0.253280 -0.175542 0.731731 0.253752 -0.133903 0.758903 0.258967 -0.093192 0.780501 0.263377 -0.070347 0.903234 0.247224 -0.331221 
13.076000 0.703018 0.447216 -0.054325 0.686073 0.472118 -0.081688 0.693112 0.516987 -0.060312 0.676879 0.512062 -0.091040 0.699628 0.504998 -0.117310 0.775159 0.478303 -0.200115 0.823972 0.405263 -0.238652 0.841474 0.311928 -0.242474 0.771161 0.549156 -0.124376 0.800325 0.492667 -0.105355 0.827603 0.435147 -0.088434 0.847435 0.394815 -0.075974 0.862327 0.350539 -0.067733 0.875278 0.305873 -0.061758 0.851147 0.297934 -0.071857 0.676887 0.470891 -0.167909 0.681234 0.422867 -0.213562 0.683858 0.375294 -0.259669 0.670199 0.359861 -0.216990 0.659491 0.339903 -0.174726 0.651280 0.321512 -0.131337 0.674064 0.332224 -0.122256 0.892833 0.243648 -0.225445 0.854897 0.291896 -0.184927 0.818504 0.339149 -0.145126 0.789091 0.341016 -0.106825 0.765595 0.342402 -0.064954 0.746555 0.343603 -0.021096 0.772898 0.359387 -0.027112 0.818783 0.229347 -0.260255 0.749738 0.251528 -0.239164 0.679732 0.269217 -0.218371 0.702665 0.259302 -0.176344 0.728509 0.258336 -0.134413 0.755820 0.262508 -0.093552 0.777434 0.266864 -0.070644 0.899952 0.248153 -0.330846 
13.108000 0.708804 0.437704 -0.054949 0.693380 0.465235 -0.080665 0.698912 0.508018 -0.054757 0.684486 0.506240 -0.086724 0.706826 0.499834 -0.113497 0.780430 0.476363 -0.199120 0.827536 0.402896 -0.238626 0.843519 0.309364 -0.241390 0.772452 0.547033 -0.123249 0.801504 0.490560 -0.104887 0.827916 0.433185 -0.088403 0.847187 0.393134 -0.076335 0.861010 0.348526 -0.067607 0.873136 0.304022 -0.060749 0.849867 0.296344 -0.072703 0.681249 0.467826 -0.171310 0.682078 0.417840 -0.215415 0.682278 0.368637 -0.260486 0.668571 0.353897 -0.217551 0.656550 0.336675 -0.175047 0.646525 0.319020 -0.132033 0.671452 0.324373 -0.123914 0.893996 0.240668 -0.223553 0.854961 0.289565 -0.184560 0.817889 0.338080 -0.145741 0.787292 0.338797 -0.107880 0.763211 0.340637 -0.066503 0.745583 0.341670 -0.022189 0.772333 0.357026 -0.027809 0.820367 0.226685 -0.258164 0.750389 0.246305 -0.237639 0.679322 0.261183 -0.217860 0.702379 0.251041 -0.175595 0.728010 0.252267 -0.133712 0.754873 0.257862 -0.092869 0.776254 0.265196 -0.070671 0.900578 0.244330 -0.329945 
13.140000 0.715366 0.451817 -0.047207 0.697964 0.474187 -0.076436 0.696870 0.519718 -0.055235 0.684473 0.512628 -0.087319 0.706280 0.504704 -0.114159 0.778044 0.475026 -0.199493 0.825896 0.401197 -0.238217 0.846239 0.308136 -0.240312 0.772727 0.545209 -0.123079 0.801541 0.488050 -0.105878 0.828500 0.430443 -0.089653 0.848178 0.390401 -0.077510 0.862461 0.346217 -0.067688 0.874882 0.301958 -0.060218 0.852441 0.294372 -0.073535 0.677793 0.472062 -0.173629 0.683522 0.421695 -0.216683 0.688875 0.371292 -0.259411 0.674434 0.358034 -0.215656 0.660380 0.341515 -0.173056 0.648205 0.325847 -0.129908 0.673553 0.328660 -0.121809 0.900145 0.242164 -0.222830 0.859632 0.289759 -0.184313 0.819292 0.334927 -0.146759 0.789013 0.335189 -0.108982 0.767936 0.337109 -0.066363 0.755210 0.338929 -0.020766 0.781282 0.354726 -0.028171 0.824287 0.225018 -0.256771 0.754615 0.246069 -0.236155 0.684698 0.265259 -0.216309 0.707174 0.250659 -0.174427 0.732918 0.251315 -0.132170 0.758824 0.253702 -0.090822 0.779653 0.261415 -0.069053 0.904373 0.243747 -0.328656 
13.204000 0.712182 0.451172 -0.050560 0.700315 0.475038 -0.081348 0.704453 0.520698 -0.061096 0.693435 0.514596 -0.093897 0.714700 0.505363 -0.120911 0.784782 0.471211 -0.206721 0.835910 0.397587 -0.240335 0.853567 0.304274 -0.244510 0.777919 0.543249 -0.132952 0.807393 0.486821 -0.114130 0.835040 0.429499 -0.096226 0.855132 0.388970 -0.083026 0.869592 0.345087 -0.070727 0.883117 0.301021 -0.059236 0.860740 0.291292 -0.071327 0.684790 0.466572 -0.181408 0.692262 0.417039 -0.225358 0.698600 0.367274 -0.268990 0.684257 0.352378 -0.226103 0.671133 0.335800 -0.182674 0.659138 0.320519 -0.139066 0.684700 0.322231 -0.131283 0.905219 0.236155 -0.227422 0.865510 0.282779 -0.186349 0.824696 0.327377 -0.146900 0.796259 0.329999 -0.107126 0.779098 0.336609 -0.062857 0.768579 0.345151 -0.017253 0.791981 0.361822 -0.029947 0.830721 0.222022 -0.263960 0.761025 0.242919 -0.242211 0.691752 0.260800 -0.219031 0.716846 0.247645 -0.178481 0.743950 0.243561 -0.137210 0.772462 0.244850 -0.096038 0.789190 0.255629 -0.070725 0.912606 0.241581 -0.333277 
13.236000 0.701109 0.454420 -0.064423 0.686061 0.479601 -0.092627 0.684999 0.523488 -0.067737 0.674263 0.519424 -0.100932 0.697409 0.510410 -0.125920 0.774015 0.478982 -0.203793 0.821744 0.403421 -0.239255 0.838810 0.309628 -0.240784 0.779629 0.553208 -0.130499 0.804305 0.495019 -0.110092 0.827710 0.436123 -0.092236 0.845110 0.394970 -0.079577 0.859296 0.350706 -0.069844 0.872655 0.306479 -0.062796 0.850070 0.298147 -0.075174 0.676873 0.481503 -0.165262 0.676989 0.431991 -0.209040 0.676441 0.383177 -0.253369 0.664660 0.368931 -0.209649 0.654428 0.351012 -0.166603 0.644363 0.332898 -0.123470 0.670238 0.327455 -0.119205 0.890022 0.241472 -0.221900 0.852555 0.290795 -0.182541 0.813694 0.338597 -0.146997 0.785128 0.338907 -0.107941 0.763615 0.341774 -0.065289 0.748075 0.344615 -0.020301 0.771768 0.362472 -0.030358 0.813961 0.227410 -0.257321 0.745883 0.252836 -0.235506 0.678409 0.276632 -0.211359 0.701007 0.265236 -0.169397 0.726811 0.260164 -0.128184 0.754499 0.257873 -0.088089 0.777024 0.266539 -0.067781 0.897125 0.243413 -0.327292 
13.272000 0.706122 0.451115 -0.052878 0.693116 0.474918 -0.083234 0.692455 0.520093 -0.061218 0.683077 0.514247 -0.094565 0.705658 0.505239 -0.120388 0.780537 0.472834 -0.201407 0.824326 0.395896 -0.238948 0.837723 0.301636 -0.240460 0.783701 0.545207 -0.126580 0.808565 0.487318 -0.105999 0.832204 0.429149 -0.087150 0.850006 0.388744 -0.073682 0.862238 0.344449 -0.063112 0.872737 0.299785 -0.056631 0.851308 0.293678 -0.072590 0.682115 0.476011 -0.168996 0.682901 0.426565 -0.213148 0.681325 0.377744 -0.257579 0.667871 0.364472 -0.213915 0.657852 0.346583 -0.170219 0.649540 0.328853 -0.126315 0.674234 0.321978 -0.118253 0.885395 0.231527 -0.220434 0.851868 0.284424 -0.181233 0.817879 0.336695 -0.144218 0.788404 0.337023 -0.106026 0.764749 0.339212 -0.064495 0.745734 0.340466 -0.020896 0.771804 0.356880 -0.026577 0.811973 0.219631 -0.257178 0.745446 0.246764 -0.234907 0.678364 0.271744 -0.212309 0.699270 0.261189 -0.169467 0.725472 0.257706 -0.128403 0.754143 0.258602 -0.089008 0.777254 0.263683 -0.068039 0.893459 0.233667 -0.327440 
13.304000 0.695616 0.461069 -0.052781 0.682221 0.481501 -0.085321 0.683051 0.528689 -0.068288 0.672594 0.519243 -0.100441 0.695974 0.509038 -0.124846 0.772705 0.471614 -0.200426 0.818444 0.395641 -0.237667 0.834158 0.301962 -0.240264 0.778998 0.544130 -0.125263 0.806617 0.486822 -0.107055 0.832738 0.429747 -0.089228 0.852563 0.390610 -0.076347 0.865074 0.346502 -0.065081 0.874201 0.301782 -0.057376 0.849506 0.296986 -0.068644 0.674930 0.477183 -0.165107 0.679325 0.430103 -0.211555 0.682445 0.382561 -0.257114 0.667327 0.367182 -0.214378 0.653999 0.348841 -0.171435 0.641581 0.332726 -0.128087 0.667456 0.330984 -0.121414 0.883974 0.233254 -0.221013 0.850343 0.285455 -0.180448 0.815254 0.335923 -0.142185 0.786955 0.340562 -0.103269 0.765101 0.346224 -0.060764 0.747291 0.352179 -0.016673 0.773069 0.367772 -0.025389 0.809573 0.219371 -0.257207 0.743779 0.247872 -0.233886 0.677734 0.274586 -0.208929 0.699682 0.264759 -0.165581 0.724938 0.264144 -0.123207 0.752207 0.267726 -0.081676 0.774120 0.271601 -0.058662 0.889858 0.235346 -0.328492 
13.336000 0.705539 0.452552 -0.056190 0.696367 0.480522 -0.084304 0.699600 0.523064 -0.057916 0.690991 0.521580 -0.091962 0.712007 0.510585 -0.118520 0.781581 0.470310 -0.202208 0.824180 0.392999 -0.240093 0.839674 0.299095 -0.242109 0.777278 0.544662 -0.130428 0.804434 0.487733 -0.109904 0.829922 0.430141 -0.090764 0.848531 0.389583 -0.077153 0.863142 0.346326 -0.064309 0.876979 0.302977 -0.053404 0.856582 0.293260 -0.068250 0.681783 0.469445 -0.176369 0.687542 0.418661 -0.219222 0.691337 0.367632 -0.261536 0.674327 0.355083 -0.218674 0.658925 0.340578 -0.175034 0.647197 0.326499 -0.131024 0.672923 0.323772 -0.124125 0.890195 0.230353 -0.224265 0.856088 0.281028 -0.182079 0.819605 0.330534 -0.143231 0.791160 0.330961 -0.103934 0.768275 0.333871 -0.062059 0.749478 0.337649 -0.018551 0.775264 0.354364 -0.024545 0.815402 0.216305 -0.257549 0.749016 0.240521 -0.232277 0.682913 0.263012 -0.205149 0.706496 0.252473 -0.163187 0.733927 0.251547 -0.122376 0.763333 0.254666 -0.082731 0.786192 0.259475 -0.061275 0.892452 0.231724 -0.331533 
13.372000 0.699762 0.437969 -0.054794 0.694461 0.468323 -0.081383 0.699029 0.508806 -0.051927 0.692485 0.510220 -0.086429 0.712952 0.500876 -0.113857 0.780019 0.467450 -0.201576 0.823248 0.390805 -0.239821 0.838638 0.297006 -0.242101 0.777813 0.540867 -0.128136 0.804155 0.483571 -0.108360 0.829378 0.426430 -0.089450 0.848358 0.386702 -0.075842 0.864103 0.344362 -0.062749 0.878649 0.301924 -0.052107 0.858236 0.292263 -0.067079 0.680520 0.467273 -0.173061 0.681324 0.416559 -0.216026 0.680614 0.365456 -0.258385 0.669227 0.353143 -0.213636 0.658907 0.338232 -0.168804 0.650248 0.325450 -0.123495 0.676479 0.325649 -0.118117 0.889695 0.228365 -0.225423 0.856049 0.278094 -0.181539 0.819296 0.326230 -0.140718 0.790521 0.327663 -0.101732 0.767428 0.330796 -0.059910 0.749083 0.334853 -0.016011 0.775336 0.350887 -0.021809 0.813822 0.214332 -0.257420 0.747939 0.239115 -0.230719 0.681951 0.261374 -0.202359 0.707305 0.250918 -0.161160 0.735427 0.249324 -0.120740 0.765232 0.252760 -0.081097 0.787185 0.256710 -0.058288 0.891126 0.230260 -0.332106 
13.404000 0.690375 0.451793 -0.050841 0.685613 0.479999 -0.079786 0.690501 0.522321 -0.053434 0.684254 0.521010 -0.087990 0.705454 0.510404 -0.114530 0.775939 0.471384 -0.197661 0.817594 0.394009 -0.236762 0.833627 0.300241 -0.238887 0.775059 0.546151 -0.126022 0.802641 0.489054 -0.106753 0.828370 0.431392 -0.088266 0.847217 0.390914 -0.074663 0.860870 0.347186 -0.062300 0.873301 0.303220 -0.051892 0.852131 0.294153 -0.066295 0.677166 0.471205 -0.167257 0.678262 0.421241 -0.211181 0.677738 0.371031 -0.254601 0.665120 0.357676 -0.210589 0.654588 0.342017 -0.166122 0.646909 0.328802 -0.120924 0.672926 0.331250 -0.115067 0.884967 0.232058 -0.221489 0.850575 0.282489 -0.179408 0.814854 0.331691 -0.139146 0.785764 0.335250 -0.100055 0.762831 0.340417 -0.058081 0.745513 0.344238 -0.013673 0.772041 0.359090 -0.021295 0.808730 0.217346 -0.253254 0.742500 0.242306 -0.227679 0.676566 0.265691 -0.200537 0.701102 0.255888 -0.159044 0.728174 0.256583 -0.118061 0.756666 0.262854 -0.078234 0.778331 0.265385 -0.055390 0.885681 0.232604 -0.329127 
13.440000 0.699267 0.457853 -0.047728 0.695363 0.485777 -0.077085 0.702662 0.528258 -0.051657 0.695831 0.526669 -0.086095 0.714890 0.514732 -0.113816 0.778410 0.470255 -0.200502 0.820340 0.393377 -0.240118 0.836523 0.299513 -0.242695 0.777282 0.543137 -0.126982 0.804872 0.485976 -0.107282 0.830919 0.427731 -0.089652 0.849831 0.386529 -0.077018 0.864927 0.342738 -0.066506 0.878901 0.298510 -0.058104 0.857223 0.289627 -0.071914 0.679827 0.468985 -0.170640 0.681713 0.418425 -0.214096 0.682380 0.367810 -0.257444 0.668536 0.354724 -0.213822 0.656075 0.339383 -0.169728 0.644442 0.325557 -0.125460 0.670072 0.322558 -0.118313 0.888161 0.231094 -0.226524 0.854389 0.280693 -0.183191 0.818101 0.328561 -0.142965 0.789148 0.330786 -0.104029 0.765066 0.334215 -0.062730 0.745443 0.337289 -0.019446 0.772910 0.351814 -0.023145 0.812016 0.216745 -0.257426 0.745885 0.240937 -0.230849 0.679835 0.262835 -0.202440 0.703825 0.253057 -0.160075 0.732357 0.251591 -0.119882 0.762447 0.254977 -0.080366 0.784233 0.260138 -0.057635 0.887768 0.232198 -0.332880 
13.472000 0.694165 0.461378 -0.047129 0.697704 0.489572 -0.076288 0.699777 0.531612 -0.049408 0.701100 0.530365 -0.084510 0.719395 0.517525 -0.112499 0.780395 0.469763 -0.200097 0.824500 0.394248 -0.239879 0.840753 0.300556 -0.245167 0.778140 0.541154 -0.125360 0.805935 0.484175 -0.105172 0.832551 0.426320 -0.086617 0.851980 0.385381 -0.073222 0.866453 0.341266 -0.062558 0.880788 0.297092 -0.053401 0.860815 0.284985 -0.067372 0.681125 0.466660 -0.172921 0.685284 0.417351 -0.217568 0.688046 0.367528 -0.261895 0.674097 0.352987 -0.218656 0.661086 0.336863 -0.175112 0.649926 0.322364 -0.130929 0.675175 0.320217 -0.122259 0.891948 0.231600 -0.230371 0.858176 0.280422 -0.186008 0.822902 0.328009 -0.144001 0.793794 0.329548 -0.105034 0.770966 0.332995 -0.062922 0.752732 0.336165 -0.018913 0.781645 0.348083 -0.019310 0.817512 0.217951 -0.262738 0.750976 0.240347 -0.236278 0.684442 0.260719 -0.209008 0.709382 0.249194 -0.168126 0.737389 0.249836 -0.127756 0.766623 0.255739 -0.088278 0.785854 0.257789 -0.063361 0.892258 0.235753 -0.337012 
13.504000 0.691377 0.459589 -0.055564 0.693612 0.491081 -0.081224 0.695542 0.529801 -0.049489 0.695940 0.532734 -0.084514 0.714309 0.520122 -0.112342 0.775039 0.473344 -0.199512 0.818707 0.396686 -0.237599 0.835606 0.302881 -0.241122 0.775579 0.543985 -0.123908 0.801212 0.485630 -0.105196 0.825717 0.426797 -0.087919 0.843832 0.385651 -0.075432 0.858266 0.341523 -0.065921 0.872003 0.297507 -0.058653 0.851659 0.288148 -0.073905 0.675576 0.476142 -0.171950 0.677146 0.422454 -0.211619 0.677777 0.369027 -0.251446 0.665649 0.357653 -0.206758 0.654773 0.345749 -0.161779 0.646416 0.333950 -0.116405 0.672620 0.330339 -0.112296 0.888128 0.234818 -0.226239 0.853372 0.282907 -0.182497 0.814994 0.328542 -0.143364 0.781810 0.334696 -0.108138 0.756027 0.342534 -0.069174 0.737937 0.349999 -0.026443 0.767936 0.358848 -0.027775 0.809568 0.220984 -0.257880 0.743849 0.246640 -0.230651 0.679259 0.272215 -0.200853 0.700399 0.258081 -0.158591 0.726823 0.261753 -0.117087 0.754206 0.268503 -0.076020 0.776044 0.275779 -0.054143 0.887976 0.237652 -0.332331 
13.540000 0.693774 0.473051 -0.057759 0.691246 0.502086 -0.086147 0.689562 0.543519 -0.057970 0.688403 0.543254 -0.093099 0.708281 0.528180 -0.118490 0.773800 0.473140 -0.196430 0.816306 0.397145 -0.237756 0.832000 0.303130 -0.243200 0.776223 0.541669 -0.118273 0.801955 0.482707 -0.101749 0.826453 0.423486 -0.086921 0.844918 0.382514 -0.076396 0.858767 0.337833 -0.068257 0.871301 0.293352 -0.062713 0.850343 0.285874 -0.078384 0.674749 0.476700 -0.167286 0.674589 0.426041 -0.210462 0.673298 0.375386 -0.253379 0.660252 0.362896 -0.209328 0.648959 0.347785 -0.164997 0.639651 0.334222 -0.120191 0.665947 0.332253 -0.115523 0.884328 0.234257 -0.231535 0.852296 0.283280 -0.187609 0.816523 0.330696 -0.148621 0.782542 0.335511 -0.113852 0.756360 0.343033 -0.075387 0.736378 0.351478 -0.033805 0.765683 0.362361 -0.036552 0.804786 0.221332 -0.257648 0.739876 0.247059 -0.228535 0.675962 0.271739 -0.197385 0.699361 0.261574 -0.155345 0.725661 0.259884 -0.113905 0.753586 0.262857 -0.073298 0.775374 0.274270 -0.053019 0.879972 0.238033 -0.336270 
13.572000 0.712520 0.480375 -0.050278 0.707541 0.509630 -0.078097 0.702906 0.550220 -0.049239 0.701510 0.550495 -0.084360 0.718788 0.534038 -0.111017 0.775451 0.474099 -0.194124 0.818892 0.399794 -0.237356 0.837907 0.306551 -0.245702 0.769200 0.543508 -0.117589 0.799626 0.486604 -0.101843 0.828448 0.428911 -0.087408 0.849381 0.388036 -0.077033 0.863984 0.343747 -0.068917 0.877483 0.299141 -0.062425 0.856896 0.290554 -0.078089 0.675287 0.472083 -0.172333 0.681938 0.421354 -0.215509 0.688035 0.369811 -0.257938 0.672261 0.355939 -0.214945 0.656519 0.342015 -0.171562 0.642630 0.329968 -0.127792 0.667982 0.330576 -0.119208 0.892409 0.239711 -0.234608 0.858925 0.288223 -0.188990 0.819798 0.334313 -0.147377 0.788065 0.336866 -0.110512 0.763924 0.340388 -0.068719 0.745013 0.344341 -0.024436 0.774087 0.355897 -0.024524 0.815403 0.223472 -0.264163 0.750631 0.243098 -0.232132 0.689107 0.265889 -0.196721 0.712349 0.253252 -0.154659 0.739310 0.252345 -0.113263 0.768060 0.256226 -0.072234 0.785567 0.269624 -0.048678 0.885795 0.244370 -0.341558 
13.608000 0.707321 0.478018 -0.054121 0.701601 0.506251 -0.082841 0.702154 0.548448 -0.055706 0.697523 0.547246 -0.090525 0.715229 0.530545 -0.116467 0.773959 0.470572 -0.196017 0.819396 0.396901 -0.238253 0.836648 0.303461 -0.246557 0.772030 0.540108 -0.118628 0.801216 0.482661 -0.102728 0.828397 0.424466 -0.088799 0.848495 0.383897 -0.078711 0.862163 0.338946 -0.070944 0.874041 0.293845 -0.065851 0.852450 0.286603 -0.080988 0.674967 0.466600 -0.166684 0.678078 0.417151 -0.211115 0.679500 0.367624 -0.255958 0.663723 0.352171 -0.213851 0.651468 0.336477 -0.170533 0.645261 0.320076 -0.126719 0.670910 0.324263 -0.120342 0.889717 0.235496 -0.235424 0.855337 0.284452 -0.191654 0.817613 0.331104 -0.150935 0.786447 0.334369 -0.113469 0.763156 0.339603 -0.071536 0.745627 0.345086 -0.027055 0.775327 0.354887 -0.026380 0.812366 0.220793 -0.263703 0.746308 0.239889 -0.233508 0.682832 0.261577 -0.200595 0.705606 0.250581 -0.158184 0.731954 0.249850 -0.116572 0.760345 0.255320 -0.076343 0.779909 0.266924 -0.053744 0.884746 0.241708 -0.342568 
13.640000 0.698081 0.486011 -0.057753 0.693528 0.514607 -0.086300 0.689896 0.556001 -0.058337 0.688330 0.555384 -0.093446 0.706843 0.537120 -0.117900 0.768174 0.472238 -0.192455 0.813246 0.398851 -0.236640 0.833813 0.305529 -0.244217 0.767690 0.541011 -0.113928 0.797745 0.483603 -0.100134 0.825830 0.425896 -0.088345 0.846669 0.386033 -0.079879 0.862291 0.341730 -0.073498 0.875956 0.297568 -0.069338 0.853564 0.290131 -0.082875 0.669435 0.469211 -0.163418 0.671798 0.420608 -0.208960 0.672252 0.371849 -0.254655 0.659625 0.355377 -0.211804 0.650391 0.338550 -0.168033 0.647114 0.321633 -0.123980 0.672330 0.328623 -0.118321 0.888847 0.239174 -0.232440 0.853559 0.287998 -0.190060 0.815321 0.334576 -0.151138 0.784234 0.336113 -0.113644 0.759460 0.339310 -0.072705 0.740021 0.342615 -0.029138 0.769234 0.353723 -0.028014 0.812106 0.222303 -0.261331 0.745569 0.241680 -0.232695 0.682173 0.265259 -0.201507 0.705286 0.253213 -0.159972 0.732447 0.255669 -0.119213 0.760823 0.262064 -0.079184 0.781216 0.269231 -0.055907 0.884147 0.242909 -0.338543 
13.676000 0.716813 0.475233 -0.055545 0.708093 0.504030 -0.082898 0.701418 0.544220 -0.053408 0.698324 0.544492 -0.088423 0.716058 0.528221 -0.114472 0.774512 0.469883 -0.194698 0.817395 0.395319 -0.238163 0.834725 0.301782 -0.245328 0.773462 0.539938 -0.117360 0.801928 0.481922 -0.102270 0.828488 0.423260 -0.089391 0.848201 0.382327 -0.080078 0.862088 0.337457 -0.072779 0.874253 0.292415 -0.068101 0.852769 0.286062 -0.083583 0.675157 0.467777 -0.166175 0.676358 0.417395 -0.209637 0.676350 0.367364 -0.253971 0.662283 0.352794 -0.211163 0.651553 0.336790 -0.167693 0.644751 0.320228 -0.123860 0.669245 0.328079 -0.116485 0.887610 0.234052 -0.232966 0.852952 0.284296 -0.190929 0.815058 0.331773 -0.151245 0.784895 0.333057 -0.112893 0.762227 0.336251 -0.070198 0.743978 0.339673 -0.025492 0.772979 0.351359 -0.024590 0.810362 0.218922 -0.261885 0.744165 0.239126 -0.232768 0.680448 0.262260 -0.201180 0.703288 0.251134 -0.158744 0.729743 0.249688 -0.117161 0.758410 0.254323 -0.076879 0.781197 0.263273 -0.056104 0.883844 0.238730 -0.339977 
13.708000 0.708991 0.481497 -0.059020 0.702094 0.510229 -0.086975 0.699474 0.551517 -0.058574 0.695647 0.551151 -0.093507 0.712335 0.533584 -0.119578 0.767945 0.470964 -0.199435 0.815289 0.396978 -0.238567 0.832323 0.303402 -0.243938 0.767838 0.540771 -0.122552 0.795845 0.483210 -0.104885 0.822026 0.424900 -0.089160 0.841461 0.384384 -0.077703 0.854898 0.339705 -0.068813 0.866703 0.294848 -0.063325 0.845616 0.287619 -0.079184 0.669872 0.467680 -0.166971 0.672938 0.418187 -0.211265 0.673965 0.368743 -0.256047 0.658479 0.354146 -0.213557 0.647282 0.337412 -0.170216 0.639758 0.322599 -0.125893 0.664805 0.328804 -0.118780 0.884872 0.235343 -0.230271 0.849211 0.284714 -0.188620 0.811660 0.331971 -0.149698 0.779047 0.336342 -0.113861 0.755793 0.342390 -0.072525 0.740553 0.347560 -0.027721 0.770761 0.355744 -0.027313 0.808199 0.220616 -0.259638 0.740806 0.241072 -0.232987 0.675096 0.262887 -0.204502 0.697333 0.251921 -0.162113 0.722687 0.251764 -0.120044 0.749554 0.257381 -0.079092 0.770847 0.268586 -0.058199 0.882372 0.239378 -0.337332 
13.744000 0.706617 0.489269 -0.058519 0.698002 0.515909 -0.088012 0.688627 0.557467 -0.061525 0.687065 0.555414 -0.096579 0.705096 0.536446 -0.120774 0.764718 0.469306 -0.194337 0.810166 0.395388 -0.236100 0.829265 0.302007 -0.242953 0.770504 0.537122 -0.116250 0.798923 0.479033 -0.101374 0.825665 0.420632 -0.086363 0.845366 0.379956 -0.074908 0.857722 0.335116 -0.065563 0.867688 0.289800 -0.058972 0.845039 0.283555 -0.073289 0.667426 0.471168 -0.160116 0.670651 0.422232 -0.205218 0.672634 0.373487 -0.251024 0.660363 0.356796 -0.208244 0.651778 0.339189 -0.164984 0.648576 0.320736 -0.121554 0.674442 0.325541 -0.116673 0.883611 0.234816 -0.231849 0.849354 0.282083 -0.187259 0.813565 0.327396 -0.145267 0.781390 0.332818 -0.109332 0.758949 0.339387 -0.067672 0.743195 0.344326 -0.022956 0.773695 0.351317 -0.022733 0.805998 0.219195 -0.259354 0.739793 0.241279 -0.231492 0.675272 0.264657 -0.202393 0.695685 0.254107 -0.158647 0.720443 0.252134 -0.116153 0.747703 0.255309 -0.074978 0.769724 0.264776 -0.053698 0.879786 0.239544 -0.336952 
13.776000 0.687797 0.491122 -0.040199 0.690157 0.513193 -0.074337 0.687418 0.559686 -0.056238 0.690452 0.551650 -0.090310 0.708458 0.534127 -0.115667 0.767863 0.471124 -0.192932 0.809727 0.396239 -0.236846 0.826018 0.302491 -0.243535 0.768921 0.539779 -0.114733 0.797640 0.482014 -0.099215 0.824677 0.423759 -0.085249 0.844836 0.383436 -0.075106 0.859303 0.338816 -0.067463 0.871802 0.294019 -0.063375 0.849608 0.286810 -0.077813 0.669091 0.472328 -0.163647 0.671319 0.421971 -0.207402 0.672720 0.371755 -0.251228 0.657859 0.357745 -0.208150 0.645898 0.341898 -0.164804 0.638374 0.326998 -0.120551 0.663066 0.334423 -0.113380 0.878271 0.233905 -0.231743 0.846031 0.283810 -0.187659 0.811884 0.332148 -0.145711 0.780931 0.335319 -0.108154 0.756492 0.340240 -0.066976 0.736744 0.344220 -0.023394 0.766289 0.354476 -0.023857 0.801074 0.219995 -0.259600 0.735890 0.242067 -0.229509 0.672413 0.266193 -0.197773 0.695612 0.253674 -0.156077 0.722626 0.249542 -0.115225 0.751994 0.250727 -0.075569 0.774670 0.266155 -0.058996 0.873415 0.238256 -0.338291 
13.808000 0.700962 0.498950 -0.040408 0.702208 0.520465 -0.074947 0.701917 0.567260 -0.057309 0.702798 0.558690 -0.091372 0.718816 0.539206 -0.116500 0.771027 0.469973 -0.193175 0.813200 0.395454 -0.237320 0.831514 0.302141 -0.244610 0.770327 0.539279 -0.115687 0.799486 0.481599 -0.100915 0.827271 0.423742 -0.086749 0.847834 0.383358 -0.076225 0.862607 0.339307 -0.067609 0.875626 0.294920 -0.061512 0.854526 0.287852 -0.077093 0.671798 0.470083 -0.164862 0.675664 0.421868 -0.210689 0.678509 0.373352 -0.256318 0.663352 0.356896 -0.214119 0.650260 0.340293 -0.171223 0.642322 0.322887 -0.127964 0.667862 0.326769 -0.120982 0.885107 0.234706 -0.233025 0.851364 0.283784 -0.188784 0.815381 0.330566 -0.145987 0.786142 0.330723 -0.107093 0.765455 0.331186 -0.063353 0.749737 0.331311 -0.017505 0.779218 0.341779 -0.017194 0.808355 0.219488 -0.263053 0.742691 0.241848 -0.234131 0.678489 0.265143 -0.203551 0.703174 0.250692 -0.163506 0.730547 0.244558 -0.123296 0.759460 0.243236 -0.083515 0.782006 0.256332 -0.065143 0.881350 0.239350 -0.339499 
13.844000 0.698922 0.502797 -0.046891 0.699620 0.527414 -0.079299 0.699300 0.572505 -0.057559 0.699832 0.567116 -0.092288 0.715005 0.547016 -0.117542 0.765440 0.475997 -0.194304 0.808448 0.400712 -0.235760 0.825916 0.307400 -0.242842 0.767941 0.546954 -0.119379 0.795343 0.488466 -0.103612 0.821225 0.429314 -0.088580 0.840020 0.387568 -0.077084 0.855030 0.343160 -0.068357 0.869512 0.298565 -0.061118 0.848210 0.289854 -0.075271 0.668043 0.474312 -0.159705 0.666868 0.424705 -0.204032 0.664245 0.375388 -0.248929 0.654160 0.359681 -0.205265 0.648226 0.342935 -0.161209 0.648505 0.326321 -0.117048 0.675246 0.327298 -0.116192 0.879037 0.239410 -0.231959 0.843287 0.286623 -0.187560 0.806602 0.331483 -0.143790 0.780554 0.329779 -0.102691 0.763962 0.328175 -0.056745 0.750915 0.326207 -0.009725 0.779345 0.339158 -0.011288 0.800586 0.225376 -0.260691 0.733879 0.243971 -0.230409 0.670836 0.268213 -0.197202 0.695431 0.250608 -0.158880 0.724267 0.244521 -0.119933 0.754530 0.242878 -0.081533 0.778253 0.253090 -0.062839 0.875816 0.245002 -0.337631 
13.876000 0.699494 0.502891 -0.044448 0.699523 0.526760 -0.077420 0.699744 0.572287 -0.056732 0.699508 0.566100 -0.091326 0.715441 0.546641 -0.116682 0.768597 0.477582 -0.193864 0.810009 0.401835 -0.236109 0.826079 0.308161 -0.243766 0.767864 0.550279 -0.120934 0.794880 0.491534 -0.105462 0.820364 0.432109 -0.091046 0.838909 0.390152 -0.080099 0.855126 0.346298 -0.071393 0.871078 0.302450 -0.063616 0.850981 0.292366 -0.078579 0.670864 0.473670 -0.161173 0.672078 0.422976 -0.204586 0.672221 0.372273 -0.247888 0.662148 0.357722 -0.203604 0.653585 0.342695 -0.158984 0.648503 0.328787 -0.113990 0.674914 0.331689 -0.110690 0.878577 0.239471 -0.233519 0.844670 0.287786 -0.189350 0.808201 0.333557 -0.147647 0.782216 0.329926 -0.106714 0.764446 0.326816 -0.061900 0.752039 0.324654 -0.015325 0.780099 0.338377 -0.016990 0.799045 0.226602 -0.261185 0.733553 0.246392 -0.228935 0.669344 0.265190 -0.194381 0.699358 0.248125 -0.158865 0.731306 0.239387 -0.122305 0.764679 0.235663 -0.085308 0.783021 0.252478 -0.064866 0.871863 0.245060 -0.339987 
13.908000 0.704575 0.511564 -0.042021 0.701052 0.532252 -0.076909 0.696712 0.579033 -0.060280 0.696264 0.569765 -0.094174 0.713108 0.548788 -0.117931 0.768438 0.473988 -0.189945 0.806632 0.397939 -0.235055 0.823582 0.304322 -0.242795 0.764244 0.547336 -0.118115 0.793168 0.489412 -0.102973 0.820447 0.430767 -0.088469 0.840150 0.389220 -0.077468 0.856239 0.345448 -0.067306 0.871939 0.301648 -0.057230 0.853980 0.290763 -0.074252 0.669147 0.471526 -0.163998 0.670796 0.421340 -0.208118 0.671985 0.370330 -0.251315 0.662038 0.355817 -0.206770 0.653005 0.341401 -0.161727 0.647033 0.327937 -0.116672 0.673222 0.331048 -0.112098 0.876097 0.235556 -0.233275 0.846260 0.285302 -0.187872 0.811499 0.333143 -0.146335 0.785933 0.327358 -0.105367 0.769364 0.322618 -0.060229 0.758351 0.317089 -0.013545 0.786431 0.330787 -0.015205 0.799025 0.222188 -0.259760 0.734919 0.244406 -0.227322 0.669995 0.263408 -0.195044 0.700568 0.246118 -0.160145 0.733527 0.239340 -0.124185 0.767637 0.235079 -0.087868 0.786748 0.248152 -0.065702 0.869857 0.241343 -0.338852 
13.944000 0.691804 0.510005 -0.055088 0.688991 0.534145 -0.087722 0.689950 0.579533 -0.066588 0.687263 0.573654 -0.101138 0.705062 0.551919 -0.123114 0.763643 0.476046 -0.188863 0.803485 0.399639 -0.232313 0.819252 0.305630 -0.240294 0.769405 0.545747 -0.112828 0.795867 0.486430 -0.099107 0.820954 0.426978 -0.085727 0.839453 0.385641 -0.075309 0.854762 0.341149 -0.068444 0.869377 0.297047 -0.062963 0.848773 0.288159 -0.078055 0.665908 0.479581 -0.155388 0.666991 0.429427 -0.199064 0.667120 0.379277 -0.242645 0.657446 0.364350 -0.198327 0.649162 0.348789 -0.153808 0.644802 0.331907 -0.109697 0.670972 0.326263 -0.108849 0.871870 0.236662 -0.231978 0.841500 0.286312 -0.187209 0.807400 0.333399 -0.145700 0.781056 0.328578 -0.105054 0.760717 0.325198 -0.061721 0.747715 0.321561 -0.015786 0.775542 0.335580 -0.018535 0.791567 0.224254 -0.256660 0.728056 0.248752 -0.223883 0.665498 0.271600 -0.189548 0.696300 0.254583 -0.154739 0.728417 0.244002 -0.119067 0.761635 0.236277 -0.082751 0.779932 0.250985 -0.061264 0.863356 0.241468 -0.336707 
13.976000 0.666965 0.519222 -0.067429 0.681613 0.544448 -0.095806 0.687423 0.586769 -0.069521 0.694849 0.583353 -0.103706 0.712658 0.559996 -0.123813 0.769858 0.478659 -0.183288 0.805951 0.402256 -0.229665 0.817126 0.307884 -0.239824 0.767695 0.547686 -0.105936 0.795172 0.488203 -0.094790 0.821814 0.428534 -0.084155 0.841316 0.386508 -0.075869 0.857231 0.342057 -0.070616 0.872733 0.297701 -0.066698 0.852609 0.288855 -0.082628 0.669004 0.485002 -0.162771 0.669852 0.432180 -0.203386 0.669472 0.379196 -0.243900 0.658437 0.367346 -0.199091 0.649101 0.354762 -0.153947 0.645443 0.342805 -0.108429 0.671878 0.338779 -0.107394 0.866742 0.236459 -0.233933 0.839117 0.286856 -0.188494 0.807620 0.335052 -0.146099 0.782936 0.329067 -0.104758 0.764530 0.324280 -0.060712 0.752883 0.318250 -0.014618 0.780445 0.332590 -0.018156 0.785758 0.227908 -0.255714 0.723265 0.253188 -0.221253 0.660536 0.275202 -0.186187 0.694257 0.257892 -0.154209 0.729454 0.248603 -0.121094 0.766019 0.243266 -0.087373 0.785039 0.250899 -0.062861 0.853399 0.243097 -0.338968 
14.008000 0.660865 0.521956 -0.057016 0.679216 0.542031 -0.087303 0.692566 0.584340 -0.064297 0.698663 0.577089 -0.098131 0.716536 0.555216 -0.119775 0.772653 0.477368 -0.184476 0.808821 0.402015 -0.232451 0.821102 0.307974 -0.242352 0.766750 0.546830 -0.106909 0.796011 0.488367 -0.095069 0.823924 0.429292 -0.085788 0.844419 0.387756 -0.079028 0.860783 0.342920 -0.075944 0.876320 0.298139 -0.074556 0.854899 0.289294 -0.088764 0.671419 0.480656 -0.165625 0.672699 0.429213 -0.208343 0.673618 0.376856 -0.250249 0.659598 0.363703 -0.206454 0.646523 0.351626 -0.162005 0.639389 0.339536 -0.117190 0.665191 0.332765 -0.115232 0.871534 0.237305 -0.235388 0.842916 0.288668 -0.191380 0.810970 0.338050 -0.150584 0.785896 0.331067 -0.109446 0.767174 0.324757 -0.065618 0.756062 0.317254 -0.019551 0.784137 0.330870 -0.021834 0.791599 0.227140 -0.258183 0.728329 0.251433 -0.224701 0.664989 0.271927 -0.189952 0.697713 0.256280 -0.155781 0.732335 0.249974 -0.121139 0.768348 0.246902 -0.086275 0.789429 0.251447 -0.062604 0.857265 0.243306 -0.341634 
14.040000 0.659024 0.526754 -0.059370 0.681468 0.546142 -0.087225 0.694755 0.587059 -0.062083 0.703784 0.579927 -0.095281 0.721157 0.557888 -0.117365 0.774845 0.478539 -0.184010 0.809528 0.402975 -0.233031 0.822772 0.308835 -0.241125 0.766508 0.549868 -0.108306 0.795248 0.491365 -0.096031 0.822441 0.432554 -0.086402 0.842774 0.391700 -0.079259 0.859058 0.346970 -0.074844 0.874351 0.302516 -0.072434 0.852951 0.293980 -0.086787 0.673838 0.479103 -0.165802 0.674447 0.426675 -0.207491 0.673687 0.373700 -0.249155 0.661381 0.361168 -0.204732 0.651062 0.348914 -0.159751 0.646430 0.337989 -0.113980 0.673034 0.337175 -0.111128 0.873586 0.238880 -0.231226 0.842749 0.291003 -0.189576 0.810234 0.341068 -0.150562 0.784320 0.335041 -0.109766 0.767339 0.330386 -0.065097 0.758564 0.323831 -0.018131 0.787326 0.335893 -0.020701 0.794631 0.227201 -0.255830 0.730025 0.249155 -0.223810 0.666445 0.269144 -0.189754 0.698207 0.255044 -0.154147 0.731909 0.249748 -0.118451 0.767161 0.249294 -0.082786 0.787749 0.256686 -0.059249 0.861627 0.242487 -0.338626 
14.104000 0.656788 0.527545 -0.061637 0.678088 0.548117 -0.089549 0.690168 0.589287 -0.064207 0.699076 0.582880 -0.097588 0.716340 0.560084 -0.119117 0.770228 0.478550 -0.183699 0.804038 0.402439 -0.232373 0.817324 0.308403 -0.241254 0.763824 0.550731 -0.109665 0.791760 0.491544 -0.097968 0.818606 0.432321 -0.087877 0.838626 0.390992 -0.080258 0.854922 0.346650 -0.075819 0.870072 0.302424 -0.072470 0.850022 0.294109 -0.088506 0.669258 0.481150 -0.165487 0.668967 0.427695 -0.205443 0.667997 0.374091 -0.245366 0.659408 0.362614 -0.199928 0.651720 0.350637 -0.154135 0.647629 0.337766 -0.108486 0.673342 0.330271 -0.108001 0.868197 0.238271 -0.232705 0.838474 0.290277 -0.189848 0.806476 0.340149 -0.150474 0.781045 0.334392 -0.109538 0.763441 0.330898 -0.065268 0.758035 0.328312 -0.017970 0.785822 0.340981 -0.024862 0.788185 0.227198 -0.256439 0.724860 0.249530 -0.222107 0.663040 0.270524 -0.185098 0.692950 0.256662 -0.148442 0.725534 0.253256 -0.111755 0.759284 0.254143 -0.075361 0.778491 0.261084 -0.051082 0.858193 0.243323 -0.338188 
14.136000 0.665166 0.515502 -0.064427 0.687855 0.536243 -0.091108 0.693176 0.580132 -0.067486 0.706599 0.572609 -0.099050 0.723081 0.550621 -0.121500 0.774889 0.473040 -0.189057 0.807196 0.395429 -0.234909 0.818310 0.301629 -0.240271 0.771872 0.545991 -0.114978 0.797604 0.487003 -0.098397 0.821430 0.427120 -0.084568 0.838919 0.385027 -0.074574 0.851783 0.339787 -0.067775 0.862786 0.294214 -0.063382 0.840244 0.288368 -0.077262 0.674599 0.477128 -0.167026 0.671479 0.423011 -0.206545 0.667358 0.368336 -0.245254 0.662929 0.357102 -0.199090 0.660470 0.346792 -0.152271 0.664741 0.336009 -0.106735 0.691116 0.332635 -0.109993 0.867764 0.231426 -0.227356 0.837557 0.284482 -0.184204 0.802430 0.334925 -0.144377 0.775442 0.333452 -0.103872 0.753748 0.332533 -0.060478 0.736641 0.331575 -0.015228 0.762620 0.348092 -0.020782 0.788530 0.220043 -0.254917 0.725617 0.241955 -0.220033 0.665853 0.265491 -0.181487 0.692359 0.252167 -0.141553 0.722883 0.249703 -0.102785 0.755362 0.250773 -0.064428 0.774444 0.261329 -0.040730 0.856125 0.234321 -0.337282 
14.172000 0.657130 0.527978 -0.060681 0.684393 0.544058 -0.086292 0.693021 0.588332 -0.065096 0.708235 0.577055 -0.094685 0.722627 0.554543 -0.118662 0.770119 0.475266 -0.190641 0.805026 0.396892 -0.234334 0.818112 0.302554 -0.240331 0.775692 0.545581 -0.115605 0.799542 0.485613 -0.099799 0.821331 0.425038 -0.084136 0.837115 0.382470 -0.072166 0.846756 0.336771 -0.063007 0.855403 0.291013 -0.055754 0.834052 0.284219 -0.071168 0.671712 0.482873 -0.162039 0.670505 0.432021 -0.205186 0.668350 0.380093 -0.247237 0.658646 0.367276 -0.202164 0.648496 0.354402 -0.156750 0.642626 0.341990 -0.111217 0.669221 0.339450 -0.109330 0.868393 0.232579 -0.228658 0.838125 0.283640 -0.184007 0.802693 0.331994 -0.142735 0.773766 0.331962 -0.103419 0.751553 0.332713 -0.060261 0.733001 0.331630 -0.015417 0.761958 0.343266 -0.013361 0.789136 0.221628 -0.258387 0.726220 0.247774 -0.226613 0.667340 0.277493 -0.191365 0.686160 0.261144 -0.148794 0.712059 0.256967 -0.107132 0.739999 0.254356 -0.065988 0.763140 0.258564 -0.044461 0.860290 0.235961 -0.336198
[truncated: 8,299,600 more chars]
