# Supplementary material for: A Markerless 3D Computerized Motion Capture System Incorporating a Skeleton Model for Monkeys
Source: PLoS One. 2016 Nov 3;11(11):e0166154. doi: 10.1371/journal.pone.0166154 (PMC5094601; doi:10.1371/journal.pone.0166154)
Supplement: S2 File — (ZIP) [file pone.0166154.s004.zip › File S2/ShuttlingExperiment-MonkeyR-Session1-Exp1-manual.txt]

17.736	0.45142	0.49325	-0.16245	0.41058	0.51018	-0.17223	0.42189	0.56399	-0.17741	0.38642	0.54826	-0.18181	0.34651	0.55092	-0.18242	0.21614	0.54967	-0.18335	0.11907	0.55092	-0.17343	0.022958	0.5457	-0.18764	0.28221	0.53261	-0.2607	0.24382	0.46639	-0.26095	0.20541	0.40017	-0.26117	0.18672	0.34903	-0.25539	0.16801	0.2979	-0.2496	0.1493	0.24678	-0.24379	0.17879	0.22493	-0.24215	0.30545	0.54409	-0.13205	0.34259
16.44	-0.18666	0.98012	-0.20469	-0.22864	0.96332	-0.20699	-0.25914	1.0087	-0.19934	-0.27368	0.97292	-0.20499	-0.28515	0.93497	-0.21035	-0.31283	0.80887	-0.22859	-0.32221	0.71192	-0.22271	-0.36685	0.62662	-0.20863	-0.28412	0.89555	-0.27657	-0.26313	0.83605	-0.3199	-0.24213	0.77652	-0.36322	-0.19154	0.79741	-0.36166	-0.14096	0.81831	-0.36012	-0.090382	0.83921	-0.35859	-0.060631	0.85755	-0.34723	-0.2822	0.86638	-0.14862	-0.24865
20.272	0.59136	0.89709	-0.13548	0.57684	0.88333	-0.1761	0.54334	0.92482	-0.19049	0.55026	0.89326	-0.21243	0.53059	0.86047	-0.22415	0.47517	0.74865	-0.26191	0.42218	0.66731	-0.27185	0.3641	0.59273	-0.24879	0.52749	0.83492	-0.28333	0.54348	0.76574	-0.31195	0.55947	0.69658	-0.34059	0.60841	0.67393	-0.33111	0.65736	0.6513	-0.32166	0.70632	0.62868	-0.31222	0.74104	0.61916	-0.30485	0.49246	0.78522	-0.16703	0.49623
20.704	0.45367	0.84893	-0.014041	0.46894	0.8346	-0.054184	0.46284	0.87992	-0.085138	0.47708	0.84596	-0.098111	0.46219	0.82129	-0.12586	0.41889	0.73353	-0.212	0.36677	0.65811	-0.24542	0.31592	0.57568	-0.25479	0.50433	0.79021	-0.20067	0.53162	0.75082	-0.26037	0.5589	0.7114	-0.32005	0.60688	0.68504	-0.31928	0.65486	0.65867	-0.31851	0.70282	0.63227	-0.31774	0.73637	0.62129	-0.30755	0.40616	0.76934	-0.1161	0.41654
28.18	0.69991	0.50608	-0.29691	0.66671	0.50977	-0.26634	0.67076	0.56296	-0.25203	0.6446	0.53796	-0.23733	0.6056	0.53652	-0.22858	0.47867	0.5221	-0.20246	0.38594	0.55056	-0.19183	0.28912	0.55496	-0.18331	0.53859	0.52513	-0.28637	0.5041	0.45766	-0.29729	0.4696	0.3902	-0.30819	0.45521	0.33741	-0.30624	0.44081	0.28462	-0.30427	0.4264	0.23184	-0.30228	0.46174	0.22213	-0.2996	0.56987	0.4952	-0.16248	0.61311
26.54	-0.12034	0.59186	0.41984	-0.14937	0.5771	0.38839	-0.17227	0.6244	0.37142	-0.18138	0.58909	0.35746	-0.18376	0.57956	0.31869	-0.19129	0.53888	0.19504	-0.21153	0.53769	0.099586	-0.21182	0.51324	0.005414	-0.11331	0.54436	0.26233	-0.10779	0.46911	0.27526	-0.10228	0.39386	0.28819	-0.099182	0.3454	0.31349	-0.096106	0.29694	0.33879	-0.093055	0.24848	0.36409	-0.1233	0.24118	0.38365	-0.2427	0.54627	0.28416	-0.25621
30.08	0.33998	0.8679	-0.05315	0.31589	0.85219	-0.088124	0.30288	0.89896	-0.11446	0.2922	0.86324	-0.12609	0.26971	0.83498	-0.14328	0.20267	0.73606	-0.19545	0.16208	0.65508	-0.23174	0.13243	0.56602	-0.25735	0.28553	0.79651	-0.20645	0.27606	0.74323	-0.26061	0.26659	0.68999	-0.31478	0.31855	0.67353	-0.32001	0.37051	0.6571	-0.32524	0.42248	0.64067	-0.33049	0.45869	0.63567	-0.32677	0.20576	0.78216	-0.10323	0.17738
29.012	0.43951	0.61064	-0.019425	0.43442	0.61801	-0.063807	0.4509	0.67054	-0.06824	0.43864	0.64854	-0.098087	0.41032	0.6383	-0.12442	0.3157	0.59729	-0.2042	0.2293	0.56688	-0.23786	0.15976	0.50404	-0.26394	0.41278	0.56382	-0.19439	0.42116	0.48967	-0.21143	0.42951	0.41551	-0.22847	0.43773	0.36173	-0.23464	0.44595	0.30795	-0.2408	0.45418	0.25417	-0.24697	0.48276	0.23741	-0.23108	0.34384	0.64399	-0.11664	0.30939
36.78	-0.099823	0.61538	0.31433	-0.14433	0.60864	0.30946	-0.16404	0.6598	0.31612	-0.18603	0.62829	0.30913	-0.20766	0.61013	0.2808	-0.27417	0.54231	0.19149	-0.30391	0.53448	0.098882	-0.32108	0.49146	0.013315	-0.17731	0.57229	0.21045	-0.15761	0.51287	0.16641	-0.13787	0.45345	0.12235	-0.11127	0.42216	0.15855	-0.084644	0.39086	0.19474	-0.058001	0.35958	0.23093	-0.048084	0.32799	0.24685	-0.27732	0.55546	0.29375	-0.27432
37.684	0.4828	0.47623	-0.15229	0.44116	0.49379	-0.14955	0.44954	0.54504	-0.16835	0.41501	0.5311	-0.15658	0.37625	0.53297	-0.16626	0.24896	0.52975	-0.19433	0.15364	0.55013	-0.18962	0.063347	0.54986	-0.15338	0.33359	0.49341	-0.24077	0.37149	0.42691	-0.23963	0.40942	0.36043	-0.23848	0.43655	0.31288	-0.23766	0.4637	0.26534	-0.23683	0.49086	0.21781	-0.236	0.52394	0.22141	-0.25157	0.31858	0.53966	-0.11887	0.29059
39.552	0.44604	0.78219	-0.070488	0.45312	0.77852	-0.11506	0.46467	0.83076	-0.12875	0.46379	0.8009	-0.15391	0.44856	0.77471	-0.18003	0.40157	0.68205	-0.2588	0.33717	0.61866	-0.29564	0.27952	0.54034	-0.29872	0.49475	0.71957	-0.23538	0.5049	0.6527	-0.27123	0.51504	0.58582	-0.30707	0.54743	0.54485	-0.29064	0.57983	0.50389	-0.2742	0.61225	0.46294	-0.25778	0.63239	0.43243	-0.25404	0.38088	0.73295	-0.1715	0.37204
39.448	0.5322	0.75436	-0.091849	0.52086	0.76224	-0.13497	0.53222	0.81608	-0.13972	0.51809	0.79377	-0.16849	0.49324	0.7733	-0.19223	0.41525	0.69825	-0.26493	0.35281	0.62991	-0.29579	0.30136	0.54737	-0.29316	0.51588	0.71821	-0.27566	0.52573	0.64349	-0.28908	0.53559	0.56878	-0.30251	0.56404	0.52309	-0.29249	0.59251	0.47741	-0.28248	0.62099	0.43173	-0.27248	0.63986	0.40024	-0.27424	0.43589	0.74419	-0.17491	0.40846
45.952	0.73796	0.60619	-0.08897	0.7024	0.61685	-0.11488	0.70537	0.67199	-0.11557	0.67805	0.65102	-0.13398	0.64104	0.63588	-0.1347	0.52443	0.57775	-0.13963	0.4288	0.56402	-0.1259	0.3433	0.52432	-0.10181	0.59884	0.60995	-0.20339	0.56011	0.54558	-0.2181	0.52139	0.48119	-0.23278	0.57177	0.48087	-0.2542	0.62215	0.48055	-0.27564	0.67252	0.48024	-0.2971	0.70693	0.48587	-0.3087	0.60611	0.57672	-0.076638	0.58921
45.588	0.62084	0.5464	-0.17344	0.57682	0.55289	-0.16502	0.57296	0.60789	-0.16825	0.54309	0.58397	-0.16048	0.50421	0.57758	-0.15358	0.37906	0.5471	-0.13335	0.28264	0.5579	-0.12288	0.18661	0.54764	-0.11106	0.44843	0.55944	-0.20869	0.41704	0.49371	-0.23225	0.38567	0.42799	-0.25585	0.40333	0.37622	-0.25347	0.42101	0.32446	-0.25112	0.4387	0.27269	-0.24879	0.46624	0.24887	-0.24385	0.46714	0.53392	-0.081318	0.48877
53.156	-0.012384	0.52301	0.26766	0.010041	0.52538	0.22839	0.013435	0.57998	0.22088	0.027914	0.55328	0.19635	0.057024	0.55016	0.16909	0.15218	0.53019	0.082221	0.18762	0.54777	-0.006986	0.20486	0.53239	-0.1015	0.14438	0.53571	0.18493	0.13517	0.46442	0.21124	0.12595	0.39312	0.23753	0.093602	0.35787	0.26416	0.061253	0.32262	0.29079	0.028906	0.28737	0.31741	0.017938	0.25836	0.33712	0.051036	0.5146	0.095122	0.073297
52.152	0.58713	0.79817	-0.024684	0.58025	0.79792	-0.069435	0.56232	0.84942	-0.078151	0.56667	0.82243	-0.10604	0.54456	0.79891	-0.12967	0.47956	0.71525	-0.20566	0.42158	0.64396	-0.2385	0.36513	0.56472	-0.2399	0.56332	0.77412	-0.21821	0.56623	0.70645	-0.25389	0.56913	0.63877	-0.28953	0.59949	0.59656	-0.30671	0.62984	0.55436	-0.32388	0.66019	0.51213	-0.34103	0.68777	0.50248	-0.31876	0.50676	0.73191	-0.10757	0.45121
60.96	0.77769	0.56285	-0.1275	0.7354	0.548	-0.1211	0.70725	0.59546	-0.11887	0.69126	0.56	-0.1154	0.65211	0.5542	-0.10963	0.52589	0.52576	-0.093497	0.42873	0.53457	-0.091565	0.33537	0.51484	-0.072531	0.59697	0.53791	-0.16725	0.58164	0.46508	-0.18515	0.5663	0.39224	-0.20301	0.5717	0.33805	-0.2087	0.57709	0.28386	-0.21437	0.58247	0.22967	-0.22001	0.60488	0.21709	-0.19374	0.61235	0.50557	-0.040987	0.58489
59.692	-0.18656	0.7926	0.43054	-0.19058	0.77984	0.38729	-0.18905	0.82851	0.36123	-0.19276	0.79393	0.34345	-0.17128	0.76946	0.32022	-0.10565	0.68202	0.24918	-0.057917	0.63675	0.17711	-0.044812	0.57602	0.10222	-0.097438	0.71545	0.34642	-0.10603	0.66005	0.39855	-0.11461	0.60467	0.4507	-0.15149	0.59329	0.48953	-0.18836	0.58192	0.52838	-0.22523	0.57056	0.56723	-0.26149	0.57013	0.57314	-0.19959	0.72185	0.26427	-0.24687
64.128	0.54259	0.54925	-0.005663	0.53225	0.56849	-0.045321	0.5478	0.62076	-0.036626	0.53221	0.6075	-0.069884	0.50907	0.59348	-0.099344	0.43562	0.53856	-0.19202	0.39415	0.46706	-0.24389	0.37209	0.37587	-0.26968	0.53277	0.56862	-0.17476	0.55803	0.49652	-0.17973	0.58327	0.42442	-0.18468	0.60133	0.37285	-0.18821	0.61936	0.32128	-0.19173	0.63738	0.2697	-0.19524	0.6367	0.2336	-0.2021	0.42817	0.57481	-0.095744	0.40442
64.524	0.25166	0.53806	0.13818	0.29359	0.54459	0.1224	0.28994	0.59586	0.1022	0.32222	0.5739	0.10128	0.34137	0.56383	0.067642	0.40301	0.52142	-0.039141	0.40029	0.49492	-0.13302	0.37834	0.44009	-0.21034	0.43767	0.5354	0.057	0.45392	0.46171	0.04411	0.47021	0.38803	0.031237	0.45979	0.34336	0.061131	0.44938	0.29869	0.091035	0.43899	0.25402	0.12094	0.42315	0.25864	0.15378	0.31426	0.53055	0.012613	0.30099
71.66	0.24039	0.55139	0.12794	0.19957	0.55836	0.10964	0.19675	0.61351	0.10964	0.16865	0.58986	0.096372	0.12968	0.58557	0.10431	0.004696	0.56225	0.13323	-0.088359	0.53314	0.13716	-0.17454	0.49153	0.15471	0.063286	0.53936	0.051479	0.03328	0.46895	0.052961	0.003263	0.39854	0.054413	0.021652	0.34847	0.042058	0.040034	0.2984	0.029681	0.058407	0.24834	0.01728	0.088922	0.2307	0.006898	0.098658	0.58438	0.16957	0.12811
70.596	-0.21232	0.61776	0.32572	-0.25539	0.60521	0.33182	-0.28091	0.65414	0.33419	-0.29884	0.61959	0.33738	-0.32065	0.59144	0.31917	-0.38484	0.49301	0.26267	-0.39396	0.40414	0.22341	-0.37419	0.31008	0.2083	-0.31435	0.56672	0.24726	-0.27245	0.5079	0.22188	-0.23054	0.44909	0.19649	-0.19919	0.40754	0.17951	-0.16783	0.36599	0.16254	-0.13649	0.32442	0.14558	-0.11961	0.29185	0.14776	-0.38475	0.53967	0.35467	-0.39722
74.932	-0.071497	0.4993	0.30989	-0.031056	0.50008	0.28954	-0.014612	0.55183	0.29964	0.00613	0.52547	0.27964	0.036041	0.52253	0.25325	0.13191	0.50307	0.16705	0.1792	0.53509	0.087926	0.2155	0.53433	-0.002342	0.12519	0.48742	0.26879	0.091311	0.42583	0.29909	0.057423	0.36426	0.32943	0.024263	0.3242	0.34656	-0.008902	0.28415	0.3637	-0.042071	0.24411	0.38087	-0.067862	0.21954	0.38989	0.029604	0.50283	0.18019	0.064377
75.069	-0.13226	0.5361	0.39545	-0.094802	0.54278	0.3709	-0.097151	0.5972	0.36176	-0.068792	0.57372	0.34874	-0.039444	0.56696	0.32241	0.054731	0.53515	0.23804	0.11427	0.55867	0.16439	0.19462	0.56848	0.1104	0.058467	0.54253	0.34085	0.056167	0.46607	0.3437	0.053864	0.3896	0.34653	0.0248	0.34366	0.35299	-0.00426	0.29771	0.35948	-0.033317	0.25176	0.36599	-0.057505	0.22875	0.38134	-0.045415	0.54501	0.26069	-0.037863
77.232	0.34475	0.60725	-0.031164	0.31082	0.6049	-0.001281	0.3004	0.65836	0.007829	0.28124	0.62884	0.024739	0.24149	0.6258	0.027983	0.11315	0.60607	0.039826	0.019867	0.57795	0.045282	-0.056011	0.51712	0.042192	0.18037	0.59017	-0.036783	0.19146	0.51491	-0.045256	0.2026	0.43964	-0.053724	0.21098	0.38644	-0.063571	0.21938	0.33324	-0.073415	0.22781	0.28005	-0.083255	0.2494	0.25075	-0.088363	0.20249	0.60798	0.091349	0.2272
76.696	0.033651	0.69863	0.40916	0.005831	0.6928	0.37392	-0.001739	0.74485	0.35709	-0.017954	0.71354	0.34031	-0.014174	0.69253	0.30648	-0.004006	0.61585	0.20152	-0.031555	0.56986	0.11998	-0.070579	0.50025	0.064325	0.060982	0.64338	0.27674	0.055575	0.56786	0.288	0.050143	0.49233	0.29925	0.045781	0.43955	0.31311	0.041395	0.38676	0.32698	0.036991	0.33398	0.34085	0.007486	0.31249	0.34508	-0.067267	0.66816	0.26399	-0.091706
[truncated: 62 more columns]
