# Supplementary material for: A Markerless 3D Computerized Motion Capture System Incorporating a Skeleton Model for Monkeys
Source: PLoS One. 2016 Nov 3;11(11):e0166154. doi: 10.1371/journal.pone.0166154 (PMC5094601; doi:10.1371/journal.pone.0166154)
Supplement: S2 File — (ZIP) [file pone.0166154.s004.zip › File S2/ShuttlingExperiment-MonkeyR-Session1-Exp1-MCS.txt]

0.2	-0.166286	0.967609	-0.206078	-0.210202	0.957598	-0.21063	-0.229365	1.003131	-0.23535	-0.251223	0.972207	-0.225769	-0.261757	0.933333	-0.22867	-0.286604	0.804404	-0.23872	-0.299532	0.707371	-0.232395	-0.350192	0.624604	-0.218177	-0.275339	0.889417	-0.297357	-0.239848	0.821827	-0.303722	-0.204146	0.754201	-0.309335	-0.160148	0.7866	-0.312971	-0.116303	0.819264	-0.315966	-0.072547	0.852086	-0.318749	-0.091822	0.875856	-0.33912	-0.266895	0.876676	-0.165376	-0.218254
0.232	-0.17457	0.977296	-0.199861	-0.216196	0.962766	-0.21014	-0.234836	1.004128	-0.241807	-0.255333	0.972159	-0.232743	-0.264126	0.933146	-0.233493	-0.283057	0.804048	-0.236646	-0.298079	0.708439	-0.228795	-0.349709	0.627413	-0.223503	-0.270413	0.883015	-0.300754	-0.236662	0.814222	-0.303052	-0.202363	0.74552	-0.304624	-0.159018	0.77871	-0.309775	-0.115979	0.81225	-0.314987	-0.072978	0.846016	-0.320273	-0.087204	0.874215	-0.339125	-0.258428	0.878211	-0.168969	-0.211944
0.264	-0.170503	0.96865	-0.210317	-0.214209	0.957915	-0.215058	-0.23198	0.998567	-0.248242	-0.254358	0.969782	-0.234331	-0.26074	0.930378	-0.235325	-0.271788	0.800346	-0.239865	-0.288126	0.704989	-0.228403	-0.342091	0.625319	-0.219195	-0.272625	0.887344	-0.296419	-0.244078	0.81698	-0.304445	-0.214874	0.747101	-0.310421	-0.16971	0.778621	-0.313512	-0.124219	0.809358	-0.317183	-0.078398	0.840209	-0.321363	-0.08485	0.872711	-0.337498	-0.254604	0.870888	-0.166722	-0.20941
0.3	-0.180026	0.97494	-0.20777	-0.22319	0.963124	-0.214523	-0.243977	1.009434	-0.236326	-0.264408	0.976793	-0.229839	-0.270411	0.937296	-0.231271	-0.280627	0.807403	-0.237315	-0.292103	0.710465	-0.232344	-0.341717	0.627472	-0.216772	-0.271737	0.891501	-0.295004	-0.246565	0.819757	-0.302446	-0.220879	0.748143	-0.308279	-0.174935	0.777746	-0.313465	-0.129048	0.807276	-0.319064	-0.083089	0.836991	-0.325069	-0.085695	0.87056	-0.339973	-0.253862	0.876875	-0.166216	-0.206703
0.332	-0.178948	0.971132	-0.195898	-0.221693	0.96137	-0.207118	-0.236726	1.007273	-0.234225	-0.259858	0.976426	-0.228189	-0.266074	0.937124	-0.230175	-0.276726	0.807554	-0.237357	-0.292472	0.711514	-0.231286	-0.345237	0.63052	-0.221344	-0.264116	0.891936	-0.2947	-0.242967	0.818752	-0.301359	-0.22122	0.745657	-0.306493	-0.175867	0.775737	-0.313334	-0.130493	0.805722	-0.32017	-0.085086	0.835759	-0.327287	-0.084485	0.870761	-0.338571	-0.253918	0.877929	-0.16442	-0.20465
0.364	-0.176223	0.970107	-0.199834	-0.219488	0.961572	-0.210062	-0.23122	1.003379	-0.2443	-0.256502	0.975485	-0.233869	-0.265085	0.936405	-0.23341	-0.283512	0.807124	-0.232652	-0.29634	0.710101	-0.229761	-0.347155	0.627529	-0.214712	-0.268651	0.890512	-0.292062	-0.245756	0.817862	-0.299853	-0.222516	0.745264	-0.306513	-0.177543	0.775659	-0.314059	-0.132657	0.806098	-0.321848	-0.087793	0.836662	-0.329893	-0.082656	0.871685	-0.339884	-0.258897	0.87806	-0.160106	-0.205564
0.396	-0.178574	0.974384	-0.204894	-0.222368	0.964889	-0.211225	-0.238534	1.00749	-0.242546	-0.261879	0.978481	-0.230796	-0.267039	0.938739	-0.231877	-0.27426	0.808151	-0.236139	-0.28827	0.711689	-0.230137	-0.341582	0.630594	-0.220981	-0.265539	0.892905	-0.294595	-0.245058	0.819485	-0.301663	-0.22396	0.746211	-0.307425	-0.17867	0.776248	-0.315273	-0.133446	0.806258	-0.323284	-0.088137	0.836406	-0.331591	-0.082635	0.871648	-0.340735	-0.256071	0.87968	-0.163661	-0.203859
0.428	-0.18277	0.975047	-0.215571	-0.226623	0.965232	-0.220926	-0.245043	1.01071	-0.246691	-0.267244	0.98007	-0.23712	-0.274299	0.940737	-0.235743	-0.287757	0.810753	-0.232525	-0.297944	0.713794	-0.230857	-0.347103	0.63061	-0.222914	-0.274269	0.890976	-0.296615	-0.24954	0.818646	-0.301943	-0.224375	0.746272	-0.306005	-0.180128	0.777242	-0.31469	-0.13614	0.808562	-0.323615	-0.092264	0.840009	-0.332828	-0.083485	0.875096	-0.339359	-0.25663	0.884434	-0.164538	-0.204168
0.496	-0.181066	0.970768	-0.201572	-0.22445	0.962581	-0.211524	-0.236928	1.006228	-0.243329	-0.261865	0.977725	-0.233938	-0.268144	0.938417	-0.233889	-0.278984	0.808696	-0.234443	-0.291494	0.711865	-0.231826	-0.342815	0.629376	-0.222468	-0.265906	0.890649	-0.295815	-0.24625	0.816906	-0.301699	-0.226255	0.743259	-0.307471	-0.182025	0.774665	-0.315747	-0.137858	0.806035	-0.324241	-0.093654	0.837518	-0.333033	-0.081263	0.871372	-0.340485	-0.255344	0.883011	-0.165455	-0.207019
0.528	-0.181508	0.97239	-0.201381	-0.224821	0.963107	-0.210644	-0.240643	1.009077	-0.237042	-0.263821	0.978461	-0.229993	-0.268427	0.938772	-0.232409	-0.273806	0.808446	-0.240359	-0.289691	0.712564	-0.229802	-0.343269	0.631011	-0.223406	-0.262664	0.890775	-0.300984	-0.244802	0.816471	-0.304331	-0.226563	0.742248	-0.307574	-0.182655	0.774006	-0.31631	-0.138645	0.805521	-0.325009	-0.094551	0.837027	-0.333872	-0.081041	0.870501	-0.340996	-0.260889	0.884127	-0.171152	-0.209738
0.564	-0.188292	0.957444	-0.197707	-0.230486	0.95449	-0.213826	-0.233681	1.000433	-0.244649	-0.262512	0.974521	-0.240202	-0.267479	0.935025	-0.239399	-0.274463	0.804989	-0.237461	-0.291437	0.709483	-0.225522	-0.345303	0.628495	-0.215456	-0.268675	0.889254	-0.296532	-0.247977	0.815795	-0.301722	-0.226827	0.742484	-0.305804	-0.182961	0.774398	-0.31394	-0.139101	0.8061	-0.32277	-0.095243	0.837804	-0.332289	-0.081979	0.871256	-0.339992	-0.258711	0.878949	-0.165758	-0.209805
0.596	-0.173491	0.971178	-0.193252	-0.215559	0.958954	-0.204653	-0.229413	0.999237	-0.239842	-0.252589	0.969491	-0.229714	-0.262102	0.930667	-0.23201	-0.282632	0.801898	-0.240331	-0.298318	0.706068	-0.229132	-0.35026	0.623505	-0.218829	-0.28395	0.88402	-0.301564	-0.255022	0.813329	-0.30488	-0.225729	0.742658	-0.306444	-0.182119	0.774749	-0.314496	-0.138743	0.807021	-0.323128	-0.095493	0.839435	-0.33228	-0.081514	0.872368	-0.340729	-0.269963	0.878565	-0.172429	-0.21547
0.632	-0.178169	0.96827	-0.195932	-0.221337	0.960081	-0.206822	-0.230531	0.998856	-0.24527	-0.257013	0.972904	-0.233082	-0.264902	0.933813	-0.233258	-0.281205	0.804519	-0.23484	-0.296553	0.707989	-0.234733	-0.348207	0.626245	-0.221654	-0.280431	0.882477	-0.302213	-0.252369	0.811363	-0.304073	-0.224139	0.740355	-0.305539	-0.181452	0.773655	-0.314376	-0.138611	0.806626	-0.323521	-0.095726	0.83958	-0.332912	-0.080275	0.872054	-0.340682	-0.262467	0.8855	-0.173501	-0.210886
0.664	-0.17869	0.972217	-0.198658	-0.221431	0.962526	-0.210004	-0.232029	1.00155	-0.247625	-0.257525	0.974234	-0.236244	-0.265262	0.934923	-0.236537	-0.281186	0.805281	-0.237904	-0.29577	0.708863	-0.226548	-0.34737	0.624925	-0.215667	-0.275327	0.885747	-0.301307	-0.250101	0.813551	-0.304209	-0.224817	0.741375	-0.306578	-0.182469	0.774903	-0.31534	-0.140196	0.808481	-0.324253	-0.098016	0.842061	-0.333332	-0.083319	0.874711	-0.341466	-0.265388	0.882667	-0.171718	-0.213872
0.696	-0.175814	0.972721	-0.201549	-0.218768	0.961771	-0.210728	-0.231333	0.998582	-0.250031	-0.255914	0.971592	-0.236186	-0.264654	0.932527	-0.235656	-0.283677	0.803244	-0.234584	-0.298319	0.706357	-0.23193	-0.348753	0.622982	-0.218636	-0.282822	0.883497	-0.299841	-0.255153	0.812237	-0.30358	-0.227284	0.741133	-0.307102	-0.18431	0.774401	-0.315196	-0.141271	0.807447	-0.323622	-0.09814	0.840663	-0.332448	-0.082883	0.873224	-0.340636	-0.266189	0.882916	-0.170033	-0.214827
0.732	-0.173608	0.971179	-0.206269	-0.217961	0.962473	-0.208575	-0.234037	0.997766	-0.248001	-0.257777	0.973207	-0.229088	-0.265218	0.934072	-0.231214	-0.280006	0.804777	-0.238505	-0.294459	0.70802	-0.236054	-0.345017	0.624974	-0.222532	-0.270943	0.887201	-0.299766	-0.249661	0.81375	-0.303336	-0.228189	0.740408	-0.306613	-0.185195	0.773586	-0.314428	-0.142269	0.80666	-0.32282	-0.09933	0.839842	-0.331501	-0.08338	0.872211	-0.338735	-0.264285	0.880607	-0.169831	-0.21233
0.764	-0.177205	0.96869	-0.209894	-0.221933	0.961794	-0.209372	-0.239846	1.002968	-0.24179	-0.262935	0.976686	-0.22448	-0.269994	0.937442	-0.226232	-0.283606	0.807901	-0.233286	-0.29547	0.711176	-0.225198	-0.344452	0.626685	-0.217236	-0.274432	0.887136	-0.298166	-0.250892	0.814496	-0.303039	-0.227237	0.741862	-0.307243	-0.184341	0.774724	-0.315418	-0.141642	0.807818	-0.323757	-0.099078	0.840953	-0.331951	-0.084396	0.873877	-0.338724	-0.252417	0.883523	-0.170058	-0.202135
0.8	-0.17129	0.971436	-0.206791	-0.215225	0.962717	-0.213328	-0.230949	1.007258	-0.242093	-0.254482	0.97786	-0.231793	-0.26324	0.938971	-0.232999	-0.282574	0.810173	-0.237689	-0.293675	0.713527	-0.229752	-0.343565	0.630068	-0.22058	-0.269848	0.891818	-0.298795	-0.249172	0.818275	-0.303122	-0.228215	0.74475	-0.306761	-0.184391	0.776274	-0.315514	-0.140805	0.808108	-0.324503	-0.097318	0.840061	-0.333705	-0.080942	0.872225	-0.340569	-0.259401	0.883604	-0.168298	-0.208174
0.832	-0.176803	0.969128	-0.194783	-0.21884	0.958104	-0.207471	-0.233077	1.001863	-0.237895	-0.256173	0.971054	-0.231253	-0.263503	0.931756	-0.234725	-0.278073	0.802358	-0.24608	-0.2986	0.70769	-0.231058	-0.347957	0.623124	-0.219482	-0.270573	0.887962	-0.301228	-0.249254	0.814753	-0.306021	-0.227544	0.741732	-0.30913	-0.183814	0.774085	-0.315933	-0.139916	0.806056	-0.323187	-0.096001	0.838005	-0.330777	-0.081566	0.870181	-0.341205	-0.268463	0.872018	-0.172172	-0.218889
0.864	-0.173074	0.97291	-0.197324	-0.214725	0.960531	-0.210019	-0.230664	1.004349	-0.239628	-0.252533	0.972605	-0.233362	-0.261687	0.933694	-0.234466	-0.282239	0.804947	-0.239091	-0.296342	0.70789	-0.233892	-0.347097	0.624344	-0.218856	-0.278668	0.883696	-0.306017	-0.254208	0.811261	-0.306321	-0.229822	0.739137	-0.306114	-0.18759	0.7731	-0.314113	-0.145079	0.806575	-0.322268	-0.102489	0.839886	-0.32975	-0.08619	0.871677	-0.338101	-0.262273	0.884128	-0.177055	-0.213232
0.9	-0.172034	0.968606	-0.193587	-0.213352	0.955772	-0.2069	-0.229784	0.99996	-0.235887	-0.251147	0.967758	-0.230379	-0.259359	0.928707	-0.231106	-0.276714	0.799575	-0.235246	-0.293441	0.702973	-0.22981	-0.346306	0.620189	-0.218794	-0.277977	0.878644	-0.302395	-0.253777	0.806475	-0.30803	-0.229563	0.734544	-0.31349	-0.1874	0.769509	-0.318248	-0.144856	0.80369	-0.323864	-0.102212	0.837751	-0.330008	-0.08446	0.869266	-0.336821	-0.250059	0.879712	-0.17549	-0.201812
0.932	-0.177604	0.969968	-0.197376	-0.219945	0.961531	-0.21099	-0.228381	1.002769	-0.246981	-0.254639	0.975317	-0.238037	-0.26034	0.935348	-0.237629	-0.269417	0.803752	-0.237266	-0.287177	0.70603	-0.2326	-0.340246	0.624466	-0.217294	-0.267585	0.890236	-0.296587	-0.250159	0.816069	-0.30411	-0.232839	0.742261	-0.311385	-0.188321	0.77406	-0.316747	-0.143387	0.804945	-0.322416	-0.098341	0.835598	-0.328426	-0.083055	0.867316	-0.339076	-0.251191	0.878698	-0.168123	-0.202963
0.964	-0.173943	0.969935	-0.196382	-0.215437	0.955823	-0.207728	-0.234819	0.999661	-0.235224	-0.254785	0.966669	-0.229094	-0.264916	0.928006	-0.229042	-0.288571	0.799795	-0.230495	-0.303584	0.70319	-0.235012	-0.352557	0.619102	-0.224583	-0.28473	0.879769	-0.295904	-0.25736	0.808623	-0.302478	-0.229953	0.737539	-0.308519	-0.187717	0.771735	-0.314699	-0.145352	0.805723	-0.320931	-0.103053	0.83951	-0.327089	-0.083637	0.869224	-0.33625	-0.259806	0.875996	-0.166076	-0.209274
1	-0.178543	0.96342	-0.196692	-0.221122	0.955892	-0.210096	-0.231742	1.001572	-0.23927	-0.257071	0.972345	-0.233766	-0.264399	0.932998	-0.234042	-0.279109	0.803308	-0.23601	-0.295088	0.706737	-0.230638	-0.346219	0.62379	-0.215869	-0.277501	0.883384	-0.300854	-0.253239	0.810888	-0.304747	-0.228922	0.738399	-0.308327	-0.186643	0.772565	-0.314381	-0.144372	0.806671	-0.320853	-0.102191	0.84067	-0.327666	-0.082547	0.869434	-0.339234	-0.260296	0.881302	-0.169979	-0.211874
1.032	-0.170823	0.970082	-0.1967	-0.213703	0.958204	-0.205081	-0.231009	1.000575	-0.23608	-0.253076	0.969984	-0.225982	-0.262765	0.931234	-0.228169	-0.284859	0.802871	-0.236339	-0.298035	0.707088	-0.225033	-0.347934	0.624334	-0.227839	-0.26834	0.891268	-0.286193	-0.250018	0.818372	-0.300145	-0.231175	0.745333	-0.31267	-0.186093	0.776105	-0.317173	-0.141309	0.807141	-0.322743	-0.096552	0.838374	-0.329006	-0.078825	0.868321	-0.341035	-0.257794	0.863124	-0.156873	-0.210781
1.068	-0.181629	0.969126	-0.213191	-0.225447	0.958325	-0.216478	-0.24652	1.004537	-0.238696	-0.267258	0.972799	-0.22945	-0.272022	0.933422	-0.232445	-0.277983	0.803855	-0.242678	-0.294217	0.708499	-0.229627	-0.347091	0.62691	-0.223959	-0.274279	0.889598	-0.299382	-0.252729	0.816486	-0.304984	-0.230771	0.743606	-0.309024	-0.187017	0.776406	-0.314629	-0.143114	0.808747	-0.320973	-0.099076	0.841159	-0.327884	-0.080779	0.870689	-0.340256	-0.266634	0.876664	-0.170285	-0.214414
1.1	-0.171194	0.977488	-0.207747	-0.214525	0.966063	-0.214167	-0.233282	1.009781	-0.242479	-0.25487	0.978883	-0.232341	-0.264825	0.940101	-0.233244	-0.287768	0.81131	-0.23707	-0.299721	0.713949	-0.231853	-0.34871	0.630211	-0.22031	-0.277349	0.891878	-0.300087	-0.254019	0.818914	-0.303003	-0.230617	0.745874	-0.305568	-0.185995	0.776592	-0.313749	-0.14172	0.807746	-0.322303	-0.097464	0.839202	-0.331053	-0.080303	0.870218	-0.341069	-0.262432	0.88772	-0.171329	-0.213135
1.132	-0.173235	0.970511	-0.209346	-0.215996	0.960003	-0.219836	-0.233195	1.006802	-0.24362	-0.255148	0.974872	-0.238795	-0.264209	0.935981	-0.237236	-0.284626	0.807181	-0.233696	-0.297464	0.710281	-0.232192	-0.34732	0.626662	-0.222937	-0.278146	0.888023	-0.297133	-0.253216	0.815936	-0.303333	-0.228131	0.743849	-0.309103	-0.183313	0.774616	-0.315505	-0.138805	0.805767	-0.322331	-0.094358	0.837144	-0.329407	-0.077751	0.868177	-0.340072	-0.256091	0.882019	-0.168279	-0.207271
1.168	-0.169219	0.968928	-0.201391	-0.213364	0.959487	-0.204583	-0.231816	1.002876	-0.23372	-0.254176	0.973623	-0.220783	-0.262388	0.935004	-0.225541	-0.279453	0.807199	-0.242404	-0.291171	0.710765	-0.234029	-0.341705	0.628713	-0.219545	-0.272605	0.892181	-0.299705	-0.252688	0.818694	-0.306181	-0.232175	0.745345	-0.311061	-0.186872	0.775805	-0.317088	-0.141659	0.806214	-0.323523	-0.096373	0.83682	-0.330302	-0.07984	0.869346	-0.335532	-0.254318	0.877491	-0.170358	-0.208663
1.2	-0.176237	0.968965	-0.197092	-0.220136	0.960647	-0.204318	-0.233407	1.001551	-0.239275	-0.258244	0.974444	-0.226222	-0.266173	0.935533	-0.228428	-0.282516	0.806705	-0.23647	-0.296852	0.710373	-0.226707	-0.348843	0.62725	-0.226272	-0.273505	0.887419	-0.300557	-0.251492	0.814402	-0.305628	-0.229241	0.741491	-0.310173	-0.183914	0.771963	-0.314848	-0.138673	0.802422	-0.320089	-0.093498	0.833023	-0.326236	-0.076124	0.864153	-0.335376	-0.257357	0.883973	-0.171608	-0.208833
1.236	-0.173757	0.969495	-0.203969	-0.21755	0.959609	-0.209699	-0.234876	1.003102	-0.239359	-0.257574	0.973458	-0.228013	-0.264591	0.934275	-0.228932	-0.277863	0.804859	-0.2333	-0.292681	0.708688	-0.229479	-0.345575	0.627636	-0.225753	-0.268492	0.883649	-0.299201	-0.248601	0.809872	-0.303574	-0.228299	0.736222	-0.30781	-0.184447	0.768721	-0.313796	-0.14051	0.800991	-0.319819	-0.096464	0.833272	-0.325931	-0.078736	0.86484	-0.332631	-0.2462	0.88017	-0.16936	-0.200564
1.268	-0.1835	0.975658	-0.214041	-0.227001	0.966231	-0.222234	-0.244705	1.013918	-0.24375	-0.266986	0.98228	-0.238458	-0.273311	0.942729	-0.238439	-0.284583	0.812524	-0.239327	-0.295606	0.715672	-0.229518	-0.345548	0.631525	-0.217722	-0.275649	0.894677	-0.30007	-0.25514	0.821128	-0.304999	-0.234496	0.747531	-0.309172	-0.188177	0.775918	-0.315591	-0.1421	0.804658	-0.322396	-0.096113	0.833574	-0.329335	-0.081358	0.866363	-0.336923	-0.263863	0.886824	-0.170834	-0.213331
1.3	-0.180352	0.953977	-0.206092	-0.224183	0.953494	-0.217412	-0.232347	1.006258	-0.232144	-0.259804	0.978525	-0.232643	-0.266118	0.939176	-0.233736	-0.277526	0.809457	-0.238512	-0.291227	0.712947	-0.233003	-0.343109	0.631168	-0.222221	-0.273186	0.89124	-0.300653	-0.254869	0.81707	-0.305488	-0.236222	0.743012	-0.309754	-0.192307	0.775135	-0.316691	-0.148237	0.806904	-0.323763	-0.104113	0.838561	-0.330744	-0.084183	0.868396	-0.338731	-0.257497	0.885653	-0.171721	-0.2112
1.332	-0.184671	0.968122	-0.199614	-0.225591	0.95642	-0.215025	-0.24341	1.00422	-0.236593	-0.263813	0.970944	-0.236513	-0.269522	0.931455	-0.23673	-0.2784	0.801437	-0.238472	-0.29445	0.706168	-0.228461	-0.348088	0.626579	-0.226365	-0.27122	0.88364	-0.300452	-0.256067	0.809084	-0.309236	-0.239868	0.734466	-0.314988	-0.195897	0.767467	-0.319766	-0.151761	0.799963	-0.324824	-0.107257	0.832604	-0.330156	-0.08341	0.860405	-0.335569	-0.257657	0.875397	-0.169479	-0.210209
1.364	-0.180572	0.971231	-0.198462	-0.2219	0.959927	-0.213061	-0.240691	1.008444	-0.231871	-0.260894	0.975044	-0.232645	-0.267433	0.935656	-0.233886	-0.279015	0.80587	-0.238574	-0.293433	0.710285	-0.230356	-0.346151	0.630448	-0.227092	-0.269299	0.889109	-0.298602	-0.255891	0.814005	-0.305541	-0.242038	0.738745	-0.312183	-0.197176	0.769317	-0.318944	-0.1527	0.800556	-0.325553	-0.108328	0.832061	-0.33245	-0.085237	0.860637	-0.334291	-0.261001	0.877439	-0.166027	-0.211509
1.4	-0.183679	0.972067	-0.208047	-0.22677	0.962705	-0.218207	-0.247151	1.013404	-0.228039	-0.267801	0.980375	-0.230236	-0.273216	0.940984	-0.230133	-0.281154	0.811136	-0.231127	-0.290486	0.7142	-0.22666	-0.340972	0.631602	-0.229891	-0.271415	0.882125	-0.305396	-0.254901	0.807399	-0.306389	-0.238173	0.732871	-0.306957	-0.195449	0.766531	-0.314401	-0.152521	0.79977	-0.321967	-0.109532	0.832956	-0.329711	-0.085486	0.860671	-0.332376	-0.250685	0.894193	-0.177584	-0.204426
1.432	-0.190411	0.953812	-0.193396	-0.23212	0.954702	-0.210993	-0.23133	1.002528	-0.238823	-0.261953	0.978356	-0.237056	-0.269704	0.939112	-0.236978	-0.285841	0.809451	-0.237502	-0.29886	0.712518	-0.231	-0.349233	0.628604	-0.219619	-0.265526	0.891641	-0.296576	-0.252812	0.816466	-0.303457	-0.23976	0.741211	-0.308804	-0.194856	0.771895	-0.314103	-0.150335	0.802946	-0.320947	-0.105983	0.8341	-0.32853	-0.083615	0.862251	-0.336027	-0.254221	0.878348	-0.164384	-0.2096
1.464	-0.193599	0.937837	-0.209398	-0.236403	0.946178	-0.221657	-0.23294	0.998838	-0.238744	-0.2657	0.97762	-0.238709	-0.273064	0.938342	-0.237863	-0.288186	0.80846	-0.236661	-0.300526	0.71186	-0.231976	-0.350309	0.629175	-0.220685	-0.279131	0.888913	-0.300191	-0.261658	0.814457	-0.304083	-0.243965	0.739913	-0.307644	-0.197722	0.76885	-0.312843	-0.151898	0.798333	-0.318844	-0.106122	0.828194	-0.32563	-0.082793	0.855714	-0.333148	-0.259907	0.882528	-0.169665	-0.213225
1.5	-0.176557	0.952776	-0.220592	-0.221343	0.951096	-0.227021	-0.232754	1.003813	-0.239489	-0.25926	0.975219	-0.237644	-0.266289	0.935948	-0.236878	-0.279942	0.806304	-0.235273	-0.294287	0.709357	-0.230631	-0.345743	0.625603	-0.220363	-0.275497	0.883868	-0.302999	-0.256134	0.809904	-0.304907	-0.236725	0.735997	-0.306588	-0.192919	0.768163	-0.313636	-0.149098	0.800245	-0.320805	-0.105226	0.832354	-0.327869	-0.082097	0.859925	-0.335445	-0.26174	0.887544	-0.173729	-0.213521
1.532	-0.187414	0.944784	-0.212826	-0.231401	0.949371	-0.222572	-0.233383	1.001513	-0.240415	-0.264213	0.977591	-0.238154	-0.268933	0.937538	-0.237749	-0.275681	0.806318	-0.237531	-0.290043	0.709531	-0.230832	-0.342672	0.62735	-0.217192	-0.272439	0.888351	-0.299372	-0.255733	0.813734	-0.30297	-0.238777	0.739259	-0.306323	-0.193349	0.769204	-0.313351	-0.148011	0.799095	-0.320752	-0.102647	0.829099	-0.328293	-0.081292	0.85828	-0.335099	-0.26068	0.881461	-0.170036	-0.210264
1.568	-0.184456	0.960369	-0.193485	-0.225846	0.956893	-0.211477	-0.231001	1.005773	-0.236638	-0.258286	0.977826	-0.236536	-0.26715	0.938697	-0.237934	-0.286913	0.809284	-0.242885	-0.298702	0.712742	-0.231852	-0.348185	0.62923	-0.216686	-0.272129	0.892826	-0.300492	-0.255606	0.818204	-0.304593	-0.238817	0.743451	-0.307762	-0.193381	0.773121	-0.314287	-0.148274	0.803355	-0.321088	-0.103275	0.833822	-0.328033	-0.082032	0.863351	-0.333379	-0.268752	0.881067	-0.17104	-0.215733
1.6	-0.184333	0.974093	-0.205802	-0.226389	0.96131	-0.216574	-0.24574	1.006907	-0.241395	-0.266143	0.974038	-0.236246	-0.272718	0.934705	-0.236781	-0.28449	0.804917	-0.239366	-0.297186	0.70834	-0.233	-0.346902	0.625984	-0.218448	-0.272066	0.88933	-0.296787	-0.25261	0.815637	-0.302975	-0.232764	0.74198	-0.307544	-0.188627	0.773735	-0.31376	-0.144656	0.805556	-0.320754	-0.100802	0.837446	-0.32823	-0.081645	0.868316	-0.333737	-0.260635	0.87545	-0.167032	-0.211414
1.632	-0.186494	0.972232	-0.210213	-0.229499	0.963724	-0.221439	-0.246124	1.013193	-0.240016	-0.268649	0.981358	-0.238462	-0.273015	0.9417	-0.238386	-0.277635	0.811394	-0.238394	-0.291184	0.714908	-0.231747	-0.343798	0.633363	-0.224582	-0.268733	0.893972	-0.299444	-0.251004	0.819614	-0.303045	-0.233009	0.745403	-0.306232	-0.188023	0.776036	-0.313355	-0.142897	0.806266	-0.320801	-0.097718	0.836424	-0.328595	-0.076749	0.866051	-0.334636	-0.265551	0.887424	-0.169648	-0.212419
1.7	-0.17616	0.971952	-0.191079	-0.216713	0.961479	-0.208253	-0.229979	1.008337	-0.234521	-0.252448	0.976442	-0.233253	-0.261586	0.937606	-0.233629	-0.281842	0.808916	-0.235694	-0.293377	0.712389	-0.229145	-0.344774	0.630562	-0.222181	-0.27321	0.890621	-0.29736	-0.254277	0.81672	-0.303284	-0.234912	0.742853	-0.308587	-0.190168	0.774054	-0.314938	-0.145401	0.805049	-0.321641	-0.100552	0.836113	-0.328823	-0.079458	0.865556	-0.335621	-0.261056	0.883759	-0.168044	-0.208932
1.732	-0.179839	0.97164	-0.19807	-0.221315	0.961022	-0.212756	-0.237362	1.008713	-0.235874	-0.259047	0.976296	-0.234449	-0.268215	0.937558	-0.235964	-0.288304	0.809069	-0.240703	-0.297671	0.712642	-0.233932	-0.347095	0.630283	-0.233251	-0.273252	0.893286	-0.297169	-0.256421	0.818872	-0.303272	-0.239025	0.744496	-0.308562	-0.193918	0.775058	-0.315591	-0.148803	0.805476	-0.322746	-0.103542	0.836006	-0.330042	-0.080875	0.864378	-0.336427	-0.27765	0.880949	-0.167831	-0.224649
1.796	-0.187337	0.972794	-0.209294	-0.230427	0.961331	-0.217046	-0.249272	1.006215	-0.243278	-0.270709	0.974594	-0.235214	-0.276698	0.935121	-0.236578	-0.286615	0.805197	-0.241131	-0.299206	0.708808	-0.233462	-0.348514	0.626153	-0.219234	-0.273824	0.888255	-0.299534	-0.255637	0.813987	-0.304557	-0.237246	0.739753	-0.308145	-0.190547	0.768172	-0.312345	-0.144085	0.796883	-0.31719	-0.097603	0.825906	-0.322868	-0.078849	0.856321	-0.331937	-0.273504	0.878039	-0.169905	-0.245632
1.832	-0.180999	0.965945	-0.191967	-0.222355	0.958761	-0.208926	-0.230236	1.004741	-0.238652	-0.256098	0.975671	-0.235433	-0.26463	0.936637	-0.235816	-0.283204	0.807508	-0.23787	-0.297518	0.710855	-0.2284	-0.349864	0.627573	-0.218395	-0.277641	0.889052	-0.300788	-0.256091	0.815815	-0.30574	-0.234774	0.742547	-0.309856	-0.188743	0.771628	-0.314919	-0.142616	0.800572	-0.32001	-0.096546	0.829418	-0.324754	-0.079301	0.860949	-0.332109	-0.266744	0.884893	-0.171299	-0.242738
1.896	-0.189102	0.965997	-0.208808	-0.231532	0.957061	-0.221766	-0.248567	1.006741	-0.238858	-0.270444	0.974391	-0.239339	-0.275321	0.934687	-0.238228	-0.281816	0.804346	-0.234938	-0.295614	0.707407	-0.23152	-0.346649	0.624363	-0.217652	-0.265085	0.882309	-0.299689	-0.248503	0.807728	-0.3044	-0.231726	0.733275	-0.308649	-0.1887	0.767311	-0.313036	-0.145487	0.800695	-0.318867	-0.102058	0.834001	-0.324971	-0.08173	0.863211	-0.334649	-0.261988	0.881768	-0.169703	-0.23563
1.928	-0.18769	0.959632	-0.197167	-0.228832	0.95661	-0.215799	-0.231167	1.003512	-0.244895	-0.259724	0.976916	-0.243186	-0.266005	0.937477	-0.241058	-0.277506	0.8076	-0.234943	-0.291768	0.710863	-0.229183	-0.34494	0.62875	-0.218756	-0.274585	0.884619	-0.30301	-0.252285	0.811455	-0.305089	-0.22997	0.738394	-0.306574	-0.186749	0.771394	-0.313217	-0.143318	0.804033	-0.319985	-0.099874	0.836525	-0.326824	-0.077972	0.864064	-0.337363	-0.264397	0.889155	-0.173448	-0.235307
1.996	-0.18457	0.961321	-0.195897	-0.226247	0.957842	-0.213197	-0.232143	1.006963	-0.237459	-0.259224	0.978791	-0.237306	-0.265514	0.939193	-0.237612	-0.277137	0.809037	-0.238968	-0.29163	0.712435	-0.232038	-0.344648	0.629961	-0.223225	-0.26825	0.88936	-0.301661	-0.249635	0.815143	-0.304072	-0.230953	0.740889	-0.306298	-0.187192	0.772889	-0.31375	-0.143536	0.80509	-0.321034	-0.099895	0.837357	-0.328009	-0.079286	0.866188	-0.337648	-0.265744	0.885639	-0.171733	-0.236628
2.028	-0.181971	0.968756	-0.200416	-0.223572	0.961178	-0.21656	-0.236158	1.0106	-0.238329	-0.259746	0.979523	-0.238672	-0.267123	0.940388	-0.238386	-0.281664	0.810958	-0.238684	-0.294254	0.714437	-0.233372	-0.345871	0.632822	-0.224203	-0.28068	0.893711	-0.299366	-0.258908	0.82056	-0.304244	-0.23672	0.747508	-0.308101	-0.191559	0.777988	-0.314321	-0.146502	0.808456	-0.320963	-0.101493	0.839051	-0.32789	-0.084207	0.87044	-0.336148	-0.264899	0.886517	-0.17041	-0.236068
2.096	-0.192823	0.993571	-0.217176	-0.230715	0.971611	-0.228616	-0.264301	1.013543	-0.24137	-0.274257	0.975817	-0.243014	-0.277922	0.936026	-0.241383	-0.28013	0.8057	-0.2372	-0.293931	0.709368	-0.231085	-0.345288	0.627754	-0.218596	-0.273447	0.888408	-0.297549	-0.252511	0.814987	-0.302468	-0.231088	0.741621	-0.305972	-0.185745	0.77188	-0.311943	-0.140677	0.802276	-0.319131	-0.095622	0.832883	-0.327218	-0.08431	0.866182	-0.338229	-0.260427	0.87848	-0.166419	-0.234029
2.128	-0.175152	0.974449	-0.200503	-0.21511	0.961753	-0.21753	-0.236923	1.010503	-0.231701	-0.254449	0.975966	-0.236626	-0.262186	0.936812	-0.23719	-0.277962	0.807473	-0.239346	-0.292916	0.711088	-0.229437	-0.345805	0.628653	-0.21882	-0.270731	0.890535	-0.3004	-0.250177	0.816932	-0.303968	-0.229568	0.743553	-0.30705	-0.184853	0.774423	-0.314425	-0.139966	0.804959	-0.321803	-0.095027	0.835468	-0.329221	-0.083668	0.868709	-0.340076	-0.26835	0.883921	-0.17059	-0.238241
2.164	-0.175539	0.980242	-0.190895	-0.215021	0.966483	-0.208233	-0.230048	1.010832	-0.237674	-0.250769	0.977868	-0.234849	-0.259496	0.938977	-0.234877	-0.278385	0.810146	-0.234961	-0.292428	0.71295	-0.229782	-0.344162	0.628866	-0.217957	-0.270359	0.887874	-0.302891	-0.247294	0.815017	-0.304595	-0.224195	0.742348	-0.305881	-0.179946	0.773556	-0.314609	-0.135452	0.804423	-0.322878	-0.090872	0.835249	-0.330603	-0.078462	0.869506	-0.335483	-0.267339	0.893294	-0.172958	-0.237165
2.196	-0.184537	0.97721	-0.193179	-0.224492	0.965713	-0.211096	-0.236953	1.011196	-0.239972	-0.25933	0.979276	-0.237861	-0.267132	0.94012	-0.236507	-0.282935	0.810718	-0.231937	-0.296994	0.713744	-0.229965	-0.347266	0.630446	-0.216096	-0.273375	0.885567	-0.302183	-0.248588	0.813285	-0.305164	-0.223636	0.740966	-0.307248	-0.179517	0.772554	-0.314947	-0.135362	0.804133	-0.322319	-0.091167	0.835797	-0.329414	-0.077975	0.869371	-0.336597	-0.272591	0.895876	-0.172352	-0.241824
2.232	-0.19545	1.002014	-0.210599	-0.232462	0.977733	-0.220144	-0.266157	1.01647	-0.240201	-0.2754	0.978686	-0.236668	-0.279789	0.938846	-0.236419	-0.284275	0.808393	-0.235784	-0.296929	0.711284	-0.230883	-0.348524	0.627884	-0.220401	-0.27396	0.890608	-0.296582	-0.249459	0.818199	-0.299774	-0.224904	0.745869	-0.302395	-0.181411	0.777581	-0.312113	-0.13785	0.809152	-0.32197	-0.094387	0.8406	-0.33204	-0.079961	0.873685	-0.338667	-0.2722	0.883768	-0.166731	-0.243249
2.264	-0.192263	0.982754	-0.183123	-0.227975	0.965482	-0.204909	-0.247487	1.010129	-0.230912	-0.263144	0.974425	-0.233077	-0.269504	0.935007	-0.232621	-0.280879	0.805155	-0.232275	-0.294244	0.707965	-0.230922	-0.345077	0.624388	-0.216495	-0.279383	0.879394	-0.304218	-0.250068	0.808848	-0.305274	-0.220736	0.738538	-0.306223	-0.179156	0.773336	-0.314893	-0.137199	0.807614	-0.323371	-0.095119	0.84185	-0.331755	-0.079447	0.875026	-0.334632	-0.261884	0.889509	-0.175787	-0.235769
2.3	-0.203627	0.994133	-0.195329	-0.238549	0.970311	-0.211476	-0.269799	1.010368	-0.233177	-0.278737	0.972357	-0.233496	-0.281157	0.932572	-0.234264	-0.279583	0.802387	-0.237396	-0.295715	0.706308	-0.228644	-0.347908	0.624179	-0.216056	-0.275078	0.885185	-0.299068	-0.24766	0.813935	-0.303153	-0.220085	0.742848	-0.306721	-0.176489	0.775078	-0.314808	-0.133183	0.807649	-0.322987	-0.089928	0.840614	-0.331333	-0.083215	0.876617	-0.335177	-0.267189	0.879032	-0.169412	-0.238169
2.332	-0.205917	0.995391	-0.17574	-0.23306	0.971561	-0.203025	-0.250366	1.010578	-0.238029	-0.261018	0.97303	-0.239519	-0.267651	0.933614	-0.238613	-0.279419	0.803819	-0.235381	-0.293621	0.708042	-0.224961	-0.346872	0.627568	-0.219228	-0.273463	0.883814	-0.299287	-0.247658	0.811874	-0.303625	-0.221402	0.740031	-0.307529	-0.176951	0.77155	-0.314555	-0.132582	0.802808	-0.322663	-0.088089	0.834058	-0.331025	-0.083566	0.870222	-0.336147	-0.276689	0.882822	-0.169332	-0.244515
2.368	-0.208326	0.996293	-0.170378	-0.237012	0.972558	-0.196161	-0.256905	1.011647	-0.229515	-0.267373	0.97403	-0.230822	-0.273887	0.934445	-0.232848	-0.28528	0.804427	-0.239249	-0.297954	0.708105	-0.227915	-0.351114	0.626282	-0.220526	-0.280189	0.887123	-0.299676	-0.252985	0.815568	-0.302711	-0.225516	0.744202	-0.305103	-0.179778	0.773402	-0.312971	-0.134263	0.80281	-0.321235	-0.088788	0.832506	-0.330113	-0.083471	0.867991	-0.338381	-0.279798	0.879407	-0.169822	-0.246375
2.4	-0.211392	1.005966	-0.180035	-0.240977	0.976442	-0.197409	-0.275161	1.010146	-0.224825	-0.278797	0.971303	-0.223064	-0.283166	0.931708	-0.225948	-0.287573	0.801701	-0.235564	-0.300892	0.705761	-0.223981	-0.351932	0.623693	-0.213611	-0.276635	0.881881	-0.299762	-0.251338	0.80972	-0.303944	-0.225875	0.737778	-0.307772	-0.182225	0.770506	-0.314373	-0.13851	0.802826	-0.322009	-0.094693	0.835226	-0.330168	-0.082451	0.868535	-0.340121	-0.27438	0.879574	-0.169797	-0.240013
2.432	-0.206315	0.99508	-0.174201	-0.239079	0.969789	-0.192498	-0.267954	1.007929	-0.220001	-0.276549	0.969854	-0.218804	-0.280016	0.930279	-0.222213	-0.281797	0.800525	-0.233549	-0.292064	0.70421	-0.218501	-0.343538	0.620796	-0.207508	-0.282532	0.880855	-0.29912	-0.256275	0.80917	-0.30236	-0.22988	0.737835	-0.30512	-0.1857	0.769804	-0.312296	-0.141141	0.80099	-0.319922	-0.096409	0.832127	-0.328057	-0.081977	0.865133	-0.335876	-0.279722	0.881119	-0.169151	-0.244927
2.468	-0.206096	0.999678	-0.17711	-0.239363	0.973495	-0.193178	-0.269599	1.010089	-0.221121	-0.27792	0.97204	-0.218173	-0.281111	0.932044	-0.220848	-0.281846	0.801423	-0.229836	-0.299359	0.704573	-0.225874	-0.349055	0.619586	-0.21329	-0.283407	0.877567	-0.299794	-0.254259	0.806997	-0.303511	-0.224817	0.736825	-0.30661	-0.182138	0.770939	-0.313906	-0.139	0.804204	-0.321717	-0.09558	0.837501	-0.330258	-0.080476	0.87049	-0.337233	-0.277468	0.88531	-0.170143	-0.242866
2.5	-0.217114	0.997454	-0.186386	-0.252328	0.972565	-0.200159	-0.284318	1.010965	-0.22382	-0.293182	0.973009	-0.221452	-0.294849	0.933173	-0.223412	-0.290419	0.803134	-0.229916	-0.301171	0.705999	-0.222861	-0.352046	0.62213	-0.215943	-0.281696	0.887012	-0.289446	-0.255786	0.815233	-0.295153	-0.229677	0.74358	-0.300477	-0.185336	0.774054	-0.311088	-0.141126	0.804698	-0.321619	-0.096936	0.835566	-0.332086	-0.081842	0.868194	-0.339897	-0.278713	0.878813	-0.159732	-0.247393
2.532	-0.210873	0.998914	-0.180334	-0.24422	0.972165	-0.195141	-0.277717	1.009076	-0.218776	-0.284276	0.970616	-0.217068	-0.288095	0.931065	-0.220108	-0.291217	0.801294	-0.230918	-0.300437	0.704241	-0.222177	-0.350933	0.620666	-0.212474	-0.286792	0.885422	-0.290196	-0.259996	0.814037	-0.294354	-0.232666	0.743098	-0.296868	-0.18835	0.774071	-0.306913	-0.143854	0.804519	-0.317469	-0.099229	0.835098	-0.328692	-0.080517	0.866147	-0.335643	-0.275604	0.875503	-0.161058	-0.240741
2.564	-0.221416	0.998006	-0.174981	-0.252969	0.973057	-0.195724	-0.283241	1.012129	-0.220197	-0.290242	0.973773	-0.222379	-0.291058	0.933789	-0.223513	-0.284172	0.803469	-0.22709	-0.300883	0.706557	-0.22462	-0.352502	0.622375	-0.21783	-0.28036	0.887279	-0.288548	-0.256858	0.814592	-0.291603	-0.233433	0.74228	-0.294474	-0.189556	0.773255	-0.306526	-0.145185	0.803442	-0.318379	-0.100481	0.833626	-0.330103	-0.081579	0.864595	-0.336873	-0.282608	0.880775	-0.1586	-0.248133
2.596	-0.225877	0.99522	-0.174211	-0.257678	0.97055	-0.194909	-0.286021	1.009615	-0.221672	-0.294253	0.971451	-0.222673	-0.296332	0.931541	-0.224992	-0.293434	0.801141	-0.231795	-0.302716	0.703929	-0.221999	-0.353691	0.620571	-0.214326	-0.27607	0.884376	-0.290208	-0.253765	0.811202	-0.293456	-0.23131	0.738124	-0.296561	-0.188205	0.770134	-0.308063	-0.145064	0.802047	-0.319485	-0.101743	0.834139	-0.330599	-0.082095	0.864699	-0.336758	-0.288393	0.876626	-0.161009	-0.255052
2.632	-0.221395	0.997629	-0.168115	-0.254065	0.972721	-0.187167	-0.282481	1.011087	-0.214844	-0.291384	0.973066	-0.214217	-0.294836	0.93315	-0.216165	-0.296067	0.802656	-0.222896	-0.304302	0.704895	-0.219321	-0.352218	0.619329	-0.209813	-0.282977	0.883789	-0.285424	-0.258474	0.811553	-0.29149	-0.233677	0.739558	-0.297132	-0.191088	0.772086	-0.309576	-0.148475	0.804269	-0.322644	-0.105831	0.836621	-0.336533	-0.081343	0.864227	-0.33746	-0.279891	0.879382	-0.155524	-0.247846
2.664	-0.223198	1.009079	-0.168078	-0.258763	0.982638	-0.177399	-0.283642	1.011419	-0.217421	-0.296456	0.97734	-0.203304	-0.298385	0.937613	-0.208341	-0.29477	0.807998	-0.224811	-0.305773	0.710842	-0.221857	-0.357265	0.627695	-0.216769	-0.281642	0.887981	-0.288331	-0.257754	0.815346	-0.29243	-0.233776	0.742725	-0.296384	-0.190373	0.774219	-0.307794	-0.147024	0.805728	-0.319382	-0.103623	0.837339	-0.331137	-0.077105	0.862407	-0.336113	-0.272369	0.884075	-0.158728	-0.243798
2.696	-0.219582	1.00615	-0.163908	-0.254505	0.98	-0.176095	-0.281845	1.013263	-0.210385	-0.292887	0.976884	-0.201417	-0.293481	0.937052	-0.207596	-0.285464	0.8077	-0.22732	-0.300189	0.710939	-0.219399	-0.35441	0.628395	-0.215486	-0.275274	0.8891	-0.289171	-0.255841	0.815108	-0.292489	-0.236221	0.741251	-0.295375	-0.191251	0.770496	-0.307247	-0.146239	0.799373	-0.319707	-0.101148	0.828253	-0.332783	-0.078624	0.85741	-0.333634	-0.274089	0.883429	-0.159296	-0.242558
2.732	-0.222131	1.003739	-0.165917	-0.25804	0.979026	-0.178125	-0.280669	1.011094	-0.217001	-0.294901	0.976583	-0.205545	-0.295768	0.936802	-0.209153	-0.288853	0.807098	-0.220412	-0.300098	0.709751	-0.218929	-0.352543	0.626617	-0.218883	-0.279837	0.886788	-0.285859	-0.258601	0.813676	-0.293102	-0.237383	0.740799	-0.300027	-0.192691	0.770545	-0.310837	-0.147779	0.799747	-0.321987	-0.10294	0.828744	-0.333419	-0.079658	0.857098	-0.333997	-0.281865	0.887118	-0.155874	-0.245405
2.764	-0.222808	1.004855	-0.171009	-0.259968	0.980352	-0.179255	-0.285964	1.011967	-0.216309	-0.299344	0.977787	-0.20297	-0.298732	0.938234	-0.209078	-0.286931	0.809692	-0.228461	-0.299888	0.713431	-0.219318	-0.352745	0.631883	-0.218276	-0.276042	0.894178	-0.285286	-0.259627	0.819624	-0.290863	-0.24285	0.74508	-0.295779	-0.197814	0.772838	-0.309983	-0.15287	0.800999	-0.323704	-0.107822	0.829397	-0.336943	-0.079707	0.852639	-0.331911	-0.279162	0.881795	-0.155888	-0.247551
2.8	-0.230363	1.0075	-0.178972	-0.267555	0.983446	-0.188233	-0.29735	1.020072	-0.217047	-0.308787	0.98368	-0.208688	-0.306975	0.943999	-0.212225	-0.291503	0.815213	-0.223872	-0.302641	0.718455	-0.218649	-0.354398	0.636656	-0.224658	-0.288746	0.894106	-0.290091	-0.266137	0.821027	-0.289327	-0.243412	0.748027	-0.288216	-0.199082	0.77517	-0.304958	-0.154565	0.80222	-0.321275	-0.110213	0.829059	-0.337432	-0.086158	0.856017	-0.331419	-0.285268	0.895891	-0.16014	-0.249845
2.832	-0.229145	1.006038	-0.179949	-0.266311	0.982199	-0.189892	-0.298273	1.020755	-0.213281	-0.30862	0.983431	-0.208295	-0.30656	0.943631	-0.211491	-0.289913	0.81471	-0.221846	-0.297901	0.717729	-0.216299	-0.349296	0.635918	-0.218085	-0.282733	0.892351	-0.28886	-0.263624	0.818298	-0.287399	-0.244363	0.744235	-0.285817	-0.199788	0.771311	-0.302125	-0.154898	0.79812	-0.317914	-0.110084	0.824545	-0.333511	-0.087225	0.853117	-0.332278	-0.281067	0.895076	-0.158895	-0.247688
2.864	-0.224433	0.999082	-0.170087	-0.261038	0.975801	-0.182873	-0.286305	1.01274	-0.215517	-0.299597	0.97689	-0.207636	-0.299979	0.937368	-0.211255	-0.292143	0.808154	-0.222851	-0.303558	0.711462	-0.217572	-0.35444	0.629188	-0.211244	-0.277256	0.889681	-0.284835	-0.26078	0.814919	-0.285552	-0.243929	0.740384	-0.285477	-0.20039	0.76897	-0.302223	-0.156833	0.797347	-0.319213	-0.113347	0.825645	-0.336279	-0.086799	0.85078	-0.333103	-0.279751	0.885859	-0.154912	-0.242978
2.9	-0.223712	1.001994	-0.165456	-0.258449	0.977953	-0.181746	-0.283253	1.015083	-0.214193	-0.295519	0.978362	-0.209073	-0.296619	0.93854	-0.213092	-0.290295	0.808791	-0.225736	-0.299834	0.712004	-0.217886	-0.351713	0.630055	-0.213267	-0.280737	0.889302	-0.288509	-0.261957	0.815092	-0.289158	-0.242627	0.741028	-0.289003	-0.199779	0.771298	-0.305236	-0.156873	0.801562	-0.321298	-0.113808	0.832008	-0.337387	-0.083557	0.852194	-0.331178	-0.283021	0.88597	-0.15857	-0.249051
2.932	-0.230283	1.003301	-0.169998	-0.261815	0.978307	-0.190764	-0.289595	1.016795	-0.218948	-0.298005	0.978659	-0.219293	-0.298702	0.938704	-0.221678	-0.291	0.808696	-0.22936	-0.301432	0.712172	-0.217974	-0.35203	0.628868	-0.221335	-0.284568	0.888887	-0.293409	-0.266223	0.814592	-0.294186	-0.247633	0.740423	-0.294411	-0.204262	0.77085	-0.308014	-0.160952	0.801278	-0.321727	-0.11779	0.831686	-0.335603	-0.08558	0.848668	-0.331173	-0.282628	0.88703	-0.163437	-0.250175
2.968	-0.217778	1.004024	-0.172704	-0.252468	0.978929	-0.187408	-0.283872	1.017124	-0.211891	-0.292587	0.979116	-0.209732	-0.293963	0.939523	-0.215001	-0.288746	0.810412	-0.232322	-0.298283	0.714085	-0.21868	-0.350026	0.631548	-0.213536	-0.282031	0.897069	-0.28728	-0.2664	0.822624	-0.29486	-0.25044	0.748266	-0.301311	-0.204378	0.774855	-0.313664	-0.158817	0.80173	-0.327377	-0.113511	0.828723	-0.341361	-0.083584	0.847641	-0.331974	-0.27819	0.880696	-0.158302	-0.246201
3	-0.226032	1.001306	-0.175348	-0.260765	0.98075	-0.195839	-0.286904	1.023582	-0.218938	-0.298507	0.986399	-0.221736	-0.298431	0.9464	-0.221958	-0.288324	0.816358	-0.223212	-0.295143	0.719626	-0.213064	-0.343294	0.636018	-0.221043	-0.283009	0.898847	-0.284677	-0.265442	0.824696	-0.291834	-0.247572	0.750673	-0.298714	-0.203677	0.781241	-0.310837	-0.159909	0.811638	-0.323767	-0.11626	0.842127	-0.337512	-0.081062	0.851514	-0.33257	-0.275205	0.890885	-0.154359	-0.240068
3.032	-0.223816	1.006329	-0.163335	-0.258587	0.98298	-0.180491	-0.279732	1.019653	-0.216057	-0.29387	0.98378	-0.209869	-0.294871	0.944085	-0.21347	-0.288562	0.814535	-0.225289	-0.294337	0.717498	-0.218131	-0.345527	0.635249	-0.214511	-0.278182	0.899527	-0.281516	-0.262651	0.824866	-0.286384	-0.24602	0.750453	-0.289469	-0.202356	0.778955	-0.306798	-0.15852	0.807057	-0.32429	-0.114514	0.835225	-0.342109	-0.082318	0.850284	-0.332258	-0.274475	0.88562	-0.152311	-0.238069
3.068	-0.21762	1.007454	-0.169212	-0.253582	0.984894	-0.184992	-0.273328	1.020296	-0.222382	-0.289148	0.985493	-0.214337	-0.292081	0.945518	-0.216493	-0.291707	0.815063	-0.223865	-0.299976	0.717686	-0.220668	-0.351577	0.634627	-0.222069	-0.282661	0.899517	-0.2803	-0.267546	0.824898	-0.28705	-0.251926	0.750183	-0.292528	-0.206964	0.776837	-0.308125	-0.162268	0.804001	-0.323764	-0.117865	0.831307	-0.33962	-0.085158	0.845164	-0.330516	-0.275123	0.885354	-0.151283	-0.241312
3.1	-0.233641	1.010814	-0.178731	-0.267022	0.986787	-0.19764	-0.299614	1.026783	-0.217395	-0.30686	0.988558	-0.220816	-0.305729	0.948579	-0.221579	-0.291802	0.818899	-0.223462	-0.297334	0.721558	-0.216271	-0.348052	0.638085	-0.212203	-0.275076	0.898702	-0.285538	-0.260476	0.823597	-0.286057	-0.245566	0.748447	-0.285966	-0.201272	0.775658	-0.302506	-0.157624	0.80378	-0.319387	-0.114332	0.832268	-0.336432	-0.080639	0.845997	-0.332287	-0.281489	0.895882	-0.155646	-0.248259
3.136	-0.22902	0.999942	-0.173973	-0.262334	0.977784	-0.195175	-0.293033	1.019405	-0.214201	-0.301212	0.981601	-0.219653	-0.299813	0.941505	-0.22253	-0.285227	0.811742	-0.232095	-0.293077	0.71488	-0.218139	-0.345497	0.631408	-0.212155	-0.276129	0.896056	-0.290234	-0.260755	0.821269	-0.295284	-0.2449	0.746666	-0.299482	-0.198059	0.772547	-0.311819	-0.151277	0.798178	-0.324661	-0.104408	0.823887	-0.337886	-0.074852	0.844898	-0.331399	-0.27147	0.884027	-0.160874	-0.2417
3.168	-0.227431	1.000131	-0.166893	-0.258197	0.975602	-0.18923	-0.286352	1.015079	-0.215678	-0.293927	0.976841	-0.217987	-0.293831	0.937031	-0.220342	-0.283952	0.807422	-0.228425	-0.294674	0.711326	-0.216616	-0.346484	0.629508	-0.215093	-0.276778	0.892136	-0.286114	-0.259676	0.817842	-0.292177	-0.242337	0.743564	-0.297691	-0.196497	0.769881	-0.311721	-0.150625	0.796053	-0.325909	-0.104848	0.822075	-0.340193	-0.080168	0.847527	-0.330748	-0.27415	0.880259	-0.15667	-0.243173
3.2	-0.239259	1.010799	-0.177171	-0.269684	0.984726	-0.198192	-0.305715	1.022519	-0.216169	-0.30892	0.984035	-0.221955	-0.307603	0.944177	-0.222966	-0.292248	0.81487	-0.226481	-0.296714	0.718137	-0.218332	-0.346446	0.63603	-0.21405	-0.281105	0.897742	-0.285719	-0.266104	0.822879	-0.291289	-0.250725	0.747975	-0.296121	-0.204786	0.77387	-0.310529	-0.159323	0.800424	-0.325412	-0.114103	0.827318	-0.340897	-0.085523	0.848143	-0.331063	-0.27625	0.887895	-0.156183	-0.240203
3.236	-0.227779	1.007994	-0.168094	-0.257204	0.983598	-0.192328	-0.289104	1.023104	-0.213564	-0.293723	0.984852	-0.219951	-0.294771	0.944811	-0.221686	-0.288624	0.814474	-0.228067	-0.294837	0.717076	-0.218033	-0.345099	0.632146	-0.213003	-0.282378	0.902433	-0.281061	-0.265366	0.82864	-0.29169	-0.248087	0.755048	-0.301579	-0.201083	0.780019	-0.314856	-0.153639	0.804051	-0.328034	-0.105961	0.827675	-0.340777	-0.078573	0.850131	-0.330726	-0.275147	0.882929	-0.152733	-0.24029
3.268	-0.227574	1.004716	-0.163075	-0.257341	0.982351	-0.188813	-0.284448	1.023975	-0.212877	-0.291894	0.986124	-0.218928	-0.294143	0.94623	-0.220574	-0.291732	0.815943	-0.226075	-0.297438	0.718271	-0.218136	-0.347434	0.633143	-0.211918	-0.281858	0.903228	-0.280481	-0.264905	0.829371	-0.291147	-0.247825	0.755683	-0.301303	-0.200503	0.780569	-0.313072	-0.153531	0.805796	-0.325634	-0.106759	0.831416	-0.338969	-0.079669	0.855184	-0.33181	-0.280737	0.886467	-0.151565	-0.245475
3.3	-0.229399	0.994505	-0.162444	-0.262191	0.976379	-0.187823	-0.277597	1.019744	-0.218355	-0.293325	0.984087	-0.220764	-0.295134	0.944218	-0.222269	-0.29146	0.81397	-0.2264	-0.294753	0.716348	-0.216248	-0.344327	0.631034	-0.208206	-0.27433	0.893948	-0.289919	-0.260266	0.818788	-0.291676	-0.245704	0.743996	-0.293135	-0.200663	0.772976	-0.306398	-0.155224	0.801069	-0.319485	-0.109391	0.82917	-0.332248	-0.080863	0.852669	-0.332549	-0.283857	0.89298	-0.160272	-0.244673
3.364	-0.229756	1.003476	-0.160652	-0.263901	0.980652	-0.179716	-0.280593	1.016253	-0.218481	-0.296651	0.981234	-0.212061	-0.297428	0.941407	-0.21586	-0.290207	0.811723	-0.228342	-0.298881	0.715298	-0.216142	-0.348661	0.631894	-0.218787	-0.278867	0.896373	-0.285329	-0.264887	0.821508	-0.292714	-0.250286	0.746765	-0.299133	-0.203611	0.773621	-0.310095	-0.156954	0.80032	-0.321226	-0.110067	0.827183	-0.332229	-0.080075	0.848683	-0.333003	-0.272727	0.882211	-0.156248	-0.237322
3.4	-0.23295	1.006528	-0.162504	-0.265722	0.982238	-0.182171	-0.284376	1.017608	-0.220245	-0.29845	0.981611	-0.21465	-0.297981	0.941639	-0.217835	-0.286573	0.811887	-0.228142	-0.296849	0.715146	-0.215621	-0.348462	0.631352	-0.216719	-0.276082	0.896124	-0.28637	-0.264292	0.820727	-0.292386	-0.252099	0.745475	-0.297622	-0.205219	0.771408	-0.309125	-0.158364	0.79739	-0.320477	-0.111469	0.823487	-0.331593	-0.082567	0.846196	-0.332513	-0.271315	0.884636	-0.156974	-0.235919
3.464	-0.228454	1.00324	-0.177402	-0.265545	0.981532	-0.191643	-0.288769	1.019441	-0.224396	-0.303635	0.983953	-0.217675	-0.30261	0.943973	-0.220745	-0.289101	0.814383	-0.23052	-0.293037	0.717174	-0.221911	-0.343778	0.634199	-0.215454	-0.275266	0.897479	-0.289556	-0.263941	0.821958	-0.29463	-0.252032	0.746462	-0.29906	-0.205085	0.773365	-0.309127	-0.158175	0.800002	-0.319818	-0.110964	0.826752	-0.330971	-0.082679	0.850596	-0.332004	-0.27422	0.88569	-0.157189	-0.240352
3.496	-0.23654	1.018848	-0.181478	-0.264326	0.989146	-0.201408	-0.288657	1.02064	-0.239677	-0.296178	0.98271	-0.234194	-0.297969	0.942727	-0.23202	-0.293722	0.812522	-0.22432	-0.299377	0.71522	-0.220414	-0.348357	0.631827	-0.228041	-0.278943	0.893652	-0.286199	-0.265177	0.818561	-0.292045	-0.251004	0.743478	-0.297796	-0.204892	0.771431	-0.308498	-0.158939	0.79945	-0.319504	-0.11277	0.827714	-0.33057	-0.084717	0.851766	-0.330049	-0.284864	0.887622	-0.154141	-0.247289
3.564	-0.232616	0.999072	-0.180568	-0.263803	0.97785	-0.205603	-0.292245	1.020406	-0.226279	-0.300068	0.982851	-0.233656	-0.300027	0.942863	-0.231562	-0.28998	0.812884	-0.224695	-0.298038	0.715367	-0.218717	-0.349389	0.631824	-0.21022	-0.282975	0.88924	-0.293016	-0.262326	0.815687	-0.289101	-0.241252	0.74238	-0.284595	-0.198619	0.772296	-0.301988	-0.155773	0.801851	-0.31934	-0.112773	0.831391	-0.336685	-0.084004	0.854201	-0.33373	-0.281023	0.895002	-0.163153	-0.243571
3.596	-0.230309	1.0056	-0.18555	-0.263026	0.982593	-0.206734	-0.29254	1.023539	-0.229181	-0.300899	0.985568	-0.232824	-0.300634	0.945596	-0.231668	-0.28991	0.815665	-0.227415	-0.294633	0.718133	-0.219038	-0.344906	0.633804	-0.211819	-0.281273	0.886687	-0.301622	-0.261027	0.813322	-0.293956	-0.240364	0.740187	-0.286138	-0.197496	0.771011	-0.30136	-0.154365	0.801607	-0.315954	-0.111102	0.832258	-0.330287	-0.079305	0.850758	-0.332099	-0.286668	0.902979	-0.172666	-0.249577
3.664	-0.237819	0.990351	-0.167148	-0.264418	0.970505	-0.197952	-0.281292	1.013929	-0.227691	-0.291843	0.976952	-0.234523	-0.29268	0.936905	-0.235444	-0.285658	0.806457	-0.237301	-0.297841	0.709637	-0.226277	-0.350605	0.627026	-0.213782	-0.270681	0.892232	-0.293184	-0.255862	0.817237	-0.295387	-0.240627	0.742685	-0.296248	-0.195723	0.771502	-0.309319	-0.150642	0.79978	-0.322806	-0.105408	0.828154	-0.336313	-0.081827	0.856059	-0.331448	-0.283772	0.878324	-0.164307	-0.247143
3.696	-0.236987	0.99034	-0.177265	-0.266127	0.970804	-0.205858	-0.285878	1.014508	-0.233026	-0.296711	0.977559	-0.239549	-0.296934	0.937463	-0.239402	-0.287903	0.807115	-0.238638	-0.295151	0.710306	-0.222639	-0.346604	0.625914	-0.212592	-0.28114	0.891747	-0.29696	-0.263379	0.817397	-0.299817	-0.245198	0.743408	-0.301307	-0.199615	0.772399	-0.311462	-0.153794	0.800648	-0.322226	-0.107841	0.828807	-0.333583	-0.084526	0.857339	-0.332643	-0.288267	0.881757	-0.167541	-0.254291
3.732	-0.234216	0.995573	-0.173892	-0.261095	0.974785	-0.20379	-0.285263	1.017558	-0.228349	-0.292098	0.980126	-0.237131	-0.295522	0.939978	-0.237606	-0.296886	0.808876	-0.23874	-0.302033	0.712625	-0.219021	-0.350538	0.626275	-0.209315	-0.28346	0.889109	-0.301192	-0.263821	0.815101	-0.299525	-0.243978	0.741258	-0.296584	-0.199565	0.771543	-0.307405	-0.155145	0.801726	-0.318527	-0.110647	0.83201	-0.330022	-0.082904	0.856245	-0.331384	-0.282973	0.885366	-0.171184	-0.247433
3.764	-0.234039	0.994313	-0.173008	-0.25907	0.973	-0.204127	-0.280474	1.015591	-0.232061	-0.287496	0.978013	-0.240026	-0.2911	0.938161	-0.240529	-0.29313	0.807616	-0.240813	-0.302515	0.712438	-0.219335	-0.352168	0.627954	-0.211762	-0.271892	0.894082	-0.293403	-0.26063	0.818712	-0.300535	-0.248967	0.74352	-0.306896	-0.203169	0.773461	-0.313487	-0.157236	0.802841	-0.320587	-0.111039	0.832327	-0.32811	-0.0796	0.851517	-0.33143	-0.289661	0.878467	-0.165568	-0.25276
3.8	-0.243829	1.010209	-0.173057	-0.265853	0.98265	-0.201488	-0.291561	1.018801	-0.234473	-0.294236	0.97999	-0.237938	-0.296784	0.939915	-0.238343	-0.29486	0.809188	-0.23922	-0.30087	0.713044	-0.220307	-0.350237	0.628069	-0.212144	-0.277915	0.895188	-0.293546	-0.264395	0.820267	-0.301346	-0.250513	0.745519	-0.307967	-0.203393	0.773208	-0.313083	-0.156344	0.800685	-0.319318	-0.109256	0.828305	-0.326291	-0.079416	0.849542	-0.330337	-0.28266	0.879142	-0.164623	-0.246096
3.832	-0.237787	1.006404	-0.185851	-0.263367	0.981181	-0.213433	-0.293276	1.019796	-0.2393	-0.296306	0.981405	-0.245823	-0.295527	0.941361	-0.243909	-0.283039	0.811384	-0.23819	-0.294276	0.715323	-0.22231	-0.346766	0.632586	-0.21849	-0.283124	0.893363	-0.301182	-0.265879	0.818851	-0.303396	-0.248431	0.744634	-0.305149	-0.202912	0.77464	-0.311557	-0.15704	0.803697	-0.318827	-0.111089	0.832404	-0.326311	-0.0783	0.84801	-0.332162	-0.273515	0.889012	-0.171567	-0.241249
3.868	-0.235576	0.999794	-0.180067	-0.261388	0.978402	-0.210479	-0.275859	1.020186	-0.243769	-0.287033	0.98306	-0.248384	-0.290316	0.943496	-0.245249	-0.291386	0.813802	-0.234491	-0.29945	0.71761	-0.220358	-0.349517	0.634785	-0.221531	-0.277801	0.888276	-0.305263	-0.26188	0.813371	-0.304352	-0.245933	0.738688	-0.303487	-0.20096	0.769179	-0.310631	-0.155966	0.799515	-0.317914	-0.111014	0.829895	-0.325343	-0.079149	0.846868	-0.332136	-0.286421	0.898282	-0.17592	-0.243798
3.9	-0.236173	0.990057	-0.173432	-0.265484	0.97015	-0.201625	-0.283518	1.013359	-0.231252	-0.295449	0.976517	-0.236257	-0.294597	0.936528	-0.237439	-0.282072	0.806475	-0.239831	-0.290098	0.71059	-0.221889	-0.343375	0.629555	-0.211259	-0.266481	0.892863	-0.295166	-0.256842	0.817051	-0.300314	-0.246853	0.741484	-0.30501	-0.201316	0.771725	-0.311024	-0.155731	0.801396	-0.318189	-0.11007	0.831002	-0.325756	-0.078372	0.848736	-0.331803	-0.28358	0.878966	-0.167034	-0.238874
3.936	-0.242238	0.997169	-0.16554	-0.268379	0.975137	-0.195211	-0.279664	1.015367	-0.231669	-0.292739	0.978664	-0.234096	-0.292994	0.938928	-0.235249	-0.284443	0.809102	-0.237203	-0.29257	0.712959	-0.220162	-0.344904	0.630663	-0.213357	-0.276034	0.888869	-0.30405	-0.261372	0.813858	-0.30555	-0.246393	0.73931	-0.306583	-0.202056	0.771613	-0.312133	-0.157302	0.802686	-0.319122	-0.112354	0.833566	-0.326509	-0.082176	0.853867	-0.332632	-0.297966	0.891603	-0.175945	-0.249244
3.968	-0.23571	0.996694	-0.169243	-0.261865	0.976391	-0.200107	-0.280268	1.019665	-0.229104	-0.289668	0.98246	-0.236329	-0.292153	0.942574	-0.236292	-0.290538	0.812191	-0.235142	-0.296823	0.716084	-0.217066	-0.347502	0.632453	-0.211154	-0.282912	0.889728	-0.303328	-0.263532	0.81565	-0.305383	-0.244074	0.741898	-0.306925	-0.199771	0.773354	-0.313177	-0.155413	0.804554	-0.319982	-0.111227	0.835634	-0.326967	-0.080398	0.854793	-0.332019	-0.294887	0.894535	-0.173973	-0.247146
4	-0.241954	1.018533	-0.189903	-0.266334	0.987128	-0.211621	-0.294911	1.017869	-0.247403	-0.297755	0.979026	-0.244525	-0.297304	0.938839	-0.242465	-0.285698	0.808695	-0.234818	-0.29295	0.711052	-0.224417	-0.344647	0.627064	-0.212739	-0.276003	0.889625	-0.298275	-0.257424	0.8154	-0.297884	-0.2387	0.741377	-0.297194	-0.196135	0.774206	-0.307803	-0.153586	0.80695	-0.318402	-0.11112	0.839727	-0.328784	-0.078735	0.856558	-0.332541	-0.284892	0.887513	-0.168594	-0.238432
4.036	-0.227163	1.000763	-0.175922	-0.25284	0.976359	-0.204083	-0.278849	1.016136	-0.232223	-0.283886	0.977829	-0.237868	-0.287259	0.938088	-0.23839	-0.288575	0.807843	-0.239512	-0.298567	0.712335	-0.222708	-0.348955	0.62957	-0.217283	-0.272555	0.893025	-0.29491	-0.257296	0.818299	-0.301403	-0.241638	0.743563	-0.307277	-0.197879	0.775443	-0.314752	-0.154536	0.807844	-0.322475	-0.111461	0.840446	-0.330463	-0.08035	0.859737	-0.332055	-0.281859	0.879736	-0.165906	-0.23499
4.068	-0.240902	1.002484	-0.174465	-0.261356	0.978849	-0.207199	-0.284833	1.019448	-0.236847	-0.287462	0.981361	-0.24508	-0.289549	0.941778	-0.24239	-0.286718	0.812143	-0.232217	-0.297467	0.715468	-0.222016	-0.350409	0.633721	-0.214255	-0.26806	0.890593	-0.297844	-0.256218	0.815118	-0.301153	-0.244045	0.739901	-0.304092	-0.199247	0.770876	-0.312469	-0.154273	0.801205	-0.321368	-0.109092	0.831586	-0.330759	-0.079196	0.852977	-0.334377	-0.288275	0.894929	-0.169498	-0.240786
4.1	-0.238238	0.988964	-0.160815	-0.262793	0.97372	-0.195695	-0.273586	1.020454	-0.223244	-0.285885	0.985054	-0.2343	-0.288176	0.945045	-0.235824	-0.285848	0.814456	-0.238647	-0.294073	0.717892	-0.222578	-0.345568	0.633831	-0.213595	-0.266888	0.896835	-0.297233	-0.257439	0.820886	-0.297342	-0.247617	0.745203	-0.296672	-0.202008	0.77398	-0.307995	-0.15611	0.802	-0.319417	-0.109847	0.830016	-0.330737	-0.08105	0.853032	-0.33355	-0.288952	0.890179	-0.169292	-0.242523
4.164	-0.245065	0.990714	-0.152876	-0.264307	0.976973	-0.191483	-0.27034	1.024785	-0.218536	-0.28122	0.989957	-0.232447	-0.285479	0.950192	-0.23309	-0.28969	0.819768	-0.233548	-0.295866	0.723519	-0.21958	-0.343781	0.6395	-0.224424	-0.265417	0.89269	-0.302758	-0.25122	0.817686	-0.296787	-0.236861	0.742631	-0.290142	-0.192813	0.77138	-0.304793	-0.148887	0.80042	-0.319468	-0.104927	0.829528	-0.33364	-0.078428	0.854848	-0.331836	-0.283855	0.902157	-0.169935	-0.234458
4.2	-0.240143	0.998807	-0.164762	-0.26091	0.979172	-0.199872	-0.282917	1.022955	-0.225571	-0.286569	0.985994	-0.237627	-0.289402	0.946194	-0.238102	-0.288896	0.81591	-0.237703	-0.296971	0.720338	-0.222827	-0.347689	0.639036	-0.221034	-0.267676	0.89385	-0.300211	-0.252485	0.818879	-0.296479	-0.237074	0.743754	-0.292112	-0.192633	0.772235	-0.305826	-0.148591	0.801347	-0.319845	-0.104754	0.830546	-0.334066	-0.079814	0.857397	-0.33306	-0.291637	0.895385	-0.17245	-0.245249
4.264	-0.250347	0.994446	-0.166015	-0.265155	0.977903	-0.205464	-0.276236	1.024335	-0.23343	-0.281241	0.988237	-0.247435	-0.284232	0.948524	-0.245325	-0.284611	0.818522	-0.236127	-0.293613	0.722162	-0.22366	-0.345542	0.640305	-0.222908	-0.259606	0.898467	-0.296057	-0.250645	0.822514	-0.292095	-0.241163	0.746895	-0.287296	-0.195478	0.77322	-0.302549	-0.149379	0.798733	-0.317651	-0.103113	0.824016	-0.332455	-0.082205	0.854254	-0.333154	-0.292974	0.896597	-0.170425	-0.24457
4.296	-0.249678	0.982655	-0.159023	-0.265182	0.972906	-0.200409	-0.280817	1.022839	-0.218242	-0.283903	0.989847	-0.238854	-0.285811	0.950028	-0.238632	-0.282902	0.819784	-0.235778	-0.293214	0.723348	-0.223934	-0.345966	0.641468	-0.221808	-0.25704	0.900187	-0.294825	-0.251064	0.823853	-0.291957	-0.244706	0.747814	-0.2884	-0.197686	0.772414	-0.302838	-0.150301	0.796191	-0.316983	-0.10269	0.819778	-0.330933	-0.084891	0.851848	-0.334227	-0.293245	0.898095	-0.169983	-0.244365
4.364	-0.272756	0.9791	-0.150113	-0.280891	0.971902	-0.19406	-0.276802	1.023044	-0.214426	-0.284838	0.991233	-0.235536	-0.28711	0.951453	-0.23764	-0.285443	0.821222	-0.241707	-0.293891	0.725304	-0.225334	-0.346031	0.643196	-0.217044	-0.248562	0.900889	-0.294195	-0.247961	0.824342	-0.291098	-0.246509	0.74806	-0.285953	-0.2001	0.772849	-0.301231	-0.153272	0.796805	-0.316649	-0.106026	0.820527	-0.331293	-0.084897	0.850669	-0.331919	-0.294067	0.896286	-0.172508	-0.247536
4.396	-0.265845	0.993682	-0.174647	-0.278042	0.981174	-0.216405	-0.284894	1.030162	-0.241087	-0.290181	0.995623	-0.258476	-0.292258	0.956072	-0.253473	-0.290259	0.827077	-0.233511	-0.295128	0.729716	-0.225479	-0.346461	0.646548	-0.218729	-0.252248	0.90513	-0.289663	-0.251869	0.828801	-0.280965	-0.250394	0.753013	-0.271057	-0.206221	0.778552	-0.292076	-0.161602	0.80342	-0.312537	-0.116394	0.828447	-0.332317	-0.08841	0.852595	-0.330886	-0.307156	0.90748	-0.171849	-0.259189
4.464	-0.276925	1.000185	-0.146405	-0.281383	0.981294	-0.187297	-0.27949	1.025712	-0.220083	-0.283737	0.988969	-0.232555	-0.287079	0.949274	-0.234409	-0.288942	0.819012	-0.236832	-0.296416	0.722558	-0.224026	-0.348742	0.641044	-0.218899	-0.250154	0.895682	-0.292923	-0.248637	0.819414	-0.28295	-0.245964	0.743686	-0.271224	-0.202206	0.768913	-0.292032	-0.158267	0.793654	-0.313418	-0.113877	0.818431	-0.333928	-0.090761	0.847003	-0.332638	-0.300157	0.898219	-0.172942	-0.253433
4.496	-0.281508	1.008295	-0.152446	-0.278484	0.986137	-0.191816	-0.28433	1.027344	-0.228154	-0.279149	0.989846	-0.237753	-0.283345	0.950136	-0.238588	-0.287918	0.819871	-0.238022	-0.295218	0.723103	-0.221898	-0.347146	0.638388	-0.216463	-0.255234	0.901199	-0.293139	-0.252836	0.824925	-0.285384	-0.249331	0.749565	-0.274915	-0.204553	0.774397	-0.294871	-0.158905	0.79783	-0.314635	-0.113136	0.821252	-0.333769	-0.096145	0.853773	-0.330747	-0.297711	0.895686	-0.170248	-0.252528
4.532	-0.280482	0.984314	-0.146039	-0.280949	0.973689	-0.190045	-0.278897	1.023674	-0.213487	-0.28033	0.989978	-0.233129	-0.285067	0.950344	-0.234091	-0.291465	0.8201	-0.23436	-0.295898	0.723417	-0.217463	-0.347106	0.638795	-0.212121	-0.24822	0.899653	-0.283062	-0.247418	0.823075	-0.28059	-0.245298	0.746926	-0.275244	-0.200581	0.771394	-0.294649	-0.155488	0.795158	-0.314427	-0.110474	0.818625	-0.334505	-0.093505	0.851135	-0.332692	-0.290402	0.891721	-0.16033	-0.238275
4.564	-0.282149	0.988585	-0.146645	-0.285338	0.976869	-0.190261	-0.280196	1.025943	-0.215311	-0.285199	0.991976	-0.233889	-0.287823	0.952184	-0.23405	-0.287161	0.821896	-0.23138	-0.296915	0.724371	-0.223632	-0.348604	0.639974	-0.223338	-0.244493	0.899975	-0.285985	-0.248491	0.823607	-0.280602	-0.251526	0.747827	-0.273938	-0.206922	0.773812	-0.293968	-0.161713	0.798372	-0.313532	-0.116142	0.822818	-0.332972	-0.093071	0.851555	-0.330413	-0.287865	0.899891	-0.163407	-0.235872
4.6	-0.286839	0.994334	-0.149669	-0.282028	0.979432	-0.192145	-0.268641	1.025938	-0.218833	-0.272151	0.990938	-0.235762	-0.277644	0.95137	-0.235038	-0.286838	0.821376	-0.229402	-0.294245	0.723839	-0.217926	-0.344547	0.638007	-0.222093	-0.247812	0.895968	-0.288816	-0.251103	0.819884	-0.279033	-0.252945	0.74452	-0.267089	-0.208552	0.768297	-0.28969	-0.163711	0.790654	-0.312458	-0.118788	0.813435	-0.335264	-0.095716	0.84223	-0.333181	-0.290798	0.902488	-0.166302	-0.241072
4.632	-0.288724	0.986602	-0.149844	-0.287371	0.972285	-0.192769	-0.277232	1.019724	-0.219808	-0.281518	0.984862	-0.236811	-0.284961	0.945395	-0.23582	-0.287	0.815582	-0.230392	-0.298914	0.718334	-0.221438	-0.348668	0.632855	-0.211378	-0.2529	0.895237	-0.288385	-0.253855	0.818936	-0.281329	-0.253416	0.743488	-0.272146	-0.208994	0.768397	-0.29405	-0.163678	0.791556	-0.315317	-0.117882	0.814954	-0.33656	-0.097286	0.845646	-0.334141	-0.283731	0.893783	-0.162102	-0.236828
4.668	-0.283582	0.993669	-0.147915	-0.279144	0.978143	-0.190214	-0.272983	1.02521	-0.218753	-0.272992	0.989529	-0.234603	-0.278568	0.950113	-0.233136	-0.287587	0.820344	-0.225515	-0.295934	0.722794	-0.221412	-0.348097	0.639353	-0.218476	-0.24925	0.895088	-0.285273	-0.252465	0.818845	-0.278507	-0.254357	0.743055	-0.26991	-0.210642	0.768883	-0.291742	-0.166104	0.79347	-0.31301	-0.121138	0.818006	-0.3342	-0.096458	0.845412	-0.33135	-0.285438	0.900639	-0.160534	-0.237245
4.7	-0.285771	0.994448	-0.154327	-0.277961	0.981654	-0.19704	-0.272114	1.030526	-0.222328	-0.269503	0.995884	-0.240104	-0.274866	0.956439	-0.238843	-0.28361	0.82671	-0.231394	-0.290334	0.729802	-0.217451	-0.341976	0.645816	-0.219751	-0.241094	0.903444	-0.285692	-0.248428	0.827433	-0.278912	-0.254529	0.751833	-0.27035	-0.208042	0.772406	-0.292044	-0.161434	0.792019	-0.314281	-0.114866	0.812693	-0.3359	-0.092122	0.841615	-0.332066	-0.289157	0.904406	-0.16478	-0.238517
4.736	-0.289558	0.984026	-0.147536	-0.285952	0.970026	-0.190433	-0.285623	1.018194	-0.217632	-0.283207	0.983077	-0.234467	-0.286755	0.943509	-0.236114	-0.289646	0.813416	-0.237993	-0.30165	0.717209	-0.225624	-0.353744	0.634818	-0.224847	-0.246407	0.89145	-0.290111	-0.247177	0.815197	-0.281155	-0.24703	0.739604	-0.270629	-0.203514	0.766156	-0.291305	-0.160018	0.791218	-0.313534	-0.117052	0.816319	-0.337252	-0.095778	0.845823	-0.331699	-0.301231	0.891213	-0.172235	-0.253573
4.768	-0.288503	0.985514	-0.144955	-0.280182	0.969757	-0.186562	-0.283162	1.016175	-0.216561	-0.275629	0.980704	-0.231001	-0.280311	0.941361	-0.234495	-0.286229	0.81167	-0.242768	-0.298921	0.716708	-0.222094	-0.349913	0.632896	-0.217588	-0.249387	0.897763	-0.28832	-0.252171	0.822005	-0.299238	-0.254512	0.746579	-0.309579	-0.20589	0.771773	-0.31655	-0.157052	0.795812	-0.323685	-0.108007	0.81972	-0.330901	-0.086266	0.849498	-0.3311	-0.297171	0.882503	-0.168382	-0.253457
4.8	-0.292726	0.991309	-0.149762	-0.285764	0.972498	-0.190346	-0.286643	1.016947	-0.223258	-0.281185	0.980252	-0.235459	-0.2841	0.940606	-0.237459	-0.284806	0.810481	-0.239877	-0.296141	0.71437	-0.223416	-0.348786	0.631839	-0.21369	-0.241772	0.892166	-0.287574	-0.249912	0.817666	-0.302857	-0.257393	0.743305	-0.317522	-0.208577	0.768981	-0.321162	-0.159702	0.793742	-0.324832	-0.110574	0.818479	-0.328316	-0.090892	0.849435	-0.332183	-0.299339	0.886643	-0.171146	-0.257552
4.868	-0.293969	0.9901	-0.150249	-0.288002	0.970905	-0.190819	-0.285798	1.015291	-0.223641	-0.282683	0.978331	-0.235849	-0.285169	0.938631	-0.237967	-0.284429	0.80853	-0.241143	-0.294849	0.713031	-0.221554	-0.346429	0.629506	-0.214418	-0.247313	0.893185	-0.289339	-0.252382	0.818346	-0.304312	-0.257116	0.743763	-0.318696	-0.208071	0.769374	-0.321524	-0.15889	0.79405	-0.325009	-0.110046	0.819298	-0.328056	-0.089326	0.849448	-0.332608	-0.298135	0.881689	-0.170154	-0.255552
4.9	-0.297432	0.994018	-0.162244	-0.287165	0.974335	-0.201692	-0.285805	1.018025	-0.235682	-0.279127	0.981125	-0.246515	-0.282647	0.941578	-0.245024	-0.284913	0.811734	-0.237239	-0.297491	0.71613	-0.22032	-0.349253	0.633047	-0.218695	-0.254936	0.895186	-0.291833	-0.254254	0.820472	-0.308331	-0.253082	0.746052	-0.324373	-0.205453	0.773932	-0.325835	-0.157902	0.80139	-0.327611	-0.110143	0.829195	-0.329613	-0.08992	0.859839	-0.333659	-0.298888	0.888617	-0.169661	-0.250327
4.964	-0.295156	0.984127	-0.149414	-0.28672	0.970539	-0.19176	-0.290441	1.018336	-0.219498	-0.282444	0.983735	-0.235658	-0.284649	0.944118	-0.237099	-0.282956	0.814104	-0.238262	-0.294645	0.718397	-0.222107	-0.347755	0.636756	-0.21469	-0.244375	0.896912	-0.287658	-0.250253	0.823863	-0.309592	-0.255492	0.750924	-0.330878	-0.205954	0.775361	-0.329814	-0.156434	0.79912	-0.329731	-0.106743	0.823122	-0.330682	-0.087112	0.854221	-0.333991	-0.296811	0.889631	-0.168925	-0.249412
5	-0.297754	0.99981	-0.157987	-0.290515	0.981838	-0.198901	-0.281802	1.027109	-0.229515	-0.281136	0.990575	-0.243266	-0.283947	0.950808	-0.24325	-0.284192	0.820569	-0.239588	-0.293579	0.724668	-0.222617	-0.34397	0.640874	-0.223257	-0.249487	0.900396	-0.295375	-0.252151	0.825955	-0.313066	-0.254393	0.751598	-0.330325	-0.204833	0.775417	-0.328726	-0.154902	0.798049	-0.327394	-0.104877	0.820647	-0.325992	-0.086586	0.85175	-0.333276	-0.296812	0.89936	-0.17426	-0.249162
5.064	-0.291238	0.977695	-0.150232	-0.285392	0.966225	-0.193634	-0.288259	1.015618	-0.218534	-0.282556	0.981712	-0.236985	-0.285099	0.942049	-0.238174	-0.284476	0.811897	-0.238554	-0.294471	0.716432	-0.218773	-0.346446	0.633358	-0.21216	-0.242519	0.894785	-0.285261	-0.248971	0.821139	-0.304957	-0.254723	0.747691	-0.324343	-0.205987	0.77386	-0.323003	-0.157459	0.799634	-0.323721	-0.108721	0.825558	-0.324817	-0.08711	0.854554	-0.332293	-0.293313	0.885145	-0.165971	-0.25039
5.096	-0.290264	0.977955	-0.150843	-0.285103	0.96617	-0.194246	-0.28609	1.015561	-0.21919	-0.281865	0.98141	-0.237586	-0.284814	0.94178	-0.239152	-0.285507	0.811672	-0.240871	-0.295686	0.716724	-0.220855	-0.347953	0.635211	-0.213891	-0.243002	0.893887	-0.287002	-0.249376	0.820964	-0.309557	-0.255287	0.748083	-0.33161	-0.206612	0.773834	-0.328857	-0.158085	0.799426	-0.326754	-0.10941	0.825384	-0.325191	-0.087617	0.854443	-0.331801	-0.294472	0.884148	-0.168019	-0.253167
5.164	-0.292076	0.995437	-0.148615	-0.286259	0.974592	-0.188364	-0.284482	1.017603	-0.223017	-0.281271	0.980191	-0.233664	-0.284121	0.940551	-0.235256	-0.284191	0.810485	-0.237689	-0.29821	0.71575	-0.21947	-0.350996	0.634614	-0.214313	-0.246192	0.893771	-0.285635	-0.251302	0.821093	-0.309294	-0.25568	0.748287	-0.332193	-0.206241	0.772831	-0.32979	-0.157338	0.797903	-0.328189	-0.108224	0.824031	-0.327534	-0.090076	0.855844	-0.333266	-0.284789	0.881554	-0.162097	-0.24292
5.196	-0.29399	0.987495	-0.146228	-0.287983	0.972544	-0.188527	-0.287121	1.020091	-0.216821	-0.28327	0.984631	-0.232625	-0.284911	0.945025	-0.235016	-0.281536	0.815126	-0.23911	-0.294391	0.720161	-0.221218	-0.347401	0.639235	-0.215891	-0.242555	0.899211	-0.285593	-0.25079	0.825674	-0.305287	-0.258542	0.752182	-0.324635	-0.208258	0.774715	-0.326349	-0.158206	0.797128	-0.328391	-0.107976	0.819886	-0.330568	-0.090354	0.85227	-0.33228	-0.297708	0.888694	-0.168166	-0.251922
5.264	-0.291788	0.989177	-0.145219	-0.286754	0.973107	-0.187246	-0.284242	1.019814	-0.216612	-0.281968	0.983872	-0.231714	-0.283304	0.944059	-0.234507	-0.278781	0.813878	-0.240011	-0.293707	0.718739	-0.222428	-0.347579	0.637196	-0.2222	-0.241651	0.899174	-0.285501	-0.249793	0.824957	-0.302465	-0.257391	0.750827	-0.318936	-0.206754	0.772599	-0.320523	-0.156098	0.79357	-0.322177	-0.105271	0.814485	-0.323976	-0.085254	0.844628	-0.33094	-0.292694	0.884843	-0.166799	-0.250258
5.296	-0.286623	1.000176	-0.153514	-0.283702	0.979585	-0.193734	-0.289218	1.022498	-0.228303	-0.284289	0.985385	-0.239348	-0.287442	0.945811	-0.239413	-0.288586	0.815826	-0.236316	-0.294084	0.718667	-0.223687	-0.346809	0.636435	-0.216254	-0.247195	0.895608	-0.289409	-0.252511	0.821062	-0.305773	-0.257024	0.746785	-0.321635	-0.207939	0.772551	-0.321071	-0.15875	0.797077	-0.321239	-0.109269	0.821642	-0.322091	-0.08536	0.848506	-0.330741	-0.294978	0.893965	-0.168489	-0.250194
5.332	-0.285019	0.999164	-0.146781	-0.281167	0.980043	-0.187617	-0.287123	1.024052	-0.220674	-0.281297	0.987455	-0.23288	-0.283702	0.947972	-0.235093	-0.282835	0.818191	-0.238937	-0.294086	0.72232	-0.222964	-0.347271	0.640552	-0.215255	-0.245388	0.904953	-0.284541	-0.254247	0.830837	-0.301091	-0.262368	0.75692	-0.316703	-0.210726	0.777067	-0.319946	-0.158931	0.795877	-0.323511	-0.107489	0.815168	-0.325072	-0.084733	0.843646	-0.330312	-0.293867	0.889612	-0.164866	-0.249006
5.364	-0.269472	1.002569	-0.148843	-0.274229	0.982385	-0.189088	-0.282026	1.025597	-0.222265	-0.28145	0.988385	-0.23408	-0.284075	0.948407	-0.235631	-0.283626	0.817845	-0.237209	-0.294693	0.722344	-0.219608	-0.347011	0.640021	-0.214844	-0.248378	0.902303	-0.283681	-0.254011	0.827198	-0.297705	-0.258959	0.752016	-0.311018	-0.208673	0.77445	-0.315343	-0.158582	0.796412	-0.320849	-0.108284	0.818609	-0.326872	-0.084901	0.847067	-0.33031	-0.296141	0.887932	-0.163625	-0.252058
5.4	-0.271067	1.020751	-0.162108	-0.277762	0.993234	-0.197437	-0.275843	1.028751	-0.239661	-0.281788	0.990324	-0.243282	-0.285753	0.950512	-0.241838	-0.28912	0.820267	-0.234373	-0.294488	0.723287	-0.222506	-0.345046	0.639439	-0.220653	-0.25777	0.903131	-0.286651	-0.255978	0.828144	-0.301962	-0.253708	0.753111	-0.316874	-0.204699	0.777595	-0.320247	-0.15601	0.802508	-0.324065	-0.107313	0.827892	-0.328339	-0.084263	0.856037	-0.334274	-0.2889	0.892519	-0.160643	-0.243733
5.432	-0.267054	1.025995	-0.162469	-0.273629	0.995401	-0.195203	-0.286686	1.027814	-0.238064	-0.284746	0.988831	-0.239453	-0.287343	0.949024	-0.237738	-0.286163	0.818999	-0.22973	-0.293805	0.722385	-0.220028	-0.345146	0.640621	-0.216618	-0.257242	0.899723	-0.286701	-0.253811	0.82427	-0.29928	-0.250087	0.748784	-0.311592	-0.202281	0.775117	-0.317705	-0.154474	0.801413	-0.32335	-0.106631	0.827996	-0.329558	-0.082015	0.855199	-0.333398	-0.286312	0.894659	-0.159813	-0.241401
5.468	-0.256057	1.025096	-0.15795	-0.265525	0.992814	-0.18822	-0.286605	1.022942	-0.22962	-0.282564	0.984101	-0.229833	-0.285401	0.94463	-0.23206	-0.285062	0.814871	-0.237512	-0.296904	0.72028	-0.218919	-0.3483	0.639145	-0.218315	-0.261634	0.900945	-0.289709	-0.25722	0.824892	-0.297559	-0.252369	0.748809	-0.304801	-0.204244	0.773692	-0.313189	-0.15662	0.799506	-0.321607	-0.108946	0.82598	-0.329766	-0.081358	0.850406	-0.330752	-0.285781	0.887065	-0.162723	-0.243393
5.5	-0.259825	1.032089	-0.161143	-0.2566	0.995223	-0.187192	-0.28424	1.011719	-0.232122	-0.267571	0.976735	-0.227401	-0.27436	0.937831	-0.230025	-0.285967	0.808806	-0.237801	-0.294393	0.713754	-0.220014	-0.345925	0.633213	-0.21828	-0.26454	0.898306	-0.285263	-0.259966	0.823018	-0.298397	-0.254859	0.747735	-0.310797	-0.206583	0.77363	-0.3157	-0.158367	0.799165	-0.321458	-0.110002	0.824741	-0.327503	-0.08143	0.847649	-0.331945	-0.279349	0.875428	-0.158148	-0.241074
5.536	-0.263851	1.024751	-0.171484	-0.262273	0.992981	-0.203689	-0.290953	1.017141	-0.244177	-0.274907	0.98161	-0.2463	-0.280566	0.94215	-0.244362	-0.288387	0.81231	-0.235347	-0.301859	0.716975	-0.219876	-0.353152	0.634691	-0.221448	-0.261228	0.897052	-0.287274	-0.256847	0.821531	-0.299186	-0.251568	0.745787	-0.308161	-0.20529	0.775009	-0.314044	-0.158846	0.803625	-0.32006	-0.112227	0.832214	-0.326236	-0.082242	0.852652	-0.332827	-0.280197	0.882453	-0.159469	-0.240473
5.568	-0.254459	1.02833	-0.161111	-0.253313	0.997057	-0.193804	-0.286989	1.019637	-0.231323	-0.268674	0.985424	-0.2353	-0.275012	0.946243	-0.233922	-0.285708	0.816808	-0.228348	-0.292601	0.719909	-0.219119	-0.344549	0.637922	-0.211602	-0.264417	0.901659	-0.283789	-0.259185	0.826239	-0.295875	-0.25361	0.750892	-0.307399	-0.205675	0.776444	-0.314581	-0.157835	0.802048	-0.321909	-0.110047	0.827746	-0.329289	-0.081076	0.850257	-0.331154	-0.283433	0.890633	-0.155629	-0.240973
5.6	-0.249052	1.031444	-0.16193	-0.248953	0.998214	-0.192657	-0.285057	1.017657	-0.229666	-0.26623	0.983594	-0.232556	-0.273608	0.94448	-0.232858	-0.287686	0.815145	-0.232372	-0.294467	0.718678	-0.218582	-0.345237	0.635671	-0.214451	-0.260378	0.899236	-0.286113	-0.258264	0.823609	-0.297945	-0.255892	0.748098	-0.309176	-0.208371	0.775168	-0.314393	-0.160864	0.80181	-0.320591	-0.11331	0.828415	-0.327065	-0.084638	0.851152	-0.331041	-0.28272	0.887635	-0.158534	-0.242572
5.636	-0.249836	1.025728	-0.161727	-0.254925	0.996022	-0.195509	-0.29587	1.019276	-0.224427	-0.278267	0.985721	-0.23382	-0.282449	0.946035	-0.235052	-0.286345	0.815797	-0.236526	-0.294071	0.719182	-0.22452	-0.346384	0.637696	-0.214687	-0.261798	0.901413	-0.288299	-0.258755	0.825912	-0.300552	-0.25513	0.750342	-0.312191	-0.206569	0.775807	-0.316501	-0.1581	0.801099	-0.321228	-0.109481	0.826544	-0.32634	-0.081826	0.850514	-0.331088	-0.295275	0.888829	-0.163167	-0.258784
5.668	-0.235887	1.013437	-0.165424	-0.248321	0.988254	-0.200918	-0.291169	1.017392	-0.220337	-0.277892	0.984148	-0.235886	-0.282791	0.944662	-0.236018	-0.289111	0.814713	-0.234116	-0.298164	0.718791	-0.219598	-0.34859	0.636424	-0.215366	-0.268532	0.897091	-0.292769	-0.261823	0.821587	-0.303906	-0.254651	0.746147	-0.314419	-0.207522	0.774065	-0.318647	-0.160282	0.801582	-0.32297	-0.112988	0.829121	-0.327689	-0.085706	0.852992	-0.334214	-0.299587	0.892767	-0.166457	-0.261822
5.7	-0.234635	1.011969	-0.166108	-0.249916	0.986828	-0.200484	-0.295561	1.014554	-0.214559	-0.282854	0.982053	-0.232021	-0.287248	0.942465	-0.233375	-0.292109	0.812317	-0.235673	-0.300524	0.715628	-0.226232	-0.351632	0.633933	-0.215018	-0.266184	0.896012	-0.289916	-0.260109	0.820381	-0.300238	-0.253707	0.744746	-0.310144	-0.206671	0.772764	-0.314588	-0.159593	0.800444	-0.319748	-0.11243	0.828134	-0.325491	-0.083182	0.849943	-0.330767	-0.299331	0.887324	-0.16438	-0.261805
5.764	-0.236166	1.021449	-0.167985	-0.25485	0.992422	-0.197296	-0.298234	1.021297	-0.215328	-0.289168	0.985196	-0.227179	-0.291992	0.945267	-0.229261	-0.291476	0.814827	-0.233653	-0.29689	0.717871	-0.220972	-0.346401	0.633665	-0.210849	-0.269196	0.897561	-0.290467	-0.262302	0.82199	-0.300547	-0.254956	0.746457	-0.310235	-0.207362	0.773642	-0.314263	-0.159966	0.800638	-0.319929	-0.112493	0.827613	-0.325943	-0.083198	0.849248	-0.331482	-0.299352	0.890632	-0.164041	-0.261997
5.8	-0.230884	1.02279	-0.161668	-0.25118	0.991038	-0.186758	-0.28311	1.021921	-0.219639	-0.281154	0.982917	-0.220689	-0.286042	0.943427	-0.223658	-0.292172	0.813572	-0.231781	-0.299208	0.717169	-0.217795	-0.349091	0.633635	-0.213727	-0.271716	0.896733	-0.289264	-0.262276	0.821533	-0.300007	-0.252351	0.746431	-0.310383	-0.204943	0.773939	-0.314532	-0.157771	0.801328	-0.320321	-0.110508	0.828769	-0.326372	-0.081254	0.85056	-0.331594	-0.291637	0.888893	-0.160958	-0.25534
5.864	-0.231691	1.017165	-0.188522	-0.261239	0.989312	-0.208554	-0.301121	1.024482	-0.223474	-0.301769	0.986014	-0.230193	-0.301984	0.946038	-0.23119	-0.292897	0.815982	-0.232515	-0.299985	0.719121	-0.221351	-0.350466	0.635825	-0.217267	-0.273876	0.897254	-0.292643	-0.263897	0.8215	-0.296771	-0.253606	0.745743	-0.300623	-0.206747	0.773193	-0.308527	-0.159904	0.800417	-0.316854	-0.113007	0.827601	-0.325344	-0.08256	0.847382	-0.33146	-0.298856	0.893673	-0.164903	-0.261058
5.896	-0.229777	0.999646	-0.177844	-0.26044	0.980853	-0.205316	-0.280543	1.025429	-0.231463	-0.292299	0.988737	-0.237759	-0.295013	0.949076	-0.236335	-0.294391	0.819143	-0.229351	-0.29917	0.722434	-0.218186	-0.348509	0.639153	-0.216185	-0.268457	0.898034	-0.290749	-0.263338	0.822286	-0.300471	-0.25768	0.746553	-0.30961	-0.210026	0.7733	-0.314671	-0.162523	0.800021	-0.320449	-0.115075	0.826923	-0.327073	-0.086264	0.849343	-0.331704	-0.298987	0.899428	-0.164248	-0.264491
5.964	-0.228238	1.00111	-0.17647	-0.261482	0.980358	-0.199101	-0.280826	1.021564	-0.230367	-0.294842	0.985107	-0.230434	-0.297517	0.945214	-0.232126	-0.296519	0.814732	-0.236198	-0.300747	0.720091	-0.212174	-0.349424	0.63633	-0.210457	-0.273111	0.900055	-0.288542	-0.263423	0.824861	-0.2996	-0.253607	0.749624	-0.310372	-0.20598	0.775434	-0.317509	-0.158389	0.801372	-0.32481	-0.11086	0.827223	-0.331983	-0.081458	0.849148	-0.33202	-0.29397	0.884471	-0.16116	-0.250864
6.032	-0.219555	0.995908	-0.191254	-0.257778	0.976777	-0.206106	-0.278907	1.017305	-0.237289	-0.295599	0.982445	-0.231761	-0.297072	0.942622	-0.230848	-0.292334	0.812544	-0.226615	-0.299466	0.715187	-0.218752	-0.349863	0.631187	-0.220999	-0.281624	0.88666	-0.29857	-0.265811	0.811981	-0.303115	-0.249955	0.737617	-0.307693	-0.206069	0.769652	-0.315098	-0.161679	0.800772	-0.322571	-0.117219	0.831527	-0.329724	-0.083088	0.844951	-0.331923	-0.29771	0.898568	-0.170111	-0.252431
6.064	-0.216162	0.989628	-0.196853	-0.256813	0.973651	-0.208609	-0.27745	1.016431	-0.237325	-0.296121	0.982798	-0.230816	-0.297446	0.943161	-0.229577	-0.292538	0.813382	-0.224552	-0.299532	0.716074	-0.21902	-0.349861	0.632775	-0.221062	-0.28368	0.879307	-0.304821	-0.264058	0.805444	-0.305513	-0.244388	0.731946	-0.306244	-0.202562	0.766932	-0.312858	-0.16039	0.800947	-0.321059	-0.118172	0.834681	-0.329626	-0.082658	0.843631	-0.333147	-0.296341	0.905795	-0.178169	-0.249297
6.096	-0.212061	0.999832	-0.203936	-0.252863	0.98164	-0.211107	-0.276978	1.020738	-0.24191	-0.293949	0.987307	-0.231019	-0.296342	0.947542	-0.229571	-0.294597	0.817432	-0.224083	-0.298032	0.719933	-0.218023	-0.345743	0.635178	-0.223651	-0.28397	0.882175	-0.304284	-0.265251	0.808047	-0.30326	-0.246429	0.734167	-0.302373	-0.203141	0.766922	-0.310937	-0.159446	0.798966	-0.319522	-0.115525	0.830876	-0.32772	-0.081694	0.844106	-0.333859	-0.292604	0.909128	-0.177397	-0.246385
6.132	-0.210981	1.0043	-0.208871	-0.25032	0.982237	-0.212441	-0.281165	1.019402	-0.239443	-0.293543	0.984212	-0.227916	-0.295397	0.944442	-0.227429	-0.29195	0.814335	-0.225293	-0.295853	0.716876	-0.217281	-0.34634	0.633297	-0.214303	-0.287999	0.884067	-0.301831	-0.267218	0.810444	-0.302472	-0.246484	0.736974	-0.303202	-0.203307	0.769272	-0.311923	-0.160181	0.801669	-0.320437	-0.117265	0.834036	-0.328672	-0.083124	0.84715	-0.330121	-0.293458	0.903513	-0.173416	-0.24724
6.164	-0.214563	1.00555	-0.222372	-0.255147	0.985762	-0.21942	-0.287052	1.022054	-0.246351	-0.299861	0.988906	-0.230165	-0.300276	0.949018	-0.229811	-0.292003	0.819017	-0.227518	-0.299487	0.72198	-0.224649	-0.350487	0.64014	-0.218168	-0.283548	0.888432	-0.302789	-0.265264	0.814103	-0.304389	-0.246751	0.739764	-0.305742	-0.20284	0.771353	-0.313543	-0.15917	0.803175	-0.321854	-0.115618	0.835005	-0.330136	-0.081735	0.849003	-0.331072	-0.297725	0.907219	-0.174933	-0.247646
6.2	-0.205821	1.000838	-0.21826	-0.247532	0.983414	-0.216375	-0.27636	1.020695	-0.245528	-0.291605	0.98881	-0.228945	-0.29427	0.949093	-0.227898	-0.293268	0.818984	-0.223409	-0.298981	0.721726	-0.221662	-0.34894	0.639055	-0.218076	-0.281269	0.886877	-0.300259	-0.263987	0.812342	-0.303558	-0.246568	0.737897	-0.306565	-0.202192	0.768981	-0.314585	-0.157958	0.800306	-0.322437	-0.113715	0.831811	-0.329978	-0.080852	0.848265	-0.33095	-0.296493	0.908824	-0.173024	-0.246335
6.232	-0.205346	0.999233	-0.222831	-0.247815	0.984038	-0.219138	-0.274795	1.018345	-0.253109	-0.291535	0.989557	-0.232721	-0.294015	0.949747	-0.231363	-0.292416	0.819592	-0.225352	-0.299205	0.722244	-0.223492	-0.349575	0.639266	-0.218096	-0.27627	0.88808	-0.300683	-0.261088	0.81307	-0.302339	-0.245816	0.738153	-0.303772	-0.201407	0.769338	-0.311358	-0.157072	0.800456	-0.319588	-0.112784	0.831643	-0.328374	-0.079771	0.847713	-0.330445	-0.2955	0.908523	-0.173748	-0.245284
6.268	-0.207671	1.003697	-0.219243	-0.248969	0.9852	-0.218919	-0.277106	1.020975	-0.25023	-0.292296	0.989051	-0.233638	-0.294434	0.949214	-0.232637	-0.292043	0.819001	-0.228078	-0.297805	0.721608	-0.221285	-0.34787	0.637951	-0.215923	-0.279228	0.888742	-0.30321	-0.263024	0.814013	-0.302805	-0.246854	0.73939	-0.302193	-0.20223	0.769832	-0.310384	-0.157533	0.800037	-0.318991	-0.113038	0.830046	-0.327956	-0.082488	0.849747	-0.332328	-0.29504	0.907508	-0.175546	-0.244924
6.3	-0.212515	0.998296	-0.216809	-0.25466	0.981836	-0.216855	-0.280351	1.01737	-0.250562	-0.297543	0.987014	-0.233014	-0.298319	0.947096	-0.2342	-0.291176	0.816919	-0.236894	-0.297475	0.720351	-0.223714	-0.348651	0.637663	-0.216832	-0.278317	0.892675	-0.305233	-0.262881	0.817699	-0.304812	-0.247273	0.742737	-0.304217	-0.201588	0.771678	-0.313138	-0.156103	0.801043	-0.321682	-0.110496	0.830699	-0.329548	-0.080467	0.851955	-0.330985	-0.291657	0.899845	-0.176107	-0.245205
6.332	-0.224242	1.01985	-0.230188	-0.259972	0.992196	-0.227264	-0.300636	1.02482	-0.245241	-0.305323	0.987779	-0.233773	-0.305028	0.947713	-0.234087	-0.294135	0.817645	-0.234027	-0.300069	0.720601	-0.224077	-0.350345	0.637128	-0.218409	-0.279828	0.891905	-0.303648	-0.262968	0.817219	-0.303293	-0.245694	0.742719	-0.301714	-0.201492	0.773643	-0.311295	-0.157239	0.804435	-0.320753	-0.113065	0.835197	-0.330274	-0.082005	0.854786	-0.33117	-0.293281	0.901114	-0.174661	-0.24629
6.368	-0.207656	1.010013	-0.214242	-0.248135	0.989916	-0.211923	-0.277588	1.020239	-0.247694	-0.29163	0.989992	-0.227397	-0.293641	0.950197	-0.229089	-0.290275	0.820094	-0.234651	-0.297032	0.72378	-0.221089	-0.345087	0.639959	-0.225605	-0.289023	0.894254	-0.306907	-0.266649	0.821169	-0.30335	-0.243974	0.748312	-0.299446	-0.199249	0.777972	-0.310778	-0.154351	0.807281	-0.322076	-0.109367	0.836516	-0.333244	-0.075909	0.851793	-0.333264	-0.283088	0.904847	-0.175904	-0.233692
6.4	-0.207934	1.013402	-0.226714	-0.245217	0.988011	-0.222773	-0.281864	1.017764	-0.251249	-0.289764	0.983838	-0.233592	-0.292687	0.943863	-0.234863	-0.292375	0.813343	-0.238455	-0.298485	0.716416	-0.228126	-0.348649	0.633154	-0.221452	-0.281381	0.892899	-0.302209	-0.263254	0.818503	-0.302816	-0.244879	0.744196	-0.303088	-0.200297	0.774523	-0.312855	-0.155678	0.804821	-0.322373	-0.111032	0.835149	-0.331752	-0.080186	0.855038	-0.333664	-0.288349	0.891299	-0.172406	-0.243066
6.436	-0.207159	1.01035	-0.222541	-0.245079	0.985928	-0.218673	-0.279271	1.013234	-0.252442	-0.288972	0.981379	-0.23204	-0.291656	0.941531	-0.233728	-0.290421	0.811261	-0.238763	-0.297969	0.715131	-0.224234	-0.34837	0.632333	-0.219398	-0.275199	0.894303	-0.297136	-0.262614	0.819002	-0.301639	-0.249496	0.743726	-0.305603	-0.203365	0.7724	-0.313335	-0.157463	0.801256	-0.321538	-0.111519	0.830329	-0.330022	-0.082256	0.852662	-0.331247	-0.279029	0.884219	-0.167544	-0.231153
6.468	-0.213484	1.011744	-0.221553	-0.252055	0.988123	-0.219795	-0.282742	1.014424	-0.257451	-0.294707	0.983683	-0.236553	-0.296407	0.943735	-0.236404	-0.292128	0.813404	-0.235255	-0.297708	0.71717	-0.220332	-0.34794	0.634495	-0.214435	-0.280572	0.891765	-0.300512	-0.262617	0.817348	-0.299014	-0.244311	0.743054	-0.297017	-0.200371	0.773695	-0.309212	-0.156186	0.804206	-0.320684	-0.111717	0.834811	-0.331884	-0.083116	0.85796	-0.334953	-0.28603	0.892721	-0.170629	-0.235762
6.5	-0.223304	0.995849	-0.20056	-0.261442	0.977807	-0.216941	-0.277829	1.016849	-0.252416	-0.296989	0.983461	-0.245798	-0.297494	0.943451	-0.244991	-0.289387	0.813258	-0.240988	-0.295937	0.717432	-0.224193	-0.347514	0.636079	-0.213753	-0.275163	0.891226	-0.306133	-0.25565	0.817255	-0.302679	-0.235757	0.743384	-0.298976	-0.192923	0.775592	-0.310439	-0.150325	0.80811	-0.321726	-0.107802	0.840864	-0.332902	-0.075766	0.858846	-0.334125	-0.292948	0.893073	-0.177351	-0.242248
6.536	-0.223022	0.995381	-0.210568	-0.262557	0.978644	-0.224869	-0.280026	1.01883	-0.258453	-0.299583	0.985786	-0.251294	-0.299933	0.945826	-0.24902	-0.291434	0.815799	-0.241082	-0.299447	0.719712	-0.225692	-0.350741	0.637083	-0.216271	-0.281416	0.893499	-0.306856	-0.260267	0.819937	-0.303859	-0.238741	0.746362	-0.300618	-0.193494	0.775212	-0.31118	-0.149037	0.805376	-0.321641	-0.104746	0.836179	-0.33211	-0.078282	0.861685	-0.331937	-0.288575	0.895661	-0.177069	-0.237123
6.568	-0.211469	1.011342	-0.220095	-0.250142	0.988921	-0.227297	-0.27714	1.023705	-0.260528	-0.291143	0.989284	-0.248459	-0.293676	0.949273	-0.246429	-0.292059	0.81886	-0.238327	-0.297555	0.722566	-0.222899	-0.347678	0.639207	-0.215526	-0.273745	0.896197	-0.302801	-0.256119	0.82174	-0.299751	-0.238036	0.747379	-0.296166	-0.192963	0.775911	-0.309063	-0.147881	0.804486	-0.32163	-0.102703	0.833168	-0.334126	-0.077739	0.860228	-0.334404	-0.292594	0.89856	-0.174195	-0.237505
6.604	-0.214396	1.003398	-0.222714	-0.254523	0.982871	-0.226927	-0.279772	1.015382	-0.263631	-0.295729	0.983546	-0.247577	-0.298317	0.943545	-0.246002	-0.296876	0.813065	-0.239763	-0.301261	0.717001	-0.223945	-0.35042	0.633789	-0.217234	-0.277648	0.889879	-0.304024	-0.257862	0.815943	-0.30299	-0.237547	0.741944	-0.30138	-0.19291	0.772358	-0.311145	-0.148558	0.80274	-0.322124	-0.103859	0.833316	-0.331993	-0.078886	0.860429	-0.331928	-0.29098	0.891951	-0.174728	-0.238994
6.636	-0.216687	1.01039	-0.218002	-0.25505	0.986455	-0.2202	-0.282762	1.013627	-0.259451	-0.296142	0.982153	-0.2406	-0.297175	0.9421	-0.24053	-0.290653	0.811718	-0.240103	-0.298449	0.715472	-0.225103	-0.349811	0.632699	-0.216672	-0.285908	0.891469	-0.303917	-0.261949	0.818775	-0.302679	-0.237585	0.746236	-0.300178	-0.190844	0.772405	-0.311134	-0.144253	0.798926	-0.322009	-0.097729	0.825596	-0.332613	-0.075034	0.85444	-0.331533	-0.285152	0.889584	-0.173769	-0.235238
6.668	-0.212852	1.005146	-0.226841	-0.253464	0.985353	-0.224186	-0.282342	1.014464	-0.26116	-0.296744	0.984989	-0.239972	-0.297801	0.944963	-0.239604	-0.291453	0.814588	-0.238713	-0.298509	0.717913	-0.226146	-0.348939	0.63452	-0.21696	-0.287132	0.896291	-0.300223	-0.263543	0.823536	-0.302949	-0.239686	0.750859	-0.304626	-0.192436	0.776862	-0.313897	-0.145389	0.803034	-0.323808	-0.098437	0.829291	-0.334091	-0.077914	0.85976	-0.334327	-0.281055	0.889952	-0.170391	-0.229658
6.704	-0.212222	1.002619	-0.221647	-0.252961	0.983174	-0.224907	-0.277867	1.016042	-0.261477	-0.294372	0.984818	-0.244782	-0.296149	0.944777	-0.244142	-0.292298	0.814265	-0.241496	-0.29978	0.717914	-0.22635	-0.350192	0.634287	-0.217199	-0.282138	0.889733	-0.310104	-0.256707	0.817577	-0.305615	-0.231013	0.745408	-0.301144	-0.186878	0.775726	-0.312425	-0.143705	0.807518	-0.3237	-0.100699	0.840135	-0.335263	-0.077199	0.868446	-0.336914	-0.28889	0.89649	-0.180429	-0.23857
6.736	-0.212648	1.013971	-0.221652	-0.248526	0.987107	-0.228119	-0.279173	1.017691	-0.262319	-0.289208	0.9823	-0.249192	-0.291857	0.942377	-0.247362	-0.290539	0.812094	-0.240537	-0.298315	0.715728	-0.228276	-0.348888	0.633837	-0.216487	-0.280101	0.888022	-0.308336	-0.25689	0.815123	-0.305357	-0.233298	0.742197	-0.302106	-0.188296	0.772193	-0.311388	-0.143767	0.802633	-0.321639	-0.099152	0.83342	-0.332386	-0.07879	0.863882	-0.336754	-0.2902	0.894161	-0.17882	-0.239837
6.772	-0.209092	1.013146	-0.238329	-0.245393	0.98611	-0.239184	-0.28061	1.016096	-0.269298	-0.28852	0.980952	-0.254219	-0.291202	0.941186	-0.251118	-0.290149	0.811204	-0.240986	-0.295868	0.715275	-0.223111	-0.346031	0.631952	-0.213404	-0.28839	0.888824	-0.308351	-0.259906	0.817902	-0.305285	-0.231326	0.747022	-0.30193	-0.185195	0.774839	-0.311572	-0.139186	0.80293	-0.32102	-0.093214	0.831168	-0.330177	-0.073636	0.861863	-0.335158	-0.287926	0.89275	-0.178408	-0.23784
6.804	-0.216698	1.006482	-0.242831	-0.253705	0.980962	-0.237441	-0.292757	1.013444	-0.258992	-0.299241	0.978023	-0.243872	-0.299842	0.938048	-0.241439	-0.291856	0.807973	-0.234559	-0.301622	0.710691	-0.229199	-0.353424	0.627441	-0.22496	-0.295977	0.883232	-0.3046	-0.262952	0.814315	-0.303062	-0.229816	0.745532	-0.301251	-0.18394	0.774109	-0.310208	-0.138068	0.80258	-0.319431	-0.092199	0.831105	-0.328867	-0.074699	0.862942	-0.334559	-0.281714	0.891512	-0.175649	-0.233232
6.836	-0.208917	1.008107	-0.243076	-0.245311	0.981854	-0.23692	-0.284915	1.011935	-0.26065	-0.290689	0.977147	-0.243865	-0.293415	0.93709	-0.242195	-0.292094	0.806519	-0.237084	-0.301575	0.709918	-0.226919	-0.352308	0.62735	-0.221562	-0.28712	0.883943	-0.303801	-0.259357	0.81255	-0.304617	-0.231164	0.741206	-0.305405	-0.185495	0.770446	-0.313949	-0.140201	0.800554	-0.321425	-0.094748	0.831294	-0.328202	-0.074955	0.861682	-0.335121	-0.282628	0.886249	-0.17384	-0.234309
6.868	-0.208488	1.000537	-0.252371	-0.246427	0.977142	-0.244417	-0.285	1.011859	-0.263168	-0.292434	0.976791	-0.247659	-0.294455	0.936812	-0.245664	-0.291045	0.806441	-0.239916	-0.300081	0.709844	-0.228858	-0.350926	0.627246	-0.218214	-0.290039	0.888082	-0.301442	-0.259717	0.817908	-0.304569	-0.229159	0.747846	-0.306551	-0.182744	0.776271	-0.312696	-0.136493	0.804564	-0.32038	-0.090272	0.832851	-0.328575	-0.076523	0.866455	-0.334383	-0.279647	0.882145	-0.171939	-0.231601
6.9	-0.20903	1.006636	-0.252296	-0.245542	0.982025	-0.241689	-0.286372	1.015974	-0.256113	-0.291553	0.980354	-0.240951	-0.294813	0.940246	-0.239867	-0.295359	0.809421	-0.236543	-0.302021	0.712605	-0.223058	-0.351813	0.628051	-0.216646	-0.28773	0.8869	-0.303233	-0.258096	0.816291	-0.303414	-0.228217	0.745763	-0.303267	-0.182669	0.774967	-0.312278	-0.137201	0.804308	-0.321121	-0.091629	0.833827	-0.329683	-0.076527	0.867119	-0.33414	-0.284105	0.88872	-0.173289	-0.233759
6.936	-0.204524	1.00456	-0.256562	-0.241183	0.980476	-0.245315	-0.281759	1.015622	-0.257861	-0.287187	0.979834	-0.243198	-0.291094	0.939886	-0.242306	-0.293854	0.809229	-0.239463	-0.300408	0.712252	-0.227136	-0.350004	0.627837	-0.218081	-0.288558	0.888058	-0.305239	-0.258508	0.817687	-0.304431	-0.228253	0.747404	-0.302806	-0.182812	0.776551	-0.311872	-0.137389	0.805682	-0.321089	-0.091994	0.834775	-0.330471	-0.076851	0.867853	-0.335615	-0.288162	0.889236	-0.175245	-0.236674
6.968	-0.210205	1.013498	-0.252934	-0.245307	0.986229	-0.244207	-0.287972	1.017991	-0.258445	-0.291209	0.981565	-0.244735	-0.292665	0.941372	-0.24379	-0.287209	0.810755	-0.240656	-0.295687	0.714296	-0.224518	-0.347572	0.630767	-0.216039	-0.281864	0.890534	-0.304793	-0.256621	0.818259	-0.304896	-0.230986	0.746129	-0.304657	-0.184487	0.774351	-0.312834	-0.138415	0.803254	-0.32088	-0.092115	0.832835	-0.32903	-0.078091	0.866889	-0.332518	-0.283096	0.889123	-0.174791	-0.236334
7.004	-0.211688	0.993238	-0.261555	-0.250582	0.973598	-0.249315	-0.287036	1.01313	-0.26156	-0.296148	0.978336	-0.246343	-0.297783	0.93837	-0.244356	-0.293529	0.808026	-0.237654	-0.300739	0.711202	-0.224885	-0.350498	0.626993	-0.215011	-0.284008	0.884369	-0.305528	-0.255194	0.813587	-0.301707	-0.226187	0.742903	-0.296979	-0.182739	0.773988	-0.308618	-0.139334	0.80516	-0.32019	-0.096016	0.836294	-0.331635	-0.081099	0.869776	-0.333524	-0.284214	0.889468	-0.175612	-0.236263
7.036	-0.219136	0.99367	-0.261092	-0.258238	0.973972	-0.249631	-0.293986	1.015493	-0.256539	-0.303739	0.979594	-0.244642	-0.303508	0.939612	-0.242476	-0.292818	0.809688	-0.235561	-0.299761	0.713214	-0.221428	-0.349701	0.629635	-0.214273	-0.285219	0.886454	-0.303447	-0.256653	0.815368	-0.302424	-0.227669	0.744316	-0.301331	-0.182393	0.773739	-0.311348	-0.137722	0.804196	-0.321191	-0.092859	0.835373	-0.330911	-0.076921	0.86853	-0.334621	-0.280895	0.890564	-0.17258	-0.231686
7.068	-0.207947	1.004741	-0.255984	-0.246028	0.982129	-0.246682	-0.284573	1.019676	-0.259679	-0.292124	0.983828	-0.246161	-0.293777	0.943996	-0.245019	-0.289303	0.813893	-0.241013	-0.296212	0.717473	-0.227249	-0.34683	0.634439	-0.224889	-0.281137	0.893271	-0.306455	-0.256621	0.820849	-0.304529	-0.23183	0.748679	-0.302529	-0.185042	0.77587	-0.311772	-0.138316	0.803031	-0.321159	-0.091521	0.830423	-0.330873	-0.076862	0.863843	-0.335978	-0.284572	0.89385	-0.176498	-0.234996
7.136	-0.198971	0.989463	-0.252407	-0.240633	0.973516	-0.244762	-0.271747	1.017574	-0.256641	-0.285788	0.983069	-0.244908	-0.289639	0.943219	-0.244332	-0.292359	0.812749	-0.242328	-0.296541	0.716516	-0.225118	-0.346751	0.63306	-0.212238	-0.273884	0.893701	-0.3021	-0.251227	0.820606	-0.302632	-0.228193	0.747732	-0.301815	-0.182877	0.777125	-0.31094	-0.137589	0.806621	-0.319909	-0.092269	0.836254	-0.328915	-0.073198	0.867283	-0.334224	-0.276239	0.885517	-0.172329	-0.228516
7.168	-0.201181	0.990032	-0.254108	-0.241687	0.972469	-0.244132	-0.275151	1.014809	-0.255554	-0.287066	0.980023	-0.242394	-0.290764	0.940136	-0.24177	-0.293156	0.809601	-0.240668	-0.300629	0.713309	-0.225168	-0.350773	0.629134	-0.223618	-0.288455	0.892838	-0.299709	-0.262132	0.821221	-0.304318	-0.235409	0.749734	-0.307167	-0.188235	0.777153	-0.313258	-0.141217	0.804567	-0.320282	-0.094068	0.832174	-0.327755	-0.072218	0.861176	-0.334306	-0.276149	0.882149	-0.170574	-0.22838
7.232	-0.206305	0.994552	-0.255225	-0.247198	0.976345	-0.248518	-0.28031	1.017166	-0.265249	-0.292696	0.982697	-0.251686	-0.294505	0.942797	-0.248578	-0.290647	0.812653	-0.239043	-0.297523	0.716141	-0.225475	-0.348545	0.633258	-0.218018	-0.289136	0.890282	-0.305828	-0.261234	0.819076	-0.303169	-0.233146	0.748077	-0.299705	-0.188071	0.777929	-0.308438	-0.142876	0.807508	-0.31736	-0.097719	0.836956	-0.326584	-0.074638	0.864338	-0.334747	-0.282569	0.892355	-0.17598	-0.2314
7.268	-0.201146	0.996823	-0.248805	-0.24143	0.977241	-0.242226	-0.27595	1.0173	-0.257939	-0.287205	0.98221	-0.244997	-0.290409	0.942314	-0.242816	-0.290865	0.811936	-0.236249	-0.295812	0.714918	-0.225648	-0.34613	0.632165	-0.212712	-0.290432	0.884621	-0.308866	-0.260066	0.814535	-0.304071	-0.229634	0.744512	-0.299199	-0.18569	0.775626	-0.309187	-0.141637	0.806679	-0.318836	-0.097558	0.8377	-0.328262	-0.074335	0.865423	-0.334763	-0.284313	0.896913	-0.179426	-0.232286
7.332	-0.199068	0.988841	-0.251367	-0.241494	0.973558	-0.247483	-0.270626	1.01823	-0.261673	-0.286185	0.983885	-0.251465	-0.289008	0.944057	-0.248316	-0.288616	0.81385	-0.238692	-0.294665	0.716725	-0.23031	-0.345727	0.634764	-0.218	-0.292795	0.884903	-0.31249	-0.261473	0.815423	-0.305241	-0.22995	0.746117	-0.297527	-0.186256	0.777304	-0.308439	-0.142433	0.808346	-0.319146	-0.098565	0.839312	-0.329734	-0.073759	0.866032	-0.334363	-0.284678	0.899851	-0.183441	-0.236723
7.364	-0.204909	0.994626	-0.253898	-0.245442	0.974883	-0.249793	-0.279088	1.015588	-0.265583	-0.290887	0.980072	-0.254395	-0.293505	0.940262	-0.250637	-0.292359	0.810236	-0.238713	-0.298267	0.713805	-0.227235	-0.347931	0.631772	-0.215208	-0.288375	0.883609	-0.309247	-0.258182	0.813305	-0.304234	-0.227701	0.742904	-0.298821	-0.182971	0.772397	-0.310044	-0.138653	0.802805	-0.320639	-0.09434	0.833616	-0.331	-0.071713	0.862379	-0.334944	-0.285772	0.893307	-0.179634	-0.236858
7.432	-0.204884	0.992726	-0.257536	-0.245408	0.973983	-0.250105	-0.279316	1.015325	-0.263748	-0.291012	0.980212	-0.251275	-0.293709	0.940386	-0.248168	-0.292756	0.810251	-0.238312	-0.300839	0.713581	-0.228996	-0.351187	0.631444	-0.217189	-0.291623	0.883532	-0.309933	-0.260468	0.813619	-0.30513	-0.2292	0.74368	-0.30081	-0.184009	0.772214	-0.313127	-0.138867	0.80153	-0.323701	-0.093592	0.831239	-0.333704	-0.073342	0.861998	-0.335058	-0.289553	0.894478	-0.1804	-0.239204
7.464	-0.209345	0.96561	-0.251521	-0.254375	0.961039	-0.251803	-0.27097	1.01384	-0.247645	-0.294979	0.983165	-0.250045	-0.295742	0.943456	-0.247273	-0.28891	0.813724	-0.238149	-0.296203	0.717624	-0.222485	-0.340899	0.632861	-0.235602	-0.287849	0.879598	-0.3182	-0.260131	0.809462	-0.305881	-0.232359	0.739573	-0.293808	-0.187979	0.768766	-0.307778	-0.14332	0.797566	-0.321468	-0.098477	0.826443	-0.334924	-0.078614	0.857471	-0.335306	-0.287407	0.904745	-0.190654	-0.235945
7.532	-0.213431	0.964866	-0.262823	-0.257336	0.957875	-0.254349	-0.278488	1.008086	-0.263436	-0.29929	0.976872	-0.252565	-0.299608	0.937044	-0.248624	-0.291149	0.807319	-0.236541	-0.298441	0.710135	-0.228355	-0.347648	0.627315	-0.210154	-0.291472	0.882142	-0.306636	-0.262049	0.811572	-0.304075	-0.232391	0.741107	-0.301188	-0.188544	0.771667	-0.31338	-0.144775	0.802453	-0.32524	-0.100958	0.833465	-0.336854	-0.081253	0.864537	-0.335455	-0.280502	0.890341	-0.177342	-0.232305
7.564	-0.218844	0.976331	-0.274716	-0.259773	0.963765	-0.260094	-0.287408	1.011551	-0.262385	-0.302654	0.977589	-0.250614	-0.301876	0.937672	-0.248496	-0.289837	0.807979	-0.240965	-0.300181	0.71188	-0.227525	-0.351236	0.629359	-0.217762	-0.286518	0.879824	-0.314171	-0.256988	0.809676	-0.305618	-0.227361	0.739435	-0.297182	-0.182812	0.768913	-0.308849	-0.138454	0.798694	-0.320493	-0.094171	0.828579	-0.331686	-0.078245	0.861519	-0.334466	-0.293017	0.893829	-0.185015	-0.243231
7.6	-0.215451	0.970551	-0.269874	-0.257629	0.961259	-0.256387	-0.277601	1.011772	-0.247874	-0.297629	0.978629	-0.242602	-0.298285	0.938487	-0.241394	-0.291108	0.807967	-0.237557	-0.298468	0.710455	-0.230844	-0.348767	0.626914	-0.21517	-0.291875	0.880708	-0.308881	-0.259909	0.811501	-0.301481	-0.22747	0.742614	-0.293009	-0.183017	0.771513	-0.306828	-0.138692	0.800625	-0.320609	-0.094363	0.829906	-0.334463	-0.078769	0.863182	-0.336144	-0.285992	0.891718	-0.179482	-0.235893
7.632	-0.212484	0.969437	-0.263117	-0.256713	0.961296	-0.25804	-0.27777	1.012069	-0.261925	-0.298838	0.979663	-0.25622	-0.299058	0.939708	-0.252556	-0.290166	0.809785	-0.241025	-0.299342	0.713316	-0.229105	-0.350274	0.630155	-0.226179	-0.292733	0.883319	-0.311622	-0.261217	0.813553	-0.307475	-0.229375	0.743806	-0.303234	-0.183276	0.77215	-0.312266	-0.137612	0.801377	-0.320783	-0.091835	0.8312	-0.329049	-0.076101	0.863866	-0.335937	-0.286546	0.892871	-0.182119	-0.236683
7.668	-0.214137	0.977436	-0.25352	-0.257602	0.96539	-0.24987	-0.28313	1.013001	-0.260967	-0.301274	0.979442	-0.252576	-0.300603	0.939452	-0.250076	-0.288949	0.809553	-0.242374	-0.298769	0.713106	-0.230101	-0.350461	0.630526	-0.224382	-0.289993	0.882793	-0.313809	-0.260756	0.812208	-0.308584	-0.23143	0.741502	-0.303737	-0.185383	0.770386	-0.31082	-0.13968	0.799659	-0.318575	-0.093912	0.829203	-0.32654	-0.078605	0.862083	-0.333014	-0.285745	0.893666	-0.184334	-0.237616
7.7	-0.212756	0.973241	-0.255646	-0.256997	0.964486	-0.251945	-0.279173	1.013209	-0.265861	-0.299721	0.981527	-0.255925	-0.299281	0.941752	-0.251986	-0.288257	0.812316	-0.239629	-0.294378	0.716212	-0.223339	-0.345234	0.633241	-0.215972	-0.290966	0.881212	-0.315681	-0.260195	0.8115	-0.308459	-0.229291	0.741729	-0.301459	-0.184134	0.771098	-0.311696	-0.139132	0.801008	-0.321052	-0.094036	0.831219	-0.330064	-0.07797	0.863805	-0.336124	-0.28568	0.900366	-0.187206	-0.233312
7.736	-0.206382	0.983183	-0.267137	-0.248788	0.968447	-0.261423	-0.275561	1.015656	-0.251547	-0.292305	0.98038	-0.252561	-0.293961	0.94046	-0.249894	-0.289777	0.810276	-0.241241	-0.298628	0.714471	-0.224493	-0.349438	0.631611	-0.219518	-0.284669	0.886174	-0.310167	-0.257574	0.814665	-0.306515	-0.230402	0.743178	-0.302766	-0.185033	0.772357	-0.312409	-0.139648	0.801516	-0.321956	-0.094152	0.83076	-0.331029	-0.07995	0.864307	-0.336058	-0.284358	0.892074	-0.180228	-0.234919
7.768	-0.212837	0.981809	-0.269884	-0.254873	0.965966	-0.264445	-0.283206	1.012595	-0.25666	-0.298849	0.976807	-0.256791	-0.298578	0.936845	-0.253792	-0.288148	0.807025	-0.243672	-0.298985	0.712055	-0.224312	-0.350244	0.629714	-0.219176	-0.281621	0.883747	-0.310802	-0.255367	0.811836	-0.3077	-0.228931	0.739894	-0.304042	-0.183902	0.769496	-0.313636	-0.13903	0.799397	-0.323154	-0.094237	0.829348	-0.333019	-0.079555	0.862845	-0.336636	-0.285744	0.887572	-0.180905	-0.236358
7.804	-0.207541	0.97645	-0.267924	-0.250848	0.964275	-0.262973	-0.274165	1.01211	-0.248583	-0.293382	0.978319	-0.252479	-0.294299	0.938296	-0.249486	-0.287742	0.807995	-0.239957	-0.297473	0.711327	-0.227405	-0.349195	0.628029	-0.217978	-0.284575	0.881546	-0.311468	-0.254825	0.811315	-0.307329	-0.225041	0.741042	-0.302918	-0.18103	0.771976	-0.313305	-0.136906	0.80276	-0.323539	-0.092738	0.833496	-0.333696	-0.077486	0.866803	-0.336661	-0.284388	0.892494	-0.181937	-0.235071
7.836	-0.206622	0.98662	-0.263389	-0.248452	0.969396	-0.26179	-0.278665	1.014696	-0.253684	-0.29321	0.978568	-0.256737	-0.296448	0.938679	-0.252804	-0.297219	0.808335	-0.23999	-0.303126	0.710542	-0.232466	-0.351088	0.625434	-0.213955	-0.288853	0.882743	-0.310285	-0.256671	0.813457	-0.305574	-0.224271	0.744164	-0.300643	-0.178866	0.773116	-0.310547	-0.133929	0.802671	-0.320897	-0.089118	0.832581	-0.33167	-0.076255	0.866831	-0.335572	-0.286966	0.891866	-0.180596	-0.236339
7.868	-0.212882	0.987252	-0.257459	-0.253774	0.96785	-0.25748	-0.286894	1.011852	-0.255607	-0.299287	0.974823	-0.256585	-0.299155	0.934882	-0.252648	-0.288862	0.805207	-0.239689	-0.30037	0.708179	-0.232407	-0.35106	0.624885	-0.218091	-0.281336	0.878537	-0.311123	-0.252841	0.807702	-0.306385	-0.224073	0.737058	-0.301134	-0.180533	0.769075	-0.310898	-0.136988	0.800963	-0.32088	-0.093311	0.832985	-0.331044	-0.079654	0.866944	-0.335283	-0.28425	0.889635	-0.18163	-0.235452
7.904	-0.208153	0.98006	-0.262755	-0.25063	0.964518	-0.261199	-0.279543	1.011414	-0.260685	-0.295276	0.975666	-0.259809	-0.296593	0.935809	-0.255295	-0.291097	0.806013	-0.240714	-0.297614	0.709116	-0.228304	-0.347056	0.625599	-0.212497	-0.282339	0.88155	-0.30923	-0.256281	0.809566	-0.306207	-0.229855	0.73775	-0.303138	-0.185204	0.768378	-0.312814	-0.140716	0.799256	-0.322246	-0.096007	0.830525	-0.331678	-0.080188	0.863455	-0.337133	-0.28033	0.887304	-0.17935	-0.229304
7.936	-0.215972	0.995527	-0.268805	-0.254672	0.97288	-0.26257	-0.291123	1.014037	-0.258647	-0.300211	0.976133	-0.256177	-0.299659	0.936154	-0.252401	-0.287845	0.806442	-0.240717	-0.297889	0.709886	-0.228254	-0.348981	0.626836	-0.217383	-0.286774	0.884438	-0.307079	-0.257081	0.813943	-0.305235	-0.22711	0.743677	-0.302193	-0.181261	0.77248	-0.310832	-0.135331	0.800988	-0.319897	-0.089343	0.829422	-0.329409	-0.070719	0.860875	-0.333657	-0.279296	0.886316	-0.177251	-0.231909
7.968	-0.218264	0.989435	-0.265505	-0.25844	0.970036	-0.257921	-0.291825	1.013985	-0.256694	-0.303562	0.97705	-0.251851	-0.303568	0.937091	-0.249075	-0.293766	0.807156	-0.240126	-0.30193	0.710606	-0.22762	-0.351642	0.62724	-0.220625	-0.28566	0.884529	-0.307218	-0.255434	0.814238	-0.305651	-0.224839	0.74413	-0.303595	-0.179119	0.77296	-0.313328	-0.133379	0.801732	-0.322959	-0.087464	0.830691	-0.332417	-0.06686	0.861277	-0.333008	-0.284043	0.88773	-0.177266	-0.235017
8.032	-0.203967	0.98285	-0.262894	-0.246137	0.968387	-0.255115	-0.274193	1.015944	-0.254115	-0.290205	0.980689	-0.249005	-0.292756	0.940801	-0.246608	-0.2912	0.810467	-0.239332	-0.297335	0.71356	-0.228621	-0.346435	0.629481	-0.220103	-0.283347	0.888329	-0.304508	-0.254564	0.817432	-0.30363	-0.22528	0.746618	-0.301372	-0.178797	0.774199	-0.309939	-0.132737	0.802257	-0.319398	-0.086829	0.830527	-0.329757	-0.068914	0.862416	-0.333523	-0.274409	0.888561	-0.174816	-0.226621
8.068	-0.203307	0.985033	-0.261513	-0.245026	0.968971	-0.254485	-0.275697	1.014488	-0.261146	-0.290002	0.979172	-0.2526	-0.292394	0.939377	-0.249668	-0.290397	0.80928	-0.240686	-0.297644	0.712793	-0.227586	-0.347792	0.629662	-0.217578	-0.282222	0.885017	-0.308972	-0.253281	0.814256	-0.306132	-0.223934	0.743717	-0.302166	-0.178595	0.773194	-0.31098	-0.133211	0.802457	-0.320097	-0.087846	0.831625	-0.329544	-0.069877	0.863468	-0.333265	-0.272937	0.889789	-0.179392	-0.226535
8.132	-0.203036	0.990252	-0.254827	-0.242686	0.970185	-0.246254	-0.278109	1.011734	-0.254617	-0.288394	0.975572	-0.244056	-0.289534	0.935536	-0.242821	-0.283485	0.805067	-0.238711	-0.296414	0.709177	-0.225144	-0.349167	0.627559	-0.225879	-0.280758	0.877264	-0.312498	-0.253501	0.805982	-0.307445	-0.225926	0.735018	-0.30235	-0.182464	0.767439	-0.311803	-0.138572	0.799237	-0.320798	-0.094367	0.831005	-0.329507	-0.074191	0.861604	-0.333696	-0.282084	0.891366	-0.183191	-0.232088
8.164	-0.207625	0.973237	-0.247435	-0.251277	0.962645	-0.241916	-0.275842	1.010913	-0.252855	-0.29471	0.97812	-0.243158	-0.297408	0.938155	-0.243424	-0.296508	0.807491	-0.244289	-0.303737	0.7112	-0.232791	-0.353128	0.628672	-0.227978	-0.287735	0.883395	-0.311827	-0.257971	0.812816	-0.307545	-0.22797	0.742209	-0.302535	-0.18285	0.771481	-0.31233	-0.137951	0.801256	-0.321846	-0.093101	0.831185	-0.330988	-0.07422	0.862593	-0.333516	-0.286466	0.887759	-0.18192	-0.235622
8.232	-0.208037	0.996123	-0.265345	-0.246806	0.974619	-0.256186	-0.284245	1.012515	-0.270649	-0.292896	0.97717	-0.256458	-0.293985	0.937219	-0.253134	-0.287501	0.807204	-0.242091	-0.29767	0.710555	-0.229249	-0.349182	0.626963	-0.227256	-0.282834	0.880223	-0.314863	-0.254334	0.809608	-0.308724	-0.225849	0.739084	-0.302697	-0.18143	0.76985	-0.312631	-0.136715	0.800274	-0.322032	-0.091785	0.830737	-0.331366	-0.070609	0.860836	-0.333768	-0.283595	0.892615	-0.185432	-0.230274
8.264	-0.208148	0.987754	-0.26417	-0.249791	0.970032	-0.263629	-0.280081	1.013422	-0.24797	-0.294503	0.977942	-0.255711	-0.294805	0.937905	-0.252449	-0.286026	0.807715	-0.241957	-0.296612	0.711434	-0.226752	-0.345441	0.626622	-0.233219	-0.280518	0.885199	-0.309578	-0.251911	0.814266	-0.307184	-0.223231	0.743528	-0.304475	-0.177665	0.772965	-0.312829	-0.131893	0.802072	-0.320919	-0.085942	0.831151	-0.32882	-0.062197	0.858489	-0.335652	-0.278938	0.888806	-0.179632	-0.223927
8.332	-0.213618	0.990602	-0.262186	-0.253641	0.969479	-0.262155	-0.288575	1.012036	-0.257894	-0.299403	0.974579	-0.260146	-0.299501	0.93497	-0.254435	-0.289985	0.806108	-0.236084	-0.300093	0.709117	-0.231375	-0.351359	0.626513	-0.224638	-0.281767	0.883677	-0.302837	-0.251247	0.813442	-0.302782	-0.220646	0.743293	-0.302512	-0.176565	0.774439	-0.311722	-0.132505	0.805636	-0.32083	-0.088448	0.836868	-0.329834	-0.066572	0.86595	-0.334935	-0.279702	0.886164	-0.172868	-0.223379
8.364	-0.215145	0.99052	-0.265486	-0.255203	0.969673	-0.262197	-0.289984	1.012307	-0.263138	-0.300902	0.97491	-0.260259	-0.301232	0.934964	-0.255809	-0.292204	0.805225	-0.241599	-0.302118	0.708884	-0.228862	-0.354182	0.626866	-0.22558	-0.287299	0.879243	-0.311521	-0.255488	0.809667	-0.307276	-0.223302	0.740282	-0.302436	-0.179026	0.771648	-0.310606	-0.134913	0.803159	-0.319056	-0.09071	0.834898	-0.327826	-0.071966	0.865696	-0.335531	-0.28382	0.887343	-0.18182	-0.22777
8.4	-0.202059	0.994141	-0.274228	-0.242097	0.973662	-0.268997	-0.274251	1.015848	-0.253753	-0.286585	0.979022	-0.257893	-0.290852	0.93925	-0.254581	-0.294638	0.809022	-0.24361	-0.303537	0.713603	-0.22694	-0.352268	0.630809	-0.226973	-0.283985	0.883492	-0.312348	-0.255369	0.8126	-0.307554	-0.226206	0.741689	-0.302063	-0.181635	0.772767	-0.309464	-0.137402	0.804185	-0.317492	-0.093183	0.835869	-0.326214	-0.076062	0.867082	-0.33575	-0.286086	0.890795	-0.182569	-0.229103
8.432	-0.206506	0.982486	-0.265079	-0.247768	0.963932	-0.266312	-0.280133	1.008526	-0.262449	-0.29324	0.971853	-0.265384	-0.295365	0.932226	-0.260141	-0.292435	0.802719	-0.244081	-0.30603	0.706486	-0.234142	-0.358613	0.624353	-0.231727	-0.297055	0.879256	-0.311531	-0.261956	0.811318	-0.30896	-0.226674	0.743636	-0.305022	-0.181929	0.774563	-0.31164	-0.137236	0.805181	-0.319771	-0.092401	0.835857	-0.327069	-0.076274	0.868279	-0.333469	-0.282457	0.883788	-0.182433	-0.227355
8.468	-0.206288	0.972017	-0.26762	-0.250038	0.960988	-0.264089	-0.272997	1.01007	-0.252906	-0.292805	0.976569	-0.256188	-0.295624	0.936894	-0.25197	-0.295055	0.807052	-0.238133	-0.302423	0.710511	-0.229695	-0.351579	0.628726	-0.218737	-0.281839	0.877638	-0.311082	-0.252515	0.806958	-0.307813	-0.222836	0.736261	-0.304106	-0.180569	0.770414	-0.311404	-0.13828	0.804434	-0.319092	-0.095944	0.838422	-0.327269	-0.078869	0.869932	-0.335635	-0.286395	0.892716	-0.182034	-0.231196
8.5	-0.20248	0.982865	-0.265837	-0.244848	0.967736	-0.260848	-0.272572	1.014751	-0.253344	-0.288865	0.979244	-0.253633	-0.292016	0.93929	-0.251424	-0.292472	0.808777	-0.244668	-0.299344	0.71233	-0.230736	-0.349714	0.629425	-0.219804	-0.291022	0.886295	-0.311234	-0.261632	0.815594	-0.309316	-0.231949	0.744926	-0.306634	-0.185775	0.773928	-0.311954	-0.140003	0.803483	-0.317829	-0.094274	0.833354	-0.324545	-0.080074	0.865559	-0.335407	-0.284719	0.888535	-0.181351	-0.229498
8.536	-0.212243	0.992156	-0.263954	-0.252211	0.971334	-0.259716	-0.287123	1.014183	-0.260268	-0.297961	0.976813	-0.256918	-0.299355	0.936914	-0.253374	-0.293928	0.806795	-0.242052	-0.301931	0.71021	-0.23229	-0.352277	0.628108	-0.229293	-0.28659	0.880367	-0.313146	-0.254669	0.810995	-0.307162	-0.222407	0.741699	-0.300644	-0.179113	0.774093	-0.309557	-0.136007	0.806624	-0.318954	-0.092884	0.839329	-0.328473	-0.076603	0.870945	-0.337985	-0.285915	0.890871	-0.183571	-0.229814
8.568	-0.208358	0.977967	-0.26724	-0.250499	0.962979	-0.260346	-0.278177	1.010222	-0.254678	-0.294258	0.974676	-0.252657	-0.294518	0.934464	-0.251042	-0.285875	0.803847	-0.245516	-0.297861	0.707798	-0.228197	-0.348597	0.623444	-0.214899	-0.280253	0.882499	-0.311687	-0.250871	0.811999	-0.308409	-0.221464	0.741773	-0.304528	-0.177626	0.773278	-0.314258	-0.133489	0.804307	-0.323963	-0.089213	0.835264	-0.333551	-0.071729	0.867555	-0.33581	-0.282468	0.883481	-0.181704	-0.226432
8.604	-0.204255	0.997379	-0.254847	-0.242315	0.97285	-0.254124	-0.28052	1.011355	-0.264025	-0.28821	0.973475	-0.258423	-0.290993	0.933549	-0.255815	-0.290019	0.803284	-0.246999	-0.302006	0.707021	-0.23502	-0.353985	0.624496	-0.232341	-0.284578	0.878428	-0.31638	-0.25064	0.810154	-0.309666	-0.216548	0.742091	-0.302357	-0.17324	0.773909	-0.313017	-0.129844	0.805564	-0.323758	-0.086407	0.837181	-0.334558	-0.063099	0.865367	-0.338539	-0.286933	0.886126	-0.186605	-0.232995
8.636	-0.203644	0.990268	-0.252768	-0.243853	0.969739	-0.25616	-0.275239	1.010178	-0.276546	-0.288046	0.974178	-0.268409	-0.290846	0.934676	-0.261942	-0.290062	0.805699	-0.240924	-0.300118	0.708946	-0.233981	-0.35226	0.627546	-0.227107	-0.283125	0.87206	-0.318589	-0.247542	0.80473	-0.310309	-0.211857	0.737496	-0.301921	-0.169815	0.770984	-0.312466	-0.127688	0.804329	-0.323062	-0.085514	0.837606	-0.333599	-0.062633	0.866282	-0.335757	-0.283074	0.894358	-0.190379	-0.230029
8.668	-0.206589	0.996026	-0.241639	-0.246173	0.974911	-0.247675	-0.275535	1.013715	-0.273734	-0.288956	0.978206	-0.264546	-0.292565	0.938502	-0.260523	-0.294381	0.808583	-0.247411	-0.301134	0.712147	-0.235093	-0.351171	0.630044	-0.223724	-0.287323	0.880194	-0.320053	-0.254859	0.811199	-0.312346	-0.221968	0.742486	-0.304121	-0.177009	0.772832	-0.313392	-0.132089	0.803216	-0.322556	-0.086879	0.833908	-0.331747	-0.063581	0.862497	-0.334656	-0.285307	0.89363	-0.190756	-0.233735
8.704	-0.210363	1.009276	-0.237525	-0.245691	0.982302	-0.246309	-0.279195	1.016188	-0.27358	-0.287356	0.978792	-0.265771	-0.289821	0.938623	-0.262452	-0.287788	0.808127	-0.250914	-0.297946	0.712104	-0.232705	-0.349238	0.628141	-0.221397	-0.277239	0.882862	-0.319622	-0.248626	0.812443	-0.311144	-0.219893	0.74221	-0.301735	-0.176645	0.774372	-0.311807	-0.133184	0.806039	-0.322348	-0.089669	0.837527	-0.333204	-0.066146	0.86568	-0.335566	-0.285797	0.889998	-0.189941	-0.236689
8.736	-0.211657	1.010267	-0.237551	-0.245186	0.981067	-0.246104	-0.280953	1.013086	-0.273323	-0.286604	0.975279	-0.265336	-0.289932	0.935604	-0.261364	-0.290866	0.805852	-0.248265	-0.299102	0.710591	-0.230401	-0.349064	0.628599	-0.221949	-0.280074	0.883253	-0.313939	-0.252855	0.811785	-0.309962	-0.225008	0.740811	-0.304383	-0.181001	0.772973	-0.312442	-0.136757	0.804471	-0.321313	-0.092184	0.83604	-0.330644	-0.067326	0.863247	-0.333939	-0.280915	0.884534	-0.183769	-0.230385
8.768	-0.215989	0.997535	-0.22508	-0.248195	0.972933	-0.245314	-0.277928	1.011951	-0.27031	-0.285806	0.973705	-0.27196	-0.289314	0.933896	-0.267638	-0.290824	0.803972	-0.25282	-0.301069	0.708751	-0.23484	-0.351274	0.627217	-0.217447	-0.277955	0.881652	-0.316787	-0.249128	0.81075	-0.311261	-0.219679	0.740024	-0.305072	-0.176927	0.773296	-0.313245	-0.134637	0.807307	-0.321034	-0.09232	0.841759	-0.328334	-0.066108	0.867206	-0.333142	-0.287066	0.88139	-0.186136	-0.23663
8.832	-0.219202	0.994526	-0.22244	-0.255613	0.977059	-0.242862	-0.279684	1.022377	-0.263275	-0.293574	0.986116	-0.267446	-0.296179	0.946363	-0.263676	-0.294874	0.816481	-0.250645	-0.297973	0.720515	-0.232234	-0.346887	0.63652	-0.220763	-0.273474	0.888508	-0.320279	-0.249457	0.816215	-0.312979	-0.224926	0.743913	-0.305813	-0.18021	0.774585	-0.31439	-0.135923	0.805812	-0.323086	-0.091562	0.837484	-0.331882	-0.069271	0.866014	-0.338959	-0.283575	0.899756	-0.191115	-0.236675
8.868	-0.22043	0.993281	-0.223207	-0.257472	0.976134	-0.242755	-0.280604	1.021381	-0.264395	-0.295467	0.985382	-0.267309	-0.297321	0.945509	-0.26429	-0.29347	0.815442	-0.253591	-0.296665	0.720176	-0.232764	-0.346645	0.637284	-0.221174	-0.273272	0.890671	-0.319115	-0.250149	0.817871	-0.313616	-0.226412	0.745119	-0.307316	-0.18178	0.775851	-0.31574	-0.137423	0.807044	-0.323963	-0.092975	0.83855	-0.332009	-0.070897	0.867346	-0.338495	-0.283865	0.89541	-0.189635	-0.235883
8.932	-0.234248	0.988898	-0.21425	-0.26809	0.972239	-0.239222	-0.283447	1.01689	-0.268001	-0.299956	0.981642	-0.271059	-0.300822	0.941935	-0.26728	-0.294148	0.812344	-0.254709	-0.297145	0.716781	-0.234582	-0.346128	0.633094	-0.223819	-0.280528	0.890598	-0.319667	-0.25391	0.81896	-0.315394	-0.226851	0.747707	-0.309592	-0.181165	0.777467	-0.316156	-0.135489	0.807076	-0.323222	-0.089663	0.83684	-0.330845	-0.065869	0.864802	-0.334516	-0.283658	0.891678	-0.189712	-0.234539
8.964	-0.239033	0.998187	-0.201959	-0.265587	0.976454	-0.231477	-0.281522	1.017788	-0.264411	-0.292486	0.98054	-0.268595	-0.294586	0.940718	-0.265528	-0.291748	0.810718	-0.254916	-0.295743	0.715426	-0.232972	-0.345354	0.631743	-0.222351	-0.279514	0.889842	-0.319278	-0.252942	0.818242	-0.314964	-0.225929	0.747073	-0.309288	-0.179212	0.775397	-0.315544	-0.132594	0.803651	-0.322397	-0.085719	0.832248	-0.329595	-0.064984	0.862395	-0.334926	-0.286689	0.88976	-0.189476	-0.237516
9.032	-0.243984	1.005006	-0.203256	-0.27191	0.980753	-0.229344	-0.283337	1.016796	-0.26959	-0.297637	0.980518	-0.267461	-0.298487	0.940626	-0.265174	-0.291647	0.810683	-0.256801	-0.295673	0.714997	-0.235725	-0.344927	0.630798	-0.222163	-0.274344	0.890821	-0.319051	-0.25132	0.818008	-0.314749	-0.227977	0.745668	-0.308458	-0.182082	0.77475	-0.315992	-0.136119	0.803706	-0.323394	-0.090084	0.832818	-0.330913	-0.072145	0.864827	-0.333996	-0.285108	0.888144	-0.189525	-0.235979
9.1	-0.2357	1.007053	-0.214076	-0.267096	0.98141	-0.234275	-0.291521	1.018105	-0.267729	-0.30161	0.980454	-0.264946	-0.302331	0.940468	-0.263915	-0.29471	0.810331	-0.259417	-0.297123	0.715083	-0.238166	-0.345742	0.632468	-0.220704	-0.275783	0.890642	-0.320484	-0.253472	0.817456	-0.316714	-0.230492	0.744635	-0.311356	-0.183869	0.77275	-0.31882	-0.137427	0.801167	-0.325866	-0.09081	0.829964	-0.332809	-0.074056	0.862798	-0.334621	-0.288323	0.886951	-0.191129	-0.238539
9.132	-0.233806	1.000987	-0.205533	-0.261793	0.98013	-0.234386	-0.282917	1.02294	-0.262403	-0.292305	0.985571	-0.268777	-0.295205	0.94579	-0.266224	-0.294646	0.815741	-0.256608	-0.29828	0.72077	-0.235632	-0.345699	0.637172	-0.236262	-0.273213	0.8895	-0.324478	-0.253454	0.815788	-0.318145	-0.233058	0.742248	-0.311358	-0.186428	0.770381	-0.319126	-0.139993	0.798871	-0.326298	-0.093348	0.827881	-0.333359	-0.077136	0.861075	-0.332483	-0.285941	0.89736	-0.19521	-0.236496
9.164	-0.227806	0.998632	-0.213199	-0.260486	0.978705	-0.237381	-0.283711	1.021979	-0.262657	-0.295401	0.984973	-0.267057	-0.296595	0.945001	-0.264589	-0.29046	0.814906	-0.255088	-0.297266	0.719706	-0.232964	-0.34503	0.634394	-0.234219	-0.26404	0.890218	-0.320273	-0.248635	0.81534	-0.316477	-0.232893	0.740676	-0.312572	-0.186431	0.769253	-0.319879	-0.140021	0.79779	-0.326888	-0.093392	0.826685	-0.333786	-0.077327	0.85989	-0.332228	-0.28278	0.89473	-0.191605	-0.234975
9.2	-0.238693	0.987432	-0.216445	-0.270767	0.97125	-0.243971	-0.290039	1.017891	-0.267345	-0.303356	0.982047	-0.275192	-0.302178	0.942487	-0.271655	-0.288921	0.813729	-0.258316	-0.295388	0.71835	-0.236107	-0.346276	0.634941	-0.222802	-0.267284	0.890068	-0.325995	-0.249456	0.815924	-0.320711	-0.23139	0.742222	-0.315079	-0.185114	0.771336	-0.320889	-0.13889	0.800197	-0.327236	-0.092575	0.829345	-0.333784	-0.078061	0.863163	-0.335669	-0.290359	0.89825	-0.198265	-0.241119
9.232	-0.239659	0.989692	-0.214358	-0.27074	0.972086	-0.242129	-0.289445	1.017536	-0.268011	-0.302285	0.981282	-0.274669	-0.301876	0.941662	-0.271737	-0.291062	0.812462	-0.26111	-0.297976	0.718838	-0.23443	-0.347873	0.636409	-0.222962	-0.275402	0.890697	-0.326969	-0.252531	0.817992	-0.32068	-0.229571	0.745516	-0.313866	-0.182861	0.773578	-0.319526	-0.136121	0.801496	-0.325434	-0.089358	0.829439	-0.331384	-0.077168	0.863833	-0.335828	-0.289449	0.89448	-0.197754	-0.239663
9.268	-0.241176	0.997332	-0.214311	-0.268857	0.975862	-0.242973	-0.29455	1.01827	-0.267368	-0.301265	0.980657	-0.275435	-0.301968	0.940952	-0.270838	-0.294492	0.811609	-0.255076	-0.302369	0.715942	-0.235115	-0.352149	0.63163	-0.228299	-0.280987	0.889843	-0.32046	-0.253837	0.818553	-0.315376	-0.226551	0.747636	-0.308511	-0.183152	0.780141	-0.315607	-0.139419	0.81202	-0.323104	-0.095875	0.843502	-0.331106	-0.072717	0.870257	-0.340459	-0.289577	0.892154	-0.190705	-0.238256
9.3	-0.251307	1.011847	-0.217718	-0.273196	0.986081	-0.24783	-0.298811	1.02436	-0.278525	-0.301389	0.985833	-0.284366	-0.302211	0.946426	-0.278195	-0.295168	0.818006	-0.257113	-0.302246	0.722472	-0.237404	-0.348274	0.636629	-0.23783	-0.277336	0.894978	-0.323443	-0.256275	0.821569	-0.318698	-0.234968	0.7484	-0.313185	-0.189266	0.778232	-0.318538	-0.143405	0.807663	-0.324144	-0.097498	0.837018	-0.329569	-0.075692	0.865821	-0.336364	-0.288119	0.89944	-0.193901	-0.239635
9.336	-0.237779	0.985896	-0.209158	-0.267506	0.970118	-0.239413	-0.290914	1.017033	-0.257414	-0.300309	0.981278	-0.269982	-0.301324	0.941471	-0.268877	-0.295108	0.811448	-0.263947	-0.299339	0.717337	-0.236393	-0.347765	0.632733	-0.220254	-0.275608	0.894942	-0.321725	-0.251495	0.822431	-0.318119	-0.227549	0.75032	-0.312521	-0.182478	0.780363	-0.318374	-0.137255	0.81014	-0.32484	-0.092349	0.839624	-0.331692	-0.074836	0.87057	-0.340085	-0.2937	0.886846	-0.193245	-0.245772
9.368	-0.240114	0.980212	-0.214919	-0.273582	0.968737	-0.243115	-0.290317	1.018141	-0.261145	-0.305877	0.98407	-0.27218	-0.305398	0.944052	-0.270744	-0.294279	0.814031	-0.264574	-0.299768	0.720478	-0.235415	-0.348986	0.636295	-0.218973	-0.271916	0.896897	-0.320668	-0.251007	0.82338	-0.317072	-0.229857	0.750293	-0.310944	-0.184	0.779663	-0.31701	-0.137864	0.808364	-0.324012	-0.091685	0.836837	-0.331688	-0.074719	0.869018	-0.33702	-0.294028	0.887507	-0.192908	-0.244668
9.404	-0.253141	0.972787	-0.205379	-0.280595	0.965372	-0.240584	-0.296217	1.016932	-0.253557	-0.308005	0.98481	-0.272341	-0.306424	0.944994	-0.270759	-0.291998	0.815558	-0.264111	-0.296009	0.721008	-0.237985	-0.345503	0.636719	-0.224392	-0.272947	0.898762	-0.322053	-0.250363	0.825801	-0.318004	-0.227584	0.753392	-0.311675	-0.181133	0.781469	-0.318256	-0.134102	0.808532	-0.325156	-0.087185	0.835502	-0.33236	-0.077729	0.870521	-0.337983	-0.294911	0.891403	-0.194133	-0.245653
9.436	-0.259904	0.971878	-0.201955	-0.28607	0.963495	-0.237907	-0.299741	1.014676	-0.253812	-0.311599	0.982	-0.271558	-0.309038	0.942136	-0.270508	-0.291449	0.812877	-0.265398	-0.296336	0.718615	-0.238189	-0.346292	0.634846	-0.222037	-0.278304	0.894947	-0.326516	-0.247495	0.825561	-0.317642	-0.216672	0.756714	-0.306923	-0.170327	0.784377	-0.315163	-0.123778	0.811619	-0.32388	-0.077392	0.838589	-0.33315	-0.079613	0.874888	-0.338115	-0.303844	0.890729	-0.199117	-0.253955
9.468	-0.261899	0.971656	-0.194709	-0.288784	0.963245	-0.230115	-0.301796	1.014372	-0.246495	-0.314514	0.981664	-0.263596	-0.311428	0.941811	-0.264614	-0.292091	0.812746	-0.265848	-0.297888	0.718852	-0.238902	-0.347657	0.636013	-0.223774	-0.274935	0.89869	-0.319172	-0.246182	0.827819	-0.316807	-0.217232	0.757358	-0.312248	-0.170148	0.784556	-0.318146	-0.123005	0.811437	-0.325092	-0.075934	0.838233	-0.332906	-0.080512	0.874335	-0.338022	-0.304074	0.884294	-0.193299	-0.253285
9.504	-0.265974	0.977744	-0.191597	-0.291908	0.9678	-0.227295	-0.306057	1.018287	-0.244781	-0.317447	0.984876	-0.261417	-0.315131	0.945057	-0.262445	-0.29863	0.815717	-0.264414	-0.301675	0.720591	-0.240964	-0.350183	0.636877	-0.224217	-0.276683	0.898681	-0.321406	-0.249611	0.827258	-0.317375	-0.22206	0.756326	-0.311293	-0.174668	0.782962	-0.318666	-0.127118	0.809229	-0.326143	-0.079468	0.835533	-0.333953	-0.08141	0.872269	-0.333881	-0.301241	0.89149	-0.193938	-0.250775
9.536	-0.268056	0.971545	-0.18648	-0.289542	0.962391	-0.225229	-0.306238	1.012793	-0.240582	-0.313089	0.979983	-0.260555	-0.310751	0.94017	-0.260662	-0.29397	0.810931	-0.260426	-0.300672	0.714625	-0.243222	-0.349293	0.631623	-0.221428	-0.278679	0.897593	-0.314216	-0.244934	0.829131	-0.314849	-0.21107	0.761019	-0.312832	-0.165095	0.789899	-0.31865	-0.119405	0.819008	-0.325012	-0.074415	0.848838	-0.332216	-0.095444	0.878862	-0.334872	-0.293606	0.882181	-0.185994	-0.251546
9.568	-0.271141	0.971392	-0.18341	-0.294702	0.961798	-0.220844	-0.305886	1.012503	-0.240239	-0.317196	0.979248	-0.257281	-0.314619	0.93948	-0.258506	-0.296927	0.810395	-0.261829	-0.305877	0.715182	-0.239988	-0.355115	0.6307	-0.224761	-0.282262	0.898433	-0.313441	-0.247754	0.830413	-0.316848	-0.213096	0.762568	-0.317826	-0.165199	0.788421	-0.32268	-0.117477	0.814677	-0.327824	-0.069863	0.841321	-0.333402	-0.087124	0.873867	-0.333309	-0.291585	0.879441	-0.184688	-0.253113
9.604	-0.275376	0.968418	-0.178748	-0.298735	0.960931	-0.216769	-0.31177	1.012594	-0.232097	-0.32196	0.980398	-0.251647	-0.317392	0.940989	-0.254762	-0.293278	0.813554	-0.264481	-0.299601	0.718454	-0.240089	-0.349253	0.633547	-0.224542	-0.282513	0.90207	-0.317019	-0.247896	0.834291	-0.318631	-0.21328	0.766933	-0.316736	-0.165867	0.79321	-0.321973	-0.118479	0.819294	-0.328028	-0.071913	0.846092	-0.334889	-0.091478	0.877143	-0.334704	-0.290205	0.883896	-0.188509	-0.252994
9.636	-0.28353	0.963351	-0.180432	-0.303343	0.960477	-0.221015	-0.313679	1.01371	-0.231928	-0.322628	0.983982	-0.255573	-0.318734	0.944268	-0.255849	-0.296904	0.815725	-0.256177	-0.300759	0.718754	-0.240957	-0.349056	0.633929	-0.224476	-0.287764	0.901652	-0.312745	-0.25237	0.833974	-0.313382	-0.217001	0.766584	-0.312512	-0.169661	0.793183	-0.318872	-0.122311	0.819675	-0.325696	-0.075126	0.846354	-0.333074	-0.093581	0.878142	-0.333947	-0.300696	0.889651	-0.183935	-0.261515
9.672	-0.271102	0.966419	-0.172685	-0.293588	0.961133	-0.211599	-0.310795	1.012975	-0.22154	-0.318173	0.982334	-0.244543	-0.314448	0.942977	-0.2486	-0.293347	0.81529	-0.260363	-0.297807	0.718669	-0.242532	-0.346872	0.634064	-0.224018	-0.280832	0.904853	-0.311217	-0.250432	0.834975	-0.313603	-0.219958	0.76551	-0.314122	-0.173057	0.793114	-0.319732	-0.125872	0.820109	-0.326072	-0.078718	0.846971	-0.333223	-0.096633	0.879025	-0.33439	-0.301276	0.885973	-0.184227	-0.261601
9.704	-0.283697	0.962114	-0.166072	-0.300931	0.959143	-0.207813	-0.312772	1.012035	-0.21856	-0.319096	0.982387	-0.243125	-0.314593	0.942958	-0.247711	-0.29067	0.81548	-0.261398	-0.299009	0.72053	-0.238284	-0.349453	0.637197	-0.225222	-0.283886	0.90475	-0.312741	-0.251431	0.835599	-0.315958	-0.218922	0.766676	-0.317838	-0.170797	0.792554	-0.321885	-0.122795	0.818483	-0.326368	-0.07496	0.844888	-0.331757	-0.092913	0.876947	-0.333601	-0.299701	0.884276	-0.185309	-0.258378
9.736	-0.275086	0.963356	-0.168212	-0.295645	0.960965	-0.20846	-0.310313	1.013696	-0.216442	-0.317582	0.984586	-0.241397	-0.314607	0.945128	-0.246458	-0.2955	0.817193	-0.261588	-0.299681	0.721344	-0.241018	-0.349008	0.637427	-0.22392	-0.279954	0.906846	-0.309906	-0.250211	0.836654	-0.31423	-0.220404	0.766689	-0.317232	-0.172378	0.79254	-0.321575	-0.12434	0.818304	-0.326491	-0.076373	0.844247	-0.332128	-0.093938	0.876549	-0.333331	-0.30166	0.884325	-0.183725	-0.260526
9.772	-0.259502	0.971021	-0.175576	-0.281699	0.966307	-0.214742	-0.311058	1.013305	-0.216513	-0.311901	0.985571	-0.243981	-0.311184	0.945929	-0.248316	-0.299371	0.816807	-0.261448	-0.303097	0.720443	-0.242843	-0.351552	0.635715	-0.226983	-0.284381	0.909607	-0.30513	-0.254115	0.84004	-0.313806	-0.223793	0.770625	-0.320898	-0.176006	0.79701	-0.323836	-0.128412	0.823669	-0.326931	-0.081238	0.851016	-0.330868	-0.099946	0.882548	-0.333854	-0.301474	0.87995	-0.179701	-0.261411
9.804	-0.264098	0.967954	-0.172521	-0.282526	0.965215	-0.21377	-0.305026	1.015416	-0.219235	-0.306682	0.987319	-0.24628	-0.305737	0.947407	-0.248847	-0.292984	0.817756	-0.256915	-0.301148	0.720891	-0.238957	-0.35107	0.634727	-0.224726	-0.282419	0.911124	-0.300891	-0.253515	0.841358	-0.311558	-0.224671	0.771799	-0.320035	-0.177509	0.799234	-0.32345	-0.13061	0.826782	-0.327668	-0.084472	0.855326	-0.333031	-0.104882	0.885823	-0.335096	-0.290231	0.879948	-0.174835	-0.253158
9.84	-0.273778	0.967271	-0.164836	-0.290889	0.962989	-0.206527	-0.311191	1.013457	-0.215315	-0.313004	0.984022	-0.240887	-0.311509	0.944252	-0.245607	-0.296891	0.815278	-0.260199	-0.300838	0.719364	-0.24078	-0.348913	0.635242	-0.224255	-0.283719	0.905111	-0.307007	-0.252597	0.835658	-0.314126	-0.22118	0.766295	-0.319941	-0.172739	0.791491	-0.322905	-0.125075	0.818001	-0.326953	-0.077911	0.845739	-0.33242	-0.097088	0.877104	-0.335391	-0.296606	0.878319	-0.180441	-0.255291
9.872	-0.289036	0.962778	-0.156906	-0.299998	0.959295	-0.200689	-0.307717	1.012151	-0.214327	-0.311648	0.982071	-0.238883	-0.310496	0.942344	-0.243692	-0.297152	0.813383	-0.258646	-0.301955	0.717071	-0.23914	-0.350048	0.631246	-0.22372	-0.286917	0.90425	-0.305183	-0.255046	0.8353	-0.31248	-0.222986	0.766491	-0.317391	-0.174715	0.791616	-0.321954	-0.126692	0.817086	-0.327286	-0.079141	0.843276	-0.333565	-0.0974	0.875183	-0.334905	-0.298909	0.877546	-0.178516	-0.257569
9.904	-0.277211	0.964244	-0.167533	-0.291559	0.960532	-0.210304	-0.301997	1.013254	-0.223066	-0.306981	0.983134	-0.247384	-0.306874	0.943271	-0.250158	-0.296958	0.813505	-0.25839	-0.300819	0.717339	-0.239466	-0.348964	0.632285	-0.22671	-0.283279	0.904291	-0.304981	-0.253799	0.834105	-0.312646	-0.224137	0.764097	-0.319366	-0.175856	0.789645	-0.323625	-0.12805	0.815993	-0.328252	-0.080351	0.843187	-0.333354	-0.098194	0.875468	-0.333216	-0.297575	0.878169	-0.178428	-0.255678
9.936	-0.271243	0.984172	-0.159617	-0.284655	0.971524	-0.200968	-0.296172	1.02024	-0.22425	-0.299953	0.985706	-0.242072	-0.301083	0.945895	-0.245639	-0.295097	0.816037	-0.255931	-0.299652	0.720126	-0.236674	-0.349081	0.636184	-0.226803	-0.2865	0.904728	-0.307584	-0.258115	0.833878	-0.313327	-0.229498	0.763269	-0.318147	-0.181054	0.788287	-0.323702	-0.132689	0.813295	-0.329733	-0.084347	0.838504	-0.336346	-0.100032	0.871725	-0.338197	-0.303614	0.885007	-0.180189	-0.257718
9.968	-0.251437	0.986175	-0.172937	-0.271769	0.972691	-0.211054	-0.303787	1.016373	-0.222406	-0.30186	0.983959	-0.244072	-0.302986	0.944227	-0.246943	-0.297111	0.814432	-0.255218	-0.301698	0.71806	-0.237515	-0.350069	0.633073	-0.224127	-0.283243	0.902999	-0.306487	-0.254802	0.832166	-0.310329	-0.226122	0.761587	-0.313222	-0.178622	0.788113	-0.319374	-0.1315	0.815073	-0.326279	-0.084645	0.842713	-0.333939	-0.103496	0.874262	-0.336248	-0.30052	0.884421	-0.178904	-0.255302
10.004	-0.254821	0.989216	-0.170074	-0.274697	0.972266	-0.207033	-0.294738	1.017844	-0.230565	-0.298692	0.981787	-0.244998	-0.299949	0.94179	-0.247118	-0.29444	0.811487	-0.253709	-0.301725	0.716322	-0.232993	-0.351088	0.632982	-0.224804	-0.291117	0.898135	-0.307943	-0.258862	0.828893	-0.310905	-0.226268	0.759992	-0.311813	-0.17864	0.786129	-0.318544	-0.130986	0.812112	-0.325627	-0.083362	0.838256	-0.333241	-0.101146	0.870431	-0.334459	-0.297688	0.881004	-0.179239	-0.254569
10.036	-0.252117	0.988097	-0.175431	-0.273689	0.970836	-0.211266	-0.292814	1.01673	-0.235522	-0.298482	0.980443	-0.248739	-0.300496	0.940701	-0.248503	-0.297615	0.81059	-0.247719	-0.30283	0.714335	-0.233114	-0.351402	0.631356	-0.220803	-0.293759	0.897246	-0.30331	-0.260527	0.828503	-0.30682	-0.226986	0.760071	-0.309259	-0.178975	0.785292	-0.317195	-0.131009	0.810461	-0.325434	-0.08302	0.835779	-0.334044	-0.099866	0.868488	-0.333942	-0.298007	0.882598	-0.174206	-0.254182
10.072	-0.248336	0.995938	-0.168731	-0.273102	0.9748	-0.200174	-0.296786	1.017501	-0.225975	-0.302414	0.979993	-0.235268	-0.304749	0.940178	-0.237783	-0.302492	0.810084	-0.24612	-0.305687	0.712945	-0.23544	-0.352206	0.628108	-0.221324	-0.294827	0.895272	-0.303184	-0.26394	0.825552	-0.308685	-0.232633	0.75611	-0.312985	-0.184714	0.782102	-0.319765	-0.136746	0.807874	-0.326516	-0.088674	0.833811	-0.333572	-0.101693	0.868202	-0.332849	-0.293391	0.882932	-0.17377	-0.251141
10.104	-0.241914	1.007783	-0.194632	-0.268455	0.979908	-0.218483	-0.294682	1.015395	-0.251639	-0.300265	0.976743	-0.25162	-0.301977	0.936781	-0.252654	-0.297688	0.806468	-0.255158	-0.308415	0.712895	-0.230006	-0.354369	0.62787	-0.231171	-0.29424	0.889281	-0.315869	-0.261768	0.819988	-0.315178	-0.22917	0.75098	-0.313886	-0.18157	0.777298	-0.320954	-0.133829	0.80333	-0.327986	-0.085944	0.829509	-0.334966	-0.099184	0.863716	-0.332243	-0.304143	0.881663	-0.186467	-0.258434
10.136	-0.247553	0.995588	-0.174393	-0.271726	0.973464	-0.205594	-0.292615	1.015466	-0.23483	-0.299231	0.977679	-0.242082	-0.301155	0.937952	-0.243934	-0.297967	0.80793	-0.248808	-0.302724	0.711663	-0.232135	-0.35086	0.627585	-0.218173	-0.282311	0.89099	-0.308721	-0.258339	0.818546	-0.313927	-0.23414	0.746408	-0.318687	-0.186552	0.773223	-0.324189	-0.138789	0.799547	-0.329789	-0.090912	0.825832	-0.335405	-0.100371	0.861346	-0.33505	-0.299202	0.88506	-0.179928	-0.251729
10.172	-0.239906	1.014333	-0.188643	-0.26603	0.983017	-0.208322	-0.295207	1.013651	-0.243693	-0.298935	0.974999	-0.239514	-0.300108	0.935085	-0.242931	-0.294219	0.804993	-0.252028	-0.302617	0.708591	-0.235453	-0.3528	0.624865	-0.22111	-0.282268	0.888385	-0.311948	-0.25554	0.816757	-0.311344	-0.228674	0.745501	-0.310342	-0.182481	0.774545	-0.317506	-0.135652	0.802759	-0.322812	-0.088501	0.830872	-0.327534	-0.087893	0.86744	-0.331648	-0.305782	0.881433	-0.184281	-0.255014
10.204	-0.238329	1.011281	-0.189817	-0.266769	0.981386	-0.208344	-0.295334	1.013876	-0.242711	-0.300974	0.97551	-0.238066	-0.302421	0.935987	-0.24169	-0.297881	0.806464	-0.251992	-0.305198	0.710648	-0.234266	-0.353631	0.627383	-0.217783	-0.277893	0.892076	-0.307144	-0.253783	0.819622	-0.312263	-0.229616	0.747446	-0.316986	-0.182467	0.775322	-0.321364	-0.135169	0.802785	-0.325696	-0.087772	0.83033	-0.330524	-0.084402	0.866749	-0.334739	-0.299839	0.880286	-0.179546	-0.250616
10.236	-0.239762	1.024886	-0.192424	-0.263043	0.989591	-0.208618	-0.296614	1.014259	-0.244843	-0.296015	0.975869	-0.237692	-0.298166	0.936022	-0.240566	-0.295332	0.805875	-0.248397	-0.302746	0.709133	-0.23543	-0.350983	0.625152	-0.220182	-0.28514	0.886422	-0.311872	-0.257628	0.815069	-0.312217	-0.229877	0.743954	-0.311743	-0.184189	0.773689	-0.318019	-0.138221	0.802774	-0.324703	-0.092199	0.83166	-0.331693	-0.08321	0.86712	-0.335184	-0.301922	0.885403	-0.182913	-0.25131
10.3	-0.235307	1.02114	-0.192639	-0.262994	0.989003	-0.208462	-0.290467	1.01654	-0.247585	-0.296216	0.978962	-0.238632	-0.29938	0.939229	-0.242358	-0.299892	0.809143	-0.253179	-0.304348	0.714165	-0.232304	-0.35151	0.630645	-0.222535	-0.287044	0.892952	-0.310994	-0.259726	0.821249	-0.312049	-0.232152	0.749734	-0.312225	-0.184874	0.776875	-0.317913	-0.137733	0.804133	-0.32399	-0.0906	0.83156	-0.330438	-0.079186	0.866145	-0.335662	-0.302915	0.882941	-0.182359	-0.253093
10.336	-0.226745	1.008833	-0.201288	-0.259525	0.981506	-0.216329	-0.294455	1.017899	-0.238614	-0.299899	0.979237	-0.237811	-0.300331	0.939462	-0.241602	-0.292348	0.80972	-0.252478	-0.299155	0.713557	-0.235019	-0.348786	0.630094	-0.221658	-0.282059	0.894589	-0.310535	-0.257428	0.822157	-0.308784	-0.232684	0.750133	-0.306353	-0.185905	0.777799	-0.314174	-0.138886	0.805021	-0.321647	-0.091708	0.832295	-0.32889	-0.076826	0.865654	-0.333614	-0.303547	0.8842	-0.182764	-0.251334
10.4	-0.223924	0.996309	-0.199952	-0.258712	0.974652	-0.219216	-0.28991	1.016922	-0.236283	-0.298908	0.979244	-0.24131	-0.301383	0.939551	-0.245491	-0.299562	0.809761	-0.257818	-0.302235	0.715521	-0.233871	-0.349191	0.632251	-0.222123	-0.286045	0.896709	-0.309727	-0.261462	0.82422	-0.311746	-0.236266	0.751844	-0.312099	-0.188943	0.778742	-0.318681	-0.141608	0.80549	-0.325517	-0.094229	0.832197	-0.332456	-0.076329	0.864029	-0.336959	-0.303311	0.878765	-0.182142	-0.251292
10.432	-0.233438	1.002746	-0.199292	-0.265383	0.978713	-0.220536	-0.300178	1.018437	-0.23659	-0.305196	0.980348	-0.243617	-0.306473	0.9405	-0.247021	-0.300799	0.81057	-0.256704	-0.303873	0.715311	-0.235568	-0.351634	0.631537	-0.221391	-0.284492	0.895786	-0.310802	-0.260681	0.82306	-0.311653	-0.236239	0.750619	-0.310336	-0.188773	0.776996	-0.317643	-0.141321	0.803305	-0.325185	-0.093875	0.829657	-0.33311	-0.077572	0.862469	-0.33625	-0.30308	0.881559	-0.182932	-0.250716
10.5	-0.22374	0.98793	-0.200796	-0.259245	0.969847	-0.222219	-0.289685	1.014864	-0.232761	-0.299529	0.978427	-0.242743	-0.300932	0.938675	-0.244882	-0.296058	0.808717	-0.250842	-0.301633	0.712522	-0.235679	-0.350032	0.629265	-0.223697	-0.284121	0.891075	-0.311674	-0.259161	0.818719	-0.310374	-0.233949	0.746632	-0.308433	-0.188296	0.77586	-0.316811	-0.14243	0.804835	-0.324466	-0.096479	0.833811	-0.331604	-0.076902	0.864733	-0.33514	-0.300523	0.885907	-0.182816	-0.250428
10.532	-0.223729	0.989722	-0.194303	-0.258102	0.969522	-0.215729	-0.284212	1.012902	-0.237857	-0.295511	0.975734	-0.241821	-0.298346	0.936081	-0.24564	-0.297869	0.806284	-0.257216	-0.305393	0.712271	-0.23237	-0.353585	0.628494	-0.222528	-0.283859	0.889908	-0.314656	-0.260104	0.817219	-0.315221	-0.235858	0.744782	-0.31367	-0.190177	0.774707	-0.318713	-0.144407	0.804089	-0.325407	-0.098597	0.833326	-0.332726	-0.077136	0.86309	-0.335289	-0.292652	0.879503	-0.185376	-0.245201
10.6	-0.225376	0.985298	-0.196386	-0.260435	0.969414	-0.220163	-0.281142	1.016083	-0.241478	-0.29571	0.980379	-0.247538	-0.298383	0.940667	-0.248787	-0.29768	0.810531	-0.251786	-0.301219	0.714624	-0.23502	-0.34931	0.63143	-0.222523	-0.285176	0.889247	-0.316511	-0.261206	0.816808	-0.310519	-0.236752	0.744678	-0.303171	-0.190292	0.772592	-0.311182	-0.143857	0.800385	-0.319548	-0.097464	0.828161	-0.328341	-0.079956	0.860012	-0.333831	-0.3004	0.89104	-0.187369	-0.249347
10.632	-0.215253	0.972553	-0.205129	-0.253569	0.963087	-0.227268	-0.271372	1.013631	-0.240767	-0.289896	0.980455	-0.249786	-0.293204	0.940606	-0.250923	-0.294423	0.810144	-0.254137	-0.302397	0.714094	-0.234557	-0.35127	0.628203	-0.227544	-0.292582	0.889963	-0.320043	-0.264368	0.819208	-0.313402	-0.236197	0.748889	-0.305496	-0.18966	0.77676	-0.311877	-0.142961	0.804009	-0.319585	-0.096494	0.830913	-0.327786	-0.082617	0.86428	-0.333598	-0.298998	0.890731	-0.190187	-0.24857
10.668	-0.220031	0.966771	-0.208382	-0.259625	0.958936	-0.228834	-0.276502	1.010355	-0.240336	-0.296417	0.977962	-0.249159	-0.297962	0.938091	-0.250164	-0.29351	0.807846	-0.252708	-0.30255	0.712077	-0.235964	-0.35306	0.629447	-0.23063	-0.289758	0.886246	-0.319143	-0.260979	0.815597	-0.31387	-0.231993	0.745343	-0.307151	-0.185611	0.773473	-0.314436	-0.139048	0.801333	-0.321446	-0.092512	0.829168	-0.328101	-0.077152	0.862127	-0.333152	-0.300087	0.888706	-0.189579	-0.249508
10.7	-0.22365	0.981511	-0.210633	-0.26063	0.96781	-0.232818	-0.285183	1.015911	-0.244008	-0.299171	0.980918	-0.254246	-0.300982	0.940916	-0.253985	-0.297309	0.810424	-0.252322	-0.302964	0.71367	-0.237194	-0.351595	0.629178	-0.222514	-0.284221	0.89176	-0.31438	-0.260204	0.819017	-0.313319	-0.236183	0.746584	-0.31169	-0.189606	0.774724	-0.31728	-0.142981	0.802696	-0.323063	-0.096515	0.830602	-0.329215	-0.082331	0.863913	-0.335046	-0.297885	0.887879	-0.185126	-0.245089
10.736	-0.215757	0.9688	-0.207739	-0.255373	0.960915	-0.228134	-0.275644	1.012151	-0.233235	-0.293843	0.979812	-0.245372	-0.297341	0.940064	-0.247225	-0.299086	0.809789	-0.252991	-0.300725	0.713964	-0.233198	-0.347951	0.62945	-0.217365	-0.290533	0.894079	-0.310553	-0.262722	0.822853	-0.310456	-0.234707	0.751876	-0.308671	-0.187264	0.778305	-0.314962	-0.13962	0.80425	-0.321776	-0.092126	0.829935	-0.328946	-0.079359	0.864041	-0.33313	-0.296032	0.882904	-0.181088	-0.244287
10.768	-0.215285	0.963359	-0.209197	-0.255401	0.959676	-0.229801	-0.269636	1.012744	-0.235825	-0.29128	0.982461	-0.247608	-0.294871	0.942665	-0.248687	-0.297256	0.812267	-0.252028	-0.304549	0.715439	-0.235912	-0.352921	0.629881	-0.219504	-0.284357	0.897701	-0.30877	-0.26083	0.824982	-0.312112	-0.237332	0.752562	-0.314467	-0.189065	0.777995	-0.319562	-0.140825	0.803379	-0.324977	-0.092582	0.828967	-0.330704	-0.081072	0.863535	-0.335841	-0.290948	0.884842	-0.179514	-0.238482
10.804	-0.215624	0.973823	-0.204168	-0.253611	0.96432	-0.226858	-0.272672	1.01493	-0.238203	-0.290286	0.98171	-0.248726	-0.294266	0.941945	-0.249622	-0.297632	0.811588	-0.252115	-0.300523	0.71545	-0.233881	-0.347572	0.630325	-0.220098	-0.283516	0.893201	-0.312771	-0.259923	0.820429	-0.312233	-0.236022	0.747862	-0.310621	-0.189495	0.775872	-0.318065	-0.142908	0.803791	-0.325179	-0.096248	0.831795	-0.331655	-0.081562	0.865176	-0.33643	-0.290758	0.887459	-0.183097	-0.239429
10.836	-0.212103	0.973285	-0.20533	-0.251231	0.962034	-0.225076	-0.272134	1.011796	-0.237345	-0.289619	0.977805	-0.245263	-0.293592	0.938135	-0.246542	-0.296883	0.807943	-0.250541	-0.300103	0.711259	-0.236473	-0.347627	0.627053	-0.221221	-0.282628	0.889742	-0.31146	-0.259578	0.816796	-0.312859	-0.236043	0.744075	-0.313234	-0.189139	0.772171	-0.318852	-0.142422	0.800412	-0.324812	-0.095531	0.829031	-0.331131	-0.078461	0.861539	-0.335055	-0.285202	0.883347	-0.180348	-0.234628
10.872	-0.218981	0.964565	-0.205822	-0.25727	0.960401	-0.229575	-0.265827	1.012455	-0.245863	-0.289093	0.982316	-0.25456	-0.293679	0.942578	-0.25377	-0.299435	0.812188	-0.250755	-0.303696	0.714937	-0.236881	-0.350284	0.628618	-0.22057	-0.287013	0.89437	-0.311705	-0.262106	0.822114	-0.312892	-0.237138	0.749989	-0.313895	-0.189268	0.775959	-0.319812	-0.141231	0.801753	-0.324752	-0.093211	0.827551	-0.329366	-0.081688	0.861646	-0.336732	-0.29522	0.889048	-0.182071	-0.243142
10.904	-0.22016	0.963927	-0.207013	-0.258763	0.957549	-0.229745	-0.276296	1.009697	-0.236763	-0.295163	0.978045	-0.249602	-0.297288	0.938278	-0.249514	-0.294656	0.808071	-0.249344	-0.299361	0.712365	-0.232979	-0.347804	0.629706	-0.223915	-0.287107	0.888243	-0.312847	-0.26176	0.816034	-0.314121	-0.235979	0.74388	-0.315162	-0.188641	0.771006	-0.321019	-0.141366	0.798313	-0.326076	-0.094033	0.825791	-0.331031	-0.082749	0.860735	-0.333888	-0.288216	0.886434	-0.182835	-0.238421
10.936	-0.223341	0.992542	-0.21332	-0.259502	0.972416	-0.231646	-0.292526	1.015552	-0.241108	-0.301551	0.978477	-0.249421	-0.303069	0.938416	-0.249453	-0.298088	0.807892	-0.249609	-0.302909	0.710792	-0.240236	-0.34899	0.62743	-0.218546	-0.29212	0.886871	-0.314349	-0.262795	0.816128	-0.314976	-0.232965	0.745478	-0.314386	-0.186338	0.773521	-0.321471	-0.139859	0.801794	-0.328318	-0.093325	0.830264	-0.33514	-0.074593	0.861961	-0.335248	-0.290985	0.886932	-0.184355	-0.242118
10.972	-0.222119	0.998999	-0.21158	-0.257473	0.977119	-0.229484	-0.283533	1.01804	-0.255852	-0.295584	0.980891	-0.255061	-0.297959	0.940972	-0.254394	-0.295887	0.810602	-0.251331	-0.299978	0.713823	-0.237231	-0.347756	0.630016	-0.218872	-0.278729	0.891276	-0.313127	-0.255422	0.818483	-0.31189	-0.231591	0.746005	-0.309303	-0.185796	0.775198	-0.318071	-0.139886	0.804163	-0.326453	-0.093755	0.833331	-0.33478	-0.075438	0.865365	-0.335267	-0.292534	0.887989	-0.183811	-0.242073
11.004	-0.209982	1.000985	-0.197865	-0.244976	0.978429	-0.215706	-0.268951	1.017566	-0.246312	-0.281852	0.980816	-0.243313	-0.287283	0.94125	-0.247084	-0.295209	0.811355	-0.257949	-0.297502	0.715747	-0.23686	-0.345301	0.631425	-0.22011	-0.277981	0.896261	-0.312914	-0.256224	0.822977	-0.314992	-0.234072	0.749957	-0.31595	-0.187124	0.777689	-0.322301	-0.140144	0.805286	-0.32865	-0.093005	0.833063	-0.33487	-0.074171	0.864754	-0.335176	-0.294961	0.882561	-0.184631	-0.245187
11.036	-0.222278	0.975728	-0.211496	-0.262032	0.964945	-0.230226	-0.285041	1.014845	-0.236851	-0.30188	0.981112	-0.246974	-0.303577	0.941248	-0.247326	-0.299495	0.811	-0.248387	-0.305254	0.71447	-0.235429	-0.353364	0.630059	-0.23049	-0.28921	0.891364	-0.310962	-0.260757	0.820344	-0.309578	-0.231793	0.749636	-0.306545	-0.184955	0.776172	-0.316664	-0.138196	0.802771	-0.326997	-0.091083	0.82968	-0.335083	-0.07689	0.863557	-0.336764	-0.291508	0.888288	-0.180981	-0.241834
11.1	-0.218565	0.970197	-0.212805	-0.258554	0.966566	-0.233664	-0.271066	1.019715	-0.242866	-0.293489	0.989491	-0.253185	-0.296439	0.94973	-0.252295	-0.296726	0.819414	-0.249354	-0.297715	0.722712	-0.236122	-0.345473	0.639398	-0.219588	-0.28568	0.901216	-0.310103	-0.264203	0.827836	-0.3109	-0.242125	0.754627	-0.310387	-0.195375	0.782383	-0.317498	-0.148623	0.80993	-0.325	-0.101895	0.837428	-0.332975	-0.088948	0.8718	-0.331827	-0.290002	0.895585	-0.180283	-0.239106
11.136	-0.219548	0.958223	-0.205894	-0.258758	0.960159	-0.228438	-0.265893	1.014806	-0.233427	-0.290543	0.987813	-0.247141	-0.295483	0.948143	-0.248734	-0.301915	0.81781	-0.25332	-0.303532	0.721756	-0.234839	-0.349611	0.637068	-0.217361	-0.28081	0.90306	-0.306875	-0.261516	0.829203	-0.311452	-0.241704	0.755445	-0.314229	-0.193601	0.780954	-0.320295	-0.145655	0.806621	-0.326876	-0.097781	0.832501	-0.334112	-0.086472	0.867481	-0.33296	-0.290344	0.888287	-0.17807	-0.235924
11.2	-0.221214	0.960353	-0.205928	-0.258355	0.959123	-0.23176	-0.271818	1.012977	-0.234497	-0.291709	0.984252	-0.251833	-0.294691	0.944634	-0.251519	-0.294993	0.814527	-0.250657	-0.299548	0.718356	-0.235848	-0.348637	0.635561	-0.227139	-0.280488	0.897444	-0.309653	-0.258886	0.824124	-0.31184	-0.236783	0.751048	-0.312348	-0.189608	0.778221	-0.318673	-0.142338	0.805018	-0.325481	-0.095103	0.831712	-0.332872	-0.081436	0.865782	-0.334344	-0.28273	0.888853	-0.179954	-0.232608
11.232	-0.215506	0.965547	-0.201887	-0.252874	0.960691	-0.226976	-0.264319	1.01322	-0.239892	-0.285395	0.982401	-0.25132	-0.290383	0.942773	-0.250516	-0.29691	0.81259	-0.24777	-0.305708	0.717331	-0.226286	-0.349755	0.629836	-0.23096	-0.279415	0.898123	-0.303595	-0.260573	0.824272	-0.310472	-0.241557	0.750582	-0.316646	-0.1949	0.778959	-0.321424	-0.148196	0.807042	-0.326854	-0.101511	0.835095	-0.332529	-0.092939	0.870807	-0.333655	-0.282708	0.883849	-0.173382	-0.230632
11.3	-0.220951	0.985012	-0.205293	-0.256302	0.972196	-0.230464	-0.282099	1.020408	-0.238685	-0.294306	0.986054	-0.252657	-0.296725	0.94618	-0.253091	-0.29493	0.815802	-0.254139	-0.298982	0.719557	-0.235771	-0.347534	0.634334	-0.225915	-0.283816	0.904581	-0.304053	-0.25582	0.83377	-0.30865	-0.227623	0.763205	-0.31053	-0.179935	0.789216	-0.315902	-0.132018	0.814762	-0.32196	-0.084265	0.840099	-0.328527	-0.084177	0.876295	-0.33449	-0.291008	0.882582	-0.176564	-0.240176
11.332	-0.213933	0.969406	-0.200046	-0.25111	0.963009	-0.225042	-0.267673	1.015215	-0.23385	-0.285981	0.983527	-0.24739	-0.289554	0.943873	-0.248429	-0.291665	0.813664	-0.251941	-0.29697	0.717182	-0.236584	-0.346252	0.633588	-0.222232	-0.280301	0.90174	-0.303872	-0.253102	0.830685	-0.310081	-0.22537	0.759932	-0.313719	-0.17667	0.784596	-0.319256	-0.127938	0.809008	-0.325186	-0.0791	0.833599	-0.331799	-0.078311	0.870064	-0.336943	-0.282068	0.882538	-0.175357	-0.23305
11.4	-0.213016	0.963177	-0.19877	-0.250881	0.957307	-0.222843	-0.265629	1.009632	-0.233158	-0.285378	0.978197	-0.245225	-0.289294	0.938518	-0.246681	-0.292597	0.808379	-0.252303	-0.297273	0.712737	-0.233586	-0.346485	0.629346	-0.221273	-0.281171	0.896061	-0.303799	-0.253138	0.825375	-0.31093	-0.224324	0.754914	-0.314715	-0.176559	0.781209	-0.320375	-0.128728	0.807178	-0.326708	-0.080853	0.833158	-0.333635	-0.076633	0.869405	-0.338244	-0.273466	0.873634	-0.174041	-0.228744
11.432	-0.213757	0.969716	-0.202813	-0.253126	0.961675	-0.223621	-0.275447	1.012329	-0.224979	-0.292338	0.980212	-0.239362	-0.295112	0.940499	-0.241863	-0.294638	0.810545	-0.250691	-0.298782	0.714447	-0.23461	-0.347273	0.631333	-0.21873	-0.283922	0.899264	-0.300988	-0.254367	0.82936	-0.309326	-0.223806	0.759637	-0.313763	-0.1747	0.783372	-0.319045	-0.126425	0.808482	-0.325157	-0.078205	0.833794	-0.332418	-0.076057	0.87017	-0.337543	-0.275796	0.87456	-0.170445	-0.229859
11.468	-0.211248	0.968599	-0.209005	-0.251343	0.96257	-0.229112	-0.269079	1.01463	-0.23399	-0.288833	0.983157	-0.245989	-0.292815	0.943377	-0.246939	-0.296334	0.813048	-0.250533	-0.301485	0.716192	-0.234415	-0.349656	0.630754	-0.218241	-0.280223	0.894135	-0.311724	-0.251858	0.82322	-0.312979	-0.22324	0.752698	-0.311197	-0.177955	0.782891	-0.317339	-0.13236	0.812392	-0.324198	-0.086837	0.841646	-0.331851	-0.08614	0.878034	-0.336661	-0.274955	0.887601	-0.18192	-0.233611
11.5	-0.21646	0.977001	-0.204916	-0.254012	0.966668	-0.228002	-0.273865	1.016813	-0.239675	-0.290762	0.983244	-0.250332	-0.2945	0.943372	-0.25147	-0.296768	0.812931	-0.255119	-0.303542	0.716771	-0.237542	-0.352519	0.632069	-0.229167	-0.285212	0.898988	-0.310054	-0.25708	0.82799	-0.31238	-0.228595	0.757412	-0.312587	-0.180529	0.783174	-0.318784	-0.132273	0.808331	-0.325496	-0.083927	0.833425	-0.332898	-0.079749	0.869821	-0.336394	-0.28685	0.882387	-0.181103	-0.240112
11.536	-0.208258	0.974263	-0.200954	-0.247964	0.965442	-0.220808	-0.266344	1.016266	-0.231908	-0.285575	0.983372	-0.240519	-0.289804	0.943614	-0.243125	-0.29403	0.813392	-0.251611	-0.300923	0.718125	-0.228255	-0.350005	0.632318	-0.218005	-0.282895	0.898229	-0.308085	-0.256402	0.826624	-0.310359	-0.229341	0.755444	-0.309743	-0.181702	0.781349	-0.317882	-0.133902	0.806977	-0.325812	-0.086036	0.832705	-0.33421	-0.080186	0.869045	-0.334727	-0.283664	0.88432	-0.178827	-0.234445
11.568	-0.208277	0.971501	-0.201914	-0.248035	0.962583	-0.221588	-0.262394	1.012717	-0.240355	-0.283649	0.9803	-0.244778	-0.289027	0.940996	-0.247641	-0.297171	0.811444	-0.256533	-0.301137	0.716199	-0.234232	-0.348627	0.631473	-0.219207	-0.27907	0.898112	-0.309048	-0.251945	0.826866	-0.310381	-0.224043	0.756128	-0.307795	-0.176856	0.782394	-0.316283	-0.129544	0.808129	-0.325785	-0.082394	0.833701	-0.336358	-0.075673	0.869776	-0.337239	-0.286463	0.881068	-0.18038	-0.234917
11.604	-0.208376	0.973008	-0.198363	-0.247909	0.963645	-0.218317	-0.264899	1.014027	-0.233558	-0.284752	0.981041	-0.240093	-0.289772	0.941508	-0.243063	-0.296478	0.811655	-0.252732	-0.300759	0.715693	-0.234155	-0.348723	0.631041	-0.22002	-0.277528	0.896593	-0.306368	-0.251374	0.824863	-0.309183	-0.224273	0.753633	-0.308173	-0.177264	0.780587	-0.316494	-0.130217	0.807153	-0.325666	-0.083196	0.833716	-0.335814	-0.074367	0.869436	-0.336448	-0.278103	0.878587	-0.177239	-0.229774
11.636	-0.207467	0.982256	-0.19535	-0.246281	0.970275	-0.215288	-0.258671	1.016337	-0.243641	-0.280296	0.983882	-0.243247	-0.285396	0.944568	-0.245214	-0.292306	0.814956	-0.251751	-0.297653	0.719816	-0.231358	-0.343571	0.634503	-0.230113	-0.273577	0.900818	-0.306654	-0.252062	0.827898	-0.315082	-0.23018	0.755145	-0.322749	-0.181549	0.780527	-0.323953	-0.132928	0.80577	-0.325608	-0.084264	0.831129	-0.327918	-0.075902	0.866347	-0.334578	-0.271637	0.883964	-0.176352	-0.223331
11.672	-0.206913	0.974839	-0.190396	-0.247378	0.963784	-0.207362	-0.26365	1.011971	-0.229189	-0.284474	0.978965	-0.230068	-0.28911	0.93961	-0.234428	-0.294753	0.810436	-0.249889	-0.304441	0.714336	-0.232373	-0.353581	0.629347	-0.219158	-0.285919	0.90164	-0.297221	-0.255105	0.832751	-0.3075	-0.223938	0.764003	-0.31424	-0.174568	0.787094	-0.319461	-0.125066	0.809644	-0.325756	-0.075576	0.832214	-0.332989	-0.071683	0.868548	-0.337109	-0.271122	0.872778	-0.17046	-0.227989
11.704	-0.220289	0.974234	-0.214079	-0.262952	0.966375	-0.226957	-0.277627	1.015739	-0.247383	-0.300922	0.98444	-0.246071	-0.302123	0.944579	-0.246872	-0.29658	0.814396	-0.249844	-0.303048	0.717943	-0.233852	-0.352204	0.633126	-0.224165	-0.282416	0.89943	-0.304789	-0.252855	0.829186	-0.308919	-0.222299	0.759395	-0.308857	-0.174418	0.78492	-0.316525	-0.126531	0.810251	-0.324602	-0.078697	0.835696	-0.333573	-0.073197	0.872063	-0.333525	-0.274775	0.884329	-0.175882	-0.22767
11.736	-0.211162	0.966427	-0.202068	-0.253268	0.961005	-0.217721	-0.263701	1.010971	-0.238555	-0.288726	0.980972	-0.239008	-0.291371	0.941085	-0.242245	-0.290805	0.810831	-0.253115	-0.298243	0.714492	-0.233365	-0.347303	0.627792	-0.220802	-0.273871	0.897129	-0.306567	-0.248003	0.825523	-0.312172	-0.221648	0.754218	-0.314318	-0.174781	0.782229	-0.319157	-0.127879	0.809927	-0.324939	-0.081048	0.837697	-0.33191	-0.078181	0.87427	-0.334424	-0.271186	0.878378	-0.177408	-0.227949
11.804	-0.21611	0.959194	-0.205859	-0.257511	0.95925	-0.224186	-0.263749	1.012802	-0.23779	-0.29054	0.985158	-0.244026	-0.293211	0.945509	-0.245068	-0.292446	0.815408	-0.248914	-0.298717	0.718343	-0.235083	-0.348215	0.633435	-0.219754	-0.278795	0.896035	-0.311897	-0.250644	0.8251	-0.313807	-0.222157	0.754506	-0.313923	-0.175798	0.7832	-0.319343	-0.129213	0.811318	-0.325179	-0.082715	0.839207	-0.33154	-0.088818	0.875251	-0.334839	-0.26847	0.892182	-0.182327	-0.224532
11.836	-0.221158	0.959447	-0.209427	-0.2614	0.958505	-0.230157	-0.268627	1.011996	-0.242914	-0.294023	0.983593	-0.251309	-0.297125	0.943882	-0.251415	-0.297847	0.813618	-0.251957	-0.30289	0.716567	-0.239776	-0.350721	0.63279	-0.220738	-0.284108	0.8978	-0.30875	-0.253861	0.82766	-0.309627	-0.223048	0.758046	-0.307121	-0.176597	0.785789	-0.31531	-0.129967	0.813032	-0.324126	-0.083453	0.840104	-0.333908	-0.097385	0.874075	-0.332993	-0.282238	0.885559	-0.179331	-0.239044
11.9	-0.216144	0.962227	-0.204477	-0.256638	0.959149	-0.224444	-0.267255	1.01219	-0.236052	-0.291037	0.982399	-0.244455	-0.29454	0.942675	-0.246258	-0.296663	0.812442	-0.252178	-0.303237	0.716176	-0.235466	-0.351391	0.632094	-0.218228	-0.281852	0.897167	-0.307845	-0.253172	0.826324	-0.308911	-0.223967	0.755883	-0.307466	-0.17713	0.783131	-0.315767	-0.13023	0.810105	-0.324518	-0.083327	0.837119	-0.333926	-0.095617	0.871764	-0.333231	-0.283864	0.883049	-0.178627	-0.240174
11.936	-0.211776	0.965528	-0.207301	-0.252731	0.962015	-0.226227	-0.265338	1.014976	-0.23485	-0.288392	0.984804	-0.244032	-0.292956	0.945001	-0.246279	-0.298524	0.814565	-0.254028	-0.299563	0.717325	-0.237687	-0.3464	0.63062	-0.22028	-0.286392	0.900489	-0.309066	-0.25807	0.829665	-0.312877	-0.229409	0.75929	-0.314093	-0.180447	0.783738	-0.318	-0.131325	0.807623	-0.322631	-0.08216	0.831514	-0.328255	-0.09121	0.866978	-0.331778	-0.283525	0.884228	-0.180119	-0.23951
12	-0.225094	0.998203	-0.208336	-0.26037	0.980205	-0.230245	-0.28854	1.025413	-0.244781	-0.299416	0.988831	-0.253063	-0.301387	0.948871	-0.253226	-0.297303	0.818441	-0.25325	-0.300798	0.721242	-0.237526	-0.348125	0.63466	-0.220274	-0.27718	0.903976	-0.306705	-0.245857	0.834546	-0.310243	-0.214319	0.765325	-0.310864	-0.1667	0.791082	-0.31719	-0.119532	0.817264	-0.324869	-0.073192	0.844249	-0.333649	-0.092614	0.875442	-0.333629	-0.277588	0.886729	-0.177854	-0.230608
12.032	-0.225531	0.996867	-0.208505	-0.259336	0.979158	-0.232848	-0.286636	1.024451	-0.248472	-0.296929	0.987991	-0.257964	-0.298551	0.947952	-0.257174	-0.293959	0.817484	-0.2544	-0.299815	0.72079	-0.236726	-0.348747	0.635302	-0.220678	-0.279614	0.903585	-0.308607	-0.247893	0.834226	-0.311105	-0.215848	0.765234	-0.310815	-0.168387	0.791556	-0.317011	-0.121092	0.817974	-0.323845	-0.074249	0.844882	-0.331676	-0.093041	0.876471	-0.331456	-0.282846	0.887265	-0.179676	-0.235775
12.064	-0.225148	0.999651	-0.211326	-0.259611	0.979993	-0.233115	-0.290872	1.023692	-0.246188	-0.299629	0.986716	-0.255202	-0.300962	0.94676	-0.254659	-0.295355	0.816453	-0.253062	-0.299561	0.719637	-0.235828	-0.34816	0.633998	-0.22065	-0.284101	0.902099	-0.308866	-0.249573	0.834191	-0.311683	-0.214556	0.766739	-0.311358	-0.166249	0.791791	-0.317472	-0.118038	0.81678	-0.324607	-0.069879	0.842013	-0.332741	-0.086934	0.87463	-0.33276	-0.279603	0.887999	-0.17963	-0.231702
12.1	-0.219608	0.970585	-0.189996	-0.254033	0.96316	-0.218427	-0.263528	1.01427	-0.237893	-0.283529	0.98245	-0.248358	-0.288577	0.94302	-0.249035	-0.29547	0.8131	-0.251412	-0.298788	0.717057	-0.232793	-0.346831	0.632451	-0.22029	-0.283884	0.897569	-0.309745	-0.249862	0.829319	-0.313448	-0.21547	0.761387	-0.314841	-0.167139	0.786117	-0.322094	-0.118664	0.810589	-0.329056	-0.070158	0.835075	-0.335809	-0.085877	0.868082	-0.332007	-0.281924	0.887522	-0.180109	-0.234356
12.168	-0.212684	0.969961	-0.197658	-0.249355	0.964327	-0.223578	-0.258145	1.015962	-0.241681	-0.280138	0.985111	-0.251028	-0.285461	0.945641	-0.251367	-0.293303	0.81566	-0.252576	-0.299113	0.720231	-0.232522	-0.345706	0.634749	-0.231192	-0.280001	0.894635	-0.317845	-0.250032	0.824251	-0.317887	-0.219815	0.754111	-0.317859	-0.172111	0.780761	-0.323034	-0.124307	0.807055	-0.328502	-0.07639	0.833319	-0.334129	-0.082701	0.869534	-0.334611	-0.277686	0.894143	-0.186532	-0.230605
12.2	-0.212109	0.964918	-0.199498	-0.249397	0.962499	-0.225034	-0.257695	1.015822	-0.237548	-0.280366	0.986407	-0.24953	-0.285731	0.946922	-0.249969	-0.293816	0.816924	-0.251642	-0.300685	0.721225	-0.234918	-0.348668	0.637329	-0.233033	-0.281306	0.899707	-0.311217	-0.253152	0.828562	-0.312697	-0.224269	0.757746	-0.312272	-0.175769	0.782505	-0.319011	-0.127443	0.807355	-0.326243	-0.079067	0.832385	-0.334014	-0.082252	0.869046	-0.333969	-0.27981	0.889881	-0.179368	-0.229467
12.232	-0.220755	0.962732	-0.191425	-0.255543	0.963153	-0.220385	-0.265748	1.017472	-0.224805	-0.285662	0.989617	-0.243528	-0.289878	0.950048	-0.245585	-0.29414	0.820062	-0.252461	-0.298716	0.724963	-0.230307	-0.346967	0.640369	-0.220565	-0.283037	0.902969	-0.31165	-0.253085	0.832657	-0.312719	-0.222658	0.762596	-0.311733	-0.173975	0.786862	-0.317888	-0.125418	0.811193	-0.324751	-0.076981	0.835598	-0.332523	-0.084282	0.871466	-0.335955	-0.282782	0.89404	-0.181955	-0.234198
12.268	-0.214576	0.960495	-0.202455	-0.252912	0.960704	-0.226508	-0.264887	1.01483	-0.227895	-0.286419	0.986911	-0.244618	-0.289964	0.947209	-0.24654	-0.292174	0.816953	-0.253187	-0.29719	0.720967	-0.232636	-0.346627	0.635577	-0.222673	-0.280973	0.905323	-0.305289	-0.253421	0.834412	-0.310743	-0.225654	0.763723	-0.313588	-0.17623	0.786887	-0.318229	-0.126768	0.809721	-0.323807	-0.07732	0.83264	-0.330363	-0.087713	0.867881	-0.331919	-0.279231	0.885495	-0.176804	-0.232381
12.304	-0.214398	0.957375	-0.202835	-0.254201	0.958843	-0.224346	-0.26101	1.013382	-0.231489	-0.28631	0.986152	-0.24337	-0.29028	0.946564	-0.24583	-0.293827	0.81662	-0.254253	-0.297014	0.720402	-0.236382	-0.345449	0.636553	-0.219161	-0.283464	0.904919	-0.305258	-0.254403	0.83467	-0.311396	-0.224929	0.764666	-0.313866	-0.175342	0.787522	-0.317812	-0.125588	0.809763	-0.323001	-0.075891	0.831873	-0.329599	-0.081785	0.867967	-0.333122	-0.280803	0.883242	-0.177105	-0.23333
12.336	-0.214138	0.958219	-0.204303	-0.254267	0.960516	-0.225105	-0.260048	1.015177	-0.231896	-0.286056	0.988463	-0.243399	-0.289253	0.948761	-0.246099	-0.290527	0.818629	-0.254919	-0.297444	0.723602	-0.233257	-0.346371	0.639325	-0.227164	-0.274441	0.906735	-0.304976	-0.251514	0.833908	-0.308989	-0.228063	0.761316	-0.310579	-0.179315	0.785604	-0.316998	-0.130426	0.809411	-0.323784	-0.081467	0.833119	-0.331012	-0.084034	0.869657	-0.334096	-0.28032	0.884878	-0.176966	-0.233493
12.368	-0.210907	0.965783	-0.200265	-0.24831	0.962467	-0.225535	-0.259831	1.015929	-0.235373	-0.280919	0.985895	-0.248583	-0.286314	0.946566	-0.249297	-0.294323	0.816836	-0.252182	-0.297418	0.72165	-0.231581	-0.3461	0.638507	-0.219785	-0.283559	0.904053	-0.304964	-0.257381	0.832571	-0.311415	-0.230496	0.761336	-0.314651	-0.180754	0.783424	-0.320852	-0.130894	0.80529	-0.326731	-0.081043	0.8272	-0.333162	-0.082362	0.863946	-0.334416	-0.278259	0.885692	-0.176374	-0.230895
12.404	-0.212731	0.96333	-0.194618	-0.251024	0.959897	-0.2185	-0.257699	1.011921	-0.236365	-0.282	0.982457	-0.244366	-0.286625	0.942895	-0.245623	-0.292113	0.812865	-0.250698	-0.297585	0.71713	-0.233967	-0.346618	0.633838	-0.229456	-0.279374	0.898727	-0.305537	-0.25482	0.826807	-0.313802	-0.229555	0.754966	-0.319817	-0.180284	0.779001	-0.322618	-0.131292	0.803295	-0.326643	-0.082258	0.827912	-0.331619	-0.077641	0.864128	-0.33657	-0.270016	0.879785	-0.174846	-0.226361
12.436	-0.208409	0.97682	-0.189963	-0.245814	0.966949	-0.213491	-0.255417	1.014805	-0.239713	-0.277573	0.982849	-0.243107	-0.283075	0.943365	-0.244237	-0.291315	0.813432	-0.248695	-0.296677	0.717577	-0.232254	-0.345629	0.634281	-0.227018	-0.278396	0.891779	-0.313181	-0.255506	0.818823	-0.315475	-0.231968	0.745996	-0.316114	-0.183988	0.772278	-0.320645	-0.136202	0.79872	-0.32552	-0.088357	0.825413	-0.330763	-0.078302	0.860671	-0.334301	-0.26437	0.888795	-0.183944	-0.22454
12.472	-0.211853	0.973354	-0.208883	-0.252903	0.964919	-0.225961	-0.268827	1.015345	-0.242001	-0.290321	0.982992	-0.246028	-0.2935	0.943142	-0.247175	-0.294227	0.812724	-0.250651	-0.300715	0.716466	-0.233734	-0.350002	0.631847	-0.225995	-0.2805	0.897264	-0.306642	-0.259667	0.823781	-0.310646	-0.238408	0.750416	-0.312798	-0.190631	0.776226	-0.319566	-0.142859	0.801979	-0.326678	-0.094845	0.827691	-0.331799	-0.084343	0.862858	-0.333094	-0.283937	0.884362	-0.177328	-0.237164
12.504	-0.219121	0.96546	-0.206601	-0.26004	0.963923	-0.225918	-0.26696	1.01634	-0.241126	-0.292986	0.987789	-0.247189	-0.296397	0.947739	-0.248908	-0.297709	0.816995	-0.253821	-0.303324	0.721922	-0.22971	-0.349129	0.634735	-0.217207	-0.280277	0.900062	-0.310667	-0.259185	0.826586	-0.313381	-0.237681	0.753118	-0.315046	-0.18943	0.778122	-0.322116	-0.141179	0.803773	-0.32677	-0.092867	0.829864	-0.331195	-0.078409	0.863732	-0.333105	-0.287901	0.88913	-0.181352	-0.237252
12.536	-0.215455	0.964269	-0.193703	-0.25291	0.962237	-0.219035	-0.255892	1.014	-0.238708	-0.2815	0.985706	-0.246825	-0.287415	0.946337	-0.247777	-0.297166	0.816508	-0.250611	-0.30214	0.719359	-0.238774	-0.34956	0.633914	-0.226433	-0.280053	0.896984	-0.312803	-0.258795	0.823484	-0.312604	-0.237304	0.750201	-0.311612	-0.189265	0.775851	-0.317689	-0.141343	0.801682	-0.323767	-0.093385	0.827763	-0.329725	-0.079285	0.861399	-0.334621	-0.283718	0.893756	-0.182893	-0.234198
12.572	-0.212927	0.96258	-0.1986	-0.251496	0.958554	-0.221927	-0.26422	1.01151	-0.231465	-0.285531	0.981054	-0.243385	-0.288833	0.941281	-0.245564	-0.290194	0.811017	-0.25283	-0.297182	0.71553	-0.234176	-0.34775	0.63389	-0.219113	-0.279605	0.896529	-0.308416	-0.260098	0.822385	-0.310607	-0.239957	0.748454	-0.311132	-0.192752	0.775684	-0.317695	-0.145578	0.802873	-0.32408	-0.098343	0.830142	-0.330656	-0.081648	0.862778	-0.334103	-0.28049	0.88215	-0.179202	-0.234115
12.604	-0.214404	0.965715	-0.208051	-0.254581	0.962063	-0.228537	-0.269506	1.015235	-0.233049	-0.290803	0.985013	-0.245532	-0.294394	0.94535	-0.246933	-0.296812	0.815169	-0.251363	-0.301642	0.718853	-0.235747	-0.34961	0.634534	-0.224162	-0.282175	0.898735	-0.30875	-0.260927	0.825297	-0.310179	-0.239246	0.751994	-0.309458	-0.19058	0.775915	-0.316709	-0.142066	0.800133	-0.324219	-0.093589	0.824596	-0.331851	-0.080949	0.859091	-0.333691	-0.286206	0.888552	-0.179212	-0.236517
12.672	-0.213982	0.966138	-0.199692	-0.251872	0.961878	-0.224072	-0.262673	1.014457	-0.236991	-0.284502	0.983962	-0.247924	-0.288376	0.944111	-0.249006	-0.291674	0.813582	-0.252159	-0.298631	0.717595	-0.233943	-0.348824	0.633828	-0.222122	-0.276854	0.897518	-0.308463	-0.259217	0.823072	-0.308643	-0.240993	0.748959	-0.306412	-0.194069	0.776242	-0.314365	-0.146965	0.803015	-0.322533	-0.099826	0.829691	-0.331023	-0.082238	0.862003	-0.332726	-0.28414	0.88485	-0.179274	-0.235388
12.704	-0.211192	0.976016	-0.201909	-0.248896	0.96854	-0.225812	-0.264375	1.019906	-0.238586	-0.283699	0.987681	-0.249279	-0.288629	0.947871	-0.249405	-0.295155	0.817354	-0.249279	-0.29943	0.720712	-0.231768	-0.347891	0.634301	-0.221324	-0.278781	0.897899	-0.309688	-0.258659	0.824105	-0.308008	-0.237836	0.750597	-0.303917	-0.190085	0.775186	-0.314089	-0.142529	0.800341	-0.324016	-0.095106	0.825783	-0.334268	-0.080832	0.859641	-0.333236	-0.284871	0.892572	-0.179905	-0.235865
12.74	-0.21464	0.966108	-0.20584	-0.253784	0.95998	-0.227702	-0.268516	1.012115	-0.238752	-0.289187	0.980569	-0.248828	-0.292605	0.940781	-0.249203	-0.294365	0.810394	-0.250331	-0.301708	0.714263	-0.232807	-0.350296	0.629032	-0.223316	-0.278235	0.892611	-0.309177	-0.259463	0.818465	-0.310157	-0.239931	0.744684	-0.30852	-0.192736	0.771569	-0.317239	-0.145451	0.798006	-0.326275	-0.097963	0.824559	-0.335846	-0.081675	0.857684	-0.336351	-0.279658	0.884156	-0.179413	-0.23183
12.772	-0.21092	0.969106	-0.204111	-0.250787	0.963641	-0.22481	-0.262494	1.015445	-0.239816	-0.285231	0.984506	-0.246957	-0.290296	0.944763	-0.24742	-0.297477	0.814238	-0.248668	-0.302898	0.716736	-0.237118	-0.350932	0.630769	-0.223515	-0.279761	0.89468	-0.310214	-0.258597	0.821152	-0.309439	-0.237036	0.747891	-0.307051	-0.190207	0.775009	-0.315965	-0.143535	0.80226	-0.325238	-0.096818	0.829817	-0.334969	-0.082099	0.863595	-0.335543	-0.283691	0.89097	-0.180256	-0.234852
12.804	-0.211564	0.960338	-0.208936	-0.253579	0.957915	-0.225581	-0.265619	1.011448	-0.233055	-0.289776	0.981897	-0.241217	-0.29255	0.942143	-0.242894	-0.292254	0.811961	-0.2487	-0.296569	0.716227	-0.230287	-0.345571	0.63258	-0.220708	-0.280591	0.897146	-0.303868	-0.260463	0.823586	-0.308929	-0.239603	0.750164	-0.311957	-0.19172	0.775584	-0.319906	-0.143967	0.801186	-0.327974	-0.096245	0.827009	-0.336404	-0.082584	0.861128	-0.334534	-0.276982	0.881545	-0.174856	-0.230265
12.84	-0.215866	0.966142	-0.212028	-0.257119	0.960689	-0.229871	-0.269694	1.012497	-0.244525	-0.293087	0.98168	-0.24986	-0.295664	0.941791	-0.24904	-0.29403	0.811444	-0.246348	-0.301169	0.714995	-0.233199	-0.350434	0.631395	-0.225438	-0.283204	0.89365	-0.305563	-0.260434	0.820617	-0.304317	-0.236769	0.747976	-0.300702	-0.190185	0.774523	-0.311917	-0.143728	0.801291	-0.323126	-0.097229	0.828337	-0.334213	-0.07956	0.860624	-0.33501	-0.281368	0.88522	-0.175843	-0.233204
12.872	-0.209631	0.964908	-0.199898	-0.249085	0.961579	-0.221823	-0.261655	1.014947	-0.230348	-0.283706	0.984871	-0.241821	-0.286844	0.945094	-0.242898	-0.287513	0.814606	-0.24659	-0.295633	0.718885	-0.228327	-0.345555	0.635063	-0.22263	-0.278256	0.897089	-0.307117	-0.258943	0.822999	-0.306308	-0.238649	0.74944	-0.302631	-0.191365	0.77485	-0.313597	-0.144113	0.800131	-0.324827	-0.096926	0.825434	-0.336477	-0.081107	0.858533	-0.334154	-0.275925	0.890267	-0.177314	-0.229644
12.908	-0.214812	0.958479	-0.201168	-0.255229	0.957961	-0.221531	-0.261681	1.011151	-0.234844	-0.287653	0.983039	-0.242672	-0.29045	0.943063	-0.245212	-0.290253	0.812426	-0.253129	-0.300173	0.717131	-0.230596	-0.349871	0.631203	-0.223475	-0.273139	0.898532	-0.30637	-0.256062	0.824123	-0.311507	-0.238263	0.749969	-0.314691	-0.190016	0.775174	-0.322438	-0.141752	0.799957	-0.330719	-0.093333	0.824754	-0.339512	-0.079757	0.8588	-0.335753	-0.278081	0.881724	-0.177531	-0.230842
12.94	-0.213504	0.962472	-0.20499	-0.254373	0.959126	-0.224145	-0.263313	1.011325	-0.240451	-0.288278	0.981821	-0.24583	-0.291218	0.942126	-0.248174	-0.291381	0.812006	-0.25534	-0.299656	0.716868	-0.232749	-0.349516	0.632165	-0.222823	-0.2725	0.897449	-0.310035	-0.255858	0.822984	-0.315525	-0.238939	0.748754	-0.319711	-0.191129	0.774884	-0.325895	-0.14319	0.800608	-0.332263	-0.095247	0.826282	-0.338919	-0.082396	0.860445	-0.334631	-0.280683	0.883305	-0.18108	-0.233926
12.972	-0.213842	0.967785	-0.207096	-0.254517	0.961289	-0.225835	-0.268282	1.012701	-0.240362	-0.290576	0.981193	-0.246356	-0.294128	0.941317	-0.247361	-0.296345	0.810823	-0.250839	-0.302207	0.714308	-0.23521	-0.350175	0.628876	-0.224791	-0.279917	0.892965	-0.309012	-0.258752	0.819504	-0.310637	-0.236925	0.746283	-0.310184	-0.189629	0.772723	-0.318529	-0.142392	0.799189	-0.326971	-0.095118	0.825827	-0.335595	-0.081753	0.860087	-0.333448	-0.278694	0.882285	-0.179456	-0.232812
13.004	-0.206816	0.977336	-0.196815	-0.244801	0.966776	-0.219063	-0.256983	1.014736	-0.243754	-0.278234	0.98214	-0.247043	-0.283787	0.94257	-0.2488	-0.292272	0.81246	-0.253355	-0.303412	0.717359	-0.230445	-0.351587	0.630449	-0.229072	-0.274008	0.89501	-0.312799	-0.254944	0.820962	-0.312634	-0.235571	0.747357	-0.311213	-0.188422	0.77383	-0.321212	-0.140897	0.799414	-0.331194	-0.09315	0.82487	-0.341323	-0.076937	0.857625	-0.336635	-0.286728	0.888142	-0.183593	-0.239089
13.072	-0.212073	0.97313	-0.191288	-0.249017	0.962996	-0.215394	-0.263744	1.012927	-0.234709	-0.282899	0.97975	-0.242123	-0.287741	0.940373	-0.24468	-0.293683	0.810722	-0.252836	-0.298369	0.715347	-0.234789	-0.346952	0.632654	-0.225817	-0.278178	0.892731	-0.31199	-0.255416	0.819642	-0.312835	-0.23186	0.746793	-0.311935	-0.184057	0.772384	-0.320721	-0.136526	0.7982	-0.330043	-0.088909	0.824305	-0.340021	-0.071777	0.856928	-0.338401	-0.278219	0.884474	-0.182248	-0.232613
13.104	-0.214543	0.961933	-0.20162	-0.254119	0.959019	-0.223391	-0.265196	1.012415	-0.23369	-0.288159	0.982641	-0.244143	-0.292795	0.943078	-0.246035	-0.298311	0.812905	-0.251702	-0.301648	0.715938	-0.23775	-0.349178	0.631001	-0.221727	-0.276507	0.892944	-0.312282	-0.253603	0.81992	-0.310799	-0.230074	0.747205	-0.307351	-0.183803	0.774561	-0.317877	-0.137939	0.802529	-0.328671	-0.092131	0.83099	-0.339762	-0.074827	0.862735	-0.332762	-0.281769	0.889072	-0.18243	-0.23525
13.168	-0.215579	0.958673	-0.206262	-0.255528	0.95887	-0.227546	-0.26198	1.012845	-0.238426	-0.287527	0.985005	-0.248168	-0.292144	0.945434	-0.249126	-0.297927	0.815274	-0.252376	-0.300242	0.718883	-0.236532	-0.347431	0.633942	-0.225238	-0.278383	0.894004	-0.314717	-0.253459	0.821684	-0.313998	-0.227983	0.749456	-0.311379	-0.182019	0.778377	-0.318823	-0.13627	0.807675	-0.325997	-0.090527	0.837224	-0.33326	-0.069469	0.867377	-0.334926	-0.272829	0.890251	-0.184853	-0.229561
13.2	-0.21307	0.965636	-0.205907	-0.253145	0.962	-0.22661	-0.265655	1.015234	-0.235934	-0.288163	0.985027	-0.246091	-0.292724	0.94548	-0.24734	-0.298167	0.815351	-0.251337	-0.302388	0.718454	-0.239279	-0.350386	0.635239	-0.220974	-0.282023	0.895863	-0.312462	-0.255132	0.824201	-0.311257	-0.227623	0.752773	-0.308328	-0.181543	0.780901	-0.316931	-0.135617	0.80939	-0.325139	-0.089856	0.837995	-0.333201	-0.0697	0.86846	-0.336312	-0.283025	0.891807	-0.182535	-0.234963
13.236	-0.214254	0.970069	-0.204625	-0.253231	0.965076	-0.227063	-0.270143	1.017403	-0.231747	-0.289597	0.98649	-0.245579	-0.291409	0.946373	-0.247099	-0.287923	0.815549	-0.252042	-0.293264	0.718416	-0.235962	-0.343075	0.633265	-0.219796	-0.278792	0.901099	-0.308264	-0.256064	0.828188	-0.311449	-0.232805	0.755636	-0.312187	-0.185436	0.782316	-0.31925	-0.138058	0.808797	-0.326764	-0.09065	0.83535	-0.334678	-0.074083	0.86818	-0.335831	-0.277395	0.88743	-0.179014	-0.230756
13.268	-0.210838	0.959483	-0.20332	-0.250423	0.958677	-0.225225	-0.261653	1.012619	-0.229573	-0.284428	0.983971	-0.243154	-0.288221	0.944261	-0.245611	-0.291453	0.814121	-0.253651	-0.298156	0.718371	-0.233452	-0.347172	0.633383	-0.219869	-0.277511	0.898202	-0.30988	-0.252534	0.825944	-0.309927	-0.226918	0.75413	-0.306557	-0.179473	0.779897	-0.315477	-0.132227	0.805833	-0.325103	-0.085078	0.83203	-0.335586	-0.071407	0.866193	-0.335268	-0.280005	0.885533	-0.180523	-0.233208
13.304	-0.208942	0.972461	-0.200692	-0.247531	0.965189	-0.223189	-0.257489	1.015429	-0.244588	-0.280251	0.984173	-0.249748	-0.286002	0.944849	-0.24918	-0.295133	0.815071	-0.24755	-0.299859	0.718056	-0.235202	-0.34848	0.633908	-0.221003	-0.287268	0.895741	-0.311089	-0.255878	0.826191	-0.308563	-0.22396	0.757237	-0.303043	-0.176978	0.783425	-0.312916	-0.129998	0.809261	-0.323709	-0.083212	0.83497	-0.335463	-0.072178	0.869971	-0.335942	-0.282821	0.893884	-0.181171	-0.232393
13.336	-0.209717	1.00528	-0.210835	-0.24527	0.982667	-0.227435	-0.267637	1.020354	-0.261104	-0.281807	0.984381	-0.255604	-0.286779	0.944691	-0.254523	-0.293029	0.81449	-0.25014	-0.30122	0.71849	-0.233858	-0.347709	0.633107	-0.238542	-0.277151	0.892239	-0.316222	-0.256309	0.818585	-0.316856	-0.235069	0.745095	-0.317286	-0.188603	0.773935	-0.323034	-0.142094	0.802469	-0.329183	-0.095377	0.831083	-0.335495	-0.076033	0.862492	-0.336078	-0.284179	0.894219	-0.184692	-0.232555
13.368	-0.213766	0.983559	-0.20215	-0.25024	0.968671	-0.224435	-0.268344	1.015217	-0.248386	-0.285385	0.980282	-0.252055	-0.289222	0.940594	-0.252726	-0.291956	0.810364	-0.254579	-0.296367	0.714955	-0.235244	-0.345272	0.632197	-0.220396	-0.27853	0.892868	-0.313142	-0.253981	0.820473	-0.313193	-0.228692	0.748311	-0.310704	-0.18143	0.775217	-0.317747	-0.134326	0.802317	-0.324948	-0.087131	0.82962	-0.332168	-0.072801	0.863367	-0.335711	-0.280439	0.884033	-0.183448	-0.23014
13.404	-0.213323	0.988891	-0.202741	-0.250056	0.973479	-0.224219	-0.271809	1.020357	-0.243863	-0.287104	0.984828	-0.249174	-0.290199	0.945038	-0.250617	-0.290631	0.814765	-0.255205	-0.298708	0.719342	-0.23421	-0.347844	0.634289	-0.225852	-0.28299	0.895296	-0.318601	-0.255411	0.824199	-0.315955	-0.227705	0.753403	-0.311425	-0.181133	0.781176	-0.318216	-0.133904	0.807585	-0.325472	-0.08688	0.8331	-0.333253	-0.069482	0.865155	-0.335081	-0.282427	0.893237	-0.188615	-0.232565
13.436	-0.218126	0.972066	-0.196797	-0.253105	0.964218	-0.224422	-0.263772	1.015026	-0.243522	-0.283588	0.982928	-0.253595	-0.288318	0.943278	-0.253931	-0.294254	0.813023	-0.254614	-0.298042	0.716689	-0.235129	-0.3464	0.631308	-0.218314	-0.280454	0.898119	-0.311001	-0.250101	0.828127	-0.309644	-0.219325	0.758732	-0.305667	-0.171971	0.784529	-0.31489	-0.124475	0.809926	-0.324623	-0.077007	0.835312	-0.334767	-0.064836	0.869951	-0.336349	-0.287782	0.885241	-0.181848	-0.235531
13.468	-0.222492	0.96257	-0.198992	-0.25637	0.957777	-0.228629	-0.265595	1.010229	-0.243508	-0.285367	0.979487	-0.257231	-0.29062	0.939811	-0.257076	-0.29806	0.809401	-0.255899	-0.30267	0.714075	-0.235836	-0.350493	0.631124	-0.221996	-0.280974	0.891944	-0.314121	-0.248857	0.822398	-0.31486	-0.216213	0.753034	-0.313871	-0.169779	0.781121	-0.320956	-0.123454	0.809337	-0.328066	-0.077299	0.837604	-0.335414	-0.068018	0.873089	-0.336799	-0.291788	0.883404	-0.184779	-0.239742
13.504	-0.2249	0.954309	-0.199358	-0.259047	0.954171	-0.229056	-0.265182	1.008197	-0.239137	-0.286753	0.980023	-0.255412	-0.29097	0.940211	-0.25609	-0.295277	0.809552	-0.25751	-0.300042	0.714153	-0.237328	-0.348955	0.63127	-0.221601	-0.27746	0.89076	-0.316539	-0.25014	0.819214	-0.315218	-0.222569	0.747691	-0.312172	-0.177137	0.777453	-0.318562	-0.131942	0.807535	-0.325372	-0.086851	0.837744	-0.332681	-0.08089	0.873687	-0.337567	-0.289186	0.885001	-0.187206	-0.236821
13.536	-0.224999	0.97867	-0.191329	-0.256606	0.968364	-0.222015	-0.272047	1.018381	-0.238963	-0.286841	0.984781	-0.252262	-0.288197	0.944508	-0.253772	-0.283531	0.813318	-0.257612	-0.294204	0.717124	-0.238495	-0.344469	0.632368	-0.222277	-0.271722	0.896257	-0.317856	-0.248007	0.823619	-0.313922	-0.224098	0.751467	-0.308049	-0.177878	0.779575	-0.316911	-0.131443	0.807254	-0.325881	-0.084873	0.834954	-0.334843	-0.078676	0.870998	-0.338855	-0.290742	0.889552	-0.189408	-0.241592
13.572	-0.237346	0.984162	-0.179065	-0.261654	0.97226	-0.215334	-0.281096	1.021039	-0.231952	-0.288555	0.986943	-0.249498	-0.291471	0.947012	-0.251538	-0.291541	0.816539	-0.257159	-0.295575	0.720317	-0.237992	-0.34463	0.635762	-0.221644	-0.274855	0.897741	-0.317462	-0.24698	0.826595	-0.313263	-0.218836	0.755889	-0.306798	-0.171883	0.782616	-0.315355	-0.124967	0.809267	-0.32451	-0.078125	0.835926	-0.334322	-0.074513	0.872393	-0.337139	-0.291103	0.892722	-0.188578	-0.239335
13.604	-0.246344	0.978882	-0.175058	-0.267434	0.967287	-0.213387	-0.287247	1.016173	-0.230197	-0.292226	0.982423	-0.249159	-0.294443	0.942732	-0.251598	-0.292232	0.812735	-0.258204	-0.298293	0.717564	-0.235858	-0.347296	0.63322	-0.223505	-0.270148	0.897434	-0.31289	-0.243581	0.825744	-0.310142	-0.216803	0.754601	-0.305098	-0.170865	0.782726	-0.31481	-0.124737	0.810373	-0.325124	-0.078604	0.837919	-0.335991	-0.075056	0.874305	-0.339798	-0.290535	0.88541	-0.185053	-0.238063
13.636	-0.252929	0.982627	-0.17035	-0.270088	0.969152	-0.21001	-0.290735	1.016667	-0.229665	-0.292444	0.982308	-0.248113	-0.294536	0.942813	-0.252347	-0.292075	0.813286	-0.264028	-0.297866	0.718447	-0.241151	-0.347183	0.635918	-0.222856	-0.268933	0.900422	-0.31418	-0.24213	0.828688	-0.313535	-0.214904	0.757325	-0.311479	-0.167774	0.783871	-0.319367	-0.120817	0.810746	-0.32751	-0.073949	0.837874	-0.335885	-0.074947	0.874551	-0.338484	-0.298674	0.884336	-0.188651	-0.245408
13.672	-0.250955	0.968927	-0.178872	-0.271996	0.962798	-0.218466	-0.289452	1.0141	-0.229705	-0.295593	0.983011	-0.252486	-0.294608	0.942984	-0.254177	-0.282319	0.812694	-0.257623	-0.29179	0.717318	-0.234999	-0.34387	0.633456	-0.222008	-0.272005	0.901115	-0.311986	-0.245632	0.829519	-0.314033	-0.219448	0.7583	-0.315661	-0.171299	0.783908	-0.321179	-0.123007	0.809063	-0.327383	-0.074572	0.834328	-0.333874	-0.075736	0.870946	-0.337426	-0.297415	0.884888	-0.185803	-0.245498
13.704	-0.250702	0.975598	-0.163793	-0.277338	0.965894	-0.199065	-0.293831	1.016327	-0.214579	-0.304554	0.983084	-0.23201	-0.303295	0.943702	-0.238345	-0.289866	0.815509	-0.257268	-0.297498	0.718714	-0.240156	-0.348427	0.633974	-0.225167	-0.271638	0.9027	-0.310372	-0.248098	0.830043	-0.310864	-0.224436	0.757963	-0.309523	-0.176954	0.784457	-0.316885	-0.129139	0.81019	-0.324506	-0.081186	0.835951	-0.332493	-0.077751	0.872301	-0.337208	-0.295771	0.887209	-0.183571	-0.247271
13.736	-0.261687	0.978805	-0.175169	-0.280339	0.968123	-0.214991	-0.296027	1.017663	-0.233323	-0.301351	0.984106	-0.252517	-0.30145	0.944124	-0.253871	-0.292356	0.813993	-0.257243	-0.298028	0.718064	-0.237936	-0.347384	0.63401	-0.224936	-0.274402	0.899398	-0.311517	-0.250156	0.82688	-0.312243	-0.225751	0.75475	-0.310945	-0.179337	0.782959	-0.318308	-0.132542	0.81037	-0.326044	-0.085694	0.83756	-0.334123	-0.082109	0.873995	-0.337161	-0.294282	0.885047	-0.183827	-0.248083
13.772	-0.25873	0.973953	-0.168922	-0.276083	0.965037	-0.209756	-0.295945	1.014393	-0.224191	-0.298147	0.982206	-0.246139	-0.296492	0.94209	-0.248967	-0.282034	0.811804	-0.25597	-0.294694	0.716555	-0.232575	-0.346534	0.63206	-0.218207	-0.26481	0.89993	-0.309435	-0.243906	0.826416	-0.31191	-0.223069	0.753359	-0.313616	-0.176758	0.782345	-0.320012	-0.130076	0.810422	-0.326647	-0.083234	0.838455	-0.333581	-0.078362	0.874929	-0.333295	-0.295468	0.884801	-0.184095	-0.248943
13.804	-0.26226	0.971316	-0.17013	-0.280729	0.964273	-0.210844	-0.297702	1.015117	-0.224111	-0.302247	0.983573	-0.246634	-0.302561	0.943751	-0.249809	-0.294144	0.813947	-0.258972	-0.29888	0.718009	-0.23963	-0.348381	0.63454	-0.223157	-0.279945	0.900804	-0.312153	-0.249455	0.830621	-0.312629	-0.218814	0.760722	-0.311769	-0.170954	0.786266	-0.318672	-0.123092	0.811706	-0.326112	-0.075347	0.837168	-0.334137	-0.076631	0.873784	-0.336908	-0.300757	0.884806	-0.184828	-0.251541
13.84	-0.250426	0.977731	-0.169308	-0.274211	0.966743	-0.206208	-0.296471	1.015265	-0.219709	-0.302075	0.981987	-0.239328	-0.301629	0.942085	-0.242943	-0.290622	0.812413	-0.25372	-0.297415	0.715761	-0.237239	-0.34731	0.631591	-0.219934	-0.276573	0.898868	-0.30746	-0.24792	0.828095	-0.310584	-0.218996	0.757597	-0.312217	-0.171598	0.784599	-0.318224	-0.1241	0.811207	-0.324766	-0.076532	0.837833	-0.331932	-0.07611	0.873928	-0.339053	-0.292417	0.883325	-0.179324	-0.247409
13.872	-0.252432	0.982604	-0.168022	-0.276583	0.968524	-0.203608	-0.296646	1.016008	-0.222719	-0.303658	0.980976	-0.238467	-0.302611	0.941124	-0.243314	-0.289607	0.811763	-0.257458	-0.295545	0.715724	-0.237961	-0.344642	0.631495	-0.220069	-0.273149	0.898116	-0.310751	-0.246373	0.826345	-0.310356	-0.219162	0.755036	-0.308308	-0.17263	0.782934	-0.316848	-0.126101	0.810788	-0.32523	-0.079471	0.838931	-0.333814	-0.075787	0.875546	-0.33578	-0.296213	0.882142	-0.18381	-0.24888
13.904	-0.255178	0.969328	-0.170281	-0.27603	0.961577	-0.209697	-0.291083	1.012654	-0.224434	-0.29837	0.980467	-0.245291	-0.300204	0.940561	-0.247923	-0.296698	0.810142	-0.255109	-0.303282	0.714118	-0.234377	-0.349869	0.627373	-0.220255	-0.273849	0.89671	-0.307265	-0.248105	0.824823	-0.312728	-0.222309	0.753207	-0.317286	-0.175462	0.781354	-0.321642	-0.128555	0.809294	-0.326351	-0.081618	0.837336	-0.331557	-0.076135	0.873277	-0.337201	-0.295255	0.881128	-0.179991	-0.245901
13.94	-0.259475	0.966093	-0.167583	-0.277811	0.963376	-0.208878	-0.295005	1.015315	-0.216711	-0.299348	0.986351	-0.242526	-0.301418	0.946476	-0.246609	-0.298732	0.815992	-0.258013	-0.302477	0.719355	-0.239169	-0.348098	0.632705	-0.224002	-0.276887	0.902985	-0.309264	-0.251358	0.830795	-0.310723	-0.225602	0.758722	-0.310896	-0.177788	0.784341	-0.318257	-0.129995	0.809869	-0.326049	-0.082329	0.835382	-0.334469	-0.079044	0.871779	-0.338185	-0.299611	0.886903	-0.182222	-0.251613
13.972	-0.25587	0.966287	-0.168144	-0.277093	0.962337	-0.207919	-0.294563	1.013994	-0.216198	-0.300808	0.984214	-0.240639	-0.299346	0.944271	-0.244333	-0.285307	0.814608	-0.254819	-0.293689	0.717804	-0.237163	-0.345034	0.632788	-0.222456	-0.275452	0.903855	-0.306397	-0.250126	0.831888	-0.308126	-0.224627	0.760448	-0.307184	-0.177258	0.786022	-0.316517	-0.129501	0.811003	-0.32572	-0.081805	0.83587	-0.335195	-0.082999	0.872574	-0.33626	-0.297112	0.884108	-0.17973	-0.248941
14.008	-0.261038	0.964407	-0.169191	-0.283105	0.959609	-0.208403	-0.29518	1.012041	-0.220669	-0.304871	0.981263	-0.242633	-0.303491	0.94149	-0.24662	-0.289561	0.812287	-0.257798	-0.296616	0.71651	-0.238343	-0.346987	0.633188	-0.223677	-0.268492	0.902428	-0.30216	-0.244954	0.829968	-0.308165	-0.221136	0.757815	-0.312193	-0.173077	0.783222	-0.318907	-0.125122	0.808706	-0.32616	-0.077171	0.834604	-0.334112	-0.082109	0.871101	-0.334074	-0.296483	0.875626	-0.178072	-0.248977
14.04	-0.255311	0.965938	-0.165652	-0.276356	0.958713	-0.205064	-0.293551	1.009844	-0.217916	-0.299893	0.978137	-0.23976	-0.299851	0.938617	-0.244152	-0.290509	0.809515	-0.256401	-0.297461	0.715092	-0.233385	-0.347029	0.63273	-0.222497	-0.262994	0.893864	-0.308797	-0.24254	0.820147	-0.312558	-0.221763	0.746631	-0.315883	-0.175457	0.775686	-0.321402	-0.129043	0.804444	-0.32668	-0.082525	0.83326	-0.331997	-0.078717	0.86987	-0.332305	-0.293462	0.88201	-0.182972	-0.250941
14.072	-0.260903	0.979915	-0.165185	-0.281764	0.968745	-0.203761	-0.294	1.018379	-0.224392	-0.302736	0.984401	-0.241506	-0.300402	0.944504	-0.24588	-0.283589	0.815056	-0.257936	-0.293228	0.719552	-0.235268	-0.344222	0.634618	-0.221795	-0.263356	0.90752	-0.30023	-0.242274	0.834387	-0.307089	-0.221287	0.761666	-0.312495	-0.173046	0.786318	-0.31984	-0.124401	0.810207	-0.3273	-0.075733	0.833872	-0.334648	-0.078256	0.870422	-0.337131	-0.296105	0.877474	-0.17807	-0.24677
14.104	-0.261081	0.975378	-0.163621	-0.279066	0.963855	-0.203524	-0.292272	1.013242	-0.224293	-0.298432	0.979169	-0.24231	-0.296864	0.939238	-0.246223	-0.282418	0.809558	-0.257552	-0.293467	0.715104	-0.23271	-0.345198	0.631812	-0.222732	-0.270745	0.902057	-0.302899	-0.245515	0.830327	-0.310528	-0.220169	0.759008	-0.316327	-0.171739	0.78431	-0.321129	-0.123103	0.80891	-0.326918	-0.074383	0.833499	-0.33353	-0.079819	0.869663	-0.337451	-0.29496	0.872854	-0.178549	-0.246699
14.136	-0.27107	0.972739	-0.157463	-0.285335	0.962958	-0.199293	-0.29242	1.013566	-0.220569	-0.299097	0.980232	-0.239732	-0.299307	0.940672	-0.244115	-0.290773	0.811481	-0.256783	-0.299018	0.715672	-0.237991	-0.348788	0.63183	-0.225228	-0.276218	0.902517	-0.303597	-0.247663	0.831935	-0.309051	-0.219006	0.761631	-0.31315	-0.171025	0.787117	-0.319752	-0.122909	0.812256	-0.326821	-0.07481	0.837455	-0.334361	-0.081458	0.873597	-0.335597	-0.299799	0.877893	-0.178146	-0.250144
14.172	-0.273851	0.976153	-0.154526	-0.283862	0.964957	-0.197234	-0.292876	1.014707	-0.219839	-0.295505	0.980794	-0.238991	-0.296431	0.941296	-0.243861	-0.290019	0.812145	-0.257895	-0.293998	0.716766	-0.236907	-0.342585	0.632977	-0.225935	-0.274636	0.901011	-0.308174	-0.246531	0.830008	-0.311092	-0.218348	0.759284	-0.312798	-0.171852	0.787083	-0.320238	-0.125097	0.814591	-0.327212	-0.078396	0.842019	-0.334273	-0.085654	0.878028	-0.334212	-0.300314	0.881214	-0.182284	-0.251519
14.204	-0.275374	0.977183	-0.158118	-0.284848	0.963326	-0.200169	-0.288884	1.011501	-0.227099	-0.293722	0.976431	-0.243574	-0.29456	0.936673	-0.247097	-0.287713	0.806958	-0.257296	-0.298453	0.712233	-0.236743	-0.349395	0.629928	-0.232764	-0.27703	0.896504	-0.306594	-0.247855	0.826052	-0.310669	-0.218268	0.755968	-0.312532	-0.171923	0.78461	-0.318245	-0.1254	0.812765	-0.324863	-0.078832	0.840858	-0.332194	-0.08476	0.877064	-0.334542	-0.29227	0.87293	-0.179053	-0.247976
14.24	-0.271694	0.996034	-0.174142	-0.27933	0.975278	-0.213656	-0.309466	1.013347	-0.240379	-0.299382	0.978602	-0.255075	-0.298569	0.938769	-0.255982	-0.286337	0.80908	-0.257493	-0.295302	0.713909	-0.23569	-0.346475	0.630892	-0.223611	-0.277175	0.900936	-0.305021	-0.249399	0.83028	-0.31186	-0.221602	0.760015	-0.317358	-0.173437	0.785858	-0.320971	-0.125162	0.811314	-0.325687	-0.076881	0.836943	-0.331299	-0.094105	0.869433	-0.332453	-0.295594	0.874456	-0.179024	-0.24737
14.272	-0.27257	0.999185	-0.171704	-0.281065	0.978009	-0.210809	-0.297593	1.019891	-0.242576	-0.29516	0.982715	-0.254266	-0.296713	0.942745	-0.255966	-0.292139	0.812386	-0.259961	-0.299154	0.717626	-0.236541	-0.347514	0.6331	-0.23101	-0.28185	0.89894	-0.315004	-0.251712	0.828692	-0.316856	-0.221405	0.758707	-0.3177	-0.174071	0.785668	-0.322035	-0.12708	0.813136	-0.326695	-0.080501	0.84135	-0.331642	-0.099951	0.872584	-0.332429	-0.302204	0.884253	-0.187411	-0.254416
14.304	-0.261277	0.974411	-0.161061	-0.273962	0.962905	-0.202969	-0.293706	1.010836	-0.222072	-0.292641	0.97756	-0.242453	-0.293329	0.937633	-0.245155	-0.285953	0.807498	-0.253416	-0.29544	0.712123	-0.234344	-0.346346	0.629603	-0.228895	-0.290388	0.88869	-0.317248	-0.253991	0.821548	-0.315728	-0.217478	0.754756	-0.313821	-0.170634	0.782599	-0.319683	-0.123842	0.810473	-0.325742	-0.076986	0.838662	-0.332029	-0.094634	0.870967	-0.331047	-0.296056	0.885701	-0.18723	-0.249689
14.34	-0.257035	0.964871	-0.168076	-0.274244	0.96024	-0.209683	-0.293644	1.01111	-0.219259	-0.29602	0.981328	-0.24438	-0.297427	0.941579	-0.248253	-0.292511	0.81177	-0.26023	-0.298573	0.716825	-0.237071	-0.347889	0.63311	-0.22356	-0.283601	0.902074	-0.308558	-0.252536	0.832347	-0.31387	-0.221452	0.762866	-0.317152	-0.174516	0.790509	-0.31947	-0.127948	0.818547	-0.323184	-0.082177	0.847266	-0.328102	-0.102614	0.877718	-0.330056	-0.298375	0.877218	-0.181801	-0.250111
14.372	-0.258056	0.966072	-0.166341	-0.275822	0.960363	-0.207579	-0.292081	1.011754	-0.219785	-0.2965	0.980905	-0.24329	-0.297106	0.94127	-0.248087	-0.289577	0.811961	-0.262056	-0.296893	0.716885	-0.239581	-0.347263	0.633711	-0.226186	-0.274167	0.901077	-0.311155	-0.243867	0.831035	-0.314002	-0.213397	0.761279	-0.315801	-0.166853	0.789779	-0.320452	-0.120471	0.818443	-0.325526	-0.074225	0.847597	-0.331284	-0.094101	0.878511	-0.333626	-0.299755	0.879402	-0.18548	-0.252913
14.408	-0.248977	0.970679	-0.174208	-0.270728	0.961465	-0.212804	-0.292363	1.010733	-0.225164	-0.296832	0.978441	-0.246623	-0.297577	0.938617	-0.249506	-0.290701	0.808691	-0.257333	-0.29948	0.713615	-0.235856	-0.350183	0.631007	-0.222859	-0.271119	0.897857	-0.305107	-0.240768	0.82777	-0.309796	-0.21022	0.757962	-0.313414	-0.164125	0.786984	-0.318565	-0.118591	0.81663	-0.324618	-0.073519	0.847071	-0.33158	-0.094505	0.877226	-0.334093	-0.297266	0.875197	-0.179658	-0.250062
14.44	-0.257664	0.995028	-0.183094	-0.273681	0.974076	-0.21989	-0.309582	1.011551	-0.239095	-0.302534	0.976941	-0.255736	-0.300997	0.937077	-0.255947	-0.286412	0.807586	-0.255448	-0.296981	0.712813	-0.233147	-0.347688	0.629496	-0.22742	-0.278127	0.897888	-0.305755	-0.247842	0.827811	-0.309944	-0.217873	0.75815	-0.313125	-0.173084	0.788913	-0.319748	-0.12793	0.818944	-0.326974	-0.082849	0.848874	-0.334843	-0.103453	0.879249	-0.336242	-0.296311	0.874725	-0.179123	-0.248848
14.472	-0.244914	0.982606	-0.170364	-0.26486	0.967764	-0.208192	-0.29085	1.013378	-0.225543	-0.291797	0.978929	-0.243896	-0.294587	0.939256	-0.247828	-0.294027	0.809292	-0.258891	-0.300834	0.715203	-0.233027	-0.349519	0.63124	-0.221361	-0.279397	0.896814	-0.311278	-0.247757	0.827185	-0.312299	-0.215741	0.757846	-0.31193	-0.170527	0.787846	-0.318995	-0.125825	0.818448	-0.326592	-0.081509	0.84977	-0.334739	-0.102862	0.879762	-0.335478	-0.304162	0.879993	-0.18475	-0.252766
14.504	-0.259481	0.969655	-0.169226	-0.280241	0.962855	-0.208854	-0.295263	1.014301	-0.222232	-0.302465	0.982636	-0.243873	-0.301939	0.942939	-0.247915	-0.291139	0.813587	-0.259132	-0.296386	0.718538	-0.236713	-0.345405	0.63505	-0.224258	-0.27377	0.901203	-0.310203	-0.245952	0.829954	-0.311598	-0.217698	0.758978	-0.311596	-0.172008	0.788538	-0.318121	-0.127003	0.818844	-0.325583	-0.082389	0.850121	-0.334148	-0.103266	0.880439	-0.332265	-0.304968	0.883613	-0.185158	-0.253268
14.572	-0.240968	0.980747	-0.179697	-0.266696	0.969654	-0.215232	-0.291877	1.017693	-0.22603	-0.297433	0.984696	-0.246133	-0.297861	0.944934	-0.249542	-0.289769	0.81522	-0.258822	-0.296661	0.720467	-0.236029	-0.346734	0.637582	-0.226155	-0.270126	0.903561	-0.307575	-0.243331	0.831965	-0.310381	-0.216514	0.760567	-0.312215	-0.169913	0.787955	-0.320075	-0.123665	0.815879	-0.32801	-0.077912	0.844565	-0.336289	-0.097552	0.875547	-0.333532	-0.299008	0.88241	-0.182597	-0.250418
14.604	-0.25033	0.965769	-0.174323	-0.276597	0.959537	-0.21065	-0.293621	1.011291	-0.221011	-0.303844	0.979952	-0.241936	-0.302808	0.940483	-0.247024	-0.290197	0.811848	-0.261659	-0.297189	0.71657	-0.240793	-0.34717	0.633776	-0.224254	-0.26839	0.900368	-0.309557	-0.241928	0.828741	-0.312891	-0.215344	0.757275	-0.315191	-0.168294	0.784417	-0.321697	-0.121485	0.811915	-0.328714	-0.074749	0.839804	-0.336028	-0.093046	0.871605	-0.332937	-0.296452	0.879704	-0.184315	-0.249701
14.668	-0.253066	0.971121	-0.171653	-0.274908	0.962358	-0.21031	-0.292189	1.012867	-0.224882	-0.299041	0.980291	-0.245255	-0.298804	0.94058	-0.249021	-0.288676	0.811109	-0.25975	-0.294897	0.716115	-0.237157	-0.344649	0.633129	-0.223645	-0.270988	0.900616	-0.30835	-0.242337	0.829997	-0.313598	-0.213658	0.759681	-0.318355	-0.166489	0.787084	-0.324118	-0.119076	0.813918	-0.330143	-0.071547	0.840727	-0.33634	-0.088557	0.872896	-0.331248	-0.294746	0.878225	-0.182514	-0.246859
14.7	-0.254863	0.982692	-0.176309	-0.276119	0.968257	-0.213564	-0.296688	1.015497	-0.233434	-0.301377	0.980468	-0.250002	-0.300134	0.940557	-0.252577	-0.286703	0.81082	-0.259354	-0.294374	0.715787	-0.23648	-0.345694	0.633052	-0.223043	-0.270574	0.900566	-0.30823	-0.242107	0.829743	-0.311719	-0.213579	0.759176	-0.313844	-0.165462	0.784039	-0.32092	-0.117588	0.808989	-0.328701	-0.070411	0.834738	-0.337148	-0.088948	0.866285	-0.334285	-0.296022	0.878199	-0.182717	-0.247159
14.736	-0.25015	0.986401	-0.172786	-0.27293	0.969309	-0.207963	-0.295318	1.014994	-0.229782	-0.300212	0.978921	-0.243886	-0.301111	0.9392	-0.247546	-0.294507	0.809413	-0.257515	-0.301875	0.714527	-0.23498	-0.350358	0.630022	-0.22957	-0.27235	0.897593	-0.306881	-0.24362	0.826867	-0.311516	-0.214558	0.756353	-0.315438	-0.167158	0.783452	-0.320806	-0.119726	0.810436	-0.326038	-0.0722	0.83761	-0.33118	-0.087352	0.871019	-0.333839	-0.299396	0.879179	-0.181064	-0.246495
14.768	-0.24904	0.984229	-0.175534	-0.27323	0.970142	-0.211087	-0.286353	1.018187	-0.235107	-0.297063	0.983044	-0.248289	-0.298987	0.943233	-0.250274	-0.295813	0.812988	-0.255404	-0.300275	0.717292	-0.235628	-0.347664	0.632266	-0.230564	-0.274019	0.902789	-0.301748	-0.245661	0.832123	-0.308759	-0.217061	0.761657	-0.314533	-0.168527	0.786535	-0.319943	-0.119977	0.811465	-0.324841	-0.071371	0.836723	-0.329718	-0.084618	0.870749	-0.334417	-0.297286	0.878585	-0.176165	-0.242625
14.8	-0.248591	0.989914	-0.170588	-0.270012	0.973481	-0.206933	-0.281038	1.019808	-0.235213	-0.2909	0.983864	-0.246859	-0.293343	0.944102	-0.249514	-0.291756	0.813895	-0.255599	-0.30086	0.718524	-0.235563	-0.349399	0.633882	-0.234048	-0.273303	0.900123	-0.309816	-0.243357	0.829871	-0.31237	-0.213257	0.759942	-0.314047	-0.165827	0.786722	-0.320287	-0.117988	0.812792	-0.325998	-0.07008	0.838678	-0.331752	-0.079664	0.87375	-0.336958	-0.303502	0.887581	-0.18397	-0.248866
14.836	-0.25519	0.981039	-0.165898	-0.276314	0.966699	-0.203269	-0.290756	1.01447	-0.22676	-0.298559	0.979187	-0.241539	-0.298116	0.939293	-0.245383	-0.287209	0.809505	-0.256116	-0.295061	0.713231	-0.23689	-0.346215	0.629221	-0.22227	-0.268769	0.90012	-0.303309	-0.241509	0.828989	-0.309239	-0.214208	0.758224	-0.314367	-0.167485	0.786226	-0.320866	-0.120378	0.813451	-0.327387	-0.073155	0.840513	-0.333898	-0.082151	0.87604	-0.3364	-0.292931	0.876217	-0.177803	-0.24871
14.868	-0.257024	0.990758	-0.177123	-0.280552	0.975205	-0.212533	-0.307136	1.020904	-0.22919	-0.310437	0.985919	-0.246228	-0.308685	0.946146	-0.248754	-0.293328	0.816951	-0.255754	-0.298929	0.720618	-0.236881	-0.347425	0.635185	-0.222392	-0.281632	0.906768	-0.306203	-0.250217	0.837478	-0.312335	-0.218862	0.768399	-0.317177	-0.172719	0.797207	-0.321485	-0.126558	0.82582	-0.326174	-0.081016	0.854753	-0.331287	-0.101548	0.885051	-0.333726	-0.296103	0.885757	-0.17872	-0.250911
14.904	-0.251722	0.980056	-0.16806	-0.272657	0.966796	-0.205955	-0.282221	1.015284	-0.230978	-0.292504	0.9805	-0.24545	-0.293796	0.940661	-0.247507	-0.288268	0.810575	-0.253216	-0.295903	0.715209	-0.233786	-0.346538	0.632756	-0.224862	-0.270136	0.899518	-0.302009	-0.242519	0.828682	-0.311357	-0.214915	0.758028	-0.320111	-0.16989	0.78902	-0.323439	-0.12504	0.82014	-0.327379	-0.080353	0.851634	-0.33187	-0.101474	0.881759	-0.331689	-0.282401	0.876362	-0.174692	-0.241571
14.936	-0.252154	0.994999	-0.174655	-0.27468	0.975008	-0.208457	-0.283493	1.017402	-0.242484	-0.295275	0.980772	-0.249212	-0.295704	0.940637	-0.250882	-0.287438	0.81021	-0.255028	-0.298325	0.714547	-0.235101	-0.350078	0.630659	-0.22928	-0.272048	0.899774	-0.303747	-0.243942	0.829164	-0.312041	-0.215679	0.7588	-0.319686	-0.168846	0.787053	-0.324554	-0.122052	0.815268	-0.329478	-0.07515	0.843825	-0.334627	-0.091663	0.876732	-0.333879	-0.288292	0.876437	-0.176895	-0.24496
14.968	-0.247089	0.983373	-0.167496	-0.270806	0.966436	-0.202129	-0.289746	1.012755	-0.226139	-0.297145	0.976539	-0.238694	-0.298714	0.937016	-0.242585	-0.29425	0.80765	-0.254835	-0.299618	0.712238	-0.234846	-0.347558	0.628454	-0.223411	-0.280465	0.895193	-0.308357	-0.249371	0.825737	-0.31537	-0.217997	0.756531	-0.321328	-0.17054	0.783877	-0.325184	-0.123068	0.811046	-0.329444	-0.075482	0.838393	-0.33426	-0.087901	0.873024	-0.333807	-0.28437	0.878334	-0.179369	-0.242713
15.004	-0.251211	0.978732	-0.168145	-0.272994	0.962846	-0.204517	-0.289552	1.009686	-0.228846	-0.296776	0.973828	-0.242517	-0.296019	0.933938	-0.245639	-0.283868	0.804275	-0.255221	-0.295149	0.709204	-0.235173	-0.347651	0.627913	-0.222863	-0.273264	0.896893	-0.29974	-0.24641	0.826272	-0.311201	-0.219376	0.755896	-0.321158	-0.17177	0.782944	-0.324847	-0.124043	0.809607	-0.329089	-0.07621	0.836414	-0.333864	-0.087175	0.871528	-0.334106	-0.278419	0.865728	-0.173488	-0.240368
15.036	-0.245935	0.997956	-0.169024	-0.269836	0.975082	-0.199924	-0.292289	1.016477	-0.229143	-0.297981	0.978507	-0.236245	-0.299318	0.939087	-0.241599	-0.294006	0.810154	-0.257978	-0.301051	0.715452	-0.234999	-0.349081	0.631151	-0.229954	-0.28133	0.900663	-0.306653	-0.252678	0.829919	-0.311275	-0.223748	0.759588	-0.313854	-0.176495	0.786788	-0.317984	-0.12944	0.814212	-0.32324	-0.082529	0.842008	-0.329581	-0.098227	0.875211	-0.332349	-0.293628	0.876472	-0.179492	-0.248993
15.072	-0.246769	0.989928	-0.170201	-0.270752	0.970937	-0.203535	-0.290717	1.015728	-0.229288	-0.297703	0.978819	-0.239894	-0.298713	0.939329	-0.244406	-0.292884	0.810005	-0.257452	-0.301452	0.714702	-0.236244	-0.351218	0.631112	-0.224131	-0.275284	0.89864	-0.309328	-0.245801	0.828191	-0.311127	-0.216275	0.758129	-0.311814	-0.170491	0.787417	-0.31723	-0.124915	0.816838	-0.323232	-0.079896	0.846826	-0.329892	-0.100754	0.877084	-0.33012	-0.29863	0.881567	-0.182457	-0.251784
15.104	-0.24981	0.993542	-0.166615	-0.271459	0.9747	-0.201612	-0.289078	1.019268	-0.228892	-0.295594	0.982396	-0.239972	-0.297211	0.942598	-0.243888	-0.292986	0.812625	-0.254549	-0.300169	0.717447	-0.230869	-0.348917	0.631753	-0.220815	-0.266471	0.898293	-0.306187	-0.241207	0.826332	-0.311496	-0.215889	0.754599	-0.316192	-0.17048	0.785162	-0.319335	-0.125276	0.815859	-0.323073	-0.080245	0.84703	-0.32761	-0.101129	0.877279	-0.329666	-0.29479	0.883606	-0.180162	-0.244148
15.136	-0.255693	0.998272	-0.170817	-0.276099	0.978188	-0.205915	-0.294515	1.021686	-0.234614	-0.299818	0.984455	-0.245183	-0.300137	0.944488	-0.248285	-0.291172	0.814505	-0.256514	-0.296248	0.718921	-0.235451	-0.345561	0.634639	-0.22381	-0.268964	0.900776	-0.307886	-0.243921	0.828607	-0.31246	-0.218639	0.756714	-0.316071	-0.171762	0.784927	-0.320682	-0.124767	0.812783	-0.325625	-0.077647	0.840678	-0.330927	-0.095764	0.872571	-0.333348	-0.287385	0.883081	-0.180352	-0.238308
15.172	-0.24582	0.990403	-0.166705	-0.269527	0.971466	-0.200302	-0.290896	1.016009	-0.225174	-0.297003	0.979151	-0.23653	-0.297349	0.939515	-0.241263	-0.288732	0.810329	-0.255713	-0.293529	0.714854	-0.23504	-0.343086	0.631705	-0.220196	-0.274491	0.899456	-0.305298	-0.246515	0.828655	-0.311728	-0.218347	0.758084	-0.316164	-0.170847	0.785115	-0.320096	-0.123298	0.811972	-0.324537	-0.075716	0.838962	-0.329508	-0.089651	0.873	-0.329753	-0.286003	0.877072	-0.177635	-0.237132
15.204	-0.249793	0.991205	-0.16619	-0.268805	0.972082	-0.202544	-0.29106	1.015782	-0.22754	-0.293233	0.979117	-0.240791	-0.2952	0.939287	-0.245052	-0.291983	0.809267	-0.257291	-0.298799	0.714016	-0.235096	-0.348574	0.63039	-0.221021	-0.271543	0.895321	-0.309884	-0.243382	0.824197	-0.311781	-0.215073	0.753371	-0.312559	-0.168288	0.781497	-0.31786	-0.121407	0.809271	-0.323755	-0.07451	0.837097	-0.330506	-0.089593	0.870611	-0.331598	-0.294541	0.879661	-0.182898	-0.247873
15.236	-0.25074	0.971988	-0.17476	-0.275391	0.962307	-0.211472	-0.290216	1.013013	-0.228645	-0.300441	0.979747	-0.246344	-0.298941	0.940041	-0.24909	-0.284732	0.810717	-0.256079	-0.294151	0.715406	-0.235053	-0.345208	0.632209	-0.225393	-0.269059	0.901615	-0.304289	-0.242492	0.830216	-0.309189	-0.21586	0.759196	-0.312739	-0.168205	0.785582	-0.317999	-0.120488	0.811617	-0.32399	-0.072985	0.837929	-0.330807	-0.091002	0.86996	-0.331636	-0.294318	0.87856	-0.178857	-0.248156
15.272	-0.252058	0.972318	-0.170073	-0.274571	0.961532	-0.20782	-0.292367	1.011177	-0.224503	-0.299422	0.977596	-0.243093	-0.298401	0.937886	-0.246586	-0.285786	0.808612	-0.256475	-0.294471	0.713809	-0.234824	-0.346002	0.632296	-0.222667	-0.271062	0.898957	-0.304177	-0.245262	0.827381	-0.312511	-0.219018	0.756144	-0.320058	-0.171473	0.783452	-0.323868	-0.123726	0.810224	-0.327831	-0.075835	0.837042	-0.331931	-0.088173	0.871643	-0.330429	-0.292832	0.875345	-0.178196	-0.248063
15.304	-0.243583	0.978845	-0.182528	-0.270083	0.965019	-0.216503	-0.296427	1.011936	-0.229774	-0.301957	0.977584	-0.247479	-0.300316	0.937762	-0.248995	-0.285499	0.808313	-0.252621	-0.294278	0.712987	-0.232998	-0.345348	0.630422	-0.224702	-0.266981	0.896814	-0.303127	-0.243554	0.824352	-0.31195	-0.220073	0.75232	-0.320442	-0.172947	0.780452	-0.324013	-0.125527	0.807857	-0.327606	-0.077827	0.835164	-0.330645	-0.084532	0.871264	-0.332754	-0.286599	0.877122	-0.176171	-0.243047
15.34	-0.237194	0.980726	-0.176491	-0.265366	0.966804	-0.209066	-0.287338	1.014696	-0.225966	-0.296368	0.979711	-0.240775	-0.295891	0.939864	-0.244073	-0.284742	0.810141	-0.253046	-0.293238	0.71454	-0.232821	-0.344982	0.631709	-0.221786	-0.266805	0.897186	-0.306243	-0.243181	0.82457	-0.309618	-0.219339	0.752304	-0.312061	-0.172109	0.779729	-0.318017	-0.124665	0.806494	-0.32444	-0.077151	0.833249	-0.331853	-0.082548	0.869468	-0.335327	-0.290402	0.881798	-0.179328	-0.247362
15.372	-0.25239	0.987165	-0.184156	-0.278324	0.972468	-0.218195	-0.299898	1.019758	-0.236712	-0.307442	0.984497	-0.251665	-0.306859	0.944505	-0.252989	-0.295438	0.814448	-0.25595	-0.300238	0.718423	-0.235477	-0.348262	0.632405	-0.227576	-0.273909	0.899472	-0.310652	-0.247524	0.827728	-0.312738	-0.221206	0.75612	-0.314292	-0.17366	0.782496	-0.320644	-0.125917	0.808508	-0.326976	-0.078198	0.834415	-0.333329	-0.082927	0.870779	-0.335295	-0.29525	0.887418	-0.182982	-0.251719
15.404	-0.250289	0.971635	-0.172147	-0.27338	0.961256	-0.209664	-0.291022	1.011131	-0.225987	-0.298614	0.977709	-0.244665	-0.297745	0.937806	-0.246363	-0.285287	0.807983	-0.250932	-0.291824	0.711723	-0.233907	-0.343213	0.62889	-0.22283	-0.268665	0.889317	-0.312795	-0.242795	0.817337	-0.313392	-0.21691	0.7457	-0.314537	-0.171216	0.775583	-0.321141	-0.125066	0.80456	-0.327673	-0.078725	0.833346	-0.334389	-0.081432	0.870001	-0.335151	-0.28403	0.886283	-0.18381	-0.242936
15.44	-0.256256	0.982661	-0.166042	-0.27594	0.96908	-0.204487	-0.282397	1.017049	-0.231193	-0.293375	0.982265	-0.24516	-0.295439	0.942451	-0.248818	-0.292604	0.812245	-0.258563	-0.299416	0.716801	-0.237784	-0.349138	0.633164	-0.229426	-0.264816	0.899618	-0.305191	-0.246085	0.825757	-0.312595	-0.226985	0.751928	-0.318651	-0.179044	0.778356	-0.323089	-0.131128	0.804668	-0.327628	-0.083097	0.831197	-0.332429	-0.079339	0.867527	-0.337181	-0.292157	0.879017	-0.179783	-0.246323
15.472	-0.256928	0.987164	-0.163417	-0.27951	0.971283	-0.199301	-0.281869	1.016045	-0.231586	-0.29708	0.981262	-0.24076	-0.297929	0.941447	-0.244531	-0.291056	0.811613	-0.255289	-0.299586	0.71657	-0.234399	-0.349428	0.633105	-0.228798	-0.273115	0.898782	-0.30623	-0.25062	0.825851	-0.311179	-0.227827	0.753123	-0.31472	-0.179968	0.779162	-0.320971	-0.132006	0.804905	-0.327407	-0.083957	0.830721	-0.334018	-0.077296	0.86671	-0.337826	-0.291684	0.879434	-0.179022	-0.243507
15.504	-0.255022	0.98482	-0.161176	-0.27934	0.96806	-0.195476	-0.288108	1.013392	-0.225923	-0.301216	0.977721	-0.234878	-0.300843	0.938226	-0.240354	-0.290128	0.809391	-0.255836	-0.293925	0.71424	-0.236659	-0.3431	0.632435	-0.230864	-0.261074	0.894887	-0.304566	-0.243895	0.82043	-0.309482	-0.226242	0.746043	-0.313689	-0.180251	0.775402	-0.320575	-0.134086	0.804337	-0.327307	-0.087726	0.833321	-0.334188	-0.077604	0.868668	-0.336623	-0.293449	0.877973	-0.179756	-0.243932
15.54	-0.256152	0.97482	-0.167564	-0.281825	0.963344	-0.203017	-0.288761	1.012337	-0.227814	-0.303777	0.978617	-0.240497	-0.303016	0.939076	-0.245053	-0.29139	0.81014	-0.258066	-0.296802	0.715304	-0.235705	-0.346154	0.632716	-0.222064	-0.268053	0.897116	-0.308174	-0.250757	0.822762	-0.313927	-0.233013	0.748589	-0.318672	-0.185975	0.776731	-0.323265	-0.138955	0.804619	-0.328473	-0.091757	0.832719	-0.334244	-0.078569	0.866995	-0.337802	-0.29426	0.87976	-0.182014	-0.244888
15.572	-0.245457	0.968634	-0.17884	-0.273116	0.960212	-0.21366	-0.285773	1.011585	-0.230474	-0.29929	0.978902	-0.246973	-0.300019	0.939225	-0.249923	-0.293082	0.809473	-0.257707	-0.299813	0.71438	-0.235864	-0.348783	0.630444	-0.226648	-0.272767	0.898368	-0.306236	-0.251636	0.82497	-0.309956	-0.230154	0.751853	-0.31214	-0.182705	0.778297	-0.318948	-0.135381	0.804923	-0.326095	-0.088074	0.831881	-0.333533	-0.0757	0.866431	-0.336339	-0.29981	0.877648	-0.180766	-0.250584
15.608	-0.236802	0.977745	-0.181935	-0.266687	0.96659	-0.214041	-0.286516	1.016013	-0.228473	-0.297887	0.982136	-0.244219	-0.296861	0.942055	-0.247128	-0.283942	0.811909	-0.254933	-0.293373	0.716639	-0.231732	-0.345542	0.63289	-0.224125	-0.263803	0.902316	-0.301197	-0.248192	0.827742	-0.308725	-0.231976	0.753488	-0.314784	-0.183853	0.779411	-0.321203	-0.135556	0.804689	-0.327592	-0.08706	0.830051	-0.334178	-0.073098	0.864173	-0.33395	-0.287856	0.877309	-0.175954	-0.244092
15.64	-0.24413	0.986924	-0.172908	-0.267716	0.972005	-0.208539	-0.287791	1.019141	-0.229004	-0.294442	0.983758	-0.244117	-0.294946	0.943716	-0.245834	-0.28702	0.813366	-0.250124	-0.294498	0.716764	-0.232402	-0.345167	0.631986	-0.218721	-0.26951	0.896919	-0.30866	-0.248893	0.823281	-0.308627	-0.227958	0.750096	-0.306986	-0.181597	0.778169	-0.315557	-0.134847	0.805335	-0.324312	-0.088022	0.832205	-0.333146	-0.074924	0.866406	-0.33588	-0.285443	0.889062	-0.179854	-0.241345
15.672	-0.248272	0.981582	-0.168235	-0.269314	0.96913	-0.20632	-0.285527	1.018016	-0.226368	-0.29234	0.983578	-0.243458	-0.2944	0.943809	-0.246182	-0.291731	0.813714	-0.253436	-0.30015	0.717726	-0.235015	-0.35035	0.633482	-0.22297	-0.264827	0.900733	-0.301723	-0.247752	0.826426	-0.307293	-0.230244	0.752394	-0.311284	-0.183122	0.779723	-0.318075	-0.135715	0.806492	-0.324445	-0.088199	0.833239	-0.330686	-0.075282	0.867377	-0.335329	-0.289089	0.881488	-0.175451	-0.243461
15.708	-0.244306	0.985487	-0.168175	-0.266787	0.968885	-0.20379	-0.286176	1.015065	-0.227161	-0.292423	0.979017	-0.240816	-0.29543	0.939265	-0.244667	-0.295396	0.809117	-0.255521	-0.300876	0.712957	-0.237331	-0.349676	0.629244	-0.220788	-0.271086	0.894999	-0.307377	-0.251343	0.821137	-0.311409	-0.231217	0.747553	-0.313969	-0.185161	0.776846	-0.319584	-0.138851	0.805646	-0.325047	-0.092419	0.83441	-0.330196	-0.078146	0.867723	-0.336494	-0.291968	0.879748	-0.179967	-0.248795
15.74	-0.243189	0.979771	-0.170188	-0.268045	0.966693	-0.20567	-0.281621	1.015522	-0.228077	-0.292582	0.980743	-0.242035	-0.294302	0.941081	-0.24453	-0.290468	0.811247	-0.251866	-0.297009	0.714634	-0.236685	-0.346415	0.63074	-0.222278	-0.273739	0.89739	-0.307056	-0.254023	0.823631	-0.310032	-0.234155	0.750293	-0.311775	-0.187454	0.778743	-0.316901	-0.140264	0.806046	-0.322579	-0.092964	0.833055	-0.32853	-0.077027	0.865366	-0.335883	-0.287271	0.883779	-0.178471	-0.243106
15.772	-0.233412	0.97569	-0.178043	-0.262273	0.963927	-0.210848	-0.28037	1.013343	-0.227728	-0.291834	0.979144	-0.24264	-0.293319	0.939382	-0.245587	-0.288776	0.809436	-0.253858	-0.296332	0.713322	-0.236677	-0.347417	0.630738	-0.222263	-0.270959	0.894263	-0.309438	-0.25196	0.820186	-0.311044	-0.232455	0.746424	-0.311317	-0.186323	0.775352	-0.318055	-0.140136	0.804078	-0.324752	-0.093758	0.832944	-0.330171	-0.075456	0.864615	-0.334173	-0.291384	0.883047	-0.181541	-0.248025
15.804	-0.235789	0.984585	-0.179995	-0.259567	0.969804	-0.215562	-0.284834	1.016302	-0.231982	-0.288944	0.981499	-0.249208	-0.292879	0.941782	-0.249951	-0.296045	0.81131	-0.251548	-0.300909	0.714611	-0.237764	-0.349068	0.630827	-0.223898	-0.272045	0.888082	-0.316472	-0.252379	0.814259	-0.313085	-0.232411	0.740569	-0.308991	-0.188355	0.77241	-0.317044	-0.14397	0.803653	-0.3249	-0.099447	0.834788	-0.332681	-0.077866	0.8642	-0.337643	-0.287445	0.892975	-0.187186	-0.245811
15.836	-0.234108	0.982681	-0.177138	-0.257867	0.96645	-0.212073	-0.273582	1.012982	-0.237248	-0.282625	0.976996	-0.249408	-0.286582	0.937205	-0.249882	-0.289776	0.80682	-0.251126	-0.300001	0.711301	-0.234059	-0.350953	0.629161	-0.224193	-0.284231	0.888149	-0.313417	-0.259254	0.815815	-0.313313	-0.234205	0.743596	-0.312614	-0.188769	0.773436	-0.319025	-0.143337	0.803292	-0.325369	-0.097927	0.83321	-0.331618	-0.076479	0.863009	-0.333071	-0.290794	0.883801	-0.183653	-0.250489
15.872	-0.230844	0.986557	-0.174188	-0.25453	0.968807	-0.208421	-0.272706	1.014352	-0.233834	-0.280378	0.977836	-0.245305	-0.283676	0.938091	-0.247389	-0.284931	0.807787	-0.252971	-0.2954	0.712468	-0.23463	-0.346595	0.630213	-0.227167	-0.269015	0.889901	-0.313176	-0.253751	0.814938	-0.312691	-0.238056	0.740049	-0.311748	-0.192384	0.769905	-0.317808	-0.146807	0.799722	-0.324111	-0.101253	0.829653	-0.331279	-0.078949	0.858727	-0.334858	-0.286241	0.885069	-0.184416	-0.245465
15.904	-0.22368	0.972448	-0.19517	-0.256118	0.960925	-0.224525	-0.28321	1.009008	-0.230488	-0.292627	0.975772	-0.24867	-0.293733	0.935999	-0.248953	-0.287837	0.80593	-0.249168	-0.296295	0.710255	-0.232988	-0.346902	0.628319	-0.222207	-0.268892	0.888467	-0.307316	-0.2554	0.813225	-0.309196	-0.241322	0.738025	-0.310071	-0.196043	0.768105	-0.31755	-0.150964	0.798342	-0.325274	-0.105845	0.8288	-0.333021	-0.079917	0.854908	-0.334332	-0.280927	0.880581	-0.178106	-0.24103
15.94	-0.230566	0.974785	-0.189398	-0.261504	0.962427	-0.220014	-0.283505	1.011404	-0.233713	-0.294446	0.977072	-0.248714	-0.294746	0.937269	-0.249902	-0.286395	0.807345	-0.252984	-0.295565	0.711548	-0.236548	-0.346544	0.6298	-0.222485	-0.272531	0.892963	-0.308618	-0.260029	0.817542	-0.311413	-0.247197	0.742437	-0.313455	-0.200773	0.77126	-0.318949	-0.154269	0.799713	-0.324762	-0.107707	0.828244	-0.330977	-0.081504	0.854025	-0.333025	-0.284695	0.87957	-0.180308	-0.243966
15.972	-0.227093	0.979545	-0.190026	-0.257014	0.963815	-0.220082	-0.281483	1.010695	-0.236555	-0.290362	0.975025	-0.249657	-0.291531	0.935221	-0.250832	-0.285978	0.805025	-0.253978	-0.295921	0.710414	-0.232202	-0.347343	0.629028	-0.218178	-0.266933	0.889631	-0.310343	-0.25739	0.813932	-0.313703	-0.247418	0.738299	-0.315716	-0.201146	0.767533	-0.321059	-0.154714	0.796173	-0.326843	-0.108172	0.824763	-0.33296	-0.081381	0.850036	-0.33231	-0.279056	0.878325	-0.181404	-0.24111
16.004	-0.231265	0.989718	-0.191146	-0.25924	0.973292	-0.222729	-0.281136	1.019928	-0.243572	-0.290109	0.9839	-0.255682	-0.29318	0.944265	-0.254381	-0.293366	0.814203	-0.249146	-0.298614	0.717695	-0.236934	-0.34734	0.634513	-0.235216	-0.276266	0.895434	-0.309666	-0.261938	0.82024	-0.309921	-0.247145	0.745133	-0.30902	-0.202169	0.775307	-0.316504	-0.157369	0.805753	-0.324041	-0.112718	0.836291	-0.331754	-0.083879	0.858898	-0.333304	-0.285731	0.891111	-0.180066	-0.234388
16.04	-0.230085	0.987039	-0.187899	-0.256832	0.96946	-0.219896	-0.280953	1.015147	-0.240197	-0.287782	0.978825	-0.252756	-0.290645	0.939262	-0.253719	-0.290462	0.809312	-0.255922	-0.298493	0.714549	-0.235771	-0.34881	0.633041	-0.226752	-0.272322	0.893939	-0.311797	-0.2591	0.818652	-0.315227	-0.245412	0.743476	-0.317766	-0.201844	0.776144	-0.324268	-0.158537	0.80908	-0.331004	-0.115212	0.842308	-0.337793	-0.080418	0.85293	-0.332168	-0.286743	0.882813	-0.183076	-0.237546
16.072	-0.229155	0.972745	-0.185101	-0.260597	0.961871	-0.215729	-0.276637	1.012004	-0.232879	-0.29096	0.978179	-0.245994	-0.292974	0.938597	-0.248674	-0.290618	0.808799	-0.256183	-0.299143	0.714397	-0.233881	-0.348981	0.633076	-0.217068	-0.270917	0.893721	-0.310791	-0.258309	0.818186	-0.311567	-0.245261	0.742903	-0.310964	-0.200934	0.773674	-0.319717	-0.156853	0.804595	-0.329381	-0.113009	0.83565	-0.339814	-0.081363	0.852485	-0.332069	-0.295813	0.881419	-0.183793	-0.24616
16.104	-0.233211	0.990531	-0.187955	-0.261631	0.97155	-0.217612	-0.28612	1.016135	-0.23933	-0.293948	0.97925	-0.24945	-0.294878	0.939426	-0.250853	-0.288684	0.809421	-0.253941	-0.297905	0.714283	-0.233192	-0.348931	0.631304	-0.226474	-0.271545	0.893749	-0.311551	-0.261491	0.817919	-0.313237	-0.251089	0.742407	-0.313838	-0.204915	0.77112	-0.322271	-0.158376	0.799195	-0.330876	-0.112466	0.827771	-0.338476	-0.080335	0.844334	-0.332198	-0.291774	0.883814	-0.18352	-0.244244
16.14	-0.227639	0.982146	-0.188595	-0.254695	0.967949	-0.221963	-0.279907	1.015113	-0.236355	-0.286369	0.980391	-0.252985	-0.289896	0.94073	-0.253768	-0.291995	0.810495	-0.254999	-0.297941	0.714311	-0.23578	-0.347179	0.630147	-0.218489	-0.272058	0.893437	-0.314213	-0.262698	0.817389	-0.313371	-0.252986	0.741869	-0.311694	-0.205499	0.768664	-0.318727	-0.157896	0.794553	-0.327026	-0.110265	0.820302	-0.33603	-0.081717	0.843108	-0.331538	-0.295979	0.887746	-0.186549	-0.247407
16.172	-0.227623	0.981499	-0.179721	-0.252448	0.966095	-0.214303	-0.277105	1.01255	-0.231431	-0.282218	0.977324	-0.247495	-0.28646	0.937749	-0.24955	-0.290629	0.807752	-0.255261	-0.297623	0.712493	-0.235529	-0.346367	0.629108	-0.222767	-0.274469	0.892561	-0.310762	-0.264851	0.816687	-0.312592	-0.254665	0.741054	-0.312482	-0.207034	0.766988	-0.32066	-0.159193	0.792223	-0.32953	-0.111311	0.817249	-0.339012	-0.082931	0.840203	-0.334318	-0.291405	0.879797	-0.182503	-0.244116
16.208	-0.231061	0.975286	-0.180156	-0.256972	0.962677	-0.215044	-0.273209	1.011709	-0.234709	-0.283483	0.977133	-0.249628	-0.28783	0.937521	-0.25092	-0.292597	0.807348	-0.254952	-0.299679	0.711906	-0.236692	-0.3492	0.629282	-0.229663	-0.275917	0.892977	-0.30897	-0.26357	0.817745	-0.315301	-0.250834	0.742514	-0.320276	-0.203045	0.768892	-0.324498	-0.155125	0.794854	-0.329511	-0.10723	0.820602	-0.334833	-0.076703	0.84052	-0.33029	-0.284813	0.877717	-0.180175	-0.237628
16.24	-0.232354	0.980595	-0.181995	-0.254088	0.966098	-0.218927	-0.27694	1.013356	-0.237161	-0.280735	0.978516	-0.254317	-0.283581	0.938984	-0.254562	-0.283307	0.808888	-0.25441	-0.292669	0.714215	-0.233096	-0.344284	0.633019	-0.22367	-0.271919	0.892284	-0.315468	-0.262092	0.816364	-0.313268	-0.251927	0.740945	-0.310158	-0.205488	0.76922	-0.318221	-0.158497	0.7963	-0.326173	-0.111354	0.823005	-0.334092	-0.083763	0.847062	-0.330385	-0.292732	0.886454	-0.187279	-0.244389
16.272	-0.232397	0.992585	-0.187518	-0.255834	0.974453	-0.221726	-0.287438	1.017093	-0.237212	-0.287976	0.981807	-0.253911	-0.290157	0.941918	-0.254426	-0.287676	0.811497	-0.254372	-0.29581	0.716381	-0.233016	-0.346529	0.633265	-0.224093	-0.267003	0.893652	-0.313118	-0.258916	0.817534	-0.313777	-0.250572	0.741589	-0.314056	-0.20355	0.769244	-0.320777	-0.156225	0.79627	-0.326962	-0.108704	0.823164	-0.33296	-0.079953	0.846198	-0.331705	-0.29365	0.887968	-0.186005	-0.246317
16.308	-0.226789	0.988976	-0.188284	-0.250647	0.969004	-0.221118	-0.27711	1.012503	-0.243082	-0.280571	0.975601	-0.255319	-0.284628	0.936172	-0.255116	-0.288176	0.80632	-0.254131	-0.296362	0.711248	-0.235178	-0.347538	0.630319	-0.224899	-0.273455	0.891263	-0.311134	-0.260812	0.815799	-0.310644	-0.247707	0.740728	-0.308462	-0.200876	0.76769	-0.317799	-0.153526	0.793647	-0.327016	-0.1061	0.819198	-0.336114	-0.081003	0.845894	-0.33354	-0.284392	0.879761	-0.182108	-0.239024
16.34	-0.229929	0.979532	-0.178431	-0.258177	0.964302	-0.210335	-0.271807	1.011524	-0.236059	-0.285142	0.976109	-0.245671	-0.289734	0.936682	-0.24711	-0.295176	0.806729	-0.251364	-0.302263	0.711238	-0.233473	-0.350608	0.628119	-0.224273	-0.278282	0.888166	-0.312139	-0.262038	0.813377	-0.310851	-0.245524	0.738735	-0.309011	-0.199253	0.766266	-0.318452	-0.15267	0.793271	-0.327856	-0.106168	0.819887	-0.337216	-0.080792	0.84555	-0.330845	-0.287538	0.884848	-0.183901	-0.241883
16.376	-0.227453	0.983068	-0.191578	-0.2582	0.966142	-0.220131	-0.283286	1.01221	-0.237752	-0.292491	0.976045	-0.249212	-0.292904	0.936204	-0.251379	-0.28481	0.806197	-0.256963	-0.292512	0.71151	-0.233898	-0.343634	0.629971	-0.216997	-0.269856	0.893292	-0.309952	-0.25942	0.817497	-0.311688	-0.248532	0.742121	-0.310799	-0.202054	0.770606	-0.317069	-0.1552	0.798093	-0.324063	-0.108304	0.825307	-0.331445	-0.082794	0.85171	-0.333197	-0.292571	0.876563	-0.182982	-0.247676
16.408	-0.215011	0.977099	-0.190078	-0.249793	0.965502	-0.216571	-0.268744	1.015154	-0.232003	-0.284017	0.981002	-0.243112	-0.288272	0.941487	-0.245965	-0.292914	0.811526	-0.253442	-0.297948	0.715325	-0.235863	-0.346272	0.631524	-0.218167	-0.268463	0.893791	-0.310813	-0.256638	0.818083	-0.308216	-0.244291	0.742925	-0.303455	-0.197896	0.770898	-0.312494	-0.151289	0.798348	-0.321581	-0.104554	0.825819	-0.330905	-0.07773	0.851079	-0.331911	-0.295706	0.887606	-0.183847	-0.250049
16.44	-0.227865	0.976377	-0.187125	-0.259925	0.963485	-0.216325	-0.280376	1.012438	-0.232373	-0.292934	0.97776	-0.245123	-0.295085	0.938119	-0.247497	-0.292779	0.808175	-0.253931	-0.297577	0.71306	-0.233418	-0.346771	0.630699	-0.221527	-0.271084	0.888922	-0.314338	-0.254048	0.814279	-0.31073	-0.236693	0.739923	-0.306153	-0.192142	0.770592	-0.314877	-0.14748	0.801036	-0.323621	-0.102794	0.831421	-0.332249	-0.076279	0.856623	-0.328699	-0.292682	0.88585	-0.186174	-0.248062
16.472	-0.222872	0.965379	-0.196821	-0.25577	0.960184	-0.227449	-0.270568	1.012815	-0.236827	-0.2867	0.981792	-0.254148	-0.289864	0.942137	-0.254564	-0.290772	0.811976	-0.254888	-0.297942	0.716668	-0.234833	-0.345722	0.632099	-0.231836	-0.271225	0.891933	-0.317405	-0.255449	0.817051	-0.316387	-0.239454	0.742328	-0.315224	-0.192759	0.770798	-0.319499	-0.146175	0.799324	-0.324058	-0.099557	0.82807	-0.329005	-0.074004	0.854114	-0.334084	-0.287719	0.890941	-0.187887	-0.238501
16.504	-0.223896	0.96053	-0.19267	-0.257141	0.956402	-0.223059	-0.268256	1.009386	-0.234244	-0.286475	0.978878	-0.25035	-0.28956	0.93911	-0.250454	-0.290462	0.808782	-0.250313	-0.299005	0.71328	-0.233203	-0.348966	0.630857	-0.227528	-0.271152	0.88916	-0.311034	-0.255291	0.814482	-0.316727	-0.239138	0.739765	-0.322	-0.192751	0.768834	-0.32376	-0.146507	0.798093	-0.325673	-0.100317	0.827504	-0.327774	-0.076109	0.85514	-0.328854	-0.284663	0.885382	-0.181794	-0.232357
16.54	-0.220007	0.970377	-0.194241	-0.251517	0.96027	-0.225115	-0.274593	1.009835	-0.234098	-0.285454	0.976784	-0.251836	-0.288947	0.937062	-0.251848	-0.290658	0.806777	-0.250951	-0.295941	0.710556	-0.234943	-0.34566	0.62787	-0.219319	-0.282583	0.885541	-0.316121	-0.258422	0.81311	-0.310079	-0.234092	0.740894	-0.302749	-0.192422	0.774398	-0.312571	-0.15106	0.808321	-0.322533	-0.110216	0.842071	-0.332699	-0.087056	0.870179	-0.333429	-0.296946	0.887012	-0.186926	-0.244695
16.572	-0.217078	0.962044	-0.19255	-0.250808	0.956334	-0.222153	-0.268272	1.008207	-0.228917	-0.283532	0.977039	-0.246781	-0.286114	0.936997	-0.248213	-0.28542	0.806128	-0.251722	-0.296762	0.710778	-0.232432	-0.347751	0.628159	-0.218634	-0.269158	0.885869	-0.314836	-0.251779	0.811331	-0.311914	-0.234247	0.736941	-0.308632	-0.190046	0.768366	-0.316701	-0.145652	0.799501	-0.324317	-0.101219	0.830546	-0.331419	-0.079436	0.860002	-0.333975	-0.292521	0.885456	-0.186938	-0.2431
16.608	-0.220663	0.978577	-0.200149	-0.254915	0.963794	-0.225758	-0.281457	1.010951	-0.236996	-0.292477	0.975713	-0.249696	-0.294437	0.93586	-0.251828	-0.291314	0.805611	-0.256872	-0.302622	0.710684	-0.237205	-0.353338	0.628946	-0.222349	-0.269369	0.88654	-0.316326	-0.252367	0.811921	-0.314443	-0.235268	0.737411	-0.312044	-0.194076	0.772829	-0.318937	-0.152448	0.807637	-0.325869	-0.110836	0.84208	-0.33292	-0.079737	0.861565	-0.334046	-0.296288	0.882572	-0.189168	-0.250094
16.64	-0.214032	0.963469	-0.20375	-0.252209	0.957366	-0.227257	-0.269372	1.009663	-0.234295	-0.288118	0.97816	-0.247669	-0.290775	0.938493	-0.249298	-0.290066	0.80839	-0.253283	-0.298355	0.714247	-0.230474	-0.348816	0.633283	-0.220374	-0.270903	0.889895	-0.313334	-0.253251	0.815339	-0.311765	-0.235085	0.741079	-0.309342	-0.193343	0.776184	-0.317398	-0.15151	0.810755	-0.326598	-0.109532	0.845407	-0.337461	-0.078243	0.864956	-0.335407	-0.292405	0.885144	-0.185138	-0.245108
16.672	-0.215114	0.969239	-0.200055	-0.252311	0.961818	-0.22472	-0.2701	1.013444	-0.233736	-0.287807	0.981253	-0.246919	-0.290352	0.941526	-0.24954	-0.289184	0.811448	-0.256897	-0.299669	0.716675	-0.238404	-0.34915	0.634537	-0.230891	-0.270174	0.896491	-0.309441	-0.254728	0.82158	-0.311692	-0.238748	0.74666	-0.312312	-0.193368	0.777327	-0.31622	-0.148393	0.808479	-0.321174	-0.103303	0.840165	-0.327317	-0.076342	0.864614	-0.333892	-0.289448	0.880855	-0.181632	-0.239193
16.708	-0.199116	0.963547	-0.194657	-0.234861	0.957791	-0.221809	-0.251772	1.010408	-0.229218	-0.268859	0.979156	-0.245089	-0.275846	0.940244	-0.246098	-0.288693	0.811151	-0.248733	-0.2939	0.71574	-0.234415	-0.342964	0.636059	-0.221588	-0.262145	0.89832	-0.296026	-0.249332	0.823431	-0.304726	-0.235776	0.748421	-0.311485	-0.190827	0.779172	-0.317035	-0.146009	0.810064	-0.323142	-0.101207	0.84109	-0.329585	-0.078406	0.869231	-0.336048	-0.276835	0.876126	-0.168772	-0.226788
16.74	-0.192281	0.971583	-0.197617	-0.229338	0.962945	-0.222101	-0.253489	1.012916	-0.223548	-0.267744	0.98082	-0.240559	-0.273739	0.941567	-0.241894	-0.28377	0.811955	-0.245549	-0.29118	0.716186	-0.229268	-0.340091	0.633051	-0.220172	-0.259223	0.898975	-0.294931	-0.251029	0.823335	-0.302285	-0.242322	0.747852	-0.30806	-0.196666	0.778048	-0.313505	-0.150988	0.808085	-0.319108	-0.105459	0.83856	-0.32447	-0.083495	0.866928	-0.332783	-0.272188	0.877424	-0.167402	-0.224236
16.772	-0.167015	0.97886	-0.203945	-0.204181	0.967467	-0.227088	-0.239741	1.006493	-0.210068	-0.247957	0.978225	-0.235694	-0.257003	0.939706	-0.236577	-0.276641	0.811563	-0.239949	-0.287798	0.715352	-0.232058	-0.337556	0.633853	-0.220368	-0.258344	0.900291	-0.289188	-0.247315	0.825545	-0.30019	-0.235931	0.750706	-0.309591	-0.190566	0.781416	-0.311214	-0.14524	0.812087	-0.313199	-0.099981	0.842881	-0.31576	-0.084106	0.873999	-0.3272	-0.25941	0.877155	-0.161198	-0.213305
16.836	-0.143512	0.961905	-0.219005	-0.186273	0.956362	-0.232804	-0.209858	1.002789	-0.214143	-0.228448	0.97469	-0.233876	-0.241074	0.936936	-0.232012	-0.273354	0.810826	-0.226893	-0.286835	0.714328	-0.216455	-0.334601	0.628445	-0.220925	-0.261945	0.894975	-0.286803	-0.251205	0.820511	-0.30066	-0.240271	0.746335	-0.314453	-0.194087	0.777073	-0.31362	-0.148208	0.807884	-0.312533	-0.102337	0.84003	-0.309301	-0.102093	0.877101	-0.30873	-0.249989	0.88327	-0.157699	-0.204142
16.872	-0.124493	0.942328	-0.227766	-0.169561	0.939349	-0.231408	-0.185749	0.98337	-0.20248	-0.209781	0.958234	-0.220267	-0.22521	0.921337	-0.22077	-0.266842	0.797651	-0.22269	-0.28324	0.701704	-0.213688	-0.330437	0.616635	-0.212395	-0.250338	0.875919	-0.287311	-0.231824	0.801918	-0.288297	-0.209695	0.728994	-0.289277	-0.174934	0.772832	-0.295029	-0.139304	0.815559	-0.29935	-0.105979	0.859798	-0.302807	-0.107955	0.896314	-0.297388	-0.241874	0.873198	-0.157598	-0.204093
16.936	-0.115971	0.928054	-0.205514	-0.15907	0.91395	-0.206113	-0.18514	0.961272	-0.195791	-0.202508	0.926766	-0.201529	-0.219319	0.890773	-0.205088	-0.265619	0.769798	-0.2173	-0.292948	0.675529	-0.217413	-0.330027	0.584334	-0.216847	-0.243132	0.859579	-0.262866	-0.206671	0.792998	-0.268089	-0.17133	0.726446	-0.270163	-0.145243	0.772209	-0.253933	-0.117124	0.816863	-0.239157	-0.088361	0.861262	-0.22618	-0.088033	0.870907	-0.261778	-0.23955	0.827199	-0.136999	-0.193441
16.968	-0.108999	0.916419	-0.197688	-0.150829	0.899154	-0.195855	-0.180967	0.945113	-0.19587	-0.195357	0.908827	-0.194523	-0.213698	0.873644	-0.199259	-0.265211	0.754826	-0.213331	-0.288143	0.659773	-0.211064	-0.325757	0.569397	-0.214473	-0.221209	0.839303	-0.251807	-0.181667	0.77392	-0.249795	-0.141824	0.708902	-0.24502	-0.118443	0.757699	-0.237834	-0.095573	0.806903	-0.230555	-0.07374	0.855958	-0.223611	-0.084356	0.864177	-0.257949	-0.247094	0.809729	-0.127892	-0.188729
17.036	-0.096902	0.850193	-0.174183	-0.136381	0.847548	-0.196205	-0.142912	0.900099	-0.213242	-0.168006	0.87109	-0.220223	-0.191333	0.83974	-0.214572	-0.257526	0.731329	-0.19464	-0.279336	0.639384	-0.214987	-0.318654	0.552482	-0.217069	-0.200435	0.793248	-0.253718	-0.166851	0.724347	-0.253798	-0.131681	0.655962	-0.253939	-0.104954	0.702339	-0.241756	-0.079541	0.749316	-0.228872	-0.056092	0.796838	-0.215197	-0.049493	0.823563	-0.239462	-0.21478	0.794242	-0.124504	-0.149197
17.068	-0.078518	0.732371	-0.207189	-0.10307	0.766821	-0.191021	-0.067084	0.809124	-0.195236	-0.10341	0.812278	-0.181228	-0.136543	0.790562	-0.182519	-0.239384	0.711348	-0.187162	-0.299631	0.639179	-0.205724	-0.327894	0.548438	-0.213421	-0.161884	0.754656	-0.23604	-0.174642	0.680293	-0.249063	-0.18714	0.605341	-0.261312	-0.150707	0.566745	-0.245137	-0.112734	0.530087	-0.229163	-0.074045	0.493845	-0.21341	-0.048623	0.47136	-0.228012	-0.175201	0.728714	-0.109176	-0.149995
17.136	-0.042308	0.702079	-0.183212	-0.075132	0.73216	-0.17484	-0.047031	0.780005	-0.1769	-0.085292	0.777009	-0.169682	-0.119189	0.758184	-0.178248	-0.225161	0.688234	-0.204768	-0.292266	0.619283	-0.206764	-0.325142	0.529506	-0.213313	-0.13574	0.722153	-0.241704	-0.142048	0.645671	-0.243086	-0.148444	0.569147	-0.244763	-0.116348	0.524704	-0.239619	-0.082886	0.481429	-0.234666	-0.048792	0.438535	-0.229785	-0.01487	0.424072	-0.227468	-0.179729	0.719931	-0.119005	-0.147487
17.168	-0.032169	0.646398	-0.181593	-0.049097	0.680725	-0.157377	-0.023601	0.724222	-0.180535	-0.048747	0.726514	-0.150714	-0.086122	0.715502	-0.157368	-0.205543	0.669913	-0.178158	-0.279576	0.614144	-0.20188	-0.321459	0.52925	-0.210563	-0.110505	0.694272	-0.208087	-0.114825	0.619165	-0.221352	-0.119371	0.543528	-0.233278	-0.090946	0.496722	-0.239441	-0.060528	0.451067	-0.243297	-0.029187	0.405793	-0.245864	-0.005398	0.381908	-0.230429	-0.15341	0.663443	-0.089307	-0.147524
17.204	-0.01531	0.619663	-0.181732	-0.032509	0.652254	-0.155408	-0.003638	0.696531	-0.17248	-0.030593	0.697061	-0.144164	-0.068275	0.68925	-0.151986	-0.189303	0.652019	-0.176372	-0.269019	0.607568	-0.20156	-0.316293	0.527319	-0.209773	-0.091448	0.663834	-0.206708	-0.085715	0.588461	-0.219821	-0.079645	0.512291	-0.232264	-0.048663	0.464541	-0.23222	-0.014928	0.419943	-0.229783	0.020418	0.375018	-0.225472	0.045824	0.347518	-0.219793	-0.136088	0.629401	-0.089559	-0.132032
17.236	0.008771	0.614552	-0.166155	-0.012462	0.647251	-0.143127	0.005216	0.692441	-0.169756	-0.018781	0.692563	-0.138903	-0.05633	0.684635	-0.147474	-0.176529	0.647385	-0.176119	-0.259381	0.605713	-0.196543	-0.310617	0.527966	-0.206914	-0.079861	0.663766	-0.208105	-0.071237	0.588508	-0.221221	-0.063212	0.512664	-0.233204	-0.034831	0.464692	-0.231404	-0.004612	0.418537	-0.229147	0.026562	0.372408	-0.226247	0.04854	0.343609	-0.217721	-0.120512	0.617768	-0.093478	-0.119708
17.272	0.020932	0.588287	-0.189053	0.00328	0.617209	-0.159008	0.033186	0.66298	-0.169041	0.005366	0.660019	-0.141738	-0.032907	0.655694	-0.149395	-0.157193	0.629574	-0.173048	-0.244438	0.596325	-0.192834	-0.303457	0.524272	-0.206418	-0.059699	0.621819	-0.210179	-0.041244	0.547883	-0.219215	-0.021959	0.473222	-0.229356	0.011153	0.427307	-0.23072	0.045754	0.383599	-0.230714	0.081317	0.33938	-0.229315	0.102743	0.312493	-0.214237	-0.101343	0.612329	-0.087393	-0.080055
17.304	0.044166	0.579013	-0.167286	0.024543	0.609261	-0.13987	0.053415	0.655234	-0.151805	0.024614	0.653221	-0.125474	-0.012877	0.648819	-0.136804	-0.134045	0.624826	-0.174671	-0.224427	0.595343	-0.187526	-0.289088	0.527481	-0.201014	-0.037543	0.623335	-0.212837	-0.018823	0.549102	-0.217832	0.000536	0.474608	-0.223913	0.027457	0.425749	-0.226913	0.055801	0.378406	-0.230809	0.085076	0.330831	-0.234696	0.10626	0.300176	-0.232825	-0.077462	0.605836	-0.090336	-0.067694
17.34	0.070688	0.556046	-0.156519	0.053889	0.591088	-0.133263	0.071691	0.633761	-0.163621	0.050806	0.636876	-0.130746	0.012903	0.633969	-0.141053	-0.110812	0.614534	-0.172737	-0.202569	0.589904	-0.186223	-0.272571	0.52758	-0.197322	-0.010284	0.601544	-0.196947	0.004848	0.527385	-0.209066	0.020512	0.452838	-0.221688	0.046652	0.404185	-0.227574	0.073202	0.356168	-0.232054	0.099917	0.30773	-0.234872	0.11456	0.27484	-0.226115	-0.065856	0.612938	-0.079975	-0.056801
17.372	0.075035	0.535959	-0.150239	0.0765	0.57483	-0.127029	0.096867	0.609731	-0.164928	0.088179	0.619699	-0.12816	0.050714	0.617891	-0.139339	-0.072879	0.60296	-0.172604	-0.167626	0.588653	-0.183406	-0.245762	0.536157	-0.196009	0.02316	0.577584	-0.207919	0.033067	0.502264	-0.21763	0.043302	0.4262	-0.228699	0.062473	0.373666	-0.233188	0.082453	0.322345	-0.23444	0.102826	0.270503	-0.233674	0.120493	0.239269	-0.223411	-0.012951	0.617631	-0.089624	-0.017315
17.408	0.108245	0.524741	-0.157409	0.113225	0.557588	-0.126695	0.125919	0.600465	-0.158922	0.123697	0.601529	-0.119942	0.086097	0.600438	-0.131699	-0.037341	0.582062	-0.170261	-0.133245	0.585747	-0.18282	-0.221359	0.548867	-0.191798	0.054044	0.559324	-0.216503	0.054039	0.483017	-0.222581	0.054508	0.406319	-0.229154	0.070661	0.353507	-0.227693	0.086429	0.301056	-0.225581	0.101697	0.248358	-0.222591	0.125449	0.220978	-0.216167	0.023368	0.554661	-0.090202	0.041778
17.44	0.136515	0.514135	-0.158076	0.1357	0.550074	-0.130524	0.154745	0.590293	-0.163776	0.145124	0.595505	-0.126271	0.108223	0.588212	-0.137206	-0.011535	0.554761	-0.171366	-0.105685	0.567794	-0.188645	-0.197457	0.54145	-0.193142	0.08575	0.548019	-0.207586	0.071111	0.474229	-0.221985	0.056493	0.40034	-0.236224	0.072837	0.347766	-0.235346	0.08924	0.29549	-0.233812	0.105558	0.243042	-0.231676	0.113692	0.2121	-0.213276	0.045223	0.554568	-0.084225	0.070227
17.472	0.19168	0.499192	-0.158009	0.173334	0.532116	-0.132893	0.192717	0.577191	-0.158414	0.169811	0.577452	-0.126773	0.133305	0.573406	-0.141385	0.014817	0.549561	-0.189588	-0.081286	0.563433	-0.185269	-0.174577	0.539004	-0.191783	0.106514	0.543446	-0.237712	0.090136	0.468731	-0.239259	0.073736	0.394012	-0.241844	0.084347	0.340685	-0.237847	0.095286	0.287182	-0.234311	0.106328	0.233792	-0.230769	0.125043	0.206618	-0.21475	0.080991	0.543057	-0.110186	0.105691
17.508	0.235667	0.489986	-0.173312	0.215542	0.517099	-0.143138	0.225988	0.566813	-0.164827	0.206529	0.560458	-0.131539	0.1687	0.559396	-0.142684	0.045071	0.545703	-0.179044	-0.051848	0.556491	-0.181024	-0.146511	0.536004	-0.187097	0.136487	0.53091	-0.226285	0.106545	0.460933	-0.234387	0.076172	0.391112	-0.242748	0.08732	0.337644	-0.238072	0.09916	0.284415	-0.232841	0.111346	0.231217	-0.227117	0.128415	0.204441	-0.208402	0.109618	0.52405	-0.099273	0.142959
17.54	0.265618	0.475556	-0.163809	0.240603	0.507753	-0.144158	0.259892	0.553119	-0.169188	0.23201	0.55272	-0.141852	0.192719	0.553229	-0.147479	0.064459	0.543715	-0.167698	-0.030485	0.560185	-0.183228	-0.12527	0.539191	-0.185485	0.146717	0.534979	-0.22987	0.12129	0.463405	-0.238948	0.09516	0.391931	-0.246665	0.098198	0.337359	-0.242622	0.101163	0.282867	-0.238046	0.104126	0.228361	-0.233125	0.125713	0.208316	-0.211066	0.139552	0.514334	-0.101719	0.175309
17.572	0.285063	0.473489	-0.148137	0.259904	0.509193	-0.136345	0.282801	0.548836	-0.167243	0.252992	0.553764	-0.142544	0.214446	0.550462	-0.151391	0.089479	0.525351	-0.182459	-0.005694	0.548586	-0.180173	-0.102477	0.535546	-0.179817	0.177437	0.516149	-0.237995	0.143829	0.447366	-0.242458	0.108814	0.379141	-0.245477	0.093476	0.326831	-0.239253	0.077845	0.274851	-0.231937	0.063311	0.222555	-0.224817	0.098969	0.214347	-0.221799	0.161333	0.504148	-0.109537	0.212744
17.636	0.37177	0.508055	-0.167341	0.328962	0.521717	-0.161939	0.333004	0.575092	-0.174979	0.300012	0.557056	-0.164358	0.260511	0.554496	-0.169573	0.132343	0.534594	-0.186369	0.037472	0.555278	-0.175318	-0.059148	0.543919	-0.175643	0.209803	0.51389	-0.251833	0.170531	0.448148	-0.247292	0.131319	0.382203	-0.24377	0.114311	0.330801	-0.23504	0.098498	0.278954	-0.227218	0.083304	0.226834	-0.219547	0.118654	0.217166	-0.216216	0.213806	0.534232	-0.123496	0.262097
17.672	0.380153	0.486061	-0.172497	0.343568	0.511361	-0.164175	0.361773	0.56159	-0.177951	0.32585	0.553642	-0.164907	0.285969	0.551493	-0.165967	0.156711	0.532953	-0.170965	0.062166	0.555677	-0.16847	-0.032858	0.538791	-0.164383	0.222054	0.515102	-0.248955	0.17832	0.452937	-0.238808	0.134936	0.390367	-0.229069	0.118619	0.339734	-0.216973	0.103734	0.28799	-0.207631	0.090393	0.23567	-0.200686	0.120919	0.226194	-0.21905	0.24705	0.538115	-0.123271	0.290494
17.736	0.471359	0.509053	-0.162056	0.426143	0.507067	-0.163463	0.41307	0.556506	-0.184964	0.386779	0.529426	-0.175043	0.347015	0.53548	-0.173237	0.217277	0.546318	-0.166584	0.120011	0.552645	-0.164017	0.023147	0.543104	-0.16156	0.268924	0.492599	-0.238583	0.215282	0.437313	-0.236971	0.161077	0.382013	-0.235236	0.138307	0.333056	-0.223285	0.115994	0.284338	-0.211118	0.094134	0.235095	-0.199203	0.125985	0.219208	-0.208409	0.313858	0.56394	-0.139629	0.344617
17.768	0.486688	0.52259	-0.155341	0.446552	0.514014	-0.174436	0.43776	0.56076	-0.202318	0.413487	0.530174	-0.201594	0.374736	0.529891	-0.192534	0.249842	0.520507	-0.15815	0.154412	0.53812	-0.157183	0.058564	0.531442	-0.149148	0.307162	0.48673	-0.237161	0.259092	0.427119	-0.233568	0.210535	0.36802	-0.229771	0.179253	0.323564	-0.224418	0.1478	0.279485	-0.217442	0.11692	0.235299	-0.210268	0.146336	0.214426	-0.216952	0.344226	0.554233	-0.132423	0.374231
17.836	0.504891	0.492818	-0.137561	0.473947	0.514768	-0.162276	0.502505	0.558285	-0.180012	0.465028	0.551509	-0.188695	0.425474	0.550243	-0.181281	0.297937	0.535878	-0.154829	0.200115	0.535022	-0.15935	0.102835	0.530157	-0.146637	0.349043	0.500076	-0.236518	0.299943	0.44214	-0.248169	0.250836	0.38413	-0.261572	0.231945	0.332536	-0.265376	0.213902	0.280904	-0.269339	0.196203	0.229027	-0.273159	0.228608	0.214708	-0.263038	0.394687	0.544994	-0.123386	0.408671
17.868	0.509209	0.475629	-0.144841	0.49185	0.510769	-0.167518	0.53597	0.543304	-0.173152	0.500337	0.551792	-0.18672	0.460831	0.549542	-0.180346	0.333167	0.531564	-0.159614	0.235609	0.525079	-0.162932	0.139092	0.52619	-0.146639	0.38421	0.512476	-0.247087	0.337733	0.451568	-0.24292	0.291211	0.390478	-0.239842	0.272112	0.339183	-0.238612	0.253476	0.287728	-0.239648	0.235469	0.236208	-0.243426	0.261959	0.229228	-0.268088	0.430508	0.537908	-0.127244	0.439445
17.936	0.534266	0.478147	-0.157798	0.514688	0.518941	-0.159364	0.558588	0.552417	-0.159602	0.521503	0.564589	-0.160679	0.482013	0.558106	-0.159655	0.354848	0.527792	-0.158092	0.257772	0.52073	-0.170031	0.160992	0.516555	-0.152637	0.41515	0.541643	-0.240306	0.390455	0.469408	-0.234008	0.365715	0.397202	-0.230541	0.347568	0.34624	-0.228755	0.330428	0.294492	-0.231818	0.314972	0.24337	-0.241196	0.335396	0.245728	-0.271858	0.447106	0.541215	-0.114295	0.450796
17.968	0.585836	0.4989	-0.170981	0.553377	0.530223	-0.166977	0.582446	0.574663	-0.152124	0.543693	0.574261	-0.156921	0.503948	0.568692	-0.15512	0.376291	0.540702	-0.150169	0.279866	0.529795	-0.163912	0.184116	0.530449	-0.141912	0.451751	0.545018	-0.220125	0.428797	0.472576	-0.229936	0.405366	0.400164	-0.239782	0.433174	0.354284	-0.23128	0.460578	0.308035	-0.222339	0.487459	0.261899	-0.214661	0.467899	0.247953	-0.242257	0.459614	0.536133	-0.090666	0.470914
18.004	0.593232	0.494082	-0.184788	0.564152	0.527777	-0.176504	0.598458	0.569887	-0.167012	0.5595	0.572334	-0.165974	0.519854	0.568205	-0.162187	0.392008	0.543544	-0.15097	0.295822	0.532681	-0.162817	0.202248	0.531559	-0.136792	0.455199	0.53382	-0.231896	0.44587	0.457954	-0.225833	0.436114	0.381994	-0.220663	0.475333	0.345502	-0.216786	0.513679	0.308296	-0.213828	0.551083	0.270945	-0.213344	0.528517	0.255253	-0.237278	0.483032	0.533124	-0.104896	0.482961
18.036	0.622332	0.506872	-0.166431	0.584826	0.529955	-0.176908	0.596726	0.579941	-0.156802	0.563372	0.570593	-0.174846	0.524697	0.563159	-0.167818	0.400809	0.528481	-0.145898	0.304996	0.536135	-0.162866	0.210143	0.537465	-0.142004	0.463059	0.525468	-0.227799	0.46662	0.449005	-0.228381	0.470757	0.372307	-0.229763	0.518227	0.343946	-0.229827	0.565897	0.316608	-0.230796	0.613875	0.289291	-0.231667	0.641062	0.265065	-0.238183	0.493063	0.522974	-0.101351	0.472232
18.072	0.627848	0.500945	-0.156997	0.599365	0.531079	-0.17512	0.617268	0.577931	-0.152052	0.587535	0.575249	-0.177232	0.548526	0.569779	-0.171643	0.422978	0.539949	-0.152965	0.326263	0.54459	-0.165782	0.233015	0.528796	-0.145277	0.494344	0.520686	-0.224358	0.517119	0.448072	-0.21237	0.540651	0.375023	-0.200854	0.585575	0.343558	-0.212755	0.631163	0.314216	-0.224196	0.67738	0.284676	-0.235941	0.69849	0.256355	-0.247733	0.510691	0.532686	-0.103278	0.476067
18.104	0.632412	0.491723	-0.170693	0.603511	0.52655	-0.169974	0.63458	0.566056	-0.14722	0.597499	0.570618	-0.158563	0.558047	0.56435	-0.157143	0.431165	0.532802	-0.152133	0.333583	0.534715	-0.164273	0.237218	0.534119	-0.14417	0.509633	0.520219	-0.218813	0.541085	0.450141	-0.212254	0.57307	0.379477	-0.20713	0.616761	0.346411	-0.22162	0.66115	0.315654	-0.236029	0.706941	0.284777	-0.250302	0.737186	0.262865	-0.255151	0.51343	0.527617	-0.090386	0.47763
18.14	0.642881	0.494735	-0.172045	0.613132	0.528692	-0.16855	0.646506	0.571834	-0.159815	0.607567	0.574006	-0.161819	0.568285	0.566533	-0.163121	0.442211	0.532618	-0.16577	0.344008	0.535175	-0.164751	0.248357	0.536891	-0.142686	0.527177	0.519226	-0.223838	0.560409	0.450623	-0.211889	0.593696	0.380902	-0.202198	0.63573	0.348921	-0.22279	0.678831	0.319812	-0.243107	0.723263	0.291168	-0.263269	0.751268	0.274329	-0.281589	0.516663	0.540146	-0.095961	0.491604
18.172	0.645641	0.486832	-0.165351	0.617587	0.521874	-0.159629	0.653029	0.562537	-0.148904	0.614219	0.566501	-0.150267	0.574491	0.564097	-0.154259	0.445777	0.541894	-0.165394	0.349663	0.524954	-0.160203	0.254339	0.534709	-0.142398	0.535941	0.522147	-0.213961	0.570106	0.453025	-0.209656	0.605475	0.383422	-0.206765	0.650965	0.355488	-0.226301	0.697798	0.331342	-0.244176	0.746188	0.308241	-0.261029	0.77212	0.293854	-0.283843	0.509706	0.524484	-0.086656	0.500759
18.204	0.649751	0.487124	-0.180343	0.629714	0.523522	-0.162365	0.672983	0.552347	-0.144508	0.635794	0.563601	-0.140748	0.596525	0.557786	-0.147173	0.470159	0.527939	-0.166281	0.372197	0.534047	-0.157416	0.273989	0.529061	-0.146189	0.566126	0.523649	-0.203458	0.594123	0.452272	-0.208331	0.622358	0.380236	-0.214413	0.66702	0.349711	-0.229987	0.712798	0.322077	-0.24501	0.759728	0.295082	-0.259739	0.791758	0.279106	-0.270743	0.525123	0.523662	-0.080093	0.506862
18.24	0.642847	0.484845	-0.183056	0.627658	0.520875	-0.160235	0.674911	0.544	-0.143228	0.639323	0.558007	-0.135431	0.600288	0.555761	-0.143381	0.473411	0.537106	-0.168227	0.375636	0.53642	-0.163255	0.278388	0.530643	-0.154543	0.570722	0.530744	-0.202649	0.596739	0.458666	-0.207656	0.622844	0.386041	-0.214267	0.665964	0.354551	-0.231253	0.710515	0.325431	-0.246554	0.756401	0.29696	-0.26024	0.789914	0.285706	-0.272056	0.525039	0.517954	-0.081613	0.511728
18.272	0.65751	0.483635	-0.176503	0.637458	0.519079	-0.156733	0.681116	0.548722	-0.140311	0.643886	0.558891	-0.134458	0.604841	0.555531	-0.141912	0.478449	0.533366	-0.16636	0.381302	0.535002	-0.156823	0.284821	0.523531	-0.150933	0.574415	0.534169	-0.204205	0.601357	0.462539	-0.207041	0.629134	0.390574	-0.210982	0.672949	0.359623	-0.228907	0.71877	0.331507	-0.243949	0.766506	0.303957	-0.257672	0.80077	0.291082	-0.266922	0.533872	0.512884	-0.082469	0.517519
18.308	0.669228	0.48464	-0.179446	0.646196	0.517888	-0.159139	0.686796	0.547018	-0.136049	0.648868	0.555809	-0.133303	0.609913	0.549472	-0.140525	0.484571	0.517626	-0.163533	0.388237	0.533492	-0.156612	0.291271	0.521138	-0.158058	0.579859	0.524446	-0.200708	0.607129	0.452892	-0.204612	0.634845	0.381081	-0.209017	0.680594	0.355296	-0.228005	0.728231	0.331684	-0.242742	0.777229	0.30878	-0.255056	0.811518	0.294087	-0.256091	0.54011	0.503029	-0.078703	0.513136
18.34	0.692263	0.478666	-0.166493	0.659505	0.507082	-0.153499	0.688536	0.548438	-0.13182	0.649539	0.547392	-0.133622	0.61008	0.544568	-0.140831	0.482869	0.523222	-0.163783	0.385624	0.529509	-0.154927	0.28881	0.517206	-0.156965	0.578658	0.521338	-0.200198	0.615728	0.454579	-0.209252	0.653543	0.387578	-0.218895	0.698593	0.358252	-0.23476	0.745408	0.33129	-0.246965	0.793507	0.305056	-0.257345	0.827212	0.289775	-0.252059	0.536287	0.503094	-0.078649	0.506495
18.372	0.7057	0.479233	-0.159413	0.673675	0.509573	-0.149262	0.703255	0.555953	-0.145709	0.664661	0.55365	-0.140078	0.625636	0.547723	-0.146195	0.49999	0.516021	-0.163201	0.403935	0.532982	-0.156589	0.309158	0.511116	-0.159291	0.595967	0.510538	-0.200434	0.629445	0.442333	-0.211593	0.663074	0.373773	-0.224319	0.708836	0.345557	-0.237489	0.755504	0.318886	-0.248814	0.802698	0.292813	-0.257903	0.835194	0.276432	-0.251614	0.555597	0.510493	-0.0768	0.526094
18.408	0.705772	0.480482	-0.163109	0.67637	0.512259	-0.149895	0.709965	0.549594	-0.12718	0.671136	0.553009	-0.129298	0.632516	0.548309	-0.138561	0.508027	0.520269	-0.166473	0.411327	0.532727	-0.164178	0.318663	0.505347	-0.15751	0.60672	0.521764	-0.194269	0.630743	0.450245	-0.2077	0.655135	0.378486	-0.222489	0.702596	0.352163	-0.23606	0.750754	0.326951	-0.245971	0.7998	0.301598	-0.254136	0.828539	0.278609	-0.247813	0.554389	0.502868	-0.076681	0.524931
18.44	0.693112	0.471585	-0.175574	0.669899	0.504243	-0.154569	0.710154	0.538425	-0.139805	0.672271	0.543862	-0.132137	0.633251	0.544105	-0.140589	0.506387	0.528589	-0.167025	0.409181	0.536405	-0.162147	0.318215	0.502979	-0.156165	0.604803	0.521722	-0.196908	0.631304	0.450479	-0.208034	0.658176	0.378682	-0.22176	0.702008	0.34666	-0.236966	0.746849	0.316819	-0.250551	0.792782	0.287167	-0.262399	0.82612	0.275524	-0.250447	0.550724	0.485279	-0.084447	0.525297
18.476	0.698303	0.469841	-0.173821	0.675761	0.500062	-0.148775	0.713832	0.539115	-0.141932	0.677652	0.540356	-0.127215	0.639031	0.541365	-0.136872	0.513348	0.530123	-0.168346	0.41627	0.536297	-0.16653	0.326313	0.501435	-0.161196	0.612609	0.526068	-0.195749	0.635515	0.454149	-0.20882	0.658891	0.381701	-0.222682	0.701588	0.349338	-0.237971	0.74605	0.319272	-0.251158	0.791547	0.289903	-0.262384	0.827667	0.288554	-0.253698	0.556165	0.485382	-0.085896	0.528311
18.508	0.700795	0.475103	-0.177442	0.680282	0.504206	-0.149553	0.717427	0.544255	-0.146544	0.683125	0.544005	-0.127825	0.644533	0.544243	-0.13783	0.518927	0.529103	-0.16897	0.422061	0.534327	-0.167216	0.333499	0.497241	-0.164257	0.618274	0.522028	-0.194861	0.63944	0.449385	-0.207266	0.661228	0.376153	-0.220249	0.706315	0.348233	-0.238322	0.75263	0.322441	-0.254356	0.800194	0.296977	-0.268225	0.834293	0.28199	-0.26617	0.559084	0.485202	-0.085082	0.531002
18.54	0.709967	0.472198	-0.166147	0.684407	0.503638	-0.146008	0.719606	0.545713	-0.142633	0.68273	0.546307	-0.129785	0.644078	0.547168	-0.139737	0.518583	0.536547	-0.174483	0.421463	0.535616	-0.170124	0.334165	0.494839	-0.165695	0.614271	0.533401	-0.211845	0.629942	0.45876	-0.220074	0.646859	0.383973	-0.226944	0.692961	0.356653	-0.242358	0.7401	0.331206	-0.256118	0.788267	0.306151	-0.268967	0.823072	0.293195	-0.272712	0.569084	0.488987	-0.098322	0.537537
18.576	0.710907	0.461993	-0.162944	0.688044	0.496114	-0.143957	0.723613	0.537382	-0.14947	0.688443	0.540197	-0.132628	0.649551	0.542173	-0.140782	0.522624	0.533473	-0.165419	0.426102	0.537264	-0.166182	0.33979	0.498256	-0.167952	0.621491	0.525955	-0.190759	0.629908	0.451392	-0.204871	0.638911	0.376364	-0.218126	0.686273	0.352291	-0.232748	0.734361	0.328667	-0.244879	0.783167	0.304882	-0.254313	0.816586	0.28875	-0.254342	0.5619	0.486734	-0.082073	0.533287
18.608	0.713146	0.477406	-0.173184	0.686537	0.505273	-0.149447	0.715885	0.551839	-0.150609	0.681387	0.547523	-0.132765	0.642932	0.547203	-0.14311	0.517785	0.532319	-0.177214	0.420835	0.534888	-0.170188	0.330345	0.500632	-0.169518	0.612998	0.519078	-0.215893	0.631067	0.444778	-0.221098	0.650126	0.37014	-0.22809	0.700304	0.347085	-0.239942	0.750646	0.326655	-0.250422	0.802027	0.306359	-0.259811	0.833046	0.285465	-0.257367	0.570337	0.502413	-0.094227	0.549113
18.644	0.722275	0.477711	-0.180061	0.693135	0.499028	-0.152743	0.716931	0.54843	-0.147828	0.683491	0.537906	-0.130485	0.644962	0.538924	-0.140298	0.519281	0.528302	-0.17143	0.42227	0.533217	-0.169491	0.333601	0.49671	-0.172759	0.616968	0.513339	-0.202971	0.628445	0.438963	-0.217006	0.640453	0.364209	-0.232941	0.691858	0.343976	-0.239691	0.743521	0.326288	-0.245708	0.795648	0.309144	-0.251285	0.825856	0.289296	-0.259557	0.564593	0.49523	-0.085373	0.546404
18.676	0.736914	0.483877	-0.190258	0.705755	0.491676	-0.158331	0.713758	0.545181	-0.148036	0.687166	0.522757	-0.130109	0.648819	0.526005	-0.139818	0.523509	0.522544	-0.172242	0.426886	0.529696	-0.171751	0.337181	0.496648	-0.179611	0.622102	0.511042	-0.201194	0.631508	0.436628	-0.216005	0.641622	0.361982	-0.232094	0.693976	0.344563	-0.237114	0.746498	0.329231	-0.241272	0.799385	0.314448	-0.244605	0.834447	0.308044	-0.234243	0.565239	0.476734	-0.090154	0.546672
18.708	0.73862	0.482724	-0.187387	0.705277	0.492168	-0.158209	0.711987	0.546523	-0.150849	0.684398	0.525035	-0.133389	0.645534	0.527748	-0.141857	0.518921	0.525622	-0.171238	0.421803	0.523482	-0.175028	0.331141	0.490725	-0.181981	0.617591	0.520278	-0.19936	0.620732	0.445708	-0.215781	0.62443	0.370813	-0.232746	0.678432	0.360832	-0.237013	0.732414	0.351941	-0.239628	0.78661	0.343122	-0.240543	0.819374	0.329447	-0.230112	0.565137	0.488421	-0.088347	0.549964
18.74	0.74569	0.457107	-0.185858	0.71035	0.475476	-0.164283	0.724398	0.528729	-0.162736	0.691267	0.514318	-0.147808	0.651955	0.516456	-0.155818	0.524475	0.511561	-0.182372	0.4272	0.51625	-0.1814	0.336338	0.484145	-0.192224	0.622695	0.511623	-0.208554	0.616868	0.43718	-0.22334	0.611456	0.362465	-0.236007	0.666155	0.361483	-0.23487	0.720886	0.360758	-0.233384	0.775652	0.360282	-0.230966	0.807658	0.350874	-0.215252	0.567176	0.469641	-0.098759	0.549604
18.772	0.734949	0.467785	-0.171828	0.703786	0.492336	-0.15005	0.717598	0.543438	-0.165469	0.687928	0.534455	-0.141684	0.649603	0.530311	-0.151834	0.526618	0.504703	-0.187921	0.430409	0.503331	-0.175952	0.341259	0.471807	-0.19179	0.620702	0.515402	-0.227325	0.610068	0.443425	-0.249867	0.599313	0.370909	-0.270142	0.650861	0.371241	-0.250736	0.702568	0.371519	-0.232369	0.754607	0.371886	-0.214459	0.788833	0.367124	-0.201414	0.584782	0.465672	-0.112273	0.559352
18.808	0.736499	0.472994	-0.163696	0.700816	0.490712	-0.142204	0.716785	0.542839	-0.135491	0.682551	0.528312	-0.123378	0.64508	0.526125	-0.13729	0.524866	0.505287	-0.184499	0.428003	0.510371	-0.18893	0.339536	0.474945	-0.201811	0.624598	0.511756	-0.204645	0.60821	0.442737	-0.230822	0.591585	0.372515	-0.253215	0.645169	0.374692	-0.242493	0.698853	0.376942	-0.231772	0.752544	0.379179	-0.220443	0.782544	0.375027	-0.199423	0.565171	0.452583	-0.105304	0.549133
18.84	0.733288	0.470677	-0.159236	0.697289	0.489992	-0.139751	0.713175	0.542519	-0.13697	0.678766	0.528958	-0.124259	0.641305	0.527591	-0.138198	0.520277	0.509645	-0.183505	0.423528	0.509752	-0.193822	0.335587	0.470548	-0.198898	0.620614	0.505176	-0.203843	0.602928	0.433216	-0.221676	0.585092	0.360737	-0.237674	0.63913	0.364231	-0.230493	0.69332	0.368591	-0.223951	0.747546	0.373554	-0.21813	0.776662	0.378064	-0.196162	0.558012	0.473301	-0.094455	0.549493
18.876	0.73269	0.466581	-0.161577	0.700151	0.488424	-0.138952	0.718252	0.540293	-0.14154	0.685375	0.528829	-0.123738	0.647988	0.527291	-0.137226	0.527209	0.508739	-0.18209	0.43058	0.512708	-0.188696	0.343621	0.4771	-0.20698	0.626029	0.503677	-0.209547	0.603448	0.433364	-0.228302	0.580808	0.362413	-0.244656	0.634892	0.367341	-0.239163	0.689182	0.372797	-0.234576	0.743406	0.378222	-0.229356	0.761262	0.386721	-0.198358	0.570793	0.469385	-0.096969	0.552808
18.908	0.73115	0.474104	-0.176897	0.6964	0.492749	-0.154702	0.713069	0.544904	-0.150292	0.679238	0.530969	-0.13643	0.641033	0.532139	-0.147567	0.51708	0.520973	-0.184411	0.421047	0.516184	-0.193655	0.339275	0.472125	-0.213946	0.615428	0.511835	-0.211701	0.598996	0.439807	-0.230001	0.582269	0.367062	-0.245404	0.636135	0.369898	-0.237761	0.690562	0.373687	-0.233312	0.744945	0.377863	-0.230584	0.762763	0.38717	-0.199982	0.557446	0.471684	-0.10248	0.546554
18.94	0.728985	0.467635	-0.17172	0.694449	0.48686	-0.149646	0.715721	0.536039	-0.136725	0.679655	0.524201	-0.127382	0.642281	0.525411	-0.141194	0.521168	0.516365	-0.187526	0.424874	0.515695	-0.195477	0.341731	0.473857	-0.214779	0.620089	0.506444	-0.212559	0.600384	0.434932	-0.229848	0.580735	0.362687	-0.244022	0.634672	0.369552	-0.23929	0.688858	0.376367	-0.235429	0.743012	0.383094	-0.232062	0.763546	0.389777	-0.202371	0.559637	0.47264	-0.102521	0.548021
19.008	0.73216	0.464972	-0.182836	0.69949	0.485934	-0.15948	0.713434	0.53885	-0.165637	0.682379	0.526429	-0.145377	0.643753	0.52866	-0.155677	0.518184	0.523372	-0.189218	0.421662	0.519055	-0.200229	0.336806	0.474861	-0.213645	0.617643	0.517967	-0.211355	0.595866	0.447816	-0.230833	0.573723	0.377155	-0.247747	0.627933	0.377307	-0.242828	0.682565	0.377659	-0.239299	0.737126	0.378272	-0.237416	0.758214	0.374895	-0.207683	0.555584	0.481672	-0.103007	0.542159
19.04	0.728192	0.465374	-0.183977	0.696566	0.489816	-0.162715	0.718148	0.540452	-0.165395	0.683983	0.531698	-0.1486	0.644651	0.532899	-0.155797	0.517128	0.524716	-0.18294	0.421691	0.510267	-0.194209	0.339246	0.467762	-0.220446	0.607273	0.522148	-0.231277	0.592744	0.449647	-0.249309	0.577765	0.376602	-0.264135	0.631465	0.380391	-0.254545	0.685339	0.383982	-0.245578	0.738922	0.387078	-0.235004	0.755778	0.387342	-0.202378	0.576087	0.475406	-0.114039	0.553181
19.104	0.729925	0.476456	-0.191065	0.696069	0.492596	-0.16567	0.70971	0.545766	-0.161265	0.677971	0.529674	-0.145043	0.638875	0.532024	-0.15327	0.511825	0.525849	-0.181232	0.416525	0.515577	-0.196814	0.335244	0.468322	-0.21698	0.60803	0.518762	-0.21443	0.589445	0.447831	-0.234995	0.570663	0.376324	-0.253083	0.624464	0.381758	-0.244485	0.678356	0.387126	-0.236358	0.732329	0.392551	-0.228647	0.754457	0.393815	-0.199282	0.557757	0.47681	-0.102114	0.543562
19.14	0.729022	0.4817	-0.191525	0.693331	0.492989	-0.166045	0.703838	0.545889	-0.155103	0.672497	0.526332	-0.142211	0.634209	0.527426	-0.15329	0.51022	0.516386	-0.1908	0.415361	0.50653	-0.207792	0.333735	0.458793	-0.222072	0.608628	0.509693	-0.218669	0.59197	0.438267	-0.238714	0.574937	0.366055	-0.255838	0.627651	0.375033	-0.245336	0.680734	0.384405	-0.235873	0.733827	0.393977	-0.227391	0.755513	0.396283	-0.197908	0.552379	0.46641	-0.109749	0.542472
19.204	0.728954	0.479634	-0.19757	0.694748	0.492185	-0.17069	0.706067	0.545321	-0.162459	0.675338	0.526522	-0.147157	0.636645	0.526647	-0.157031	0.511439	0.512022	-0.19005	0.416656	0.499638	-0.206958	0.333501	0.454339	-0.223179	0.609626	0.509811	-0.218321	0.59311	0.439312	-0.241169	0.576204	0.367973	-0.26111	0.62846	0.376624	-0.247568	0.681096	0.38556	-0.235464	0.733904	0.394806	-0.224693	0.757091	0.399308	-0.196579	0.555391	0.461113	-0.110673	0.546074
19.236	0.726315	0.480047	-0.205543	0.691625	0.489176	-0.17798	0.699307	0.542801	-0.168254	0.670191	0.521391	-0.153378	0.631151	0.523509	-0.161455	0.504437	0.518581	-0.191852	0.409646	0.505778	-0.208669	0.330212	0.4542	-0.226307	0.597938	0.518558	-0.234196	0.588997	0.447002	-0.258847	0.579497	0.374874	-0.281668	0.629438	0.382603	-0.260458	0.679669	0.390521	-0.240121	0.730142	0.398627	-0.220605	0.756999	0.4014	-0.195643	0.559333	0.46571	-0.122073	0.544592
19.304	0.720343	0.502534	-0.212078	0.687915	0.502207	-0.180463	0.691043	0.553521	-0.160848	0.665921	0.526399	-0.148082	0.626942	0.528275	-0.156534	0.500505	0.520413	-0.187396	0.407453	0.508024	-0.210999	0.330608	0.45514	-0.231932	0.596044	0.516664	-0.224588	0.589018	0.44412	-0.245762	0.581412	0.370525	-0.262792	0.633252	0.37908	-0.247697	0.685888	0.387839	-0.235621	0.738658	0.396616	-0.225473	0.763045	0.409804	-0.201583	0.549152	0.460881	-0.11693	0.539649
19.336	0.702724	0.50454	-0.206165	0.668469	0.514386	-0.178241	0.67771	0.567627	-0.167999	0.648179	0.546788	-0.152981	0.610245	0.544463	-0.164814	0.488298	0.522385	-0.204828	0.395135	0.504251	-0.223504	0.321272	0.446721	-0.24183	0.587972	0.527984	-0.228639	0.584146	0.455355	-0.251594	0.579996	0.382124	-0.272957	0.631759	0.393886	-0.260992	0.683816	0.406598	-0.250027	0.73584	0.419675	-0.240056	0.758292	0.432915	-0.214305	0.532665	0.474473	-0.123878	0.535824
19.404	0.710494	0.558906	-0.206407	0.676854	0.557258	-0.176125	0.670873	0.610439	-0.163578	0.64979	0.581367	-0.148092	0.612459	0.577385	-0.161438	0.492923	0.550155	-0.206403	0.401722	0.52718	-0.22713	0.331636	0.46515	-0.242025	0.59168	0.553811	-0.232786	0.570533	0.484817	-0.256639	0.549935	0.414363	-0.276922	0.602055	0.427687	-0.265985	0.654235	0.441718	-0.256626	0.706354	0.457189	-0.248452	0.732692	0.482854	-0.251643	0.538112	0.505552	-0.124619	0.53745
19.436	0.705177	0.603716	-0.222897	0.672971	0.595394	-0.192189	0.65565	0.646206	-0.180874	0.641714	0.613566	-0.164528	0.603778	0.60524	-0.173043	0.483197	0.563803	-0.203188	0.395819	0.534386	-0.231039	0.330572	0.468076	-0.250401	0.575576	0.577961	-0.245392	0.560516	0.506716	-0.267219	0.546789	0.434369	-0.286959	0.597712	0.455146	-0.283873	0.648415	0.476056	-0.28139	0.698959	0.498132	-0.279521	0.722859	0.522943	-0.292846	0.5463	0.528763	-0.128676	0.539741
19.472	0.699321	0.609856	-0.215951	0.667531	0.611619	-0.183788	0.655213	0.66512	-0.184225	0.639079	0.638383	-0.160767	0.602322	0.62633	-0.169814	0.48672	0.57384	-0.202924	0.402611	0.539133	-0.235138	0.338354	0.470685	-0.253739	0.575178	0.601026	-0.247024	0.559272	0.53049	-0.270408	0.543771	0.458778	-0.289693	0.594704	0.478589	-0.28945	0.645628	0.498719	-0.290464	0.696465	0.519129	-0.292465	0.718068	0.547688	-0.300928	0.555922	0.541402	-0.133074	0.544074
19.504	0.696061	0.655679	-0.232123	0.66668	0.644515	-0.199515	0.643674	0.693237	-0.188591	0.634772	0.659722	-0.170555	0.597734	0.649798	-0.180669	0.480886	0.60555	-0.21595	0.395814	0.565979	-0.233856	0.338647	0.493657	-0.253042	0.575017	0.634731	-0.242035	0.564241	0.566049	-0.271873	0.554827	0.495283	-0.296648	0.60377	0.519326	-0.294954	0.652272	0.544809	-0.297685	0.699894	0.571991	-0.304083	0.711068	0.59968	-0.325945	0.537236	0.563473	-0.140078	0.525214
19.54	0.690123	0.697824	-0.22627	0.661759	0.676759	-0.197921	0.622594	0.714547	-0.19183	0.622915	0.679578	-0.174322	0.587133	0.667065	-0.185859	0.475745	0.612597	-0.224987	0.393085	0.569524	-0.24695	0.338089	0.493446	-0.259403	0.569923	0.645716	-0.246797	0.558608	0.576634	-0.274781	0.548039	0.505619	-0.296897	0.597028	0.528869	-0.297183	0.646373	0.552255	-0.298664	0.695426	0.57581	-0.301235	0.699789	0.609697	-0.314628	0.532216	0.568297	-0.149407	0.52124
19.572	0.676437	0.743648	-0.214642	0.653277	0.710058	-0.195084	0.602107	0.729268	-0.198509	0.612399	0.695162	-0.182416	0.577395	0.679992	-0.192283	0.469281	0.62016	-0.226692	0.38654	0.572809	-0.238312	0.334774	0.495626	-0.258664	0.556169	0.672483	-0.24419	0.543796	0.607838	-0.279891	0.532358	0.540574	-0.309488	0.582485	0.561805	-0.301549	0.633086	0.581655	-0.294344	0.683491	0.60155	-0.287097	0.679344	0.638012	-0.285931	0.53117	0.584458	-0.151688	0.521596
19.608	0.660785	0.775648	-0.209276	0.645301	0.734075	-0.200227	0.591434	0.741278	-0.206837	0.608595	0.707683	-0.196678	0.572523	0.693043	-0.20356	0.459998	0.635343	-0.228952	0.383042	0.580556	-0.246705	0.339206	0.49664	-0.259517	0.544818	0.687997	-0.252057	0.537833	0.620075	-0.283529	0.531251	0.550208	-0.309237	0.581177	0.572065	-0.303601	0.631061	0.594429	-0.300159	0.680917	0.617596	-0.29807	0.684872	0.654102	-0.295148	0.525899	0.600513	-0.15742	0.518547
19.64	0.64796	0.810163	-0.206554	0.641539	0.765422	-0.203906	0.588513	0.762233	-0.21557	0.611914	0.732096	-0.207436	0.57588	0.716892	-0.210606	0.46351	0.656362	-0.223973	0.391868	0.597452	-0.245207	0.357668	0.509835	-0.255643	0.546881	0.700896	-0.262073	0.533512	0.630257	-0.28552	0.52023	0.558238	-0.303848	0.571651	0.576727	-0.298871	0.622607	0.596839	-0.296788	0.673553	0.618378	-0.296762	0.69408	0.64911	-0.297504	0.534498	0.629778	-0.153969	0.529067
19.676	0.650723	0.819403	-0.202285	0.63997	0.775548	-0.205464	0.588306	0.778799	-0.222636	0.607814	0.745667	-0.215735	0.572086	0.729276	-0.219314	0.461118	0.66382	-0.231502	0.389999	0.603414	-0.251529	0.355488	0.515384	-0.260422	0.545918	0.707623	-0.266682	0.5313	0.63671	-0.28782	0.517078	0.564307	-0.302192	0.569119	0.582028	-0.298611	0.621383	0.598444	-0.296512	0.673805	0.614835	-0.296129	0.699654	0.641163	-0.295622	0.528867	0.637408	-0.15769	0.521868
19.708	0.641085	0.837512	-0.200896	0.635153	0.79294	-0.206175	0.582206	0.790767	-0.220316	0.60568	0.759763	-0.216647	0.570682	0.741369	-0.221072	0.462568	0.670004	-0.236891	0.392083	0.607555	-0.251579	0.362016	0.517696	-0.259314	0.545353	0.709186	-0.278345	0.529499	0.636869	-0.294649	0.514321	0.563106	-0.303848	0.565652	0.582531	-0.298465	0.616953	0.601976	-0.296028	0.668188	0.622285	-0.296295	0.695021	0.647472	-0.293339	0.53182	0.648933	-0.163906	0.530365
19.74	0.624049	0.859441	-0.211249	0.616883	0.814759	-0.212589	0.567608	0.8128	-0.236281	0.588356	0.781773	-0.224805	0.554862	0.761332	-0.229797	0.452599	0.683647	-0.245985	0.385908	0.616586	-0.257889	0.361852	0.524546	-0.262288	0.537854	0.717626	-0.289066	0.524118	0.642547	-0.292345	0.510248	0.567273	-0.290214	0.561658	0.585827	-0.288619	0.613362	0.603782	-0.289985	0.66503	0.621342	-0.294106	0.695412	0.641418	-0.289317	0.516589	0.682008	-0.165862	0.51391
19.776	0.628949	0.879818	-0.227598	0.6168	0.837154	-0.218495	0.56987	0.83286	-0.246839	0.585617	0.804224	-0.225405	0.553215	0.781574	-0.230777	0.454522	0.697514	-0.246345	0.390886	0.62623	-0.2611	0.365945	0.532811	-0.262245	0.541233	0.732659	-0.286933	0.529394	0.657162	-0.289554	0.516941	0.581675	-0.288576	0.569134	0.596502	-0.287454	0.621849	0.610939	-0.288615	0.674233	0.624808	-0.292596	0.702805	0.646828	-0.287436	0.511621	0.710954	-0.162225	0.515695
19.808	0.61676	0.891278	-0.213397	0.610689	0.846875	-0.206931	0.563253	0.838749	-0.233315	0.583726	0.811093	-0.214872	0.552521	0.78739	-0.221006	0.457981	0.701149	-0.239896	0.396845	0.628673	-0.25625	0.372915	0.535836	-0.261083	0.54264	0.734513	-0.287741	0.530159	0.65901	-0.289444	0.517446	0.583436	-0.289333	0.570609	0.595858	-0.289926	0.624133	0.607281	-0.291573	0.677556	0.618564	-0.294654	0.707839	0.638934	-0.298698	0.515077	0.727824	-0.15883	0.512961
19.84	0.612855	0.900219	-0.232301	0.610853	0.859044	-0.213558	0.563392	0.840239	-0.233809	0.586871	0.820408	-0.209708	0.556235	0.796453	-0.217804	0.463867	0.708959	-0.242623	0.398471	0.638433	-0.248886	0.36953	0.547272	-0.257266	0.548807	0.737256	-0.292579	0.534482	0.662124	-0.288158	0.52	0.586976	-0.283123	0.573835	0.595964	-0.284916	0.627677	0.605619	-0.287321	0.681467	0.615601	-0.290139	0.70633	0.638385	-0.305134	0.522308	0.742834	-0.166031	0.509382
19.904	0.602828	0.914021	-0.221298	0.59078	0.871722	-0.210626	0.553754	0.861937	-0.249455	0.564739	0.837074	-0.221396	0.537584	0.810353	-0.23005	0.458128	0.71441	-0.255076	0.397111	0.640158	-0.255068	0.368125	0.548883	-0.258532	0.547023	0.7528	-0.292604	0.542105	0.676492	-0.288406	0.537078	0.600341	-0.283352	0.591211	0.60723	-0.287261	0.645192	0.613889	-0.293637	0.699083	0.62054	-0.301067	0.715775	0.652989	-0.305719	0.499954	0.757766	-0.171475	0.501432
19.94	0.601401	0.917379	-0.207045	0.592513	0.874022	-0.216452	0.555179	0.879884	-0.256045	0.56854	0.845965	-0.242024	0.539785	0.8196	-0.245872	0.454816	0.724477	-0.256329	0.395828	0.648154	-0.255628	0.37272	0.554372	-0.257065	0.53892	0.762609	-0.303103	0.541473	0.686382	-0.29571	0.543779	0.610331	-0.287071	0.598213	0.613473	-0.290611	0.652632	0.616316	-0.296027	0.70694	0.618935	-0.302725	0.716761	0.653916	-0.308251	0.506893	0.765093	-0.177134	0.505108
20.004	0.592581	0.921188	-0.188281	0.582278	0.880964	-0.20629	0.551789	0.895965	-0.249599	0.56028	0.859061	-0.239993	0.534106	0.829372	-0.245104	0.456742	0.725079	-0.258607	0.397393	0.647789	-0.25503	0.372481	0.553115	-0.252765	0.538765	0.769393	-0.301868	0.539242	0.693005	-0.296212	0.539472	0.61666	-0.289808	0.594052	0.615581	-0.292807	0.64864	0.615108	-0.297111	0.703133	0.615035	-0.302677	0.706877	0.648985	-0.316525	0.498872	0.772615	-0.178132	0.501971
20.036	0.569213	0.927268	-0.181032	0.572122	0.888272	-0.203788	0.540799	0.899183	-0.247624	0.559336	0.865445	-0.241089	0.533213	0.835943	-0.245759	0.456524	0.732278	-0.258637	0.403122	0.651042	-0.255664	0.373161	0.558483	-0.252091	0.536283	0.783333	-0.29945	0.542498	0.707037	-0.298037	0.548204	0.630782	-0.295744	0.602552	0.627299	-0.297475	0.657163	0.624477	-0.30042	0.71154	0.622875	-0.305504	0.709042	0.654601	-0.323957	0.497785	0.776353	-0.17546	0.500443
20.104	0.564524	0.919369	-0.154419	0.569126	0.892635	-0.190653	0.551575	0.925949	-0.231003	0.564108	0.88934	-0.236132	0.539621	0.858577	-0.241748	0.468368	0.752014	-0.25937	0.411641	0.672867	-0.255512	0.3771	0.582113	-0.252354	0.54063	0.817425	-0.294432	0.545659	0.741348	-0.300813	0.549925	0.665426	-0.305357	0.600233	0.645386	-0.301297	0.650391	0.623974	-0.297396	0.700406	0.602149	-0.293794	0.713188	0.61346	-0.326276	0.505074	0.791382	-0.172131	0.503837
20.136	0.559511	0.91871	-0.156522	0.566821	0.889693	-0.190427	0.551217	0.919667	-0.233659	0.564747	0.883094	-0.235326	0.541613	0.851499	-0.241531	0.475432	0.741654	-0.257861	0.41593	0.664733	-0.260769	0.375807	0.576818	-0.252668	0.548206	0.808154	-0.28813	0.551126	0.732683	-0.300247	0.553354	0.657316	-0.312712	0.602688	0.636604	-0.303715	0.652133	0.615352	-0.294386	0.701531	0.594382	-0.286006	0.707214	0.599768	-0.321811	0.503121	0.785237	-0.168371	0.492171
20.204	0.555868	0.930264	-0.151332	0.563742	0.899872	-0.183933	0.539033	0.923703	-0.227075	0.557664	0.889425	-0.22808	0.534283	0.858231	-0.235429	0.4672	0.750369	-0.259334	0.41017	0.6722	-0.251254	0.373946	0.582531	-0.248616	0.537025	0.816369	-0.297596	0.548641	0.741138	-0.304698	0.559069	0.665934	-0.310696	0.607525	0.643828	-0.301429	0.656212	0.620928	-0.292307	0.704853	0.598253	-0.284522	0.706339	0.594471	-0.320978	0.510981	0.78491	-0.174165	0.493746
20.236	0.553067	0.932663	-0.150503	0.561879	0.901889	-0.182462	0.539597	0.925733	-0.226727	0.557697	0.891157	-0.226565	0.536194	0.858968	-0.235003	0.475945	0.747539	-0.259783	0.411325	0.674729	-0.257885	0.372254	0.586094	-0.250605	0.548604	0.814913	-0.289183	0.553397	0.739177	-0.298679	0.557526	0.663419	-0.30759	0.606694	0.64085	-0.301952	0.656284	0.618481	-0.297193	0.705857	0.596631	-0.29389	0.708249	0.598935	-0.330506	0.504763	0.78911	-0.169682	0.485059
20.272	0.551499	0.919048	-0.141721	0.558446	0.89813	-0.181252	0.540198	0.93589	-0.216892	0.554832	0.901094	-0.226789	0.534377	0.868091	-0.23556	0.477154	0.754384	-0.261432	0.417808	0.677832	-0.256351	0.377597	0.590124	-0.253067	0.551149	0.817333	-0.293859	0.551636	0.741154	-0.300352	0.55175	0.6649	-0.305772	0.601423	0.643099	-0.299996	0.651146	0.621001	-0.294446	0.700877	0.598935	-0.289661	0.707083	0.607563	-0.324839	0.506448	0.797502	-0.173367	0.491285
20.304	0.548452	0.905675	-0.143398	0.559126	0.890419	-0.18465	0.539815	0.930811	-0.216421	0.557737	0.898712	-0.229456	0.536153	0.866519	-0.23854	0.474914	0.754707	-0.263662	0.415523	0.676878	-0.264612	0.376486	0.587213	-0.257121	0.552103	0.818522	-0.287155	0.554596	0.742563	-0.295555	0.556202	0.666715	-0.304204	0.605471	0.644911	-0.296908	0.654799	0.622768	-0.288952	0.70405	0.600804	-0.280984	0.711848	0.608612	-0.315986	0.499106	0.795944	-0.173197	0.486188
20.34	0.541762	0.905503	-0.142203	0.553575	0.88943	-0.182818	0.539431	0.931262	-0.21553	0.555494	0.897854	-0.227643	0.535516	0.864606	-0.236267	0.480263	0.749963	-0.261114	0.41826	0.675465	-0.255573	0.378128	0.587812	-0.250815	0.554784	0.813991	-0.291507	0.554277	0.737855	-0.299347	0.552962	0.661837	-0.306637	0.602777	0.641887	-0.298364	0.652617	0.621232	-0.28966	0.702458	0.600677	-0.282014	0.707333	0.605667	-0.317996	0.506261	0.793947	-0.172579	0.488121
20.372	0.543674	0.898079	-0.139821	0.553168	0.888608	-0.18305	0.539667	0.935904	-0.20771	0.553662	0.904408	-0.225963	0.533327	0.870934	-0.233402	0.475633	0.756133	-0.255754	0.418003	0.677317	-0.246165	0.377734	0.587751	-0.249591	0.548832	0.818968	-0.292219	0.555126	0.742745	-0.295558	0.56068	0.666641	-0.298851	0.609519	0.642826	-0.297504	0.658774	0.619215	-0.296839	0.707976	0.596178	-0.29756	0.712029	0.607583	-0.332291	0.506055	0.802808	-0.170476	0.492634
20.408	0.552151	0.885613	-0.136975	0.554173	0.881976	-0.182064	0.540395	0.932964	-0.197559	0.549187	0.903792	-0.221916	0.530536	0.870787	-0.234056	0.478382	0.757079	-0.269238	0.416615	0.682044	-0.271288	0.376663	0.594083	-0.262677	0.558755	0.817685	-0.290112	0.558581	0.741535	-0.297763	0.557827	0.665457	-0.305869	0.607314	0.642873	-0.308375	0.657239	0.621051	-0.312161	0.70698	0.600079	-0.317377	0.714305	0.624231	-0.34428	0.492936	0.802883	-0.178982	0.483595
20.44	0.543459	0.883847	-0.133345	0.542728	0.88118	-0.178537	0.541497	0.934565	-0.1924	0.541696	0.904897	-0.217703	0.523185	0.871431	-0.22854	0.471149	0.756953	-0.26087	0.418022	0.675389	-0.259341	0.375574	0.587928	-0.258459	0.548085	0.821001	-0.286025	0.552177	0.745046	-0.294111	0.555563	0.669219	-0.302897	0.604563	0.645835	-0.306144	0.653775	0.622299	-0.309358	0.702925	0.599179	-0.312784	0.71308	0.625473	-0.336365	0.488373	0.803195	-0.171931	0.482356
20.476	0.544595	0.870861	-0.13867	0.543641	0.874506	-0.183789	0.53686	0.928762	-0.189813	0.539881	0.903134	-0.219031	0.521846	0.869838	-0.231419	0.472319	0.754889	-0.266919	0.411897	0.678115	-0.269722	0.374274	0.587672	-0.26402	0.552614	0.816814	-0.286061	0.55462	0.740851	-0.295095	0.555549	0.66512	-0.305064	0.604893	0.642872	-0.309375	0.654132	0.619572	-0.313439	0.703216	0.596078	-0.317432	0.71449	0.624921	-0.337104	0.486326	0.798884	-0.17568	0.477034
20.508	0.522591	0.878226	-0.126899	0.528265	0.8762	-0.171771	0.530645	0.929551	-0.184892	0.533584	0.900207	-0.210441	0.51818	0.865454	-0.223093	0.476513	0.746867	-0.259348	0.411314	0.67451	-0.259102	0.374358	0.584499	-0.258753	0.554932	0.809429	-0.281353	0.552575	0.733744	-0.29237	0.549694	0.658156	-0.304174	0.601067	0.639824	-0.307051	0.652707	0.622051	-0.310143	0.704265	0.604883	-0.314187	0.715853	0.631836	-0.336464	0.484053	0.796112	-0.170593	0.470392
20.54	0.530522	0.870477	-0.125087	0.532683	0.866828	-0.170167	0.531387	0.919805	-0.185574	0.533635	0.889583	-0.210176	0.519395	0.855094	-0.22445	0.480226	0.738193	-0.266756	0.411654	0.670104	-0.274545	0.372361	0.58211	-0.267507	0.554661	0.805969	-0.286707	0.549216	0.73057	-0.298611	0.54346	0.655076	-0.309717	0.59499	0.637139	-0.310887	0.646942	0.62012	-0.312162	0.698774	0.603957	-0.31391	0.717499	0.624005	-0.338475	0.48373	0.789899	-0.178944	0.468624
20.608	0.514594	0.841626	-0.119344	0.518887	0.849079	-0.163792	0.522278	0.904194	-0.165293	0.523764	0.880943	-0.196591	0.505863	0.849475	-0.213214	0.456301	0.740365	-0.263479	0.392785	0.667217	-0.272145	0.356239	0.577697	-0.265459	0.53956	0.799619	-0.27733	0.54117	0.723584	-0.285268	0.541954	0.647646	-0.292883	0.594577	0.634856	-0.296873	0.647253	0.620489	-0.300413	0.699731	0.605427	-0.303467	0.721169	0.623445	-0.326951	0.470102	0.778002	-0.169588	0.457643
20.64	0.487756	0.830167	-0.109204	0.504523	0.835018	-0.150958	0.511319	0.889705	-0.153765	0.52002	0.864753	-0.182484	0.503982	0.833387	-0.201375	0.45852	0.72491	-0.258375	0.388489	0.657895	-0.267066	0.348434	0.569655	-0.26444	0.545784	0.777393	-0.271529	0.538572	0.702371	-0.285739	0.53197	0.626635	-0.295464	0.586238	0.622146	-0.302379	0.64032	0.617184	-0.309494	0.694484	0.611871	-0.316889	0.707529	0.632466	-0.344411	0.46451	0.776298	-0.170163	0.447109
20.704	0.460402	0.809572	-0.098068	0.485708	0.818763	-0.134411	0.486692	0.874202	-0.133418	0.5047	0.85221	-0.160094	0.490026	0.823053	-0.182513	0.448392	0.721237	-0.249987	0.382421	0.65133	-0.266581	0.336307	0.56582	-0.266483	0.544005	0.759891	-0.246097	0.536969	0.687509	-0.269716	0.529576	0.61535	-0.293956	0.583424	0.622624	-0.3006	0.637396	0.628786	-0.307374	0.691388	0.634244	-0.314143	0.698144	0.633519	-0.350286	0.444036	0.780882	-0.16569	0.427798
20.74	0.428063	0.78891	-0.092801	0.458324	0.805506	-0.122011	0.46487	0.85754	-0.10327	0.483643	0.842803	-0.134119	0.472588	0.81288	-0.157658	0.441865	0.709077	-0.228355	0.372524	0.644245	-0.248027	0.32793	0.559681	-0.263006	0.53607	0.750365	-0.218911	0.528227	0.684074	-0.256384	0.519972	0.617854	-0.293641	0.574182	0.624603	-0.296421	0.628408	0.631037	-0.300385	0.682551	0.637474	-0.305395	0.685717	0.633859	-0.341931	0.425466	0.773081	-0.149179	0.404311
20.804	0.396459	0.781096	-0.048039	0.426191	0.794042	-0.079578	0.426105	0.849186	-0.073	0.447798	0.830095	-0.099169	0.440738	0.799912	-0.123924	0.421892	0.695725	-0.198131	0.353237	0.637534	-0.234856	0.30948	0.554432	-0.257555	0.511269	0.74398	-0.180368	0.515117	0.687861	-0.232268	0.518965	0.631953	-0.284332	0.573493	0.628564	-0.285946	0.62802	0.623572	-0.286978	0.682467	0.61816	-0.288436	0.6819	0.630129	-0.323175	0.395557	0.76221	-0.123278	0.376046
20.836	0.379385	0.741318	-0.034391	0.406097	0.766058	-0.061182	0.394396	0.817765	-0.043909	0.41991	0.809159	-0.072055	0.412555	0.782968	-0.100629	0.393991	0.691577	-0.188596	0.344153	0.618796	-0.229579	0.293564	0.541692	-0.260088	0.481569	0.73891	-0.158714	0.50292	0.685373	-0.208751	0.524084	0.632088	-0.258912	0.577096	0.620433	-0.265071	0.630073	0.608408	-0.271905	0.683032	0.596315	-0.279152	0.688096	0.624729	-0.301931	0.367134	0.731998	-0.097106	0.342578
20.904	0.331486	0.741045	0.013496	0.364459	0.757422	-0.012764	0.343131	0.805989	-0.028131	0.378186	0.792755	-0.038877	0.375803	0.764861	-0.066932	0.375438	0.668355	-0.152986	0.314483	0.611771	-0.203484	0.275462	0.52871	-0.234636	0.454146	0.731475	-0.132852	0.490511	0.678876	-0.17542	0.526945	0.626005	-0.218004	0.574113	0.599213	-0.209726	0.621398	0.572978	-0.200583	0.669043	0.547547	-0.191477	0.681906	0.564375	-0.22139	0.343221	0.712279	-0.064529	0.321245
20.936	0.271817	0.696391	0.02428	0.313781	0.70808	0.012088	0.308199	0.762442	0.003966	0.341599	0.742753	-0.000177	0.337111	0.723178	-0.034175	0.3271	0.650856	-0.140092	0.287379	0.587194	-0.200333	0.25275	0.501922	-0.226271	0.414126	0.673081	-0.090049	0.396487	0.607082	-0.125013	0.378314	0.540953	-0.160421	0.429692	0.53864	-0.143652	0.482004	0.538498	-0.12758	0.534814	0.54116	-0.115058	0.534894	0.568705	-0.13948	0.289955	0.681672	-0.048485	0.273632
21.004	0.225004	0.673032	0.059688	0.266497	0.688359	0.050115	0.255835	0.74043	0.035477	0.291469	0.724572	0.036783	0.289933	0.706423	0.001943	0.285783	0.639326	-0.106797	0.253775	0.580603	-0.177415	0.234305	0.49606	-0.220312	0.363201	0.643529	-0.037062	0.364823	0.573847	-0.068404	0.365585	0.504324	-0.100373	0.404492	0.480396	-0.071525	0.444821	0.456579	-0.044118	0.48794	0.435375	-0.020983	0.504064	0.454766	-0.047785	0.239486	0.680771	-0.022851	0.218092
21.036	0.205413	0.602915	0.076583	0.236726	0.634379	0.067797	0.206355	0.680769	0.06924	0.244768	0.679555	0.062607	0.249682	0.668797	0.024923	0.264129	0.625828	-0.095896	0.249748	0.57395	-0.175862	0.229418	0.492039	-0.21955	0.325691	0.629246	-0.012332	0.343643	0.558214	-0.034247	0.361601	0.487055	-0.057327	0.348449	0.468716	-0.00824	0.338208	0.451448	0.042189	0.336069	0.435909	0.093498	0.372335	0.438358	0.087332	0.196879	0.645559	-0.020177	0.18582
21.072	0.14849	0.612521	0.10276	0.185428	0.636266	0.091948	0.166471	0.687971	0.095502	0.20307	0.678158	0.086189	0.213481	0.665605	0.050051	0.245419	0.613333	-0.063822	0.239621	0.571535	-0.150437	0.215339	0.498682	-0.20606	0.287025	0.596547	0.029662	0.305486	0.526696	0.003773	0.324797	0.456635	-0.023324	0.304346	0.450388	0.025961	0.286414	0.444788	0.076989	0.27394	0.438443	0.129002	0.305941	0.420367	0.130332	0.165551	0.629265	-0.001555	0.152879
21.104	0.141104	0.576169	0.109778	0.173658	0.606878	0.103052	0.144293	0.653846	0.102224	0.183055	0.651728	0.098251	0.193173	0.643446	0.060976	0.222771	0.608208	-0.05968	0.220788	0.564821	-0.146155	0.202607	0.490248	-0.203568	0.260561	0.60038	0.036802	0.266874	0.526588	0.018122	0.274742	0.452609	-0.001731	0.259893	0.452435	0.050012	0.245878	0.451261	0.102702	0.234432	0.447215	0.155254	0.251252	0.414812	0.150501	0.140028	0.629474	-0.00228	0.128404
21.14	0.088739	0.581676	0.125494	0.126701	0.606168	0.122753	0.106478	0.655826	0.110175	0.144361	0.647611	0.115264	0.156566	0.638593	0.078857	0.195012	0.598954	-0.037508	0.204386	0.564438	-0.12754	0.196125	0.496626	-0.195056	0.228994	0.597336	0.060646	0.227532	0.520961	0.066247	0.226872	0.444343	0.071667	0.209845	0.428049	0.121055	0.192213	0.412139	0.170355	0.174372	0.396286	0.219534	0.167552	0.362862	0.205861	0.106741	0.595598	0.01645	0.102611
21.172	0.055564	0.594516	0.106475	0.096452	0.613209	0.111986	0.083551	0.666915	0.11555	0.119804	0.652586	0.117913	0.135889	0.640972	0.083443	0.185108	0.5943	-0.026761	0.20173	0.558474	-0.115395	0.191979	0.49711	-0.189131	0.200864	0.593371	0.075553	0.184196	0.521998	0.098248	0.167736	0.450114	0.121425	0.148503	0.409455	0.154334	0.127136	0.369612	0.186506	0.103333	0.329807	0.218153	0.073717	0.311657	0.231726	0.089904	0.609003	0.009527	0.087965
21.208	0.045801	0.568796	0.125977	0.082869	0.594713	0.12822	0.060659	0.645371	0.12935	0.09894	0.637724	0.130791	0.11546	0.629905	0.09574	0.166081	0.594058	-0.017425	0.184324	0.5626	-0.107303	0.180734	0.500356	-0.180687	0.188077	0.576994	0.082678	0.156807	0.513208	0.112324	0.125112	0.448721	0.142144	0.102094	0.404038	0.166697	0.076269	0.361048	0.191023	0.04753	0.318444	0.215229	0.018404	0.302582	0.232802	0.073027	0.600632	0.026732	0.064649
21.24	0.013772	0.564594	0.145221	0.051752	0.588941	0.141455	0.031561	0.640426	0.139881	0.069479	0.631272	0.138239	0.089837	0.623756	0.10507	0.153034	0.589905	-0.002332	0.172414	0.563583	-0.093722	0.175329	0.503531	-0.16885	0.167276	0.575155	0.099233	0.133351	0.511236	0.125383	0.098899	0.446951	0.15175	0.072305	0.40578	0.178375	0.044399	0.36517	0.204163	0.01491	0.32448	0.229566	-0.008995	0.299957	0.244474	0.056733	0.597098	0.034092	0.048342
21.272	-0.020173	0.55527	0.155901	0.019326	0.57709	0.15254	0.003151	0.629516	0.157811	0.040099	0.617847	0.152818	0.062311	0.612178	0.120331	0.132027	0.58067	0.015344	0.160978	0.560239	-0.075403	0.169746	0.506169	-0.155711	0.138757	0.558163	0.116469	0.103851	0.494711	0.143121	0.068019	0.430763	0.169795	0.040778	0.389567	0.196075	0.011386	0.349706	0.221588	-0.019184	0.309663	0.247351	-0.044117	0.286274	0.262451	0.032798	0.580246	0.044354	0.03374
21.308	-0.034471	0.542354	0.169505	0.005429	0.562795	0.163235	-0.008132	0.615774	0.170516	0.027821	0.602937	0.162233	0.049963	0.599972	0.12911	0.119815	0.578613	0.020947	0.152242	0.562597	-0.070044	0.16913	0.510142	-0.151123	0.125761	0.550234	0.120504	0.085614	0.492258	0.151403	0.046252	0.43316	0.183458	0.018703	0.391809	0.209041	-0.007939	0.350196	0.234856	-0.034804	0.307945	0.261037	-0.056613	0.286659	0.282589	0.020481	0.576754	0.048822	0.020211
21.34	-0.046697	0.525456	0.179538	-0.012614	0.553879	0.170629	-0.035288	0.602609	0.183877	0.001116	0.597838	0.170652	0.025035	0.594916	0.139021	0.100752	0.575767	0.035748	0.136446	0.560315	-0.054315	0.160576	0.510599	-0.135648	0.10307	0.555103	0.137574	0.069418	0.491993	0.166992	0.037089	0.427095	0.197419	0.014048	0.38403	0.2263	-0.012633	0.342431	0.253684	-0.042518	0.300831	0.280796	-0.070896	0.278094	0.291411	0.000218	0.57392	0.060321	0.004596
21.376	-0.059926	0.505033	0.173518	-0.02816	0.537093	0.169961	-0.055376	0.581617	0.188692	-0.018304	0.581695	0.176519	0.007276	0.58093	0.146163	0.088657	0.568723	0.046474	0.131743	0.558973	-0.040789	0.157665	0.514322	-0.123687	0.06837	0.557257	0.147962	0.041903	0.491447	0.178569	0.015079	0.424649	0.209414	-0.004298	0.379548	0.237082	-0.028131	0.336173	0.263206	-0.055738	0.293149	0.288763	-0.081306	0.26819	0.300858	-0.014206	0.575535	0.049233	-0.014025
21.408	-0.071804	0.507957	0.211135	-0.044575	0.542873	0.201786	-0.074302	0.58521	0.221219	-0.039215	0.588328	0.204439	-0.014954	0.587893	0.172941	0.061703	0.574505	0.069431	0.111726	0.5577	-0.012597	0.150965	0.526291	-0.095922	0.061603	0.544453	0.169186	0.033307	0.478644	0.197665	0.004962	0.41182	0.227283	-0.015131	0.365261	0.252055	-0.038323	0.319858	0.275033	-0.064881	0.274478	0.297348	-0.085203	0.245116	0.309663	-0.038945	0.56477	0.089122	-0.026042
21.44	-0.090008	0.497425	0.212081	-0.062594	0.532461	0.2037	-0.086864	0.572663	0.232733	-0.054361	0.577102	0.211543	-0.02831	0.577129	0.181174	0.055225	0.566742	0.081256	0.106928	0.552945	-0.000807	0.149825	0.521402	-0.083147	0.045906	0.537366	0.18011	0.01599	0.472455	0.208184	-0.011985	0.40642	0.237875	-0.031628	0.360338	0.262087	-0.052202	0.314507	0.28533	-0.074648	0.268676	0.308023	-0.092565	0.236584	0.313972	-0.046726	0.559873	0.09172	-0.031317
21.476	-0.103173	0.507924	0.252063	-0.077632	0.538612	0.230741	-0.099513	0.585672	0.248989	-0.069557	0.583262	0.224017	-0.043282	0.581161	0.193762	0.040882	0.562397	0.094859	0.093716	0.561469	0.012298	0.141319	0.52764	-0.066326	0.035167	0.536494	0.1947	0.005999	0.470915	0.222217	-0.022009	0.404193	0.250631	-0.041287	0.355943	0.271381	-0.062071	0.308667	0.291856	-0.085122	0.261277	0.312356	-0.109378	0.233245	0.318035	-0.060857	0.555823	0.109225	-0.040927
21.508	-0.116046	0.494545	0.293121	-0.100345	0.51725	0.257314	-0.119669	0.567819	0.268168	-0.098599	0.557673	0.236973	-0.068608	0.558342	0.211753	0.025967	0.547304	0.127479	0.067938	0.559546	0.041871	0.116373	0.532862	-0.034662	0.011737	0.511775	0.223965	-0.017048	0.441451	0.233519	-0.046329	0.371187	0.243388	-0.067736	0.329651	0.272344	-0.088669	0.287861	0.30111	-0.108681	0.245496	0.329933	-0.114562	0.209775	0.323033	-0.07753	0.537761	0.133092	-0.053313
21.544	-0.122395	0.493016	0.302719	-0.117373	0.5199	0.266667	-0.129841	0.569231	0.288244	-0.119897	0.562945	0.251012	-0.088784	0.56147	0.226387	0.009871	0.545137	0.144009	0.062543	0.548291	0.061499	0.111708	0.53334	-0.021995	-0.015751	0.51213	0.239388	-0.038647	0.439403	0.248707	-0.061202	0.366242	0.258175	-0.079547	0.320433	0.283149	-0.098848	0.275278	0.307898	-0.118695	0.230152	0.332557	-0.126016	0.196634	0.319167	-0.093159	0.545712	0.140493	-0.068693
21.576	-0.140388	0.487365	0.293176	-0.132564	0.522604	0.265898	-0.137252	0.564926	0.301233	-0.129357	0.568377	0.263146	-0.098952	0.565957	0.237716	-0.002344	0.54652	0.153398	0.048312	0.55832	0.070121	0.099223	0.538247	-0.01142	-0.027504	0.518711	0.250409	-0.047993	0.444965	0.254695	-0.067168	0.370443	0.258858	-0.07832	0.324238	0.287049	-0.090042	0.278732	0.315678	-0.102623	0.233205	0.344655	-0.111934	0.205429	0.367226	-0.105495	0.545047	0.149976	-0.08559
21.608	-0.148792	0.498618	0.314726	-0.145246	0.533383	0.285994	-0.144982	0.576416	0.320928	-0.142813	0.579242	0.282039	-0.112615	0.575415	0.256704	-0.017496	0.553065	0.172591	0.035514	0.5558	0.091092	0.088711	0.530872	0.01416	-0.047491	0.529459	0.269041	-0.06071	0.454025	0.269732	-0.074537	0.378389	0.270265	-0.089148	0.328024	0.286578	-0.10504	0.27814	0.302497	-0.12207	0.22862	0.317938	-0.11166	0.2134	0.349618	-0.120311	0.557408	0.16504	-0.108276
21.644	-0.151688	0.49143	0.311734	-0.155931	0.530307	0.289033	-0.15407	0.567505	0.330346	-0.158551	0.576405	0.292596	-0.127656	0.573615	0.268429	-0.029651	0.554677	0.188736	0.0241	0.560362	0.10841	0.073478	0.525705	0.033951	-0.062171	0.537336	0.286127	-0.076694	0.462143	0.286291	-0.090413	0.386454	0.286958	-0.105345	0.338047	0.309572	-0.119897	0.289924	0.331762	-0.134211	0.241444	0.354043	-0.124375	0.206003	0.350411	-0.132135	0.546987	0.176982	-0.117256
21.676	-0.161195	0.501943	0.334307	-0.160246	0.538431	0.307606	-0.160339	0.579302	0.34503	-0.159867	0.58445	0.306325	-0.129155	0.57854	0.281987	-0.031422	0.548384	0.202904	0.016054	0.558792	0.118932	0.067704	0.527753	0.044031	-0.055426	0.536414	0.302734	-0.071127	0.461518	0.304595	-0.089587	0.387185	0.306703	-0.101733	0.339557	0.330984	-0.116321	0.292378	0.354224	-0.131601	0.245483	0.377129	-0.111251	0.227632	0.352326	-0.134566	0.540221	0.19965	-0.140324
21.712	-0.173085	0.50627	0.348593	-0.168818	0.543122	0.322749	-0.163232	0.582437	0.361223	-0.163373	0.588478	0.322644	-0.135229	0.579354	0.296289	-0.046361	0.535743	0.212098	0.00234	0.552933	0.129443	0.060122	0.529413	0.055197	-0.066267	0.533354	0.313684	-0.067538	0.456813	0.308429	-0.071088	0.38036	0.301273	-0.092012	0.334181	0.32269	-0.112882	0.288384	0.344525	-0.133141	0.242362	0.367035	-0.1051	0.222178	0.354429	-0.149524	0.520812	0.214598	-0.154625
21.744	-0.176591	0.507519	0.36078	-0.170479	0.544028	0.334822	-0.164262	0.583397	0.373245	-0.163272	0.589176	0.334637	-0.13615	0.582189	0.306646	-0.04973	0.546175	0.217517	-0.002887	0.553807	0.132037	0.056297	0.527836	0.058582	-0.052327	0.53329	0.320429	-0.061636	0.457615	0.311616	-0.071269	0.381875	0.30223	-0.093564	0.33495	0.320385	-0.115679	0.288439	0.339406	-0.137515	0.241813	0.359027	-0.116337	0.211788	0.357623	-0.151774	0.537559	0.236823	-0.17192
21.776	-0.181996	0.513341	0.379605	-0.177344	0.546927	0.349697	-0.165673	0.589397	0.383267	-0.168592	0.591503	0.34438	-0.141273	0.583164	0.317066	-0.055206	0.543114	0.230054	-0.010606	0.552649	0.14386	0.047787	0.529593	0.069501	-0.057706	0.527235	0.332794	-0.065654	0.452618	0.315954	-0.073308	0.377635	0.2989	-0.087404	0.32436	0.304214	-0.101419	0.271729	0.310873	-0.115488	0.21888	0.318042	-0.092899	0.19339	0.332217	-0.157009	0.541953	0.250192	-0.177997
21.808	-0.182755	0.517345	0.392778	-0.174082	0.549485	0.362183	-0.167086	0.593547	0.394902	-0.164546	0.593733	0.355932	-0.139791	0.582931	0.326849	-0.062165	0.534959	0.235029	-0.020174	0.546235	0.147554	0.041735	0.526202	0.074762	-0.056403	0.517474	0.337324	-0.069535	0.444081	0.318617	-0.080201	0.369527	0.300682	-0.093702	0.315621	0.303246	-0.106992	0.262493	0.306361	-0.120399	0.2091	0.309479	-0.0916	0.188541	0.319784	-0.16068	0.546243	0.265257	-0.183231
21.84	-0.186762	0.532142	0.407646	-0.174569	0.560838	0.374881	-0.16611	0.607351	0.404031	-0.161775	0.603987	0.365364	-0.142257	0.589783	0.334085	-0.082502	0.533478	0.235851	-0.025395	0.548102	0.158767	0.033555	0.521537	0.087583	-0.058909	0.528968	0.336908	-0.076228	0.454816	0.327659	-0.091495	0.379559	0.318891	-0.10298	0.325088	0.317905	-0.112966	0.271169	0.318381	-0.121918	0.216699	0.319701	-0.106769	0.209103	0.352513	-0.172922	0.557179	0.281192	-0.192716
21.876	-0.202616	0.544249	0.422952	-0.168198	0.561673	0.399349	-0.169005	0.614072	0.416611	-0.143775	0.599254	0.390802	-0.131458	0.586961	0.355084	-0.094154	0.533785	0.243107	-0.036345	0.54795	0.16536	0.023501	0.52198	0.092654	-0.057379	0.523976	0.33974	-0.068946	0.448682	0.332655	-0.079278	0.37274	0.323969	-0.086154	0.318059	0.317085	-0.09417	0.264574	0.30727	-0.104071	0.211171	0.296509	-0.102721	0.199238	0.331092	-0.180237	0.543889	0.302186	-0.197749
21.908	-0.202493	0.540291	0.427824	-0.161987	0.556751	0.416313	-0.170236	0.610777	0.422944	-0.136725	0.594342	0.411444	-0.128061	0.583715	0.374124	-0.103157	0.535649	0.255891	-0.049363	0.549436	0.175043	0.010008	0.522351	0.101672	-0.06522	0.519635	0.351536	-0.077802	0.445241	0.33837	-0.086122	0.369564	0.324412	-0.091006	0.314985	0.313978	-0.094807	0.261259	0.303491	-0.098932	0.207191	0.293118	-0.09845	0.189764	0.325577	-0.187614	0.544578	0.315495	-0.203665
21.94	-0.201993	0.541281	0.452042	-0.162433	0.556968	0.436744	-0.1721	0.611114	0.435555	-0.138442	0.594113	0.425356	-0.13081	0.586602	0.387033	-0.108554	0.54889	0.264456	-0.054704	0.555122	0.183292	0.001825	0.525471	0.109322	-0.06378	0.524416	0.354856	-0.075047	0.45274	0.329589	-0.083111	0.379923	0.304447	-0.090628	0.324626	0.303178	-0.097846	0.270298	0.303397	-0.105668	0.215611	0.304305	-0.120623	0.188557	0.324929	-0.187642	0.555771	0.330691	-0.198452
21.976	-0.200879	0.541702	0.456231	-0.162406	0.557972	0.438981	-0.169922	0.611972	0.445458	-0.138195	0.595345	0.429872	-0.131923	0.587565	0.391326	-0.113344	0.547091	0.268828	-0.060826	0.553749	0.186672	-0.006448	0.535993	0.107419	-0.064136	0.520864	0.356166	-0.07716	0.448184	0.335138	-0.086427	0.374452	0.313246	-0.088498	0.318669	0.312239	-0.090384	0.263945	0.311592	-0.093137	0.208886	0.311274	-0.121689	0.188976	0.323759	-0.189887	0.549245	0.339656	-0.201635
22.008	-0.19033	0.535812	0.466808	-0.155713	0.555457	0.445352	-0.167552	0.608847	0.452447	-0.136334	0.595176	0.433449	-0.131045	0.58522	0.395286	-0.115963	0.540554	0.274173	-0.068573	0.55479	0.190022	-0.016324	0.535323	0.110189	-0.065708	0.528237	0.3636	-0.077665	0.456109	0.340578	-0.087297	0.3834	0.31701	-0.088938	0.328031	0.315599	-0.093024	0.273419	0.315184	-0.100278	0.218844	0.315829	-0.129175	0.196045	0.320581	-0.192119	0.548159	0.344735	-0.204051
22.044	-0.188666	0.534852	0.476199	-0.155053	0.553645	0.452544	-0.163768	0.607117	0.462542	-0.134963	0.592693	0.440568	-0.130714	0.584397	0.401996	-0.119393	0.543585	0.279316	-0.069558	0.552372	0.196891	-0.024234	0.53029	0.115425	-0.067306	0.525607	0.36684	-0.079037	0.452634	0.345951	-0.088827	0.378937	0.32496	-0.087507	0.32316	0.327599	-0.087645	0.268461	0.330249	-0.09037	0.213488	0.33336	-0.118492	0.193027	0.320462	-0.193833	0.546864	0.351707	-0.204449
22.076	-0.186814	0.538088	0.480689	-0.153403	0.557218	0.457063	-0.160933	0.610236	0.469483	-0.132914	0.596169	0.446257	-0.130129	0.586757	0.407729	-0.124225	0.540702	0.286197	-0.074126	0.547043	0.202844	-0.031145	0.525942	0.118332	-0.072055	0.515775	0.372624	-0.088448	0.445329	0.346285	-0.102082	0.373962	0.318347	-0.094845	0.318582	0.321567	-0.088251	0.264399	0.326458	-0.083406	0.209744	0.332755	-0.116736	0.196006	0.324842	-0.197706	0.546585	0.359711	-0.208069
22.108	-0.185056	0.539753	0.48895	-0.149879	0.554455	0.464769	-0.15539	0.608691	0.47104	-0.127288	0.590733	0.450854	-0.125716	0.582093	0.412303	-0.125028	0.539182	0.290032	-0.075879	0.550197	0.207849	-0.038556	0.524267	0.123717	-0.074024	0.506293	0.374576	-0.087976	0.435165	0.348191	-0.100346	0.363094	0.321573	-0.090999	0.307659	0.323328	-0.083626	0.253416	0.326141	-0.078555	0.198558	0.329652	-0.113045	0.186158	0.324245	-0.196598	0.548936	0.364585	-0.209836
22.144	-0.177978	0.537658	0.494707	-0.142183	0.552184	0.471283	-0.149362	0.606591	0.473961	-0.119796	0.588544	0.456006	-0.120385	0.578944	0.417482	-0.126165	0.534083	0.295733	-0.085878	0.545088	0.208467	-0.047054	0.52204	0.123842	-0.068449	0.507786	0.377337	-0.091271	0.439592	0.3495	-0.113055	0.370574	0.321158	-0.102624	0.315678	0.324239	-0.093462	0.261855	0.329221	-0.08528	0.207584	0.334678	-0.116692	0.188193	0.33644	-0.191621	0.549269	0.374435	-0.207437
22.176	-0.190335	0.531516	0.484184	-0.154009	0.549541	0.464217	-0.164137	0.603301	0.469996	-0.132526	0.588184	0.452779	-0.131243	0.580147	0.413788	-0.129658	0.540353	0.289773	-0.089546	0.5447	0.201299	-0.049312	0.519142	0.117098	-0.070673	0.509722	0.369185	-0.097436	0.440137	0.350359	-0.123533	0.369782	0.330929	-0.113687	0.315419	0.336433	-0.102506	0.262064	0.342068	-0.09086	0.208569	0.34774	-0.119939	0.186073	0.346626	-0.193164	0.55324	0.370355	-0.208576
22.212	-0.163024	0.531442	0.485517	-0.127097	0.549176	0.464759	-0.136923	0.602881	0.471828	-0.106051	0.587457	0.453711	-0.110337	0.578309	0.415478	-0.129777	0.535823	0.294631	-0.089658	0.544477	0.206721	-0.055516	0.520071	0.11997	-0.072296	0.511438	0.37741	-0.096641	0.441895	0.355661	-0.120269	0.371517	0.333125	-0.112235	0.316469	0.331356	-0.101975	0.262661	0.329447	-0.090775	0.208741	0.327649	-0.120831	0.189592	0.336755	-0.195976	0.551346	0.373562	-0.211514
22.244	-0.160561	0.519577	0.478815	-0.125068	0.539969	0.459768	-0.133971	0.592431	0.474805	-0.103797	0.579708	0.453739	-0.108841	0.574048	0.414987	-0.129722	0.542885	0.291048	-0.091243	0.554643	0.203006	-0.061719	0.525785	0.116441	-0.069541	0.513894	0.370731	-0.087559	0.4409	0.355024	-0.104538	0.367023	0.338502	-0.099273	0.31101	0.335445	-0.094765	0.256479	0.332697	-0.091339	0.2013	0.330411	-0.119248	0.177053	0.334713	-0.19354	0.552882	0.37273	-0.209207
22.276	-0.157332	0.52764	0.495579	-0.124102	0.540314	0.467696	-0.126906	0.595161	0.472344	-0.101471	0.575678	0.450156	-0.10846	0.569266	0.411677	-0.134747	0.536499	0.289071	-0.101299	0.547595	0.198882	-0.067464	0.520988	0.113414	-0.06939	0.51417	0.365279	-0.090978	0.442788	0.346506	-0.112139	0.370666	0.328263	-0.101578	0.316323	0.320652	-0.092166	0.262254	0.318351	-0.083426	0.207727	0.317262	-0.114742	0.190578	0.326712	-0.194398	0.548955	0.37343	-0.209485
22.308	-0.16342	0.526525	0.477286	-0.12361	0.540459	0.461207	-0.127217	0.594546	0.470914	-0.096827	0.576159	0.454879	-0.105166	0.570471	0.416705	-0.139861	0.537863	0.296174	-0.10506	0.553628	0.20702	-0.074639	0.52769	0.119589	-0.080613	0.500213	0.373662	-0.104868	0.430352	0.352091	-0.127935	0.359759	0.328849	-0.115566	0.306394	0.3181	-0.102357	0.25418	0.307415	-0.089203	0.201654	0.297038	-0.122286	0.191452	0.309369	-0.199976	0.551458	0.380035	-0.217996
22.34	-0.169605	0.550736	0.50215	-0.137775	0.547502	0.470216	-0.118555	0.598933	0.469681	-0.105793	0.569726	0.447279	-0.114192	0.563569	0.409002	-0.148023	0.531793	0.287933	-0.11356	0.544396	0.198521	-0.083322	0.526732	0.109339	-0.088555	0.497419	0.365644	-0.109315	0.428004	0.339896	-0.129155	0.357564	0.313628	-0.116178	0.303621	0.307352	-0.103186	0.250514	0.303125	-0.090703	0.196938	0.300144	-0.121197	0.188552	0.319113	-0.206638	0.55148	0.370673	-0.21932
22.376	-0.186835	0.568516	0.485275	-0.1477	0.556999	0.465846	-0.121946	0.605371	0.465204	-0.107286	0.571724	0.45213	-0.115355	0.567975	0.413682	-0.146491	0.540951	0.291094	-0.113375	0.556454	0.201933	-0.087387	0.531181	0.114104	-0.082634	0.499514	0.361499	-0.104718	0.429383	0.338773	-0.12615	0.358282	0.31581	-0.115207	0.303736	0.311695	-0.104135	0.250111	0.309174	-0.09378	0.196035	0.30836	-0.123771	0.18451	0.326515	-0.201633	0.548767	0.379198	-0.218978
22.408	-0.176483	0.54324	0.480519	-0.137329	0.543873	0.458012	-0.124522	0.597206	0.461367	-0.103104	0.569757	0.443888	-0.114506	0.564788	0.406308	-0.15681	0.535999	0.287361	-0.129332	0.544528	0.195091	-0.098294	0.524277	0.106792	-0.090038	0.498054	0.356565	-0.110199	0.42743	0.333956	-0.129626	0.355948	0.311197	-0.118098	0.301713	0.307591	-0.106379	0.248222	0.305454	-0.094782	0.194484	0.304274	-0.125004	0.181885	0.321093	-0.205884	0.553263	0.377315	-0.220553
22.444	-0.178692	0.55702	0.490022	-0.144071	0.550985	0.461575	-0.128677	0.602884	0.452369	-0.11165	0.571385	0.436911	-0.120928	0.56614	0.398639	-0.155848	0.536979	0.277027	-0.132851	0.548955	0.183668	-0.104239	0.524395	0.09545	-0.088405	0.492602	0.342298	-0.108207	0.420664	0.324171	-0.127424	0.348116	0.305916	-0.113359	0.294972	0.305064	-0.100299	0.241829	0.306426	-0.089634	0.188419	0.311577	-0.115062	0.187922	0.338181	-0.198208	0.556848	0.369073	-0.219659
22.476	-0.197757	0.571657	0.47052	-0.157387	0.558409	0.455105	-0.13192	0.606531	0.449406	-0.11604	0.571713	0.441849	-0.125539	0.567813	0.403723	-0.161915	0.540314	0.282619	-0.135695	0.553572	0.190691	-0.111859	0.525004	0.103107	-0.102228	0.481505	0.345609	-0.108221	0.409922	0.318142	-0.111448	0.33754	0.28968	-0.099381	0.283287	0.295062	-0.093127	0.229457	0.304487	-0.089566	0.17546	0.315455	-0.118718	0.177955	0.33787	-0.201861	0.558071	0.376752	-0.22469
22.508	-0.197978	0.58959	0.443921	-0.158361	0.568105	0.440057	-0.122774	0.609754	0.4461	-0.112696	0.572445	0.440827	-0.124135	0.567594	0.403374	-0.166483	0.537412	0.285207	-0.143638	0.551285	0.192779	-0.120577	0.523634	0.105173	-0.105169	0.479443	0.34737	-0.1132	0.408649	0.31831	-0.118001	0.337113	0.287891	-0.104392	0.284269	0.298674	-0.095241	0.231991	0.312743	-0.089004	0.179583	0.328528	-0.117809	0.184363	0.350932	-0.203309	0.558365	0.379619	-0.225821
22.544	-0.199622	0.591726	0.444841	-0.160686	0.569583	0.438581	-0.124258	0.610567	0.441839	-0.115132	0.573062	0.436162	-0.128	0.568308	0.399015	-0.175117	0.536344	0.28237	-0.156142	0.549347	0.188275	-0.130224	0.52207	0.100264	-0.110249	0.479457	0.340631	-0.107424	0.408317	0.311347	-0.102584	0.336509	0.282104	-0.093288	0.28476	0.300939	-0.089472	0.233716	0.321044	-0.088589	0.182563	0.341469	-0.119399	0.190746	0.359787	-0.209564	0.55426	0.378845	-0.230076
22.576	-0.20356	0.599547	0.445079	-0.1684	0.572244	0.437132	-0.126319	0.607493	0.440245	-0.122831	0.569261	0.433348	-0.134696	0.563685	0.395927	-0.178123	0.529803	0.278304	-0.160898	0.544796	0.183972	-0.136194	0.521115	0.093872	-0.109772	0.47714	0.336808	-0.105861	0.407107	0.305664	-0.099211	0.336805	0.274072	-0.093448	0.28664	0.296121	-0.088559	0.236995	0.318809	-0.085403	0.187285	0.34178	-0.11788	0.192685	0.358258	-0.211852	0.548084	0.374549	-0.236636
22.612	-0.203333	0.614457	0.43651	-0.171486	0.583756	0.427066	-0.125744	0.613832	0.431632	-0.126666	0.575873	0.422616	-0.138038	0.571199	0.384656	-0.181323	0.54182	0.265022	-0.161886	0.551075	0.17011	-0.140739	0.520251	0.080743	-0.118522	0.484088	0.325405	-0.111044	0.414081	0.294665	-0.099877	0.34412	0.263323	-0.091351	0.294832	0.285703	-0.084643	0.245899	0.309086	-0.081133	0.197063	0.333118	-0.115419	0.202228	0.345491	-0.215507	0.563592	0.359655	-0.242698
22.644	-0.214056	0.581741	0.424721	-0.177848	0.55513	0.430333	-0.137215	0.592402	0.435622	-0.13205	0.553721	0.437583	-0.144791	0.550616	0.400394	-0.190784	0.528388	0.281946	-0.174659	0.546305	0.188076	-0.15239	0.524429	0.097083	-0.12562	0.470486	0.340332	-0.111995	0.403695	0.305179	-0.095792	0.337012	0.269588	-0.092232	0.286797	0.291179	-0.090314	0.236875	0.313592	-0.090192	0.186899	0.33621	-0.119051	0.193867	0.35813	-0.222133	0.548811	0.37842	-0.25
22.676	-0.222309	0.585614	0.419041	-0.185895	0.559645	0.426152	-0.146727	0.597686	0.434841	-0.140792	0.559096	0.435946	-0.151985	0.556777	0.397982	-0.192383	0.536116	0.276312	-0.177635	0.54338	0.180648	-0.15549	0.523555	0.088705	-0.127145	0.476413	0.330827	-0.111024	0.40886	0.297918	-0.092167	0.34146	0.265355	-0.09112	0.293122	0.291543	-0.09072	0.245149	0.318031	-0.091361	0.197138	0.344398	-0.124413	0.205103	0.358465	-0.223947	0.551971	0.37346	-0.250454
22.708	-0.229308	0.573293	0.429975	-0.18699	0.557796	0.426005	-0.157763	0.60417	0.43253	-0.142371	0.568783	0.426767	-0.155419	0.563247	0.389775	-0.201877	0.533113	0.272645	-0.190387	0.541249	0.176412	-0.161397	0.524696	0.085407	-0.133886	0.478938	0.330472	-0.115385	0.415075	0.292598	-0.094301	0.351685	0.254705	-0.092367	0.304418	0.281877	-0.090408	0.257136	0.309158	-0.088828	0.210098	0.336426	-0.11988	0.220063	0.353271	-0.228538	0.55868	0.369163	-0.254012
22.776	-0.220713	0.553783	0.434457	-0.176827	0.553793	0.423622	-0.162976	0.60612	0.43503	-0.138485	0.578866	0.421752	-0.154479	0.57037	0.386532	-0.209542	0.53208	0.276062	-0.201836	0.530446	0.179342	-0.171655	0.518826	0.088583	-0.133059	0.493465	0.335707	-0.1172	0.427743	0.299358	-0.099196	0.362144	0.262727	-0.097079	0.311299	0.283498	-0.095729	0.260932	0.305092	-0.095	0.210506	0.327022	-0.125379	0.213822	0.347607	-0.238472	0.560854	0.370934	-0.256445
22.808	-0.227422	0.556847	0.431083	-0.183393	0.547144	0.427346	-0.16072	0.597094	0.433804	-0.140733	0.564043	0.428333	-0.156868	0.559692	0.392503	-0.211834	0.53353	0.278646	-0.203662	0.545897	0.182728	-0.174692	0.523469	0.093689	-0.133738	0.488869	0.332759	-0.113979	0.422595	0.299783	-0.092149	0.356358	0.266398	-0.093536	0.305251	0.286244	-0.095859	0.254622	0.307052	-0.099075	0.203998	0.328209	-0.123247	0.209819	0.35547	-0.241157	0.547405	0.376746	-0.255638
22.872	-0.228743	0.561879	0.431667	-0.185134	0.551701	0.425341	-0.161138	0.601061	0.432539	-0.14198	0.567998	0.424783	-0.15844	0.562225	0.389344	-0.214057	0.531724	0.277029	-0.21149	0.543458	0.180447	-0.180125	0.52614	0.090278	-0.133672	0.487556	0.328435	-0.114787	0.420037	0.297342	-0.09411	0.352327	0.266498	-0.094873	0.301087	0.286655	-0.095913	0.250617	0.308228	-0.098394	0.199911	0.330148	-0.128447	0.205613	0.35081	-0.236936	0.549524	0.376377	-0.249819
22.904	-0.2308	0.562488	0.432495	-0.187984	0.550771	0.423901	-0.161758	0.598805	0.431713	-0.144383	0.565301	0.421948	-0.160602	0.560401	0.386198	-0.215271	0.532234	0.27254	-0.211903	0.540921	0.176066	-0.179103	0.52518	0.087013	-0.133946	0.487446	0.320595	-0.114696	0.418545	0.293307	-0.092396	0.34994	0.266304	-0.092174	0.299154	0.286379	-0.093168	0.248405	0.30684	-0.09506	0.197692	0.327424	-0.123782	0.200925	0.350262	-0.238511	0.544661	0.372542	-0.2491
22.94	-0.228986	0.562162	0.434762	-0.187484	0.548217	0.42355	-0.158244	0.59496	0.429543	-0.143295	0.560608	0.418871	-0.159935	0.555842	0.383454	-0.21413	0.530163	0.269722	-0.212546	0.539318	0.173281	-0.179866	0.525023	0.083975	-0.127144	0.498539	0.317029	-0.112063	0.427211	0.293394	-0.095374	0.355765	0.269959	-0.094365	0.302893	0.285524	-0.09287	0.250537	0.301688	-0.09118	0.198119	0.318063	-0.119294	0.197825	0.341752	-0.238727	0.539046	0.37005	-0.24613
22.972	-0.230788	0.555014	0.43193	-0.187054	0.546782	0.423864	-0.165607	0.597493	0.427588	-0.145085	0.565099	0.420484	-0.161661	0.560139	0.385062	-0.216476	0.530371	0.272385	-0.21269	0.543602	0.176526	-0.181557	0.529239	0.086792	-0.133447	0.48819	0.321286	-0.113423	0.418888	0.294859	-0.091666	0.349277	0.268784	-0.092855	0.297952	0.288935	-0.094885	0.247306	0.309851	-0.09764	0.196588	0.330939	-0.129008	0.186233	0.347249	-0.241394	0.53889	0.372479	-0.246045
23.004	-0.235012	0.56434	0.424868	-0.192115	0.550351	0.421383	-0.164073	0.597337	0.429465	-0.147437	0.562586	0.423491	-0.162885	0.558322	0.387639	-0.212007	0.533204	0.271945	-0.210629	0.546455	0.176044	-0.180037	0.528401	0.087029	-0.123278	0.502165	0.317508	-0.105739	0.430905	0.295119	-0.087707	0.359307	0.272403	-0.090838	0.306829	0.289244	-0.095103	0.255251	0.307546	-0.10014	0.203521	0.32667	-0.132812	0.188382	0.334948	-0.235887	0.535966	0.372983	-0.241678
23.04	-0.230701	0.562904	0.427531	-0.189437	0.546029	0.41977	-0.157891	0.590653	0.428032	-0.144569	0.555242	0.418657	-0.162496	0.552671	0.383311	-0.220453	0.529181	0.27078	-0.213413	0.544885	0.175589	-0.178846	0.529354	0.087506	-0.135606	0.49135	0.319413	-0.111305	0.423505	0.292539	-0.085178	0.355541	0.265821	-0.091961	0.303908	0.284594	-0.09982	0.253203	0.304151	-0.1084	0.202353	0.323889	-0.141061	0.186232	0.32991	-0.249041	0.52944	0.370214	-0.245232
23.072	-0.231612	0.564566	0.431673	-0.190589	0.549123	0.420653	-0.159675	0.594261	0.42825	-0.146007	0.559469	0.41684	-0.163211	0.557264	0.381209	-0.219743	0.535656	0.267326	-0.213888	0.551111	0.17209	-0.181217	0.534457	0.083625	-0.135175	0.493373	0.31191	-0.10599	0.425951	0.289231	-0.074062	0.35895	0.267892	-0.082206	0.308841	0.288601	-0.091476	0.259152	0.309711	-0.101444	0.209594	0.330949	-0.123753	0.193435	0.35536	-0.245633	0.533438	0.367533	-0.242111
23.108	-0.228626	0.558795	0.4327	-0.187457	0.544172	0.42116	-0.156865	0.589533	0.430348	-0.142923	0.555418	0.417777	-0.159837	0.552698	0.382105	-0.213923	0.531828	0.2675	-0.208399	0.544769	0.171572	-0.17727	0.528129	0.081853	-0.132443	0.488492	0.316045	-0.102805	0.42216	0.2935	-0.072058	0.355852	0.270864	-0.083465	0.306769	0.291326	-0.095173	0.257433	0.311629	-0.107011	0.208288	0.331778	-0.137338	0.189676	0.340452	-0.243565	0.532492	0.367437	-0.242053
23.14	-0.225013	0.568054	0.432951	-0.186117	0.548583	0.420609	-0.150994	0.590978	0.42456	-0.141133	0.554795	0.413863	-0.159006	0.549589	0.378681	-0.218242	0.519748	0.267798	-0.215605	0.530563	0.171574	-0.181059	0.518833	0.082581	-0.132751	0.483853	0.315985	-0.099679	0.417633	0.29543	-0.065034	0.351409	0.275933	-0.07943	0.303021	0.297941	-0.095339	0.255271	0.319857	-0.112251	0.207516	0.341331	-0.14257	0.186988	0.346062	-0.242961	0.52871	0.367743	-0.244114
23.172	-0.230034	0.550234	0.431309	-0.1875	0.538987	0.420929	-0.161659	0.587126	0.428576	-0.144294	0.553708	0.417577	-0.160738	0.550787	0.381605	-0.215345	0.527239	0.266507	-0.209328	0.539275	0.170518	-0.178895	0.527345	0.079857	-0.131766	0.484845	0.313373	-0.101649	0.416176	0.296163	-0.069115	0.347765	0.280126	-0.077283	0.296646	0.298909	-0.086786	0.246183	0.318068	-0.097054	0.195788	0.337156	-0.130774	0.18111	0.335553	-0.243158	0.526388	0.365955	-0.241939
23.208	-0.222478	0.557654	0.432923	-0.180458	0.545629	0.421434	-0.152509	0.592069	0.432719	-0.136577	0.559116	0.419039	-0.154696	0.555944	0.384012	-0.213957	0.533341	0.271756	-0.210685	0.545185	0.175658	-0.17953	0.530457	0.085972	-0.130692	0.49208	0.31883	-0.102655	0.422907	0.300948	-0.072731	0.35408	0.28407	-0.0801	0.302553	0.301971	-0.089001	0.251272	0.319122	-0.09916	0.199934	0.335234	-0.133381	0.189063	0.326796	-0.238916	0.53404	0.372183	-0.24188
23.24	-0.225923	0.560569	0.429694	-0.18383	0.546535	0.421042	-0.154562	0.592737	0.430444	-0.139148	0.558562	0.419834	-0.156004	0.554034	0.384421	-0.210368	0.527694	0.270743	-0.208897	0.540746	0.174579	-0.178324	0.527131	0.084013	-0.121679	0.5005	0.318224	-0.096899	0.429149	0.304751	-0.071667	0.357598	0.291129	-0.079676	0.304994	0.305304	-0.090681	0.252862	0.318128	-0.103436	0.200827	0.33002	-0.137359	0.192642	0.317954	-0.236941	0.530627	0.370733	-0.238096
23.276	-0.22334	0.560864	0.434218	-0.1817	0.546121	0.424655	-0.15215	0.59261	0.430341	-0.137288	0.557745	0.420932	-0.154601	0.553563	0.385625	-0.210284	0.52924	0.271704	-0.207702	0.53938	0.175248	-0.177636	0.526062	0.084561	-0.121415	0.507312	0.319297	-0.104143	0.434082	0.304289	-0.084716	0.360863	0.290808	-0.086932	0.307051	0.303574	-0.090696	0.253876	0.316478	-0.095976	0.200503	0.329044	-0.130194	0.191717	0.318334	-0.238334	0.529998	0.37141	-0.238463
23.308	-0.221008	0.554938	0.435284	-0.179363	0.544744	0.421022	-0.15222	0.591904	0.432165	-0.136136	0.560101	0.416483	-0.152934	0.556232	0.380835	-0.20634	0.533729	0.265729	-0.20348	0.546744	0.169458	-0.176942	0.52894	0.078141	-0.117929	0.512104	0.315853	-0.099188	0.439002	0.302563	-0.080344	0.365665	0.288919	-0.084338	0.311861	0.300723	-0.0897	0.258691	0.312921	-0.095903	0.205342	0.325368	-0.128894	0.189888	0.3194	-0.235465	0.538094	0.36498	-0.239023
23.34	-0.219647	0.54883	0.438015	-0.178466	0.543461	0.420125	-0.154473	0.591503	0.433826	-0.137109	0.562668	0.414266	-0.153599	0.560752	0.378437	-0.207058	0.543126	0.262414	-0.200942	0.555092	0.166549	-0.175067	0.531098	0.077483	-0.120954	0.51257	0.310185	-0.104028	0.438174	0.301172	-0.085749	0.363674	0.293244	-0.087852	0.309606	0.30564	-0.091352	0.256338	0.318225	-0.096163	0.202778	0.330524	-0.128208	0.190239	0.31715	-0.236517	0.541661	0.362133	-0.241409
23.376	-0.221994	0.539421	0.433473	-0.181115	0.542534	0.414456	-0.161091	0.587836	0.439103	-0.141849	0.566437	0.412771	-0.156415	0.563016	0.375923	-0.204735	0.53904	0.257533	-0.201555	0.549122	0.160926	-0.174827	0.528185	0.070452	-0.119329	0.502541	0.302903	-0.10317	0.428548	0.290272	-0.084795	0.354518	0.279404	-0.090063	0.30254	0.297758	-0.095206	0.251203	0.31651	-0.100428	0.199751	0.335311	-0.132194	0.186075	0.322754	-0.229925	0.543239	0.357787	-0.239126
23.408	-0.209156	0.528852	0.444383	-0.173631	0.540894	0.419104	-0.152464	0.582046	0.449182	-0.137619	0.568925	0.415557	-0.152362	0.566101	0.378696	-0.202719	0.544001	0.26064	-0.19671	0.554964	0.164488	-0.172335	0.530089	0.074842	-0.120674	0.499831	0.306926	-0.102148	0.427054	0.290555	-0.080823	0.354268	0.275792	-0.086682	0.303214	0.296671	-0.093563	0.252947	0.317753	-0.101477	0.202545	0.338514	-0.131756	0.189349	0.322135	-0.229047	0.547851	0.360307	-0.238067
23.44	-0.196019	0.513078	0.47234	-0.172676	0.529187	0.436922	-0.153393	0.576231	0.457182	-0.146601	0.562886	0.421111	-0.159044	0.557429	0.3834	-0.203127	0.526336	0.26407	-0.193582	0.544559	0.168835	-0.17202	0.526036	0.075991	-0.123556	0.484814	0.318028	-0.102674	0.41726	0.288411	-0.079161	0.349923	0.258716	-0.085806	0.30227	0.28502	-0.093865	0.254853	0.311196	-0.103527	0.207518	0.336693	-0.132835	0.186267	0.32975	-0.236049	0.533968	0.360797	-0.238756
23.476	-0.191889	0.525661	0.479622	-0.166587	0.537058	0.443776	-0.153359	0.588889	0.455956	-0.141857	0.569756	0.423943	-0.154357	0.564759	0.386444	-0.197661	0.535293	0.267189	-0.192472	0.541449	0.170279	-0.174407	0.524249	0.076776	-0.117675	0.488496	0.316858	-0.100108	0.418427	0.291203	-0.080027	0.348377	0.265578	-0.08714	0.300606	0.29137	-0.095078	0.252953	0.317017	-0.103954	0.205459	0.342043	-0.131201	0.185548	0.327424	-0.22288	0.546645	0.366363	-0.233123
23.508	-0.196466	0.533325	0.483936	-0.172337	0.543947	0.447159	-0.162175	0.597349	0.455919	-0.149879	0.577115	0.42488	-0.159412	0.568677	0.387067	-0.191809	0.528204	0.267501	-0.186373	0.537894	0.170837	-0.1702	0.522581	0.076602	-0.111765	0.488598	0.322575	-0.10449	0.416112	0.298557	-0.094563	0.343288	0.274279	-0.093365	0.291884	0.294579	-0.093129	0.242258	0.317976	-0.094494	0.192454	0.34102	-0.126589	0.186626	0.324104	-0.219273	0.548344	0.364639	-0.23144
23.544	-0.213896	0.551281	0.480955	-0.182019	0.550743	0.448837	-0.17105	0.60439	0.443276	-0.153503	0.575976	0.423053	-0.16104	0.565513	0.385293	-0.188012	0.519483	0.266444	-0.184179	0.53569	0.170649	-0.168751	0.520628	0.076526	-0.114037	0.477769	0.327955	-0.113499	0.405563	0.302228	-0.110031	0.332813	0.275949	-0.108786	0.284548	0.302835	-0.108014	0.237013	0.330294	-0.108033	0.189401	0.357882	-0.136555	0.173769	0.340532	-0.216664	0.550847	0.360104	-0.235865
23.576	-0.216837	0.534827	0.473207	-0.182018	0.544929	0.446171	-0.178605	0.599636	0.452803	-0.155059	0.578464	0.430042	-0.158735	0.568231	0.391822	-0.174154	0.524367	0.270644	-0.174962	0.544552	0.175274	-0.167131	0.526534	0.080219	-0.111904	0.479071	0.341626	-0.108573	0.409771	0.308372	-0.104167	0.339962	0.274454	-0.099987	0.291719	0.301476	-0.097444	0.244481	0.329619	-0.09694	0.197007	0.358171	-0.130624	0.183402	0.351627	-0.210637	0.561429	0.360089	-0.233381
23.608	-0.225625	0.533631	0.471779	-0.189846	0.545016	0.446581	-0.189399	0.599804	0.452565	-0.163648	0.57945	0.431475	-0.164513	0.567604	0.393494	-0.170542	0.518281	0.273417	-0.164224	0.538249	0.178173	-0.161275	0.522927	0.082468	-0.113196	0.477355	0.349536	-0.108843	0.409177	0.314692	-0.103188	0.340645	0.279117	-0.097744	0.290727	0.302047	-0.094151	0.241334	0.325699	-0.092172	0.191787	0.349544	-0.128099	0.184805	0.3451	-0.216255	0.55608	0.358624	-0.235797
23.644	-0.228233	0.529961	0.470019	-0.191439	0.542341	0.446839	-0.194226	0.597196	0.450491	-0.166014	0.577499	0.432044	-0.166834	0.565237	0.394127	-0.172731	0.513938	0.2746	-0.16307	0.537107	0.180347	-0.159541	0.521564	0.084538	-0.113498	0.474632	0.350963	-0.112506	0.405933	0.316691	-0.108011	0.336981	0.281474	-0.097843	0.289079	0.306758	-0.091851	0.2412	0.332739	-0.089708	0.193122	0.358645	-0.125202	0.188133	0.350136	-0.219169	0.549889	0.359593	-0.240529
23.676	-0.229272	0.534202	0.467689	-0.191316	0.545011	0.445594	-0.198501	0.599074	0.437693	-0.167253	0.578752	0.426231	-0.165851	0.567405	0.38831	-0.165609	0.521582	0.267429	-0.151129	0.539481	0.173054	-0.153661	0.520935	0.078667	-0.112342	0.482448	0.348256	-0.113334	0.41177	0.318384	-0.111056	0.340723	0.287596	-0.103367	0.291517	0.311421	-0.096313	0.243014	0.336095	-0.090548	0.194346	0.361168	-0.12664	0.18717	0.362924	-0.216986	0.559575	0.349381	-0.23943
23.712	-0.237261	0.543493	0.468764	-0.197583	0.55059	0.448255	-0.202231	0.6035	0.433828	-0.17107	0.581065	0.426849	-0.169344	0.57031	0.38867	-0.167138	0.525312	0.267069	-0.149594	0.540324	0.17256	-0.149895	0.52051	0.07795	-0.110076	0.493557	0.347894	-0.110873	0.42272	0.318447	-0.109383	0.351516	0.288463	-0.102614	0.302142	0.312784	-0.096561	0.253376	0.337421	-0.091697	0.204324	0.362099	-0.126046	0.190869	0.363329	-0.225713	0.552805	0.347809	-0.241551
23.74	-0.238564	0.532405	0.460424	-0.202388	0.550519	0.440251	-0.210235	0.604184	0.450074	-0.179891	0.589249	0.430591	-0.176914	0.577086	0.392771	-0.16775	0.525044	0.273917	-0.141432	0.535696	0.180537	-0.14584	0.522751	0.08432	-0.10786	0.50716	0.356337	-0.118216	0.437658	0.325523	-0.127176	0.367862	0.293903	-0.110837	0.316961	0.307859	-0.094775	0.266636	0.322674	-0.079788	0.215949	0.338344	-0.111151	0.197433	0.344098	-0.23161	0.541248	0.353747	-0.240076
23.772	-0.246956	0.530571	0.460524	-0.209517	0.547081	0.441278	-0.216702	0.601319	0.448509	-0.185878	0.58497	0.431033	-0.180506	0.575113	0.392849	-0.165419	0.532258	0.270995	-0.140289	0.542203	0.176888	-0.142068	0.524578	0.08067	-0.110905	0.511796	0.35688	-0.121979	0.440121	0.33217	-0.131132	0.368182	0.305935	-0.112872	0.316922	0.316358	-0.096625	0.26594	0.328608	-0.081838	0.214508	0.341785	-0.116895	0.206312	0.349614	-0.234433	0.551072	0.34625	-0.246167
23.808	-0.260113	0.544205	0.469145	-0.22403	0.555747	0.444365	-0.234466	0.608649	0.433554	-0.202781	0.589337	0.42124	-0.190299	0.576241	0.385443	-0.15115	0.521043	0.273465	-0.142168	0.530452	0.176552	-0.141433	0.518049	0.079754	-0.109973	0.508201	0.366955	-0.121401	0.437664	0.339398	-0.132775	0.366791	0.311305	-0.116467	0.314767	0.319233	-0.100619	0.263087	0.328264	-0.085201	0.211238	0.337833	-0.117757	0.204407	0.353527	-0.231387	0.542551	0.335365	-0.241424
23.84	-0.254901	0.539664	0.465089	-0.216113	0.552685	0.445857	-0.222101	0.607254	0.445558	-0.19089	0.588037	0.432011	-0.185366	0.578148	0.393767	-0.168362	0.531158	0.273287	-0.143246	0.536378	0.179029	-0.140231	0.521734	0.082722	-0.115608	0.518024	0.361141	-0.123232	0.445426	0.338718	-0.130445	0.372371	0.315494	-0.111956	0.320914	0.321252	-0.093906	0.269556	0.327358	-0.076514	0.217957	0.333732	-0.107316	0.209663	0.352121	-0.243721	0.533929	0.344557	-0.244022
23.876	-0.255549	0.558678	0.461696	-0.213287	0.559701	0.445651	-0.2121	0.609303	0.42217	-0.182227	0.584177	0.423298	-0.177467	0.572798	0.385784	-0.165411	0.526776	0.265927	-0.140751	0.541113	0.172929	-0.137774	0.523107	0.077804	-0.114065	0.50703	0.354196	-0.121436	0.433886	0.332446	-0.128238	0.36038	0.310009	-0.116765	0.306892	0.316669	-0.108005	0.253624	0.326434	-0.102018	0.200066	0.338651	-0.131264	0.190113	0.359177	-0.235008	0.552337	0.338895	-0.246446
23.908	-0.256427	0.548911	0.468098	-0.215825	0.552856	0.44857	-0.219707	0.602627	0.425734	-0.188296	0.579485	0.423838	-0.182419	0.571573	0.385373	-0.164664	0.534468	0.262333	-0.129842	0.528718	0.171567	-0.130735	0.515742	0.075318	-0.107245	0.516069	0.34656	-0.118651	0.442045	0.330378	-0.128733	0.367614	0.312766	-0.119141	0.312895	0.316348	-0.10747	0.259431	0.319759	-0.095546	0.205638	0.323833	-0.123154	0.193468	0.345006	-0.233695	0.54537	0.339195	-0.239258
23.94	-0.263106	0.538738	0.461043	-0.225675	0.554882	0.441568	-0.236956	0.60849	0.44044	-0.204106	0.591901	0.427355	-0.192753	0.582482	0.390562	-0.157474	0.536609	0.274568	-0.135129	0.517185	0.182015	-0.133995	0.517465	0.08491	-0.118327	0.517377	0.368688	-0.124133	0.443187	0.350281	-0.129658	0.368253	0.330684	-0.122138	0.313187	0.328469	-0.115158	0.258847	0.32954	-0.109303	0.204088	0.333023	-0.118004	0.194107	0.367635	-0.242126	0.539073	0.335461	-0.237971
23.976	-0.262678	0.537733	0.456072	-0.226346	0.556696	0.437	-0.241293	0.609648	0.435881	-0.207212	0.595666	0.422979	-0.199063	0.582682	0.386317	-0.172106	0.528608	0.271564	-0.133411	0.533478	0.182033	-0.131684	0.524691	0.084933	-0.120037	0.530782	0.36077	-0.121946	0.455376	0.347713	-0.122388	0.379753	0.332513	-0.118985	0.325053	0.3236	-0.113653	0.271295	0.313919	-0.107709	0.217344	0.304155	-0.093463	0.190656	0.325375	-0.248646	0.534921	0.342001	-0.238939
24.008	-0.262697	0.532409	0.441787	-0.228244	0.557252	0.426342	-0.248267	0.608242	0.432459	-0.212929	0.599516	0.41843	-0.202681	0.586671	0.382302	-0.169485	0.532397	0.269496	-0.135141	0.515206	0.180302	-0.13199	0.516588	0.083533	-0.126026	0.535989	0.36321	-0.125341	0.460844	0.348335	-0.124095	0.385488	0.332653	-0.121935	0.331379	0.321815	-0.118317	0.277875	0.310385	-0.114235	0.224278	0.298813	-0.094915	0.195121	0.310543	-0.252175	0.533158	0.331748	-0.239325
24.04	-0.262669	0.527754	0.43945	-0.23218	0.556993	0.423341	-0.25845	0.605101	0.430826	-0.222748	0.601175	0.415628	-0.209077	0.589005	0.38053	-0.164849	0.538746	0.270372	-0.137437	0.531264	0.177589	-0.132791	0.523052	0.081478	-0.124602	0.54665	0.365233	-0.122686	0.471368	0.351155	-0.121333	0.395889	0.33733	-0.120103	0.341976	0.327571	-0.120134	0.287744	0.320258	-0.121544	0.233368	0.315163	-0.113862	0.215871	0.346734	-0.249671	0.541001	0.330038	-0.239551
24.076	-0.264805	0.524156	0.43851	-0.236513	0.553451	0.418865	-0.261479	0.601537	0.429879	-0.22804	0.597656	0.410236	-0.212829	0.586891	0.375265	-0.163361	0.540437	0.265639	-0.130523	0.544249	0.174048	-0.129275	0.525516	0.078696	-0.125049	0.543189	0.362077	-0.124996	0.467621	0.349698	-0.124515	0.392004	0.336251	-0.120986	0.337841	0.328488	-0.117798	0.283515	0.322462	-0.115594	0.22906	0.318184	-0.109218	0.209508	0.348809	-0.249254	0.54089	0.323743	-0.238677
24.108	-0.276501	0.530921	0.442664	-0.242318	0.554687	0.425037	-0.266204	0.603705	0.417592	-0.22908	0.595222	0.409057	-0.213072	0.58294	0.374954	-0.162317	0.531229	0.268118	-0.137223	0.541199	0.174456	-0.133715	0.521889	0.079224	-0.134124	0.536481	0.367593	-0.128953	0.46145	0.353179	-0.122859	0.386319	0.337441	-0.117484	0.332436	0.326763	-0.114012	0.278515	0.317856	-0.112336	0.224186	0.310582	-0.117071	0.21345	0.345564	-0.253928	0.534601	0.317125	-0.239727
24.144	-0.289672	0.537306	0.442928	-0.251802	0.558116	0.429575	-0.271935	0.605772	0.410833	-0.234139	0.595906	0.411257	-0.21808	0.581573	0.377992	-0.167574	0.524279	0.273745	-0.136293	0.536332	0.182076	-0.135228	0.521039	0.085707	-0.148157	0.539743	0.374249	-0.139511	0.46543	0.357877	-0.129861	0.391407	0.34008	-0.121251	0.338639	0.328076	-0.113161	0.2853	0.318639	-0.106482	0.23153	0.311848	-0.112585	0.218576	0.345956	-0.262554	0.52584	0.314056	-0.243604
24.176	-0.312799	0.545609	0.423453	-0.270588	0.556959	0.411799	-0.276075	0.611158	0.404738	-0.242954	0.590899	0.400396	-0.220206	0.580382	0.370019	-0.149642	0.532346	0.274891	-0.126253	0.54179	0.181092	-0.130482	0.524659	0.085927	-0.145006	0.529598	0.378671	-0.138848	0.455176	0.361461	-0.131111	0.381073	0.341796	-0.118951	0.328316	0.331629	-0.107069	0.27549	0.323014	-0.095571	0.22238	0.315194	-0.108477	0.208251	0.346643	-0.249921	0.528163	0.301914	-0.239391
24.208	-0.321126	0.542941	0.424843	-0.280228	0.551037	0.407232	-0.282156	0.605664	0.400949	-0.251753	0.582921	0.391715	-0.227409	0.571821	0.362476	-0.150821	0.523687	0.270627	-0.122072	0.530017	0.178043	-0.128961	0.518233	0.082286	-0.152098	0.527807	0.373997	-0.136115	0.455883	0.353056	-0.120782	0.383697	0.332636	-0.107097	0.33236	0.320315	-0.097841	0.278581	0.314625	-0.090011	0.224643	0.311233	-0.103806	0.21394	0.34363	-0.252237	0.522256	0.291101	-0.242578
24.244	-0.326276	0.545952	0.407261	-0.28291	0.558003	0.402635	-0.288246	0.611371	0.390998	-0.254386	0.592024	0.394073	-0.231784	0.580263	0.363925	-0.160981	0.529152	0.269492	-0.136322	0.525382	0.175721	-0.135515	0.514776	0.079417	-0.159926	0.533833	0.37288	-0.144573	0.461581	0.351906	-0.127823	0.389846	0.329283	-0.111299	0.338935	0.317345	-0.097198	0.286647	0.309409	-0.086346	0.233201	0.305665	-0.105371	0.218629	0.334099	-0.261743	0.52452	0.29259	-0.252708
24.276	-0.334791	0.552128	0.391491	-0.290691	0.561582	0.387677	-0.292079	0.616463	0.384555	-0.259746	0.594506	0.383744	-0.235745	0.582357	0.354835	-0.161329	0.529066	0.264617	-0.129978	0.533135	0.172638	-0.132008	0.518304	0.076775	-0.166541	0.535012	0.368099	-0.148387	0.462575	0.350931	-0.128985	0.39045	0.332478	-0.112512	0.339241	0.321476	-0.097361	0.287447	0.312179	-0.084038	0.234888	0.304972	-0.101189	0.217018	0.332417	-0.263424	0.525818	0.281892	-0.25549
24.312	-0.337601	0.55465	0.385115	-0.293533	0.564906	0.384286	-0.296055	0.619023	0.375828	-0.263381	0.597892	0.380106	-0.239464	0.584933	0.351838	-0.166137	0.52839	0.263985	-0.13358	0.53511	0.172972	-0.135333	0.520244	0.077825	-0.174744	0.535429	0.367523	-0.157505	0.462176	0.353519	-0.137583	0.389863	0.336615	-0.121048	0.338627	0.32562	-0.104378	0.287485	0.31499	-0.088549	0.235934	0.305703	-0.107609	0.220433	0.333192	-0.268824	0.524931	0.278297	-0.25866
24.344	-0.345855	0.555621	0.372713	-0.301357	0.562742	0.377217	-0.298676	0.617069	0.369595	-0.268183	0.593709	0.377124	-0.244664	0.583124	0.347173	-0.170857	0.534762	0.253012	-0.141372	0.541047	0.160387	-0.137991	0.51705	0.066405	-0.174854	0.538232	0.356695	-0.159744	0.464294	0.344118	-0.141808	0.39122	0.328417	-0.12466	0.339673	0.319872	-0.106715	0.288705	0.310418	-0.088765	0.237709	0.300884	-0.107864	0.21965	0.326544	-0.272504	0.527892	0.271501	-0.264553
24.376	-0.34883	0.558812	0.368135	-0.304399	0.566399	0.372518	-0.301918	0.620511	0.36289	-0.271328	0.597673	0.371405	-0.247667	0.583162	0.3433	-0.174168	0.523238	0.256396	-0.142413	0.519066	0.164863	-0.138761	0.511059	0.068937	-0.179701	0.538166	0.358843	-0.16152	0.465082	0.344682	-0.142064	0.392226	0.329251	-0.123962	0.340825	0.321183	-0.108916	0.288117	0.317647	-0.09518	0.234921	0.316127	-0.109555	0.219374	0.346311	-0.276206	0.523866	0.272918	-0.268557
24.444	-0.36129	0.549576	0.357425	-0.317624	0.560656	0.362016	-0.319807	0.615117	0.355273	-0.287298	0.594516	0.362392	-0.260922	0.582966	0.335211	-0.177709	0.531087	0.251069	-0.144051	0.539495	0.160613	-0.138432	0.519239	0.066858	-0.185173	0.534338	0.354361	-0.167917	0.461198	0.33919	-0.15007	0.38797	0.323294	-0.131465	0.336627	0.3167	-0.112648	0.285511	0.310708	-0.094088	0.234211	0.305468	-0.106031	0.223917	0.338726	-0.279842	0.525954	0.26564	-0.272284
24.476	-0.36608	0.546552	0.354739	-0.322798	0.559692	0.356303	-0.327982	0.614085	0.350798	-0.294075	0.595015	0.354991	-0.26667	0.585171	0.327915	-0.179171	0.538448	0.243785	-0.143599	0.536101	0.153249	-0.136883	0.514408	0.059082	-0.188226	0.538561	0.346785	-0.171153	0.464526	0.336258	-0.153557	0.390063	0.325422	-0.137788	0.337053	0.320505	-0.122403	0.284396	0.31837	-0.108546	0.230972	0.318609	-0.12058	0.212083	0.348151	-0.281684	0.530538	0.256774	-0.275493
24.54	-0.370925	0.550852	0.349821	-0.327736	0.562617	0.356616	-0.331164	0.617347	0.353514	-0.298395	0.597067	0.360425	-0.272336	0.587494	0.33242	-0.190042	0.541002	0.245398	-0.159978	0.548769	0.154104	-0.147085	0.520038	0.0643	-0.196022	0.538183	0.348867	-0.175174	0.465118	0.337418	-0.154742	0.391281	0.326878	-0.139622	0.33834	0.320477	-0.126793	0.285056	0.318063	-0.116475	0.230936	0.319646	-0.12503	0.212345	0.350678	-0.292048	0.531775	0.261477	-0.284308
24.576	-0.374287	0.550071	0.348013	-0.331838	0.560278	0.360027	-0.331576	0.614477	0.351363	-0.30154	0.593323	0.364986	-0.275013	0.584929	0.337367	-0.192069	0.543679	0.249858	-0.156864	0.550355	0.160161	-0.145683	0.523757	0.069217	-0.206997	0.535336	0.352425	-0.187412	0.462669	0.337496	-0.166934	0.389924	0.323455	-0.147714	0.338731	0.317436	-0.131455	0.286433	0.31566	-0.116992	0.233477	0.31678	-0.123352	0.21831	0.349948	-0.294917	0.534079	0.262438	-0.286804
24.64	-0.375202	0.556661	0.331269	-0.334279	0.564457	0.349072	-0.333417	0.619406	0.349926	-0.304598	0.596164	0.362695	-0.278657	0.585766	0.334784	-0.196877	0.536611	0.247683	-0.164689	0.52849	0.157031	-0.145166	0.515205	0.06429	-0.203883	0.533239	0.350886	-0.18533	0.460437	0.334961	-0.167213	0.386868	0.319734	-0.147836	0.335203	0.315344	-0.12989	0.283391	0.313132	-0.113553	0.230815	0.313025	-0.120735	0.211546	0.343782	-0.299378	0.532889	0.262676	-0.289952
24.672	-0.376631	0.553491	0.342734	-0.334975	0.562241	0.358269	-0.330143	0.615418	0.345733	-0.302966	0.593823	0.363882	-0.277205	0.584778	0.335554	-0.195956	0.541574	0.246294	-0.164173	0.54202	0.155273	-0.145572	0.521045	0.064211	-0.203516	0.53938	0.349561	-0.188417	0.465935	0.333363	-0.173378	0.392095	0.3176	-0.154437	0.340311	0.314858	-0.136266	0.288617	0.312656	-0.118656	0.236564	0.310734	-0.105733	0.21972	0.340789	-0.298623	0.534915	0.261035	-0.288016
24.74	-0.379255	0.555943	0.331339	-0.338777	0.564569	0.349753	-0.334354	0.618306	0.340097	-0.307903	0.596247	0.358756	-0.280594	0.58767	0.331739	-0.194104	0.544793	0.246691	-0.157775	0.553938	0.157649	-0.141953	0.527905	0.066787	-0.207713	0.539311	0.349304	-0.191851	0.465788	0.334021	-0.176024	0.391809	0.318927	-0.157971	0.33973	0.315908	-0.140818	0.287622	0.315233	-0.125018	0.234896	0.316768	-0.119767	0.213273	0.346389	-0.297283	0.535745	0.25504	-0.290466
24.772	-0.37972	0.55553	0.335741	-0.337635	0.562859	0.350806	-0.333521	0.617138	0.34383	-0.305706	0.593917	0.358657	-0.278873	0.584485	0.331377	-0.194318	0.539972	0.245084	-0.155733	0.548645	0.156692	-0.141427	0.525532	0.06445	-0.208354	0.536469	0.347699	-0.193153	0.463103	0.331184	-0.177955	0.389386	0.314846	-0.15922	0.337715	0.312515	-0.142522	0.285503	0.313435	-0.127	0.232831	0.316369	-0.120274	0.218968	0.349993	-0.297607	0.535649	0.253098	-0.291312
24.84	-0.38067	0.564119	0.337528	-0.337008	0.571172	0.347267	-0.334314	0.626015	0.344577	-0.304382	0.602354	0.353217	-0.278423	0.58977	0.325926	-0.196625	0.5352	0.240792	-0.156006	0.545021	0.153206	-0.139083	0.523552	0.060762	-0.208155	0.542094	0.343099	-0.191477	0.468289	0.330463	-0.17488	0.393988	0.31812	-0.157284	0.341424	0.317176	-0.140733	0.289075	0.317747	-0.124913	0.23619	0.319251	-0.109309	0.209229	0.339269	-0.299474	0.534429	0.25089	-0.292387
24.908	-0.381702	0.560658	0.337218	-0.337755	0.568169	0.345152	-0.33624	0.6232	0.345031	-0.305484	0.59981	0.351053	-0.279998	0.587499	0.323282	-0.199472	0.534436	0.236713	-0.159464	0.537253	0.148305	-0.139696	0.516157	0.056269	-0.209193	0.544499	0.339125	-0.192123	0.470354	0.32953	-0.174186	0.396207	0.319306	-0.157878	0.34364	0.317026	-0.142374	0.291062	0.316778	-0.127256	0.238214	0.317683	-0.110229	0.22039	0.345193	-0.301991	0.5298	0.249223	-0.29368
24.94	-0.383757	0.56015	0.338227	-0.339562	0.56549	0.346546	-0.335196	0.620248	0.345033	-0.305837	0.595372	0.35209	-0.280062	0.584358	0.32416	-0.198661	0.534529	0.236965	-0.155906	0.541271	0.15035	-0.13808	0.51727	0.058974	-0.209822	0.540562	0.339658	-0.191798	0.466726	0.329523	-0.173708	0.392522	0.319356	-0.157534	0.339839	0.31685	-0.141729	0.287341	0.316012	-0.126679	0.234437	0.31661	-0.11494	0.215755	0.346277	-0.301325	0.526447	0.248402	-0.294005
24.976	-0.383699	0.558421	0.336508	-0.339608	0.562321	0.346063	-0.333117	0.616722	0.343137	-0.30494	0.590966	0.351698	-0.277857	0.582774	0.323829	-0.19151	0.541569	0.235314	-0.151036	0.543237	0.147059	-0.138045	0.515911	0.0553	-0.208423	0.539977	0.3372	-0.191342	0.466132	0.326054	-0.173384	0.392226	0.314305	-0.156134	0.340032	0.31288	-0.140671	0.287441	0.313412	-0.126798	0.234314	0.315273	-0.104766	0.209973	0.332024	-0.294205	0.528803	0.240157	-0.288827
25.008	-0.382382	0.564582	0.327977	-0.340254	0.568954	0.344017	-0.334844	0.62349	0.343313	-0.307844	0.597911	0.355567	-0.281421	0.586795	0.328639	-0.199183	0.535095	0.244192	-0.159249	0.54459	0.157008	-0.14159	0.520664	0.066127	-0.216704	0.538452	0.346167	-0.194183	0.466447	0.332174	-0.172848	0.39359	0.318719	-0.15453	0.341671	0.315774	-0.139195	0.288982	0.315941	-0.12656	0.235449	0.3185	-0.106985	0.215583	0.342765	-0.302729	0.526136	0.24947	-0.294855
25.044	-0.382512	0.564427	0.328733	-0.341176	0.570208	0.346307	-0.336062	0.624595	0.342141	-0.309526	0.600098	0.357266	-0.282642	0.588822	0.330811	-0.199686	0.53588	0.246684	-0.154248	0.5406	0.161992	-0.139985	0.51996	0.069835	-0.22544	0.53915	0.346926	-0.202212	0.467276	0.333189	-0.179216	0.394939	0.319735	-0.160106	0.343132	0.318245	-0.143187	0.290919	0.318278	-0.127993	0.23797	0.319454	-0.122352	0.217795	0.349904	-0.303468	0.529241	0.243286	-0.295473
25.076	-0.380199	0.563529	0.331042	-0.338039	0.56957	0.346417	-0.333755	0.624258	0.343487	-0.305943	0.599902	0.356258	-0.279166	0.589448	0.328965	-0.195024	0.541442	0.242029	-0.149567	0.541046	0.156306	-0.136119	0.518019	0.063538	-0.218981	0.547135	0.342483	-0.199164	0.473569	0.334196	-0.177302	0.400446	0.32547	-0.161327	0.348197	0.319574	-0.14517	0.29628	0.3129	-0.129106	0.244311	0.305757	-0.127778	0.213952	0.326323	-0.29846	0.534509	0.240389	-0.292744
25.112	-0.37726	0.559572	0.340193	-0.334314	0.570112	0.349884	-0.336447	0.62496	0.346955	-0.304764	0.603714	0.355618	-0.278562	0.590866	0.328808	-0.197332	0.535195	0.243427	-0.148858	0.537424	0.160079	-0.134943	0.5184	0.067324	-0.222814	0.548173	0.342389	-0.200661	0.475595	0.331518	-0.178002	0.402867	0.320805	-0.160859	0.350802	0.315794	-0.143898	0.298861	0.311455	-0.127179	0.246711	0.307475	-0.119142	0.212404	0.318262	-0.300806	0.531611	0.2397	-0.294255
25.144	-0.375626	0.558126	0.342434	-0.332508	0.569962	0.349566	-0.336824	0.624902	0.350127	-0.303767	0.604636	0.355217	-0.278537	0.59025	0.328373	-0.20068	0.530228	0.243983	-0.154585	0.534192	0.159289	-0.138566	0.515347	0.066686	-0.219731	0.547746	0.343744	-0.19705	0.475542	0.331787	-0.175309	0.402816	0.32023	-0.158203	0.350759	0.317159	-0.142573	0.298304	0.314604	-0.127857	0.245514	0.312202	-0.116358	0.2114	0.319815	-0.304242	0.528688	0.246727	-0.295766
25.176	-0.377081	0.552964	0.350626	-0.334455	0.567089	0.356265	-0.340296	0.62086	0.346371	-0.306938	0.602748	0.35588	-0.280929	0.588074	0.330148	-0.202204	0.526895	0.248289	-0.15358	0.530608	0.165442	-0.139703	0.515113	0.072473	-0.227655	0.537419	0.348006	-0.20407	0.467126	0.328336	-0.180458	0.396853	0.308714	-0.159577	0.346386	0.308622	-0.139776	0.295392	0.308854	-0.121018	0.24413	0.309306	-0.11672	0.210372	0.322979	-0.305294	0.533901	0.243763	-0.296848
25.212	-0.374289	0.550228	0.358277	-0.332598	0.566955	0.363761	-0.339063	0.616815	0.341888	-0.306162	0.602536	0.35765	-0.279715	0.589461	0.331799	-0.200219	0.531956	0.248703	-0.15313	0.538251	0.165313	-0.137898	0.518737	0.07351	-0.227534	0.537727	0.34875	-0.204523	0.466662	0.33141	-0.180207	0.395939	0.313917	-0.159802	0.344943	0.313052	-0.139757	0.293946	0.312615	-0.120012	0.242761	0.312508	-0.11101	0.208883	0.323773	-0.303785	0.533664	0.243469	-0.295675
25.244	-0.376938	0.550758	0.357293	-0.335342	0.566204	0.366195	-0.339003	0.616618	0.345206	-0.307726	0.601074	0.362953	-0.280977	0.589188	0.336872	-0.199865	0.53539	0.252718	-0.153003	0.542596	0.169329	-0.137814	0.523349	0.077541	-0.228118	0.537778	0.352586	-0.2052	0.467397	0.332624	-0.181442	0.397279	0.312523	-0.161102	0.346587	0.312706	-0.142832	0.29501	0.313595	-0.125175	0.243317	0.314757	-0.1163	0.208873	0.323739	-0.303586	0.534307	0.246737	-0.295533
25.276	-0.391886	0.553258	0.350171	-0.347148	0.557252	0.355904	-0.341302	0.611715	0.352355	-0.312506	0.585982	0.358594	-0.285132	0.579263	0.331071	-0.19952	0.54355	0.241778	-0.154893	0.547207	0.156043	-0.136795	0.521275	0.065357	-0.223418	0.539428	0.342715	-0.203097	0.46692	0.328364	-0.181266	0.394749	0.31378	-0.163757	0.342793	0.312342	-0.14645	0.29084	0.311567	-0.129426	0.238764	0.311259	-0.124297	0.205236	0.325605	-0.302913	0.533588	0.240014	-0.29581
25.34	-0.389928	0.561349	0.340533	-0.34575	0.561047	0.350488	-0.336157	0.614945	0.354525	-0.309973	0.586397	0.359917	-0.283694	0.579344	0.331711	-0.202727	0.541914	0.239632	-0.157385	0.538788	0.154822	-0.136237	0.51672	0.06437	-0.22699	0.539847	0.340618	-0.20315	0.468665	0.325043	-0.178875	0.397465	0.309569	-0.159883	0.345951	0.310882	-0.142943	0.293869	0.312264	-0.127327	0.241348	0.313644	-0.12618	0.204532	0.313542	-0.30657	0.532776	0.238064	-0.299361
25.376	-0.390546	0.570838	0.343243	-0.346962	0.564341	0.353727	-0.330791	0.616168	0.361626	-0.308471	0.584286	0.365373	-0.282629	0.578298	0.336494	-0.202797	0.544428	0.241878	-0.158364	0.548398	0.15647	-0.137905	0.521172	0.067096	-0.2265	0.539415	0.342812	-0.203512	0.468605	0.324016	-0.179935	0.397659	0.305266	-0.161895	0.345477	0.308266	-0.145535	0.293199	0.311898	-0.129583	0.240512	0.315741	-0.126968	0.204085	0.321683	-0.306551	0.534374	0.240504	-0.298595
25.44	-0.386791	0.577618	0.358517	-0.342465	0.569317	0.362712	-0.322477	0.62032	0.362273	-0.301395	0.587582	0.365771	-0.276548	0.580049	0.336077	-0.199981	0.541066	0.239833	-0.159928	0.552037	0.152638	-0.133408	0.52424	0.065262	-0.215653	0.534433	0.342036	-0.197457	0.462913	0.321008	-0.177714	0.391697	0.300037	-0.161752	0.339525	0.305776	-0.145474	0.287558	0.311347	-0.129378	0.235564	0.316859	-0.130824	0.198952	0.319265	-0.303428	0.535666	0.246092	-0.297291
25.472	-0.382275	0.578034	0.345115	-0.340695	0.565621	0.358164	-0.316212	0.614532	0.362948	-0.29938	0.579993	0.370197	-0.276793	0.574951	0.338239	-0.206502	0.544949	0.234364	-0.159268	0.551619	0.150158	-0.130018	0.521879	0.063905	-0.210995	0.529969	0.336764	-0.192331	0.457782	0.319002	-0.172273	0.38591	0.30133	-0.156702	0.333565	0.306397	-0.141519	0.281184	0.311231	-0.126863	0.228654	0.315931	-0.128839	0.192199	0.320106	-0.308468	0.538668	0.252245	-0.300424
25.54	-0.375137	0.574982	0.355936	-0.332499	0.567145	0.369153	-0.310893	0.617338	0.364683	-0.291875	0.585427	0.377008	-0.272553	0.578411	0.343502	-0.21342	0.542723	0.235445	-0.1624	0.54563	0.154135	-0.139642	0.519989	0.06562	-0.209193	0.53172	0.338603	-0.190172	0.459896	0.319845	-0.170824	0.388081	0.301186	-0.156238	0.335392	0.305909	-0.142663	0.282556	0.310843	-0.129849	0.229482	0.315882	-0.131775	0.194059	0.325671	-0.313543	0.537047	0.261255	-0.302556
25.572	-0.369525	0.573942	0.365543	-0.325932	0.565327	0.37442	-0.304283	0.615102	0.36804	-0.284701	0.582766	0.378175	-0.265779	0.577761	0.344064	-0.208706	0.546852	0.23283	-0.162189	0.53766	0.148973	-0.138514	0.512882	0.059841	-0.208134	0.534631	0.335896	-0.190712	0.461544	0.320369	-0.171105	0.388631	0.304956	-0.156332	0.335334	0.309444	-0.143354	0.282263	0.314356	-0.131446	0.228615	0.319597	-0.132643	0.192545	0.327867	-0.309781	0.540147	0.254993	-0.300335
25.64	-0.359697	0.582304	0.375852	-0.316459	0.570141	0.381789	-0.290889	0.616929	0.369786	-0.273469	0.583654	0.380789	-0.257691	0.57722	0.34531	-0.209439	0.543203	0.23105	-0.158226	0.54315	0.149449	-0.137121	0.516122	0.060315	-0.192788	0.532526	0.332918	-0.181144	0.457917	0.32004	-0.166886	0.383543	0.307171	-0.155152	0.329796	0.309749	-0.142462	0.276565	0.312176	-0.129517	0.223287	0.314562	-0.131067	0.189184	0.328339	-0.305723	0.537463	0.268531	-0.294866
25.672	-0.348294	0.594844	0.382512	-0.307511	0.576039	0.388543	-0.274814	0.619389	0.381611	-0.262739	0.583135	0.389925	-0.249309	0.578807	0.352954	-0.207495	0.550372	0.233676	-0.160932	0.551329	0.149055	-0.138673	0.519367	0.061621	-0.182146	0.533681	0.332381	-0.171466	0.459082	0.318594	-0.159534	0.384419	0.304516	-0.149449	0.330239	0.306411	-0.138622	0.276574	0.308238	-0.1274	0.222857	0.309969	-0.130779	0.190832	0.327791	-0.300466	0.536079	0.277921	-0.292836
25.708	-0.342011	0.592316	0.391299	-0.299886	0.576502	0.396691	-0.270832	0.622295	0.390898	-0.25603	0.586831	0.398344	-0.244468	0.582483	0.360946	-0.210133	0.55103	0.240153	-0.171157	0.546259	0.152224	-0.145871	0.517955	0.064855	-0.181248	0.532756	0.338175	-0.17007	0.458277	0.323784	-0.157631	0.383356	0.30899	-0.147349	0.328609	0.310041	-0.137675	0.274699	0.312668	-0.129029	0.220202	0.316433	-0.134486	0.189063	0.335983	-0.300995	0.535486	0.287646	-0.292434
25.74	-0.330084	0.588894	0.398897	-0.286847	0.575412	0.399381	-0.260871	0.623274	0.394378	-0.243465	0.588423	0.397791	-0.233467	0.584206	0.359782	-0.20276	0.554261	0.23738	-0.160587	0.555374	0.150568	-0.14006	0.522158	0.063335	-0.167149	0.537082	0.333108	-0.159493	0.461644	0.321982	-0.150871	0.385648	0.310515	-0.143335	0.330257	0.311477	-0.135531	0.276049	0.313697	-0.12813	0.221264	0.31685	-0.133795	0.191219	0.338076	-0.290043	0.537496	0.290719	-0.287971
25.776	-0.319696	0.57767	0.410702	-0.275863	0.567106	0.406736	-0.253977	0.616352	0.396602	-0.233874	0.582948	0.399403	-0.226952	0.576665	0.360891	-0.205804	0.542641	0.237419	-0.160878	0.546981	0.15159	-0.14014	0.519129	0.061722	-0.163277	0.535363	0.331458	-0.158253	0.460196	0.317626	-0.150842	0.384985	0.303309	-0.142687	0.330362	0.304964	-0.133364	0.276405	0.306618	-0.123729	0.222304	0.30831	-0.127828	0.193124	0.330467	-0.288908	0.533611	0.298008	-0.28767
25.808	-0.316064	0.580593	0.42208	-0.273593	0.568331	0.412395	-0.249963	0.617187	0.40354	-0.231581	0.582792	0.401372	-0.224861	0.575491	0.362824	-0.203521	0.538889	0.239827	-0.166102	0.547177	0.15059	-0.144331	0.518791	0.06099	-0.155935	0.533769	0.331158	-0.151013	0.457973	0.321363	-0.145518	0.381879	0.311105	-0.139669	0.326885	0.311507	-0.134055	0.272436	0.313678	-0.12935	0.217639	0.317223	-0.135728	0.187356	0.33769	-0.283387	0.532404	0.304885	-0.283419
25.844	-0.30219	0.590382	0.424316	-0.259659	0.576768	0.417052	-0.235473	0.624015	0.403387	-0.217401	0.589431	0.405616	-0.214812	0.579836	0.367185	-0.20643	0.534523	0.245722	-0.175407	0.549509	0.15473	-0.14903	0.523876	0.06542	-0.149915	0.533279	0.332226	-0.146598	0.457604	0.32107	-0.143806	0.381454	0.309674	-0.139464	0.326199	0.311786	-0.134824	0.271711	0.314907	-0.130018	0.216912	0.31872	-0.132785	0.19256	0.346509	-0.279327	0.527645	0.318692	-0.278731
25.876	-0.290017	0.585917	0.434286	-0.2495	0.574375	0.417801	-0.228581	0.623659	0.405212	-0.210227	0.589583	0.400094	-0.207663	0.577765	0.362202	-0.199133	0.527787	0.242602	-0.168168	0.542325	0.151329	-0.146239	0.518837	0.05978	-0.144844	0.536593	0.32996	-0.142552	0.460306	0.324117	-0.140669	0.383745	0.318099	-0.138216	0.328461	0.316389	-0.135811	0.273756	0.315844	-0.133798	0.218703	0.316126	-0.13519	0.189995	0.339628	-0.273616	0.524945	0.314085	-0.274561
25.912	-0.274788	0.57951	0.436685	-0.233563	0.573417	0.419193	-0.220975	0.62455	0.404571	-0.197967	0.593325	0.400127	-0.198184	0.580126	0.362918	-0.2001	0.523727	0.247057	-0.167308	0.541955	0.157801	-0.147132	0.521425	0.066204	-0.143254	0.532161	0.333432	-0.138756	0.455847	0.327712	-0.134444	0.379004	0.32133	-0.130828	0.323163	0.31956	-0.129032	0.268412	0.320182	-0.129369	0.213049	0.322506	-0.134517	0.180856	0.340851	-0.272434	0.522802	0.320866	-0.271133
25.944	-0.264145	0.574774	0.435495	-0.222915	0.57273	0.417123	-0.217241	0.623891	0.398887	-0.190547	0.595549	0.395728	-0.192493	0.581976	0.358721	-0.199372	0.52429	0.243925	-0.167245	0.540369	0.154457	-0.149948	0.52183	0.062578	-0.138167	0.532795	0.326132	-0.134427	0.456608	0.318224	-0.132555	0.379814	0.310752	-0.129467	0.324333	0.316828	-0.128678	0.27002	0.324417	-0.129469	0.215191	0.33298	-0.138894	0.186003	0.354186	-0.267831	0.524262	0.322226	-0.266801
25.976	-0.26034	0.574843	0.433446	-0.218289	0.573001	0.416999	-0.210555	0.625219	0.402653	-0.184366	0.59651	0.398812	-0.186954	0.583156	0.36171	-0.195939	0.526888	0.245994	-0.16862	0.544125	0.154536	-0.151421	0.522285	0.062484	-0.133318	0.533355	0.328145	-0.133062	0.457642	0.316669	-0.134134	0.38148	0.305061	-0.132505	0.326917	0.315692	-0.131813	0.273336	0.327497	-0.13159	0.219343	0.340029	-0.134894	0.191682	0.36463	-0.263217	0.529583	0.324595	-0.263608
26.044	-0.253559	0.575229	0.438717	-0.213152	0.57328	0.418572	-0.204501	0.626335	0.407476	-0.179922	0.597201	0.39918	-0.18364	0.584331	0.361941	-0.195552	0.531016	0.24481	-0.173209	0.548593	0.152046	-0.156889	0.524497	0.060456	-0.129737	0.538841	0.324281	-0.131137	0.463022	0.314364	-0.132865	0.386927	0.304472	-0.131412	0.332773	0.314971	-0.129552	0.279094	0.325817	-0.127341	0.225212	0.336973	-0.129147	0.196299	0.359929	-0.259658	0.53411	0.325269	-0.259721
26.076	-0.244738	0.577645	0.444727	-0.20681	0.575887	0.420208	-0.197535	0.629288	0.411379	-0.175001	0.600107	0.398678	-0.179934	0.585406	0.362216	-0.195814	0.525523	0.248933	-0.176704	0.540613	0.155009	-0.16078	0.518641	0.062528	-0.126637	0.535661	0.324702	-0.1283	0.459831	0.313676	-0.130226	0.383684	0.30273	-0.128739	0.32929	0.31444	-0.127182	0.275873	0.326918	-0.125685	0.221997	0.339959	-0.121709	0.19002	0.358514	-0.256125	0.532481	0.33261	-0.255999
26.14	-0.236116	0.569055	0.447117	-0.199663	0.571453	0.420446	-0.195233	0.625831	0.413381	-0.171234	0.599177	0.398046	-0.176016	0.585927	0.360888	-0.191197	0.531562	0.244415	-0.174575	0.546074	0.149734	-0.162183	0.518099	0.058641	-0.120194	0.537839	0.319287	-0.124537	0.46162	0.313562	-0.129637	0.38527	0.307847	-0.13107	0.330738	0.315544	-0.130583	0.276548	0.32354	-0.128429	0.222191	0.331772	-0.120305	0.194393	0.354733	-0.249835	0.536329	0.328923	-0.252072
26.176	-0.233395	0.566842	0.446446	-0.197403	0.570742	0.419383	-0.194998	0.625301	0.412758	-0.170215	0.599646	0.397018	-0.176695	0.585916	0.360386	-0.196657	0.529817	0.245675	-0.181213	0.543246	0.150822	-0.163994	0.517392	0.059809	-0.121407	0.537703	0.316299	-0.126103	0.461487	0.310901	-0.131644	0.385194	0.305643	-0.133493	0.33119	0.314418	-0.133441	0.277219	0.32369	-0.132444	0.223243	0.333303	-0.123425	0.195887	0.356202	-0.25028	0.535278	0.333449	-0.252617
26.24	-0.23062	0.576007	0.445913	-0.195031	0.575512	0.418035	-0.188681	0.629134	0.407849	-0.166193	0.600767	0.393328	-0.173131	0.587523	0.356543	-0.194457	0.532156	0.241519	-0.181001	0.545739	0.146592	-0.165632	0.518785	0.056255	-0.117051	0.536385	0.308962	-0.120411	0.459935	0.306505	-0.121777	0.383085	0.304028	-0.120951	0.327858	0.307596	-0.117791	0.273317	0.311444	-0.113152	0.218594	0.315597	-0.093966	0.199225	0.340639	-0.24507	0.537942	0.331203	-0.252601
26.272	-0.231749	0.572603	0.444028	-0.194355	0.573553	0.418664	-0.188649	0.627618	0.410264	-0.164594	0.600103	0.396676	-0.171783	0.584588	0.360907	-0.193805	0.523069	0.249457	-0.18777	0.539965	0.153858	-0.173148	0.517442	0.061418	-0.119427	0.53895	0.31922	-0.11761	0.462708	0.311842	-0.114607	0.386289	0.304012	-0.110916	0.331152	0.304376	-0.107322	0.276527	0.30578	-0.104458	0.221622	0.308002	-0.092813	0.202643	0.337509	-0.248058	0.532029	0.336813	-0.252042
26.34	-0.226647	0.572035	0.448011	-0.193451	0.573675	0.417355	-0.187669	0.627957	0.41083	-0.166635	0.600785	0.392383	-0.173751	0.586068	0.356175	-0.194962	0.526037	0.243495	-0.1858	0.540726	0.14802	-0.172323	0.516205	0.056122	-0.117769	0.540097	0.309811	-0.11266	0.463766	0.305398	-0.106639	0.387203	0.301006	-0.10135	0.332194	0.302375	-0.098655	0.277532	0.304236	-0.098257	0.222607	0.306561	-0.09785	0.204271	0.338561	-0.24511	0.5297	0.333811	-0.25042
26.372	-0.219247	0.565655	0.440151	-0.186231	0.574017	0.410488	-0.184765	0.629034	0.412103	-0.161788	0.606353	0.390336	-0.170368	0.58985	0.355442	-0.197829	0.525091	0.247735	-0.188053	0.538037	0.152091	-0.178571	0.513854	0.059626	-0.125447	0.545531	0.317966	-0.119137	0.469602	0.309615	-0.111858	0.393416	0.300813	-0.104512	0.338475	0.303964	-0.100535	0.284092	0.309459	-0.099803	0.229224	0.316824	-0.114159	0.212371	0.346759	-0.253863	0.5334	0.334626	-0.256146
26.44	-0.195594	0.564481	0.445363	-0.171696	0.575877	0.408718	-0.183151	0.629564	0.405183	-0.159936	0.609776	0.38094	-0.168074	0.592513	0.346213	-0.192477	0.525985	0.238479	-0.179501	0.532494	0.14248	-0.173141	0.507577	0.049585	-0.118531	0.553139	0.304834	-0.110822	0.477104	0.299161	-0.104461	0.400708	0.293821	-0.098427	0.34593	0.299538	-0.093727	0.29169	0.305734	-0.09027	0.237057	0.312378	-0.101251	0.208373	0.333112	-0.244568	0.530317	0.327652	-0.251092
26.472	-0.179668	0.564828	0.442931	-0.158952	0.576092	0.404355	-0.177868	0.62703	0.397058	-0.153026	0.608489	0.373463	-0.162647	0.593333	0.338189	-0.192544	0.531581	0.229247	-0.182674	0.542557	0.133674	-0.17021	0.512789	0.043999	-0.114084	0.545581	0.294254	-0.109224	0.469512	0.286569	-0.104787	0.392942	0.278902	-0.098339	0.339558	0.293317	-0.092781	0.287254	0.309326	-0.088293	0.234414	0.326627	-0.104006	0.20723	0.346639	-0.24096	0.533617	0.320474	-0.249455
26.508	-0.167825	0.563673	0.438359	-0.151815	0.572967	0.397073	-0.172114	0.623302	0.389122	-0.149954	0.603647	0.363766	-0.160004	0.590434	0.327681	-0.191449	0.534755	0.215215	-0.174698	0.53545	0.119674	-0.167969	0.497438	0.031933	-0.11103	0.544232	0.279026	-0.107941	0.46784	0.274857	-0.105426	0.39103	0.270849	-0.100935	0.33938	0.290653	-0.096298	0.288608	0.311246	-0.09221	0.237478	0.332611	-0.112367	0.21637	0.355442	-0.239377	0.533489	0.307017	-0.250467
26.54	-0.17347	0.572673	0.42827	-0.154196	0.577477	0.387649	-0.164472	0.630359	0.377975	-0.145304	0.606123	0.354338	-0.157441	0.591265	0.319912	-0.197861	0.530691	0.214833	-0.182021	0.533999	0.11952	-0.170889	0.495468	0.033361	-0.121189	0.54469	0.28329	-0.117925	0.468283	0.282273	-0.112975	0.391555	0.280666	-0.105806	0.339729	0.298818	-0.100657	0.288325	0.317523	-0.097899	0.236485	0.336778	-0.115208	0.20852	0.353992	-0.249111	0.535152	0.304425	-0.256165
26.576	-0.168648	0.588601	0.422862	-0.150862	0.580984	0.381976	-0.1474	0.632002	0.362673	-0.136597	0.599763	0.343675	-0.150304	0.584602	0.309694	-0.197317	0.523832	0.206089	-0.182808	0.524969	0.109999	-0.172259	0.486341	0.02213	-0.121653	0.544974	0.2741	-0.12013	0.468561	0.270184	-0.117282	0.392253	0.265539	-0.108678	0.344152	0.290019	-0.102792	0.295639	0.314621	-0.098495	0.247053	0.339157	-0.119028	0.220298	0.353904	-0.249185	0.530389	0.294728	-0.256659
26.608	-0.117913	0.587064	0.401246	-0.139135	0.580804	0.361772	-0.152795	0.632452	0.348779	-0.160967	0.600984	0.327249	-0.169004	0.589204	0.29015	-0.19416	0.54005	0.172792	-0.175126	0.525052	0.078054	-0.17571	0.474506	-0.005601	-0.115655	0.547413	0.240125	-0.114069	0.471989	0.253567	-0.113628	0.396515	0.267002	-0.110952	0.344631	0.285321	-0.108428	0.29314	0.304188	-0.106016	0.241364	0.323544	-0.098966	0.211324	0.344019	-0.243196	0.539935	0.264166	-0.255071
26.644	-0.082309	0.586227	0.363182	-0.126741	0.589129	0.355109	-0.13104	0.640895	0.337601	-0.160881	0.615861	0.341167	-0.168666	0.603002	0.304389	-0.193517	0.548688	0.189391	-0.176416	0.541421	0.093867	-0.168339	0.493104	0.010944	-0.118984	0.559514	0.260219	-0.117726	0.483109	0.267177	-0.117827	0.406637	0.274345	-0.114271	0.353015	0.287094	-0.109274	0.300057	0.300479	-0.106043	0.246781	0.315312	-0.113298	0.221614	0.341567	-0.246424	0.540838	0.277832	-0.26186
26.676	-0.078469	0.579804	0.343623	-0.123179	0.583891	0.337939	-0.127768	0.63776	0.328391	-0.157603	0.612522	0.32966	-0.165133	0.600513	0.29265	-0.189681	0.549116	0.176472	-0.180607	0.535403	0.080876	-0.169868	0.48382	0.000761	-0.112861	0.553858	0.245854	-0.112548	0.477336	0.248784	-0.114296	0.40051	0.252086	-0.112257	0.350173	0.275725	-0.111183	0.300636	0.299912	-0.111425	0.250598	0.3248	-0.117157	0.222509	0.348572	-0.2411	0.545357	0.265788	-0.25694
26.712	-0.064263	0.584393	0.327762	-0.109304	0.586607	0.323907	-0.115994	0.638819	0.308733	-0.144904	0.613058	0.314346	-0.153756	0.60215	0.277426	-0.182709	0.55403	0.161388	-0.175764	0.537192	0.066602	-0.163938	0.483437	-0.01029	-0.101978	0.550002	0.226468	-0.10609	0.473943	0.234376	-0.110978	0.397532	0.242414	-0.111988	0.347342	0.26625	-0.111864	0.298113	0.291148	-0.11084	0.248317	0.317082	-0.11083	0.220149	0.341515	-0.229312	0.555181	0.253443	-0.249064
26.744	-0.039195	0.579267	0.308191	-0.084062	0.585299	0.307705	-0.087659	0.639047	0.296866	-0.11823	0.615279	0.302388	-0.132784	0.60193	0.267881	-0.179792	0.546083	0.161164	-0.17334	0.534233	0.065064	-0.16607	0.483442	-0.015783	-0.092188	0.546786	0.216629	-0.096601	0.470847	0.225836	-0.102896	0.394603	0.235139	-0.105321	0.344582	0.259656	-0.107333	0.295465	0.284798	-0.108772	0.245725	0.310712	-0.114932	0.227245	0.342434	-0.215864	0.553335	0.257548	-0.237123
26.776	-0.028136	0.582369	0.279738	-0.072053	0.589015	0.28872	-0.077441	0.642206	0.276572	-0.106148	0.619128	0.289945	-0.121717	0.607738	0.255663	-0.173078	0.558416	0.149545	-0.167525	0.545633	0.054297	-0.164618	0.493136	-0.023482	-0.084869	0.552031	0.205293	-0.088658	0.476313	0.216874	-0.093587	0.399905	0.228835	-0.096146	0.349376	0.254413	-0.100363	0.300397	0.280495	-0.105823	0.250394	0.307668	-0.109957	0.231574	0.339971	-0.207579	0.56497	0.246219	-0.224922
26.812	-0.012388	0.586304	0.250262	-0.054055	0.587355	0.268183	-0.069285	0.638629	0.256801	-0.091132	0.612464	0.276184	-0.10599	0.604637	0.240563	-0.155422	0.564602	0.128925	-0.158947	0.544732	0.034716	-0.164498	0.485691	-0.03857	-0.067513	0.545607	0.182722	-0.074513	0.470875	0.198578	-0.082682	0.395517	0.214736	-0.087665	0.348134	0.244654	-0.093652	0.301925	0.274975	-0.100756	0.255012	0.306253	-0.113026	0.233779	0.334614	-0.188648	0.562796	0.22668	-0.210489
26.844	0.009725	0.581634	0.225535	-0.031059	0.580242	0.245376	-0.049361	0.630955	0.236082	-0.06895	0.603353	0.255934	-0.088301	0.596275	0.222715	-0.151958	0.559464	0.119505	-0.159816	0.54094	0.025573	-0.167048	0.48133	-0.046094	-0.060799	0.537554	0.167889	-0.067848	0.463109	0.185356	-0.076156	0.388043	0.20317	-0.081712	0.343959	0.237642	-0.088373	0.301097	0.272493	-0.09604	0.257616	0.308253	-0.111813	0.238775	0.33651	-0.17757	0.5619	0.219793	-0.205363
26.876	0.033745	0.577873	0.200712	-0.002817	0.578127	0.227614	-0.026225	0.625433	0.213919	-0.040059	0.600768	0.241117	-0.060854	0.593902	0.208757	-0.130931	0.557187	0.109689	-0.153676	0.5387	0.017922	-0.171105	0.47926	-0.053775	-0.041101	0.528015	0.159141	-0.06358	0.455047	0.169363	-0.087906	0.381703	0.17975	-0.095962	0.340375	0.217897	-0.102111	0.30007	0.256229	-0.107089	0.258497	0.295589	-0.106232	0.234744	0.324842	-0.156576	0.560099	0.209503	-0.18017
26.908	0.05176	0.56803	0.183901	0.009282	0.55705	0.195296	-0.012902	0.606763	0.204396	-0.032021	0.572888	0.208302	-0.053084	0.569741	0.174951	-0.125773	0.547618	0.070971	-0.165801	0.518169	-0.01275	-0.183403	0.454475	-0.083795	-0.040415	0.513331	0.122738	-0.062266	0.441043	0.137078	-0.084819	0.368446	0.150712	-0.096059	0.32886	0.187343	-0.107555	0.29044	0.224882	-0.119304	0.252377	0.263017	-0.112925	0.231185	0.292437	-0.152233	0.558814	0.169874	-0.177131
26.94	0.060501	0.556435	0.168654	0.016709	0.556503	0.180312	0.003711	0.609647	0.174092	-0.021199	0.581963	0.186076	-0.045439	0.575067	0.155421	-0.127441	0.541416	0.061505	-0.16138	0.511866	-0.025058	-0.185209	0.446224	-0.092882	-0.035904	0.518122	0.107069	-0.057054	0.448471	0.132022	-0.078111	0.378449	0.156796	-0.086816	0.337651	0.193072	-0.094416	0.296766	0.229045	-0.101666	0.255628	0.265124	-0.089543	0.238522	0.295475	-0.147116	0.558479	0.161047	-0.169966
26.976	0.068692	0.544581	0.169266	0.027198	0.561033	0.176858	0.032579	0.612417	0.158255	-0.000102	0.597324	0.173576	-0.027181	0.590096	0.145306	-0.115799	0.553002	0.056742	-0.164098	0.525498	-0.023539	-0.192117	0.461645	-0.091852	-0.015503	0.526384	0.069071	-0.026852	0.453885	0.092702	-0.038791	0.38105	0.116163	-0.045056	0.334872	0.14614	-0.051283	0.289344	0.176429	-0.05766	0.243766	0.207271	-0.04298	0.255493	0.238983	-0.104283	0.556198	0.159244	-0.120176
27.008	0.07305	0.532579	0.133474	0.035439	0.556005	0.142802	0.053779	0.607825	0.138666	0.01715	0.597606	0.147853	-0.011237	0.587861	0.122018	-0.104326	0.544759	0.043498	-0.162027	0.515474	-0.029878	-0.198075	0.45066	-0.09383	-0.003631	0.521146	0.061802	-0.015679	0.446532	0.075305	-0.026809	0.371203	0.087798	-0.020947	0.331722	0.125987	-0.01439	0.29279	0.16416	-0.007498	0.253801	0.202379	0.010628	0.253512	0.234435	-0.094221	0.564255	0.144514	-0.110226
27.044	0.068389	0.503382	0.115551	0.042671	0.540575	0.113614	0.079335	0.579926	0.125976	0.041612	0.586267	0.118258	0.007346	0.578691	0.099306	-0.104195	0.543419	0.04208	-0.157745	0.515498	-0.035143	-0.196945	0.44934	-0.096074	-0.001659	0.529337	0.040257	-0.003133	0.453104	0.04754	-0.003329	0.376695	0.053289	0.006421	0.335102	0.085654	0.016334	0.2945	0.119598	0.025853	0.256346	0.15514	0.029336	0.283843	0.179174	-0.078646	0.55621	0.141503	-0.085813
27.076	0.083873	0.506256	0.089096	0.058271	0.543357	0.093485	0.09668	0.581933	0.104992	0.058335	0.588805	0.102352	0.02331	0.582332	0.085149	-0.088967	0.551079	0.029329	-0.158384	0.521603	-0.032375	-0.200534	0.459157	-0.094403	0.013183	0.547589	0.010776	0.010048	0.47108	0.007777	0.006385	0.394148	0.004287	0.03237	0.353191	0.026119	0.057082	0.312084	0.050631	0.08141	0.273682	0.077174	0.096767	0.303189	0.092565	-0.04915	0.537601	0.124419	-0.035958
27.112	0.12365	0.501641	0.068552	0.089904	0.527676	0.083871	0.115661	0.576436	0.089709	0.078038	0.56986	0.097966	0.043153	0.567577	0.079494	-0.069203	0.550455	0.018631	-0.136836	0.528211	-0.047848	-0.195739	0.470265	-0.098721	0.033536	0.548246	0.002806	0.034736	0.471799	-0.003565	0.034316	0.395247	-0.00908	0.069501	0.357584	0.007863	0.105404	0.320735	0.025443	0.141294	0.285553	0.044346	0.151318	0.312605	0.067107	-0.031974	0.533824	0.11409	-0.006912
27.144	0.13724	0.506207	0.061562	0.104207	0.535834	0.070556	0.129136	0.583775	0.059624	0.092215	0.580205	0.071865	0.055873	0.574695	0.056066	-0.061892	0.545947	0.006725	-0.138421	0.52133	-0.049558	-0.196688	0.462018	-0.101969	0.038394	0.529899	-0.013977	0.053596	0.454801	-0.014748	0.068986	0.379219	-0.016537	0.113243	0.346016	-0.013976	0.158291	0.314598	-0.011313	0.203634	0.283656	-0.008547	0.234262	0.301964	0.000982	-0.020471	0.545066	0.100938	0.006989
27.18	0.152015	0.484404	0.068316	0.122782	0.518799	0.065227	0.156303	0.560243	0.051572	0.11769	0.563304	0.056429	0.080037	0.559434	0.043536	-0.042123	0.532678	0.002263	-0.124721	0.517826	-0.048298	-0.186745	0.46391	-0.102095	0.050405	0.499378	-0.038912	0.085981	0.430865	-0.038256	0.122983	0.361554	-0.03999	0.170355	0.330331	-0.03893	0.217485	0.301107	-0.037872	0.265171	0.271525	-0.036417	0.289962	0.298579	-0.03377	0.018662	0.525877	0.084335	0.045739
27.212	0.19491	0.505893	0.03237	0.162669	0.532883	0.049091	0.185124	0.582606	0.040739	0.150321	0.576025	0.057253	0.113835	0.572415	0.042064	-0.004907	0.548699	-0.006788	-0.094968	0.533009	-0.040569	-0.164961	0.486726	-0.09068	0.089035	0.523872	-0.047594	0.113453	0.451486	-0.055394	0.13836	0.378548	-0.065508	0.183262	0.346093	-0.075114	0.229257	0.316735	-0.084837	0.275662	0.287349	-0.094905	0.311381	0.296914	-0.096296	0.055663	0.547231	0.075861	0.074798
27.244	0.216854	0.493947	0.008996	0.180697	0.519168	0.019258	0.19844	0.569664	0.005994	0.16301	0.561563	0.020287	0.124511	0.558938	0.009637	-0.00033	0.538832	-0.024377	-0.093952	0.52441	-0.050637	-0.169665	0.479298	-0.095507	0.08962	0.515386	-0.073591	0.127679	0.448594	-0.080409	0.166351	0.38081	-0.089795	0.209879	0.347006	-0.103645	0.254991	0.316292	-0.115639	0.301544	0.286285	-0.125971	0.338911	0.283547	-0.127787	0.066851	0.532695	0.053222	0.095971
27.28	0.245418	0.481693	-0.001654	0.208862	0.504849	0.011605	0.225254	0.556756	0.002532	0.190409	0.546351	0.016797	0.151996	0.546426	0.006356	0.026871	0.535396	-0.029278	-0.068043	0.529697	-0.052741	-0.14817	0.490332	-0.093325	0.112168	0.522477	-0.087929	0.149946	0.455727	-0.091386	0.186796	0.3881	-0.096664	0.224076	0.35028	-0.111962	0.261163	0.312749	-0.127759	0.298039	0.275087	-0.143933	0.324428	0.299653	-0.151086	0.101546	0.524329	0.041687	0.1218
27.312	0.254381	0.472735	-0.013033	0.218457	0.499331	-0.005792	0.239218	0.5493	-0.016707	0.202325	0.542583	-0.005836	0.16313	0.544995	-0.014023	0.035357	0.542261	-0.041816	-0.059487	0.540142	-0.0654	-0.142685	0.503381	-0.100731	0.116661	0.529694	-0.104054	0.156202	0.464056	-0.103251	0.196305	0.398603	-0.101711	0.237185	0.364521	-0.115215	0.278474	0.331074	-0.128984	0.320036	0.297805	-0.14289	0.348967	0.316999	-0.15522	0.11041	0.522672	0.025606	0.126738
27.344	0.286755	0.482611	-0.042068	0.262673	0.516174	-0.023562	0.283115	0.55991	-0.050311	0.25536	0.561232	-0.022843	0.217352	0.555718	-0.032601	0.093816	0.525561	-0.06205	-0.0033	0.524793	-0.058995	-0.098197	0.517121	-0.075104	0.185281	0.499747	-0.106898	0.221711	0.435844	-0.130916	0.260413	0.371504	-0.153495	0.30263	0.339946	-0.17435	0.347086	0.309201	-0.188191	0.393624	0.277978	-0.197795	0.426382	0.259985	-0.192004	0.157304	0.527724	0.019697	0.157593
27.376	0.303861	0.479146	-0.054599	0.279335	0.512306	-0.035889	0.302708	0.557189	-0.058314	0.272982	0.55785	-0.032985	0.23439	0.551849	-0.040371	0.109538	0.522706	-0.062879	0.01424	0.540983	-0.071261	-0.080701	0.522605	-0.076115	0.200899	0.512023	-0.110753	0.233793	0.447318	-0.135804	0.267193	0.382176	-0.16012	0.308308	0.349923	-0.178218	0.350804	0.316989	-0.190121	0.394178	0.283579	-0.198559	0.420692	0.25817	-0.192818	0.174723	0.52688	0.017077	0.175769
27.408	0.324928	0.480233	-0.087054	0.301802	0.509738	-0.061646	0.321394	0.557968	-0.080409	0.294737	0.554183	-0.05211	0.256931	0.546914	-0.061767	0.134427	0.513218	-0.090318	0.039918	0.534646	-0.079913	-0.056207	0.524043	-0.075603	0.228752	0.492202	-0.13258	0.266134	0.428803	-0.156849	0.304449	0.364251	-0.180473	0.345944	0.327468	-0.192395	0.388349	0.291281	-0.19832	0.431823	0.254675	-0.202529	0.459931	0.229652	-0.203989	0.193581	0.524954	-0.005767	0.189581
27.444	0.366184	0.486475	-0.104444	0.335875	0.511222	-0.081702	0.348642	0.562074	-0.098866	0.320302	0.553345	-0.073453	0.281821	0.546567	-0.080916	0.157692	0.512048	-0.10403	0.066138	0.536103	-0.080532	-0.029938	0.528436	-0.071682	0.24499	0.496139	-0.159406	0.284746	0.432856	-0.178466	0.324515	0.368231	-0.196367	0.359521	0.32558	-0.204679	0.395607	0.283686	-0.209099	0.43224	0.241476	-0.211271	0.46413	0.222135	-0.210106	0.229272	0.51846	-0.030248	0.217754
27.476	0.39012	0.47901	-0.121278	0.36446	0.505606	-0.095162	0.37877	0.555588	-0.113659	0.353038	0.548626	-0.085128	0.314223	0.546149	-0.093213	0.18741	0.5259	-0.118097	0.095753	0.547781	-0.092899	0.001013	0.532151	-0.081726	0.270253	0.496331	-0.174222	0.304177	0.428193	-0.184336	0.338416	0.359862	-0.19548	0.368814	0.314218	-0.20236	0.400172	0.269332	-0.207943	0.432034	0.224531	-0.212851	0.465507	0.209021	-0.210054	0.26296	0.528674	-0.048471	0.250316
27.508	0.417065	0.473209	-0.129912	0.388806	0.497723	-0.104398	0.401666	0.549033	-0.120326	0.374766	0.539982	-0.093491	0.336589	0.537083	-0.104115	0.211815	0.516985	-0.136131	0.11984	0.540166	-0.114389	0.02822	0.5256	-0.088467	0.298505	0.487257	-0.184638	0.323712	0.416225	-0.198637	0.348958	0.34511	-0.213547	0.387554	0.306558	-0.221551	0.426315	0.268731	-0.23098	0.465227	0.230962	-0.241097	0.497945	0.215021	-0.247011	0.281638	0.524818	-0.061328	0.271036
27.544	0.420071	0.465996	-0.162052	0.40607	0.498615	-0.133992	0.423526	0.54361	-0.160628	0.404761	0.543473	-0.126382	0.365355	0.54142	-0.128586	0.236578	0.519934	-0.133178	0.143953	0.546399	-0.119796	0.054491	0.526571	-0.093666	0.318388	0.491571	-0.191406	0.340183	0.419508	-0.206191	0.362062	0.347141	-0.221227	0.396826	0.304867	-0.227845	0.431598	0.262957	-0.234531	0.466354	0.22096	-0.241613	0.503083	0.221438	-0.240101	0.313038	0.510256	-0.062867	0.280521
27.576	0.433629	0.459967	-0.184999	0.424122	0.488197	-0.15093	0.446156	0.535014	-0.169545	0.42806	0.530688	-0.135209	0.388978	0.536769	-0.135372	0.25954	0.541126	-0.137029	0.163763	0.557547	-0.131165	0.074738	0.531635	-0.106752	0.33816	0.516267	-0.201043	0.344923	0.440911	-0.21326	0.3519	0.365033	-0.225905	0.38565	0.321112	-0.233594	0.421185	0.279314	-0.241087	0.457633	0.237755	-0.248649	0.492248	0.224106	-0.2482	0.328114	0.493877	-0.073379	0.298606
27.612	0.467766	0.485225	-0.197801	0.453297	0.507232	-0.160989	0.468781	0.558937	-0.172566	0.450632	0.547786	-0.139825	0.411465	0.543255	-0.143917	0.284565	0.515789	-0.157879	0.193429	0.542865	-0.137896	0.104688	0.528551	-0.105173	0.373933	0.516973	-0.209137	0.365341	0.441884	-0.220373	0.356238	0.36647	-0.22951	0.385688	0.320065	-0.230872	0.416059	0.274369	-0.232696	0.446987	0.228876	-0.23527	0.479091	0.213723	-0.245493	0.352626	0.488386	-0.084085	0.321635
27.644	0.48902	0.479252	-0.199045	0.470615	0.501672	-0.164282	0.491629	0.552327	-0.171569	0.467577	0.542152	-0.142538	0.427976	0.538978	-0.144323	0.299524	0.518068	-0.15191	0.208441	0.549383	-0.136387	0.11526	0.54311	-0.110277	0.381464	0.518074	-0.214796	0.370871	0.443102	-0.225905	0.359848	0.368047	-0.236206	0.392451	0.323851	-0.237	0.425954	0.2804	-0.23864	0.460105	0.237368	-0.241704	0.494837	0.224891	-0.243116	0.376358	0.494721	-0.087011	0.350619
27.676	0.517201	0.474138	-0.200609	0.493755	0.503527	-0.175371	0.518144	0.551391	-0.188699	0.488599	0.547784	-0.163421	0.449048	0.54305	-0.163596	0.321291	0.517829	-0.164571	0.231997	0.542458	-0.133947	0.137839	0.526	-0.116767	0.398513	0.519328	-0.233199	0.379464	0.445246	-0.236142	0.36019	0.371249	-0.238749	0.394556	0.328917	-0.237052	0.428764	0.286319	-0.235998	0.462887	0.243821	-0.23557	0.495507	0.227086	-0.235224	0.404017	0.514092	-0.103112	0.389523
27.712	0.540431	0.477068	-0.210016	0.520058	0.50867	-0.184793	0.537569	0.5551	-0.20925	0.51394	0.553797	-0.178184	0.474302	0.551043	-0.178885	0.345553	0.531973	-0.18053	0.252553	0.533374	-0.152561	0.162186	0.527569	-0.119781	0.430074	0.518407	-0.239055	0.409	0.444899	-0.243884	0.387516	0.37127	-0.248342	0.413394	0.326496	-0.229767	0.440342	0.282764	-0.210335	0.467748	0.239291	-0.190169	0.499571	0.23586	-0.208479	0.418909	0.523208	-0.107714	0.427976
27.744	0.559043	0.483628	-0.210043	0.532935	0.513357	-0.188009	0.554006	0.561464	-0.205305	0.524222	0.55797	-0.180289	0.484903	0.551912	-0.183221	0.358191	0.522471	-0.191977	0.268569	0.531466	-0.155641	0.1799	0.523299	-0.119196	0.436566	0.515962	-0.258109	0.418752	0.441551	-0.254125	0.40108	0.366837	-0.250774	0.43386	0.326819	-0.23247	0.467397	0.287635	-0.213822	0.501673	0.24889	-0.195714	0.529568	0.270169	-0.206812	0.43868	0.526532	-0.128554	0.450759
27.78	0.567904	0.472921	-0.211554	0.544628	0.509271	-0.197961	0.574517	0.55005	-0.220085	0.542217	0.554923	-0.198746	0.502802	0.549027	-0.197682	0.375727	0.516937	-0.193948	0.289916	0.537793	-0.153238	0.198352	0.521896	-0.128913	0.446989	0.495053	-0.266511	0.426337	0.421321	-0.261702	0.405242	0.347061	-0.257809	0.441035	0.308097	-0.242906	0.477987	0.270942	-0.226597	0.51511	0.23459	-0.209294	0.54129	0.253546	-0.226982	0.462407	0.518017	-0.139481	0.487841
27.812	0.58326	0.478972	-0.225027	0.55785	0.514114	-0.212017	0.591461	0.556741	-0.223043	0.55563	0.560071	-0.207908	0.517719	0.54943	-0.201753	0.396558	0.505221	-0.183467	0.301779	0.52032	-0.166299	0.209717	0.512871	-0.137358	0.445544	0.522413	-0.272369	0.42748	0.448132	-0.267559	0.40932	0.373809	-0.264216	0.440169	0.329103	-0.258019	0.471328	0.285005	-0.249065	0.50268	0.241377	-0.239037	0.533086	0.256661	-0.224866	0.493735	0.516907	-0.151659	0.505254
27.844	0.597093	0.484451	-0.231977	0.57115	0.519126	-0.2188	0.60504	0.562055	-0.227411	0.568703	0.564827	-0.21342	0.531303	0.555252	-0.203688	0.411559	0.513724	-0.173907	0.314205	0.515009	-0.178866	0.223577	0.508501	-0.146058	0.465847	0.522598	-0.261342	0.431316	0.454292	-0.258963	0.396641	0.38605	-0.256416	0.423586	0.33841	-0.256165	0.450855	0.291074	-0.252269	0.478269	0.243888	-0.247463	0.508202	0.248494	-0.226526	0.508596	0.510334	-0.139014	0.538063
27.88	0.607664	0.476138	-0.23584	0.580926	0.508702	-0.219262	0.610421	0.553988	-0.230332	0.575644	0.553998	-0.212561	0.537249	0.547169	-0.203376	0.413321	0.515551	-0.176382	0.315421	0.523528	-0.170435	0.219593	0.519697	-0.148198	0.458405	0.534433	-0.266684	0.432206	0.462608	-0.263277	0.406434	0.390919	-0.257388	0.427458	0.340362	-0.260206	0.448576	0.28986	-0.26213	0.46984	0.239361	-0.263799	0.495049	0.233243	-0.237668	0.513263	0.502734	-0.153166	0.550671
27.912	0.617555	0.488158	-0.242081	0.584562	0.516758	-0.23014	0.608491	0.565547	-0.238888	0.572033	0.560781	-0.225709	0.534012	0.554222	-0.214592	0.412156	0.521352	-0.179161	0.314477	0.510414	-0.17713	0.221408	0.524063	-0.147975	0.462492	0.512323	-0.268878	0.434156	0.441759	-0.259867	0.405261	0.37137	-0.25153	0.423917	0.320322	-0.25649	0.443141	0.269272	-0.260751	0.462803	0.218431	-0.264347	0.491273	0.217339	-0.24099	0.510615	0.52127	-0.148356	0.55608
27.948	0.628699	0.483972	-0.247841	0.596498	0.514106	-0.2377	0.624108	0.561479	-0.241977	0.586347	0.558475	-0.23251	0.548529	0.552849	-0.220591	0.427207	0.521956	-0.182973	0.330158	0.512253	-0.17139	0.234967	0.520577	-0.147701	0.471534	0.503447	-0.274741	0.438134	0.435872	-0.260621	0.40445	0.368278	-0.246727	0.428706	0.319375	-0.25321	0.45347	0.270851	-0.259485	0.478635	0.222324	-0.264967	0.511866	0.211662	-0.253165	0.527499	0.525847	-0.159432	0.572435
27.981	0.640117	0.491684	-0.250117	0.607224	0.520365	-0.238095	0.632896	0.568966	-0.242453	0.595688	0.564373	-0.231514	0.557831	0.556556	-0.221139	0.43686	0.52002	-0.188083	0.340082	0.513308	-0.175606	0.244669	0.516886	-0.156167	0.48719	0.511705	-0.277816	0.455524	0.443277	-0.264722	0.42379	0.374882	-0.251546	0.438479	0.32234	-0.256309	0.453671	0.269896	-0.260403	0.469272	0.217511	-0.263834	0.501083	0.209789	-0.246992	0.53517	0.52438	-0.157635	0.58299
28.012	0.642302	0.493598	-0.248849	0.60729	0.520985	-0.240358	0.630699	0.570511	-0.245073	0.59307	0.564397	-0.236521	0.555923	0.554517	-0.224908	0.437522	0.509966	-0.188641	0.339886	0.501063	-0.186288	0.244898	0.513236	-0.1649	0.490882	0.506049	-0.27671	0.45202	0.440548	-0.268329	0.413225	0.37509	-0.25894	0.427835	0.322446	-0.261648	0.442677	0.269817	-0.264215	0.45771	0.217266	-0.266493	0.49115	0.212007	-0.252153	0.534753	0.510542	-0.154362	0.588496
28.044	0.649068	0.498509	-0.251184	0.609894	0.519212	-0.241864	0.625358	0.572013	-0.239472	0.588756	0.559511	-0.233972	0.551364	0.550486	-0.222145	0.431576	0.51059	-0.18648	0.334932	0.520097	-0.170334	0.236529	0.521224	-0.164242	0.47125	0.520007	-0.280869	0.44565	0.448799	-0.26938	0.420192	0.377612	-0.257579	0.433902	0.325239	-0.264894	0.447529	0.272654	-0.271452	0.46119	0.220124	-0.277466	0.488422	0.217522	-0.252869	0.532477	0.513117	-0.16633	0.589169
28.076	0.649114	0.496322	-0.258085	0.61443	0.525317	-0.255684	0.640757	0.573517	-0.250438	0.601934	0.56937	-0.251484	0.566042	0.56028	-0.23645	0.451554	0.519836	-0.188634	0.354476	0.515817	-0.176026	0.256832	0.516225	-0.169872	0.491687	0.517571	-0.283773	0.458605	0.449345	-0.273245	0.425439	0.381173	-0.262629	0.436777	0.327786	-0.266801	0.448293	0.274411	-0.27082	0.459911	0.221048	-0.274772	0.488317	0.214967	-0.252248	0.552665	0.52634	-0.169297	0.600685
28.112	0.64682	0.486717	-0.254236	0.614551	0.518447	-0.254918	0.6446	0.564593	-0.255009	0.605558	0.563384	-0.255535	0.568796	0.556565	-0.241381	0.451225	0.521937	-0.195742	0.356363	0.509595	-0.175155	0.259183	0.515483	-0.168261	0.494439	0.50417	-0.287996	0.454552	0.440264	-0.27372	0.414328	0.376437	-0.259467	0.427463	0.32344	-0.262326	0.441831	0.270667	-0.264667	0.457144	0.218181	-0.266386	0.491661	0.216826	-0.253416	0.551761	0.527758	-0.17359	0.597977
28.18	0.648292	0.48936	-0.253089	0.615105	0.520066	-0.255143	0.64314	0.566963	-0.248358	0.604477	0.564641	-0.253417	0.568397	0.553844	-0.239783	0.453664	0.507126	-0.196108	0.360158	0.527411	-0.17561	0.263196	0.519187	-0.172892	0.501712	0.503028	-0.28718	0.462362	0.438683	-0.273939	0.42302	0.374525	-0.259807	0.417161	0.321399	-0.249006	0.411797	0.268263	-0.236889	0.40738	0.215478	-0.223385	0.442096	0.217268	-0.211459	0.552218	0.516515	-0.16815	0.598094
28.212	0.652283	0.483932	-0.264429	0.619348	0.514585	-0.259555	0.648421	0.56103	-0.253883	0.609424	0.558916	-0.253368	0.572839	0.55077	-0.239488	0.456074	0.512649	-0.19498	0.362084	0.523297	-0.170788	0.266672	0.509514	-0.179244	0.50108	0.503507	-0.28727	0.460153	0.439412	-0.277876	0.419102	0.375351	-0.267988	0.419275	0.322875	-0.25241	0.419259	0.270613	-0.236058	0.419399	0.218481	-0.219505	0.456024	0.219937	-0.217613	0.555877	0.518124	-0.170281	0.599859
28.244	0.652997	0.485647	-0.261943	0.619951	0.515943	-0.255623	0.648587	0.56282	-0.2509	0.609668	0.560352	-0.248777	0.572639	0.549442	-0.237866	0.454676	0.504005	-0.203427	0.359638	0.5214	-0.188059	0.262516	0.511341	-0.185452	0.50087	0.509845	-0.29502	0.467183	0.442177	-0.282837	0.433073	0.375094	-0.268774	0.425453	0.323011	-0.254411	0.418663	0.271116	-0.238303	0.413124	0.219258	-0.221672	0.449685	0.217689	-0.217838	0.553159	0.514387	-0.176087	0.595667
28.28	0.65323	0.488395	-0.251871	0.620445	0.519561	-0.253366	0.649652	0.566221	-0.250202	0.610738	0.564355	-0.253015	0.574077	0.553497	-0.241576	0.457359	0.506265	-0.206098	0.363356	0.515544	-0.180946	0.267059	0.514838	-0.19303	0.507371	0.507023	-0.29643	0.472165	0.439963	-0.28549	0.436568	0.373095	-0.273985	0.427844	0.321228	-0.259368	0.419912	0.269588	-0.242853	0.412888	0.218185	-0.225009	0.448242	0.217158	-0.214668	0.555764	0.511744	-0.175866	0.594439
28.312	0.649885	0.485862	-0.249502	0.619336	0.519181	-0.252024	0.651691	0.563942	-0.248568	0.612821	0.564742	-0.252292	0.576646	0.552607	-0.241001	0.461633	0.502494	-0.205745	0.365693	0.516559	-0.194055	0.26865	0.516352	-0.199401	0.514232	0.508955	-0.294387	0.478881	0.442092	-0.283341	0.443185	0.375347	-0.272065	0.43461	0.323367	-0.257184	0.426676	0.271511	-0.241506	0.418769	0.219738	-0.22556	0.453436	0.218414	-0.213424	0.559299	0.508452	-0.172411	0.592977
28.344	0.654292	0.486627	-0.253166	0.622543	0.518846	-0.254331	0.651831	0.563333	-0.240364	0.613634	0.563265	-0.248509	0.575777	0.555504	-0.238405	0.454522	0.516773	-0.206116	0.357059	0.522701	-0.207711	0.260075	0.518649	-0.204438	0.515936	0.512281	-0.288761	0.480713	0.444413	-0.282881	0.444905	0.376571	-0.275899	0.438354	0.323948	-0.260526	0.430871	0.272192	-0.243769	0.42282	0.220556	-0.226504	0.456085	0.219497	-0.211002	0.548276	0.509744	-0.16285	0.584144
28.408	0.662396	0.479002	-0.226163	0.627323	0.506871	-0.232789	0.64974	0.555935	-0.221151	0.612604	0.550599	-0.231994	0.572743	0.54698	-0.229682	0.444299	0.524415	-0.220767	0.34823	0.520121	-0.203826	0.251042	0.518613	-0.205718	0.520697	0.50532	-0.287472	0.481537	0.439386	-0.28459	0.441958	0.373311	-0.282301	0.440253	0.321153	-0.264627	0.439417	0.269567	-0.24588	0.439035	0.217926	-0.226361	0.47256	0.218385	-0.210948	0.526143	0.520926	-0.158529	0.566337
28.444	0.663343	0.479377	-0.226559	0.626513	0.505714	-0.227125	0.648384	0.555558	-0.218071	0.610278	0.548686	-0.223183	0.570524	0.543746	-0.222606	0.442633	0.517079	-0.22066	0.344996	0.518124	-0.226878	0.247577	0.522121	-0.222374	0.523946	0.511011	-0.283215	0.487593	0.443731	-0.282662	0.450731	0.376859	-0.281215	0.446364	0.324955	-0.265114	0.441963	0.272989	-0.248629	0.438391	0.221155	-0.232082	0.473479	0.223368	-0.22151	0.520077	0.508408	-0.153258	0.557403
28.508	0.673788	0.487938	-0.215846	0.632035	0.505422	-0.216799	0.641047	0.55607	-0.1968	0.606215	0.542278	-0.207879	0.566571	0.541842	-0.21202	0.437591	0.52893	-0.225022	0.340427	0.530076	-0.23029	0.244565	0.532091	-0.241609	0.524784	0.512058	-0.277005	0.488456	0.444865	-0.280298	0.451977	0.377635	-0.283257	0.450213	0.32614	-0.264281	0.448039	0.274554	-0.246104	0.445652	0.222904	-0.228648	0.469185	0.209675	-0.203843	0.505094	0.511953	-0.148492	0.547685
28.54	0.641797	0.479109	-0.190514	0.605488	0.505786	-0.194643	0.628952	0.554888	-0.202471	0.59043	0.548413	-0.20139	0.551685	0.544464	-0.210525	0.42688	0.517742	-0.240405	0.333657	0.541737	-0.226778	0.237565	0.534647	-0.229944	0.517755	0.503197	-0.2846	0.481038	0.436146	-0.281947	0.442358	0.370526	-0.27529	0.44256	0.319774	-0.25458	0.443177	0.268283	-0.236138	0.444532	0.216446	-0.219642	0.476718	0.203377	-0.207723	0.486053	0.494433	-0.158834	0.535918
28.608	0.64388	0.492588	-0.192915	0.602023	0.509017	-0.187873	0.61036	0.562483	-0.197728	0.575863	0.546298	-0.188971	0.538387	0.547844	-0.202256	0.416351	0.539526	-0.247103	0.320812	0.555286	-0.237554	0.22597	0.536528	-0.236301	0.507659	0.515409	-0.287937	0.47728	0.44511	-0.285244	0.444093	0.376121	-0.278701	0.446579	0.32479	-0.257971	0.451024	0.273255	-0.239634	0.457144	0.221166	-0.223012	0.475058	0.188876	-0.219539	0.469196	0.50456	-0.164232	0.517894
28.64	0.637496	0.505113	-0.191633	0.59541	0.519187	-0.182752	0.603918	0.572534	-0.172334	0.569106	0.554746	-0.171349	0.533724	0.553685	-0.189742	0.419033	0.536548	-0.249805	0.322163	0.547525	-0.251737	0.227555	0.533525	-0.236566	0.515798	0.51396	-0.277789	0.482462	0.444767	-0.278413	0.447386	0.376406	-0.277375	0.447089	0.32462	-0.258698	0.44782	0.27304	-0.240024	0.449479	0.221197	-0.221693	0.463696	0.187303	-0.224486	0.463821	0.514309	-0.158566	0.51233
28.708	0.608183	0.503431	-0.185343	0.569467	0.526371	-0.180506	0.587482	0.578383	-0.180388	0.550019	0.567793	-0.177009	0.514407	0.562671	-0.19477	0.400117	0.534009	-0.252699	0.304173	0.54993	-0.253553	0.210537	0.527534	-0.246449	0.4979	0.523667	-0.281346	0.473191	0.451113	-0.278096	0.446391	0.379487	-0.272083	0.446413	0.32765	-0.253834	0.447161	0.275648	-0.236559	0.448742	0.223383	-0.220183	0.449841	0.187455	-0.212211	0.445853	0.517657	-0.16237	0.495612
28.74	0.599573	0.528108	-0.184733	0.56087	0.546003	-0.16959	0.576393	0.59786	-0.159523	0.540457	0.583557	-0.153803	0.507007	0.580174	-0.17513	0.398887	0.555998	-0.244483	0.302757	0.565511	-0.250349	0.212369	0.534363	-0.250147	0.49787	0.533759	-0.267734	0.470493	0.461928	-0.267974	0.442834	0.389692	-0.268585	0.443809	0.335404	-0.257076	0.445493	0.282056	-0.244537	0.447475	0.228486	-0.231243	0.460642	0.201439	-0.209646	0.44077	0.544392	-0.15143	0.47951
28.776	0.602474	0.544166	-0.173196	0.558954	0.5487	-0.161596	0.553667	0.603421	-0.161383	0.525113	0.578033	-0.153123	0.491306	0.577008	-0.174189	0.381384	0.560246	-0.242686	0.28523	0.556037	-0.253849	0.198916	0.517737	-0.237862	0.478437	0.531043	-0.266511	0.450898	0.459513	-0.263683	0.423053	0.387646	-0.260288	0.428958	0.33369	-0.250862	0.435883	0.280154	-0.241523	0.44326	0.226541	-0.232242	0.458172	0.201429	-0.209776	0.423986	0.547422	-0.149607	0.446738
28.808	0.602583	0.543102	-0.171129	0.560235	0.55034	-0.156864	0.556521	0.604996	-0.161938	0.527994	0.581618	-0.149029	0.493779	0.579407	-0.169443	0.382171	0.559698	-0.235318	0.285156	0.558531	-0.242443	0.19667	0.519961	-0.237522	0.478469	0.534179	-0.263847	0.452646	0.462231	-0.258377	0.426603	0.390085	-0.252291	0.430612	0.3355	-0.246389	0.435413	0.281301	-0.240152	0.440582	0.227049	-0.233408	0.465518	0.211693	-0.210926	0.431594	0.559896	-0.145347	0.410552
28.844	0.586444	0.546994	-0.151847	0.541672	0.551333	-0.146595	0.535957	0.605935	-0.147224	0.506772	0.580268	-0.143062	0.474858	0.577796	-0.166745	0.370414	0.559166	-0.242488	0.273781	0.551899	-0.250381	0.187651	0.508878	-0.242885	0.467636	0.529805	-0.263179	0.44167	0.457892	-0.258616	0.415724	0.385832	-0.255073	0.425002	0.331998	-0.252062	0.434265	0.278237	-0.247433	0.443499	0.224564	-0.241803	0.466194	0.213386	-0.215104	0.416318	0.571403	-0.151156	0.396702
28.876	0.567647	0.553344	-0.144077	0.524334	0.563913	-0.135774	0.525392	0.618259	-0.142538	0.493997	0.597042	-0.132815	0.462215	0.595503	-0.156222	0.35756	0.579677	-0.23087	0.262441	0.566017	-0.243424	0.181123	0.514601	-0.242403	0.452226	0.538941	-0.249696	0.429082	0.465925	-0.244409	0.406109	0.392665	-0.240437	0.417845	0.339389	-0.237972	0.428805	0.285813	-0.23618	0.439214	0.232309	-0.234484	0.46186	0.220125	-0.208453	0.405691	0.59215	-0.140575	0.380662
28.912	0.551632	0.550571	-0.120086	0.508055	0.561913	-0.114939	0.508856	0.614246	-0.130935	0.477355	0.594617	-0.118566	0.446558	0.593346	-0.143335	0.345966	0.577707	-0.223711	0.252474	0.561414	-0.242936	0.174268	0.50638	-0.252707	0.443534	0.545343	-0.241882	0.428652	0.470211	-0.241267	0.413535	0.394869	-0.241009	0.420083	0.340407	-0.24187	0.427533	0.286162	-0.242345	0.435791	0.232025	-0.241742	0.464662	0.236869	-0.219413	0.389787	0.585193	-0.130423	0.369169
28.944	0.526791	0.585543	-0.123975	0.48307	0.592444	-0.114442	0.479067	0.646303	-0.12318	0.450063	0.622741	-0.111626	0.421238	0.617304	-0.138365	0.327269	0.58655	-0.224622	0.236131	0.563505	-0.24791	0.160324	0.504355	-0.252115	0.425162	0.549235	-0.232987	0.423041	0.472639	-0.235867	0.420698	0.395586	-0.236918	0.423961	0.34033	-0.237118	0.427437	0.28572	-0.234655	0.431019	0.23096	-0.230974	0.465452	0.227412	-0.21839	0.367826	0.608881	-0.132712	0.346929
28.98	0.5043	0.593033	-0.107536	0.460814	0.604825	-0.103087	0.463268	0.658162	-0.116527	0.430983	0.63871	-0.106144	0.407163	0.626174	-0.135216	0.331198	0.57426	-0.227088	0.241784	0.547619	-0.251369	0.165136	0.490868	-0.244648	0.433753	0.556097	-0.219622	0.426994	0.480582	-0.230602	0.420093	0.40458	-0.241694	0.432456	0.350697	-0.247239	0.446293	0.297755	-0.251313	0.460898	0.24456	-0.25394	0.48101	0.216077	-0.241085	0.351712	0.6146	-0.134237	0.333194
29.012	0.484145	0.606855	-0.120603	0.442713	0.611997	-0.10306	0.436693	0.666274	-0.108227	0.410755	0.641424	-0.092809	0.387436	0.634632	-0.124002	0.312545	0.6004	-0.225441	0.224336	0.573883	-0.252341	0.151912	0.512386	-0.247815	0.411674	0.563287	-0.21654	0.413688	0.4873	-0.225918	0.415972	0.410558	-0.235775	0.433357	0.357352	-0.238693	0.452037	0.305615	-0.240451	0.471265	0.253454	-0.241294	0.486867	0.222341	-0.228039	0.339968	0.633445	-0.131879	0.317519
29.044	0.472262	0.624569	-0.111388	0.430221	0.620341	-0.095033	0.417516	0.673171	-0.08678	0.394569	0.642476	-0.079238	0.374442	0.635646	-0.112628	0.310205	0.603562	-0.22137	0.224976	0.573571	-0.253911	0.151591	0.512438	-0.254043	0.410714	0.579872	-0.204795	0.411115	0.50494	-0.222044	0.411275	0.429518	-0.238997	0.43054	0.377279	-0.243315	0.450448	0.326073	-0.246189	0.470643	0.274439	-0.248337	0.486379	0.241666	-0.240634	0.326176	0.640518	-0.126768	0.298715
29.08	0.459313	0.650421	-0.091923	0.41485	0.643706	-0.085717	0.396753	0.695425	-0.087858	0.374893	0.663531	-0.082245	0.357667	0.653747	-0.116472	0.303679	0.611051	-0.226565	0.222525	0.577109	-0.265449	0.148068	0.517193	-0.264022	0.402384	0.58622	-0.199689	0.403833	0.512342	-0.219918	0.405921	0.438136	-0.241584	0.428431	0.387407	-0.245643	0.451971	0.337767	-0.248742	0.475887	0.287877	-0.251177	0.491632	0.25495	-0.24475	0.311626	0.65048	-0.13163	0.287944
29.112	0.446088	0.672579	-0.099767	0.403449	0.661599	-0.08913	0.385485	0.709528	-0.06933	0.364748	0.676534	-0.072032	0.347252	0.667242	-0.106386	0.292922	0.626114	-0.217355	0.213102	0.590265	-0.257195	0.144514	0.523963	-0.262672	0.391484	0.600244	-0.192897	0.400387	0.527614	-0.216897	0.408661	0.45439	-0.240632	0.427643	0.402711	-0.247131	0.446061	0.351284	-0.25232	0.463651	0.299279	-0.256384	0.474618	0.265454	-0.246462	0.304267	0.667008	-0.123354	0.271402
29.144	0.424445	0.691445	-0.088757	0.381644	0.67874	-0.081255	0.362084	0.723982	-0.056907	0.342197	0.6912	-0.064254	0.327835	0.68195	-0.100066	0.285464	0.64235	-0.217251	0.210862	0.597981	-0.259836	0.144475	0.527857	-0.265852	0.384555	0.626547	-0.18799	0.392086	0.55477	-0.214097	0.399541	0.482748	-0.240911	0.418735	0.431784	-0.24879	0.438267	0.381123	-0.25609	0.457696	0.330404	-0.26283	0.473454	0.298141	-0.254988	0.28904	0.688165	-0.124899	0.263013
29.208	0.387396	0.714031	-0.050734	0.344982	0.716052	-0.066415	0.338794	0.770446	-0.072587	0.311724	0.743444	-0.080323	0.303303	0.724681	-0.114076	0.277305	0.655873	-0.220002	0.210888	0.603564	-0.266557	0.144141	0.534553	-0.27027	0.368107	0.651878	-0.168933	0.379949	0.584502	-0.203744	0.392654	0.517101	-0.239593	0.41318	0.465722	-0.245558	0.434608	0.415272	-0.250513	0.456476	0.364458	-0.255115	0.468356	0.329526	-0.259377	0.257616	0.721114	-0.14156	0.225934
29.244	0.351392	0.696535	-0.03205	0.322317	0.713184	-0.062311	0.321958	0.766345	-0.046777	0.301914	0.750757	-0.076332	0.294187	0.731212	-0.109515	0.276805	0.659239	-0.214315	0.208288	0.608664	-0.260038	0.143633	0.537376	-0.268565	0.370124	0.652471	-0.16657	0.379646	0.587495	-0.206406	0.389513	0.5225	-0.247161	0.411579	0.47186	-0.250628	0.434185	0.421887	-0.253468	0.457124	0.371782	-0.256163	0.473994	0.338948	-0.254342	0.266941	0.72392	-0.132678	0.234361
29.308	0.301156	0.688895	-0.05695	0.301606	0.72234	-0.087198	0.294171	0.766651	-0.054693	0.298717	0.768048	-0.093459	0.291691	0.745427	-0.125429	0.271176	0.664527	-0.225227	0.205531	0.606968	-0.266936	0.145033	0.532432	-0.270163	0.359678	0.667338	-0.171428	0.360027	0.604487	-0.215354	0.361127	0.542126	-0.260467	0.39322	0.497699	-0.260406	0.42462	0.452862	-0.259883	0.455767	0.407827	-0.259224	0.467786	0.37616	-0.244979	0.249532	0.733446	-0.152334	0.222417
29.34	0.283504	0.694944	-0.043495	0.294393	0.72703	-0.07341	0.283799	0.773149	-0.0445	0.297428	0.772551	-0.081084	0.288931	0.751588	-0.113796	0.263135	0.674895	-0.215368	0.207731	0.610373	-0.262811	0.145969	0.536004	-0.268563	0.355085	0.681325	-0.168036	0.348155	0.619589	-0.212718	0.341591	0.558579	-0.258773	0.38019	0.520104	-0.25921	0.417785	0.480502	-0.259676	0.454914	0.440472	-0.260026	0.450786	0.405912	-0.248239	0.240476	0.7309	-0.131887	0.217021
29.408	0.251367	0.704202	-0.05285	0.268826	0.736643	-0.078769	0.265632	0.780761	-0.045193	0.280172	0.781446	-0.081413	0.274925	0.758918	-0.113813	0.259926	0.678177	-0.214447	0.201035	0.616709	-0.260906	0.146532	0.537549	-0.270246	0.347881	0.690612	-0.161143	0.34175	0.632929	-0.210983	0.336139	0.576155	-0.262223	0.37672	0.539674	-0.263039	0.416546	0.502247	-0.264379	0.455917	0.464203	-0.265744	0.46089	0.428062	-0.261173	0.228884	0.736816	-0.136563	0.210483
29.44	0.241956	0.712562	-0.041995	0.260009	0.742013	-0.07089	0.257984	0.788988	-0.041584	0.272333	0.785946	-0.077762	0.268416	0.763123	-0.110297	0.256373	0.68117	-0.211152	0.200108	0.61868	-0.259767	0.143167	0.541266	-0.270286	0.342216	0.697571	-0.156496	0.338003	0.646666	-0.213568	0.333933	0.596273	-0.271223	0.374014	0.55948	-0.265711	0.414008	0.522503	-0.26047	0.453983	0.485566	-0.255416	0.458739	0.449302	-0.258854	0.221359	0.740897	-0.136091	0.201761
29.508	0.228653	0.735353	-0.026452	0.247659	0.751654	-0.063878	0.244752	0.80604	-0.054386	0.260098	0.789699	-0.086319	0.259056	0.765508	-0.117884	0.255022	0.679968	-0.21508	0.206915	0.608643	-0.26115	0.14683	0.532386	-0.269456	0.336086	0.71187	-0.158164	0.336683	0.65735	-0.211555	0.337938	0.603611	-0.265812	0.378024	0.566463	-0.268013	0.417558	0.52858	-0.27	0.456669	0.489967	-0.271397	0.456385	0.453306	-0.267918	0.210447	0.743552	-0.147573	0.19836
29.54	0.214111	0.740218	-0.022867	0.23622	0.757608	-0.057996	0.239279	0.810857	-0.043102	0.25384	0.795964	-0.076085	0.252081	0.772336	-0.107952	0.24888	0.688592	-0.206653	0.200302	0.618354	-0.25346	0.147187	0.538029	-0.266103	0.333092	0.717582	-0.154324	0.340964	0.667389	-0.211873	0.348813	0.617186	-0.269504	0.384633	0.575624	-0.274118	0.419946	0.533717	-0.278228	0.454807	0.491079	-0.282026	0.458886	0.454756	-0.27713	0.209204	0.751925	-0.134979	0.193879
29.576	0.202238	0.743275	-0.018709	0.227495	0.7579	-0.052755	0.230222	0.81172	-0.040805	0.247103	0.794512	-0.07147	0.246009	0.772708	-0.104707	0.242993	0.694753	-0.208459	0.202908	0.619059	-0.255108	0.147364	0.540412	-0.268135	0.32338	0.727652	-0.15266	0.32719	0.677679	-0.210482	0.331998	0.628373	-0.268797	0.369738	0.588211	-0.269287	0.40731	0.548065	-0.270598	0.445236	0.507688	-0.27265	0.456579	0.474172	-0.283431	0.197426	0.757153	-0.139732	0.187704
29.608	0.196856	0.753545	-0.009039	0.222715	0.761873	-0.045038	0.227744	0.816641	-0.041835	0.243847	0.794289	-0.069497	0.244596	0.772364	-0.102901	0.246631	0.6936	-0.206952	0.205984	0.619573	-0.255574	0.151616	0.540249	-0.268271	0.319518	0.734807	-0.147043	0.32232	0.690236	-0.209243	0.325504	0.646153	-0.271771	0.363967	0.607201	-0.27115	0.402336	0.56816	-0.271096	0.44074	0.529133	-0.271434	0.455615	0.498092	-0.284376	0.191584	0.757856	-0.148396	0.182278
29.644	0.193879	0.756135	-0.011588	0.221587	0.763844	-0.046333	0.222605	0.818884	-0.046479	0.242108	0.795999	-0.071342	0.242125	0.774166	-0.104695	0.24101	0.695458	-0.20813	0.204428	0.617963	-0.255239	0.149097	0.538643	-0.268905	0.313355	0.735644	-0.145521	0.320597	0.692638	-0.208242	0.327878	0.649971	-0.271	0.366807	0.611805	-0.271895	0.40534	0.573128	-0.273297	0.443897	0.534789	-0.275117	0.458173	0.508269	-0.296052	0.185217	0.757666	-0.147456	0.179593
29.676	0.181103	0.759075	-0.009119	0.212074	0.765551	-0.041412	0.218655	0.820329	-0.039192	0.237663	0.796562	-0.063621	0.238235	0.775468	-0.097478	0.240724	0.699195	-0.203102	0.204152	0.622585	-0.252062	0.151764	0.5413	-0.267535	0.318122	0.73788	-0.145866	0.322332	0.697948	-0.211011	0.32665	0.658024	-0.275999	0.365047	0.618997	-0.278228	0.402941	0.579447	-0.280127	0.440649	0.539637	-0.281766	0.456245	0.512004	-0.300325	0.190151	0.758514	-0.135538	0.180125
29.712	0.180605	0.761157	-0.004329	0.20951	0.765343	-0.038899	0.216866	0.820148	-0.040591	0.234021	0.794755	-0.064793	0.235093	0.774741	-0.099389	0.2386	0.70246	-0.208014	0.206011	0.623452	-0.254877	0.149971	0.545302	-0.268267	0.309702	0.743356	-0.145527	0.317967	0.703645	-0.210479	0.327286	0.664611	-0.275814	0.365977	0.625785	-0.280235	0.404526	0.586916	-0.284115	0.442993	0.547705	-0.287734	0.457587	0.519204	-0.305904	0.181232	0.763309	-0.147868	0.176926
29.744	0.195884	0.768263	0.012896	0.218899	0.775482	-0.02541	0.223691	0.830471	-0.025204	0.237875	0.807084	-0.053088	0.235499	0.786891	-0.087583	0.228997	0.71273	-0.195046	0.202056	0.632209	-0.244462	0.15096	0.550592	-0.26479	0.312395	0.749427	-0.145381	0.312022	0.704659	-0.207465	0.312408	0.660187	-0.269649	0.356334	0.628533	-0.280262	0.399591	0.596083	-0.29079	0.442759	0.562285	-0.301112	0.460374	0.532633	-0.314709	0.186321	0.766768	-0.118752	0.177265
29.78	0.214287	0.768283	0.01052	0.229145	0.780512	-0.030414	0.210074	0.83211	-0.033926	0.230826	0.814134	-0.0617	0.228883	0.791464	-0.09459	0.224941	0.709719	-0.196314	0.202284	0.627417	-0.243983	0.152712	0.545973	-0.264664	0.308789	0.746712	-0.149487	0.306764	0.704137	-0.212983	0.304907	0.662327	-0.277043	0.353911	0.638798	-0.28248	0.402579	0.614553	-0.288545	0.451101	0.590011	-0.294972	0.462857	0.558421	-0.30964	0.183638	0.763918	-0.118812	0.177306
29.812	0.231631	0.767795	0.008846	0.233608	0.781677	-0.034218	0.22321	0.835557	-0.02899	0.230087	0.817476	-0.062927	0.227529	0.794394	-0.095651	0.220981	0.710765	-0.196483	0.197577	0.628225	-0.244007	0.153109	0.543348	-0.265163	0.303949	0.754832	-0.154412	0.3005	0.71262	-0.218124	0.297818	0.670839	-0.282205	0.347808	0.648344	-0.286786	0.397271	0.624952	-0.291474	0.446778	0.60053	-0.296195	0.465444	0.572316	-0.31113	0.179809	0.759734	-0.116108	0.175948
29.844	0.252968	0.787713	0.004714	0.246068	0.792472	-0.039782	0.23295	0.846011	-0.043113	0.234789	0.821618	-0.073537	0.229778	0.797608	-0.105017	0.214586	0.711814	-0.201592	0.198119	0.627636	-0.247989	0.155667	0.542928	-0.269557	0.288178	0.759026	-0.147057	0.297017	0.723579	-0.214295	0.306446	0.689031	-0.282037	0.352974	0.660641	-0.288221	0.399524	0.632332	-0.294138	0.446624	0.604855	-0.300363	0.461952	0.57651	-0.318112	0.159438	0.75896	-0.128511	0.166911
29.88	0.260623	0.793478	-0.009106	0.248788	0.800401	-0.052251	0.241152	0.855093	-0.052558	0.236618	0.831692	-0.083453	0.229922	0.805593	-0.112715	0.210422	0.71373	-0.202128	0.192493	0.630447	-0.24982	0.151343	0.544016	-0.266996	0.287248	0.765554	-0.155388	0.293547	0.728481	-0.22202	0.300443	0.691778	-0.288668	0.347154	0.663186	-0.29216	0.394001	0.63501	-0.295923	0.441061	0.607193	-0.299943	0.464651	0.58621	-0.318872	0.161578	0.757986	-0.122952	0.165429
29.912	0.29875	0.820123	-0.036626	0.267025	0.822074	-0.068851	0.249795	0.874336	-0.064101	0.235814	0.848567	-0.089883	0.226057	0.817054	-0.112414	0.199465	0.708703	-0.179831	0.193115	0.624465	-0.228846	0.152852	0.541138	-0.259325	0.277966	0.774093	-0.166012	0.283182	0.730506	-0.228682	0.28879	0.687199	-0.291561	0.338248	0.663818	-0.296486	0.387569	0.640342	-0.301314	0.437003	0.616691	-0.306212	0.469707	0.604318	-0.31789	0.172493	0.755606	-0.092298	0.168471
29.948	0.312149	0.832505	-0.055307	0.274485	0.82921	-0.080219	0.251323	0.878543	-0.071833	0.236071	0.850426	-0.094268	0.226294	0.820435	-0.119065	0.199486	0.716333	-0.194016	0.186387	0.632916	-0.243644	0.147949	0.545632	-0.26525	0.276362	0.780296	-0.16986	0.280738	0.733823	-0.230433	0.28553	0.68751	-0.29119	0.334094	0.66225	-0.296426	0.382772	0.637532	-0.30179	0.431737	0.613191	-0.307509	0.466076	0.600826	-0.312844	0.168473	0.752446	-0.102855	0.162584
29.98	0.324086	0.829542	-0.085526	0.280077	0.833699	-0.09529	0.26875	0.883593	-0.073655	0.24291	0.86082	-0.091909	0.22974	0.828807	-0.111153	0.194712	0.719709	-0.170367	0.184474	0.643542	-0.230191	0.148988	0.558911	-0.260555	0.259486	0.798874	-0.186088	0.2673	0.742138	-0.236795	0.275458	0.68554	-0.28762	0.323944	0.661507	-0.2969	0.372512	0.638243	-0.307152	0.421216	0.615253	-0.317923	0.45342	0.601615	-0.329409	0.189832	0.770433	-0.079992	0.165992
30.012	0.32819	0.849225	-0.087141	0.285232	0.843783	-0.100343	0.264582	0.894236	-0.09178	0.244203	0.864006	-0.105802	0.233017	0.829747	-0.123286	0.204	0.71365	-0.176093	0.175715	0.64204	-0.236696	0.145719	0.552446	-0.262178	0.261242	0.798716	-0.185008	0.267245	0.743418	-0.237586	0.273323	0.688192	-0.29022	0.320992	0.663095	-0.30068	0.369037	0.639165	-0.311712	0.417407	0.616535	-0.323753	0.45413	0.615296	-0.326378	0.185972	0.760347	-0.0862	0.16391
30.048	0.34011	0.845124	-0.105089	0.294921	0.84464	-0.107861	0.282659	0.896962	-0.096184	0.256316	0.869232	-0.104332	0.243477	0.83516	-0.121539	0.208444	0.719429	-0.174113	0.181854	0.644942	-0.232689	0.148486	0.556342	-0.260149	0.260993	0.807328	-0.182324	0.259684	0.750678	-0.233895	0.258362	0.693799	-0.285251	0.305208	0.66765	-0.297057	0.352323	0.642131	-0.308785	0.399621	0.616992	-0.320667	0.435468	0.624855	-0.317383	0.191274	0.759323	-0.080892	0.162302
30.08	0.344388	0.866263	-0.112842	0.30053	0.855936	-0.117275	0.276723	0.904983	-0.109148	0.257306	0.871912	-0.116623	0.24459	0.837729	-0.133418	0.210926	0.72187	-0.18489	0.180339	0.648519	-0.241923	0.149944	0.558729	-0.264698	0.260789	0.811527	-0.192128	0.258408	0.751116	-0.239277	0.255932	0.690507	-0.286239	0.303077	0.665004	-0.297878	0.350562	0.640354	-0.309685	0.398173	0.616297	-0.321819	0.433702	0.625183	-0.325684	0.193912	0.758667	-0.090074	0.167363
30.112	0.344485	0.879436	-0.125408	0.301778	0.864448	-0.124291	0.274292	0.910253	-0.110428	0.257614	0.875519	-0.116835	0.245252	0.841215	-0.133487	0.213264	0.725173	-0.184828	0.181126	0.650882	-0.239827	0.152104	0.559847	-0.26003	0.264783	0.813652	-0.197383	0.262413	0.751705	-0.24244	0.259873	0.68947	-0.286997	0.30719	0.663542	-0.297162	0.354981	0.639227	-0.308646	0.403001	0.615856	-0.321153	0.435685	0.629009	-0.332148	0.204183	0.76474	-0.08999	0.174335
30.176	0.355212	0.905074	-0.139453	0.313944	0.886424	-0.139451	0.281811	0.930641	-0.146053	0.26862	0.894038	-0.142486	0.25586	0.85887	-0.156767	0.221879	0.740041	-0.196923	0.188359	0.657275	-0.237363	0.156814	0.567478	-0.260127	0.274956	0.828299	-0.201808	0.271288	0.764033	-0.242744	0.267464	0.700123	-0.283998	0.311466	0.669367	-0.29258	0.354959	0.637542	-0.300983	0.398001	0.605143	-0.308631	0.429275	0.61779	-0.322779	0.211753	0.774965	-0.100534	0.192148
30.212	0.351396	0.916631	-0.149106	0.312148	0.894938	-0.142754	0.275583	0.934826	-0.152771	0.266136	0.89822	-0.142889	0.255672	0.862694	-0.158368	0.230018	0.742927	-0.203112	0.190145	0.659251	-0.235099	0.156731	0.569908	-0.257535	0.280975	0.83236	-0.207163	0.275531	0.767204	-0.246713	0.26979	0.702092	-0.286074	0.313237	0.669879	-0.293536	0.356269	0.636839	-0.300551	0.399042	0.603199	-0.306753	0.430396	0.620289	-0.315093	0.22053	0.773299	-0.105137	0.197643
30.276	0.364134	0.915561	-0.17622	0.323173	0.901165	-0.163363	0.292537	0.946396	-0.171034	0.278747	0.912368	-0.157673	0.266292	0.877055	-0.171955	0.233568	0.757586	-0.213765	0.212136	0.664264	-0.233488	0.17113	0.579596	-0.259313	0.291279	0.842488	-0.221218	0.286724	0.774409	-0.255765	0.282062	0.706297	-0.290129	0.325138	0.673131	-0.296172	0.368122	0.639864	-0.302617	0.41104	0.606403	-0.309	0.438569	0.630604	-0.306517	0.224686	0.795322	-0.118617	0.206454
30.308	0.367774	0.918412	-0.192949	0.326524	0.904816	-0.180128	0.299739	0.952875	-0.175713	0.28369	0.917955	-0.168639	0.269875	0.882576	-0.181485	0.232583	0.763009	-0.218875	0.21254	0.668426	-0.23591	0.171098	0.582216	-0.258911	0.287021	0.849952	-0.229462	0.29093	0.779905	-0.259708	0.294653	0.710093	-0.290183	0.335199	0.674733	-0.297574	0.375974	0.639181	-0.304785	0.416965	0.604171	-0.312258	0.439882	0.632588	-0.30842	0.226201	0.80339	-0.12448	0.202907
30.376	0.374963	0.917216	-0.203214	0.331167	0.910855	-0.193646	0.312627	0.962773	-0.191463	0.290514	0.931094	-0.18561	0.278128	0.894194	-0.195113	0.245484	0.770415	-0.221319	0.222809	0.675974	-0.234634	0.18116	0.590212	-0.257799	0.299321	0.856108	-0.240765	0.299635	0.783227	-0.263785	0.299696	0.710548	-0.286881	0.340485	0.675095	-0.29238	0.381227	0.6393	-0.29872	0.422259	0.604251	-0.305869	0.444808	0.63311	-0.308406	0.23764	0.819414	-0.131153	0.217059
30.408	0.379399	0.926131	-0.218081	0.335667	0.915883	-0.212366	0.312139	0.965693	-0.213889	0.292559	0.932243	-0.208821	0.281714	0.893925	-0.213973	0.254941	0.766559	-0.225251	0.227797	0.672914	-0.237836	0.179657	0.589796	-0.260775	0.298428	0.854857	-0.25477	0.300734	0.780834	-0.273452	0.302602	0.707058	-0.291898	0.342521	0.670648	-0.294563	0.382082	0.633334	-0.298507	0.42187	0.596588	-0.30324	0.444047	0.624961	-0.310033	0.253314	0.820558	-0.137697	0.225306
30.476	0.385032	0.927918	-0.229545	0.341594	0.919499	-0.2199	0.321127	0.970384	-0.214981	0.300189	0.937679	-0.210485	0.288578	0.899619	-0.216321	0.259351	0.77316	-0.231591	0.239647	0.677699	-0.243988	0.192531	0.591574	-0.254408	0.29922	0.862534	-0.262745	0.305705	0.788883	-0.2824	0.311864	0.715233	-0.301505	0.348868	0.675313	-0.303196	0.385429	0.634677	-0.304275	0.422061	0.59416	-0.305107	0.44678	0.618951	-0.31594	0.26019	0.825266	-0.142864	0.228302
30.508	0.392086	0.919434	-0.2311	0.347123	0.918762	-0.225769	0.335131	0.972537	-0.225597	0.30872	0.94396	-0.221805	0.295242	0.906161	-0.224019	0.259252	0.780282	-0.229659	0.240668	0.683684	-0.236159	0.194006	0.597259	-0.251549	0.292764	0.867497	-0.272327	0.306758	0.793962	-0.288231	0.320553	0.720451	-0.303804	0.353881	0.677105	-0.305331	0.387057	0.633557	-0.306759	0.420201	0.589883	-0.308104	0.448932	0.611104	-0.316636	0.266637	0.842085	-0.147319	0.232396
30.544	0.398644	0.916534	-0.235175	0.353553	0.91672	-0.231061	0.342553	0.970777	-0.232472	0.315607	0.942735	-0.228705	0.30194	0.905114	-0.230483	0.26588	0.779741	-0.23569	0.246625	0.683306	-0.238897	0.196524	0.599759	-0.255252	0.305393	0.863735	-0.279234	0.313227	0.788815	-0.292666	0.32087	0.714001	-0.306316	0.35502	0.671444	-0.305895	0.389279	0.628829	-0.306457	0.423618	0.58634	-0.307511	0.449101	0.606897	-0.324251	0.282778	0.839944	-0.153359	0.240152
30.576	0.405395	0.912653	-0.24053	0.360217	0.915299	-0.238935	0.352066	0.969744	-0.243372	0.323518	0.943305	-0.239896	0.308698	0.906094	-0.238915	0.268893	0.781549	-0.235238	0.250584	0.684972	-0.236738	0.200621	0.600932	-0.2528	0.307105	0.862933	-0.286085	0.314137	0.787571	-0.297305	0.320897	0.712465	-0.308804	0.355285	0.670373	-0.309111	0.389607	0.627926	-0.310204	0.423876	0.585568	-0.31148	0.452679	0.599046	-0.329963	0.292111	0.845574	-0.158137	0.245311
30.612	0.409379	0.904805	-0.242288	0.364579	0.911355	-0.241655	0.361185	0.965905	-0.249236	0.330428	0.942217	-0.244806	0.314597	0.905417	-0.243133	0.27185	0.782065	-0.237484	0.253806	0.685524	-0.238377	0.201248	0.602815	-0.25011	0.308369	0.861199	-0.291955	0.313295	0.785513	-0.302116	0.318082	0.709966	-0.312747	0.351062	0.666585	-0.312425	0.383647	0.622735	-0.311533	0.416067	0.578878	-0.310573	0.446293	0.592031	-0.326807	0.29611	0.849532	-0.163013	0.251106
30.644	0.411053	0.902159	-0.244357	0.366571	0.909969	-0.240974	0.364606	0.964914	-0.244901	0.333342	0.941881	-0.240408	0.317296	0.905059	-0.239265	0.272561	0.781781	-0.233945	0.251773	0.685238	-0.236487	0.198205	0.601752	-0.249157	0.307215	0.858559	-0.293464	0.314759	0.783077	-0.303622	0.321709	0.707656	-0.313197	0.352261	0.662675	-0.311118	0.382665	0.617344	-0.3084	0.413045	0.572127	-0.305504	0.446694	0.584977	-0.312835	0.283672	0.858288	-0.165611	0.246924
30.68	0.413067	0.90292	-0.251373	0.368408	0.909796	-0.248296	0.364605	0.963521	-0.2603	0.334202	0.940488	-0.251815	0.319197	0.90338	-0.249407	0.27837	0.779231	-0.240756	0.251673	0.684659	-0.242645	0.200923	0.600665	-0.253241	0.314333	0.855867	-0.298584	0.317343	0.779778	-0.30624	0.32036	0.703648	-0.314331	0.351829	0.659021	-0.309888	0.383747	0.61469	-0.306204	0.415934	0.570594	-0.303394	0.447472	0.584868	-0.31595	0.298477	0.852083	-0.16961	0.256684
30.712	0.414452	0.905109	-0.248609	0.369462	0.909997	-0.246923	0.363793	0.963599	-0.258635	0.334185	0.939176	-0.251301	0.320767	0.901476	-0.249036	0.285178	0.775973	-0.24075	0.260437	0.680943	-0.244377	0.20369	0.600356	-0.252072	0.320083	0.853119	-0.298498	0.321894	0.777317	-0.308991	0.323625	0.701478	-0.319499	0.355789	0.657296	-0.315798	0.38783	0.61308	-0.311604	0.419783	0.568802	-0.307158	0.450683	0.588014	-0.312348	0.302493	0.848647	-0.169344	0.26682
30.748	0.416008	0.908603	-0.252193	0.371041	0.91395	-0.251756	0.366274	0.967982	-0.262046	0.336205	0.943697	-0.256354	0.321473	0.906624	-0.252943	0.281583	0.782583	-0.240713	0.261548	0.686283	-0.244346	0.206124	0.604345	-0.252063	0.320487	0.855466	-0.302171	0.32322	0.779543	-0.311445	0.326148	0.703642	-0.321134	0.357574	0.658735	-0.317727	0.389679	0.614405	-0.314493	0.421937	0.570088	-0.311549	0.454244	0.587463	-0.314387	0.3036	0.858612	-0.17324	0.268795
30.78	0.42213	0.907384	-0.260405	0.37708	0.911974	-0.259948	0.371304	0.966051	-0.269332	0.341616	0.941186	-0.264114	0.326446	0.904302	-0.259873	0.285218	0.780897	-0.245093	0.259999	0.685708	-0.247795	0.203733	0.60389	-0.25377	0.317748	0.854951	-0.308748	0.322307	0.778958	-0.31666	0.326879	0.703088	-0.324741	0.357407	0.657858	-0.32206	0.387808	0.612442	-0.319593	0.418119	0.566982	-0.317004	0.450043	0.585075	-0.31884	0.306108	0.856951	-0.179242	0.270921
30.812	0.420092	0.902611	-0.258551	0.375681	0.91147	-0.259418	0.375372	0.966557	-0.26304	0.343302	0.944263	-0.261764	0.327974	0.907494	-0.257069	0.28594	0.784406	-0.240737	0.264212	0.688418	-0.246359	0.208886	0.605697	-0.254079	0.315151	0.854892	-0.309769	0.32237	0.779112	-0.317569	0.32961	0.70344	-0.325542	0.35779	0.65651	-0.324461	0.385579	0.60933	-0.323569	0.413165	0.561929	-0.322651	0.447465	0.568305	-0.311247	0.304337	0.865805	-0.18068	0.271646
30.848	0.425537	0.902092	-0.265647	0.38101	0.910385	-0.265981	0.380044	0.965619	-0.268297	0.3483	0.942891	-0.267341	0.332848	0.906448	-0.261712	0.290827	0.784183	-0.242738	0.268315	0.688914	-0.248516	0.211935	0.608544	-0.256374	0.316544	0.853356	-0.314386	0.324347	0.777395	-0.319659	0.332265	0.701529	-0.325752	0.360365	0.654503	-0.325006	0.388613	0.607581	-0.324931	0.416914	0.560638	-0.325131	0.450657	0.563932	-0.310935	0.31408	0.866562	-0.185064	0.277735
30.88	0.429086	0.911523	-0.262531	0.384263	0.915909	-0.267279	0.378657	0.970842	-0.268273	0.349156	0.945409	-0.271186	0.333168	0.909278	-0.264906	0.289182	0.788265	-0.24242	0.262769	0.693159	-0.247616	0.210707	0.608091	-0.25621	0.318137	0.848856	-0.32098	0.325674	0.772693	-0.321441	0.333116	0.696711	-0.323469	0.362414	0.650763	-0.323615	0.391262	0.604426	-0.326393	0.419847	0.558042	-0.330035	0.45143	0.561712	-0.311793	0.300708	0.879659	-0.195748	0.277867
30.912	0.439055	0.907184	-0.259811	0.394123	0.911074	-0.26388	0.387903	0.965847	-0.266803	0.358527	0.940131	-0.268216	0.340818	0.904597	-0.262639	0.291224	0.784912	-0.243372	0.268967	0.689197	-0.251234	0.211776	0.6079	-0.256502	0.328909	0.840319	-0.321532	0.332939	0.76389	-0.32004	0.336881	0.687514	-0.319504	0.365293	0.640919	-0.320071	0.39324	0.593964	-0.321969	0.420899	0.546949	-0.3252	0.454361	0.556919	-0.314016	0.325995	0.869066	-0.194781	0.293573
30.976	0.429187	0.924072	-0.24267	0.386374	0.921587	-0.257198	0.37444	0.97474	-0.265801	0.349573	0.945216	-0.271839	0.335172	0.908165	-0.26635	0.296616	0.784485	-0.246821	0.271728	0.689417	-0.253029	0.213304	0.609346	-0.25702	0.33149	0.842797	-0.323936	0.336983	0.766479	-0.322915	0.342411	0.690151	-0.322141	0.369131	0.642362	-0.321582	0.395873	0.59458	-0.321504	0.422594	0.54678	-0.32165	0.458062	0.556429	-0.321242	0.317179	0.873196	-0.1983	0.289894
31.012	0.422018	0.921115	-0.228394	0.383418	0.918263	-0.251869	0.376901	0.970436	-0.26866	0.35237	0.941186	-0.276898	0.336928	0.904804	-0.270671	0.294853	0.783128	-0.247986	0.265064	0.689552	-0.253763	0.209005	0.607479	-0.257027	0.333484	0.842705	-0.322705	0.338545	0.766377	-0.322451	0.343391	0.69006	-0.323393	0.371813	0.643372	-0.324939	0.400568	0.596811	-0.326774	0.429472	0.550363	-0.32842	0.465106	0.559308	-0.326436	0.306777	0.873749	-0.199095	0.281909
31.076	0.396896	0.907943	-0.20406	0.365475	0.912145	-0.236349	0.367944	0.96631	-0.247015	0.343995	0.941163	-0.264825	0.329496	0.903964	-0.263718	0.291097	0.779283	-0.258468	0.264659	0.684696	-0.258141	0.208306	0.603505	-0.255073	0.348451	0.831217	-0.326351	0.336003	0.755722	-0.325445	0.323553	0.680186	-0.326202	0.361785	0.640692	-0.327896	0.400045	0.601337	-0.329077	0.438403	0.561794	-0.329583	0.474686	0.567191	-0.3323	0.326283	0.858232	-0.201131	0.297276
31.108	0.390294	0.898956	-0.184658	0.366777	0.90566	-0.222729	0.365546	0.960836	-0.225161	0.349246	0.936996	-0.251395	0.33228	0.900795	-0.250918	0.28463	0.779092	-0.247557	0.256674	0.685493	-0.255457	0.202835	0.603121	-0.257331	0.341996	0.834728	-0.312205	0.334471	0.758957	-0.320037	0.326787	0.683251	-0.328139	0.364432	0.643506	-0.329058	0.402498	0.604152	-0.330512	0.440733	0.565013	-0.332048	0.476935	0.570456	-0.335847	0.314432	0.856656	-0.186984	0.289327
31.176	0.374909	0.909083	-0.149376	0.36093	0.904569	-0.1922	0.35478	0.957017	-0.207322	0.347805	0.926288	-0.230376	0.33159	0.88996	-0.236463	0.285677	0.767999	-0.253662	0.243859	0.67827	-0.253574	0.192736	0.592043	-0.253083	0.346245	0.831995	-0.308149	0.336639	0.756681	-0.317623	0.326725	0.681768	-0.327362	0.364142	0.642457	-0.328178	0.401143	0.602371	-0.328761	0.437955	0.562328	-0.329157	0.471091	0.561238	-0.344819	0.307262	0.840198	-0.184361	0.28062
31.208	0.355187	0.884611	-0.131002	0.348492	0.8825	-0.17573	0.351121	0.935788	-0.189843	0.344886	0.906501	-0.214893	0.330133	0.870608	-0.224637	0.289609	0.749675	-0.252623	0.250997	0.661064	-0.26631	0.190546	0.584509	-0.260667	0.343092	0.829027	-0.289315	0.333355	0.755271	-0.307501	0.323613	0.681433	-0.325625	0.365241	0.64571	-0.324687	0.40676	0.609962	-0.322705	0.448192	0.574028	-0.31987	0.475949	0.569033	-0.343384	0.281372	0.817025	-0.175526	0.256257
31.276	0.332359	0.86976	-0.103731	0.327938	0.875068	-0.148477	0.337228	0.929213	-0.154153	0.329175	0.904891	-0.183608	0.316015	0.869828	-0.197611	0.280332	0.751408	-0.2393	0.236763	0.664335	-0.252514	0.18352	0.581586	-0.263894	0.344095	0.823262	-0.27732	0.329636	0.750175	-0.294817	0.315243	0.677247	-0.312577	0.359431	0.645071	-0.315783	0.403553	0.612708	-0.318105	0.447654	0.580291	-0.319877	0.4734	0.56759	-0.342786	0.282218	0.820675	-0.163012	0.257975
31.308	0.315954	0.856216	-0.083228	0.317853	0.859581	-0.128342	0.32033	0.914456	-0.135231	0.32045	0.888434	-0.16432	0.309124	0.853631	-0.179991	0.279497	0.735957	-0.226172	0.230249	0.653547	-0.244937	0.175801	0.573409	-0.261157	0.353121	0.805962	-0.246237	0.331387	0.743962	-0.285214	0.309734	0.682047	-0.323977	0.355438	0.652145	-0.320922	0.40048	0.621157	-0.318067	0.445349	0.589673	-0.315393	0.467342	0.569576	-0.33696	0.274492	0.796906	-0.142926	0.244506
31.344	0.301972	0.818355	-0.068115	0.305626	0.835214	-0.109958	0.309315	0.889405	-0.099722	0.310053	0.873462	-0.135361	0.298006	0.841729	-0.156572	0.263888	0.732729	-0.220412	0.232675	0.641118	-0.233491	0.171178	0.56705	-0.250141	0.342914	0.798487	-0.225622	0.328174	0.739065	-0.271656	0.313359	0.679618	-0.317306	0.359661	0.650708	-0.312527	0.405429	0.620897	-0.307821	0.451013	0.590377	-0.302973	0.455772	0.565562	-0.329777	0.248114	0.788925	-0.136685	0.219751
31.376	0.283827	0.791715	-0.044184	0.281962	0.808759	-0.086072	0.289274	0.862838	-0.076301	0.284105	0.847202	-0.1117	0.274661	0.817401	-0.13635	0.246883	0.714365	-0.210044	0.200206	0.631811	-0.234388	0.149354	0.549122	-0.249015	0.336614	0.763007	-0.190887	0.31822	0.714252	-0.246557	0.299615	0.665427	-0.301723	0.34988	0.644972	-0.294725	0.400003	0.623714	-0.289074	0.450218	0.602331	-0.284456	0.45506	0.577072	-0.310901	0.221856	0.775731	-0.131145	0.206489
31.412	0.269858	0.799537	-0.026436	0.280299	0.806637	-0.069912	0.277555	0.86173	-0.073118	0.286582	0.838226	-0.102959	0.275608	0.807062	-0.125466	0.244752	0.699657	-0.192891	0.201753	0.620336	-0.231256	0.14616	0.541238	-0.248674	0.315884	0.771449	-0.168139	0.311937	0.730314	-0.232343	0.306985	0.688495	-0.295635	0.354747	0.663316	-0.287381	0.402799	0.638251	-0.280338	0.450976	0.613759	-0.274386	0.447491	0.600095	-0.308356	0.202716	0.737468	-0.107237	0.18043
31.444	0.247832	0.775719	0.001451	0.264281	0.783754	-0.039948	0.258595	0.83865	-0.043577	0.273517	0.815985	-0.071619	0.261705	0.788617	-0.098056	0.228403	0.692873	-0.179336	0.17969	0.622453	-0.22634	0.13179	0.5398	-0.246031	0.304993	0.755837	-0.148417	0.297766	0.713972	-0.211928	0.289669	0.671638	-0.274747	0.337448	0.648079	-0.26279	0.384952	0.623546	-0.251401	0.43226	0.598548	-0.240554	0.435476	0.590897	-0.276378	0.19245	0.72143	-0.087086	0.178728
31.48	0.22556	0.747636	0.016493	0.24268	0.767546	-0.020329	0.237143	0.821211	-0.00727	0.25251	0.807914	-0.040561	0.241664	0.782527	-0.068971	0.212387	0.693145	-0.156721	0.162472	0.627611	-0.209447	0.122516	0.541284	-0.231057	0.29476	0.745147	-0.116456	0.28898	0.692479	-0.170922	0.282425	0.640284	-0.225129	0.328409	0.614532	-0.211813	0.373807	0.586881	-0.199735	0.418811	0.558581	-0.18883	0.4199	0.548847	-0.224297	0.183648	0.708627	-0.059224	0.173703
31.512	0.212094	0.728253	0.029508	0.231452	0.745844	-0.007406	0.224717	0.800033	0.001418	0.24233	0.784661	-0.02983	0.234052	0.759533	-0.059656	0.211437	0.670188	-0.151415	0.151608	0.610752	-0.201562	0.112992	0.525295	-0.229391	0.297697	0.716928	-0.11613	0.282301	0.657056	-0.160602	0.265919	0.59751	-0.204858	0.309064	0.579247	-0.177582	0.352691	0.559902	-0.151777	0.397144	0.540163	-0.129871	0.399751	0.522304	-0.16199	0.181368	0.700359	-0.057926	0.158138
31.548	0.189771	0.720616	0.067764	0.209225	0.731642	0.028407	0.187803	0.781726	0.019201	0.213078	0.763703	-0.004456	0.206463	0.742263	-0.037448	0.186849	0.664325	-0.139716	0.138176	0.603462	-0.198308	0.103479	0.518371	-0.229709	0.272622	0.696308	-0.090806	0.276742	0.631677	-0.13122	0.280248	0.567203	-0.171859	0.311306	0.537028	-0.138877	0.342148	0.505571	-0.106945	0.372964	0.473682	-0.076387	0.365068	0.445596	-0.099	0.147918	0.693507	-0.049191	0.120439
31.58	0.154448	0.679974	0.079692	0.178456	0.699714	0.046795	0.170255	0.75331	0.05776	0.191954	0.739795	0.028255	0.189079	0.723855	-0.008236	0.178783	0.663029	-0.122972	0.143275	0.601984	-0.190357	0.100784	0.520394	-0.222779	0.260262	0.675979	-0.060405	0.264276	0.616259	-0.107964	0.268317	0.556693	-0.155769	0.289817	0.521998	-0.119362	0.311175	0.487194	-0.082931	0.332322	0.452263	-0.046525	0.329788	0.425344	-0.071396	0.134249	0.697989	-0.037255	0.107677
31.612	0.136621	0.651706	0.087878	0.153815	0.678102	0.055389	0.144123	0.728599	0.075901	0.16164	0.721533	0.041735	0.163361	0.706849	0.004683	0.166313	0.650435	-0.112528	0.129903	0.59071	-0.180798	0.094414	0.50743	-0.217166	0.240635	0.656833	-0.040384	0.255139	0.583018	-0.053995	0.2707	0.509504	-0.068018	0.274805	0.467553	-0.033591	0.279139	0.425035	0.000349	0.283588	0.382522	0.033864	0.261002	0.353982	0.028734	0.116872	0.696243	-0.034956	0.096218
31.68	0.092905	0.621901	0.089048	0.128674	0.647002	0.077352	0.11086	0.698137	0.09008	0.145983	0.689891	0.075431	0.147267	0.678386	0.037682	0.14901	0.633402	-0.083281	0.117534	0.581916	-0.160512	0.086079	0.502042	-0.207689	0.220843	0.632155	-0.007125	0.206678	0.562248	-0.033955	0.19303	0.492619	-0.062232	0.205985	0.469576	-0.01526	0.218105	0.444343	0.030991	0.228451	0.417283	0.075155	0.219912	0.389487	0.052151	0.096884	0.671051	-0.001194	0.077002
31.712	0.098372	0.565713	0.116609	0.121335	0.601925	0.102235	0.09266	0.643306	0.125891	0.124177	0.648134	0.103512	0.123486	0.644407	0.064078	0.120175	0.623237	-0.063937	0.109759	0.572224	-0.145913	0.078832	0.498613	-0.200551	0.191432	0.621016	0.01123	0.175269	0.547679	-0.003233	0.160136	0.474127	-0.0188	0.179101	0.466336	0.031516	0.193157	0.456878	0.083437	0.203179	0.445386	0.13556	0.180577	0.416376	0.131534	0.063645	0.642368	0.020764	0.054393
31.776	0.033606	0.585049	0.143155	0.07111	0.607978	0.132672	0.05432	0.660006	0.140915	0.090084	0.649376	0.129671	0.091346	0.640827	0.091228	0.09472	0.600585	-0.031385	0.087163	0.564963	-0.121171	0.06778	0.498215	-0.187285	0.150622	0.59623	0.056636	0.14551	0.52484	0.08644	0.138755	0.452662	0.115813	0.132775	0.404016	0.144077	0.120048	0.357111	0.171459	0.101613	0.310364	0.198665	0.07843	0.289581	0.220053	0.021255	0.594321	0.04296	0.01455
31.812	-0.001915	0.567965	0.178542	0.03863	0.587222	0.173	0.025538	0.64057	0.175986	0.06161	0.626473	0.170778	0.067021	0.62208	0.131715	0.080891	0.593396	0.005614	0.082878	0.569032	-0.08864	0.068286	0.508695	-0.162896	0.125058	0.55708	0.093748	0.112523	0.486701	0.122919	0.099439	0.415228	0.15242	0.090051	0.369087	0.184067	0.078524	0.324128	0.215386	0.065387	0.278334	0.247479	0.063758	0.250031	0.272276	0.003367	0.598415	0.073527	-0.013193
31.876	-0.021382	0.543575	0.208501	0.014046	0.569739	0.198255	-0.007439	0.62016	0.205276	0.029349	0.612759	0.19463	0.034849	0.610115	0.155498	0.049716	0.590398	0.028064	0.066051	0.565695	-0.064782	0.061077	0.508861	-0.143099	0.096224	0.553523	0.113659	0.075617	0.48727	0.147094	0.063143	0.418566	0.180843	0.056179	0.368861	0.205079	0.05296	0.319306	0.228915	0.049071	0.269327	0.253275	0.035152	0.243745	0.276366	-0.026534	0.592496	0.099309	-0.036231
31.908	-0.046466	0.535807	0.213142	-0.010019	0.561936	0.207086	-0.032934	0.612207	0.205189	0.005302	0.604953	0.202182	0.017512	0.601882	0.164661	0.056294	0.582565	0.042711	0.066224	0.566319	-0.053029	0.062863	0.514912	-0.135761	0.083655	0.572634	0.142383	0.072404	0.499375	0.162312	0.064612	0.425459	0.181786	0.060026	0.372959	0.198781	0.054967	0.321296	0.216865	0.048008	0.269404	0.235956	0.038102	0.246099	0.263233	-0.035608	0.575992	0.09075	-0.037112
31.976	-0.077571	0.518355	0.26233	-0.042191	0.543123	0.249008	-0.063721	0.593771	0.250553	-0.027045	0.58505	0.240447	-0.014739	0.583791	0.202847	0.025427	0.567098	0.080774	0.053879	0.548891	-0.010374	0.061476	0.520371	-0.10227	0.048424	0.56222	0.181511	0.047003	0.486087	0.189193	0.0381	0.410436	0.195271	0.032152	0.356044	0.199954	0.025337	0.302117	0.206846	0.019215	0.248016	0.215096	0.037139	0.235485	0.244913	-0.062741	0.526929	0.123777	-0.084835
32.008	-0.085313	0.496865	0.271445	-0.055514	0.528234	0.258343	-0.08213	0.574505	0.271981	-0.046774	0.572838	0.255565	-0.031611	0.571872	0.218836	0.017739	0.555103	0.099664	0.046032	0.558202	0.005957	0.05616	0.526416	-0.085964	0.037712	0.544241	0.200547	0.038739	0.467915	0.206992	0.034972	0.39145	0.210856	0.032176	0.336772	0.213193	0.025797	0.282386	0.212075	0.017853	0.228235	0.209887	0.020287	0.214119	0.243517	-0.074748	0.522519	0.138961	-0.099284
32.076	-0.112274	0.489679	0.307776	-0.086003	0.520305	0.287257	-0.108614	0.567607	0.304523	-0.077779	0.565166	0.280685	-0.062286	0.561237	0.244005	-0.010619	0.537956	0.126431	0.024758	0.547532	0.035636	0.047563	0.525967	-0.056978	0.027139	0.537417	0.22227	0.030276	0.460896	0.221993	0.029098	0.384494	0.220187	0.028227	0.329949	0.218798	0.026089	0.275269	0.216541	0.023215	0.220712	0.21394	0.021024	0.215191	0.250153	-0.095563	0.51945	0.183257	-0.120189
32.144	-0.153044	0.493224	0.328883	-0.117496	0.519579	0.319487	-0.138478	0.569731	0.328276	-0.101765	0.562558	0.317074	-0.089843	0.561602	0.279057	-0.049025	0.545418	0.156377	-0.008641	0.541149	0.067367	0.03028	0.535922	-0.022113	-0.00262	0.532174	0.247625	0.004778	0.456868	0.235835	0.012655	0.381362	0.224031	0.015574	0.326571	0.228624	0.018705	0.272121	0.233546	0.021966	0.217568	0.23863	0.028179	0.195737	0.26762	-0.129182	0.522831	0.219432	-0.149598
32.176	-0.174203	0.495268	0.34106	-0.136344	0.518304	0.332011	-0.154441	0.570241	0.3345	-0.117593	0.55972	0.326986	-0.106344	0.55858	0.288947	-0.068515	0.541889	0.165974	-0.014316	0.557299	0.086806	0.02319	0.53777	0.000183	-0.019057	0.525971	0.255336	-0.0062	0.452285	0.238568	0.006536	0.378382	0.221987	0.011254	0.323819	0.226861	0.015774	0.269466	0.231714	0.02017	0.215052	0.23653	0.027515	0.195217	0.266585	-0.148098	0.523282	0.231608	-0.165922
32.212	-0.18996	0.496566	0.349579	-0.153207	0.522336	0.344045	-0.175654	0.572247	0.33972	-0.137346	0.564653	0.338391	-0.125065	0.561378	0.300851	-0.085861	0.536351	0.179686	-0.029981	0.555921	0.102557	0.010881	0.536761	0.017373	-0.04243	0.505972	0.268908	-0.025893	0.435194	0.244074	-0.008146	0.364317	0.21926	0.000442	0.311105	0.231056	0.00903	0.258365	0.243192	0.017731	0.205554	0.255471	0.009802	0.192931	0.289107	-0.167432	0.531793	0.244125	-0.180019
32.244	-0.207982	0.49834	0.349375	-0.168215	0.519583	0.345694	-0.18445	0.57194	0.341602	-0.147283	0.559829	0.341555	-0.133975	0.558258	0.304397	-0.092706	0.540389	0.183225	-0.039636	0.559905	0.104388	0.002645	0.539854	0.020149	-0.053914	0.506078	0.273498	-0.032918	0.436013	0.250386	-0.010937	0.365876	0.227066	-0.000917	0.312487	0.235827	0.009266	0.259489	0.24523	0.01948	0.206426	0.254977	0.010134	0.193258	0.288065	-0.177064	0.535603	0.244128	-0.189051
[truncated: 1,369 more rows]
[truncated: 62 more columns]
