# Supplementary material for: A Markerless 3D Computerized Motion Capture System Incorporating a Skeleton Model for Monkeys
Source: PLoS One. 2016 Nov 3;11(11):e0166154. doi: 10.1371/journal.pone.0166154 (PMC5094601; doi:10.1371/journal.pone.0166154)
Supplement: S2 File — (ZIP) [file pone.0166154.s004.zip › File S2/ShuttlingExperiment-MonkeyR-Session1-Exp2-manual.txt]

17.736	0.47274	0.50778	-0.19166	0.42756	0.51058	-0.19261	0.42006	0.56365	-0.20595	0.39123	0.53806	-0.19969	0.35245	0.5421	-0.19077	0.22585	0.54545	-0.15977	0.13276	0.54435	-0.1305	0.035916	0.54897	-0.13863	0.27952	0.5379	-0.24753	0.24913	0.46777	-0.25171	0.21874	0.39764	-0.25587	0.19894	0.34674	-0.25972	0.17914	0.29583	-0.26356	0.15936	0.24492	-0.26737	0.14261	0.22553	-0.24103	0.32178	0.56186	-0.1256	0.34028
16.44	-0.20302	1.0222	-0.20464	-0.23388	0.98972	-0.21124	-0.28085	1.0169	-0.20083	-0.27876	0.97921	-0.21102	-0.28616	0.94028	-0.2165	-0.30038	0.81188	-0.23416	-0.33282	0.72068	-0.22187	-0.37349	0.63264	-0.21393	-0.26788	0.89449	-0.28669	-0.24334	0.82915	-0.31814	-0.21881	0.76381	-0.34958	-0.17568	0.79626	-0.35879	-0.13255	0.82871	-0.36798	-0.089431	0.86117	-0.37719	-0.062206	0.87992	-0.39323	-0.27378	0.87501	-0.15704	-0.23422
20.272	0.58322	0.92876	-0.13401	0.57145	0.90256	-0.169	0.52624	0.9284	-0.18742	0.54123	0.89597	-0.20319	0.52421	0.86198	-0.21564	0.47786	0.74709	-0.25627	0.41916	0.67038	-0.27016	0.36246	0.59289	-0.25447	0.52948	0.83311	-0.28023	0.56583	0.76972	-0.30303	0.60218	0.70633	-0.32584	0.64284	0.67069	-0.31722	0.68351	0.63506	-0.3086	0.7242	0.59945	-0.3	0.72822	0.5911	-0.33556	0.5047	0.78066	-0.1625	0.51123
20.704	0.47737	0.84333	-0.037328	0.48666	0.82141	-0.075837	0.45625	0.84968	-0.11225	0.4788	0.81908	-0.1212	0.46241	0.79374	-0.14746	0.41706	0.70533	-0.23188	0.34652	0.64737	-0.26632	0.29755	0.56623	-0.28834	0.4838	0.78261	-0.2465	0.53951	0.74644	-0.28456	0.59523	0.71029	-0.32261	0.63799	0.67671	-0.31614	0.68075	0.64314	-0.30966	0.72353	0.60959	-0.30318	0.72794	0.59448	-0.33639	0.43514	0.73436	-0.13457	0.44517
28.18	0.69349	0.50601	-0.20693	0.65268	0.51248	-0.22544	0.64708	0.56724	-0.22096	0.62043	0.54343	-0.2367	0.58138	0.54241	-0.22808	0.45415	0.52945	-0.20274	0.35894	0.55065	-0.19989	0.26305	0.53412	-0.19945	0.50819	0.53818	-0.29016	0.46243	0.47688	-0.29303	0.41667	0.41558	-0.29587	0.43127	0.36556	-0.27907	0.44587	0.31554	-0.26225	0.46046	0.26553	-0.24542	0.46693	0.23182	-0.23228	0.54833	0.50256	-0.17039	0.59533
26.54	-0.14352	0.62757	0.45067	-0.15821	0.59788	0.41981	-0.15478	0.6276	0.37338	-0.16721	0.59062	0.37518	-0.17425	0.58725	0.33595	-0.1981	0.56642	0.20947	-0.21249	0.56275	0.11302	-0.19973	0.53287	0.021309	-0.12202	0.55041	0.27726	-0.1052	0.47627	0.28623	-0.088377	0.40214	0.29524	-0.09824	0.35023	0.30959	-0.1081	0.29833	0.32397	-0.11794	0.24643	0.33837	-0.13691	0.21771	0.35125	-0.25077	0.5649	0.29814	-0.2701
30.08	0.34118	0.89006	-0.1002	0.30703	0.86394	-0.11439	0.26476	0.89946	-0.11334	0.26202	0.86204	-0.12416	0.24391	0.83509	-0.14752	0.19295	0.74145	-0.22258	0.15956	0.65711	-0.25857	0.13238	0.56554	-0.27709	0.25215	0.82565	-0.21579	0.29323	0.77346	-0.25386	0.3343	0.72127	-0.29192	0.36495	0.68469	-0.31877	0.3956	0.64812	-0.34562	0.42625	0.61154	-0.37245	0.44406	0.58593	-0.35304	0.19132	0.75847	-0.12086	0.1597
29.012	0.45146	0.56557	0.003879	0.45437	0.5733	-0.040639	0.43651	0.62545	-0.043984	0.44791	0.60391	-0.074496	0.42273	0.60384	-0.10558	0.34068	0.59364	-0.20639	0.25329	0.58387	-0.2487	0.17146	0.53931	-0.27671	0.44281	0.58072	-0.19997	0.45432	0.50651	-0.21484	0.46586	0.43231	-0.22971	0.47393	0.37896	-0.23898	0.48204	0.32561	-0.24824	0.49016	0.27226	-0.25751	0.50578	0.24077	-0.26822	0.35285	0.58354	-0.10446	0.35213
36.78	-0.13317	0.58697	0.35974	-0.15895	0.58691	0.32252	-0.16927	0.64079	0.31615	-0.18257	0.61271	0.2925	-0.20381	0.61074	0.25866	-0.27161	0.59442	0.14849	-0.27109	0.58162	0.051751	-0.28161	0.53456	-0.032753	-0.18216	0.60283	0.19917	-0.15691	0.53631	0.17091	-0.13169	0.46979	0.14265	-0.11621	0.41805	0.15166	-0.10076	0.3663	0.16067	-0.08533	0.31455	0.16967	-0.10708	0.28816	0.18313	-0.30368	0.58743	0.24627	-0.2959
37.684	0.47027	0.48158	-0.13126	0.42587	0.49006	-0.1287	0.42396	0.54334	-0.14311	0.39279	0.52176	-0.13375	0.35356	0.51418	-0.13185	0.22802	0.48022	-0.12256	0.13313	0.50274	-0.11921	0.046868	0.52601	-0.080675	0.30692	0.46502	-0.18723	0.36004	0.41263	-0.20438	0.41313	0.36022	-0.22152	0.4512	0.32272	-0.23344	0.48926	0.2852	-0.24536	0.5273	0.24767	-0.25727	0.51788	0.22159	-0.28139	0.30781	0.50665	-0.062771	0.27128
39.552	0.45429	0.81849	-0.06579	0.47059	0.79195	-0.098651	0.47164	0.82679	-0.14149	0.4829	0.78943	-0.143	0.46704	0.76565	-0.17099	0.41912	0.68038	-0.2572	0.34364	0.62429	-0.28328	0.27726	0.55359	-0.27546	0.51295	0.72302	-0.25319	0.53378	0.6503	-0.26495	0.55459	0.57757	-0.2767	0.56947	0.52555	-0.28502	0.58433	0.47351	-0.29335	0.59918	0.42147	-0.30168	0.62087	0.39697	-0.31839	0.41459	0.72938	-0.16654	0.41466
39.448	0.52451	0.80295	-0.095364	0.51201	0.78825	-0.13633	0.50263	0.83584	-0.16274	0.49846	0.80043	-0.17867	0.47728	0.77338	-0.19915	0.41337	0.67808	-0.26108	0.34199	0.61169	-0.26554	0.27099	0.5452	-0.26764	0.50552	0.72062	-0.27951	0.52884	0.64786	-0.28416	0.55219	0.5751	-0.28881	0.56882	0.52298	-0.29091	0.58547	0.47086	-0.29301	0.60214	0.41875	-0.2951	0.62182	0.39598	-0.31618	0.42709	0.73331	-0.17505	0.41144
45.952	0.74587	0.64982	-0.18559	0.71461	0.63545	-0.15616	0.68891	0.68265	-0.14344	0.67963	0.64768	-0.12873	0.64358	0.63055	-0.12612	0.5297	0.56713	-0.123	0.43246	0.5634	-0.13028	0.33991	0.54293	-0.10833	0.59367	0.63475	-0.16744	0.55917	0.58268	-0.21169	0.52466	0.53061	-0.25594	0.57228	0.50358	-0.25619	0.61989	0.47655	-0.25642	0.6675	0.4495	-0.25663	0.68938	0.47861	-0.25168	0.60971	0.56418	-0.057959	0.59266
45.588	0.66136	0.5891	-0.16601	0.61966	0.57173	-0.16904	0.58842	0.61648	-0.16061	0.57447	0.5806	-0.16719	0.53582	0.57398	-0.15927	0.41125	0.54294	-0.13649	0.31437	0.54983	-0.127	0.21852	0.53762	-0.11561	0.46834	0.55998	-0.22069	0.42359	0.49799	-0.2245	0.37885	0.43599	-0.22827	0.41434	0.39903	-0.24755	0.44983	0.36207	-0.26685	0.48532	0.32512	-0.28617	0.47883	0.29055	-0.27554	0.50606	0.52549	-0.099809	0.48973
53.156	0.006694	0.54091	0.2532	0.048101	0.53854	0.23504	0.057259	0.59129	0.22149	0.082493	0.56212	0.21539	0.1064	0.55357	0.18448	0.1804	0.51652	0.083726	0.21354	0.53612	-0.00594	0.23425	0.52003	-0.099633	0.19479	0.50397	0.18509	0.15942	0.44694	0.22193	0.12403	0.38993	0.25877	0.096126	0.34919	0.28242	0.068205	0.30846	0.30607	0.040274	0.26775	0.32974	0.033775	0.24689	0.35929	0.089094	0.54734	0.12051	0.073857
52.152	0.59575	0.76233	-0.071076	0.57814	0.77444	-0.11099	0.57236	0.82897	-0.10443	0.56261	0.80936	-0.13677	0.53139	0.79519	-0.15735	0.43499	0.74074	-0.22623	0.37611	0.66475	-0.24302	0.34477	0.57265	-0.2417	0.51176	0.80347	-0.2547	0.53353	0.73696	-0.28571	0.55534	0.67046	-0.31674	0.57949	0.62135	-0.31845	0.60366	0.57225	-0.32017	0.62784	0.52316	-0.32189	0.64345	0.49203	-0.31017	0.48093	0.75801	-0.1355	0.46351
60.96	0.76243	0.57296	-0.15811	0.72145	0.5914	-0.15253	0.73016	0.64311	-0.16983	0.69594	0.62955	-0.15679	0.66049	0.61388	-0.14691	0.54879	0.55379	-0.11671	0.45199	0.54268	-0.12218	0.35963	0.52484	-0.097313	0.60089	0.57537	-0.20308	0.59551	0.50054	-0.21829	0.59011	0.4257	-0.23349	0.59708	0.3714	-0.23392	0.60403	0.31709	-0.23434	0.61099	0.26278	-0.23477	0.63313	0.23616	-0.24707	0.64427	0.56582	-0.079585	0.61582
59.692	-0.15433	0.79959	0.38287	-0.16762	0.78176	0.34343	-0.16731	0.82615	0.31057	-0.1771	0.79013	0.2991	-0.16735	0.76295	0.27142	-0.13784	0.66728	0.18789	-0.080058	0.60114	0.14536	-0.02046	0.54662	0.091115	-0.10261	0.72261	0.26749	-0.11421	0.69191	0.33665	-0.12582	0.66124	0.40582	-0.15179	0.63528	0.44644	-0.17776	0.60934	0.48706	-0.20374	0.58341	0.52769	-0.22434	0.56214	0.54944	-0.22396	0.71538	0.21805	-0.26913
64.128	0.56926	0.55275	0.007083	0.54431	0.56185	-0.029586	0.54898	0.61679	-0.032756	0.52847	0.5948	-0.057672	0.51055	0.57919	-0.089842	0.45332	0.51929	-0.19053	0.41061	0.44826	-0.24203	0.38165	0.35795	-0.26378	0.55271	0.54131	-0.17393	0.5669	0.46913	-0.19514	0.58113	0.39696	-0.21634	0.58503	0.34256	-0.21154	0.58896	0.28817	-0.20673	0.59291	0.23377	-0.20192	0.61839	0.23086	-0.1756	0.44853	0.56254	-0.097007	0.42118
64.524	0.34031	0.62014	0.15944	0.34465	0.58661	0.12933	0.34985	0.61477	0.082111	0.35029	0.57582	0.084868	0.35801	0.56944	0.046141	0.38547	0.53922	-0.077683	0.38588	0.51836	-0.17301	0.37726	0.46385	-0.25314	0.41671	0.56194	0.017958	0.42579	0.49444	0.052904	0.43486	0.42694	0.087867	0.43616	0.37688	0.10998	0.43748	0.3268	0.13209	0.43881	0.27672	0.15417	0.43328	0.24053	0.1574	0.29844	0.52402	-0.024443	0.29952
71.66	0.19186	0.57588	0.11212	0.1554	0.5493	0.1084	0.11447	0.58547	0.11657	0.10936	0.54738	0.10963	0.070925	0.5446	0.12036	-0.053532	0.5256	0.15427	-0.14991	0.51181	0.16084	-0.23814	0.47121	0.15492	0.012456	0.52251	0.075049	0.014629	0.44722	0.061408	0.016787	0.37193	0.047737	0.031369	0.32149	0.032213	0.045941	0.27105	0.016668	0.060503	0.22062	0.001104	0.092316	0.21312	0.017897	0.035944	0.51194	0.20374	0.089452
70.596	-0.21959	0.6371	0.38618	-0.25376	0.61498	0.36634	-0.28727	0.65662	0.35244	-0.29459	0.61894	0.3453	-0.307	0.59573	0.31517	-0.34284	0.51245	0.22147	-0.36187	0.43627	0.16354	-0.35727	0.34465	0.1311	-0.25713	0.56461	0.24543	-0.20872	0.50576	0.23811	-0.16033	0.4469	0.23081	-0.12504	0.40526	0.22653	-0.089763	0.3636	0.22226	-0.054494	0.32194	0.21801	-0.056525	0.28633	0.20917	-0.36398	0.54169	0.3181	-0.3575
74.932	-0.073411	0.50554	0.33774	-0.040874	0.50656	0.30627	-0.038121	0.56055	0.29498	-0.015981	0.53319	0.27806	0.013634	0.53832	0.25166	0.11061	0.54506	0.16477	0.14801	0.56892	0.077855	0.19459	0.55811	-0.006885	0.10115	0.52056	0.26452	0.080077	0.45201	0.2913	0.059006	0.38347	0.3181	0.028523	0.34069	0.33355	-0.001957	0.29791	0.34898	-0.032436	0.25511	0.36439	-0.020677	0.23077	0.38927	0.009816	0.52387	0.17033	0.046798
75.069	-0.032823	0.56529	0.45995	-0.037304	0.55356	0.41644	-0.049867	0.60205	0.39318	-0.046577	0.56832	0.37377	-0.026239	0.57328	0.33968	0.039702	0.57952	0.22738	0.10589	0.59071	0.15655	0.18581	0.57398	0.10364	0.057125	0.5486	0.32423	0.046431	0.47476	0.34139	0.035752	0.40092	0.35852	0.013793	0.35087	0.36177	-0.008158	0.30082	0.365	-0.030116	0.25077	0.36825	-0.047889	0.21907	0.37369	-0.05643	0.56036	0.25949	-0.073336
77.232	0.33184	0.63338	-0.042814	0.29636	0.61571	-0.020933	0.26601	0.66075	-0.010927	0.2561	0.6245	-0.000281	0.21707	0.62051	0.007492	0.091385	0.59764	0.03359	-0.001047	0.56637	0.032847	-0.074394	0.50284	0.025675	0.16004	0.5881	-0.042793	0.17447	0.51618	-0.06468	0.18887	0.44426	-0.086591	0.20381	0.39477	-0.10462	0.21874	0.34528	-0.12266	0.23366	0.29579	-0.14072	0.24214	0.26464	-0.15827	0.18001	0.60166	0.08621	0.22286
76.696	-0.011382	0.70462	0.41314	-0.025723	0.70433	0.37019	-0.03118	0.75834	0.36001	-0.038729	0.73003	0.33419	-0.03994	0.70281	0.30491	-0.045919	0.60721	0.21644	-0.044481	0.58475	0.12149	-0.038111	0.52817	0.042589	0.029137	0.63387	0.28198	0.030235	0.55895	0.29766	0.031366	0.48403	0.31333	0.032279	0.43156	0.32896	0.033218	0.3791	0.34459	0.034175	0.32663	0.36021	0.03666	0.29288	0.37454	-0.097521	0.66825	0.28164	-0.11178
[truncated: 62 more columns]
