# Supplementary material for: A Markerless 3D Computerized Motion Capture System Incorporating a Skeleton Model for Monkeys
Source: PLoS One. 2016 Nov 3;11(11):e0166154. doi: 10.1371/journal.pone.0166154 (PMC5094601; doi:10.1371/journal.pone.0166154)
Supplement: S2 File — (ZIP) [file pone.0166154.s004.zip › File S2/ShuttlingExperiment-MonkeyR-Session1-Exp2-MCS.txt]

0.2	-0.166269	0.969432	-0.201247	-0.209853	0.958705	-0.207146	-0.228546	1.003101	-0.234163	-0.250406	0.972252	-0.224358	-0.26109	0.933505	-0.227839	-0.286443	0.804941	-0.239514	-0.300367	0.70845	-0.230538	-0.352087	0.626394	-0.219659	-0.273321	0.889654	-0.297262	-0.250766	0.816705	-0.30299	-0.227934	0.743663	-0.307614	-0.184721	0.775684	-0.317208	-0.141853	0.808065	-0.327496	-0.099226	0.840593	-0.338477	-0.111683	0.873416	-0.349399	-0.268819	0.876441	-0.165979	-0.215688
0.232	-0.175557	0.978589	-0.197845	-0.216962	0.963797	-0.208631	-0.23567	1.005179	-0.240153	-0.255971	0.972956	-0.23153	-0.262111	0.933277	-0.232607	-0.272458	0.802762	-0.237022	-0.290805	0.70746	-0.227346	-0.346143	0.627934	-0.223479	-0.268285	0.883817	-0.300369	-0.247579	0.810193	-0.30314	-0.226476	0.73678	-0.305491	-0.183377	0.770012	-0.313075	-0.140115	0.802742	-0.321329	-0.096751	0.835378	-0.330098	-0.114988	0.867101	-0.326831	-0.254688	0.879132	-0.171333	-0.208972
0.264	-0.171421	0.969477	-0.206226	-0.214925	0.958983	-0.212987	-0.230646	0.999163	-0.247885	-0.253958	0.970874	-0.234545	-0.26111	0.931727	-0.234994	-0.274597	0.80224	-0.237622	-0.290092	0.706409	-0.229422	-0.34333	0.626115	-0.219865	-0.270823	0.889881	-0.292504	-0.252522	0.816299	-0.301907	-0.233359	0.742933	-0.308893	-0.18845	0.774353	-0.314025	-0.143253	0.804838	-0.32064	-0.098001	0.835187	-0.328428	-0.110316	0.86971	-0.330935	-0.252034	0.870868	-0.162749	-0.204235
0.3	-0.179943	0.97703	-0.204746	-0.222758	0.964638	-0.212601	-0.242748	1.009549	-0.237789	-0.263341	0.977219	-0.230326	-0.269301	0.937695	-0.231482	-0.279399	0.807719	-0.236628	-0.291684	0.710724	-0.232317	-0.341778	0.627665	-0.216147	-0.271247	0.892918	-0.293586	-0.251748	0.81954	-0.30236	-0.231777	0.746232	-0.309265	-0.185923	0.775595	-0.315556	-0.14024	0.805002	-0.322588	-0.094617	0.834604	-0.330255	-0.103696	0.87016	-0.332868	-0.25352	0.876688	-0.164488	-0.204755
0.332	-0.17885	0.970532	-0.195883	-0.221536	0.96066	-0.207243	-0.23655	1.006333	-0.234526	-0.259673	0.975443	-0.228525	-0.265934	0.936055	-0.231181	-0.276904	0.806419	-0.240491	-0.293482	0.710183	-0.233616	-0.346501	0.628205	-0.221392	-0.265013	0.892432	-0.294974	-0.246907	0.818642	-0.303102	-0.22839	0.744958	-0.310142	-0.182651	0.774553	-0.31664	-0.13679	0.803842	-0.323298	-0.09076	0.833072	-0.329563	-0.096156	0.869266	-0.333086	-0.255615	0.874487	-0.16605	-0.208638
0.364	-0.176913	0.970418	-0.200188	-0.219998	0.961386	-0.210708	-0.232725	1.004276	-0.243252	-0.257375	0.975467	-0.233911	-0.264858	0.936222	-0.233636	-0.279664	0.806642	-0.233515	-0.294054	0.709661	-0.232106	-0.345343	0.627031	-0.215829	-0.265837	0.890249	-0.292606	-0.246629	0.816567	-0.300031	-0.227183	0.743034	-0.306625	-0.182244	0.77345	-0.314696	-0.137137	0.803505	-0.322882	-0.091909	0.833493	-0.33089	-0.093281	0.870099	-0.333964	-0.25573	0.878112	-0.162178	-0.207181
0.396	-0.18244	0.977496	-0.21604	-0.226126	0.966587	-0.220602	-0.246102	1.011433	-0.246077	-0.26738	0.980249	-0.236098	-0.273884	0.94075	-0.235699	-0.285483	0.810566	-0.235434	-0.297632	0.713763	-0.232404	-0.348553	0.631386	-0.22196	-0.269657	0.895177	-0.293424	-0.249723	0.82163	-0.301854	-0.229293	0.747963	-0.308857	-0.183249	0.776293	-0.317283	-0.137522	0.805233	-0.325562	-0.091905	0.834467	-0.33413	-0.087505	0.870765	-0.338134	-0.256792	0.878804	-0.160274	-0.208265
0.428	-0.184455	0.976247	-0.221998	-0.22796	0.964551	-0.22629	-0.250135	1.011393	-0.245828	-0.270157	0.978641	-0.238748	-0.276582	0.939102	-0.237767	-0.287908	0.808697	-0.235927	-0.29858	0.71177	-0.232028	-0.348222	0.628649	-0.223172	-0.27426	0.890794	-0.297373	-0.250787	0.818036	-0.302863	-0.227091	0.745189	-0.307445	-0.182658	0.775738	-0.316352	-0.138396	0.806619	-0.32525	-0.094242	0.83758	-0.334272	-0.086616	0.87348	-0.336094	-0.257292	0.880077	-0.165955	-0.21006
0.496	-0.187437	0.968432	-0.213172	-0.230966	0.959155	-0.221456	-0.248863	1.007514	-0.241659	-0.271032	0.975712	-0.237117	-0.274776	0.936044	-0.237047	-0.277275	0.805883	-0.237427	-0.290832	0.709261	-0.231716	-0.342763	0.627154	-0.221109	-0.264844	0.889812	-0.296289	-0.246016	0.815973	-0.302579	-0.226937	0.742291	-0.308213	-0.182872	0.774041	-0.316071	-0.138645	0.805339	-0.324408	-0.094365	0.836553	-0.333136	-0.083202	0.871085	-0.339104	-0.257173	0.878947	-0.166971	-0.210205
0.528	-0.183625	0.971192	-0.209242	-0.227046	0.96129	-0.217272	-0.246454	1.010087	-0.234903	-0.26785	0.977614	-0.231525	-0.273992	0.938181	-0.23368	-0.2843	0.808193	-0.240625	-0.297493	0.712233	-0.230353	-0.348206	0.629978	-0.223777	-0.267821	0.888282	-0.302648	-0.247462	0.814503	-0.305584	-0.226734	0.740568	-0.307939	-0.182981	0.772337	-0.31629	-0.139416	0.80439	-0.324775	-0.095892	0.836516	-0.33348	-0.082809	0.870276	-0.339868	-0.266533	0.884818	-0.172674	-0.213958
0.564	-0.188281	0.958155	-0.197741	-0.230521	0.954125	-0.21349	-0.23537	1.000132	-0.24376	-0.26339	0.973305	-0.239338	-0.266529	0.933282	-0.239009	-0.267606	0.802181	-0.239029	-0.287287	0.706748	-0.227561	-0.34326	0.626378	-0.216407	-0.268321	0.888646	-0.295249	-0.247647	0.815278	-0.30119	-0.226705	0.742155	-0.306248	-0.182826	0.77432	-0.313718	-0.138979	0.805935	-0.322961	-0.095053	0.837429	-0.332593	-0.081522	0.870876	-0.339782	-0.257676	0.8752	-0.167163	-0.211386
0.596	-0.174172	0.971441	-0.193197	-0.216216	0.959152	-0.204595	-0.230377	0.999669	-0.239473	-0.253415	0.969778	-0.229493	-0.259796	0.930298	-0.231776	-0.270964	0.800221	-0.240249	-0.289944	0.704652	-0.228196	-0.345172	0.623085	-0.21833	-0.280878	0.883555	-0.300714	-0.25332	0.812453	-0.303745	-0.22558	0.741717	-0.30522	-0.182497	0.774711	-0.31371	-0.139131	0.807061	-0.322842	-0.095647	0.839332	-0.332438	-0.081451	0.872312	-0.340584	-0.264517	0.876905	-0.171912	-0.211802
0.632	-0.180269	0.965042	-0.196731	-0.223469	0.959589	-0.209126	-0.229625	1.00061	-0.245951	-0.257693	0.975524	-0.235699	-0.265354	0.936498	-0.234732	-0.280909	0.807292	-0.232635	-0.295808	0.710715	-0.235388	-0.346933	0.628776	-0.221981	-0.276571	0.885253	-0.300336	-0.251458	0.812979	-0.302941	-0.22612	0.740781	-0.305462	-0.183229	0.773779	-0.31461	-0.140312	0.806665	-0.323899	-0.097299	0.839616	-0.333325	-0.080233	0.871341	-0.34099	-0.257371	0.887411	-0.17019	-0.206768
0.664	-0.179856	0.968368	-0.199107	-0.222583	0.960964	-0.212111	-0.230824	1.002703	-0.247314	-0.257524	0.975617	-0.238397	-0.265504	0.936356	-0.238097	-0.28229	0.806805	-0.237489	-0.295945	0.710182	-0.22673	-0.346603	0.625766	-0.215645	-0.274194	0.886913	-0.300835	-0.250215	0.814296	-0.303775	-0.226052	0.741695	-0.30631	-0.183469	0.774901	-0.314992	-0.140944	0.808148	-0.323824	-0.0986	0.841318	-0.333164	-0.082695	0.873626	-0.340251	-0.265395	0.884222	-0.171159	-0.213822
0.696	-0.177278	0.970185	-0.199445	-0.219852	0.960398	-0.211343	-0.230187	0.999838	-0.248682	-0.255658	0.97231	-0.237825	-0.264604	0.933289	-0.236823	-0.284304	0.804143	-0.234243	-0.299028	0.707182	-0.232774	-0.349089	0.623629	-0.218563	-0.282156	0.884643	-0.299346	-0.255701	0.812943	-0.303502	-0.229038	0.741403	-0.307306	-0.185792	0.774347	-0.315124	-0.142528	0.807039	-0.323646	-0.09921	0.839855	-0.332667	-0.083017	0.871889	-0.341018	-0.265294	0.883165	-0.168728	-0.213923
0.732	-0.174152	0.970454	-0.205324	-0.218496	0.962097	-0.208824	-0.233805	0.999649	-0.246429	-0.257935	0.97415	-0.229334	-0.26525	0.93498	-0.231479	-0.279651	0.805624	-0.238884	-0.29434	0.708775	-0.236255	-0.345122	0.625538	-0.222258	-0.269642	0.888658	-0.299482	-0.250295	0.814722	-0.303808	-0.230729	0.740914	-0.308091	-0.187053	0.773495	-0.314863	-0.143647	0.806032	-0.322981	-0.100218	0.838753	-0.331404	-0.0828	0.870214	-0.339348	-0.262286	0.880746	-0.169006	-0.210326
0.764	-0.177373	0.968344	-0.208587	-0.222126	0.961639	-0.209394	-0.239162	1.004363	-0.240211	-0.262737	0.977386	-0.224707	-0.270293	0.938129	-0.226147	-0.285544	0.808463	-0.232324	-0.294293	0.710833	-0.224965	-0.344693	0.626683	-0.217331	-0.273903	0.887656	-0.297325	-0.25166	0.814583	-0.302592	-0.229473	0.741445	-0.30729	-0.186275	0.773936	-0.315233	-0.143258	0.806695	-0.323342	-0.100382	0.839501	-0.331515	-0.082689	0.870594	-0.339666	-0.251897	0.883622	-0.16926	-0.202483
0.8	-0.171477	0.970569	-0.206179	-0.214928	0.962042	-0.215531	-0.230956	1.010264	-0.23756	-0.253951	0.979104	-0.232793	-0.261085	0.939893	-0.233659	-0.274913	0.810311	-0.237598	-0.288074	0.714001	-0.230392	-0.340523	0.632953	-0.221026	-0.268318	0.894843	-0.296512	-0.250423	0.82069	-0.302383	-0.232061	0.74668	-0.306843	-0.187533	0.777608	-0.315096	-0.142967	0.808304	-0.323739	-0.098387	0.839	-0.332723	-0.078161	0.868564	-0.341091	-0.255694	0.883266	-0.166842	-0.20665
0.832	-0.178292	0.965541	-0.198893	-0.221406	0.958371	-0.210687	-0.233966	1.005769	-0.23609	-0.258686	0.975883	-0.231403	-0.265184	0.936454	-0.234359	-0.277111	0.806739	-0.244249	-0.293507	0.710713	-0.23209	-0.344552	0.6269	-0.218509	-0.269131	0.892046	-0.300226	-0.24969	0.818378	-0.306257	-0.229898	0.744819	-0.310561	-0.185411	0.776384	-0.316294	-0.140813	0.807608	-0.322595	-0.096192	0.838811	-0.329472	-0.079346	0.869795	-0.339962	-0.263649	0.877945	-0.171098	-0.214319
0.864	-0.174492	0.968814	-0.201274	-0.21707	0.959729	-0.213724	-0.231348	1.006631	-0.23897	-0.254774	0.975635	-0.234844	-0.26177	0.935975	-0.235403	-0.275094	0.80553	-0.238531	-0.292422	0.708154	-0.233961	-0.345044	0.624785	-0.218961	-0.272886	0.888661	-0.300584	-0.253368	0.814823	-0.304631	-0.233677	0.741307	-0.307633	-0.190616	0.774453	-0.315351	-0.14721	0.806951	-0.323168	-0.103675	0.839272	-0.330498	-0.084885	0.869594	-0.339269	-0.25304	0.882069	-0.172263	-0.208089
0.9	-0.173727	0.966375	-0.195228	-0.215276	0.955171	-0.209255	-0.230882	1.001337	-0.235398	-0.252843	0.969247	-0.231907	-0.260856	0.930141	-0.232616	-0.277626	0.800935	-0.236848	-0.294269	0.704338	-0.230734	-0.347064	0.621416	-0.219573	-0.275063	0.882984	-0.2999	-0.25442	0.809754	-0.306766	-0.233594	0.736764	-0.312886	-0.190774	0.770909	-0.317751	-0.147605	0.80426	-0.323485	-0.104381	0.8375	-0.329838	-0.084381	0.867392	-0.337628	-0.248139	0.876834	-0.172857	-0.202238
0.932	-0.17829	0.968352	-0.197564	-0.219627	0.958694	-0.213321	-0.230139	1.003152	-0.244455	-0.254616	0.973102	-0.239645	-0.26155	0.933626	-0.238835	-0.274437	0.803516	-0.237606	-0.289922	0.706774	-0.232931	-0.340898	0.623876	-0.217975	-0.270118	0.888329	-0.297011	-0.252629	0.814231	-0.304567	-0.235035	0.740304	-0.311704	-0.191087	0.772671	-0.316783	-0.147077	0.804716	-0.322621	-0.103157	0.836669	-0.329074	-0.083457	0.865685	-0.339988	-0.254148	0.877746	-0.168431	-0.20819
0.964	-0.179	0.969324	-0.196338	-0.219979	0.956421	-0.210592	-0.236759	1.001358	-0.237971	-0.257707	0.968639	-0.234015	-0.266695	0.9297	-0.232849	-0.286702	0.800831	-0.230917	-0.302501	0.70432	-0.23444	-0.351801	0.620312	-0.222745	-0.284149	0.880875	-0.296008	-0.258533	0.809134	-0.30294	-0.232987	0.737472	-0.309579	-0.19022	0.770961	-0.3157	-0.147253	0.804243	-0.321413	-0.104415	0.837362	-0.327027	-0.083089	0.866201	-0.334493	-0.258721	0.877459	-0.168114	-0.208858
1	-0.181808	0.961908	-0.195805	-0.223731	0.955422	-0.211594	-0.231954	1.001781	-0.240416	-0.258057	0.972941	-0.236807	-0.265175	0.933546	-0.236669	-0.279237	0.803745	-0.23731	-0.294592	0.70716	-0.231533	-0.345338	0.624111	-0.216936	-0.276927	0.883329	-0.302059	-0.253673	0.810535	-0.305253	-0.230317	0.737727	-0.308156	-0.188065	0.771864	-0.314355	-0.145889	0.806028	-0.320906	-0.103858	0.840118	-0.327672	-0.082486	0.867808	-0.338673	-0.261506	0.882049	-0.173005	-0.209905
1.032	-0.173609	0.969306	-0.193603	-0.216085	0.957694	-0.20411	-0.231419	0.999836	-0.236328	-0.254233	0.969486	-0.227149	-0.26161	0.930107	-0.229538	-0.276252	0.800383	-0.238424	-0.29315	0.705185	-0.224846	-0.345792	0.623418	-0.227126	-0.265621	0.88995	-0.287684	-0.248459	0.816644	-0.30075	-0.230693	0.74335	-0.312344	-0.186269	0.775257	-0.316809	-0.141899	0.807042	-0.322159	-0.097493	0.838936	-0.328283	-0.079195	0.868657	-0.340094	-0.253809	0.861547	-0.159208	-0.208639
1.068	-0.183349	0.969677	-0.212972	-0.227107	0.95911	-0.217549	-0.247626	1.006179	-0.238488	-0.268602	0.974185	-0.230807	-0.273041	0.934758	-0.233432	-0.278025	0.805069	-0.242496	-0.293825	0.709508	-0.229688	-0.346606	0.627718	-0.223081	-0.27459	0.890201	-0.300747	-0.253457	0.81679	-0.304763	-0.232116	0.743613	-0.307624	-0.188251	0.776131	-0.314131	-0.144213	0.808223	-0.320912	-0.099995	0.840407	-0.327952	-0.081085	0.869579	-0.340277	-0.265518	0.879375	-0.171515	-0.213969
1.1	-0.170022	0.975584	-0.208532	-0.21366	0.965641	-0.215302	-0.231044	1.010663	-0.242551	-0.253565	0.98018	-0.233222	-0.263623	0.941421	-0.233455	-0.286913	0.812587	-0.235329	-0.296519	0.71499	-0.231079	-0.346756	0.631784	-0.219912	-0.275806	0.89306	-0.29865	-0.25406	0.819784	-0.302686	-0.231975	0.74647	-0.305721	-0.187177	0.776999	-0.313692	-0.14263	0.807805	-0.322028	-0.098157	0.838849	-0.330859	-0.080551	0.869523	-0.341061	-0.257854	0.889332	-0.169943	-0.209873
1.132	-0.173018	0.970797	-0.20969	-0.215651	0.960734	-0.221093	-0.232426	1.008468	-0.243637	-0.254482	0.97647	-0.240116	-0.263802	0.937775	-0.238072	-0.284911	0.809265	-0.233236	-0.296788	0.712593	-0.231625	-0.346497	0.630098	-0.223189	-0.27775	0.891037	-0.295788	-0.254047	0.818627	-0.303123	-0.230104	0.746162	-0.30981	-0.18461	0.775901	-0.316031	-0.139544	0.806263	-0.322641	-0.094628	0.836955	-0.329776	-0.077734	0.867891	-0.340262	-0.253801	0.882993	-0.166749	-0.205638
1.168	-0.168508	0.97007	-0.20138	-0.212513	0.960946	-0.20677	-0.230399	1.007112	-0.231734	-0.252968	0.976614	-0.222583	-0.260401	0.937688	-0.226744	-0.274922	0.809106	-0.241664	-0.287627	0.712852	-0.234999	-0.339858	0.632638	-0.221137	-0.271121	0.893663	-0.299591	-0.252412	0.819798	-0.305694	-0.23289	0.746046	-0.30995	-0.187463	0.776253	-0.316459	-0.14215	0.806391	-0.323501	-0.096761	0.836686	-0.331019	-0.079729	0.868843	-0.336848	-0.252268	0.880075	-0.170122	-0.207616
1.2	-0.176496	0.969005	-0.198162	-0.220419	0.961028	-0.205624	-0.233423	1.002593	-0.239927	-0.258414	0.975387	-0.227388	-0.265924	0.936385	-0.229104	-0.280879	0.807344	-0.235694	-0.295429	0.711079	-0.226002	-0.34799	0.628574	-0.22736	-0.273511	0.887964	-0.300105	-0.252131	0.814733	-0.305405	-0.230538	0.741669	-0.310166	-0.185068	0.772078	-0.314233	-0.13965	0.802319	-0.319292	-0.094242	0.832632	-0.325096	-0.076141	0.862874	-0.335708	-0.255529	0.884942	-0.171381	-0.207367
1.236	-0.172546	0.969849	-0.209526	-0.216245	0.959911	-0.215839	-0.235039	1.006798	-0.238746	-0.256908	0.975341	-0.231361	-0.263646	0.936127	-0.230916	-0.275994	0.806585	-0.231218	-0.291114	0.710595	-0.228775	-0.344574	0.630667	-0.224569	-0.267674	0.88461	-0.298685	-0.249575	0.810379	-0.303797	-0.231041	0.736208	-0.308833	-0.186719	0.768103	-0.314481	-0.142426	0.799968	-0.319987	-0.098021	0.831924	-0.325355	-0.079846	0.863556	-0.330564	-0.24043	0.881793	-0.168125	-0.197743
1.268	-0.183884	0.975491	-0.215684	-0.227542	0.967219	-0.224277	-0.24485	1.0167	-0.241876	-0.267448	0.984993	-0.238915	-0.273239	0.94545	-0.238322	-0.282778	0.815284	-0.237491	-0.293314	0.718346	-0.229362	-0.343418	0.634512	-0.219306	-0.274416	0.897365	-0.298665	-0.255698	0.823319	-0.303535	-0.236764	0.749255	-0.307793	-0.189777	0.776429	-0.31455	-0.143097	0.804115	-0.321603	-0.096543	0.832044	-0.328924	-0.08119	0.864667	-0.336034	-0.260259	0.889471	-0.168809	-0.21059
1.3	-0.17622	0.956907	-0.202692	-0.219324	0.954472	-0.216288	-0.231295	1.007867	-0.224705	-0.256252	0.97836	-0.230153	-0.262292	0.938828	-0.231804	-0.272719	0.80866	-0.238522	-0.286775	0.712068	-0.230589	-0.340828	0.631128	-0.220843	-0.274885	0.890131	-0.301626	-0.255832	0.816158	-0.305948	-0.236352	0.742448	-0.309312	-0.193324	0.775815	-0.316506	-0.150042	0.808611	-0.323872	-0.106726	0.841282	-0.331356	-0.084471	0.869478	-0.339108	-0.257762	0.887157	-0.174288	-0.210218
1.332	-0.182926	0.967762	-0.199028	-0.224022	0.955758	-0.213717	-0.242414	1.003271	-0.23544	-0.262669	0.969906	-0.234754	-0.266867	0.930004	-0.235463	-0.270723	0.799048	-0.238656	-0.289994	0.704452	-0.226539	-0.345472	0.625755	-0.22747	-0.269349	0.882805	-0.29987	-0.254815	0.807966	-0.307576	-0.23968	0.733322	-0.315117	-0.196128	0.766947	-0.319566	-0.152379	0.799993	-0.324409	-0.108278	0.833137	-0.329487	-0.083284	0.860208	-0.333335	-0.257279	0.874444	-0.169271	-0.208964
1.364	-0.180066	0.970848	-0.198383	-0.221634	0.959404	-0.21216	-0.240372	1.007473	-0.232083	-0.260794	0.974193	-0.231695	-0.268102	0.934946	-0.233399	-0.282166	0.805486	-0.239677	-0.29599	0.709841	-0.231222	-0.348126	0.629532	-0.228116	-0.271851	0.888715	-0.298963	-0.257447	0.813879	-0.306174	-0.242637	0.738863	-0.312858	-0.197727	0.769354	-0.318982	-0.153309	0.800548	-0.325805	-0.109069	0.831951	-0.333211	-0.084576	0.859221	-0.335355	-0.262764	0.875879	-0.166764	-0.212803
1.4	-0.184239	0.970725	-0.210357	-0.227771	0.961707	-0.218898	-0.247924	1.01239	-0.228553	-0.268992	0.979554	-0.229695	-0.274059	0.940008	-0.229671	-0.28067	0.809971	-0.230937	-0.290354	0.712926	-0.22707	-0.340893	0.629973	-0.229974	-0.272959	0.879476	-0.306698	-0.255384	0.805028	-0.306721	-0.237538	0.730756	-0.306207	-0.19531	0.764988	-0.313957	-0.152883	0.798811	-0.321855	-0.110386	0.832599	-0.329968	-0.084531	0.858643	-0.332735	-0.250796	0.894489	-0.179349	-0.204646
1.432	-0.190705	0.953569	-0.195498	-0.232502	0.954586	-0.212871	-0.232413	1.003277	-0.239049	-0.262727	0.978687	-0.237984	-0.267818	0.938936	-0.237907	-0.275242	0.808346	-0.23854	-0.290776	0.71186	-0.231254	-0.344767	0.630338	-0.22104	-0.260858	0.892528	-0.296128	-0.251941	0.816804	-0.302669	-0.242279	0.741131	-0.307269	-0.197354	0.772052	-0.313432	-0.152468	0.802743	-0.32042	-0.107619	0.833468	-0.32826	-0.083287	0.860304	-0.334771	-0.249596	0.87775	-0.164816	-0.206872
1.464	-0.193929	0.938262	-0.209221	-0.236559	0.946876	-0.221891	-0.232592	0.999394	-0.239175	-0.265478	0.978375	-0.239327	-0.269422	0.93846	-0.238027	-0.273483	0.807422	-0.235348	-0.289006	0.711107	-0.228114	-0.343429	0.630437	-0.219589	-0.271778	0.88962	-0.298154	-0.257594	0.814457	-0.302259	-0.242959	0.739453	-0.306087	-0.197197	0.769302	-0.312274	-0.151601	0.798991	-0.31953	-0.105892	0.828796	-0.327261	-0.082444	0.856452	-0.333938	-0.252857	0.883879	-0.169077	-0.208531
1.5	-0.176852	0.952909	-0.221053	-0.221788	0.951963	-0.22653	-0.232576	1.004874	-0.239127	-0.259505	0.976765	-0.236516	-0.266125	0.937497	-0.236047	-0.278353	0.807828	-0.235639	-0.292599	0.711222	-0.229752	-0.344528	0.628585	-0.220613	-0.273981	0.886705	-0.301977	-0.256169	0.812382	-0.30451	-0.238269	0.73813	-0.306952	-0.19386	0.769464	-0.314053	-0.14948	0.800642	-0.321766	-0.105071	0.831818	-0.329537	-0.082151	0.859835	-0.336003	-0.258975	0.887715	-0.172851	-0.212139
1.532	-0.186196	0.944046	-0.218632	-0.23055	0.949439	-0.226014	-0.233082	1.002859	-0.239571	-0.263881	0.978855	-0.237843	-0.267863	0.938569	-0.236975	-0.272221	0.806736	-0.235271	-0.287998	0.709966	-0.230187	-0.342043	0.628282	-0.219267	-0.26976	0.889931	-0.296852	-0.255016	0.814941	-0.301942	-0.239833	0.740121	-0.306636	-0.194084	0.769742	-0.313679	-0.148451	0.799229	-0.321376	-0.102739	0.828871	-0.329471	-0.080766	0.857811	-0.335628	-0.255519	0.882304	-0.167237	-0.208796
1.568	-0.182304	0.961764	-0.194291	-0.223848	0.957514	-0.21175	-0.231965	1.007859	-0.233162	-0.257811	0.978644	-0.234661	-0.267366	0.939632	-0.236866	-0.289116	0.810285	-0.244282	-0.300664	0.713926	-0.232786	-0.350449	0.631247	-0.219428	-0.271487	0.894078	-0.300896	-0.254505	0.81956	-0.305255	-0.237181	0.74492	-0.308622	-0.191888	0.774758	-0.315525	-0.14695	0.805166	-0.322872	-0.102073	0.835877	-0.330548	-0.081301	0.865979	-0.334651	-0.270449	0.882101	-0.171988	-0.218273
1.6	-0.184696	0.974313	-0.204052	-0.2264	0.961573	-0.216171	-0.244941	1.007231	-0.241447	-0.265502	0.974348	-0.237044	-0.272184	0.935002	-0.237584	-0.284352	0.805176	-0.240231	-0.296992	0.708659	-0.233354	-0.346759	0.626477	-0.218346	-0.272693	0.889517	-0.297495	-0.252965	0.815898	-0.303116	-0.232873	0.742308	-0.306838	-0.189015	0.774229	-0.313988	-0.145208	0.8061	-0.321738	-0.101534	0.837994	-0.330091	-0.081983	0.868873	-0.333824	-0.261956	0.875813	-0.168652	-0.212667
1.632	-0.187508	0.972923	-0.209637	-0.230009	0.964046	-0.222459	-0.246476	1.013447	-0.241075	-0.268698	0.981349	-0.240669	-0.27448	0.941793	-0.240335	-0.283441	0.81166	-0.239232	-0.295845	0.715114	-0.23062	-0.346778	0.632248	-0.224018	-0.270656	0.89269	-0.301414	-0.251329	0.818681	-0.303534	-0.231801	0.744778	-0.305076	-0.187202	0.775611	-0.312877	-0.142563	0.806231	-0.321149	-0.097977	0.836803	-0.329847	-0.076073	0.865964	-0.334342	-0.268681	0.888207	-0.171508	-0.215171
1.7	-0.176432	0.972614	-0.189181	-0.216579	0.9617	-0.207026	-0.229752	1.008326	-0.233826	-0.251966	0.976253	-0.232761	-0.260349	0.937272	-0.23341	-0.278065	0.808244	-0.236318	-0.291152	0.711738	-0.229565	-0.343292	0.629809	-0.222261	-0.270907	0.890412	-0.298193	-0.252491	0.81628	-0.302742	-0.233666	0.742324	-0.307051	-0.189332	0.774111	-0.314116	-0.144837	0.805413	-0.321571	-0.100187	0.836719	-0.329504	-0.078424	0.865917	-0.335333	-0.258863	0.883981	-0.168896	-0.205703
1.732	-0.178868	0.97093	-0.198224	-0.220468	0.959793	-0.21216	-0.237262	1.007023	-0.235583	-0.258658	0.974443	-0.233455	-0.267831	0.935673	-0.235363	-0.28801	0.807158	-0.241392	-0.298311	0.710763	-0.233414	-0.347855	0.628038	-0.232631	-0.274048	0.891537	-0.298167	-0.256102	0.817348	-0.303987	-0.237763	0.743243	-0.309297	-0.193321	0.774803	-0.316031	-0.148809	0.806109	-0.322971	-0.104177	0.837453	-0.330039	-0.081505	0.865729	-0.33664	-0.278171	0.879171	-0.168763	-0.226831
1.796	-0.187567	0.972686	-0.208802	-0.230754	0.961225	-0.216003	-0.249548	1.005497	-0.243305	-0.271082	0.974203	-0.23428	-0.276999	0.934733	-0.235832	-0.286663	0.804818	-0.24092	-0.299073	0.70839	-0.233738	-0.348377	0.625677	-0.220146	-0.273283	0.888036	-0.299076	-0.255257	0.813832	-0.3042	-0.236975	0.739501	-0.308131	-0.190447	0.768198	-0.312296	-0.144222	0.797305	-0.317057	-0.097973	0.826755	-0.322486	-0.078958	0.85689	-0.331943	-0.27446	0.877931	-0.169355	-0.246485
1.832	-0.180434	0.966279	-0.192666	-0.221974	0.959016	-0.209125	-0.230225	1.004923	-0.238883	-0.25602	0.975843	-0.235281	-0.264333	0.936788	-0.235632	-0.282165	0.807608	-0.23744	-0.297542	0.710891	-0.22909	-0.349695	0.627288	-0.218251	-0.27671	0.888147	-0.301909	-0.255312	0.814833	-0.306363	-0.234144	0.74157	-0.310016	-0.188574	0.771384	-0.315039	-0.142792	0.800919	-0.319742	-0.097105	0.830307	-0.324307	-0.079578	0.861561	-0.332095	-0.266411	0.886704	-0.172325	-0.241905
1.896	-0.189276	0.966078	-0.208139	-0.231645	0.957383	-0.221461	-0.248373	1.007256	-0.238332	-0.270357	0.974988	-0.239193	-0.274909	0.935248	-0.238021	-0.280354	0.804843	-0.234508	-0.294584	0.707826	-0.231333	-0.346245	0.624912	-0.217612	-0.265623	0.8814	-0.301559	-0.248233	0.806944	-0.305503	-0.230604	0.732639	-0.3089	-0.187892	0.766988	-0.313695	-0.144941	0.800802	-0.318925	-0.101801	0.834599	-0.324594	-0.081633	0.863773	-0.334716	-0.262399	0.88499	-0.171648	-0.235575
1.928	-0.187268	0.959721	-0.197614	-0.228321	0.957184	-0.216517	-0.23041	1.004744	-0.244636	-0.259027	0.978188	-0.243633	-0.265738	0.938885	-0.241256	-0.278574	0.809278	-0.233981	-0.292597	0.712282	-0.22998	-0.34516	0.629479	-0.218788	-0.273133	0.883872	-0.30495	-0.250982	0.810622	-0.305352	-0.228891	0.737532	-0.305397	-0.186067	0.770928	-0.312992	-0.142915	0.803988	-0.319884	-0.099696	0.836982	-0.326543	-0.077346	0.864353	-0.336763	-0.266227	0.893378	-0.175477	-0.237169
1.996	-0.18521	0.961213	-0.197415	-0.226993	0.958598	-0.21463	-0.232922	1.008818	-0.236728	-0.260066	0.980741	-0.23764	-0.265103	0.940951	-0.237401	-0.272572	0.810362	-0.237027	-0.289278	0.713693	-0.231429	-0.342967	0.630888	-0.223111	-0.268261	0.887677	-0.30498	-0.249116	0.813579	-0.304137	-0.230019	0.739588	-0.303849	-0.186819	0.772283	-0.312379	-0.143469	0.804722	-0.320748	-0.100042	0.837106	-0.328818	-0.078905	0.86597	-0.337232	-0.263023	0.892001	-0.17513	-0.238115
2.028	-0.183224	0.967089	-0.201144	-0.224958	0.96115	-0.217669	-0.2359	1.011323	-0.238434	-0.260426	0.980985	-0.239579	-0.266418	0.941557	-0.238973	-0.276278	0.811646	-0.238132	-0.290568	0.714891	-0.234623	-0.343641	0.6331	-0.224875	-0.280796	0.893371	-0.301134	-0.258611	0.820267	-0.304666	-0.236124	0.747411	-0.306993	-0.191384	0.778468	-0.313921	-0.146518	0.809128	-0.321132	-0.101603	0.839761	-0.328526	-0.083983	0.871207	-0.335835	-0.263183	0.890239	-0.17217	-0.238552
2.096	-0.192979	0.992686	-0.216889	-0.231127	0.971325	-0.228606	-0.264361	1.013817	-0.240384	-0.274691	0.976227	-0.242742	-0.278432	0.93643	-0.241267	-0.280872	0.806082	-0.23746	-0.294275	0.709802	-0.230572	-0.345493	0.628267	-0.217977	-0.27344	0.88908	-0.297318	-0.252467	0.815694	-0.30291	-0.230989	0.74225	-0.30702	-0.185392	0.772022	-0.313205	-0.140191	0.802203	-0.320371	-0.095061	0.832712	-0.328535	-0.083249	0.865837	-0.339541	-0.262627	0.878417	-0.165282	-0.238569
2.128	-0.175284	0.974662	-0.201355	-0.215362	0.962028	-0.218146	-0.237134	1.010816	-0.23229	-0.254764	0.97631	-0.237062	-0.262459	0.937158	-0.237474	-0.278101	0.807814	-0.239204	-0.293144	0.711388	-0.23035	-0.346371	0.629421	-0.219392	-0.271066	0.891005	-0.300131	-0.250378	0.817435	-0.303796	-0.229617	0.744062	-0.307032	-0.184717	0.774624	-0.314659	-0.139702	0.804954	-0.322224	-0.094632	0.835335	-0.329814	-0.083225	0.868799	-0.339989	-0.269128	0.884312	-0.170317	-0.241128
2.164	-0.176155	0.979587	-0.190296	-0.215214	0.966013	-0.208699	-0.230504	1.011377	-0.236508	-0.250769	0.978044	-0.235319	-0.259438	0.939196	-0.235177	-0.277989	0.810426	-0.234823	-0.291414	0.713625	-0.229147	-0.343263	0.631131	-0.217507	-0.271412	0.887767	-0.302952	-0.248356	0.814877	-0.304701	-0.225197	0.742079	-0.306052	-0.180933	0.773189	-0.314729	-0.13652	0.804111	-0.323062	-0.092046	0.83498	-0.330907	-0.080129	0.869343	-0.336075	-0.268168	0.893642	-0.173023	-0.238441
2.196	-0.184241	0.978498	-0.193481	-0.223801	0.966448	-0.211856	-0.23705	1.012163	-0.240192	-0.258736	0.979753	-0.238709	-0.265038	0.940466	-0.237347	-0.276051	0.810811	-0.232948	-0.291864	0.714206	-0.229167	-0.344824	0.632466	-0.215888	-0.269336	0.887097	-0.302245	-0.247235	0.813957	-0.304482	-0.224974	0.740891	-0.306158	-0.180897	0.77254	-0.314315	-0.136642	0.803939	-0.322066	-0.092275	0.835336	-0.329493	-0.079198	0.868901	-0.336954	-0.268618	0.895285	-0.17238	-0.239643
2.232	-0.194843	1.0042	-0.210134	-0.231048	0.979201	-0.220839	-0.265394	1.017485	-0.240713	-0.273725	0.979417	-0.23812	-0.278213	0.9396	-0.23753	-0.282994	0.809187	-0.235819	-0.29609	0.711928	-0.232091	-0.347839	0.628298	-0.220612	-0.272893	0.891279	-0.296876	-0.249449	0.818532	-0.299468	-0.225934	0.745952	-0.301435	-0.182383	0.777506	-0.311637	-0.138706	0.808847	-0.321868	-0.095028	0.840123	-0.332074	-0.080766	0.873246	-0.339015	-0.26979	0.884875	-0.167035	-0.241962
2.264	-0.192561	0.983236	-0.183287	-0.227488	0.9661	-0.206397	-0.247389	1.011313	-0.231177	-0.262282	0.975419	-0.234948	-0.268743	0.936066	-0.233776	-0.280337	0.80632	-0.231156	-0.293726	0.709269	-0.229834	-0.344943	0.626296	-0.215617	-0.278321	0.880832	-0.302797	-0.2501	0.809838	-0.303787	-0.221864	0.739058	-0.304691	-0.180142	0.773522	-0.313907	-0.138051	0.807502	-0.322841	-0.095862	0.841439	-0.331751	-0.080292	0.874612	-0.33495	-0.261675	0.890423	-0.174207	-0.2361
2.3	-0.202075	0.993979	-0.195999	-0.23791	0.971125	-0.211511	-0.268672	1.01213	-0.23225	-0.278525	0.97435	-0.232608	-0.280738	0.934595	-0.23331	-0.278528	0.804475	-0.236189	-0.294805	0.708479	-0.228308	-0.347793	0.627253	-0.216045	-0.274509	0.8861	-0.299473	-0.247689	0.81456	-0.302671	-0.220774	0.743133	-0.305556	-0.177277	0.775372	-0.313967	-0.134047	0.80791	-0.322534	-0.09087	0.840765	-0.331253	-0.082801	0.876442	-0.335342	-0.267964	0.88281	-0.169678	-0.239666
2.332	-0.201213	0.992529	-0.181106	-0.231672	0.970357	-0.206202	-0.251409	1.011052	-0.237748	-0.263145	0.973838	-0.23941	-0.269486	0.934383	-0.238553	-0.280609	0.804527	-0.235527	-0.294455	0.708715	-0.224853	-0.347511	0.627981	-0.218524	-0.273955	0.884749	-0.298997	-0.247555	0.813011	-0.303151	-0.220697	0.741345	-0.30696	-0.176358	0.772753	-0.315138	-0.131882	0.80404	-0.322609	-0.087203	0.835431	-0.329739	-0.084081	0.871848	-0.334186	-0.277014	0.883062	-0.169045	-0.244935
2.368	-0.205301	0.995443	-0.174339	-0.235474	0.972297	-0.198927	-0.257411	1.012172	-0.229898	-0.267856	0.974568	-0.231556	-0.273391	0.934814	-0.233372	-0.281765	0.804518	-0.239214	-0.295357	0.708222	-0.227402	-0.349291	0.626459	-0.219225	-0.277939	0.887758	-0.299147	-0.250778	0.816285	-0.302384	-0.22331	0.745054	-0.304993	-0.177856	0.774786	-0.312883	-0.132486	0.804459	-0.321197	-0.087088	0.83433	-0.330126	-0.083529	0.87033	-0.337006	-0.277862	0.879227	-0.169348	-0.245824
2.4	-0.210288	1.006388	-0.179371	-0.239652	0.976768	-0.196949	-0.274016	1.010427	-0.224211	-0.277393	0.971551	-0.222673	-0.281939	0.932	-0.225573	-0.286945	0.802055	-0.235198	-0.300709	0.706066	-0.223962	-0.352462	0.624224	-0.213542	-0.277108	0.882915	-0.298773	-0.250707	0.811148	-0.30252	-0.224126	0.739607	-0.305731	-0.180358	0.771758	-0.313815	-0.136399	0.80349	-0.322131	-0.092377	0.835232	-0.330796	-0.083639	0.86978	-0.339993	-0.273887	0.879847	-0.168852	-0.240645
2.432	-0.20549	0.994042	-0.173872	-0.238702	0.96967	-0.192595	-0.267516	1.008969	-0.218514	-0.276464	0.970958	-0.218451	-0.279955	0.931359	-0.221458	-0.281827	0.801528	-0.231716	-0.291741	0.70489	-0.219251	-0.343575	0.62188	-0.209065	-0.285521	0.880984	-0.298184	-0.256494	0.810416	-0.301618	-0.227299	0.740205	-0.304629	-0.182989	0.771748	-0.312968	-0.138279	0.802532	-0.321528	-0.093331	0.833317	-0.330453	-0.081055	0.867324	-0.337774	-0.280312	0.882843	-0.168299	-0.245765
2.468	-0.207055	0.998084	-0.176523	-0.240443	0.972683	-0.193544	-0.270012	1.010343	-0.220787	-0.27875	0.972325	-0.218875	-0.282008	0.932398	-0.221355	-0.28299	0.801903	-0.22952	-0.300138	0.704904	-0.2256	-0.349601	0.619639	-0.213082	-0.280385	0.878142	-0.299458	-0.252767	0.807002	-0.303187	-0.224916	0.736227	-0.306239	-0.182352	0.770332	-0.313816	-0.139267	0.803473	-0.321995	-0.095948	0.836524	-0.330796	-0.081075	0.869345	-0.338699	-0.277472	0.885704	-0.169698	-0.243143
2.5	-0.216912	0.997508	-0.18736	-0.252224	0.972716	-0.201045	-0.284377	1.011325	-0.224163	-0.293211	0.97335	-0.222001	-0.294689	0.933529	-0.223762	-0.289724	0.803523	-0.229642	-0.300395	0.706387	-0.223042	-0.35132	0.622672	-0.216375	-0.281579	0.887019	-0.289898	-0.256502	0.815001	-0.295965	-0.231112	0.743148	-0.301645	-0.186576	0.773722	-0.311444	-0.142174	0.804404	-0.32133	-0.097725	0.83536	-0.331271	-0.082643	0.867966	-0.339446	-0.278444	0.879898	-0.16013	-0.247164
2.532	-0.211613	1.001273	-0.18055	-0.2444	0.973593	-0.1949	-0.278358	1.009283	-0.219621	-0.284268	0.970765	-0.217023	-0.287231	0.9311	-0.220051	-0.287543	0.801236	-0.230795	-0.297652	0.70411	-0.223317	-0.348501	0.620795	-0.212606	-0.284785	0.885121	-0.29072	-0.258773	0.813417	-0.294427	-0.232277	0.742189	-0.296695	-0.188365	0.773734	-0.306868	-0.144158	0.804583	-0.317515	-0.09975	0.835471	-0.328697	-0.080865	0.866369	-0.335871	-0.273667	0.876044	-0.161516	-0.240022
2.564	-0.221719	0.99823	-0.174464	-0.253686	0.974129	-0.195561	-0.281966	1.013947	-0.221248	-0.290308	0.975842	-0.223046	-0.293954	0.93604	-0.224606	-0.29631	0.805549	-0.229629	-0.306085	0.707981	-0.224996	-0.354892	0.622801	-0.218083	-0.285144	0.887965	-0.29121	-0.259577	0.81585	-0.292333	-0.233889	0.743948	-0.293437	-0.189675	0.773995	-0.306101	-0.145296	0.803857	-0.318408	-0.100694	0.833926	-0.330336	-0.081632	0.864872	-0.336594	-0.286604	0.883461	-0.161279	-0.250747
2.596	-0.226235	0.99545	-0.173931	-0.258025	0.970753	-0.194608	-0.286771	1.00987	-0.220918	-0.294803	0.971674	-0.22214	-0.296354	0.931779	-0.224303	-0.291731	0.801528	-0.230465	-0.302914	0.704821	-0.221928	-0.35342	0.621844	-0.214594	-0.276629	0.885191	-0.288747	-0.254217	0.812001	-0.292331	-0.231598	0.738956	-0.295817	-0.188363	0.770699	-0.307557	-0.145121	0.802349	-0.319351	-0.101656	0.834162	-0.330701	-0.081992	0.864731	-0.336773	-0.288035	0.876721	-0.159478	-0.254073
2.632	-0.221552	0.997225	-0.168023	-0.254016	0.97241	-0.187527	-0.282225	1.010878	-0.21518	-0.29106	0.972834	-0.214886	-0.292418	0.932736	-0.216611	-0.286974	0.802206	-0.222647	-0.299329	0.704667	-0.220401	-0.349998	0.620057	-0.210537	-0.281959	0.885204	-0.284329	-0.258129	0.812791	-0.290244	-0.234056	0.740743	-0.295839	-0.191083	0.772802	-0.308413	-0.147975	0.804281	-0.321685	-0.104752	0.83588	-0.335667	-0.081822	0.864786	-0.336944	-0.275823	0.87858	-0.154644	-0.245489
2.664	-0.222474	1.00909	-0.168034	-0.258354	0.983066	-0.177289	-0.282711	1.011933	-0.217627	-0.296048	0.978153	-0.203286	-0.29812	0.93847	-0.208001	-0.294996	0.808915	-0.223533	-0.305175	0.711547	-0.221825	-0.356486	0.628185	-0.216818	-0.281887	0.88852	-0.287423	-0.257376	0.816173	-0.292593	-0.232646	0.743854	-0.297194	-0.189225	0.775338	-0.308576	-0.14588	0.806849	-0.320164	-0.102485	0.838451	-0.331912	-0.076032	0.863527	-0.337156	-0.272419	0.886168	-0.15778	-0.239746
2.696	-0.219236	1.006487	-0.163575	-0.254515	0.98062	-0.175294	-0.281255	1.01367	-0.210339	-0.292858	0.977665	-0.200609	-0.294619	0.938075	-0.207092	-0.290404	0.809131	-0.227973	-0.30287	0.71221	-0.221226	-0.355902	0.62955	-0.217004	-0.277543	0.890745	-0.288542	-0.257155	0.817013	-0.292546	-0.236412	0.743335	-0.295957	-0.190844	0.771644	-0.30762	-0.14575	0.800492	-0.319875	-0.100659	0.829836	-0.332868	-0.078272	0.859065	-0.335439	-0.276509	0.884062	-0.158725	-0.242434
2.732	-0.221723	1.002784	-0.165735	-0.257995	0.978404	-0.177514	-0.280375	1.010396	-0.216646	-0.294985	0.976201	-0.204734	-0.295909	0.936478	-0.208373	-0.289258	0.806859	-0.219789	-0.300106	0.709396	-0.218459	-0.352135	0.625781	-0.219466	-0.280079	0.887025	-0.284726	-0.257904	0.814249	-0.292499	-0.235703	0.741696	-0.299686	-0.191298	0.771806	-0.310616	-0.146783	0.801432	-0.322177	-0.102333	0.830873	-0.333946	-0.079658	0.85972	-0.334367	-0.282189	0.887089	-0.154759	-0.245457
2.764	-0.221642	1.00551	-0.171992	-0.25853	0.980382	-0.179577	-0.285924	1.011668	-0.2159	-0.29841	0.977188	-0.202477	-0.298102	0.937602	-0.208605	-0.287168	0.808941	-0.228009	-0.299713	0.71239	-0.220092	-0.351896	0.629857	-0.217719	-0.277212	0.893209	-0.285625	-0.259468	0.818938	-0.291755	-0.241222	0.744727	-0.297601	-0.196083	0.773197	-0.31056	-0.151436	0.802406	-0.323548	-0.106712	0.832166	-0.336612	-0.081184	0.858714	-0.334199	-0.279385	0.882018	-0.156081	-0.246603
2.8	-0.228432	1.007673	-0.184222	-0.264855	0.982764	-0.19427	-0.297234	1.02027	-0.218845	-0.306753	0.982805	-0.213266	-0.305778	0.943039	-0.215965	-0.293053	0.813791	-0.225268	-0.30395	0.717172	-0.218864	-0.355086	0.635375	-0.224742	-0.294153	0.891584	-0.292911	-0.267394	0.819939	-0.29086	-0.240683	0.748402	-0.288418	-0.196564	0.775789	-0.30496	-0.152209	0.802721	-0.321517	-0.108085	0.82919	-0.337788	-0.089375	0.860274	-0.333674	-0.287389	0.895332	-0.163116	-0.252636
2.832	-0.230059	1.007569	-0.181085	-0.265898	0.982709	-0.193208	-0.300229	1.021402	-0.212495	-0.308366	0.983226	-0.211241	-0.306307	0.943338	-0.214165	-0.289512	0.814258	-0.223606	-0.297484	0.717254	-0.216375	-0.349314	0.635311	-0.217265	-0.281636	0.891755	-0.29063	-0.261981	0.817772	-0.2887	-0.242307	0.743831	-0.286628	-0.197549	0.770513	-0.302948	-0.15258	0.796992	-0.31891	-0.107569	0.823205	-0.333915	-0.090913	0.855784	-0.332798	-0.281129	0.894346	-0.160549	-0.247288
2.864	-0.225206	0.998822	-0.170041	-0.261284	0.975007	-0.183392	-0.287143	1.011916	-0.215555	-0.299753	0.97567	-0.208335	-0.300669	0.936094	-0.212255	-0.294467	0.806644	-0.224716	-0.30509	0.70991	-0.216235	-0.354796	0.62652	-0.210019	-0.279062	0.889201	-0.285656	-0.261622	0.814707	-0.288483	-0.244044	0.740419	-0.291145	-0.19842	0.767438	-0.3049	-0.152538	0.793983	-0.318524	-0.106639	0.820332	-0.332092	-0.087671	0.851769	-0.332504	-0.282095	0.883355	-0.155827	-0.244952
2.9	-0.22528	1.002371	-0.164528	-0.25834	0.97722	-0.182567	-0.283881	1.013972	-0.214793	-0.294565	0.97659	-0.211075	-0.295966	0.936681	-0.214918	-0.290457	0.806721	-0.226985	-0.299895	0.709975	-0.216381	-0.351507	0.627145	-0.211859	-0.281303	0.888296	-0.288863	-0.262384	0.814265	-0.29412	-0.243218	0.740342	-0.29904	-0.199141	0.77111	-0.309804	-0.155833	0.802117	-0.322709	-0.11261	0.833348	-0.33603	-0.083257	0.855316	-0.332807	-0.284627	0.882976	-0.159013	-0.25204
2.932	-0.231931	1.002977	-0.173473	-0.262323	0.977911	-0.195794	-0.293225	1.016812	-0.219878	-0.299195	0.978387	-0.223499	-0.299073	0.938368	-0.224906	-0.288671	0.808383	-0.229581	-0.30033	0.711851	-0.218581	-0.351479	0.628681	-0.223016	-0.285226	0.888737	-0.293938	-0.264734	0.815063	-0.295552	-0.244102	0.741496	-0.29674	-0.199477	0.771224	-0.307998	-0.154742	0.800733	-0.319201	-0.110082	0.830178	-0.330676	-0.080462	0.85184	-0.332479	-0.28175	0.8873	-0.163934	-0.249982
2.968	-0.211475	1.002537	-0.181402	-0.247278	0.978136	-0.194494	-0.283989	1.017758	-0.205446	-0.290713	0.979468	-0.209156	-0.291316	0.939772	-0.214698	-0.283684	0.810615	-0.233264	-0.295013	0.714342	-0.21832	-0.348549	0.631982	-0.21354	-0.282462	0.898422	-0.28798	-0.267003	0.823981	-0.296635	-0.251502	0.74976	-0.304932	-0.205052	0.776568	-0.315829	-0.158408	0.80294	-0.32675	-0.111753	0.829083	-0.33734	-0.085921	0.854456	-0.331643	-0.277908	0.881175	-0.159206	-0.245571
3	-0.22256	1.004118	-0.18445	-0.259033	0.982984	-0.20094	-0.289391	1.025481	-0.218561	-0.300015	0.987999	-0.221311	-0.29986	0.947915	-0.22213	-0.289412	0.817769	-0.22516	-0.294923	0.720889	-0.213876	-0.343215	0.636596	-0.219991	-0.284001	0.897784	-0.289626	-0.265807	0.82351	-0.294174	-0.247364	0.749467	-0.298453	-0.202608	0.778979	-0.309998	-0.158085	0.808222	-0.323001	-0.113556	0.837467	-0.336456	-0.082244	0.856395	-0.332565	-0.280364	0.894887	-0.159655	-0.244051
3.032	-0.223506	1.00601	-0.164792	-0.256966	0.982601	-0.184327	-0.280834	1.02157	-0.215344	-0.292612	0.98438	-0.21327	-0.293784	0.944519	-0.216064	-0.287927	0.814548	-0.225197	-0.293732	0.717445	-0.218656	-0.345026	0.635214	-0.214057	-0.277628	0.899202	-0.281674	-0.262316	0.82457	-0.286419	-0.245999	0.750011	-0.289737	-0.202201	0.778478	-0.306862	-0.158396	0.806768	-0.324236	-0.11441	0.835258	-0.341904	-0.084181	0.854948	-0.3341	-0.274059	0.885685	-0.152419	-0.238692
3.068	-0.217944	1.00711	-0.168565	-0.252924	0.984313	-0.186124	-0.274652	1.021821	-0.220176	-0.288726	0.985722	-0.215168	-0.291207	0.945683	-0.217096	-0.289348	0.81519	-0.223658	-0.298073	0.717822	-0.223716	-0.350097	0.635128	-0.222784	-0.281616	0.89902	-0.281308	-0.266248	0.82435	-0.287659	-0.250371	0.749629	-0.292978	-0.205656	0.776919	-0.308539	-0.161191	0.804736	-0.323977	-0.116802	0.832796	-0.33923	-0.086421	0.851289	-0.330017	-0.275471	0.886867	-0.152024	-0.241427
3.1	-0.233464	1.009889	-0.178167	-0.266635	0.986255	-0.197913	-0.298965	1.026631	-0.217309	-0.30621	0.988489	-0.221516	-0.305233	0.948496	-0.222023	-0.292039	0.818719	-0.223145	-0.297413	0.721357	-0.215731	-0.347819	0.63765	-0.212479	-0.275511	0.898731	-0.285303	-0.260175	0.823757	-0.286406	-0.244602	0.748739	-0.287154	-0.20036	0.775914	-0.304117	-0.156179	0.803711	-0.320212	-0.112174	0.831671	-0.335913	-0.080496	0.849658	-0.331771	-0.281329	0.895789	-0.15533	-0.248149
3.136	-0.229663	1.001575	-0.173909	-0.262693	0.979528	-0.195641	-0.292808	1.021407	-0.21541	-0.301101	0.983627	-0.220853	-0.301097	0.94364	-0.222648	-0.291086	0.813684	-0.22859	-0.29578	0.716993	-0.216726	-0.345904	0.633908	-0.213059	-0.27728	0.896082	-0.287152	-0.261099	0.821426	-0.290603	-0.244136	0.74686	-0.292446	-0.198679	0.773372	-0.307573	-0.153197	0.799787	-0.322848	-0.107654	0.826158	-0.338051	-0.077263	0.845988	-0.332152	-0.27524	0.885623	-0.157588	-0.243876
3.168	-0.227618	0.999658	-0.167253	-0.258617	0.976029	-0.19024	-0.286848	1.01652	-0.215115	-0.294583	0.978418	-0.218724	-0.294227	0.938596	-0.220688	-0.283546	0.808976	-0.227218	-0.294303	0.712876	-0.216498	-0.346425	0.631648	-0.216932	-0.274604	0.893512	-0.284272	-0.259366	0.818724	-0.289272	-0.24365	0.743941	-0.292999	-0.198555	0.770837	-0.307984	-0.153564	0.797778	-0.323323	-0.108713	0.824611	-0.338742	-0.081532	0.847786	-0.330412	-0.273703	0.881032	-0.154876	-0.241965
3.2	-0.238408	1.009871	-0.178101	-0.269354	0.984957	-0.199764	-0.305369	1.023768	-0.215633	-0.308988	0.985589	-0.223006	-0.307586	0.945725	-0.222814	-0.291821	0.816409	-0.222542	-0.296559	0.719193	-0.217255	-0.346782	0.636396	-0.214499	-0.281941	0.897851	-0.285064	-0.266241	0.823079	-0.289906	-0.250373	0.748298	-0.294546	-0.204847	0.774613	-0.309506	-0.159785	0.801874	-0.324323	-0.114918	0.829663	-0.339342	-0.084093	0.848316	-0.332205	-0.274073	0.892088	-0.154222	-0.236634
3.236	-0.226352	1.006103	-0.167858	-0.256253	0.983506	-0.193212	-0.287647	1.024615	-0.212158	-0.292892	0.986849	-0.220566	-0.294516	0.946879	-0.221583	-0.290191	0.816563	-0.225852	-0.296014	0.719434	-0.216507	-0.346231	0.635748	-0.214288	-0.283001	0.904044	-0.279573	-0.265069	0.830521	-0.290637	-0.246814	0.757118	-0.301173	-0.199762	0.781795	-0.31471	-0.152413	0.805817	-0.328253	-0.10493	0.829561	-0.341766	-0.076911	0.851253	-0.331914	-0.274373	0.884587	-0.150315	-0.238491
3.268	-0.227899	1.003662	-0.164154	-0.257424	0.982515	-0.191147	-0.284333	1.02535	-0.213525	-0.291705	0.987816	-0.221361	-0.29406	0.948032	-0.22212	-0.292042	0.817862	-0.225129	-0.297791	0.720466	-0.218556	-0.348439	0.636875	-0.214416	-0.285011	0.904956	-0.280187	-0.265756	0.831529	-0.289953	-0.24638	0.758193	-0.299274	-0.198878	0.782522	-0.311071	-0.152303	0.807586	-0.325065	-0.106044	0.833075	-0.339796	-0.079182	0.856673	-0.331599	-0.280388	0.889127	-0.151236	-0.243991
3.3	-0.229507	0.992359	-0.162954	-0.262265	0.975737	-0.18936	-0.277614	1.020791	-0.217365	-0.293335	0.985336	-0.221838	-0.29476	0.945471	-0.223289	-0.28984	0.815301	-0.22733	-0.294989	0.717758	-0.217974	-0.34595	0.633583	-0.2099	-0.272907	0.896209	-0.289338	-0.258602	0.821063	-0.290543	-0.24378	0.746259	-0.291209	-0.198721	0.774633	-0.305614	-0.153246	0.802256	-0.319578	-0.107359	0.829933	-0.333228	-0.0802	0.855014	-0.333388	-0.282555	0.893547	-0.159722	-0.242442
3.364	-0.229189	1.00253	-0.159806	-0.262909	0.98033	-0.180291	-0.2792	1.017359	-0.217859	-0.295165	0.98203	-0.213102	-0.296488	0.942224	-0.216884	-0.290941	0.812498	-0.229306	-0.299116	0.715992	-0.216607	-0.349142	0.632508	-0.219375	-0.276729	0.89754	-0.285422	-0.263075	0.822489	-0.291993	-0.248775	0.747574	-0.2974	-0.202227	0.774418	-0.308709	-0.155765	0.801273	-0.320092	-0.109193	0.828364	-0.331515	-0.080223	0.851134	-0.332865	-0.273003	0.882348	-0.156319	-0.237186
3.4	-0.233153	1.008544	-0.162236	-0.264901	0.983497	-0.182608	-0.284341	1.018941	-0.220277	-0.297262	0.982416	-0.21538	-0.298664	0.942573	-0.218536	-0.293372	0.812666	-0.228747	-0.299843	0.71585	-0.217346	-0.348812	0.631649	-0.21785	-0.28001	0.896538	-0.286611	-0.265787	0.821602	-0.292798	-0.251089	0.746736	-0.298132	-0.204204	0.772513	-0.30986	-0.157447	0.798684	-0.321164	-0.110623	0.825156	-0.331974	-0.082187	0.848494	-0.332639	-0.274966	0.884354	-0.156901	-0.237877
3.464	-0.228258	1.002693	-0.177857	-0.26529	0.981144	-0.192481	-0.28918	1.019983	-0.223687	-0.303644	0.984143	-0.218044	-0.302866	0.944204	-0.221103	-0.290266	0.814619	-0.230787	-0.294089	0.717484	-0.22149	-0.345011	0.634598	-0.215183	-0.276221	0.89732	-0.290165	-0.264352	0.821878	-0.295187	-0.251957	0.746444	-0.299549	-0.205184	0.773349	-0.309561	-0.158558	0.800211	-0.320318	-0.111843	0.827155	-0.331608	-0.083673	0.850937	-0.332294	-0.276374	0.887032	-0.158654	-0.241732
3.496	-0.237775	1.018931	-0.180771	-0.265356	0.98942	-0.201258	-0.288727	1.021108	-0.239912	-0.296583	0.983219	-0.234607	-0.298393	0.943252	-0.232286	-0.294278	0.813082	-0.224077	-0.299848	0.715707	-0.220544	-0.348785	0.632051	-0.228415	-0.278175	0.893118	-0.287127	-0.264583	0.817988	-0.292824	-0.250717	0.742868	-0.298364	-0.204801	0.771043	-0.309049	-0.158834	0.799123	-0.319592	-0.112651	0.827285	-0.33001	-0.085348	0.852121	-0.329657	-0.285328	0.889305	-0.155158	-0.247631
3.564	-0.23168	0.998973	-0.181234	-0.262951	0.97757	-0.20601	-0.291203	1.019941	-0.227325	-0.299213	0.982338	-0.234197	-0.299085	0.942329	-0.232023	-0.288663	0.812351	-0.224825	-0.297069	0.714734	-0.2197	-0.348835	0.631322	-0.210158	-0.281738	0.888923	-0.29297	-0.261788	0.815142	-0.289336	-0.241408	0.741651	-0.285111	-0.198722	0.77209	-0.301533	-0.155733	0.802096	-0.317713	-0.112557	0.832056	-0.333731	-0.083203	0.854292	-0.332494	-0.279964	0.894357	-0.16309	-0.242364
3.596	-0.230016	1.005557	-0.186168	-0.262899	0.982603	-0.207144	-0.292364	1.023579	-0.229597	-0.300871	0.985627	-0.233089	-0.300339	0.945663	-0.231761	-0.288718	0.815822	-0.227006	-0.293617	0.718304	-0.218702	-0.343718	0.633929	-0.21148	-0.280105	0.886658	-0.301415	-0.260679	0.813088	-0.293767	-0.240749	0.739772	-0.285975	-0.19768	0.770465	-0.3011	-0.154307	0.80081	-0.315657	-0.110741	0.831178	-0.329966	-0.079153	0.850042	-0.332281	-0.285303	0.903272	-0.172522	-0.249361
3.664	-0.237657	0.989709	-0.167546	-0.264817	0.970553	-0.198292	-0.281593	1.014608	-0.227272	-0.29261	0.977841	-0.234462	-0.293386	0.937864	-0.235184	-0.28614	0.807556	-0.23657	-0.297276	0.710988	-0.224602	-0.349737	0.628485	-0.217979	-0.270743	0.892854	-0.293075	-0.256665	0.817685	-0.295257	-0.242084	0.742935	-0.296272	-0.196748	0.77123	-0.30911	-0.151385	0.799084	-0.32253	-0.105717	0.827114	-0.335401	-0.081984	0.854976	-0.330916	-0.284542	0.880169	-0.164172	-0.247107
3.696	-0.237105	0.989287	-0.176946	-0.266852	0.970996	-0.205738	-0.286179	1.015826	-0.231536	-0.297672	0.979235	-0.238908	-0.297362	0.939187	-0.238713	-0.286735	0.808989	-0.237559	-0.294239	0.712644	-0.221228	-0.3464	0.62987	-0.213293	-0.279685	0.893382	-0.296322	-0.263205	0.818772	-0.299769	-0.246293	0.74438	-0.301955	-0.199925	0.772529	-0.31094	-0.153728	0.800081	-0.321924	-0.107382	0.827601	-0.333263	-0.08391	0.856031	-0.332357	-0.287049	0.883893	-0.16688	-0.252402
3.732	-0.233894	0.994187	-0.175113	-0.261138	0.974295	-0.205276	-0.284253	1.01803	-0.229586	-0.291937	0.980823	-0.238685	-0.294839	0.940772	-0.238831	-0.294569	0.809896	-0.239352	-0.300832	0.714638	-0.217014	-0.350073	0.629632	-0.210235	-0.283997	0.890619	-0.301553	-0.264164	0.816629	-0.299563	-0.243965	0.742913	-0.296372	-0.1986	0.772249	-0.306285	-0.153485	0.801179	-0.318199	-0.108181	0.830168	-0.33035	-0.081545	0.855723	-0.330968	-0.285986	0.886314	-0.171636	-0.248617
3.764	-0.233411	0.993886	-0.173317	-0.258989	0.973966	-0.204914	-0.279608	1.017792	-0.231533	-0.287412	0.980597	-0.240514	-0.290948	0.940792	-0.240756	-0.292669	0.810407	-0.240372	-0.300371	0.715232	-0.220217	-0.350102	0.632156	-0.216532	-0.271828	0.895865	-0.294034	-0.261203	0.820342	-0.300581	-0.2501	0.744928	-0.306503	-0.203459	0.773519	-0.313319	-0.156679	0.801551	-0.320428	-0.109578	0.829687	-0.327889	-0.078949	0.850193	-0.331373	-0.288053	0.881406	-0.165865	-0.251211
3.8	-0.242922	1.008103	-0.171725	-0.265265	0.98246	-0.20166	-0.290441	1.020651	-0.232629	-0.293618	0.98213	-0.238255	-0.294279	0.94196	-0.238731	-0.28626	0.811465	-0.239573	-0.293706	0.715283	-0.222325	-0.345721	0.632372	-0.21637	-0.273337	0.897186	-0.294913	-0.262785	0.821696	-0.301915	-0.251736	0.746374	-0.307882	-0.204153	0.773339	-0.313279	-0.156615	0.800082	-0.319272	-0.108988	0.826997	-0.325959	-0.079406	0.848475	-0.33087	-0.278093	0.881818	-0.165908	-0.243247
3.832	-0.239193	1.005372	-0.184868	-0.265251	0.981526	-0.213206	-0.293465	1.021718	-0.238861	-0.297767	0.983575	-0.246072	-0.299069	0.943695	-0.243846	-0.293305	0.813568	-0.236733	-0.300904	0.717664	-0.219332	-0.350512	0.633903	-0.217661	-0.282637	0.895779	-0.298403	-0.266603	0.821042	-0.302147	-0.250441	0.746468	-0.305367	-0.204006	0.774805	-0.312053	-0.157269	0.802483	-0.318986	-0.110504	0.829901	-0.326141	-0.078484	0.846914	-0.33225	-0.277871	0.889319	-0.168543	-0.24328
3.868	-0.241723	0.991523	-0.169929	-0.265693	0.974811	-0.2045	-0.272523	1.019858	-0.235951	-0.286375	0.9844	-0.244593	-0.289781	0.944765	-0.242223	-0.291229	0.814787	-0.233693	-0.298649	0.718274	-0.220747	-0.348667	0.634931	-0.222034	-0.277053	0.888166	-0.305129	-0.260939	0.813309	-0.304064	-0.244746	0.738658	-0.303082	-0.199829	0.769052	-0.310725	-0.154764	0.799164	-0.3183	-0.10973	0.82917	-0.3259	-0.076759	0.844332	-0.331506	-0.28645	0.900109	-0.176021	-0.241349
3.9	-0.23865	0.990473	-0.171588	-0.269019	0.970519	-0.198626	-0.282521	1.01191	-0.232786	-0.297605	0.975927	-0.234629	-0.296256	0.935811	-0.236159	-0.282008	0.805664	-0.239466	-0.290516	0.70959	-0.222115	-0.344069	0.628771	-0.209545	-0.26674	0.892308	-0.293834	-0.256368	0.816659	-0.299784	-0.245712	0.741236	-0.305167	-0.200559	0.771929	-0.311345	-0.155232	0.802051	-0.318016	-0.109895	0.832108	-0.325157	-0.07769	0.849029	-0.330601	-0.285217	0.876896	-0.166078	-0.238309
3.936	-0.240955	0.99677	-0.166214	-0.26756	0.974564	-0.195318	-0.279294	1.014668	-0.231923	-0.292482	0.977989	-0.233841	-0.293862	0.93844	-0.235297	-0.289142	0.808722	-0.238145	-0.296841	0.713352	-0.218349	-0.347784	0.630998	-0.212286	-0.277733	0.888993	-0.303961	-0.262378	0.814159	-0.305386	-0.246723	0.739702	-0.306271	-0.202544	0.771875	-0.312244	-0.157929	0.803089	-0.318685	-0.113273	0.834123	-0.3256	-0.082656	0.853609	-0.331624	-0.30118	0.891262	-0.176056	-0.25145
3.968	-0.235792	0.996503	-0.168328	-0.262769	0.975517	-0.198019	-0.28006	1.01785	-0.229042	-0.290647	0.980637	-0.23438	-0.292894	0.940722	-0.234653	-0.290475	0.810332	-0.234311	-0.297313	0.714262	-0.216221	-0.347903	0.630487	-0.209733	-0.281853	0.886962	-0.30338	-0.262895	0.812756	-0.305614	-0.243822	0.738902	-0.307141	-0.200215	0.771524	-0.31325	-0.156418	0.803708	-0.319817	-0.11267	0.835762	-0.326754	-0.080911	0.852967	-0.333435	-0.295575	0.893435	-0.174259	-0.247851
4	-0.239395	1.003381	-0.179546	-0.26731	0.979262	-0.205794	-0.288184	1.018473	-0.238652	-0.297599	0.98062	-0.240541	-0.299272	0.940596	-0.239633	-0.29483	0.810062	-0.235686	-0.298893	0.713104	-0.221909	-0.347967	0.62883	-0.211906	-0.279523	0.888639	-0.30102	-0.260821	0.814407	-0.302175	-0.241953	0.740344	-0.302998	-0.198442	0.772695	-0.310857	-0.154928	0.804931	-0.319015	-0.111458	0.837211	-0.327367	-0.079179	0.854163	-0.331981	-0.293061	0.891186	-0.171774	-0.244052
4.036	-0.225947	1.001212	-0.173146	-0.252831	0.97877	-0.201811	-0.277966	1.020437	-0.227987	-0.284341	0.982565	-0.23504	-0.287552	0.942828	-0.236285	-0.288324	0.812616	-0.23952	-0.296062	0.71676	-0.225234	-0.346865	0.635177	-0.21944	-0.271244	0.896257	-0.296285	-0.257992	0.821113	-0.302175	-0.244454	0.745767	-0.307749	-0.199615	0.775951	-0.315039	-0.155279	0.806977	-0.322358	-0.111239	0.838204	-0.329678	-0.080272	0.857608	-0.331545	-0.284779	0.885992	-0.167375	-0.235895
4.068	-0.240654	0.99625	-0.168043	-0.261971	0.977638	-0.203377	-0.279704	1.02266	-0.230419	-0.285948	0.985868	-0.24192	-0.289178	0.94626	-0.240214	-0.290142	0.816319	-0.233126	-0.298513	0.720003	-0.220779	-0.350031	0.638221	-0.215648	-0.27099	0.896065	-0.295554	-0.259226	0.820662	-0.300504	-0.247015	0.745264	-0.304993	-0.20089	0.774036	-0.312961	-0.15481	0.802665	-0.321337	-0.108596	0.831414	-0.330164	-0.078737	0.852656	-0.334501	-0.290333	0.896156	-0.167001	-0.24113
4.1	-0.240022	0.989148	-0.160968	-0.263007	0.974657	-0.197185	-0.273595	1.022183	-0.223481	-0.28482	0.986972	-0.236108	-0.287886	0.947146	-0.237426	-0.288065	0.816772	-0.239816	-0.295634	0.720586	-0.222409	-0.347022	0.636972	-0.214978	-0.266646	0.900493	-0.296064	-0.259363	0.824317	-0.29944	-0.251609	0.748427	-0.302004	-0.20455	0.775688	-0.310936	-0.15726	0.802265	-0.319771	-0.109668	0.828899	-0.328749	-0.080873	0.851826	-0.332416	-0.28925	0.890987	-0.168304	-0.242385
4.164	-0.244914	0.990241	-0.153977	-0.264243	0.977898	-0.19301	-0.268524	1.026466	-0.219156	-0.28038	0.992286	-0.233851	-0.284145	0.952537	-0.234569	-0.286754	0.822195	-0.235385	-0.292932	0.725955	-0.220656	-0.341697	0.642209	-0.224107	-0.264057	0.89863	-0.301071	-0.253043	0.822962	-0.297319	-0.241873	0.747307	-0.293119	-0.195812	0.773537	-0.306333	-0.149787	0.800095	-0.319165	-0.10387	0.826755	-0.331787	-0.07903	0.853755	-0.331748	-0.282672	0.902269	-0.169739	-0.23372
4.2	-0.240676	0.998808	-0.164039	-0.262264	0.980347	-0.199285	-0.284108	1.025124	-0.223497	-0.288431	0.988532	-0.236424	-0.290648	0.948767	-0.237529	-0.288204	0.818607	-0.239311	-0.295068	0.722737	-0.225151	-0.345464	0.640951	-0.222447	-0.265659	0.899137	-0.298118	-0.252262	0.823773	-0.29621	-0.238484	0.748403	-0.293164	-0.19275	0.774916	-0.306455	-0.147328	0.802	-0.32009	-0.102158	0.829181	-0.334015	-0.07969	0.858098	-0.332349	-0.289981	0.894957	-0.170481	-0.24339
4.264	-0.247334	0.991667	-0.16355	-0.26475	0.977643	-0.202897	-0.275654	1.025752	-0.227797	-0.282602	0.990597	-0.243259	-0.284755	0.950792	-0.242059	-0.282542	0.820636	-0.236049	-0.292076	0.724613	-0.222403	-0.344061	0.643088	-0.222857	-0.257537	0.900685	-0.296077	-0.247945	0.824729	-0.292808	-0.237848	0.749061	-0.289054	-0.191758	0.775252	-0.303759	-0.145361	0.80087	-0.318003	-0.098738	0.826463	-0.331981	-0.078858	0.85745	-0.33351	-0.291698	0.898925	-0.170657	-0.243678
4.296	-0.249274	0.980995	-0.158435	-0.265665	0.97272	-0.199807	-0.279626	1.023635	-0.216464	-0.284236	0.991229	-0.237727	-0.28656	0.951475	-0.238077	-0.284993	0.821252	-0.236943	-0.293971	0.724915	-0.223551	-0.345484	0.64232	-0.221403	-0.258891	0.90307	-0.293998	-0.248029	0.827254	-0.29222	-0.236816	0.751729	-0.289737	-0.190158	0.776634	-0.304472	-0.143137	0.801108	-0.318479	-0.095968	0.825548	-0.332225	-0.079943	0.858677	-0.333132	-0.2949	0.898111	-0.16918	-0.245356
4.364	-0.274595	0.97415	-0.150308	-0.282752	0.969763	-0.194624	-0.276797	1.021809	-0.212056	-0.285824	0.991562	-0.234988	-0.28731	0.951766	-0.237983	-0.283282	0.821634	-0.244966	-0.293053	0.726296	-0.225137	-0.345766	0.644088	-0.216527	-0.249806	0.906965	-0.291944	-0.24673	0.830616	-0.29737	-0.243198	0.754376	-0.301816	-0.19461	0.778174	-0.3113	-0.146255	0.802048	-0.321304	-0.097866	0.826248	-0.331864	-0.081939	0.859413	-0.33417	-0.294	0.891751	-0.170651	-0.248394
4.396	-0.271039	0.98123	-0.156518	-0.281035	0.972855	-0.19987	-0.279708	1.023756	-0.221562	-0.28767	0.991269	-0.24167	-0.289876	0.95151	-0.243168	-0.288158	0.821281	-0.244768	-0.294254	0.725581	-0.22641	-0.345522	0.643394	-0.217613	-0.250981	0.905393	-0.291336	-0.24642	0.829242	-0.297914	-0.24153	0.753205	-0.304015	-0.193247	0.778417	-0.311754	-0.145125	0.803358	-0.320412	-0.096864	0.828497	-0.329679	-0.078915	0.860461	-0.333894	-0.299939	0.892442	-0.1716	-0.255382
4.464	-0.276289	1.000381	-0.146816	-0.281275	0.98096	-0.187396	-0.278926	1.024815	-0.220823	-0.283816	0.98796	-0.232698	-0.285779	0.948245	-0.235609	-0.283371	0.818158	-0.24142	-0.293463	0.72235	-0.223621	-0.346855	0.640384	-0.217961	-0.245794	0.902447	-0.289121	-0.245096	0.826439	-0.29866	-0.244	0.75077	-0.307761	-0.196322	0.777309	-0.315537	-0.148494	0.803024	-0.32352	-0.100485	0.828697	-0.331546	-0.080231	0.859305	-0.334829	-0.299737	0.891405	-0.171356	-0.254243
4.496	-0.280395	1.007152	-0.151582	-0.279334	0.984142	-0.190566	-0.284232	1.024804	-0.227563	-0.280986	0.986935	-0.236547	-0.284434	0.947179	-0.239646	-0.286485	0.816923	-0.246424	-0.29505	0.721787	-0.223663	-0.346328	0.637408	-0.217461	-0.256536	0.903229	-0.294709	-0.251885	0.827141	-0.301578	-0.246913	0.751299	-0.307888	-0.199976	0.778728	-0.316549	-0.152785	0.805514	-0.324815	-0.10536	0.832289	-0.332743	-0.081885	0.860666	-0.334625	-0.299937	0.887311	-0.173151	-0.256759
4.532	-0.279786	0.985944	-0.144768	-0.281408	0.974169	-0.188451	-0.278057	1.023357	-0.213272	-0.281016	0.989217	-0.231952	-0.285094	0.949508	-0.233659	-0.289362	0.819198	-0.236253	-0.29469	0.722483	-0.217997	-0.346326	0.637363	-0.212183	-0.247751	0.901725	-0.283433	-0.247706	0.8267	-0.298638	-0.24735	0.751889	-0.31323	-0.198076	0.775335	-0.3198	-0.148731	0.79821	-0.32658	-0.099288	0.821004	-0.333322	-0.085237	0.854988	-0.334018	-0.291647	0.890499	-0.161494	-0.239745
4.564	-0.281651	0.988415	-0.146718	-0.285472	0.975651	-0.189986	-0.279997	1.023892	-0.216308	-0.285658	0.989532	-0.233949	-0.288208	0.949647	-0.234282	-0.287528	0.819224	-0.231779	-0.297883	0.722079	-0.223564	-0.349571	0.638418	-0.223147	-0.242194	0.894818	-0.28568	-0.243925	0.820954	-0.305678	-0.245384	0.747177	-0.325123	-0.197523	0.774127	-0.327613	-0.149479	0.800398	-0.330328	-0.101305	0.826504	-0.333005	-0.082694	0.858235	-0.332362	-0.290973	0.898083	-0.165196	-0.238654
4.6	-0.286577	0.99397	-0.149218	-0.282633	0.977747	-0.191301	-0.269808	1.023368	-0.219669	-0.273681	0.987863	-0.235432	-0.278645	0.948196	-0.235746	-0.285944	0.81796	-0.23326	-0.295207	0.721323	-0.219214	-0.34552	0.636628	-0.22245	-0.246968	0.893391	-0.291752	-0.243363	0.819613	-0.311982	-0.239352	0.745844	-0.33142	-0.191335	0.772732	-0.330043	-0.143578	0.799805	-0.330154	-0.095662	0.827206	-0.330592	-0.073389	0.856651	-0.330806	-0.291099	0.899168	-0.169514	-0.242094
4.632	-0.28806	0.987385	-0.150297	-0.286674	0.971627	-0.19271	-0.278737	1.018371	-0.221474	-0.281886	0.982787	-0.237181	-0.28541	0.943267	-0.237082	-0.2877	0.813303	-0.234355	-0.298995	0.716632	-0.220625	-0.349405	0.631593	-0.210821	-0.250607	0.894611	-0.288811	-0.24654	0.821603	-0.311348	-0.242146	0.748805	-0.332671	-0.193357	0.774466	-0.330359	-0.14478	0.800118	-0.329725	-0.096007	0.826292	-0.329712	-0.077638	0.858306	-0.331657	-0.285204	0.889822	-0.163486	-0.239317
4.668	-0.283177	0.993329	-0.148042	-0.278207	0.975623	-0.189417	-0.273667	1.021176	-0.220519	-0.272458	0.984684	-0.23435	-0.278255	0.945271	-0.232891	-0.287929	0.815532	-0.225318	-0.296538	0.718506	-0.220442	-0.347847	0.635933	-0.218602	-0.249021	0.887373	-0.288102	-0.243938	0.814101	-0.309652	-0.238207	0.740813	-0.33093	-0.191578	0.770001	-0.329937	-0.145016	0.79907	-0.329331	-0.09833	0.828393	-0.329142	-0.079531	0.859838	-0.333415	-0.283694	0.897659	-0.162	-0.236758
4.7	-0.2849	0.990657	-0.15305	-0.27681	0.976058	-0.195135	-0.274128	1.023661	-0.22302	-0.269711	0.988306	-0.238976	-0.275678	0.948834	-0.239016	-0.286088	0.818911	-0.235994	-0.293983	0.722931	-0.221344	-0.34518	0.640793	-0.220682	-0.242648	0.894415	-0.290629	-0.241787	0.820626	-0.311062	-0.240231	0.746604	-0.331261	-0.192918	0.774463	-0.33102	-0.145869	0.802673	-0.330853	-0.098705	0.831225	-0.330855	-0.079407	0.862514	-0.333873	-0.286453	0.895654	-0.166339	-0.237667
4.736	-0.289426	0.984961	-0.149157	-0.283711	0.969696	-0.191384	-0.285954	1.016709	-0.220343	-0.280684	0.981243	-0.235745	-0.284027	0.941625	-0.237265	-0.285628	0.811518	-0.239481	-0.300874	0.716229	-0.224577	-0.353527	0.634347	-0.223787	-0.244446	0.892011	-0.289552	-0.243102	0.818084	-0.309294	-0.241432	0.744175	-0.328672	-0.193327	0.770748	-0.328261	-0.146007	0.798463	-0.32775	-0.098593	0.826439	-0.327709	-0.083664	0.859554	-0.333903	-0.285664	0.88489	-0.166457	-0.237982
4.768	-0.288546	0.985398	-0.14362	-0.280305	0.97024	-0.18547	-0.284197	1.016977	-0.21497	-0.276257	0.981802	-0.229881	-0.280823	0.942447	-0.232379	-0.286277	0.81272	-0.238046	-0.297229	0.716611	-0.2232	-0.348782	0.633402	-0.219574	-0.247765	0.895858	-0.286942	-0.246346	0.821721	-0.306083	-0.244419	0.747685	-0.324398	-0.19573	0.773436	-0.32513	-0.147183	0.799046	-0.32641	-0.098474	0.825063	-0.328186	-0.080854	0.857032	-0.333803	-0.283549	0.884383	-0.162443	-0.234449
4.8	-0.29017	0.993614	-0.15144	-0.283048	0.974257	-0.191748	-0.284577	1.018126	-0.225311	-0.278688	0.981309	-0.236955	-0.282266	0.941642	-0.237858	-0.285142	0.81146	-0.236771	-0.296624	0.715652	-0.219668	-0.348654	0.632731	-0.210775	-0.243318	0.89221	-0.286683	-0.247115	0.818192	-0.305819	-0.250344	0.744237	-0.324099	-0.202256	0.771407	-0.324247	-0.154431	0.798425	-0.325714	-0.106433	0.825852	-0.327699	-0.09017	0.858403	-0.334038	-0.299473	0.889155	-0.169474	-0.253329
4.868	-0.293883	0.989318	-0.150685	-0.286897	0.971013	-0.191491	-0.28678	1.015916	-0.223729	-0.281839	0.97934	-0.236422	-0.284219	0.939628	-0.237986	-0.283111	0.809457	-0.23941	-0.293868	0.713766	-0.221023	-0.345893	0.630508	-0.212928	-0.244707	0.892862	-0.288291	-0.247229	0.818366	-0.305666	-0.249334	0.744068	-0.322333	-0.201499	0.771636	-0.323501	-0.15372	0.798706	-0.325295	-0.105776	0.826078	-0.327714	-0.088002	0.857821	-0.334036	-0.297029	0.884637	-0.169547	-0.250573
4.9	-0.298267	0.994925	-0.15824	-0.288691	0.975578	-0.198013	-0.286219	1.019657	-0.231275	-0.280625	0.982756	-0.242686	-0.283887	0.943108	-0.241627	-0.285292	0.813067	-0.23544	-0.297234	0.71693	-0.219314	-0.349123	0.632864	-0.217202	-0.254375	0.895884	-0.290586	-0.251864	0.821547	-0.308472	-0.248937	0.747484	-0.325739	-0.201468	0.7755	-0.326599	-0.153812	0.802698	-0.327741	-0.106028	0.829891	-0.329008	-0.089588	0.862158	-0.335706	-0.294738	0.890537	-0.167127	-0.245238
4.964	-0.293703	0.985613	-0.148676	-0.286343	0.971038	-0.190901	-0.289646	1.018446	-0.219521	-0.282654	0.98338	-0.235155	-0.28492	0.94382	-0.23613	-0.28328	0.813891	-0.236051	-0.294628	0.717832	-0.221713	-0.347314	0.635751	-0.214387	-0.246793	0.896166	-0.288332	-0.249568	0.822836	-0.309938	-0.251704	0.749597	-0.330767	-0.2027	0.774952	-0.330084	-0.153867	0.800081	-0.329952	-0.104891	0.825693	-0.330449	-0.086798	0.857722	-0.333694	-0.294375	0.891267	-0.167431	-0.243745
5	-0.298455	1.000762	-0.15871	-0.290962	0.982611	-0.199505	-0.280265	1.027627	-0.229881	-0.280445	0.9911	-0.243669	-0.283213	0.951346	-0.242739	-0.283284	0.821205	-0.236243	-0.294908	0.725458	-0.220176	-0.343422	0.641015	-0.228472	-0.249196	0.900912	-0.292407	-0.251501	0.826795	-0.311485	-0.253386	0.752709	-0.329969	-0.203491	0.775853	-0.328719	-0.153689	0.798806	-0.328187	-0.103754	0.821902	-0.327889	-0.086556	0.854087	-0.332999	-0.294562	0.900097	-0.170577	-0.245521
5.064	-0.289956	0.977941	-0.150107	-0.285051	0.967271	-0.193831	-0.287199	1.017251	-0.217626	-0.282537	0.98363	-0.236868	-0.28573	0.944035	-0.237836	-0.286724	0.813946	-0.237534	-0.297113	0.718382	-0.218143	-0.348431	0.634551	-0.212264	-0.244348	0.896777	-0.284144	-0.249979	0.822941	-0.303285	-0.255047	0.749286	-0.32189	-0.205914	0.774635	-0.322187	-0.156868	0.799368	-0.323226	-0.107634	0.824426	-0.324906	-0.086321	0.853928	-0.331325	-0.291822	0.8866	-0.16355	-0.242917
5.096	-0.290035	0.978049	-0.149807	-0.284934	0.966898	-0.193384	-0.286807	1.016634	-0.217633	-0.282085	0.982806	-0.236456	-0.285666	0.943315	-0.238065	-0.286288	0.813324	-0.239151	-0.295472	0.717685	-0.222305	-0.34788	0.636174	-0.215075	-0.243875	0.895502	-0.285337	-0.250331	0.822968	-0.308908	-0.256311	0.750454	-0.331988	-0.207008	0.775009	-0.329136	-0.157796	0.799244	-0.326997	-0.108409	0.823802	-0.325564	-0.087073	0.853346	-0.331539	-0.286295	0.884525	-0.16293	-0.239056
5.164	-0.290992	0.986319	-0.146807	-0.285333	0.970241	-0.188743	-0.283873	1.017061	-0.218239	-0.280594	0.981164	-0.23319	-0.283155	0.941569	-0.235132	-0.282152	0.811598	-0.238773	-0.295721	0.715978	-0.223476	-0.349287	0.63452	-0.21691	-0.244832	0.8962	-0.285701	-0.251082	0.823542	-0.308884	-0.256655	0.750848	-0.331354	-0.206799	0.774554	-0.328898	-0.157338	0.798471	-0.327555	-0.107662	0.823203	-0.327301	-0.088532	0.854148	-0.334214	-0.284442	0.882405	-0.162628	-0.237049
5.196	-0.293471	0.987529	-0.145067	-0.287205	0.97437	-0.187923	-0.284824	1.023213	-0.21402	-0.281572	0.98843	-0.231379	-0.283579	0.94886	-0.232628	-0.281292	0.818957	-0.233406	-0.294004	0.72311	-0.219332	-0.346869	0.64113	-0.215685	-0.24138	0.899915	-0.284915	-0.250209	0.82679	-0.305592	-0.258425	0.753685	-0.325826	-0.207725	0.775345	-0.326865	-0.157298	0.796921	-0.328375	-0.106688	0.818842	-0.329953	-0.087766	0.85045	-0.332268	-0.291652	0.896596	-0.16506	-0.242446
5.264	-0.291918	0.989351	-0.145317	-0.286509	0.97627	-0.188314	-0.286252	1.025042	-0.214612	-0.282504	0.99032	-0.232008	-0.284633	0.950702	-0.233427	-0.282446	0.820706	-0.234876	-0.294537	0.724365	-0.222514	-0.347505	0.641875	-0.221951	-0.240997	0.902772	-0.283335	-0.248827	0.828859	-0.301442	-0.255964	0.754993	-0.31903	-0.204774	0.775342	-0.320669	-0.153659	0.795093	-0.322826	-0.102395	0.814837	-0.325215	-0.083625	0.845984	-0.331161	-0.286734	0.894819	-0.161901	-0.239736
5.296	-0.286155	0.99878	-0.152474	-0.283929	0.979558	-0.193404	-0.288994	1.023779	-0.226464	-0.284791	0.986999	-0.23883	-0.288225	0.947483	-0.238072	-0.290022	0.817617	-0.232745	-0.296639	0.721137	-0.216358	-0.348242	0.637792	-0.212435	-0.249039	0.897546	-0.285807	-0.252753	0.822989	-0.302551	-0.255772	0.748651	-0.318505	-0.206455	0.77382	-0.319196	-0.157117	0.797931	-0.32128	-0.107506	0.822059	-0.324059	-0.083814	0.849248	-0.332259	-0.291666	0.89475	-0.163018	-0.243104
5.332	-0.284745	0.998784	-0.147105	-0.28066	0.979957	-0.188057	-0.287354	1.024033	-0.220873	-0.280981	0.987602	-0.2333	-0.28353	0.948094	-0.235289	-0.282951	0.818257	-0.238572	-0.294741	0.722644	-0.221622	-0.347515	0.640454	-0.214485	-0.246	0.905784	-0.28207	-0.254053	0.831959	-0.300386	-0.261566	0.758284	-0.317878	-0.209971	0.778052	-0.319686	-0.158326	0.796882	-0.322324	-0.106796	0.815766	-0.323485	-0.084379	0.844213	-0.330046	-0.293108	0.887768	-0.16222	-0.244343
5.364	-0.269951	1.002099	-0.146896	-0.274203	0.982884	-0.187668	-0.283161	1.026843	-0.219741	-0.281599	0.989998	-0.232567	-0.284104	0.950054	-0.233871	-0.282925	0.819549	-0.235002	-0.292868	0.723386	-0.220781	-0.344891	0.640787	-0.217123	-0.247833	0.903894	-0.281395	-0.253145	0.828803	-0.295835	-0.257651	0.753528	-0.309523	-0.207177	0.774999	-0.314261	-0.157105	0.796676	-0.320252	-0.106892	0.818748	-0.326886	-0.08385	0.847348	-0.330968	-0.289096	0.889071	-0.158984	-0.239194
5.4	-0.269644	1.020388	-0.160805	-0.276427	0.993341	-0.196475	-0.275648	1.029611	-0.238126	-0.281053	0.991159	-0.24227	-0.285567	0.951457	-0.240826	-0.290606	0.821338	-0.233147	-0.295387	0.724165	-0.222706	-0.345609	0.640038	-0.220758	-0.258675	0.905132	-0.283682	-0.256532	0.83061	-0.301278	-0.253879	0.756022	-0.318306	-0.204366	0.77954	-0.321052	-0.155212	0.803599	-0.324369	-0.106035	0.828154	-0.328068	-0.083733	0.857094	-0.333024	-0.288649	0.892373	-0.157824	-0.237777
5.432	-0.265481	1.026084	-0.159763	-0.271491	0.996186	-0.19323	-0.285602	1.029398	-0.235158	-0.282705	0.990527	-0.237544	-0.285945	0.950834	-0.235433	-0.286782	0.82092	-0.22654	-0.293671	0.723959	-0.218722	-0.345102	0.641778	-0.216224	-0.257941	0.901995	-0.283252	-0.253901	0.826565	-0.295838	-0.249489	0.751101	-0.307948	-0.201286	0.776205	-0.315669	-0.153241	0.801563	-0.323215	-0.105086	0.827242	-0.330819	-0.081568	0.855522	-0.333619	-0.281968	0.895849	-0.15564	-0.234052
5.468	-0.257419	1.023241	-0.155346	-0.26662	0.992397	-0.187163	-0.287297	1.024291	-0.227355	-0.283264	0.985502	-0.229345	-0.285332	0.945883	-0.231772	-0.282401	0.816025	-0.238126	-0.294264	0.721282	-0.219506	-0.34645	0.64012	-0.218178	-0.25932	0.903378	-0.287658	-0.257316	0.827621	-0.297699	-0.254806	0.751721	-0.306871	-0.206166	0.775547	-0.315008	-0.15791	0.800133	-0.323255	-0.109661	0.825265	-0.331472	-0.082253	0.849856	-0.331448	-0.279891	0.884763	-0.160642	-0.233282
5.5	-0.255372	1.033568	-0.158407	-0.25667	0.997953	-0.186307	-0.284987	1.018935	-0.228936	-0.271262	0.982463	-0.226788	-0.278389	0.943527	-0.228904	-0.291432	0.814459	-0.234874	-0.296677	0.718949	-0.218185	-0.34677	0.637349	-0.216784	-0.266551	0.901405	-0.284892	-0.261478	0.826088	-0.297808	-0.25594	0.750711	-0.310141	-0.207195	0.775277	-0.316234	-0.158429	0.799543	-0.322551	-0.109531	0.823789	-0.329136	-0.081041	0.846979	-0.332207	-0.281544	0.882669	-0.157099	-0.232922
5.536	-0.261426	1.020814	-0.166887	-0.263875	0.992075	-0.201769	-0.292111	1.022126	-0.238527	-0.279211	0.985764	-0.244513	-0.282717	0.946096	-0.243248	-0.283731	0.815986	-0.23619	-0.296186	0.719909	-0.222393	-0.34781	0.636909	-0.22254	-0.257289	0.902468	-0.28679	-0.255589	0.826538	-0.296185	-0.253563	0.750886	-0.30567	-0.206418	0.77844	-0.313004	-0.159135	0.805325	-0.320357	-0.111669	0.832215	-0.327656	-0.082031	0.853634	-0.332373	-0.280255	0.886206	-0.159854	-0.233462
5.568	-0.250624	1.024656	-0.160364	-0.252763	0.99572	-0.195105	-0.285151	1.023503	-0.23027	-0.269893	0.988205	-0.237016	-0.275909	0.948892	-0.235115	-0.285727	0.819305	-0.227373	-0.29257	0.72208	-0.21887	-0.344534	0.639403	-0.211325	-0.263204	0.903383	-0.283513	-0.259555	0.827953	-0.295967	-0.255556	0.752649	-0.308034	-0.207151	0.777599	-0.315558	-0.158751	0.802335	-0.322959	-0.110196	0.827122	-0.330309	-0.081694	0.8505	-0.331002	-0.287352	0.894281	-0.156097	-0.235722
5.6	-0.24749	1.024772	-0.160226	-0.251881	0.994996	-0.194025	-0.285902	1.022289	-0.228016	-0.27141	0.986677	-0.234693	-0.277408	0.947383	-0.234073	-0.286996	0.817744	-0.230456	-0.293136	0.720684	-0.220488	-0.343951	0.63752	-0.215819	-0.259446	0.901382	-0.285601	-0.258551	0.825843	-0.29813	-0.25725	0.750498	-0.309922	-0.209197	0.77684	-0.315483	-0.161036	0.802402	-0.321798	-0.112778	0.827964	-0.328862	-0.08416	0.850847	-0.333116	-0.283312	0.891994	-0.158149	-0.234486
5.636	-0.24705	1.024378	-0.159174	-0.253682	0.995901	-0.19374	-0.292454	1.022552	-0.222633	-0.277092	0.988055	-0.232597	-0.281819	0.948351	-0.233315	-0.287474	0.818086	-0.233678	-0.294441	0.720516	-0.227393	-0.346672	0.638248	-0.217061	-0.263676	0.902906	-0.286636	-0.260041	0.827424	-0.29886	-0.255903	0.751842	-0.310474	-0.206976	0.776083	-0.315829	-0.158111	0.800322	-0.321052	-0.109153	0.824616	-0.326044	-0.082603	0.849489	-0.331637	-0.289093	0.890643	-0.159726	-0.239297
5.668	-0.236213	1.013072	-0.164798	-0.249524	0.987554	-0.199716	-0.290389	1.018348	-0.220562	-0.278753	0.983971	-0.234904	-0.283203	0.944405	-0.235508	-0.288219	0.814338	-0.235066	-0.297797	0.718586	-0.220169	-0.348685	0.636749	-0.2157	-0.268053	0.896689	-0.293912	-0.261509	0.821064	-0.304158	-0.254611	0.745585	-0.314315	-0.207598	0.773737	-0.318738	-0.160434	0.801383	-0.323228	-0.113113	0.828986	-0.327662	-0.086405	0.853437	-0.334485	-0.302817	0.891702	-0.168739	-0.255416
5.7	-0.233269	1.010547	-0.16613	-0.249185	0.986173	-0.200772	-0.293586	1.015623	-0.215142	-0.281969	0.982731	-0.23264	-0.284809	0.942905	-0.233197	-0.284757	0.812496	-0.232535	-0.295525	0.715584	-0.224868	-0.349059	0.634249	-0.216034	-0.263165	0.895654	-0.28979	-0.258373	0.820026	-0.299956	-0.253244	0.744429	-0.310044	-0.20636	0.772882	-0.314464	-0.159396	0.800796	-0.319674	-0.112315	0.828677	-0.325433	-0.083285	0.850752	-0.330866	-0.301069	0.889701	-0.165577	-0.253607
5.764	-0.234425	1.021377	-0.164756	-0.257755	0.992203	-0.190359	-0.293445	1.025744	-0.215668	-0.291757	0.987089	-0.221043	-0.293893	0.947121	-0.223809	-0.291117	0.816733	-0.230426	-0.296261	0.719132	-0.221193	-0.346562	0.634788	-0.20994	-0.271552	0.895645	-0.293663	-0.261625	0.820161	-0.301237	-0.251387	0.744824	-0.308617	-0.204619	0.773233	-0.314052	-0.157696	0.80107	-0.319838	-0.110654	0.828853	-0.326039	-0.081993	0.851411	-0.331366	-0.301697	0.897367	-0.167214	-0.259265
5.8	-0.231339	1.022016	-0.160428	-0.255467	0.991434	-0.183469	-0.281555	1.023601	-0.220052	-0.285419	0.984805	-0.217624	-0.289326	0.945274	-0.220856	-0.292476	0.815394	-0.229363	-0.299115	0.718718	-0.218141	-0.349055	0.635544	-0.213981	-0.273698	0.895455	-0.291697	-0.262382	0.820316	-0.300906	-0.250627	0.745269	-0.309891	-0.20351	0.77296	-0.315307	-0.156477	0.800612	-0.320987	-0.109353	0.828442	-0.326939	-0.081231	0.851663	-0.332324	-0.299259	0.895234	-0.164168	-0.251901
5.864	-0.232477	1.011198	-0.18242	-0.264642	0.986425	-0.202447	-0.29618	1.025605	-0.225162	-0.303065	0.987255	-0.227841	-0.303405	0.947271	-0.22983	-0.294763	0.817159	-0.234092	-0.301718	0.720778	-0.219743	-0.351392	0.636926	-0.21612	-0.274631	0.898165	-0.293809	-0.264509	0.822393	-0.297363	-0.254004	0.746589	-0.300707	-0.206614	0.773143	-0.308716	-0.159079	0.799259	-0.316854	-0.111477	0.825443	-0.325332	-0.082474	0.847348	-0.331479	-0.302165	0.894796	-0.166778	-0.258916
5.896	-0.230864	0.998362	-0.177712	-0.263315	0.98015	-0.203476	-0.280621	1.024326	-0.231972	-0.295099	0.988272	-0.235767	-0.296787	0.94848	-0.236389	-0.292831	0.818396	-0.235856	-0.298638	0.722747	-0.218974	-0.348242	0.64027	-0.216073	-0.267604	0.899342	-0.29456	-0.262683	0.823335	-0.301809	-0.257282	0.747337	-0.308908	-0.209536	0.773827	-0.314359	-0.161943	0.800289	-0.320527	-0.114396	0.826897	-0.327505	-0.086276	0.850156	-0.332213	-0.301857	0.896318	-0.169191	-0.254429
5.964	-0.228188	1.001185	-0.176631	-0.261853	0.980313	-0.19853	-0.281617	1.021278	-0.229869	-0.295725	0.98487	-0.229378	-0.296974	0.945018	-0.232044	-0.291547	0.81491	-0.23828	-0.295515	0.719033	-0.220528	-0.345615	0.636365	-0.215443	-0.269912	0.899092	-0.293238	-0.261475	0.823545	-0.302536	-0.252751	0.748008	-0.311538	-0.205367	0.774737	-0.317701	-0.157943	0.80139	-0.32373	-0.110559	0.828002	-0.329736	-0.08129	0.850146	-0.331062	-0.302129	0.888368	-0.167711	-0.253177
6.032	-0.216537	0.994527	-0.194833	-0.256197	0.97661	-0.207206	-0.278431	1.0182	-0.2362	-0.295575	0.983681	-0.230015	-0.297062	0.94389	-0.229173	-0.292446	0.81384	-0.22523	-0.299314	0.716241	-0.218616	-0.349571	0.631771	-0.220897	-0.283995	0.881276	-0.3041	-0.264433	0.807397	-0.304732	-0.244861	0.733888	-0.305334	-0.202866	0.768303	-0.313228	-0.160329	0.801803	-0.321292	-0.117794	0.834996	-0.329579	-0.083319	0.847683	-0.330593	-0.299685	0.904982	-0.177233	-0.250726
6.064	-0.214388	0.983719	-0.205729	-0.256664	0.970288	-0.214588	-0.278524	1.016452	-0.23635	-0.297751	0.982869	-0.231382	-0.298506	0.943188	-0.229971	-0.291731	0.813463	-0.224352	-0.298848	0.716103	-0.218512	-0.348984	0.632322	-0.220792	-0.282251	0.878712	-0.304915	-0.261329	0.805196	-0.305175	-0.240445	0.731985	-0.305464	-0.200059	0.768537	-0.311887	-0.159451	0.804326	-0.320078	-0.118858	0.839862	-0.328573	-0.082534	0.843167	-0.333147	-0.296293	0.906094	-0.178569	-0.248258
6.096	-0.211269	0.990248	-0.210411	-0.253637	0.975545	-0.216366	-0.277501	1.019912	-0.23929	-0.295736	0.986257	-0.231631	-0.297378	0.946474	-0.230109	-0.293317	0.816424	-0.224387	-0.297798	0.719049	-0.216849	-0.345888	0.634564	-0.223204	-0.283761	0.883267	-0.302974	-0.264434	0.809259	-0.301624	-0.245197	0.735417	-0.301098	-0.203272	0.76942	-0.310216	-0.161344	0.803283	-0.31957	-0.119554	0.837125	-0.329045	-0.083557	0.842776	-0.333299	-0.294538	0.906964	-0.175533	-0.246787
6.132	-0.213863	0.993325	-0.212236	-0.254993	0.975678	-0.218804	-0.282325	1.019117	-0.239692	-0.297872	0.983845	-0.233542	-0.298807	0.944093	-0.231706	-0.292428	0.814235	-0.225333	-0.296132	0.716838	-0.216887	-0.34658	0.633203	-0.213943	-0.288135	0.884395	-0.301496	-0.266604	0.811016	-0.302294	-0.245005	0.737839	-0.302944	-0.20282	0.771352	-0.312584	-0.16063	0.804713	-0.322506	-0.118469	0.838051	-0.332069	-0.082881	0.846799	-0.330584	-0.293866	0.903106	-0.172893	-0.247344
6.164	-0.220962	1.000976	-0.228372	-0.262188	0.982309	-0.227942	-0.293711	1.024883	-0.243546	-0.307165	0.989208	-0.235087	-0.305833	0.949251	-0.233652	-0.29179	0.819664	-0.227911	-0.299404	0.722575	-0.224939	-0.350619	0.640625	-0.218059	-0.283021	0.888785	-0.302856	-0.263218	0.81482	-0.304319	-0.243182	0.740771	-0.305528	-0.200873	0.774071	-0.314472	-0.158983	0.807883	-0.323705	-0.117374	0.841788	-0.33325	-0.081439	0.848524	-0.330935	-0.297386	0.907406	-0.174995	-0.245877
6.2	-0.206585	0.991489	-0.225236	-0.249651	0.977653	-0.224204	-0.276123	1.022259	-0.243737	-0.293615	0.989107	-0.232827	-0.295865	0.949371	-0.230525	-0.293487	0.819397	-0.221998	-0.299147	0.722047	-0.221537	-0.349461	0.639279	-0.21771	-0.281306	0.885374	-0.300268	-0.262863	0.811121	-0.303118	-0.24433	0.73694	-0.305822	-0.20189	0.770369	-0.314785	-0.159454	0.803773	-0.323816	-0.11698	0.837166	-0.332564	-0.081991	0.848141	-0.329923	-0.295832	0.910228	-0.173492	-0.246588
6.232	-0.206202	0.992426	-0.22728	-0.249546	0.980001	-0.223497	-0.275105	1.020506	-0.251223	-0.293223	0.990498	-0.234018	-0.295462	0.950716	-0.231921	-0.293255	0.820678	-0.223525	-0.299213	0.723037	-0.221899	-0.349655	0.639538	-0.216699	-0.276823	0.886275	-0.301443	-0.261294	0.811323	-0.302137	-0.245739	0.736482	-0.302357	-0.202375	0.768748	-0.311253	-0.159163	0.800958	-0.321049	-0.115989	0.833243	-0.331185	-0.081633	0.846295	-0.331319	-0.29605	0.911633	-0.17539	-0.246321
6.268	-0.208759	0.986804	-0.229199	-0.252689	0.976598	-0.225481	-0.276145	1.020724	-0.24899	-0.295668	0.990387	-0.234036	-0.297017	0.950458	-0.232843	-0.292254	0.820201	-0.22756	-0.297506	0.722606	-0.221245	-0.347715	0.638542	-0.215322	-0.280589	0.887249	-0.305132	-0.263909	0.812586	-0.303019	-0.24725	0.738056	-0.300758	-0.203321	0.769095	-0.310086	-0.159468	0.800163	-0.31964	-0.115892	0.831166	-0.329469	-0.083151	0.847349	-0.331693	-0.296713	0.910199	-0.178194	-0.246641
6.3	-0.213445	0.987237	-0.224222	-0.257357	0.976453	-0.222146	-0.280385	1.018727	-0.249232	-0.300191	0.988856	-0.233707	-0.301004	0.948857	-0.234396	-0.293871	0.818573	-0.235572	-0.298806	0.721707	-0.223662	-0.349008	0.638367	-0.216684	-0.278489	0.89143	-0.30622	-0.262972	0.816494	-0.304296	-0.247297	0.741525	-0.302297	-0.202542	0.771392	-0.312728	-0.157855	0.801578	-0.322537	-0.113015	0.831962	-0.331556	-0.080539	0.849298	-0.330902	-0.292966	0.903497	-0.177598	-0.246229
6.332	-0.224715	1.017393	-0.231671	-0.26153	0.991141	-0.229409	-0.301105	1.026305	-0.244854	-0.307158	0.98895	-0.235177	-0.306496	0.948879	-0.234963	-0.29439	0.818905	-0.233125	-0.299582	0.721543	-0.225426	-0.349533	0.637737	-0.21894	-0.279767	0.890888	-0.305217	-0.262503	0.816261	-0.303604	-0.245146	0.741799	-0.301683	-0.201624	0.77344	-0.311727	-0.158083	0.804967	-0.32184	-0.114626	0.836438	-0.331866	-0.081793	0.852759	-0.332991	-0.294329	0.904412	-0.176746	-0.24626
6.368	-0.208577	1.006031	-0.215308	-0.249696	0.987156	-0.214809	-0.277741	1.020948	-0.24852	-0.292945	0.989744	-0.230643	-0.294564	0.949915	-0.231531	-0.290048	0.819775	-0.234418	-0.297075	0.72343	-0.220687	-0.345568	0.63958	-0.225378	-0.288985	0.891782	-0.308846	-0.266928	0.818669	-0.304241	-0.244504	0.745846	-0.299312	-0.20049	0.776534	-0.311026	-0.156213	0.806835	-0.322353	-0.111786	0.837101	-0.333266	-0.077395	0.850219	-0.331885	-0.285284	0.906489	-0.17826	-0.235702
6.4	-0.208919	1.009818	-0.226714	-0.247219	0.985732	-0.224992	-0.282037	1.018519	-0.252313	-0.291604	0.983948	-0.236861	-0.294248	0.943917	-0.237145	-0.293092	0.813322	-0.237409	-0.299232	0.716443	-0.227402	-0.3492	0.63316	-0.221315	-0.28094	0.891294	-0.302492	-0.262816	0.8169	-0.302067	-0.244479	0.742508	-0.301199	-0.200903	0.773989	-0.311469	-0.157287	0.805663	-0.320969	-0.113708	0.837396	-0.330278	-0.080627	0.85335	-0.331556	-0.28994	0.892426	-0.172809	-0.244302
6.436	-0.208722	1.004504	-0.220212	-0.248038	0.982107	-0.219333	-0.279359	1.013557	-0.252334	-0.291567	0.981044	-0.234483	-0.293548	0.941195	-0.235822	-0.290135	0.810982	-0.239567	-0.29832	0.714974	-0.224695	-0.349434	0.632642	-0.21979	-0.274139	0.893607	-0.298588	-0.262462	0.818063	-0.302045	-0.250404	0.742582	-0.304855	-0.20487	0.772057	-0.312579	-0.159509	0.801591	-0.320943	-0.114179	0.831189	-0.329655	-0.082455	0.849721	-0.331161	-0.279049	0.884564	-0.16892	-0.231372
6.468	-0.216512	1.005698	-0.215624	-0.256023	0.983891	-0.219053	-0.281998	1.014249	-0.257175	-0.297079	0.982705	-0.239778	-0.297716	0.942733	-0.239124	-0.290109	0.812567	-0.236254	-0.295959	0.716124	-0.222895	-0.34702	0.63408	-0.215486	-0.278139	0.890959	-0.30165	-0.261476	0.816273	-0.299451	-0.244538	0.741691	-0.296962	-0.200815	0.772851	-0.309003	-0.156706	0.803738	-0.320033	-0.112242	0.834691	-0.330772	-0.081796	0.855384	-0.33405	-0.286773	0.892244	-0.171945	-0.23452
6.5	-0.223478	0.995315	-0.200283	-0.261948	0.97768	-0.216329	-0.277806	1.016509	-0.252272	-0.297482	0.983524	-0.245171	-0.297957	0.943505	-0.24458	-0.289755	0.81329	-0.241243	-0.296396	0.717549	-0.223634	-0.348049	0.636013	-0.213199	-0.274216	0.89161	-0.305881	-0.255477	0.817486	-0.301933	-0.236423	0.743501	-0.297911	-0.192823	0.774702	-0.309886	-0.149107	0.805712	-0.321594	-0.10526	0.836797	-0.333207	-0.075355	0.858198	-0.335303	-0.29251	0.892666	-0.177113	-0.242617
6.536	-0.222056	0.995454	-0.211498	-0.261734	0.97885	-0.225555	-0.279325	1.019145	-0.259002	-0.298942	0.986165	-0.251748	-0.299919	0.946251	-0.249427	-0.293402	0.816187	-0.241232	-0.300488	0.720205	-0.225325	-0.350817	0.63732	-0.216713	-0.282037	0.894252	-0.306309	-0.261547	0.820504	-0.303396	-0.240681	0.746738	-0.299977	-0.195142	0.775016	-0.31059	-0.150363	0.804748	-0.32082	-0.105705	0.83522	-0.33055	-0.079936	0.861405	-0.331506	-0.289974	0.895489	-0.176557	-0.238293
6.568	-0.211167	1.011104	-0.220776	-0.249845	0.988754	-0.228179	-0.276466	1.023385	-0.261794	-0.29068	0.989072	-0.249669	-0.293091	0.949035	-0.247343	-0.291054	0.818626	-0.238376	-0.297253	0.722232	-0.222333	-0.348084	0.638543	-0.215315	-0.27311	0.895845	-0.303474	-0.255971	0.821323	-0.299955	-0.238428	0.746948	-0.295959	-0.193496	0.775638	-0.308988	-0.148552	0.804252	-0.321904	-0.10345	0.832964	-0.334431	-0.078639	0.860137	-0.334897	-0.290703	0.898623	-0.174667	-0.237701
6.604	-0.214633	1.003636	-0.222511	-0.25468	0.983013	-0.226987	-0.279837	1.01552	-0.263759	-0.295789	0.983604	-0.247858	-0.29714	0.943519	-0.246345	-0.291708	0.813077	-0.240323	-0.297069	0.716753	-0.225822	-0.347078	0.633812	-0.218393	-0.275135	0.890078	-0.30545	-0.256788	0.815853	-0.303032	-0.237817	0.741659	-0.300147	-0.193418	0.772228	-0.310895	-0.148974	0.802587	-0.321698	-0.104389	0.832985	-0.332762	-0.079218	0.859909	-0.333293	-0.287149	0.892533	-0.176022	-0.236991
6.636	-0.216852	1.008884	-0.217444	-0.255483	0.985468	-0.22037	-0.282418	1.013534	-0.259518	-0.296379	0.981967	-0.241245	-0.297445	0.941927	-0.241148	-0.291063	0.811559	-0.240551	-0.298959	0.715469	-0.225132	-0.350232	0.632843	-0.216733	-0.284111	0.890581	-0.304879	-0.261461	0.817448	-0.302673	-0.238526	0.74434	-0.299583	-0.192723	0.771667	-0.311465	-0.147133	0.799856	-0.322258	-0.101595	0.828367	-0.332308	-0.076349	0.855034	-0.330565	-0.285184	0.889927	-0.17479	-0.235755
6.668	-0.213873	1.005423	-0.226391	-0.254162	0.984863	-0.224815	-0.282665	1.013586	-0.262355	-0.297026	0.983743	-0.241656	-0.29795	0.943708	-0.240951	-0.291133	0.813361	-0.238905	-0.298784	0.71672	-0.226293	-0.34972	0.633562	-0.21711	-0.28712	0.894497	-0.301276	-0.263919	0.82153	-0.302307	-0.240553	0.748612	-0.302611	-0.194156	0.775715	-0.312898	-0.147924	0.803071	-0.323331	-0.101833	0.830492	-0.334157	-0.077587	0.858072	-0.334329	-0.282031	0.889736	-0.171329	-0.230781
6.704	-0.2129	1.002459	-0.221048	-0.25354	0.983005	-0.225338	-0.277865	1.016433	-0.261787	-0.294601	0.984909	-0.245901	-0.29646	0.944877	-0.244963	-0.292872	0.814383	-0.241076	-0.299965	0.717852	-0.226726	-0.350131	0.63401	-0.218004	-0.280071	0.888242	-0.310974	-0.258947	0.814989	-0.30425	-0.237845	0.741505	-0.298529	-0.195378	0.773559	-0.311172	-0.153337	0.806417	-0.323324	-0.111405	0.839632	-0.335369	-0.08273	0.862593	-0.334531	-0.289537	0.898043	-0.181624	-0.238777
6.736	-0.212617	1.014227	-0.221978	-0.248268	0.987168	-0.228831	-0.279056	1.017939	-0.262738	-0.288839	0.982327	-0.250033	-0.291609	0.942451	-0.247837	-0.29074	0.812261	-0.239778	-0.298432	0.71597	-0.227221	-0.348963	0.634119	-0.215919	-0.280191	0.888155	-0.307686	-0.259121	0.814681	-0.30319	-0.237652	0.741204	-0.298075	-0.194109	0.772172	-0.310182	-0.150959	0.80363	-0.322555	-0.107739	0.835399	-0.334701	-0.0799	0.859477	-0.334137	-0.290704	0.894377	-0.17821	-0.239801
6.772	-0.208858	1.012852	-0.23807	-0.245224	0.985915	-0.239266	-0.280327	1.016311	-0.269102	-0.288344	0.981024	-0.254417	-0.291232	0.94126	-0.251472	-0.290844	0.811237	-0.241808	-0.296345	0.715406	-0.223593	-0.346287	0.632104	-0.213302	-0.28828	0.88863	-0.309109	-0.262966	0.816521	-0.305022	-0.237402	0.744567	-0.300237	-0.192739	0.774172	-0.31156	-0.148183	0.803989	-0.322781	-0.103592	0.833976	-0.333704	-0.075865	0.858143	-0.332567	-0.288356	0.892491	-0.179161	-0.238209
6.804	-0.216928	1.007883	-0.242001	-0.253471	0.981574	-0.237242	-0.292973	1.013527	-0.258738	-0.298882	0.977803	-0.244105	-0.299484	0.93782	-0.241623	-0.291472	0.807745	-0.234548	-0.301472	0.710556	-0.22916	-0.353297	0.627506	-0.22508	-0.294147	0.882674	-0.304844	-0.265125	0.811939	-0.302647	-0.236025	0.741247	-0.300426	-0.190804	0.770193	-0.311305	-0.14578	0.799421	-0.322294	-0.1007	0.828885	-0.33319	-0.076676	0.85676	-0.333347	-0.28101	0.891242	-0.17579	-0.232711
6.836	-0.208493	1.008982	-0.243854	-0.244621	0.982466	-0.237289	-0.284662	1.012197	-0.260739	-0.290003	0.977413	-0.243804	-0.292993	0.937386	-0.242206	-0.292588	0.806816	-0.237367	-0.301714	0.710235	-0.226531	-0.352178	0.627466	-0.220988	-0.284986	0.883749	-0.304522	-0.261427	0.810878	-0.303574	-0.237351	0.73813	-0.301727	-0.192737	0.768588	-0.312064	-0.148376	0.7995	-0.322044	-0.103765	0.830934	-0.331815	-0.07634	0.855652	-0.33417	-0.282616	0.886829	-0.174538	-0.234242
6.868	-0.208606	1.001125	-0.253338	-0.246194	0.977192	-0.245316	-0.28531	1.011531	-0.26363	-0.292197	0.976277	-0.2483	-0.294228	0.936329	-0.245862	-0.29085	0.806048	-0.238508	-0.300422	0.709367	-0.229093	-0.35168	0.627137	-0.218596	-0.289431	0.885443	-0.302541	-0.262639	0.813721	-0.302731	-0.235432	0.74215	-0.301265	-0.191081	0.772651	-0.310766	-0.146985	0.803276	-0.321143	-0.103097	0.833849	-0.332205	-0.077388	0.859979	-0.332152	-0.279246	0.883885	-0.172868	-0.231227
6.9	-0.209229	1.006512	-0.251695	-0.245711	0.981545	-0.241852	-0.286582	1.01544	-0.256276	-0.291718	0.979584	-0.241667	-0.294127	0.939457	-0.24043	-0.291941	0.808779	-0.236573	-0.300104	0.712209	-0.221818	-0.350804	0.627801	-0.216083	-0.284983	0.88613	-0.303333	-0.259487	0.813988	-0.301976	-0.233719	0.741938	-0.300151	-0.189672	0.772543	-0.311479	-0.145631	0.803211	-0.322583	-0.101545	0.833961	-0.33369	-0.077086	0.861462	-0.333504	-0.283582	0.888495	-0.173368	-0.233156
6.936	-0.20475	1.004397	-0.256758	-0.24129	0.979983	-0.245828	-0.282055	1.014937	-0.258202	-0.287295	0.97899	-0.24386	-0.29078	0.939013	-0.242907	-0.292176	0.808414	-0.239639	-0.299188	0.711425	-0.22714	-0.34914	0.626965	-0.217519	-0.285953	0.886092	-0.306616	-0.259757	0.814231	-0.304716	-0.233416	0.74242	-0.302654	-0.189279	0.773038	-0.313311	-0.145256	0.803807	-0.324002	-0.101078	0.83478	-0.333764	-0.078381	0.863744	-0.333498	-0.288085	0.889315	-0.176678	-0.237126
6.968	-0.210551	1.01447	-0.251707	-0.245294	0.986377	-0.244242	-0.288287	1.017663	-0.258536	-0.291097	0.98088	-0.245711	-0.292549	0.940679	-0.244556	-0.28706	0.81006	-0.240628	-0.295841	0.713738	-0.224182	-0.347845	0.630526	-0.215397	-0.280788	0.889315	-0.305113	-0.257991	0.816321	-0.305438	-0.234753	0.74332	-0.305325	-0.189829	0.773083	-0.315542	-0.145348	0.803781	-0.324851	-0.100759	0.835087	-0.333293	-0.07777	0.863809	-0.330639	-0.282366	0.888807	-0.17512	-0.236532
7.004	-0.211546	0.994602	-0.261879	-0.250037	0.973998	-0.249951	-0.287306	1.012661	-0.262164	-0.295685	0.977577	-0.247198	-0.296414	0.937536	-0.244994	-0.289273	0.807264	-0.237709	-0.297781	0.710347	-0.22535	-0.348827	0.626523	-0.214123	-0.28164	0.883982	-0.305234	-0.255973	0.811974	-0.301668	-0.23004	0.740153	-0.297091	-0.187887	0.772458	-0.310296	-0.14584	0.804865	-0.323572	-0.103826	0.837352	-0.336645	-0.080004	0.865264	-0.335317	-0.281143	0.888217	-0.175304	-0.232161
7.036	-0.219607	0.993511	-0.261991	-0.258551	0.973479	-0.250571	-0.294497	1.014896	-0.256532	-0.304025	0.978768	-0.245159	-0.302559	0.938756	-0.242613	-0.28784	0.809119	-0.234603	-0.296591	0.712507	-0.221727	-0.348033	0.629431	-0.214372	-0.283588	0.885457	-0.303249	-0.257015	0.813633	-0.301931	-0.230094	0.741869	-0.301098	-0.186393	0.773184	-0.312743	-0.143083	0.805314	-0.323738	-0.099468	0.838128	-0.334335	-0.076541	0.867195	-0.335762	-0.278816	0.890869	-0.172737	-0.230815
7.068	-0.208728	1.00581	-0.256872	-0.246368	0.982583	-0.247259	-0.285605	1.019626	-0.259495	-0.292481	0.983573	-0.246154	-0.294213	0.943715	-0.244752	-0.289924	0.813587	-0.239862	-0.296571	0.717175	-0.226847	-0.346786	0.634275	-0.225057	-0.282107	0.891566	-0.306585	-0.257843	0.819033	-0.304014	-0.233179	0.746701	-0.30125	-0.186788	0.77439	-0.311231	-0.14054	0.802275	-0.321104	-0.094143	0.830502	-0.331125	-0.075067	0.86199	-0.333676	-0.28553	0.894572	-0.176656	-0.235735
7.136	-0.198857	0.989411	-0.252077	-0.240468	0.973321	-0.244453	-0.271657	1.017591	-0.255195	-0.285632	0.982856	-0.244076	-0.289366	0.942968	-0.243946	-0.291669	0.812444	-0.24341	-0.295639	0.716442	-0.224967	-0.345579	0.632921	-0.212892	-0.272709	0.894407	-0.302165	-0.250859	0.820978	-0.30203	-0.228634	0.747716	-0.300979	-0.183237	0.776691	-0.310999	-0.13792	0.805933	-0.32048	-0.09262	0.835312	-0.32985	-0.070826	0.864707	-0.333592	-0.275065	0.884596	-0.172553	-0.227573
7.168	-0.200702	0.990225	-0.253363	-0.241263	0.97271	-0.243551	-0.27466	1.015089	-0.255271	-0.286651	0.980347	-0.242068	-0.290464	0.9405	-0.241622	-0.293233	0.809993	-0.241066	-0.299631	0.713649	-0.225608	-0.349629	0.629481	-0.222929	-0.288622	0.893083	-0.300439	-0.262372	0.821433	-0.304649	-0.235608	0.749968	-0.30713	-0.188237	0.77699	-0.313645	-0.141042	0.804105	-0.320794	-0.093709	0.831515	-0.328462	-0.070424	0.859554	-0.334386	-0.275855	0.882989	-0.17146	-0.228153
7.232	-0.205008	0.995369	-0.255297	-0.246051	0.977328	-0.249096	-0.278853	1.018571	-0.265635	-0.291533	0.984013	-0.252559	-0.293652	0.944203	-0.249039	-0.290754	0.814203	-0.238175	-0.296551	0.717529	-0.225645	-0.347373	0.634859	-0.216289	-0.290563	0.890016	-0.307145	-0.261809	0.819195	-0.303237	-0.232835	0.748604	-0.298587	-0.18781	0.778264	-0.308071	-0.142687	0.807777	-0.317465	-0.097616	0.837193	-0.327063	-0.073395	0.864028	-0.333519	-0.282328	0.895863	-0.177543	-0.231981
7.268	-0.200371	0.997689	-0.249123	-0.240763	0.978179	-0.243063	-0.275051	1.01871	-0.258281	-0.286511	0.983466	-0.245963	-0.289838	0.943623	-0.24399	-0.29075	0.813279	-0.238104	-0.295294	0.716335	-0.227008	-0.345387	0.633674	-0.213716	-0.291381	0.884889	-0.311926	-0.260769	0.815063	-0.305241	-0.23006	0.745331	-0.298584	-0.186015	0.776118	-0.309239	-0.14183	0.806912	-0.319187	-0.097585	0.837747	-0.328741	-0.073276	0.864734	-0.33443	-0.284281	0.899441	-0.182892	-0.234894
7.332	-0.198573	0.988503	-0.25142	-0.241312	0.973917	-0.24838	-0.269457	1.019362	-0.26211	-0.285763	0.985121	-0.252745	-0.289019	0.945378	-0.249182	-0.290034	0.815327	-0.238243	-0.295743	0.718485	-0.227805	-0.346531	0.636215	-0.217017	-0.294201	0.884586	-0.31376	-0.262196	0.815481	-0.305829	-0.230028	0.7465	-0.297699	-0.186441	0.777764	-0.308649	-0.142766	0.808919	-0.319437	-0.09909	0.839991	-0.330032	-0.073232	0.865771	-0.33392	-0.285495	0.902777	-0.185243	-0.237352
7.364	-0.20408	0.992701	-0.252729	-0.245444	0.974457	-0.250422	-0.277068	1.017148	-0.265	-0.290524	0.981668	-0.255737	-0.293173	0.941863	-0.251743	-0.292159	0.811872	-0.239111	-0.297168	0.715332	-0.229107	-0.346619	0.633618	-0.21629	-0.290532	0.88476	-0.309836	-0.259469	0.814843	-0.305018	-0.22803	0.744866	-0.299461	-0.183334	0.774501	-0.310273	-0.139001	0.804788	-0.320873	-0.094697	0.835326	-0.331011	-0.070641	0.862917	-0.334201	-0.287261	0.895041	-0.180208	-0.23802
7.432	-0.205603	0.99045	-0.256387	-0.246918	0.972896	-0.250475	-0.279025	1.015681	-0.263525	-0.292196	0.980612	-0.25245	-0.293426	0.940603	-0.249148	-0.287636	0.810413	-0.238732	-0.297008	0.71365	-0.229073	-0.34896	0.631839	-0.21764	-0.288348	0.883648	-0.310623	-0.258781	0.813191	-0.305446	-0.229082	0.742751	-0.301306	-0.184009	0.771912	-0.312741	-0.139001	0.801476	-0.323234	-0.093801	0.831383	-0.332916	-0.072679	0.861606	-0.333976	-0.286384	0.894766	-0.181039	-0.236914
7.464	-0.210276	0.963771	-0.250139	-0.255382	0.960139	-0.251242	-0.270947	1.013242	-0.247368	-0.295549	0.983079	-0.250211	-0.296442	0.943345	-0.247542	-0.290016	0.813545	-0.238587	-0.29715	0.71739	-0.223755	-0.342035	0.632831	-0.236487	-0.287804	0.880053	-0.317818	-0.260166	0.809833	-0.305574	-0.232406	0.739883	-0.293163	-0.187983	0.768954	-0.30715	-0.143371	0.797745	-0.32096	-0.098606	0.826646	-0.334578	-0.077931	0.857129	-0.334482	-0.29015	0.903864	-0.190027	-0.235428
7.532	-0.213797	0.964013	-0.262741	-0.257843	0.957582	-0.254588	-0.278248	1.008273	-0.26329	-0.299558	0.977266	-0.252857	-0.300202	0.937513	-0.248979	-0.292846	0.807835	-0.237085	-0.299289	0.710859	-0.22806	-0.348365	0.628311	-0.211273	-0.291388	0.882624	-0.307156	-0.262314	0.811852	-0.304504	-0.232966	0.741225	-0.301436	-0.188999	0.771601	-0.313609	-0.145135	0.802393	-0.325117	-0.10123	0.833488	-0.336391	-0.081359	0.864458	-0.334869	-0.2809	0.890695	-0.177815	-0.232752
7.564	-0.219152	0.973039	-0.274394	-0.260729	0.962357	-0.260059	-0.286198	1.011173	-0.262936	-0.302997	0.977979	-0.251054	-0.302209	0.937971	-0.249001	-0.289952	0.808155	-0.241826	-0.300264	0.712116	-0.227453	-0.351511	0.629479	-0.217818	-0.287248	0.879864	-0.314713	-0.257342	0.809977	-0.305695	-0.227327	0.739956	-0.296505	-0.182695	0.769052	-0.308548	-0.138245	0.798551	-0.320313	-0.093959	0.828056	-0.331825	-0.078513	0.861191	-0.33455	-0.292564	0.893647	-0.185453	-0.243274
7.6	-0.21481	0.970777	-0.269238	-0.257147	0.961762	-0.256064	-0.277408	1.012463	-0.249525	-0.297382	0.979443	-0.243438	-0.298135	0.939333	-0.242059	-0.291346	0.808854	-0.237771	-0.298218	0.711491	-0.230926	-0.348413	0.628537	-0.215247	-0.292231	0.881465	-0.30928	-0.26002	0.812406	-0.301166	-0.227323	0.743674	-0.292179	-0.182763	0.772282	-0.306399	-0.138364	0.801049	-0.320763	-0.093869	0.830073	-0.334906	-0.078422	0.863475	-0.335618	-0.286118	0.892518	-0.179893	-0.23733
7.632	-0.212997	0.968837	-0.263567	-0.25706	0.961497	-0.256247	-0.277421	1.0126	-0.259337	-0.298737	0.980586	-0.252444	-0.298871	0.940565	-0.249518	-0.289509	0.810521	-0.240469	-0.298606	0.714029	-0.228978	-0.349422	0.630904	-0.225717	-0.292338	0.883557	-0.311613	-0.261503	0.813512	-0.307266	-0.230297	0.743527	-0.302558	-0.184136	0.77182	-0.311611	-0.138453	0.800887	-0.320714	-0.092653	0.830528	-0.329932	-0.076761	0.863194	-0.336582	-0.285777	0.89421	-0.182216	-0.236391
7.668	-0.214857	0.976721	-0.256437	-0.258293	0.965253	-0.250969	-0.283654	1.013033	-0.261507	-0.301862	0.979782	-0.252074	-0.300647	0.939737	-0.249689	-0.287195	0.809855	-0.242329	-0.297636	0.713497	-0.22987	-0.349875	0.63116	-0.224843	-0.288959	0.882824	-0.313732	-0.260481	0.811925	-0.308107	-0.23187	0.740985	-0.302749	-0.186047	0.770064	-0.310475	-0.140434	0.799379	-0.318565	-0.09477	0.828858	-0.326895	-0.079426	0.861886	-0.332313	-0.283992	0.893657	-0.184279	-0.238493
7.7	-0.213019	0.972042	-0.2624	-0.256965	0.963895	-0.255326	-0.279308	1.013341	-0.266057	-0.299555	0.981725	-0.255315	-0.299289	0.941922	-0.251628	-0.288827	0.812356	-0.240187	-0.295166	0.716455	-0.223094	-0.345322	0.633112	-0.216152	-0.292228	0.881671	-0.31576	-0.261299	0.811985	-0.308102	-0.230237	0.742206	-0.300946	-0.184853	0.771252	-0.311061	-0.139725	0.800883	-0.320655	-0.094519	0.830859	-0.329914	-0.078063	0.863416	-0.335071	-0.285508	0.899898	-0.187219	-0.233646
7.736	-0.20651	0.983842	-0.267177	-0.248758	0.968681	-0.261415	-0.276083	1.015645	-0.252137	-0.292419	0.980167	-0.252754	-0.294085	0.940229	-0.249931	-0.289942	0.810019	-0.240869	-0.298796	0.714118	-0.224109	-0.349754	0.63104	-0.220003	-0.286338	0.8862	-0.309627	-0.258524	0.81493	-0.306642	-0.230507	0.743784	-0.303278	-0.184828	0.772651	-0.312494	-0.139171	0.801537	-0.32164	-0.093441	0.830504	-0.33062	-0.079448	0.86418	-0.335493	-0.284673	0.891622	-0.179681	-0.234673
7.768	-0.213108	0.982197	-0.269205	-0.255043	0.966059	-0.263838	-0.283833	1.012523	-0.256943	-0.29916	0.976597	-0.256653	-0.298833	0.93661	-0.253707	-0.288213	0.806738	-0.243895	-0.299508	0.711775	-0.224294	-0.350939	0.629236	-0.21977	-0.281767	0.883117	-0.311369	-0.255336	0.811389	-0.307811	-0.228747	0.739607	-0.303807	-0.18376	0.769429	-0.313097	-0.138857	0.799328	-0.322603	-0.094067	0.829151	-0.333059	-0.080352	0.863111	-0.336239	-0.28492	0.887569	-0.181477	-0.235833
7.804	-0.20858	0.975813	-0.268504	-0.251926	0.963881	-0.263351	-0.27482	1.01169	-0.248231	-0.294304	0.978078	-0.25235	-0.294903	0.938026	-0.24925	-0.28727	0.807756	-0.238858	-0.297002	0.710973	-0.226818	-0.348951	0.627766	-0.218109	-0.285526	0.881218	-0.310651	-0.255275	0.811131	-0.306901	-0.224915	0.741108	-0.302774	-0.180814	0.77195	-0.313178	-0.136654	0.802545	-0.32391	-0.092379	0.833137	-0.334269	-0.077011	0.866237	-0.338722	-0.283308	0.892525	-0.181161	-0.234311
7.836	-0.206866	0.984636	-0.263646	-0.249081	0.968391	-0.262011	-0.278229	1.014395	-0.253679	-0.293618	0.97863	-0.256838	-0.296563	0.938773	-0.252796	-0.296402	0.808547	-0.239592	-0.302151	0.711002	-0.231495	-0.35068	0.626776	-0.214812	-0.289805	0.882735	-0.309766	-0.257116	0.813661	-0.305096	-0.224144	0.74459	-0.299629	-0.178777	0.773615	-0.309359	-0.133946	0.803072	-0.320352	-0.089231	0.832809	-0.331756	-0.076486	0.867139	-0.335175	-0.287811	0.891882	-0.180067	-0.234813
7.868	-0.21303	0.987001	-0.258796	-0.254228	0.968264	-0.258319	-0.286544	1.012822	-0.255307	-0.299557	0.976016	-0.256525	-0.30061	0.936125	-0.252363	-0.294199	0.806256	-0.238633	-0.303668	0.709285	-0.229715	-0.353276	0.625715	-0.216667	-0.284279	0.879067	-0.310064	-0.254316	0.808716	-0.306057	-0.223906	0.738589	-0.299998	-0.180082	0.769861	-0.310258	-0.13643	0.801383	-0.320533	-0.092752	0.833107	-0.330902	-0.079332	0.867189	-0.334581	-0.286814	0.8907	-0.180602	-0.237321
7.904	-0.208257	0.978888	-0.265918	-0.250861	0.964259	-0.261514	-0.278706	1.011739	-0.259877	-0.295081	0.976344	-0.257534	-0.297256	0.936411	-0.253505	-0.294489	0.806174	-0.240608	-0.300294	0.709328	-0.22734	-0.348661	0.625087	-0.212562	-0.286243	0.882209	-0.308403	-0.258715	0.81075	-0.306092	-0.230766	0.739367	-0.303372	-0.185659	0.769178	-0.313237	-0.140796	0.799472	-0.322698	-0.095583	0.830308	-0.331126	-0.0797	0.863385	-0.335481	-0.27832	0.886339	-0.178692	-0.2278
7.936	-0.217578	0.993043	-0.269818	-0.256618	0.971502	-0.262049	-0.291915	1.013725	-0.257978	-0.301834	0.976114	-0.254477	-0.301255	0.936176	-0.251382	-0.289493	0.806485	-0.241757	-0.298482	0.710267	-0.228487	-0.3487	0.627778	-0.217799	-0.287238	0.885089	-0.307063	-0.257729	0.814444	-0.30577	-0.227864	0.744041	-0.303173	-0.181828	0.772758	-0.311229	-0.135777	0.80121	-0.319996	-0.089647	0.829622	-0.329328	-0.071022	0.861062	-0.333878	-0.279458	0.885309	-0.177298	-0.232921
7.968	-0.218957	0.988581	-0.266334	-0.258889	0.969354	-0.25719	-0.292294	1.013221	-0.256306	-0.303826	0.976418	-0.25015	-0.302386	0.936427	-0.247832	-0.287907	0.806821	-0.240281	-0.2975	0.710518	-0.226315	-0.348853	0.627633	-0.221531	-0.283619	0.884151	-0.307528	-0.254741	0.813371	-0.305425	-0.22555	0.742805	-0.302863	-0.180087	0.771957	-0.313059	-0.134432	0.800779	-0.323075	-0.088533	0.829655	-0.333051	-0.067976	0.860261	-0.33442	-0.281918	0.887425	-0.177565	-0.233532
8.032	-0.204316	0.982633	-0.264966	-0.24636	0.968483	-0.256026	-0.274029	1.016265	-0.254328	-0.290145	0.981133	-0.24874	-0.292709	0.941239	-0.246628	-0.291216	0.810856	-0.240182	-0.297533	0.714056	-0.22879	-0.346987	0.630236	-0.2208	-0.282642	0.889268	-0.304544	-0.254879	0.817931	-0.303662	-0.226687	0.746675	-0.301201	-0.180094	0.774064	-0.309669	-0.133972	0.801908	-0.319427	-0.088007	0.829963	-0.33009	-0.070215	0.861938	-0.333677	-0.274329	0.888352	-0.174795	-0.226256
8.068	-0.20342	0.98598	-0.262147	-0.244937	0.969632	-0.254593	-0.276134	1.01464	-0.262202	-0.290022	0.979383	-0.252776	-0.292381	0.939591	-0.249767	-0.290248	0.809514	-0.240567	-0.29675	0.712914	-0.228345	-0.346571	0.629858	-0.217906	-0.282444	0.885216	-0.308858	-0.254076	0.81423	-0.30593	-0.225255	0.743468	-0.301845	-0.179999	0.773075	-0.31072	-0.134739	0.802458	-0.320159	-0.089484	0.831755	-0.330022	-0.071441	0.863476	-0.334437	-0.273295	0.890075	-0.179273	-0.226704
8.132	-0.202628	0.990958	-0.255035	-0.242199	0.970741	-0.246442	-0.277763	1.012177	-0.254947	-0.28791	0.976004	-0.2443	-0.291164	0.936191	-0.242743	-0.292004	0.80586	-0.23756	-0.302812	0.70963	-0.226958	-0.353854	0.627546	-0.226349	-0.285399	0.877549	-0.310908	-0.256233	0.806904	-0.306492	-0.226913	0.736284	-0.302461	-0.182989	0.767886	-0.311856	-0.138976	0.799348	-0.321142	-0.094775	0.830931	-0.330244	-0.074728	0.861532	-0.334823	-0.284763	0.891645	-0.181586	-0.234126
8.164	-0.208332	0.973577	-0.246767	-0.252037	0.96315	-0.241349	-0.276512	1.011338	-0.253019	-0.295486	0.978699	-0.243035	-0.295888	0.938628	-0.242854	-0.287548	0.808146	-0.242254	-0.297159	0.711696	-0.231236	-0.348832	0.62962	-0.227602	-0.283227	0.883577	-0.311679	-0.255788	0.812249	-0.307003	-0.228087	0.741127	-0.301864	-0.183345	0.77115	-0.311925	-0.138569	0.801096	-0.32194	-0.093722	0.831064	-0.331858	-0.074807	0.862477	-0.334713	-0.281475	0.890384	-0.181855	-0.233132
8.232	-0.208038	0.996337	-0.26498	-0.246924	0.97514	-0.255604	-0.284139	1.013108	-0.270557	-0.29299	0.977974	-0.255984	-0.295344	0.938162	-0.252278	-0.292968	0.80823	-0.239889	-0.301125	0.711287	-0.229849	-0.351022	0.627436	-0.228311	-0.284437	0.880516	-0.312697	-0.255386	0.809953	-0.307299	-0.2261	0.739571	-0.301564	-0.181626	0.770041	-0.311946	-0.136956	0.800345	-0.321767	-0.092112	0.830727	-0.331355	-0.071044	0.860961	-0.332886	-0.285662	0.893597	-0.18336	-0.232066
8.264	-0.209728	0.983117	-0.258217	-0.25244	0.968114	-0.258304	-0.280492	1.014708	-0.248903	-0.296843	0.979552	-0.253769	-0.298791	0.93963	-0.250782	-0.295328	0.809364	-0.241051	-0.302056	0.71281	-0.228198	-0.348646	0.627898	-0.234669	-0.283124	0.886641	-0.307239	-0.254105	0.815708	-0.30641	-0.224915	0.744717	-0.305503	-0.178811	0.773288	-0.313241	-0.132827	0.802199	-0.320485	-0.086793	0.831289	-0.327354	-0.062649	0.858463	-0.333173	-0.283405	0.888729	-0.177248	-0.227058
8.332	-0.212485	0.987862	-0.260434	-0.253207	0.968218	-0.258501	-0.286745	1.011867	-0.262909	-0.298808	0.974907	-0.259217	-0.298735	0.93528	-0.253636	-0.288689	0.806393	-0.235745	-0.299014	0.709323	-0.231723	-0.350297	0.626559	-0.224506	-0.280458	0.884259	-0.302247	-0.250613	0.813803	-0.302037	-0.220645	0.743422	-0.301741	-0.176822	0.774842	-0.311368	-0.132953	0.806284	-0.320641	-0.089072	0.837751	-0.32985	-0.06665	0.866403	-0.335082	-0.277595	0.886239	-0.172289	-0.223214
8.364	-0.214586	0.995423	-0.265261	-0.253474	0.97261	-0.261053	-0.290583	1.012869	-0.266158	-0.299442	0.975256	-0.260453	-0.299386	0.935247	-0.256154	-0.289065	0.805495	-0.242525	-0.299977	0.709584	-0.226987	-0.352267	0.627463	-0.225035	-0.285464	0.88079	-0.311275	-0.255047	0.810614	-0.307509	-0.224332	0.740624	-0.303103	-0.179969	0.77199	-0.310806	-0.135705	0.803381	-0.318869	-0.091335	0.834927	-0.327353	-0.073044	0.865737	-0.336011	-0.282057	0.8867	-0.181448	-0.224863
8.4	-0.201793	0.993411	-0.274691	-0.241936	0.973256	-0.269073	-0.273606	1.015792	-0.253566	-0.286248	0.979053	-0.257541	-0.290583	0.939309	-0.254484	-0.294678	0.809071	-0.243956	-0.303452	0.713641	-0.227577	-0.352116	0.631001	-0.227146	-0.282845	0.884309	-0.312285	-0.255205	0.812997	-0.307741	-0.227118	0.741679	-0.302631	-0.182655	0.773009	-0.309369	-0.138399	0.804364	-0.317287	-0.094119	0.835763	-0.32576	-0.077856	0.866963	-0.33659	-0.286669	0.890977	-0.182513	-0.229413
8.432	-0.205985	0.981886	-0.266102	-0.247338	0.963502	-0.26679	-0.279443	1.00817	-0.262252	-0.292748	0.97156	-0.265117	-0.294943	0.931889	-0.259959	-0.292239	0.802283	-0.244139	-0.306056	0.705996	-0.234121	-0.358801	0.623586	-0.231493	-0.296819	0.879256	-0.31116	-0.26213	0.81107	-0.309159	-0.227261	0.743109	-0.305925	-0.182672	0.774216	-0.312619	-0.138114	0.805317	-0.319471	-0.093558	0.836483	-0.326449	-0.079945	0.869814	-0.333944	-0.282359	0.882998	-0.181987	-0.227691
8.468	-0.206047	0.971736	-0.266858	-0.249794	0.960806	-0.263047	-0.272622	1.010024	-0.252188	-0.292483	0.976531	-0.255098	-0.295024	0.936867	-0.251241	-0.293603	0.807148	-0.238254	-0.300958	0.710696	-0.230795	-0.350264	0.629588	-0.219037	-0.280751	0.877666	-0.311129	-0.25209	0.806745	-0.308252	-0.222967	0.73585	-0.304675	-0.18074	0.770211	-0.311436	-0.138463	0.804378	-0.318672	-0.096107	0.838535	-0.326346	-0.08027	0.870817	-0.33425	-0.284556	0.892223	-0.181799	-0.230036
8.5	-0.202673	0.982907	-0.266912	-0.244883	0.967467	-0.261537	-0.272777	1.014175	-0.253143	-0.288868	0.978575	-0.253613	-0.291695	0.938555	-0.251447	-0.291087	0.807977	-0.244831	-0.298465	0.711425	-0.230707	-0.348962	0.628233	-0.217878	-0.290144	0.885873	-0.310699	-0.261122	0.815004	-0.309548	-0.231773	0.744316	-0.307065	-0.185858	0.773794	-0.312273	-0.1402	0.80355	-0.318128	-0.094527	0.833508	-0.324599	-0.081209	0.866365	-0.33455	-0.283174	0.887012	-0.180862	-0.229104
8.536	-0.212424	0.991466	-0.265359	-0.252326	0.970533	-0.261056	-0.287218	1.013268	-0.259798	-0.298	0.97581	-0.257327	-0.296786	0.935785	-0.253952	-0.282919	0.806042	-0.243088	-0.294544	0.709564	-0.231552	-0.348203	0.628134	-0.228299	-0.282329	0.879818	-0.315181	-0.252566	0.809772	-0.308058	-0.222658	0.739944	-0.300813	-0.17997	0.773374	-0.309497	-0.13696	0.806274	-0.318196	-0.0938	0.839057	-0.327048	-0.077926	0.870699	-0.337154	-0.281456	0.891241	-0.185664	-0.229319
8.568	-0.207656	0.97713	-0.265175	-0.250111	0.962581	-0.259346	-0.27733	1.010219	-0.253825	-0.293871	0.974852	-0.252505	-0.296483	0.934844	-0.250934	-0.295425	0.804156	-0.245376	-0.304279	0.707392	-0.230367	-0.352076	0.621782	-0.21535	-0.283927	0.882335	-0.311311	-0.25329	0.812284	-0.308373	-0.222535	0.742355	-0.304478	-0.178177	0.773112	-0.313738	-0.133839	0.803851	-0.323222	-0.089494	0.834662	-0.332777	-0.071953	0.86684	-0.335766	-0.287322	0.884229	-0.181349	-0.229661
8.604	-0.204772	0.99827	-0.254707	-0.24251	0.973241	-0.25441	-0.281074	1.01121	-0.264954	-0.288344	0.973262	-0.259268	-0.290958	0.933342	-0.256594	-0.289447	0.803109	-0.247632	-0.301694	0.706892	-0.23561	-0.353847	0.624516	-0.232309	-0.284442	0.878374	-0.316809	-0.250586	0.810111	-0.310325	-0.21657	0.742067	-0.303012	-0.173114	0.773858	-0.313189	-0.129484	0.805284	-0.32371	-0.085777	0.836593	-0.334439	-0.062559	0.864669	-0.339482	-0.286703	0.885834	-0.18703	-0.232714
8.636	-0.203133	0.990108	-0.252728	-0.24317	0.969377	-0.256837	-0.274605	1.00988	-0.276983	-0.287272	0.973697	-0.269466	-0.290216	0.934271	-0.262504	-0.289892	0.80552	-0.239857	-0.299896	0.708591	-0.233617	-0.351842	0.62663	-0.226651	-0.283027	0.871439	-0.317958	-0.247646	0.803998	-0.310129	-0.212157	0.736649	-0.302155	-0.169805	0.769683	-0.312793	-0.127415	0.802587	-0.32359	-0.085075	0.835388	-0.334693	-0.06279	0.864578	-0.335178	-0.282441	0.894543	-0.18991	-0.229408
8.668	-0.206786	0.995958	-0.241928	-0.246264	0.974695	-0.248158	-0.275926	1.013713	-0.273437	-0.289078	0.977955	-0.264833	-0.293076	0.938233	-0.260713	-0.296178	0.808219	-0.247211	-0.302574	0.711764	-0.234858	-0.351793	0.629267	-0.223655	-0.287479	0.87944	-0.319938	-0.254513	0.810641	-0.312243	-0.221079	0.74212	-0.303888	-0.17604	0.772331	-0.313269	-0.131079	0.80265	-0.322535	-0.085821	0.83331	-0.331885	-0.063544	0.862861	-0.333224	-0.286131	0.893279	-0.190683	-0.234283
8.704	-0.209703	1.00815	-0.238042	-0.245426	0.981676	-0.246736	-0.279118	1.016445	-0.272648	-0.287457	0.978958	-0.265491	-0.289923	0.938812	-0.262195	-0.287893	0.808339	-0.250773	-0.29756	0.712271	-0.232618	-0.348824	0.628208	-0.221922	-0.276883	0.882962	-0.319476	-0.248363	0.812402	-0.311471	-0.219768	0.742096	-0.302373	-0.176266	0.77404	-0.311926	-0.132483	0.805323	-0.322184	-0.088658	0.836324	-0.332926	-0.066087	0.865298	-0.334164	-0.286099	0.890166	-0.189992	-0.236838
8.736	-0.211861	1.010217	-0.236955	-0.245503	0.981352	-0.24618	-0.280642	1.013861	-0.273667	-0.286689	0.976034	-0.266073	-0.290891	0.936408	-0.26213	-0.294625	0.806592	-0.249057	-0.30147	0.711289	-0.231264	-0.350297	0.62887	-0.223623	-0.282229	0.884328	-0.314234	-0.254336	0.813059	-0.310304	-0.225662	0.742217	-0.304962	-0.180909	0.773212	-0.312827	-0.136237	0.803884	-0.322024	-0.091368	0.834724	-0.331745	-0.067491	0.862811	-0.334213	-0.283477	0.884393	-0.18274	-0.231908
8.768	-0.216553	0.995602	-0.225423	-0.248848	0.971685	-0.246279	-0.277246	1.011354	-0.271843	-0.285877	0.973302	-0.273629	-0.289814	0.933562	-0.269258	-0.292742	0.803653	-0.254429	-0.302587	0.708561	-0.235269	-0.352435	0.626788	-0.217376	-0.279655	0.882308	-0.3175	-0.250103	0.811762	-0.311152	-0.220049	0.741319	-0.304521	-0.176815	0.773687	-0.313573	-0.134009	0.806748	-0.322418	-0.091163	0.840204	-0.330777	-0.066976	0.867571	-0.335496	-0.286931	0.880477	-0.186853	-0.236887
8.832	-0.219283	0.994659	-0.221935	-0.255368	0.97693	-0.24272	-0.279586	1.022052	-0.263373	-0.293176	0.985693	-0.267685	-0.29585	0.945933	-0.263809	-0.294714	0.816048	-0.250464	-0.298279	0.720005	-0.232401	-0.347512	0.636164	-0.220282	-0.275042	0.888921	-0.319673	-0.25028	0.816702	-0.313716	-0.224892	0.744788	-0.305587	-0.18	0.775155	-0.314365	-0.135509	0.806089	-0.323122	-0.090936	0.837459	-0.332071	-0.070254	0.867403	-0.3382	-0.283825	0.898741	-0.190326	-0.236754
8.868	-0.220509	0.993813	-0.222678	-0.257319	0.976457	-0.242479	-0.28031	1.021487	-0.264715	-0.295086	0.985442	-0.267506	-0.296994	0.94557	-0.264424	-0.293284	0.815505	-0.253495	-0.296008	0.720068	-0.232919	-0.345928	0.63694	-0.220682	-0.273808	0.890614	-0.319598	-0.250379	0.817956	-0.313442	-0.226316	0.745413	-0.306474	-0.181841	0.776205	-0.315443	-0.137603	0.80755	-0.323618	-0.093316	0.839191	-0.331799	-0.071665	0.868235	-0.338544	-0.2843	0.896006	-0.190131	-0.236159
8.932	-0.235698	0.988491	-0.21331	-0.269061	0.971833	-0.238933	-0.283744	1.016414	-0.268161	-0.30028	0.981204	-0.271459	-0.301089	0.941477	-0.267667	-0.294206	0.811862	-0.255151	-0.297906	0.716392	-0.234739	-0.347296	0.632988	-0.22362	-0.280873	0.890492	-0.319803	-0.253862	0.818999	-0.315498	-0.226501	0.747791	-0.309832	-0.180688	0.777217	-0.316501	-0.134942	0.806631	-0.32348	-0.089127	0.83616	-0.330897	-0.065053	0.86382	-0.334414	-0.284381	0.891094	-0.189857	-0.235067
8.964	-0.237531	0.993427	-0.205594	-0.267219	0.974582	-0.2341	-0.282501	1.018102	-0.264465	-0.29609	0.981805	-0.269277	-0.297984	0.941974	-0.266118	-0.294457	0.811969	-0.255202	-0.297538	0.716793	-0.232967	-0.34627	0.632852	-0.221328	-0.280035	0.890094	-0.319712	-0.253366	0.818479	-0.315248	-0.22612	0.747271	-0.309178	-0.179672	0.775979	-0.315543	-0.13341	0.804815	-0.322444	-0.086923	0.834049	-0.329854	-0.064445	0.863001	-0.334831	-0.287459	0.891041	-0.189914	-0.237901
9.032	-0.248705	0.998087	-0.199529	-0.27524	0.976413	-0.229098	-0.285306	1.016232	-0.266053	-0.299313	0.979848	-0.268187	-0.29999	0.94	-0.265603	-0.292473	0.810165	-0.256358	-0.296398	0.714805	-0.234484	-0.34488	0.630475	-0.221706	-0.274609	0.890525	-0.317996	-0.251509	0.817727	-0.313981	-0.228063	0.745384	-0.307963	-0.182599	0.775157	-0.315681	-0.137054	0.804744	-0.323393	-0.091389	0.834499	-0.331153	-0.071594	0.865466	-0.333864	-0.285961	0.887306	-0.18853	-0.236237
9.1	-0.235063	1.007171	-0.213543	-0.266192	0.981587	-0.234203	-0.289698	1.018181	-0.268342	-0.300069	0.980632	-0.265536	-0.301367	0.940684	-0.264314	-0.295642	0.810518	-0.259087	-0.297681	0.71499	-0.23944	-0.346095	0.632523	-0.221368	-0.27567	0.890505	-0.319631	-0.253194	0.817387	-0.316323	-0.230121	0.744548	-0.311502	-0.183565	0.772521	-0.31951	-0.137171	0.801057	-0.326255	-0.090631	0.830089	-0.332847	-0.073798	0.862922	-0.333675	-0.288811	0.88647	-0.19036	-0.238998
9.132	-0.234377	1.00168	-0.2057	-0.262404	0.980579	-0.234335	-0.283751	1.023104	-0.262486	-0.29304	0.98567	-0.268627	-0.29647	0.945861	-0.266272	-0.297703	0.815698	-0.257044	-0.298058	0.720139	-0.23669	-0.344247	0.634279	-0.231341	-0.270836	0.889266	-0.323357	-0.252133	0.815242	-0.317783	-0.232934	0.741386	-0.311799	-0.186312	0.76972	-0.319149	-0.139844	0.798218	-0.326184	-0.093103	0.827168	-0.333104	-0.076349	0.860106	-0.33201	-0.287166	0.896615	-0.19459	-0.237216
9.164	-0.227215	0.998796	-0.213437	-0.260207	0.978927	-0.237239	-0.283557	1.02225	-0.262356	-0.295408	0.985274	-0.266568	-0.297203	0.945338	-0.264124	-0.293024	0.81519	-0.254643	-0.298483	0.719749	-0.233538	-0.345857	0.634415	-0.23411	-0.266185	0.890249	-0.319753	-0.250185	0.815443	-0.316414	-0.233863	0.740819	-0.312874	-0.187262	0.769179	-0.31995	-0.140767	0.797612	-0.32674	-0.094054	0.826447	-0.333337	-0.077077	0.859175	-0.331159	-0.285013	0.895169	-0.191214	-0.236429
9.2	-0.238674	0.988155	-0.215756	-0.27045	0.971828	-0.243543	-0.289465	1.018341	-0.267341	-0.302695	0.982458	-0.275159	-0.302414	0.942865	-0.271838	-0.292038	0.813784	-0.259177	-0.297445	0.718279	-0.237547	-0.347595	0.634702	-0.223506	-0.268884	0.889477	-0.326582	-0.250201	0.815583	-0.320659	-0.231253	0.742043	-0.314394	-0.185756	0.772072	-0.321144	-0.140393	0.802212	-0.327632	-0.094974	0.832743	-0.334004	-0.077414	0.865119	-0.335126	-0.291782	0.898284	-0.198918	-0.242121
9.232	-0.24125	0.989848	-0.214026	-0.271697	0.972542	-0.242693	-0.290358	1.018337	-0.267996	-0.302768	0.98212	-0.275617	-0.302677	0.942496	-0.27258	-0.292918	0.813266	-0.261407	-0.299217	0.719436	-0.235048	-0.348633	0.636576	-0.222986	-0.275432	0.890229	-0.328283	-0.252648	0.817489	-0.321474	-0.229707	0.744977	-0.314448	-0.183523	0.773846	-0.320235	-0.13748	0.802974	-0.325684	-0.091457	0.832345	-0.330959	-0.076299	0.865436	-0.336189	-0.288516	0.89591	-0.19899	-0.239029
9.268	-0.241102	0.997274	-0.212728	-0.26913	0.976969	-0.241894	-0.293188	1.02055	-0.266251	-0.30103	0.983246	-0.274715	-0.301334	0.943641	-0.270433	-0.292708	0.814541	-0.2555	-0.299709	0.719407	-0.234675	-0.349288	0.636142	-0.227196	-0.27812	0.892556	-0.321129	-0.25427	0.820102	-0.315892	-0.230081	0.748031	-0.309089	-0.185653	0.779337	-0.316162	-0.140836	0.809902	-0.323482	-0.096046	0.84012	-0.331161	-0.073713	0.868311	-0.338458	-0.290078	0.895716	-0.191703	-0.237652
9.3	-0.247547	1.009425	-0.218738	-0.272239	0.984922	-0.247693	-0.29766	1.024585	-0.276707	-0.302344	0.986261	-0.282557	-0.30295	0.946819	-0.276682	-0.295323	0.818299	-0.256565	-0.302506	0.722599	-0.237103	-0.348933	0.636507	-0.237191	-0.276359	0.89486	-0.323242	-0.256082	0.82125	-0.318948	-0.235596	0.747872	-0.313873	-0.189834	0.777719	-0.318784	-0.143861	0.807124	-0.323609	-0.09785	0.836411	-0.328468	-0.075607	0.865166	-0.334081	-0.288079	0.90038	-0.193879	-0.239227
9.336	-0.237274	0.987207	-0.208887	-0.267003	0.970726	-0.238754	-0.29083	1.017128	-0.257403	-0.300004	0.981105	-0.269343	-0.300147	0.941249	-0.268133	-0.291042	0.811336	-0.26296	-0.295671	0.717005	-0.236033	-0.34494	0.632811	-0.220305	-0.274195	0.894188	-0.322522	-0.25086	0.821499	-0.318671	-0.227645	0.749224	-0.312839	-0.182918	0.779965	-0.318367	-0.137948	0.810214	-0.324656	-0.093248	0.840099	-0.331654	-0.074774	0.870573	-0.339821	-0.29149	0.887924	-0.193833	-0.244571
9.368	-0.238291	0.980448	-0.214797	-0.272281	0.968914	-0.242342	-0.289004	1.018322	-0.260556	-0.304946	0.984244	-0.271023	-0.305117	0.944273	-0.269961	-0.296194	0.814152	-0.264918	-0.300506	0.720163	-0.237038	-0.349136	0.63597	-0.219225	-0.273268	0.896498	-0.32172	-0.251712	0.823201	-0.317304	-0.229942	0.750342	-0.310499	-0.184263	0.779815	-0.316895	-0.138363	0.80877	-0.324098	-0.092493	0.837533	-0.332036	-0.07527	0.869392	-0.338197	-0.295927	0.888585	-0.193952	-0.244905
9.404	-0.252924	0.972269	-0.205158	-0.280194	0.965482	-0.240631	-0.296027	1.017236	-0.252537	-0.307575	0.985476	-0.272072	-0.306924	0.945642	-0.27074	-0.295483	0.815898	-0.264982	-0.299104	0.721003	-0.240244	-0.348312	0.636862	-0.225061	-0.274853	0.899157	-0.322801	-0.251119	0.82649	-0.317429	-0.227003	0.75446	-0.30994	-0.180238	0.781749	-0.317848	-0.133348	0.808858	-0.325482	-0.086565	0.835935	-0.333292	-0.078664	0.871331	-0.338992	-0.296546	0.892074	-0.194799	-0.246267
9.436	-0.258751	0.972275	-0.201674	-0.284789	0.963839	-0.237697	-0.299358	1.014966	-0.253031	-0.310662	0.982294	-0.271134	-0.308696	0.942442	-0.270222	-0.292962	0.813056	-0.265616	-0.297145	0.718983	-0.238241	-0.346653	0.635347	-0.222705	-0.279663	0.895278	-0.32628	-0.248221	0.826158	-0.317712	-0.216676	0.757603	-0.306943	-0.170491	0.78564	-0.314976	-0.124074	0.813136	-0.323686	-0.077798	0.840321	-0.333167	-0.083233	0.87639	-0.337247	-0.305378	0.890656	-0.198928	-0.254686
9.468	-0.260233	0.973272	-0.195859	-0.286953	0.963861	-0.231137	-0.301035	1.014555	-0.24809	-0.31308	0.981394	-0.264784	-0.310921	0.941546	-0.26585	-0.294686	0.812196	-0.267281	-0.299835	0.718195	-0.241159	-0.349123	0.635775	-0.224984	-0.27596	0.898412	-0.319611	-0.246665	0.82766	-0.317262	-0.217186	0.757335	-0.312887	-0.170478	0.785285	-0.318267	-0.123737	0.813054	-0.324476	-0.077066	0.8408	-0.331627	-0.08673	0.876122	-0.334835	-0.305291	0.883202	-0.193879	-0.254257
9.504	-0.26658	0.976274	-0.192368	-0.291887	0.96653	-0.228571	-0.305283	1.017024	-0.246257	-0.316562	0.983688	-0.263097	-0.312277	0.943889	-0.263443	-0.289447	0.815238	-0.263256	-0.296139	0.720528	-0.238164	-0.346857	0.637249	-0.223286	-0.272117	0.898935	-0.321192	-0.247004	0.826841	-0.317219	-0.221634	0.755237	-0.311109	-0.174789	0.782817	-0.318388	-0.127729	0.809896	-0.325955	-0.080551	0.836925	-0.333931	-0.08912	0.87267	-0.334827	-0.297516	0.890885	-0.193951	-0.248247
9.536	-0.269011	0.971642	-0.187247	-0.291193	0.96224	-0.225542	-0.305599	1.012963	-0.24251	-0.314162	0.979872	-0.261328	-0.311741	0.940166	-0.261075	-0.294892	0.811132	-0.259692	-0.301288	0.71462	-0.243806	-0.349754	0.631592	-0.222322	-0.278552	0.89662	-0.315245	-0.247527	0.826844	-0.314811	-0.216286	0.757527	-0.312054	-0.169999	0.786157	-0.317989	-0.12377	0.814729	-0.324748	-0.077595	0.843521	-0.332376	-0.095198	0.875752	-0.334903	-0.291554	0.884522	-0.186493	-0.246426
9.568	-0.27076	0.971123	-0.183847	-0.294938	0.962213	-0.221052	-0.305262	1.01325	-0.240083	-0.317481	0.98033	-0.257141	-0.315	0.940561	-0.258148	-0.297595	0.811432	-0.260949	-0.30572	0.715789	-0.240452	-0.354692	0.631054	-0.224475	-0.282988	0.899134	-0.313059	-0.249132	0.830784	-0.316209	-0.215146	0.76265	-0.316633	-0.166661	0.787414	-0.321369	-0.118338	0.812512	-0.326762	-0.070134	0.838009	-0.332914	-0.086749	0.870841	-0.334428	-0.290338	0.881133	-0.184517	-0.249989
9.604	-0.275912	0.96811	-0.178711	-0.299561	0.960937	-0.216612	-0.311541	1.012813	-0.23213	-0.322478	0.980742	-0.251483	-0.31775	0.941372	-0.254768	-0.29322	0.814045	-0.2648	-0.299341	0.718963	-0.240293	-0.348691	0.634064	-0.224548	-0.282039	0.902942	-0.316982	-0.248026	0.834759	-0.31753	-0.214247	0.766966	-0.315192	-0.166595	0.792589	-0.321151	-0.118883	0.817964	-0.32774	-0.071951	0.843929	-0.335074	-0.090932	0.875337	-0.334902	-0.293121	0.884296	-0.188799	-0.253143
9.636	-0.284565	0.962659	-0.179797	-0.30279	0.960401	-0.221157	-0.312277	1.01379	-0.231838	-0.320531	0.984408	-0.256148	-0.317225	0.944611	-0.256839	-0.297198	0.815715	-0.258234	-0.300692	0.718795	-0.242273	-0.348961	0.633939	-0.224858	-0.286981	0.902474	-0.312864	-0.252679	0.834254	-0.313417	-0.218352	0.76629	-0.312387	-0.1706	0.792023	-0.319068	-0.123019	0.818031	-0.326005	-0.075692	0.84458	-0.333266	-0.093765	0.876643	-0.333077	-0.304558	0.887913	-0.184878	-0.263853
9.672	-0.270897	0.968101	-0.171367	-0.293497	0.961569	-0.210022	-0.311835	1.012731	-0.220791	-0.318687	0.981492	-0.243141	-0.315119	0.942232	-0.24854	-0.294404	0.814854	-0.264309	-0.298864	0.718884	-0.243857	-0.348046	0.634941	-0.224625	-0.278907	0.904283	-0.313799	-0.249894	0.833722	-0.314614	-0.22068	0.763666	-0.313473	-0.174136	0.791824	-0.319682	-0.127075	0.819041	-0.326485	-0.080037	0.84623	-0.333991	-0.097225	0.878709	-0.334273	-0.306262	0.883812	-0.188358	-0.263891
9.704	-0.283579	0.962327	-0.166058	-0.300425	0.959272	-0.207965	-0.312624	1.011936	-0.218703	-0.31846	0.982249	-0.243374	-0.314292	0.942671	-0.248084	-0.291129	0.814856	-0.261815	-0.29958	0.719994	-0.23809	-0.35018	0.636462	-0.225154	-0.281004	0.903501	-0.313298	-0.250383	0.833616	-0.316502	-0.219635	0.764061	-0.318322	-0.171785	0.790553	-0.32185	-0.12396	0.816905	-0.326113	-0.076195	0.843606	-0.331479	-0.094168	0.875671	-0.333173	-0.30205	0.883349	-0.186584	-0.258973
9.736	-0.275503	0.962338	-0.169146	-0.295481	0.960834	-0.20973	-0.310157	1.013729	-0.216691	-0.316999	0.98519	-0.242417	-0.314218	0.945692	-0.247172	-0.2958	0.817567	-0.261324	-0.299634	0.721832	-0.240576	-0.348729	0.637992	-0.224273	-0.279648	0.906894	-0.30995	-0.251345	0.836087	-0.314585	-0.222913	0.765486	-0.317953	-0.174772	0.791192	-0.321791	-0.12664	0.816836	-0.326257	-0.078629	0.842671	-0.33153	-0.096145	0.874976	-0.332843	-0.302523	0.885024	-0.183862	-0.258235
9.772	-0.259402	0.969944	-0.175783	-0.281676	0.965198	-0.214894	-0.311004	1.012132	-0.216686	-0.311906	0.984349	-0.244093	-0.309397	0.944672	-0.248098	-0.291736	0.81596	-0.259907	-0.296473	0.719985	-0.239323	-0.346206	0.635809	-0.225167	-0.281203	0.908551	-0.304686	-0.252516	0.838502	-0.313368	-0.223914	0.76873	-0.320275	-0.176498	0.795818	-0.323217	-0.128948	0.822575	-0.326808	-0.081577	0.849616	-0.331203	-0.100172	0.881175	-0.334528	-0.29948	0.878684	-0.179501	-0.258445
9.804	-0.263792	0.968896	-0.172582	-0.28273	0.965395	-0.213546	-0.305795	1.015307	-0.219456	-0.307546	0.986813	-0.246089	-0.30727	0.946939	-0.248887	-0.296698	0.817209	-0.257179	-0.302516	0.720622	-0.23829	-0.351364	0.634692	-0.223866	-0.283495	0.90973	-0.30179	-0.253978	0.840113	-0.311583	-0.224512	0.770792	-0.319452	-0.177471	0.798294	-0.323371	-0.130509	0.825647	-0.327836	-0.084271	0.853717	-0.333077	-0.104384	0.884355	-0.335286	-0.297369	0.879677	-0.176057	-0.257783
9.84	-0.271365	0.966255	-0.164977	-0.289039	0.962275	-0.206456	-0.310303	1.012567	-0.214243	-0.312038	0.983462	-0.240204	-0.311032	0.943704	-0.244975	-0.297841	0.814652	-0.25988	-0.302247	0.718733	-0.240297	-0.350358	0.634368	-0.224086	-0.283444	0.904646	-0.306598	-0.252338	0.835156	-0.313815	-0.220996	0.76573	-0.319969	-0.172916	0.791598	-0.323091	-0.12587	0.81908	-0.32762	-0.079467	0.848053	-0.33329	-0.099412	0.878999	-0.335836	-0.297213	0.877967	-0.180087	-0.255697
9.872	-0.289217	0.962158	-0.157035	-0.300479	0.95884	-0.200755	-0.308084	1.011741	-0.214179	-0.312288	0.981741	-0.23879	-0.310997	0.942001	-0.243625	-0.297184	0.813065	-0.258705	-0.301467	0.71624	-0.240991	-0.349586	0.630361	-0.223944	-0.286595	0.904106	-0.305128	-0.255127	0.834943	-0.311705	-0.223552	0.76603	-0.316116	-0.175752	0.79194	-0.321513	-0.128022	0.817819	-0.327741	-0.08061	0.844137	-0.334828	-0.098992	0.875926	-0.336738	-0.298326	0.877035	-0.178521	-0.25697
9.904	-0.276892	0.963923	-0.16758	-0.291675	0.96027	-0.210208	-0.302464	1.013013	-0.222721	-0.307583	0.982941	-0.247073	-0.307508	0.943105	-0.249938	-0.297723	0.81338	-0.25841	-0.302034	0.717056	-0.240309	-0.35002	0.631749	-0.227329	-0.283072	0.90409	-0.304522	-0.253627	0.834114	-0.312892	-0.223929	0.764304	-0.320199	-0.175734	0.789953	-0.324014	-0.12801	0.816411	-0.328264	-0.080522	0.843792	-0.333083	-0.098738	0.875856	-0.333266	-0.298066	0.877658	-0.178111	-0.25541
9.936	-0.27172	0.985322	-0.159718	-0.285322	0.971903	-0.200756	-0.296983	1.020155	-0.224841	-0.300796	0.985296	-0.241999	-0.301176	0.945452	-0.245528	-0.292631	0.815706	-0.255781	-0.298958	0.720014	-0.235526	-0.348853	0.635882	-0.227338	-0.285527	0.904361	-0.307983	-0.257923	0.833209	-0.313022	-0.230135	0.762338	-0.317234	-0.182034	0.787907	-0.323331	-0.133818	0.813116	-0.329711	-0.085561	0.838262	-0.336555	-0.100875	0.871597	-0.338754	-0.302506	0.885048	-0.180494	-0.256078
9.968	-0.251068	0.986236	-0.172219	-0.271456	0.972902	-0.210362	-0.30279	1.016982	-0.222023	-0.301264	0.984458	-0.243554	-0.302322	0.944727	-0.246677	-0.296197	0.814972	-0.25573	-0.301375	0.718568	-0.238159	-0.349977	0.633582	-0.224788	-0.282021	0.903276	-0.307199	-0.25436	0.832209	-0.311324	-0.226506	0.761388	-0.31413	-0.179171	0.788234	-0.320131	-0.131959	0.815128	-0.326739	-0.084868	0.842306	-0.334124	-0.103559	0.873895	-0.336695	-0.299395	0.885209	-0.179547	-0.254672
10.004	-0.25463	0.989319	-0.170267	-0.274921	0.972332	-0.206984	-0.294213	1.018091	-0.230975	-0.298874	0.981957	-0.245	-0.300689	0.942063	-0.247156	-0.297001	0.811847	-0.25367	-0.303176	0.716726	-0.233113	-0.351484	0.63321	-0.224926	-0.291989	0.898892	-0.307401	-0.259848	0.829602	-0.3109	-0.227222	0.7606	-0.312437	-0.179235	0.786176	-0.318901	-0.131319	0.811726	-0.326035	-0.083408	0.83743	-0.333784	-0.100854	0.869769	-0.33548	-0.299428	0.880897	-0.178069	-0.255131
10.036	-0.252495	0.987916	-0.175409	-0.274417	0.970924	-0.211159	-0.293848	1.016963	-0.234837	-0.299597	0.980781	-0.248304	-0.301405	0.941006	-0.24802	-0.297865	0.810876	-0.247098	-0.303079	0.71461	-0.232279	-0.351724	0.631446	-0.220258	-0.294435	0.897413	-0.302731	-0.261332	0.828594	-0.306925	-0.227833	0.760158	-0.309731	-0.179726	0.785211	-0.317614	-0.131614	0.810109	-0.325808	-0.083475	0.835104	-0.334356	-0.099899	0.868001	-0.333728	-0.298185	0.882839	-0.173582	-0.25424
10.072	-0.248463	0.994936	-0.168561	-0.273293	0.974435	-0.200378	-0.296708	1.017666	-0.225551	-0.302535	0.980342	-0.235435	-0.304559	0.940506	-0.238001	-0.3014	0.810403	-0.246435	-0.304941	0.713311	-0.235561	-0.351442	0.62852	-0.220952	-0.293848	0.89582	-0.303205	-0.263643	0.825778	-0.308436	-0.233007	0.756	-0.312471	-0.185112	0.781963	-0.319389	-0.137158	0.807643	-0.32646	-0.089107	0.833405	-0.333872	-0.101792	0.867892	-0.332653	-0.292164	0.882854	-0.173763	-0.249777
10.104	-0.241609	1.007303	-0.194104	-0.26817	0.979549	-0.218079	-0.294979	1.015273	-0.250535	-0.300292	0.976586	-0.250976	-0.301934	0.936625	-0.252211	-0.29738	0.806336	-0.255368	-0.308119	0.712743	-0.230322	-0.354071	0.627728	-0.231585	-0.294143	0.888339	-0.317137	-0.261427	0.819204	-0.315882	-0.228538	0.750372	-0.31397	-0.18067	0.776195	-0.321139	-0.132738	0.801865	-0.328245	-0.084634	0.827739	-0.335015	-0.098283	0.861803	-0.332469	-0.303432	0.882453	-0.187598	-0.258281
10.136	-0.248512	0.994956	-0.173749	-0.272121	0.973048	-0.205534	-0.293181	1.015225	-0.234339	-0.299293	0.977483	-0.242249	-0.301229	0.937721	-0.244081	-0.298082	0.807629	-0.248784	-0.303172	0.711168	-0.232834	-0.351082	0.62686	-0.217794	-0.280926	0.890292	-0.308912	-0.257491	0.817732	-0.31421	-0.233842	0.745477	-0.319379	-0.186284	0.772454	-0.324681	-0.138504	0.798836	-0.330011	-0.090596	0.825157	-0.335382	-0.099909	0.860709	-0.334948	-0.298769	0.884967	-0.180242	-0.250675
10.172	-0.240887	1.013863	-0.188512	-0.26646	0.982536	-0.208878	-0.295437	1.013306	-0.244288	-0.298869	0.97458	-0.240578	-0.299692	0.934577	-0.243381	-0.292665	0.804313	-0.250624	-0.301783	0.708054	-0.234244	-0.352547	0.625	-0.221472	-0.281244	0.887343	-0.311088	-0.25502	0.815598	-0.31213	-0.228606	0.744183	-0.31266	-0.18247	0.773684	-0.318354	-0.135802	0.802193	-0.323605	-0.088775	0.830588	-0.328227	-0.0883	0.867205	-0.331977	-0.30462	0.881173	-0.183353	-0.254118
10.204	-0.238418	1.009416	-0.189941	-0.266882	0.980225	-0.209511	-0.295011	1.013858	-0.243109	-0.300878	0.975407	-0.239606	-0.302166	0.935874	-0.243126	-0.297166	0.806339	-0.253124	-0.30452	0.710373	-0.236179	-0.352679	0.626887	-0.220596	-0.277223	0.892623	-0.307339	-0.253724	0.820053	-0.312517	-0.22997	0.747799	-0.317308	-0.182779	0.775729	-0.321671	-0.13543	0.803178	-0.325949	-0.087918	0.830739	-0.330577	-0.084426	0.867091	-0.335389	-0.299189	0.879404	-0.179888	-0.250121
10.236	-0.240818	1.024779	-0.193622	-0.263803	0.989339	-0.209897	-0.297823	1.013914	-0.245739	-0.296755	0.97549	-0.238824	-0.298469	0.935629	-0.241353	-0.294302	0.80549	-0.248106	-0.302789	0.70868	-0.236053	-0.35153	0.624833	-0.220613	-0.284851	0.886041	-0.311818	-0.257619	0.814627	-0.312212	-0.230175	0.743414	-0.311732	-0.184619	0.773351	-0.31789	-0.138818	0.802653	-0.324694	-0.092969	0.831742	-0.331773	-0.082753	0.866882	-0.335067	-0.301489	0.885248	-0.182856	-0.251308
10.3	-0.235585	1.02125	-0.192541	-0.26315	0.989042	-0.208423	-0.290576	1.016502	-0.247609	-0.296238	0.978905	-0.238666	-0.297951	0.939096	-0.242599	-0.293821	0.809117	-0.254069	-0.300301	0.713659	-0.234564	-0.349222	0.63029	-0.223771	-0.283424	0.89281	-0.312756	-0.257848	0.820713	-0.312738	-0.232007	0.748894	-0.311906	-0.185058	0.776673	-0.317658	-0.13804	0.804137	-0.323969	-0.090949	0.831655	-0.330633	-0.079494	0.866219	-0.335976	-0.299785	0.883381	-0.184117	-0.250787
10.336	-0.228486	1.008404	-0.198432	-0.260964	0.981233	-0.214389	-0.2948	1.017694	-0.238158	-0.300598	0.979083	-0.237269	-0.300913	0.939277	-0.241087	-0.292487	0.809534	-0.252078	-0.299252	0.713581	-0.234325	-0.349049	0.630611	-0.221799	-0.282634	0.894319	-0.310204	-0.25774	0.82186	-0.308834	-0.232693	0.749833	-0.306521	-0.185959	0.77757	-0.314333	-0.139011	0.804804	-0.322134	-0.091905	0.832021	-0.329587	-0.076351	0.864869	-0.335363	-0.303738	0.883709	-0.182371	-0.251705
10.4	-0.224647	0.993702	-0.199879	-0.259735	0.973275	-0.2199	-0.289546	1.016548	-0.236792	-0.299464	0.979203	-0.242493	-0.300935	0.93937	-0.246269	-0.295879	0.809443	-0.257342	-0.299425	0.714118	-0.237132	-0.348035	0.631481	-0.223494	-0.283362	0.896819	-0.309407	-0.259747	0.823961	-0.311563	-0.235567	0.751251	-0.312199	-0.188625	0.778752	-0.319182	-0.141605	0.806021	-0.326061	-0.094569	0.833187	-0.333054	-0.076492	0.864846	-0.337801	-0.300571	0.878533	-0.18184	-0.24972
10.432	-0.23496	1.001561	-0.199435	-0.266855	0.978217	-0.221503	-0.301728	1.01842	-0.236203	-0.306684	0.980583	-0.244528	-0.307642	0.940725	-0.247826	-0.300925	0.810832	-0.257187	-0.303738	0.715665	-0.235736	-0.351022	0.631683	-0.221594	-0.285206	0.896202	-0.311041	-0.261176	0.823585	-0.311875	-0.236446	0.751236	-0.310539	-0.188761	0.777165	-0.317868	-0.141143	0.803118	-0.325538	-0.093537	0.829173	-0.333492	-0.077772	0.862291	-0.336132	-0.303092	0.881577	-0.183107	-0.250932
10.5	-0.224052	0.988006	-0.201952	-0.259717	0.970111	-0.223264	-0.29099	1.015013	-0.231753	-0.300519	0.978782	-0.242733	-0.301553	0.939035	-0.244994	-0.295496	0.809159	-0.251299	-0.301053	0.713167	-0.23494	-0.349825	0.630131	-0.223584	-0.283735	0.891448	-0.312265	-0.259051	0.819012	-0.310545	-0.234069	0.746909	-0.308038	-0.188331	0.77607	-0.316376	-0.142338	0.80481	-0.324294	-0.096192	0.833521	-0.33158	-0.076703	0.864388	-0.336186	-0.30021	0.88642	-0.183409	-0.250246
10.532	-0.224288	0.989589	-0.196265	-0.258915	0.969566	-0.217439	-0.285244	1.013113	-0.238955	-0.296578	0.975971	-0.243084	-0.2987	0.936223	-0.246506	-0.295932	0.806318	-0.256841	-0.303648	0.712308	-0.231704	-0.352225	0.628598	-0.221994	-0.282969	0.890077	-0.314642	-0.259557	0.817276	-0.314324	-0.235614	0.744874	-0.311627	-0.189984	0.774798	-0.317507	-0.144122	0.803961	-0.324705	-0.098142	0.832936	-0.332318	-0.07713	0.862967	-0.335609	-0.292789	0.879753	-0.185397	-0.245177
10.6	-0.224869	0.985678	-0.197297	-0.260078	0.969591	-0.220708	-0.280935	1.016059	-0.242272	-0.295526	0.980301	-0.247945	-0.297968	0.940563	-0.249286	-0.296532	0.810417	-0.252426	-0.300652	0.714538	-0.23589	-0.349034	0.631695	-0.223515	-0.283575	0.88965	-0.316226	-0.260175	0.816965	-0.310253	-0.236349	0.744586	-0.302837	-0.189884	0.772498	-0.310902	-0.143445	0.800268	-0.319447	-0.097026	0.828022	-0.328475	-0.079689	0.859866	-0.334627	-0.301017	0.890137	-0.187377	-0.249564
10.632	-0.214985	0.972991	-0.205264	-0.253416	0.963222	-0.227064	-0.271336	1.013619	-0.241056	-0.28989	0.98033	-0.24955	-0.293689	0.940573	-0.25059	-0.296489	0.810237	-0.253332	-0.303501	0.714112	-0.234536	-0.35199	0.628469	-0.227897	-0.29184	0.890195	-0.318606	-0.263781	0.819304	-0.31277	-0.235854	0.748805	-0.305801	-0.189389	0.776622	-0.312476	-0.142637	0.803823	-0.31968	-0.096163	0.830602	-0.327399	-0.082295	0.863982	-0.332925	-0.300582	0.890147	-0.188897	-0.249485
10.668	-0.220427	0.966411	-0.207863	-0.260069	0.958615	-0.228232	-0.276788	1.01003	-0.239984	-0.296831	0.977667	-0.248618	-0.298155	0.937786	-0.249737	-0.292952	0.807564	-0.252596	-0.302272	0.71179	-0.235654	-0.352741	0.628877	-0.231688	-0.289507	0.886008	-0.319071	-0.260871	0.81533	-0.313656	-0.232132	0.745051	-0.306737	-0.18592	0.773402	-0.314559	-0.139366	0.801236	-0.321964	-0.092739	0.828915	-0.328923	-0.077259	0.861747	-0.334525	-0.300025	0.888351	-0.18952	-0.249264
10.7	-0.223632	0.981118	-0.211234	-0.26077	0.967688	-0.233314	-0.28479	1.015949	-0.244808	-0.299175	0.981043	-0.254792	-0.30076	0.941001	-0.254027	-0.296381	0.810497	-0.250628	-0.302068	0.713728	-0.236127	-0.350877	0.629434	-0.222224	-0.283391	0.891651	-0.312621	-0.259889	0.818724	-0.312082	-0.236365	0.74605	-0.311001	-0.190002	0.77447	-0.317007	-0.143578	0.802693	-0.323228	-0.097312	0.830793	-0.329762	-0.082944	0.864167	-0.334674	-0.298738	0.887679	-0.183554	-0.245629
10.736	-0.215169	0.9692	-0.208277	-0.254865	0.96134	-0.228525	-0.275385	1.012544	-0.232984	-0.293503	0.980251	-0.245348	-0.297155	0.940509	-0.247061	-0.299417	0.8102	-0.252344	-0.300808	0.714188	-0.233434	-0.347639	0.629382	-0.217612	-0.291212	0.893709	-0.31106	-0.263966	0.822261	-0.311336	-0.236378	0.751088	-0.309525	-0.188765	0.777428	-0.315377	-0.140986	0.803279	-0.321992	-0.093298	0.82893	-0.329179	-0.079721	0.862592	-0.334633	-0.295717	0.884665	-0.181366	-0.242709
10.768	-0.215727	0.96315	-0.209865	-0.255943	0.959396	-0.230262	-0.270701	1.012475	-0.235438	-0.292128	0.98217	-0.247542	-0.295663	0.942423	-0.24868	-0.297874	0.812102	-0.25224	-0.305025	0.715375	-0.236017	-0.352743	0.62978	-0.218977	-0.284258	0.897216	-0.309376	-0.26161	0.824153	-0.31247	-0.238985	0.751429	-0.314595	-0.190649	0.776782	-0.319523	-0.142347	0.802084	-0.324787	-0.094039	0.827593	-0.330323	-0.080645	0.861379	-0.336067	-0.290048	0.88502	-0.179989	-0.237508
10.804	-0.214184	0.977572	-0.204576	-0.251954	0.965655	-0.226471	-0.274008	1.014985	-0.23816	-0.289911	0.980697	-0.247948	-0.293897	0.940952	-0.248781	-0.297239	0.810622	-0.251077	-0.300899	0.714536	-0.232942	-0.348053	0.629426	-0.21992	-0.283243	0.891535	-0.312614	-0.260852	0.818379	-0.3122	-0.238012	0.745474	-0.310482	-0.19224	0.774807	-0.318026	-0.146407	0.803963	-0.325525	-0.100464	0.833193	-0.332936	-0.081045	0.864356	-0.335717	-0.289333	0.887223	-0.182828	-0.238451
10.836	-0.210842	0.976065	-0.204992	-0.24974	0.962744	-0.223906	-0.272172	1.011196	-0.238345	-0.288696	0.976364	-0.244529	-0.292988	0.936686	-0.245753	-0.297269	0.806479	-0.249785	-0.300916	0.709779	-0.235365	-0.348378	0.625205	-0.220439	-0.281632	0.889132	-0.309851	-0.261346	0.81535	-0.312058	-0.240473	0.741772	-0.313084	-0.193821	0.770414	-0.318649	-0.147407	0.799255	-0.324505	-0.100796	0.828553	-0.330844	-0.08012	0.859115	-0.33323	-0.281335	0.880351	-0.178041	-0.232559
10.872	-0.212946	0.970556	-0.20953	-0.252722	0.962334	-0.229484	-0.267303	1.012878	-0.246148	-0.288495	0.980573	-0.251891	-0.292773	0.940789	-0.251192	-0.29743	0.81036	-0.248845	-0.303654	0.713099	-0.236077	-0.350496	0.626919	-0.220033	-0.284581	0.892959	-0.309119	-0.263605	0.819466	-0.312015	-0.242554	0.746098	-0.314323	-0.194951	0.77255	-0.319555	-0.147368	0.799058	-0.324567	-0.099912	0.825622	-0.329665	-0.083872	0.858175	-0.335132	-0.288127	0.886009	-0.179347	-0.237152
10.904	-0.216943	0.97279	-0.208223	-0.255802	0.961819	-0.228645	-0.279332	1.011605	-0.235273	-0.295287	0.977846	-0.246645	-0.29746	0.938077	-0.246672	-0.294873	0.807878	-0.247475	-0.299146	0.711732	-0.233517	-0.347054	0.628752	-0.223024	-0.286605	0.888454	-0.310168	-0.263443	0.815575	-0.312951	-0.239737	0.742783	-0.314825	-0.192778	0.77051	-0.320862	-0.145959	0.798394	-0.32687	-0.099069	0.826458	-0.332798	-0.082042	0.858962	-0.335779	-0.278903	0.884453	-0.180416	-0.232326
10.936	-0.223963	0.991642	-0.213115	-0.26062	0.972622	-0.231627	-0.292436	1.01673	-0.240944	-0.302467	0.979964	-0.249465	-0.303898	0.93993	-0.248983	-0.298666	0.809461	-0.247983	-0.302917	0.712088	-0.240729	-0.348473	0.628108	-0.219727	-0.292634	0.888014	-0.312962	-0.265142	0.816559	-0.313542	-0.237138	0.745143	-0.313666	-0.190983	0.774038	-0.320511	-0.144961	0.803327	-0.326244	-0.098871	0.83289	-0.331742	-0.075856	0.861637	-0.33314	-0.286331	0.888491	-0.18304	-0.238586
10.972	-0.222206	0.998492	-0.210989	-0.257623	0.977386	-0.229673	-0.282489	1.018992	-0.256166	-0.295204	0.982062	-0.255866	-0.297357	0.942145	-0.254629	-0.294629	0.811806	-0.249796	-0.299149	0.714675	-0.237922	-0.34749	0.630809	-0.22032	-0.277252	0.892384	-0.311769	-0.257819	0.818436	-0.310843	-0.238012	0.744677	-0.309849	-0.191832	0.773661	-0.316735	-0.145719	0.802572	-0.323782	-0.099477	0.831688	-0.331121	-0.078159	0.861681	-0.333467	-0.289553	0.88959	-0.182369	-0.239899
11.004	-0.209535	1.001407	-0.197719	-0.244388	0.978792	-0.215751	-0.268406	1.017926	-0.24629	-0.28119	0.981125	-0.243461	-0.287202	0.941598	-0.246937	-0.297007	0.811735	-0.256979	-0.299042	0.716259	-0.235943	-0.346822	0.632188	-0.220383	-0.278678	0.895669	-0.313113	-0.259215	0.821641	-0.316188	-0.239524	0.747718	-0.318802	-0.19165	0.773903	-0.322727	-0.143729	0.800089	-0.325974	-0.095869	0.826198	-0.328624	-0.079214	0.858155	-0.335517	-0.295046	0.884005	-0.184625	-0.244993
11.036	-0.222165	0.976741	-0.211667	-0.261748	0.965514	-0.230489	-0.285508	1.015132	-0.236752	-0.301849	0.981232	-0.247131	-0.303596	0.941383	-0.247447	-0.299658	0.811147	-0.248259	-0.305449	0.714666	-0.234968	-0.353603	0.630339	-0.230538	-0.287669	0.891817	-0.310574	-0.264089	0.818999	-0.309283	-0.240127	0.746392	-0.306907	-0.192563	0.771732	-0.316753	-0.145021	0.797221	-0.326248	-0.097439	0.822849	-0.33554	-0.082421	0.85641	-0.336298	-0.290925	0.888315	-0.18064	-0.241507
11.1	-0.218449	0.970094	-0.212697	-0.258508	0.966052	-0.233355	-0.27209	1.01914	-0.24174	-0.294042	0.988673	-0.252365	-0.29684	0.94893	-0.251416	-0.296539	0.818652	-0.248195	-0.298397	0.722257	-0.233216	-0.346442	0.638672	-0.219561	-0.286107	0.8994	-0.310388	-0.265203	0.825832	-0.309132	-0.243631	0.752533	-0.306144	-0.196344	0.778834	-0.31466	-0.149065	0.804912	-0.323654	-0.101877	0.830875	-0.333164	-0.089485	0.865393	-0.331525	-0.289974	0.895873	-0.180493	-0.23918
11.136	-0.219698	0.957879	-0.20406	-0.258695	0.959605	-0.22695	-0.266329	1.014271	-0.231608	-0.290541	0.987133	-0.245753	-0.293208	0.94731	-0.247732	-0.292757	0.816886	-0.253636	-0.297844	0.721179	-0.233689	-0.347172	0.63806	-0.216823	-0.275731	0.902457	-0.307976	-0.259965	0.827824	-0.311272	-0.243728	0.75328	-0.312837	-0.195336	0.778112	-0.319669	-0.147002	0.802795	-0.327149	-0.098657	0.827574	-0.335176	-0.086497	0.862107	-0.331626	-0.286939	0.888362	-0.179259	-0.23471
11.2	-0.22155	0.959364	-0.205016	-0.25877	0.958384	-0.230748	-0.27132	1.012433	-0.234322	-0.29176	0.983795	-0.251164	-0.294968	0.944208	-0.250905	-0.295977	0.814126	-0.250229	-0.300208	0.717913	-0.23573	-0.348475	0.634558	-0.226673	-0.280892	0.896251	-0.309893	-0.260462	0.822603	-0.311575	-0.239406	0.749154	-0.3116	-0.191982	0.775525	-0.319064	-0.144501	0.801693	-0.326587	-0.097017	0.827808	-0.333803	-0.082389	0.861468	-0.335222	-0.280408	0.888647	-0.180105	-0.232129
11.232	-0.215011	0.965294	-0.202883	-0.25279	0.960312	-0.227307	-0.264255	1.012797	-0.240652	-0.285616	0.981938	-0.251375	-0.29059	0.94237	-0.25045	-0.297304	0.812239	-0.24742	-0.305759	0.716741	-0.22682	-0.349812	0.629006	-0.23136	-0.279263	0.897288	-0.303801	-0.260928	0.823293	-0.310449	-0.242428	0.749456	-0.316364	-0.195676	0.777617	-0.321379	-0.148936	0.80559	-0.327085	-0.102224	0.833589	-0.333097	-0.093163	0.869202	-0.333578	-0.282136	0.884025	-0.173559	-0.230363
11.3	-0.221192	0.987323	-0.204444	-0.255376	0.972602	-0.230186	-0.284007	1.019229	-0.238313	-0.293916	0.984327	-0.252755	-0.296708	0.944482	-0.252979	-0.296025	0.814104	-0.253161	-0.299673	0.717844	-0.236316	-0.347878	0.633364	-0.225907	-0.284144	0.899921	-0.30762	-0.258142	0.828074	-0.309092	-0.231725	0.756552	-0.308116	-0.184861	0.783855	-0.314773	-0.137606	0.810587	-0.321047	-0.090376	0.837006	-0.326471	-0.083096	0.872128	-0.333954	-0.292364	0.884767	-0.178727	-0.241322
11.332	-0.21366	0.969016	-0.198973	-0.250319	0.962726	-0.224752	-0.267057	1.014884	-0.233128	-0.284898	0.983253	-0.247452	-0.288759	0.943563	-0.248407	-0.291859	0.813257	-0.251389	-0.297201	0.716945	-0.234809	-0.34654	0.633276	-0.220453	-0.27837	0.90011	-0.304746	-0.25519	0.8276	-0.310792	-0.231458	0.755222	-0.3147	-0.182732	0.779927	-0.319906	-0.134114	0.804706	-0.325336	-0.0854	0.829801	-0.331252	-0.078624	0.865572	-0.336954	-0.282788	0.88359	-0.175865	-0.233761
11.4	-0.212931	0.963889	-0.198161	-0.250274	0.957044	-0.222793	-0.265998	1.008966	-0.233691	-0.28487	0.977033	-0.245857	-0.288638	0.937314	-0.247005	-0.291431	0.807078	-0.251304	-0.296866	0.711439	-0.233154	-0.346186	0.628492	-0.220292	-0.278671	0.893207	-0.305271	-0.255392	0.820707	-0.311794	-0.231196	0.74839	-0.315658	-0.183809	0.775735	-0.320603	-0.13649	0.802966	-0.326098	-0.08905	0.830377	-0.332154	-0.077587	0.8652	-0.336007	-0.273177	0.874485	-0.174439	-0.228595
11.432	-0.214837	0.981152	-0.206823	-0.253627	0.967739	-0.225869	-0.284819	1.013079	-0.220418	-0.296675	0.979808	-0.237063	-0.298436	0.940035	-0.240233	-0.294587	0.810205	-0.250952	-0.298275	0.714155	-0.234332	-0.34657	0.630931	-0.217326	-0.281707	0.898271	-0.300983	-0.256646	0.826451	-0.307588	-0.230357	0.754867	-0.310036	-0.182904	0.781018	-0.317904	-0.135546	0.807141	-0.326514	-0.088258	0.833365	-0.335928	-0.0792	0.868969	-0.337645	-0.277327	0.874042	-0.171242	-0.231192
11.468	-0.21036	0.97008	-0.208941	-0.250445	0.962835	-0.228639	-0.269203	1.014478	-0.23469	-0.288443	0.98237	-0.245791	-0.291678	0.942552	-0.246832	-0.292886	0.812174	-0.250753	-0.299703	0.715516	-0.233724	-0.349712	0.630781	-0.21855	-0.278031	0.893884	-0.311636	-0.252547	0.821882	-0.311568	-0.226792	0.750369	-0.308647	-0.181735	0.780671	-0.316114	-0.136221	0.810076	-0.323871	-0.090725	0.839151	-0.331985	-0.082707	0.874685	-0.336514	-0.273584	0.886797	-0.181904	-0.230913
11.5	-0.216238	0.977393	-0.205164	-0.254186	0.96746	-0.227724	-0.273464	1.017909	-0.239808	-0.290962	0.984495	-0.249881	-0.295018	0.944797	-0.250794	-0.298569	0.814544	-0.25375	-0.304669	0.718338	-0.236582	-0.352977	0.633239	-0.228062	-0.284676	0.898168	-0.311725	-0.258108	0.826469	-0.3134	-0.231056	0.755136	-0.313301	-0.182803	0.780629	-0.319412	-0.134697	0.80621	-0.325835	-0.086484	0.832159	-0.332756	-0.078728	0.86803	-0.336515	-0.285735	0.887373	-0.182152	-0.237265
11.536	-0.209141	0.974275	-0.20033	-0.248701	0.965621	-0.220539	-0.266732	1.016547	-0.231932	-0.286046	0.983731	-0.240648	-0.290132	0.943963	-0.243017	-0.293917	0.813703	-0.250677	-0.301074	0.71796	-0.229525	-0.350429	0.63225	-0.219166	-0.282866	0.898044	-0.307953	-0.256642	0.82631	-0.309862	-0.229905	0.754973	-0.309179	-0.18222	0.78077	-0.317309	-0.134475	0.80634	-0.325643	-0.086684	0.832006	-0.334298	-0.078494	0.867889	-0.33455	-0.283692	0.88568	-0.178486	-0.233737
11.568	-0.208576	0.972227	-0.201934	-0.248192	0.962894	-0.221701	-0.262153	1.012429	-0.242133	-0.283518	0.979977	-0.245751	-0.287579	0.94043	-0.248375	-0.291447	0.810493	-0.256484	-0.297685	0.71541	-0.232854	-0.347446	0.631158	-0.217787	-0.277031	0.897894	-0.309362	-0.251049	0.826242	-0.310394	-0.224352	0.755228	-0.307212	-0.177301	0.781853	-0.315706	-0.130025	0.80759	-0.325554	-0.082834	0.833071	-0.336617	-0.074486	0.868768	-0.338835	-0.284478	0.880521	-0.180642	-0.233387
11.604	-0.208388	0.973113	-0.200026	-0.248146	0.963721	-0.219528	-0.265166	1.014005	-0.234932	-0.28517	0.981028	-0.241052	-0.29017	0.941445	-0.243855	-0.296721	0.811488	-0.252855	-0.301746	0.715561	-0.234703	-0.349673	0.631039	-0.221504	-0.276869	0.895878	-0.306702	-0.251177	0.823944	-0.309393	-0.224588	0.75245	-0.308387	-0.177646	0.779516	-0.31688	-0.130663	0.806232	-0.326083	-0.083669	0.832976	-0.336234	-0.072668	0.868053	-0.33818	-0.279084	0.878765	-0.177755	-0.230094
11.636	-0.206305	0.982289	-0.196404	-0.245151	0.970065	-0.21614	-0.258348	1.016285	-0.243853	-0.279579	0.983561	-0.243661	-0.284915	0.944249	-0.24554	-0.292589	0.814623	-0.251677	-0.297584	0.719603	-0.230637	-0.343266	0.634247	-0.228925	-0.273854	0.900009	-0.307228	-0.252236	0.827034	-0.314917	-0.230205	0.754244	-0.321893	-0.181838	0.780093	-0.323959	-0.133449	0.805741	-0.326221	-0.084995	0.831451	-0.32879	-0.074375	0.866263	-0.33424	-0.27348	0.884385	-0.176726	-0.22457
11.672	-0.207127	0.974687	-0.190322	-0.247649	0.963681	-0.207203	-0.264061	1.011964	-0.228727	-0.284865	0.978949	-0.229705	-0.289739	0.939591	-0.234146	-0.296174	0.810331	-0.249687	-0.305334	0.714182	-0.232282	-0.354427	0.629157	-0.218768	-0.285996	0.901067	-0.297131	-0.255385	0.832137	-0.307584	-0.224295	0.76333	-0.314252	-0.175145	0.786817	-0.319743	-0.125864	0.809848	-0.326041	-0.076615	0.832942	-0.33317	-0.070368	0.869056	-0.336228	-0.271925	0.872496	-0.170268	-0.228745
11.704	-0.220216	0.975495	-0.215062	-0.262801	0.96691	-0.227728	-0.278851	1.016343	-0.246804	-0.301367	0.984465	-0.246043	-0.302466	0.944581	-0.246935	-0.296553	0.814391	-0.250064	-0.302867	0.717969	-0.234004	-0.352118	0.633349	-0.223521	-0.28172	0.898911	-0.305491	-0.253173	0.828149	-0.309025	-0.22365	0.757816	-0.308452	-0.176031	0.783896	-0.316108	-0.128511	0.809901	-0.324401	-0.08102	0.836095	-0.333583	-0.072581	0.871925	-0.333085	-0.276264	0.884843	-0.176302	-0.228486
11.736	-0.211325	0.967159	-0.20152	-0.253481	0.961127	-0.216832	-0.264966	1.011055	-0.237163	-0.289481	0.980635	-0.23763	-0.293286	0.940955	-0.241961	-0.296421	0.81107	-0.256076	-0.302681	0.7146	-0.237454	-0.350545	0.628061	-0.222762	-0.27698	0.89701	-0.308454	-0.251023	0.82521	-0.312085	-0.22462	0.753603	-0.312849	-0.178069	0.781895	-0.318834	-0.131566	0.810152	-0.325145	-0.085147	0.838536	-0.332282	-0.079877	0.87482	-0.335097	-0.277955	0.877897	-0.179877	-0.231566
11.804	-0.213539	0.960232	-0.205567	-0.255426	0.958624	-0.222655	-0.263171	1.011262	-0.238256	-0.289524	0.982801	-0.242518	-0.292441	0.943096	-0.244457	-0.292501	0.812956	-0.250943	-0.299594	0.716334	-0.234795	-0.349289	0.63189	-0.21865	-0.278789	0.893037	-0.31477	-0.251401	0.821688	-0.315366	-0.223909	0.75061	-0.314897	-0.177988	0.780062	-0.319867	-0.131843	0.809012	-0.325104	-0.085762	0.83773	-0.330857	-0.087543	0.874278	-0.33383	-0.273885	0.890291	-0.184878	-0.226622
11.836	-0.228898	0.960977	-0.197276	-0.26434	0.957514	-0.225204	-0.269114	1.009571	-0.243497	-0.292293	0.980049	-0.254181	-0.295524	0.940315	-0.253567	-0.296759	0.810014	-0.251659	-0.303048	0.713544	-0.23833	-0.350895	0.630541	-0.220525	-0.283734	0.892825	-0.310333	-0.254089	0.822331	-0.310241	-0.22392	0.752229	-0.307484	-0.177958	0.780883	-0.315676	-0.131918	0.809213	-0.324482	-0.085934	0.837459	-0.334136	-0.101186	0.870876	-0.333622	-0.285557	0.883387	-0.180684	-0.23928
11.9	-0.217225	0.963062	-0.201609	-0.257208	0.959154	-0.222436	-0.267495	1.011677	-0.23647	-0.29109	0.981564	-0.244222	-0.29474	0.941864	-0.245962	-0.297309	0.81165	-0.251549	-0.304247	0.715507	-0.234856	-0.351693	0.631431	-0.217466	-0.28123	0.895145	-0.308741	-0.25391	0.823701	-0.309838	-0.226072	0.752601	-0.308493	-0.179595	0.780618	-0.316314	-0.133086	0.808472	-0.324385	-0.086536	0.836413	-0.332734	-0.099208	0.870919	-0.333645	-0.284848	0.88384	-0.179284	-0.237295
11.936	-0.211923	0.966945	-0.206378	-0.252891	0.962479	-0.225061	-0.266086	1.015013	-0.235139	-0.288829	0.984342	-0.243377	-0.291187	0.944261	-0.245276	-0.28981	0.813479	-0.251741	-0.294465	0.716152	-0.235698	-0.344247	0.630531	-0.219563	-0.28094	0.898111	-0.310004	-0.255365	0.826164	-0.311955	-0.229565	0.754664	-0.312059	-0.181846	0.781291	-0.31732	-0.133901	0.807246	-0.323194	-0.085839	0.833106	-0.329814	-0.096743	0.868142	-0.332028	-0.280921	0.886662	-0.180508	-0.233997
12	-0.217239	0.967061	-0.20735	-0.256829	0.963411	-0.228977	-0.268566	1.016353	-0.239566	-0.291139	0.986148	-0.249724	-0.294932	0.946319	-0.250571	-0.297843	0.815795	-0.253178	-0.302576	0.718842	-0.237598	-0.349702	0.633039	-0.219555	-0.27874	0.897985	-0.311317	-0.250637	0.826905	-0.309914	-0.222185	0.756262	-0.305791	-0.175788	0.783831	-0.314384	-0.129159	0.81089	-0.323384	-0.082653	0.837684	-0.332775	-0.097058	0.871424	-0.333811	-0.280893	0.888181	-0.181718	-0.235155
12.032	-0.216724	0.97015	-0.209375	-0.256484	0.964597	-0.230255	-0.270524	1.016879	-0.241414	-0.292024	0.985649	-0.250732	-0.294641	0.945766	-0.251507	-0.293755	0.815316	-0.253727	-0.299629	0.718563	-0.236962	-0.348416	0.63355	-0.219762	-0.276931	0.899885	-0.309696	-0.249852	0.828504	-0.309373	-0.222387	0.757553	-0.306784	-0.175253	0.784438	-0.314301	-0.127961	0.810921	-0.322155	-0.080657	0.837398	-0.330481	-0.095316	0.871079	-0.329283	-0.282773	0.887097	-0.180458	-0.235788
12.064	-0.224397	0.982936	-0.209651	-0.262477	0.970559	-0.230738	-0.284726	1.019658	-0.243178	-0.300771	0.985172	-0.251993	-0.302057	0.94525	-0.252231	-0.296568	0.81496	-0.253201	-0.300764	0.717961	-0.236868	-0.349042	0.6322	-0.220285	-0.283025	0.899616	-0.309875	-0.252776	0.82962	-0.312255	-0.221938	0.760065	-0.311573	-0.17347	0.784718	-0.318303	-0.125033	0.809183	-0.325874	-0.076618	0.833808	-0.334369	-0.085082	0.869583	-0.333129	-0.279501	0.88712	-0.180492	-0.232393
12.1	-0.219483	0.962807	-0.195378	-0.25714	0.959572	-0.220279	-0.264224	1.012133	-0.236731	-0.287843	0.982577	-0.246228	-0.290825	0.942895	-0.247309	-0.290984	0.8127	-0.251012	-0.295857	0.716508	-0.232648	-0.345326	0.632044	-0.220668	-0.281239	0.896436	-0.310619	-0.251904	0.825942	-0.311489	-0.22203	0.756042	-0.309366	-0.173896	0.780969	-0.317685	-0.125646	0.805384	-0.326611	-0.077369	0.829759	-0.336345	-0.084417	0.865694	-0.333175	-0.279421	0.88803	-0.180895	-0.232693
12.168	-0.211787	0.968158	-0.199072	-0.249801	0.96335	-0.223162	-0.258634	1.015246	-0.240457	-0.281599	0.984849	-0.248908	-0.286735	0.945349	-0.249962	-0.293907	0.815353	-0.253411	-0.298577	0.719857	-0.232899	-0.344839	0.633861	-0.230438	-0.279646	0.893819	-0.31897	-0.252162	0.822429	-0.318144	-0.224463	0.751263	-0.316841	-0.176611	0.777526	-0.322351	-0.128646	0.80342	-0.328143	-0.080609	0.829253	-0.334376	-0.079239	0.865945	-0.336381	-0.277171	0.8941	-0.188136	-0.230397
12.2	-0.211453	0.964393	-0.199081	-0.249276	0.962123	-0.223843	-0.256359	1.015122	-0.238104	-0.280071	0.985937	-0.248608	-0.285598	0.946417	-0.249302	-0.294265	0.81638	-0.251675	-0.300887	0.720591	-0.234617	-0.349202	0.636381	-0.230727	-0.280015	0.899747	-0.309797	-0.257368	0.826713	-0.312658	-0.233893	0.753899	-0.313381	-0.184863	0.777834	-0.319624	-0.136113	0.802059	-0.326473	-0.087246	0.826632	-0.333873	-0.080441	0.862847	-0.335053	-0.280169	0.88781	-0.177887	-0.229167
12.232	-0.219472	0.963591	-0.192583	-0.255422	0.962753	-0.220067	-0.265683	1.016827	-0.226668	-0.28641	0.988171	-0.243174	-0.29013	0.948551	-0.245359	-0.292794	0.818536	-0.252604	-0.298942	0.723717	-0.229796	-0.347463	0.639289	-0.220697	-0.282911	0.901503	-0.311614	-0.25888	0.82896	-0.311358	-0.234261	0.756661	-0.30914	-0.18583	0.780794	-0.317381	-0.137437	0.804859	-0.326023	-0.089121	0.828909	-0.335078	-0.083527	0.865218	-0.335411	-0.28332	0.89259	-0.18192	-0.234974
12.268	-0.214745	0.960263	-0.202846	-0.253814	0.959944	-0.225679	-0.265498	1.014048	-0.228445	-0.287706	0.985738	-0.243556	-0.291157	0.946037	-0.245735	-0.293086	0.815832	-0.252819	-0.298078	0.719911	-0.232582	-0.346964	0.634472	-0.222253	-0.277485	0.902029	-0.306818	-0.257794	0.82849	-0.311974	-0.237691	0.755108	-0.3149	-0.189357	0.780105	-0.321274	-0.140847	0.804569	-0.327964	-0.09238	0.828876	-0.335142	-0.088861	0.865292	-0.331962	-0.27986	0.885972	-0.177824	-0.233148
12.304	-0.214661	0.958664	-0.201456	-0.254491	0.958222	-0.222957	-0.26242	1.01214	-0.232835	-0.287174	0.98383	-0.243277	-0.29091	0.944161	-0.245296	-0.293646	0.81403	-0.251812	-0.298099	0.717896	-0.235114	-0.346867	0.634845	-0.218238	-0.277388	0.898082	-0.307738	-0.256753	0.82451	-0.310885	-0.23536	0.751195	-0.311669	-0.186109	0.774804	-0.31826	-0.138667	0.801656	-0.324898	-0.090979	0.828746	-0.331913	-0.080463	0.864094	-0.333564	-0.279914	0.884657	-0.178246	-0.2327
12.336	-0.213152	0.961088	-0.200937	-0.253107	0.960746	-0.222182	-0.260613	1.01456	-0.232408	-0.285615	0.986313	-0.242443	-0.288668	0.946475	-0.244758	-0.289419	0.816055	-0.252099	-0.296907	0.720736	-0.233188	-0.346294	0.637425	-0.227632	-0.272605	0.900068	-0.307262	-0.258077	0.824957	-0.310073	-0.242816	0.749968	-0.310814	-0.195059	0.776098	-0.317611	-0.147344	0.802116	-0.32483	-0.099552	0.828185	-0.332524	-0.083568	0.861316	-0.334155	-0.279131	0.8862	-0.178162	-0.232914
12.368	-0.210662	0.965385	-0.200705	-0.249005	0.960765	-0.224306	-0.261112	1.013622	-0.236284	-0.28259	0.982932	-0.247162	-0.287238	0.943482	-0.24825	-0.292759	0.813581	-0.25186	-0.29697	0.718577	-0.231319	-0.346339	0.636334	-0.218941	-0.277553	0.896667	-0.310023	-0.25988	0.82226	-0.312676	-0.241457	0.747965	-0.314351	-0.193511	0.773586	-0.321125	-0.145795	0.799502	-0.328245	-0.098129	0.825565	-0.335716	-0.0825	0.85884	-0.336014	-0.27669	0.886354	-0.179574	-0.231272
12.404	-0.212409	0.964059	-0.194281	-0.250841	0.959748	-0.21781	-0.257803	1.011143	-0.237316	-0.282078	0.981373	-0.24421	-0.286547	0.941774	-0.245243	-0.291492	0.811662	-0.249246	-0.297433	0.715898	-0.233576	-0.346703	0.633107	-0.229456	-0.278662	0.895166	-0.307669	-0.259157	0.821428	-0.313719	-0.239001	0.747699	-0.318345	-0.191919	0.775272	-0.323277	-0.144995	0.802998	-0.328711	-0.098109	0.830809	-0.334698	-0.07724	0.861055	-0.336	-0.271015	0.881748	-0.175528	-0.227212
12.436	-0.2085	0.977069	-0.189946	-0.245949	0.96615	-0.212926	-0.257136	1.013655	-0.239152	-0.278493	0.981123	-0.242145	-0.283883	0.941638	-0.24349	-0.291724	0.811726	-0.248624	-0.297699	0.716129	-0.230944	-0.346752	0.632887	-0.226722	-0.279549	0.88869	-0.31548	-0.259153	0.814886	-0.315028	-0.238104	0.741229	-0.314371	-0.191373	0.769512	-0.320352	-0.144966	0.798204	-0.326391	-0.09844	0.827309	-0.332564	-0.077164	0.857405	-0.334433	-0.264712	0.888635	-0.18559	-0.225724
12.472	-0.21154	0.973686	-0.208543	-0.252627	0.964171	-0.22495	-0.269603	1.013955	-0.241868	-0.290566	0.98115	-0.244946	-0.293191	0.94127	-0.246401	-0.292114	0.810895	-0.250848	-0.29963	0.715035	-0.233481	-0.34934	0.631364	-0.225465	-0.27985	0.893202	-0.310115	-0.26152	0.818925	-0.312386	-0.242656	0.744714	-0.313217	-0.195054	0.771161	-0.319338	-0.14779	0.798082	-0.325961	-0.100541	0.825349	-0.333008	-0.083439	0.857951	-0.333657	-0.28356	0.885358	-0.180405	-0.237088
12.504	-0.218286	0.966525	-0.207965	-0.259552	0.963348	-0.226284	-0.268415	1.015393	-0.242498	-0.293678	0.985978	-0.247301	-0.296662	0.946099	-0.248834	-0.297106	0.815613	-0.253292	-0.303325	0.720634	-0.229777	-0.349586	0.634187	-0.218141	-0.280965	0.898242	-0.311461	-0.261413	0.82429	-0.313235	-0.241401	0.750431	-0.313842	-0.193039	0.775544	-0.320111	-0.145006	0.801175	-0.326706	-0.096907	0.827268	-0.333695	-0.0778	0.858831	-0.334065	-0.288435	0.889237	-0.181985	-0.237794
12.536	-0.21577	0.964583	-0.194188	-0.25306	0.962177	-0.219732	-0.256762	1.014043	-0.238931	-0.28186	0.985411	-0.247458	-0.287481	0.945982	-0.248282	-0.296301	0.816055	-0.250562	-0.301595	0.719042	-0.238085	-0.349062	0.633739	-0.225804	-0.278933	0.89631	-0.312664	-0.262029	0.821698	-0.312598	-0.244843	0.747249	-0.311834	-0.196917	0.773129	-0.317859	-0.148961	0.798919	-0.323711	-0.100967	0.824708	-0.329409	-0.080504	0.855073	-0.332743	-0.283406	0.893528	-0.182769	-0.233997
12.572	-0.212898	0.962414	-0.198907	-0.251544	0.958717	-0.222163	-0.263912	1.011834	-0.231577	-0.285462	0.981562	-0.243521	-0.288858	0.941829	-0.245467	-0.290517	0.811602	-0.251885	-0.297631	0.715892	-0.234154	-0.348562	0.634032	-0.220204	-0.279604	0.896376	-0.307813	-0.26367	0.821595	-0.310585	-0.247135	0.747045	-0.311424	-0.199687	0.774133	-0.316921	-0.152218	0.800875	-0.323228	-0.104666	0.827647	-0.330279	-0.084162	0.857977	-0.334449	-0.280865	0.882456	-0.178454	-0.234187
12.604	-0.215094	0.964166	-0.208205	-0.255276	0.961739	-0.228925	-0.268651	1.015235	-0.232901	-0.290756	0.985737	-0.245827	-0.294544	0.945967	-0.247091	-0.297163	0.815677	-0.250963	-0.301781	0.719437	-0.235221	-0.349689	0.635311	-0.223623	-0.282394	0.899049	-0.308418	-0.265937	0.82444	-0.311185	-0.24898	0.74984	-0.311709	-0.200424	0.773825	-0.319144	-0.151943	0.797934	-0.326971	-0.103577	0.822047	-0.335213	-0.084461	0.853186	-0.331585	-0.286193	0.888914	-0.178869	-0.236001
12.672	-0.214113	0.965429	-0.200033	-0.251882	0.961279	-0.224617	-0.262057	1.013898	-0.23825	-0.284112	0.983525	-0.248967	-0.287896	0.943748	-0.249779	-0.290881	0.813323	-0.252087	-0.297299	0.717169	-0.234375	-0.347202	0.633512	-0.219707	-0.275202	0.897438	-0.308202	-0.262006	0.822094	-0.309203	-0.248064	0.747165	-0.307138	-0.200003	0.772213	-0.315752	-0.151549	0.796372	-0.324222	-0.103007	0.820223	-0.333208	-0.082869	0.850961	-0.331504	-0.282552	0.884471	-0.179019	-0.234259
12.704	-0.211439	0.97596	-0.202065	-0.249018	0.968697	-0.226229	-0.264091	1.020139	-0.239153	-0.283536	0.988023	-0.249955	-0.288281	0.948188	-0.250262	-0.294226	0.817641	-0.250717	-0.298052	0.720704	-0.234254	-0.346683	0.634375	-0.221346	-0.277135	0.899285	-0.309369	-0.25881	0.825087	-0.308137	-0.239683	0.751219	-0.304376	-0.191007	0.774139	-0.314659	-0.142351	0.797201	-0.324712	-0.093559	0.820546	-0.334335	-0.078977	0.854174	-0.330713	-0.283932	0.891319	-0.179788	-0.235458
12.74	-0.215621	0.967079	-0.205585	-0.254469	0.960731	-0.227892	-0.269315	1.012767	-0.239069	-0.289678	0.981097	-0.249379	-0.292923	0.941274	-0.249666	-0.294231	0.810846	-0.250532	-0.301576	0.714495	-0.233803	-0.350378	0.629351	-0.223121	-0.277815	0.893006	-0.30989	-0.260183	0.818567	-0.310506	-0.241754	0.744516	-0.309063	-0.193913	0.770244	-0.317625	-0.14601	0.795496	-0.326643	-0.09793	0.820814	-0.336204	-0.081043	0.853603	-0.335716	-0.2798	0.88468	-0.179351	-0.232177
12.772	-0.21141	0.969282	-0.203623	-0.251087	0.963836	-0.224683	-0.262739	1.01565	-0.239562	-0.285364	0.984702	-0.247027	-0.290727	0.944931	-0.247782	-0.298873	0.814283	-0.249703	-0.303453	0.716928	-0.236861	-0.351125	0.631025	-0.222372	-0.280138	0.894503	-0.310965	-0.259557	0.820786	-0.309376	-0.238689	0.747219	-0.306335	-0.191918	0.774258	-0.315335	-0.145399	0.801681	-0.324599	-0.098893	0.82945	-0.334209	-0.081959	0.862104	-0.332491	-0.28127	0.890335	-0.180989	-0.23381
12.804	-0.212885	0.959683	-0.208896	-0.2548	0.958012	-0.225891	-0.265873	1.011783	-0.23341	-0.290461	0.982671	-0.241829	-0.293197	0.942927	-0.243335	-0.29275	0.812734	-0.248422	-0.296918	0.71676	-0.230584	-0.345821	0.632674	-0.220361	-0.280153	0.897331	-0.304549	-0.260925	0.823473	-0.308444	-0.241075	0.749754	-0.310392	-0.193152	0.774849	-0.318679	-0.145347	0.800029	-0.327441	-0.097627	0.825297	-0.336602	-0.081202	0.858069	-0.334084	-0.27898	0.883766	-0.175253	-0.231491
12.84	-0.215523	0.966886	-0.212805	-0.256778	0.961066	-0.230489	-0.270287	1.012921	-0.244671	-0.293198	0.981803	-0.25013	-0.295629	0.942019	-0.249333	-0.293958	0.811735	-0.246783	-0.300427	0.715235	-0.233797	-0.349461	0.631627	-0.224917	-0.282886	0.894033	-0.306034	-0.260899	0.820733	-0.304672	-0.238111	0.74783	-0.300976	-0.191592	0.774297	-0.31259	-0.145071	0.800916	-0.323817	-0.098498	0.827736	-0.334902	-0.078221	0.85843	-0.334351	-0.280556	0.885597	-0.176324	-0.232731
12.872	-0.210595	0.965412	-0.199596	-0.250166	0.961715	-0.221251	-0.263246	1.014937	-0.229658	-0.285098	0.984652	-0.240991	-0.287974	0.944851	-0.242288	-0.287889	0.8144	-0.246726	-0.295414	0.718667	-0.228714	-0.345242	0.635044	-0.222726	-0.278656	0.896608	-0.307298	-0.260288	0.822278	-0.30685	-0.240888	0.748431	-0.303622	-0.19368	0.774231	-0.314317	-0.146562	0.799947	-0.325357	-0.099441	0.825788	-0.336766	-0.081938	0.857944	-0.333002	-0.276074	0.889898	-0.177498	-0.229865
12.908	-0.21578	0.956466	-0.201093	-0.2562	0.957275	-0.221441	-0.261052	1.010707	-0.234409	-0.287849	0.983423	-0.242393	-0.290575	0.943436	-0.244964	-0.290181	0.812796	-0.25297	-0.300189	0.71762	-0.22988	-0.350059	0.631728	-0.222743	-0.272442	0.898981	-0.30579	-0.256851	0.824218	-0.310563	-0.240572	0.749732	-0.313379	-0.192546	0.775251	-0.321552	-0.144484	0.800197	-0.330559	-0.096259	0.825111	-0.340358	-0.080528	0.858006	-0.335092	-0.277904	0.881308	-0.177086	-0.230778
12.94	-0.214191	0.961518	-0.205381	-0.25527	0.958822	-0.224197	-0.263409	1.011139	-0.240659	-0.288942	0.982074	-0.245705	-0.291998	0.942426	-0.248075	-0.292531	0.812379	-0.25528	-0.30029	0.71733	-0.232612	-0.349572	0.632621	-0.222725	-0.27345	0.897774	-0.309879	-0.25757	0.823141	-0.315178	-0.241369	0.748729	-0.319087	-0.193538	0.774741	-0.325421	-0.145558	0.800306	-0.331966	-0.097589	0.825758	-0.338738	-0.082977	0.859122	-0.333903	-0.281016	0.883493	-0.180883	-0.233836
12.972	-0.213993	0.968389	-0.206797	-0.254689	0.961899	-0.225494	-0.268324	1.013281	-0.240194	-0.290678	0.981792	-0.246058	-0.294153	0.941916	-0.247182	-0.29617	0.811437	-0.250966	-0.301616	0.714773	-0.236096	-0.349699	0.629465	-0.225126	-0.279934	0.893741	-0.308858	-0.259922	0.819906	-0.31022	-0.239241	0.746341	-0.309391	-0.19196	0.772578	-0.318176	-0.144725	0.798811	-0.327144	-0.097497	0.825151	-0.33638	-0.081947	0.858396	-0.333865	-0.279598	0.882883	-0.179308	-0.233026
13.004	-0.206341	0.97678	-0.197235	-0.244473	0.96637	-0.219297	-0.256539	1.014402	-0.243994	-0.277954	0.981904	-0.247134	-0.283632	0.942391	-0.248693	-0.292486	0.812372	-0.252698	-0.303917	0.717545	-0.229479	-0.351937	0.630971	-0.228299	-0.273556	0.894759	-0.312142	-0.255134	0.820538	-0.312386	-0.236361	0.746725	-0.311406	-0.189222	0.773358	-0.321101	-0.141749	0.799201	-0.330695	-0.094046	0.824989	-0.34032	-0.076867	0.857035	-0.334079	-0.285535	0.887983	-0.182849	-0.237812
13.072	-0.211894	0.972565	-0.191161	-0.248986	0.96265	-0.215126	-0.263368	1.012661	-0.234515	-0.282792	0.979612	-0.241779	-0.287612	0.940253	-0.244345	-0.293538	0.810633	-0.252628	-0.298117	0.715234	-0.234805	-0.34649	0.632531	-0.22576	-0.277881	0.892582	-0.311925	-0.255791	0.81928	-0.312697	-0.232954	0.746198	-0.311784	-0.185012	0.771637	-0.320612	-0.137314	0.79726	-0.329858	-0.08946	0.823206	-0.339713	-0.072325	0.855811	-0.336946	-0.277721	0.884488	-0.182179	-0.231805
13.104	-0.215495	0.963321	-0.201009	-0.25484	0.959577	-0.223084	-0.266257	1.012592	-0.234669	-0.28885	0.982381	-0.244649	-0.291171	0.942535	-0.246057	-0.289214	0.812071	-0.250242	-0.294905	0.714872	-0.238303	-0.344299	0.630857	-0.222632	-0.272213	0.893279	-0.311105	-0.251836	0.819504	-0.310613	-0.230846	0.746066	-0.308254	-0.184426	0.773519	-0.318487	-0.138268	0.801308	-0.32885	-0.092036	0.829509	-0.339379	-0.074944	0.861341	-0.332022	-0.280502	0.889352	-0.181412	-0.23382
13.168	-0.214752	0.959973	-0.20451	-0.254532	0.95927	-0.226089	-0.261428	1.012906	-0.238313	-0.286633	0.984592	-0.247572	-0.291187	0.945022	-0.248558	-0.296733	0.814883	-0.252015	-0.299789	0.718343	-0.237178	-0.347428	0.633722	-0.225125	-0.278443	0.893929	-0.314365	-0.254092	0.821427	-0.313935	-0.229132	0.749105	-0.311523	-0.182999	0.777823	-0.318811	-0.137011	0.806679	-0.326214	-0.091021	0.835694	-0.333871	-0.070543	0.866275	-0.334062	-0.275953	0.890795	-0.184418	-0.231561
13.2	-0.21304	0.965954	-0.205295	-0.253048	0.96154	-0.225977	-0.266081	1.014419	-0.236365	-0.288281	0.983795	-0.245933	-0.290278	0.94392	-0.247058	-0.287335	0.813412	-0.250562	-0.29421	0.716989	-0.234651	-0.345105	0.634548	-0.218954	-0.276389	0.895787	-0.311738	-0.252247	0.823156	-0.310916	-0.227754	0.750898	-0.308618	-0.181979	0.779921	-0.316828	-0.136101	0.808745	-0.324703	-0.090159	0.837595	-0.331777	-0.070248	0.868246	-0.335355	-0.280248	0.890469	-0.181895	-0.23376
13.236	-0.214229	0.970019	-0.204376	-0.253447	0.965153	-0.22647	-0.269978	1.017545	-0.231009	-0.289806	0.986762	-0.24467	-0.293992	0.946855	-0.246635	-0.297674	0.816281	-0.252863	-0.300142	0.718816	-0.239663	-0.347025	0.633133	-0.221165	-0.282429	0.901112	-0.308981	-0.258116	0.82858	-0.311119	-0.233333	0.756261	-0.311592	-0.185717	0.782337	-0.31905	-0.138307	0.808723	-0.326695	-0.090898	0.835399	-0.33456	-0.07508	0.86862	-0.335657	-0.281521	0.88734	-0.179048	-0.233262
13.268	-0.210996	0.958059	-0.204398	-0.250888	0.958012	-0.225749	-0.26111	1.012158	-0.229918	-0.284615	0.983956	-0.243185	-0.288967	0.944291	-0.245354	-0.294039	0.814166	-0.2525	-0.299735	0.718047	-0.233917	-0.348026	0.632895	-0.219806	-0.27898	0.898	-0.308804	-0.253248	0.826001	-0.309336	-0.226857	0.754398	-0.306456	-0.179467	0.780164	-0.3155	-0.13223	0.806039	-0.325208	-0.085116	0.832043	-0.335721	-0.072073	0.866413	-0.33539	-0.281658	0.885696	-0.179413	-0.234169
13.304	-0.208838	0.972536	-0.200703	-0.247713	0.965222	-0.222699	-0.257686	1.015309	-0.24448	-0.28065	0.984113	-0.249068	-0.286313	0.944778	-0.248666	-0.29521	0.814979	-0.247525	-0.299698	0.717939	-0.235232	-0.347887	0.633766	-0.219119	-0.287648	0.895387	-0.311377	-0.255871	0.826048	-0.30865	-0.223535	0.757313	-0.302837	-0.176638	0.783586	-0.312819	-0.129739	0.809466	-0.323816	-0.083057	0.835173	-0.335868	-0.072991	0.870447	-0.33652	-0.282405	0.894104	-0.18142	-0.232001
13.336	-0.209675	1.005076	-0.210742	-0.245445	0.982644	-0.227108	-0.267787	1.020438	-0.260707	-0.282127	0.984558	-0.255071	-0.287045	0.944883	-0.254146	-0.293112	0.814698	-0.250242	-0.301847	0.718729	-0.23426	-0.348649	0.63372	-0.239375	-0.277034	0.892381	-0.316468	-0.256045	0.818769	-0.31682	-0.234686	0.745318	-0.316936	-0.188249	0.774129	-0.322914	-0.141774	0.802729	-0.328936	-0.095103	0.831459	-0.335063	-0.076203	0.863141	-0.334947	-0.284091	0.894611	-0.184929	-0.232569
13.368	-0.214653	0.982226	-0.202441	-0.25134	0.968181	-0.224925	-0.268366	1.015178	-0.248807	-0.28613	0.980628	-0.252666	-0.290473	0.940997	-0.253223	-0.29484	0.810822	-0.254733	-0.297486	0.715212	-0.236343	-0.345589	0.632369	-0.22036	-0.279809	0.89325	-0.312684	-0.254769	0.821019	-0.313027	-0.228829	0.749013	-0.310629	-0.181338	0.775532	-0.317594	-0.134157	0.802487	-0.32489	-0.086928	0.829832	-0.332502	-0.072606	0.863657	-0.335497	-0.281348	0.883803	-0.183029	-0.230606
13.404	-0.215709	0.986943	-0.20052	-0.25178	0.97254	-0.223745	-0.271852	1.020099	-0.243528	-0.287543	0.984944	-0.250031	-0.290937	0.945169	-0.251126	-0.29237	0.814875	-0.254595	-0.300268	0.719516	-0.233474	-0.349185	0.63443	-0.225076	-0.284684	0.894716	-0.318741	-0.255496	0.824232	-0.315858	-0.226135	0.754036	-0.311043	-0.179536	0.781822	-0.317628	-0.13238	0.808396	-0.324804	-0.085441	0.834146	-0.332757	-0.067015	0.86567	-0.333939	-0.284214	0.894019	-0.188741	-0.234387
13.436	-0.217868	0.973123	-0.197654	-0.252926	0.964797	-0.225041	-0.264086	1.015367	-0.244466	-0.283699	0.983041	-0.254195	-0.288127	0.943348	-0.254417	-0.293088	0.813033	-0.254645	-0.297447	0.716448	-0.236256	-0.346058	0.631208	-0.21879	-0.279341	0.897514	-0.312008	-0.249293	0.82735	-0.310006	-0.218966	0.75785	-0.305431	-0.171903	0.784222	-0.314503	-0.124622	0.81006	-0.324099	-0.077383	0.8358	-0.334244	-0.063045	0.869545	-0.336593	-0.287003	0.886097	-0.182763	-0.235119
13.468	-0.22155	0.961548	-0.199938	-0.255679	0.956805	-0.229275	-0.264988	1.00929	-0.244001	-0.284864	0.978557	-0.257563	-0.287357	0.938571	-0.257584	-0.286094	0.807766	-0.257005	-0.295395	0.713024	-0.234124	-0.347044	0.631281	-0.221068	-0.275179	0.892039	-0.315271	-0.245719	0.821467	-0.315466	-0.21601	0.751251	-0.313782	-0.170374	0.78079	-0.320769	-0.124401	0.809585	-0.328148	-0.078421	0.838017	-0.336103	-0.067692	0.873113	-0.336584	-0.287002	0.882067	-0.186183	-0.236838
13.504	-0.225748	0.954687	-0.198916	-0.259791	0.954326	-0.228724	-0.266356	1.008226	-0.238719	-0.287616	0.979869	-0.255098	-0.289546	0.939762	-0.255182	-0.286585	0.808861	-0.254885	-0.294475	0.713455	-0.234135	-0.345542	0.630687	-0.219752	-0.274093	0.892092	-0.314269	-0.248679	0.819849	-0.313947	-0.222908	0.747778	-0.312944	-0.177422	0.777778	-0.319255	-0.132032	0.807801	-0.325753	-0.086637	0.83793	-0.332782	-0.079562	0.873586	-0.3385	-0.285775	0.883637	-0.183777	-0.234097
13.536	-0.226637	0.979267	-0.189719	-0.25751	0.968605	-0.221025	-0.272477	1.018394	-0.238972	-0.28699	0.98464	-0.252193	-0.287991	0.944282	-0.253573	-0.282171	0.812942	-0.25705	-0.2917	0.716947	-0.236055	-0.342725	0.632107	-0.221197	-0.271815	0.897156	-0.315884	-0.24784	0.82458	-0.31268	-0.223737	0.752526	-0.307463	-0.177396	0.78042	-0.316277	-0.130807	0.807876	-0.325114	-0.084117	0.835362	-0.334127	-0.078468	0.871581	-0.337604	-0.291038	0.88788	-0.187698	-0.24032
13.572	-0.237481	0.98414	-0.17911	-0.261874	0.972459	-0.215394	-0.28102	1.021322	-0.231919	-0.288695	0.987309	-0.249515	-0.290504	0.947178	-0.251502	-0.287083	0.816379	-0.256677	-0.292896	0.719898	-0.237848	-0.343384	0.635484	-0.221269	-0.272441	0.898121	-0.317425	-0.245925	0.82657	-0.31282	-0.219268	0.755328	-0.306573	-0.172455	0.782377	-0.315256	-0.125678	0.809343	-0.3244	-0.078911	0.836362	-0.334084	-0.07449	0.872798	-0.336458	-0.289153	0.893462	-0.188591	-0.237447
13.604	-0.244905	0.981759	-0.175951	-0.266369	0.968933	-0.213675	-0.28803	1.016831	-0.230774	-0.2923	0.982649	-0.249121	-0.291589	0.942482	-0.250839	-0.279869	0.811772	-0.255288	-0.29102	0.716642	-0.231995	-0.343089	0.632824	-0.221008	-0.266137	0.898825	-0.311398	-0.241532	0.826542	-0.308563	-0.216856	0.754838	-0.304054	-0.171054	0.783341	-0.314139	-0.124868	0.81096	-0.324573	-0.078591	0.838356	-0.335497	-0.074879	0.874764	-0.33898	-0.284996	0.886749	-0.184578	-0.234008
13.636	-0.252532	0.982331	-0.170289	-0.269011	0.96895	-0.210274	-0.290643	1.016156	-0.229563	-0.291351	0.982007	-0.248462	-0.293601	0.942477	-0.252621	-0.291482	0.812884	-0.264125	-0.297928	0.718092	-0.241217	-0.347565	0.635409	-0.224197	-0.268988	0.899857	-0.314533	-0.241779	0.828291	-0.314342	-0.214314	0.756992	-0.312467	-0.167254	0.783756	-0.319817	-0.120425	0.81097	-0.327454	-0.073729	0.838498	-0.335421	-0.075004	0.875126	-0.338592	-0.297895	0.883894	-0.188807	-0.245518
13.672	-0.251416	0.969759	-0.179425	-0.272055	0.963872	-0.219274	-0.289551	1.015333	-0.230334	-0.295422	0.984439	-0.253452	-0.297727	0.944689	-0.255954	-0.29599	0.814333	-0.262461	-0.301458	0.718787	-0.240798	-0.349749	0.633929	-0.224303	-0.275461	0.902383	-0.313463	-0.247937	0.831032	-0.314721	-0.220352	0.759882	-0.315688	-0.171558	0.784246	-0.321362	-0.122916	0.808839	-0.327291	-0.07421	0.833862	-0.333434	-0.075059	0.870545	-0.336722	-0.302098	0.886099	-0.187247	-0.248709
13.704	-0.251479	0.975999	-0.162998	-0.279424	0.966162	-0.19719	-0.293632	1.016719	-0.214649	-0.306492	0.983352	-0.230284	-0.304697	0.944076	-0.236711	-0.289579	0.81631	-0.256104	-0.297094	0.719347	-0.239986	-0.348011	0.634582	-0.225356	-0.272022	0.90313	-0.310233	-0.249825	0.83005	-0.309609	-0.227462	0.757564	-0.30733	-0.180214	0.784221	-0.315729	-0.132679	0.810137	-0.3245	-0.085008	0.836119	-0.333582	-0.077968	0.872108	-0.336981	-0.294064	0.889078	-0.182878	-0.245009
13.736	-0.262051	0.978729	-0.173957	-0.281203	0.968507	-0.213675	-0.295386	1.018524	-0.232251	-0.301891	0.985085	-0.251304	-0.301763	0.945157	-0.253029	-0.291871	0.815187	-0.257499	-0.297645	0.71915	-0.238229	-0.347533	0.635143	-0.224863	-0.274565	0.901501	-0.311254	-0.250904	0.828746	-0.311225	-0.227119	0.756453	-0.309621	-0.180364	0.784122	-0.317467	-0.133226	0.810965	-0.325432	-0.085964	0.837648	-0.333603	-0.081617	0.874014	-0.336917	-0.292651	0.886031	-0.183412	-0.245116
13.772	-0.25873	0.975115	-0.169275	-0.276307	0.966222	-0.210023	-0.296529	1.015729	-0.224175	-0.298731	0.98362	-0.246245	-0.300457	0.943864	-0.250199	-0.296949	0.813645	-0.261168	-0.303724	0.717596	-0.24137	-0.35172	0.63284	-0.223287	-0.271304	0.900861	-0.311172	-0.247735	0.828095	-0.313101	-0.223968	0.755575	-0.313882	-0.177049	0.783275	-0.320127	-0.130044	0.810698	-0.326602	-0.083029	0.838215	-0.33338	-0.077081	0.874518	-0.333522	-0.301589	0.885275	-0.185703	-0.252855
13.804	-0.261454	0.969579	-0.170838	-0.280415	0.963576	-0.211489	-0.296324	1.015031	-0.223844	-0.301778	0.983936	-0.246779	-0.301159	0.944094	-0.249506	-0.289816	0.814411	-0.257245	-0.295183	0.71856	-0.238673	-0.345467	0.636198	-0.223625	-0.277839	0.902139	-0.309805	-0.248737	0.831441	-0.310804	-0.219447	0.761045	-0.310558	-0.171438	0.786405	-0.317345	-0.123225	0.811243	-0.32455	-0.075088	0.835822	-0.33239	-0.074539	0.872373	-0.335824	-0.2988	0.884496	-0.182734	-0.250308
13.84	-0.249532	0.979032	-0.168237	-0.273976	0.966715	-0.204272	-0.295416	1.014974	-0.219956	-0.301936	0.980866	-0.237816	-0.301565	0.941034	-0.242201	-0.290764	0.811539	-0.255272	-0.297374	0.715356	-0.236566	-0.347372	0.631499	-0.219398	-0.276017	0.897729	-0.309341	-0.247802	0.826676	-0.311698	-0.219342	0.755948	-0.312684	-0.172177	0.783432	-0.318535	-0.124877	0.810476	-0.324839	-0.077471	0.83753	-0.331698	-0.074668	0.873528	-0.338825	-0.294434	0.882647	-0.181538	-0.247399
13.872	-0.251326	0.982325	-0.168342	-0.275581	0.968704	-0.204052	-0.295209	1.016511	-0.222684	-0.302497	0.981681	-0.238768	-0.30217	0.941754	-0.24333	-0.291298	0.812091	-0.256504	-0.296439	0.715732	-0.238684	-0.345112	0.631459	-0.220755	-0.275254	0.897292	-0.311252	-0.24785	0.825792	-0.311223	-0.220068	0.754745	-0.309143	-0.173575	0.78261	-0.31742	-0.126921	0.810116	-0.325852	-0.080192	0.837626	-0.334517	-0.073921	0.873753	-0.337458	-0.298224	0.883569	-0.184034	-0.250124
13.904	-0.254884	0.968945	-0.170508	-0.276054	0.96112	-0.209736	-0.291048	1.012041	-0.224542	-0.298581	0.979787	-0.2452	-0.297109	0.939604	-0.247558	-0.282945	0.809275	-0.253768	-0.294968	0.713294	-0.233551	-0.344875	0.627633	-0.220016	-0.26882	0.897548	-0.307087	-0.246053	0.824669	-0.312177	-0.223389	0.752138	-0.316516	-0.176585	0.780491	-0.3214	-0.129535	0.808177	-0.326744	-0.082341	0.835834	-0.332446	-0.075302	0.87173	-0.336528	-0.290342	0.880766	-0.17997	-0.243658
13.94	-0.260246	0.967582	-0.166794	-0.278408	0.963866	-0.208083	-0.295611	1.015447	-0.217218	-0.299795	0.985852	-0.242317	-0.298234	0.94583	-0.245945	-0.28379	0.815982	-0.256392	-0.293501	0.719697	-0.235898	-0.343493	0.633735	-0.222355	-0.27114	0.904344	-0.308669	-0.248978	0.831205	-0.309879	-0.226725	0.75852	-0.309969	-0.179	0.784507	-0.31732	-0.130967	0.809513	-0.32565	-0.082882	0.83421	-0.334777	-0.078126	0.870531	-0.337576	-0.292952	0.885776	-0.181828	-0.246801
13.972	-0.256697	0.967188	-0.167636	-0.277397	0.962896	-0.207648	-0.294123	1.014618	-0.216903	-0.300377	0.984549	-0.240981	-0.299066	0.944554	-0.24423	-0.285534	0.81473	-0.253554	-0.29359	0.717828	-0.236462	-0.344979	0.632837	-0.222114	-0.277047	0.904266	-0.304835	-0.25207	0.832221	-0.307916	-0.226865	0.760651	-0.308044	-0.179246	0.786051	-0.31664	-0.13131	0.810877	-0.325351	-0.083446	0.835592	-0.334413	-0.083551	0.872307	-0.335687	-0.296879	0.883886	-0.177971	-0.248996
14.008	-0.263041	0.96416	-0.168974	-0.284204	0.959397	-0.208692	-0.296059	1.011916	-0.221219	-0.305235	0.981162	-0.243437	-0.303711	0.941426	-0.247084	-0.289479	0.81226	-0.257056	-0.29639	0.716556	-0.237868	-0.346684	0.633608	-0.223592	-0.268677	0.902548	-0.301422	-0.246233	0.829758	-0.307489	-0.223435	0.757299	-0.311578	-0.175586	0.783024	-0.318908	-0.127634	0.808602	-0.326043	-0.079608	0.834448	-0.333645	-0.082998	0.871113	-0.333591	-0.296156	0.875638	-0.177175	-0.248616
14.04	-0.256128	0.965205	-0.165296	-0.276975	0.958493	-0.204907	-0.293898	1.009827	-0.217349	-0.300246	0.978381	-0.239575	-0.300047	0.938856	-0.244001	-0.290145	0.809792	-0.256344	-0.297095	0.715232	-0.233513	-0.346847	0.632694	-0.222364	-0.263737	0.894622	-0.308794	-0.243448	0.820835	-0.311843	-0.222837	0.747279	-0.314414	-0.176401	0.776045	-0.320429	-0.129817	0.804445	-0.326176	-0.083137	0.832879	-0.332072	-0.079217	0.869456	-0.332845	-0.293754	0.882194	-0.182745	-0.250773
14.072	-0.260886	0.979921	-0.166285	-0.281722	0.968634	-0.204837	-0.294755	1.018198	-0.22514	-0.303041	0.984183	-0.242386	-0.300497	0.944281	-0.246276	-0.282926	0.814891	-0.257135	-0.292984	0.71927	-0.23496	-0.344481	0.634693	-0.221848	-0.265398	0.907648	-0.299926	-0.243715	0.834676	-0.306061	-0.222081	0.762045	-0.311211	-0.173704	0.786284	-0.319436	-0.12495	0.809811	-0.327561	-0.076065	0.833142	-0.335201	-0.07842	0.869743	-0.337259	-0.295692	0.877849	-0.177534	-0.246274
14.104	-0.261355	0.975513	-0.163415	-0.278659	0.96398	-0.20362	-0.291487	1.013363	-0.224648	-0.297354	0.979285	-0.242758	-0.295877	0.939312	-0.24646	-0.281727	0.809478	-0.256921	-0.292435	0.714771	-0.232776	-0.34468	0.631755	-0.222403	-0.271079	0.90253	-0.30152	-0.246197	0.830763	-0.309253	-0.221205	0.759433	-0.315439	-0.172616	0.784446	-0.320363	-0.12387	0.808711	-0.326538	-0.075029	0.832991	-0.333617	-0.080519	0.869183	-0.337262	-0.29459	0.872071	-0.177412	-0.246038
14.136	-0.272844	0.973158	-0.157139	-0.286248	0.962927	-0.199147	-0.293624	1.013329	-0.220824	-0.299512	0.979796	-0.239891	-0.299514	0.940257	-0.24419	-0.290341	0.811157	-0.25669	-0.298778	0.715459	-0.238059	-0.348265	0.631772	-0.225896	-0.276136	0.902321	-0.303383	-0.247694	0.831625	-0.3086	-0.219093	0.761297	-0.312449	-0.171269	0.786965	-0.319314	-0.123306	0.81225	-0.326713	-0.075373	0.837509	-0.334551	-0.082436	0.873561	-0.33552	-0.298791	0.877349	-0.177831	-0.248672
14.172	-0.275519	0.974566	-0.15386	-0.284722	0.963847	-0.196879	-0.294578	1.013814	-0.218805	-0.296177	0.980166	-0.238557	-0.297164	0.940747	-0.243634	-0.290977	0.811754	-0.258326	-0.295464	0.716546	-0.23673	-0.34455	0.632993	-0.22588	-0.274878	0.900622	-0.308505	-0.246556	0.8297	-0.310994	-0.218168	0.75907	-0.312294	-0.171777	0.787163	-0.319378	-0.125194	0.814925	-0.326588	-0.078651	0.842613	-0.333909	-0.085936	0.878611	-0.332873	-0.300118	0.881146	-0.182466	-0.251451
14.204	-0.275023	0.978002	-0.158056	-0.284134	0.963651	-0.200023	-0.289436	1.011532	-0.22722	-0.293336	0.976251	-0.243488	-0.29419	0.936483	-0.246993	-0.28741	0.806742	-0.257122	-0.298596	0.712095	-0.236462	-0.349693	0.629853	-0.233633	-0.276939	0.89612	-0.306715	-0.247681	0.825669	-0.310357	-0.218018	0.755593	-0.311841	-0.171765	0.784327	-0.317787	-0.125404	0.812676	-0.324669	-0.079018	0.841076	-0.332281	-0.085456	0.877208	-0.33463	-0.292575	0.872885	-0.179152	-0.248813
14.24	-0.271718	0.995549	-0.173837	-0.279201	0.975446	-0.213712	-0.311373	1.012983	-0.238967	-0.300127	0.979022	-0.254696	-0.30142	0.939258	-0.255609	-0.296036	0.809189	-0.257355	-0.30168	0.713875	-0.236712	-0.350271	0.630429	-0.224931	-0.28287	0.901658	-0.302123	-0.252838	0.831931	-0.310778	-0.222602	0.762397	-0.318098	-0.173777	0.786892	-0.321236	-0.1252	0.811663	-0.325513	-0.076927	0.83705	-0.330967	-0.094186	0.869514	-0.332314	-0.300554	0.873641	-0.177002	-0.250994
14.272	-0.273306	1.000209	-0.17458	-0.280533	0.978601	-0.213695	-0.30025	1.019376	-0.245244	-0.295253	0.9825	-0.257063	-0.296706	0.942556	-0.25784	-0.291902	0.81219	-0.258927	-0.299452	0.717435	-0.235569	-0.347858	0.632827	-0.230977	-0.282266	0.899445	-0.313358	-0.252124	0.829266	-0.316347	-0.221815	0.75934	-0.318613	-0.174322	0.786169	-0.322177	-0.127152	0.813437	-0.326259	-0.080377	0.841435	-0.330881	-0.099606	0.872787	-0.332203	-0.302103	0.883671	-0.185682	-0.254307
14.304	-0.257551	0.974944	-0.162828	-0.271255	0.963397	-0.204403	-0.293411	1.010744	-0.222238	-0.291824	0.977748	-0.243034	-0.293216	0.93789	-0.245622	-0.288131	0.807824	-0.253816	-0.297335	0.712583	-0.234049	-0.347682	0.629717	-0.228868	-0.292566	0.888536	-0.317701	-0.255073	0.821964	-0.316219	-0.217388	0.755813	-0.314152	-0.170311	0.783161	-0.320403	-0.123239	0.810523	-0.326573	-0.0761	0.838147	-0.332814	-0.093544	0.870551	-0.332094	-0.297045	0.885888	-0.187781	-0.249577
14.34	-0.255117	0.965342	-0.169067	-0.273209	0.960616	-0.210284	-0.293481	1.011279	-0.219242	-0.296038	0.981552	-0.244408	-0.297254	0.941842	-0.248208	-0.291657	0.812205	-0.259928	-0.297026	0.716912	-0.237621	-0.346286	0.633122	-0.223322	-0.283748	0.90279	-0.307617	-0.252732	0.833304	-0.313262	-0.221647	0.763981	-0.317399	-0.174783	0.791755	-0.319283	-0.128271	0.819882	-0.322507	-0.082711	0.848778	-0.327347	-0.103527	0.878938	-0.329591	-0.297817	0.877793	-0.181777	-0.249397
14.372	-0.257452	0.966657	-0.166332	-0.275001	0.960872	-0.207652	-0.290735	1.012328	-0.220211	-0.295278	0.981375	-0.243563	-0.296166	0.941672	-0.24787	-0.289659	0.812086	-0.260272	-0.29684	0.716915	-0.238588	-0.347304	0.633991	-0.226061	-0.275072	0.901284	-0.309269	-0.2439	0.831569	-0.312886	-0.212399	0.762109	-0.315414	-0.165815	0.790562	-0.320254	-0.119515	0.819356	-0.32551	-0.073362	0.848704	-0.331387	-0.093432	0.879484	-0.333907	-0.301361	0.879551	-0.183757	-0.25369
14.408	-0.247716	0.970241	-0.173919	-0.269636	0.96138	-0.212507	-0.290563	1.010963	-0.224829	-0.295537	0.978755	-0.246303	-0.296214	0.938914	-0.249186	-0.289074	0.808974	-0.257019	-0.297859	0.713885	-0.2352	-0.34861	0.631036	-0.222417	-0.270744	0.898392	-0.305055	-0.240391	0.82835	-0.309974	-0.209863	0.758621	-0.31391	-0.163814	0.787803	-0.318775	-0.118243	0.817488	-0.324488	-0.073112	0.847929	-0.331258	-0.09403	0.878107	-0.334039	-0.296229	0.875557	-0.179574	-0.24918
14.44	-0.253607	0.97328	-0.178245	-0.274092	0.963408	-0.21738	-0.300677	1.010626	-0.228127	-0.301675	0.978903	-0.250856	-0.300707	0.938959	-0.252453	-0.288023	0.809152	-0.256358	-0.297523	0.714144	-0.233881	-0.348301	0.630402	-0.226861	-0.276155	0.89947	-0.305167	-0.246015	0.829362	-0.309687	-0.215994	0.759601	-0.313144	-0.169829	0.788476	-0.319126	-0.123474	0.816923	-0.325571	-0.077095	0.845406	-0.332509	-0.096105	0.876838	-0.334023	-0.296937	0.875264	-0.179104	-0.248778
14.472	-0.243893	0.976689	-0.174453	-0.266743	0.965107	-0.211788	-0.290882	1.012855	-0.225106	-0.294852	0.979577	-0.245149	-0.295001	0.939669	-0.248749	-0.286037	0.809745	-0.258962	-0.294936	0.715242	-0.233652	-0.346097	0.631645	-0.221898	-0.276714	0.898005	-0.311391	-0.245626	0.828265	-0.312721	-0.214307	0.758915	-0.312348	-0.168083	0.787557	-0.318431	-0.122246	0.816644	-0.32519	-0.076719	0.84648	-0.332642	-0.096989	0.877241	-0.333162	-0.299195	0.878857	-0.18479	-0.249798
14.504	-0.259317	0.968086	-0.166746	-0.282079	0.96294	-0.205506	-0.294318	1.015305	-0.217922	-0.304399	0.984336	-0.23942	-0.302889	0.944784	-0.24482	-0.28883	0.816137	-0.260463	-0.293913	0.721269	-0.237035	-0.342774	0.637466	-0.225463	-0.270507	0.904253	-0.310563	-0.244956	0.832056	-0.311619	-0.218971	0.760233	-0.311352	-0.172755	0.788959	-0.318132	-0.126853	0.817992	-0.32533	-0.081078	0.847528	-0.333173	-0.100827	0.878587	-0.33198	-0.302987	0.885356	-0.186076	-0.252367
14.572	-0.242917	0.980798	-0.180961	-0.269354	0.96997	-0.216055	-0.29307	1.018651	-0.227435	-0.299906	0.985528	-0.246924	-0.299681	0.945765	-0.250132	-0.289494	0.816187	-0.258786	-0.296564	0.721379	-0.236767	-0.346737	0.638866	-0.227267	-0.269898	0.905143	-0.306482	-0.243921	0.833183	-0.310048	-0.217999	0.761466	-0.312664	-0.170536	0.787453	-0.320172	-0.123387	0.814034	-0.3276	-0.076632	0.841395	-0.335238	-0.095095	0.873059	-0.331898	-0.299079	0.8822	-0.181795	-0.250051
14.604	-0.251315	0.965714	-0.174598	-0.2781	0.959403	-0.210521	-0.294402	1.011274	-0.221402	-0.305363	0.979826	-0.241757	-0.304073	0.940386	-0.246928	-0.29062	0.811911	-0.261912	-0.297357	0.716515	-0.241289	-0.347512	0.633684	-0.224657	-0.269222	0.900867	-0.309414	-0.242267	0.829417	-0.31268	-0.215255	0.758155	-0.315037	-0.167846	0.784639	-0.321641	-0.120583	0.811361	-0.328608	-0.073373	0.838416	-0.335818	-0.091112	0.870514	-0.33268	-0.296743	0.879355	-0.184195	-0.249827
14.668	-0.252807	0.971586	-0.171436	-0.2747	0.962522	-0.209992	-0.292434	1.012806	-0.224646	-0.299074	0.980109	-0.244897	-0.2984	0.940374	-0.248945	-0.286809	0.810984	-0.260786	-0.293964	0.716309	-0.236783	-0.344697	0.633763	-0.223934	-0.269816	0.900851	-0.309335	-0.241988	0.829855	-0.314434	-0.214142	0.759206	-0.319445	-0.166607	0.786134	-0.32514	-0.118747	0.812407	-0.33041	-0.070687	0.838658	-0.335271	-0.085072	0.872367	-0.332389	-0.293509	0.877955	-0.18355	-0.246557
14.7	-0.254699	0.97806	-0.175255	-0.276392	0.966646	-0.213308	-0.294474	1.015717	-0.230766	-0.300769	0.981858	-0.249152	-0.299402	0.941858	-0.251973	-0.285557	0.811992	-0.259317	-0.293269	0.716878	-0.236063	-0.344565	0.633798	-0.222109	-0.2695	0.902204	-0.307259	-0.241454	0.831235	-0.311613	-0.213318	0.760548	-0.314837	-0.164799	0.784765	-0.322106	-0.116208	0.808591	-0.329625	-0.067953	0.832681	-0.337498	-0.084991	0.865125	-0.335637	-0.294915	0.878348	-0.182051	-0.246089
14.736	-0.249995	0.985495	-0.172056	-0.273598	0.968642	-0.206805	-0.29396	1.014677	-0.229668	-0.300494	0.978533	-0.242904	-0.298817	0.938665	-0.246153	-0.283919	0.809115	-0.25454	-0.29502	0.714176	-0.231548	-0.346435	0.630098	-0.227894	-0.268453	0.898315	-0.305996	-0.241099	0.827328	-0.312701	-0.213711	0.756767	-0.318607	-0.166118	0.783902	-0.322828	-0.117899	0.80987	-0.325879	-0.069454	0.835533	-0.328702	-0.082363	0.869358	-0.334836	-0.295369	0.879612	-0.180176	-0.2435
14.768	-0.250811	0.984037	-0.175121	-0.274765	0.969862	-0.2108	-0.285917	1.01759	-0.236191	-0.297475	0.982478	-0.248735	-0.297141	0.942494	-0.250585	-0.286693	0.812365	-0.255013	-0.295004	0.71703	-0.233467	-0.345093	0.632797	-0.229856	-0.270519	0.903835	-0.300932	-0.243221	0.832957	-0.309483	-0.215868	0.762396	-0.317185	-0.167201	0.787368	-0.321448	-0.118258	0.811691	-0.325549	-0.069157	0.835937	-0.329452	-0.08012	0.870312	-0.336427	-0.29383	0.877049	-0.175847	-0.240902
14.8	-0.249613	0.990413	-0.170625	-0.270459	0.973696	-0.207173	-0.281065	1.019785	-0.235969	-0.29072	0.983747	-0.247502	-0.293211	0.943961	-0.249984	-0.291688	0.813711	-0.255528	-0.300486	0.717899	-0.237332	-0.349381	0.633335	-0.234831	-0.274071	0.900095	-0.309786	-0.24399	0.829901	-0.312266	-0.213779	0.760049	-0.313834	-0.166068	0.786406	-0.319865	-0.117925	0.81189	-0.325734	-0.069696	0.837148	-0.331564	-0.07799	0.872326	-0.33803	-0.30378	0.887399	-0.183817	-0.249255
14.836	-0.255263	0.980277	-0.1663	-0.276162	0.966435	-0.203996	-0.290061	1.014704	-0.227151	-0.298011	0.979617	-0.242345	-0.299766	0.939873	-0.245918	-0.296051	0.809869	-0.255735	-0.300893	0.71393	-0.236171	-0.349294	0.629632	-0.221959	-0.272004	0.899161	-0.302638	-0.243303	0.828553	-0.308897	-0.214448	0.758324	-0.314257	-0.167594	0.785977	-0.320883	-0.120409	0.812992	-0.327538	-0.073109	0.839858	-0.333928	-0.081534	0.875478	-0.336984	-0.297307	0.876848	-0.177065	-0.251248
14.868	-0.256731	0.990625	-0.177371	-0.280659	0.974556	-0.212287	-0.307288	1.019933	-0.229435	-0.310841	0.984675	-0.245854	-0.307733	0.94488	-0.248459	-0.287834	0.816095	-0.255698	-0.294991	0.719724	-0.236099	-0.344989	0.634366	-0.221972	-0.2795	0.908494	-0.302453	-0.249456	0.838941	-0.311383	-0.219562	0.769627	-0.318944	-0.173108	0.798175	-0.32236	-0.126514	0.826266	-0.326266	-0.080495	0.854701	-0.330896	-0.100679	0.885198	-0.333795	-0.293065	0.881322	-0.176046	-0.248796
14.904	-0.252263	0.980622	-0.16832	-0.273517	0.966971	-0.205895	-0.282782	1.015141	-0.231623	-0.293458	0.980237	-0.245499	-0.294475	0.940372	-0.247339	-0.287986	0.810299	-0.252528	-0.295914	0.714815	-0.233891	-0.346703	0.632561	-0.2251	-0.271554	0.900311	-0.299842	-0.24371	0.829788	-0.310653	-0.215773	0.759472	-0.320746	-0.17054	0.790122	-0.324121	-0.12554	0.821016	-0.328	-0.080722	0.852309	-0.332278	-0.101739	0.882517	-0.33199	-0.282428	0.874617	-0.172844	-0.242138
14.936	-0.253256	0.995596	-0.174779	-0.27553	0.975378	-0.208614	-0.283531	1.017414	-0.243269	-0.295543	0.980806	-0.24968	-0.295842	0.940681	-0.251408	-0.287185	0.810305	-0.255771	-0.298078	0.714774	-0.23526	-0.349759	0.630861	-0.22952	-0.271954	0.900027	-0.304192	-0.243991	0.829355	-0.312558	-0.215835	0.75893	-0.320164	-0.169127	0.787371	-0.325023	-0.122459	0.815784	-0.329914	-0.075698	0.844536	-0.335034	-0.092206	0.87743	-0.333923	-0.288176	0.876263	-0.177418	-0.244817
14.968	-0.24736	0.982992	-0.167728	-0.270918	0.966077	-0.202478	-0.289537	1.012415	-0.226691	-0.296984	0.976201	-0.239237	-0.298577	0.936648	-0.243034	-0.294081	0.807231	-0.255212	-0.299954	0.711815	-0.23531	-0.348507	0.62841	-0.223233	-0.280676	0.894559	-0.30906	-0.249453	0.825103	-0.315792	-0.217966	0.755855	-0.321425	-0.170551	0.783247	-0.325271	-0.12331	0.810804	-0.329612	-0.075994	0.838776	-0.334518	-0.088495	0.87341	-0.333721	-0.284279	0.878299	-0.179975	-0.242743
15.004	-0.250901	0.979598	-0.1683	-0.272424	0.963237	-0.204612	-0.289312	1.009782	-0.229364	-0.296178	0.973759	-0.242774	-0.295722	0.933889	-0.245762	-0.28457	0.804151	-0.254963	-0.295541	0.709048	-0.23531	-0.347953	0.627845	-0.223355	-0.272946	0.896692	-0.299027	-0.246301	0.826189	-0.311184	-0.219454	0.75587	-0.321495	-0.17199	0.783117	-0.324763	-0.124388	0.809976	-0.328807	-0.076718	0.836944	-0.333508	-0.087988	0.87195	-0.333783	-0.278939	0.865239	-0.172895	-0.240548
15.036	-0.245783	0.997282	-0.16865	-0.269755	0.974584	-0.199622	-0.292116	1.016163	-0.228683	-0.297909	0.978233	-0.235918	-0.299301	0.938817	-0.241126	-0.294167	0.809856	-0.257047	-0.300528	0.714965	-0.234935	-0.348476	0.630726	-0.229852	-0.28148	0.900324	-0.305501	-0.252809	0.829669	-0.310834	-0.223849	0.759411	-0.314043	-0.176517	0.786455	-0.318094	-0.129409	0.813704	-0.323564	-0.082447	0.841303	-0.33002	-0.09748	0.874836	-0.332327	-0.293383	0.875964	-0.178347	-0.24884
15.072	-0.246389	0.989835	-0.170835	-0.270313	0.970309	-0.203899	-0.290583	1.014601	-0.230124	-0.297348	0.977527	-0.24028	-0.297079	0.938023	-0.244813	-0.287013	0.809031	-0.25787	-0.296911	0.714294	-0.234124	-0.347869	0.630839	-0.222934	-0.27305	0.898171	-0.309868	-0.244516	0.827466	-0.311284	-0.216154	0.757141	-0.311798	-0.170607	0.786817	-0.317289	-0.125091	0.8163	-0.323598	-0.079997	0.846179	-0.330414	-0.100624	0.876596	-0.330326	-0.296384	0.880029	-0.183278	-0.250309
15.104	-0.251457	0.994343	-0.167057	-0.272393	0.974754	-0.202077	-0.289868	1.018723	-0.230404	-0.295931	0.981623	-0.240959	-0.297384	0.941821	-0.244785	-0.292573	0.811873	-0.255087	-0.299965	0.716742	-0.231526	-0.348979	0.631422	-0.221536	-0.266546	0.897888	-0.306511	-0.241224	0.825885	-0.311554	-0.215861	0.754169	-0.316059	-0.170398	0.784701	-0.319273	-0.125161	0.815347	-0.323283	-0.080069	0.846492	-0.328022	-0.100906	0.876794	-0.329834	-0.296535	0.882825	-0.18086	-0.245368
15.136	-0.256359	0.998087	-0.170517	-0.276411	0.977948	-0.205784	-0.295143	1.021398	-0.23437	-0.300021	0.98416	-0.245117	-0.3006	0.944213	-0.248236	-0.292513	0.8142	-0.256417	-0.297209	0.718781	-0.235273	-0.346108	0.634835	-0.223592	-0.269274	0.900628	-0.306926	-0.244228	0.828468	-0.312167	-0.218818	0.756567	-0.316576	-0.171923	0.784764	-0.321081	-0.124983	0.812732	-0.325848	-0.077941	0.840775	-0.33099	-0.096235	0.872594	-0.333107	-0.290111	0.882267	-0.179925	-0.240214
15.172	-0.245894	0.990443	-0.16607	-0.269695	0.971787	-0.199757	-0.290575	1.01651	-0.22461	-0.296998	0.979729	-0.236044	-0.296867	0.940064	-0.241105	-0.286725	0.810882	-0.25605	-0.292509	0.71555	-0.234154	-0.342876	0.632474	-0.219714	-0.27303	0.900717	-0.305263	-0.246265	0.829316	-0.310901	-0.219241	0.758194	-0.314957	-0.171558	0.784957	-0.319285	-0.123912	0.811634	-0.324074	-0.076223	0.838559	-0.329405	-0.090206	0.872598	-0.32938	-0.28959	0.878013	-0.178353	-0.239336
15.204	-0.249618	0.990594	-0.166417	-0.268821	0.971741	-0.202814	-0.291066	1.015613	-0.227501	-0.29339	0.979028	-0.240952	-0.293967	0.939085	-0.244941	-0.286243	0.809084	-0.256189	-0.29445	0.713918	-0.233567	-0.345766	0.63091	-0.220317	-0.268796	0.89516	-0.310173	-0.242439	0.823408	-0.31192	-0.215869	0.752019	-0.312346	-0.169209	0.78051	-0.317478	-0.122372	0.808419	-0.32339	-0.075468	0.836327	-0.330253	-0.08972	0.870204	-0.331233	-0.292899	0.88022	-0.183303	-0.246617
15.236	-0.251807	0.972121	-0.174936	-0.276452	0.96243	-0.211651	-0.290994	1.013268	-0.229055	-0.3014	0.980013	-0.246663	-0.301869	0.940382	-0.249636	-0.294278	0.810652	-0.256961	-0.300319	0.715191	-0.236915	-0.348527	0.631488	-0.227101	-0.273264	0.900858	-0.304331	-0.245373	0.82982	-0.308601	-0.217162	0.759075	-0.311882	-0.169214	0.784932	-0.317546	-0.12139	0.810851	-0.323856	-0.07366	0.837087	-0.330884	-0.09125	0.86941	-0.331525	-0.301077	0.87933	-0.179203	-0.252601
15.272	-0.251541	0.971445	-0.169637	-0.274233	0.960703	-0.207287	-0.292385	1.010417	-0.223613	-0.299395	0.976887	-0.242316	-0.299938	0.937289	-0.246476	-0.292532	0.807857	-0.258392	-0.298847	0.71325	-0.236266	-0.348336	0.631705	-0.223181	-0.273526	0.897796	-0.305037	-0.24664	0.826471	-0.312504	-0.219285	0.755368	-0.319082	-0.171822	0.782676	-0.322997	-0.124279	0.809678	-0.327239	-0.076639	0.83671	-0.331632	-0.088714	0.8714	-0.330368	-0.298873	0.874472	-0.179662	-0.251389
15.304	-0.243674	0.979415	-0.182406	-0.269905	0.965259	-0.216455	-0.295746	1.012269	-0.230724	-0.301364	0.977698	-0.247972	-0.301461	0.937971	-0.249964	-0.292416	0.80825	-0.254957	-0.299124	0.712808	-0.236	-0.349039	0.63048	-0.225549	-0.2694	0.896146	-0.304719	-0.24483	0.823919	-0.312697	-0.219995	0.75218	-0.320378	-0.172893	0.780232	-0.324217	-0.125527	0.807682	-0.327832	-0.077985	0.835113	-0.331362	-0.084859	0.871198	-0.333051	-0.292422	0.877166	-0.178178	-0.2482
15.34	-0.237488	0.981371	-0.175954	-0.265319	0.966862	-0.208569	-0.287459	1.014474	-0.226214	-0.296171	0.97926	-0.24067	-0.297354	0.939535	-0.244456	-0.291605	0.809712	-0.254947	-0.297604	0.714121	-0.235466	-0.347435	0.631474	-0.223195	-0.268615	0.89677	-0.305524	-0.244076	0.824369	-0.308934	-0.219336	0.752149	-0.311617	-0.172097	0.779311	-0.31805	-0.124813	0.806189	-0.324865	-0.077483	0.833153	-0.332307	-0.082949	0.869391	-0.335456	-0.294793	0.880126	-0.179339	-0.249928
15.372	-0.252143	0.987156	-0.183806	-0.277906	0.971531	-0.217559	-0.300009	1.018206	-0.236938	-0.307153	0.982588	-0.251229	-0.306183	0.942611	-0.253188	-0.29348	0.812701	-0.258138	-0.2997	0.71728	-0.235769	-0.348268	0.631866	-0.227724	-0.272905	0.899138	-0.310494	-0.247029	0.827234	-0.313071	-0.221171	0.755475	-0.314781	-0.173751	0.782053	-0.320957	-0.126119	0.808258	-0.32721	-0.078522	0.83434	-0.333579	-0.083596	0.870679	-0.335	-0.298928	0.88402	-0.184026	-0.253495
15.404	-0.250655	0.971591	-0.172594	-0.273832	0.961211	-0.210061	-0.291244	1.011204	-0.226492	-0.299043	0.977776	-0.245093	-0.300116	0.93797	-0.247533	-0.294118	0.807841	-0.253879	-0.297899	0.711443	-0.238865	-0.347268	0.628836	-0.225211	-0.270295	0.887545	-0.314499	-0.243555	0.815815	-0.314056	-0.216629	0.744171	-0.313617	-0.171071	0.77389	-0.320707	-0.125387	0.803328	-0.327786	-0.079644	0.832744	-0.334803	-0.082547	0.869377	-0.335324	-0.290029	0.886377	-0.186001	-0.246656
15.44	-0.256454	0.983282	-0.166864	-0.276062	0.969314	-0.205199	-0.282022	1.016916	-0.232588	-0.293186	0.982017	-0.246114	-0.295283	0.942167	-0.249517	-0.29239	0.81193	-0.258586	-0.299244	0.71641	-0.237882	-0.349041	0.632604	-0.22908	-0.265464	0.899305	-0.305379	-0.246484	0.825493	-0.312573	-0.227144	0.751719	-0.318349	-0.179114	0.778002	-0.322911	-0.1311	0.804135	-0.327626	-0.082947	0.830495	-0.332651	-0.080027	0.866968	-0.336944	-0.293027	0.87887	-0.179991	-0.246383
15.472	-0.257656	0.987788	-0.163349	-0.28002	0.971583	-0.199218	-0.281809	1.015898	-0.232096	-0.297149	0.98109	-0.240958	-0.298042	0.941246	-0.24463	-0.291083	0.811387	-0.255254	-0.299679	0.716402	-0.234199	-0.349425	0.632961	-0.228871	-0.274178	0.898806	-0.305893	-0.251338	0.825965	-0.310517	-0.22817	0.753324	-0.313786	-0.180174	0.778986	-0.320388	-0.132108	0.80442	-0.32722	-0.08396	0.829949	-0.334211	-0.07803	0.866109	-0.337575	-0.292237	0.878872	-0.178701	-0.2439
15.504	-0.255542	0.985107	-0.161238	-0.279606	0.968318	-0.195709	-0.288761	1.013776	-0.225898	-0.301493	0.978034	-0.235106	-0.301311	0.938556	-0.240707	-0.291341	0.809676	-0.256452	-0.294535	0.714388	-0.23755	-0.343465	0.632327	-0.23095	-0.261738	0.895313	-0.304792	-0.244407	0.820925	-0.309957	-0.226548	0.746613	-0.314304	-0.180277	0.775571	-0.320961	-0.13389	0.804166	-0.327571	-0.087321	0.832855	-0.334361	-0.077597	0.868252	-0.337621	-0.294475	0.878113	-0.180135	-0.244747
15.54	-0.256511	0.974665	-0.168304	-0.282463	0.963178	-0.20354	-0.290102	1.012232	-0.227973	-0.304934	0.97845	-0.240683	-0.302389	0.938774	-0.244465	-0.28504	0.809828	-0.254734	-0.292888	0.715207	-0.231749	-0.34379	0.633116	-0.220644	-0.265794	0.897007	-0.307106	-0.24974	0.822409	-0.313316	-0.233276	0.748057	-0.318802	-0.186028	0.776054	-0.323196	-0.138958	0.803888	-0.328769	-0.091643	0.832105	-0.334777	-0.078998	0.866606	-0.338618	-0.291724	0.88107	-0.180779	-0.241917
15.572	-0.245486	0.968504	-0.178396	-0.273751	0.960469	-0.212819	-0.285759	1.012046	-0.22964	-0.300059	0.979557	-0.245856	-0.300472	0.939911	-0.248799	-0.292554	0.810279	-0.256439	-0.299174	0.715049	-0.23599	-0.348687	0.632032	-0.227384	-0.272071	0.898738	-0.305422	-0.251375	0.825207	-0.309182	-0.230299	0.751861	-0.311632	-0.182831	0.778213	-0.318619	-0.135571	0.804929	-0.325818	-0.088349	0.832028	-0.333171	-0.076635	0.866865	-0.335274	-0.298781	0.879111	-0.179708	-0.248241
15.608	-0.237134	0.977961	-0.182006	-0.267386	0.96737	-0.213957	-0.286337	1.017381	-0.228294	-0.298461	0.983748	-0.243997	-0.300803	0.943908	-0.247607	-0.29884	0.81343	-0.25739	-0.301979	0.717419	-0.237705	-0.350086	0.633131	-0.226511	-0.270552	0.901987	-0.302317	-0.251418	0.828205	-0.309682	-0.232054	0.754487	-0.315716	-0.183741	0.779635	-0.321943	-0.135339	0.804586	-0.328017	-0.086883	0.829657	-0.334328	-0.073322	0.863869	-0.33478	-0.289118	0.877337	-0.175894	-0.245339
15.64	-0.244737	0.986858	-0.173022	-0.268735	0.971909	-0.208369	-0.289541	1.01901	-0.228249	-0.296102	0.983645	-0.243467	-0.296558	0.943651	-0.245556	-0.28848	0.813415	-0.251	-0.294874	0.716866	-0.232976	-0.345049	0.632108	-0.219195	-0.269421	0.896883	-0.308931	-0.248998	0.82335	-0.308599	-0.228228	0.750116	-0.306973	-0.181625	0.777826	-0.315772	-0.134669	0.804676	-0.324618	-0.087556	0.831346	-0.333065	-0.074811	0.865717	-0.335947	-0.286538	0.889178	-0.180279	-0.242049
15.672	-0.248397	0.982358	-0.168189	-0.269759	0.969667	-0.206017	-0.285824	1.018472	-0.226429	-0.292948	0.983912	-0.243144	-0.294801	0.944149	-0.245949	-0.291451	0.814099	-0.253458	-0.299551	0.718075	-0.235168	-0.350015	0.634066	-0.223014	-0.264343	0.901117	-0.30168	-0.247635	0.826729	-0.30732	-0.230459	0.752598	-0.311379	-0.183297	0.779761	-0.318343	-0.13595	0.806492	-0.325251	-0.088517	0.833202	-0.332227	-0.074737	0.867078	-0.336184	-0.289192	0.881938	-0.175473	-0.243489
15.708	-0.24495	0.985699	-0.167661	-0.266881	0.969393	-0.203754	-0.286012	1.015782	-0.226983	-0.292006	0.97985	-0.241053	-0.295121	0.940137	-0.244959	-0.29549	0.810055	-0.256077	-0.30046	0.714133	-0.236799	-0.349114	0.630305	-0.221052	-0.271808	0.895921	-0.307995	-0.251808	0.822159	-0.311761	-0.231546	0.748593	-0.313838	-0.185403	0.777617	-0.319663	-0.138939	0.806204	-0.324673	-0.092421	0.834739	-0.329532	-0.077647	0.867872	-0.335448	-0.291413	0.880664	-0.180384	-0.248669
15.74	-0.245742	0.978744	-0.170226	-0.269656	0.966333	-0.206582	-0.283935	1.015603	-0.22758	-0.29382	0.981089	-0.242916	-0.295515	0.941429	-0.245189	-0.291658	0.811573	-0.251814	-0.297554	0.714852	-0.236844	-0.346617	0.63065	-0.221818	-0.274869	0.897687	-0.307146	-0.254579	0.824075	-0.309641	-0.234148	0.750895	-0.311037	-0.187455	0.779243	-0.316562	-0.140214	0.80641	-0.322374	-0.092812	0.833226	-0.3277	-0.076767	0.865355	-0.33551	-0.288002	0.884369	-0.178488	-0.243541
15.772	-0.233138	0.974696	-0.178646	-0.262401	0.963675	-0.211354	-0.281214	1.013425	-0.226431	-0.292598	0.979593	-0.242216	-0.293463	0.939809	-0.245483	-0.286964	0.809895	-0.254523	-0.294593	0.713818	-0.23661	-0.346125	0.631253	-0.222551	-0.268756	0.895579	-0.3089	-0.25076	0.821263	-0.310425	-0.232488	0.747256	-0.310788	-0.186519	0.776454	-0.317552	-0.140314	0.805124	-0.324375	-0.093982	0.83374	-0.330805	-0.075786	0.865507	-0.334406	-0.290458	0.882551	-0.181392	-0.247781
15.804	-0.235904	0.985311	-0.180436	-0.259819	0.970024	-0.215697	-0.285654	1.016169	-0.232286	-0.289568	0.981194	-0.249202	-0.293113	0.941449	-0.25001	-0.29505	0.81096	-0.251605	-0.299463	0.714108	-0.23805	-0.348207	0.630496	-0.224139	-0.273708	0.888335	-0.316413	-0.253377	0.814633	-0.312825	-0.23275	0.741084	-0.309152	-0.188542	0.772682	-0.317181	-0.144071	0.803805	-0.324901	-0.099499	0.834864	-0.332625	-0.07809	0.864534	-0.33663	-0.286238	0.892509	-0.187629	-0.245493
15.836	-0.234646	0.984763	-0.176927	-0.257671	0.9676	-0.211909	-0.273998	1.013457	-0.237908	-0.282196	0.977138	-0.249665	-0.285928	0.937309	-0.249978	-0.288408	0.806863	-0.25064	-0.298859	0.711171	-0.234812	-0.349973	0.629121	-0.225429	-0.283495	0.888179	-0.313397	-0.258905	0.815711	-0.313131	-0.234216	0.743401	-0.312259	-0.188904	0.773409	-0.319035	-0.143515	0.803298	-0.325621	-0.098121	0.833206	-0.331962	-0.076064	0.862572	-0.333099	-0.290221	0.884163	-0.183628	-0.249962
15.872	-0.229856	0.986119	-0.173205	-0.253576	0.968473	-0.207474	-0.271831	1.014181	-0.232787	-0.279516	0.977705	-0.244388	-0.284639	0.93826	-0.246334	-0.291594	0.808389	-0.251517	-0.299535	0.712804	-0.234825	-0.349319	0.630436	-0.227314	-0.271192	0.889398	-0.311674	-0.254816	0.814637	-0.311758	-0.238082	0.739949	-0.31129	-0.192554	0.769926	-0.317309	-0.147248	0.79994	-0.3244	-0.101962	0.830087	-0.332131	-0.078906	0.858648	-0.334946	-0.289172	0.885704	-0.182985	-0.247354
15.904	-0.223227	0.972912	-0.195078	-0.255438	0.96115	-0.22459	-0.282031	1.009404	-0.2317	-0.291567	0.975941	-0.249397	-0.294231	0.936283	-0.250012	-0.293414	0.806148	-0.251169	-0.299992	0.710424	-0.234766	-0.348743	0.627952	-0.22187	-0.27011	0.888311	-0.308412	-0.256142	0.813095	-0.310275	-0.24177	0.737923	-0.311118	-0.196567	0.768226	-0.318265	-0.15146	0.798564	-0.325578	-0.10627	0.829097	-0.333088	-0.079284	0.854201	-0.333631	-0.281683	0.879729	-0.179204	-0.242407
15.94	-0.231235	0.977301	-0.188208	-0.261517	0.963477	-0.218856	-0.283834	1.011641	-0.234691	-0.294153	0.976665	-0.248614	-0.295795	0.936891	-0.24999	-0.291655	0.806797	-0.253818	-0.299052	0.710987	-0.237211	-0.348579	0.628846	-0.222485	-0.27366	0.892482	-0.308049	-0.261068	0.817092	-0.311873	-0.248005	0.741931	-0.314451	-0.201517	0.770691	-0.3197	-0.155028	0.799234	-0.325388	-0.10845	0.827921	-0.331408	-0.081731	0.853249	-0.332955	-0.286168	0.877515	-0.179431	-0.244676
15.972	-0.226445	0.981783	-0.189889	-0.25621	0.964857	-0.219447	-0.282001	1.01096	-0.236402	-0.290106	0.97489	-0.248904	-0.292566	0.935346	-0.250816	-0.291163	0.805543	-0.256518	-0.298955	0.711415	-0.233394	-0.348491	0.629955	-0.218008	-0.267666	0.889718	-0.311282	-0.258035	0.813859	-0.314595	-0.247952	0.738115	-0.316581	-0.201634	0.767137	-0.322013	-0.155289	0.795908	-0.327739	-0.108847	0.824736	-0.333789	-0.081441	0.84937	-0.333869	-0.279543	0.876525	-0.182461	-0.242311
16.004	-0.231213	0.989567	-0.191004	-0.259191	0.973165	-0.222594	-0.281315	1.019726	-0.243186	-0.290159	0.983713	-0.255426	-0.292081	0.943937	-0.254127	-0.288469	0.813788	-0.248986	-0.295957	0.717761	-0.233773	-0.345832	0.634904	-0.233698	-0.274088	0.89544	-0.309744	-0.260728	0.82008	-0.309916	-0.246894	0.744855	-0.308815	-0.201889	0.775053	-0.316446	-0.157011	0.80537	-0.32422	-0.112256	0.835762	-0.33213	-0.08371	0.858762	-0.33356	-0.283078	0.890775	-0.180135	-0.232825
16.04	-0.23172	0.987382	-0.186764	-0.257687	0.96992	-0.219449	-0.281832	1.015606	-0.239679	-0.288075	0.979366	-0.252765	-0.291229	0.939814	-0.253739	-0.292054	0.809824	-0.255826	-0.299451	0.714929	-0.236085	-0.349432	0.633284	-0.226835	-0.27232	0.89407	-0.311789	-0.259038	0.818824	-0.314899	-0.245406	0.743581	-0.317217	-0.202058	0.776396	-0.324044	-0.15887	0.80941	-0.330886	-0.115666	0.842583	-0.337756	-0.080919	0.853172	-0.331946	-0.285982	0.883387	-0.182904	-0.237214
16.072	-0.229103	0.972443	-0.184855	-0.260125	0.961765	-0.215976	-0.27588	1.011961	-0.233068	-0.290053	0.978223	-0.246569	-0.292421	0.938615	-0.24933	-0.29118	0.808698	-0.257016	-0.29973	0.714404	-0.233977	-0.349872	0.633176	-0.217323	-0.27226	0.894077	-0.311112	-0.259554	0.818558	-0.311679	-0.246499	0.7433	-0.310933	-0.201646	0.773667	-0.318872	-0.156821	0.803868	-0.327673	-0.112101	0.834093	-0.337328	-0.080382	0.851989	-0.332473	-0.296433	0.880628	-0.184094	-0.247046
16.104	-0.23271	0.990353	-0.188655	-0.261586	0.971177	-0.217745	-0.285025	1.015671	-0.240783	-0.293742	0.978694	-0.249798	-0.294401	0.93885	-0.251196	-0.28708	0.808823	-0.254361	-0.296757	0.713895	-0.232922	-0.348015	0.631141	-0.225752	-0.271097	0.893368	-0.311564	-0.261365	0.81748	-0.313433	-0.251391	0.741885	-0.314233	-0.205169	0.770384	-0.321663	-0.158796	0.798422	-0.329476	-0.112457	0.826368	-0.33725	-0.081374	0.844984	-0.331363	-0.292195	0.883003	-0.183706	-0.244628
16.14	-0.227554	0.983223	-0.188914	-0.254624	0.967847	-0.221733	-0.280104	1.014433	-0.237476	-0.286412	0.979173	-0.252972	-0.288913	0.939481	-0.253548	-0.28775	0.809334	-0.254037	-0.295012	0.713183	-0.235346	-0.345225	0.629766	-0.218494	-0.268596	0.893151	-0.31295	-0.260837	0.816951	-0.312554	-0.25278	0.741293	-0.311356	-0.205403	0.768471	-0.318504	-0.157808	0.794608	-0.326494	-0.110112	0.820624	-0.335212	-0.081898	0.844139	-0.332354	-0.294015	0.886318	-0.185637	-0.246145
16.172	-0.22843	0.982537	-0.179279	-0.253465	0.966323	-0.213309	-0.277226	1.012588	-0.232175	-0.282946	0.976891	-0.246894	-0.287848	0.937439	-0.249531	-0.29425	0.807547	-0.257114	-0.300402	0.712743	-0.236014	-0.348837	0.629781	-0.225503	-0.276117	0.893326	-0.310272	-0.266904	0.817494	-0.313469	-0.25699	0.741776	-0.314347	-0.208806	0.766826	-0.321765	-0.160436	0.791262	-0.329935	-0.112003	0.815528	-0.33878	-0.083482	0.838535	-0.335153	-0.294137	0.878161	-0.182433	-0.245817
16.208	-0.231244	0.976006	-0.180178	-0.256757	0.962662	-0.215091	-0.274062	1.011266	-0.23496	-0.283474	0.97639	-0.249766	-0.287701	0.936816	-0.25117	-0.292123	0.806751	-0.255567	-0.299321	0.711434	-0.2366	-0.349249	0.629092	-0.228413	-0.275581	0.893024	-0.308739	-0.264252	0.817699	-0.315676	-0.252585	0.742431	-0.321552	-0.204338	0.768056	-0.325582	-0.155872	0.793092	-0.330118	-0.107418	0.817854	-0.334987	-0.07719	0.838272	-0.330685	-0.284786	0.876546	-0.180526	-0.237595
16.24	-0.233	0.98085	-0.181332	-0.254715	0.965895	-0.218091	-0.276024	1.013235	-0.237852	-0.280605	0.978036	-0.254055	-0.285843	0.938818	-0.254525	-0.293553	0.809146	-0.255159	-0.299098	0.714277	-0.234993	-0.347583	0.632483	-0.223918	-0.275505	0.89261	-0.313892	-0.264554	0.816724	-0.313771	-0.253298	0.741197	-0.312961	-0.206606	0.768952	-0.320854	-0.159587	0.79601	-0.32881	-0.112355	0.822895	-0.336276	-0.083376	0.844863	-0.33045	-0.297347	0.885381	-0.185936	-0.247712
16.272	-0.23214	0.992899	-0.187546	-0.256345	0.974669	-0.22116	-0.287452	1.017642	-0.236832	-0.288807	0.982136	-0.253014	-0.292204	0.942377	-0.254134	-0.293727	0.812014	-0.255776	-0.299715	0.716641	-0.235361	-0.349063	0.633167	-0.224652	-0.269637	0.894351	-0.312695	-0.260221	0.818383	-0.31364	-0.25055	0.7425	-0.314113	-0.203387	0.769793	-0.320676	-0.156075	0.796758	-0.327021	-0.108608	0.823684	-0.333155	-0.079467	0.846217	-0.332188	-0.296916	0.887585	-0.185774	-0.248372
16.308	-0.225199	0.987594	-0.185605	-0.25064	0.96859	-0.217828	-0.271506	1.013476	-0.242869	-0.279039	0.976539	-0.25305	-0.284113	0.937185	-0.25341	-0.291101	0.807376	-0.254176	-0.298246	0.712117	-0.236185	-0.348383	0.630876	-0.225106	-0.275218	0.89249	-0.310815	-0.261441	0.817166	-0.310909	-0.247089	0.742098	-0.309094	-0.199875	0.768285	-0.318387	-0.152389	0.793851	-0.327749	-0.104951	0.819126	-0.337404	-0.081053	0.846833	-0.334476	-0.285793	0.881109	-0.181757	-0.239351
16.34	-0.229579	0.982655	-0.178351	-0.257473	0.966119	-0.209894	-0.270936	1.01218	-0.237588	-0.284078	0.976384	-0.245892	-0.287162	0.936817	-0.24724	-0.287693	0.806847	-0.251194	-0.297191	0.71129	-0.233673	-0.347561	0.628577	-0.223808	-0.275567	0.889374	-0.312366	-0.260597	0.814431	-0.311289	-0.245442	0.739733	-0.308858	-0.199155	0.767499	-0.318234	-0.152428	0.794297	-0.327857	-0.105737	0.820635	-0.337766	-0.08205	0.847322	-0.329273	-0.285631	0.884665	-0.182846	-0.240054
16.376	-0.227652	0.983585	-0.191757	-0.258188	0.966721	-0.220577	-0.282365	1.013047	-0.239227	-0.291931	0.976831	-0.250366	-0.294127	0.937129	-0.252418	-0.291729	0.807091	-0.257759	-0.296838	0.712384	-0.235132	-0.345678	0.630135	-0.217964	-0.273088	0.892948	-0.311057	-0.260387	0.81745	-0.31245	-0.247393	0.742318	-0.311396	-0.200639	0.770018	-0.317893	-0.153571	0.797054	-0.324864	-0.106529	0.823874	-0.332162	-0.08279	0.851883	-0.332651	-0.294474	0.877913	-0.183704	-0.247383
16.408	-0.215574	0.97805	-0.189644	-0.249954	0.965633	-0.216286	-0.269329	1.014743	-0.232678	-0.284075	0.980234	-0.243402	-0.286682	0.940526	-0.246475	-0.285968	0.8104	-0.25454	-0.293424	0.714603	-0.235592	-0.344222	0.632172	-0.218345	-0.263811	0.892623	-0.312297	-0.253565	0.816909	-0.307851	-0.242672	0.741659	-0.30155	-0.196643	0.770175	-0.311315	-0.150411	0.798005	-0.321534	-0.103991	0.825905	-0.332188	-0.078249	0.852319	-0.333663	-0.293816	0.886349	-0.185958	-0.247211
16.44	-0.22845	0.977164	-0.186873	-0.260148	0.964013	-0.216374	-0.281192	1.01266	-0.23194	-0.293131	0.977903	-0.245124	-0.29371	0.938013	-0.247422	-0.286134	0.807933	-0.253431	-0.293616	0.71285	-0.232327	-0.345009	0.630967	-0.221126	-0.267743	0.889069	-0.314501	-0.252011	0.814186	-0.311465	-0.23609	0.739609	-0.307523	-0.191835	0.770857	-0.315808	-0.147318	0.80157	-0.324308	-0.102815	0.832079	-0.333064	-0.077387	0.858441	-0.330489	-0.290611	0.885642	-0.186571	-0.24475
16.472	-0.223754	0.966351	-0.195618	-0.256073	0.960355	-0.226713	-0.270694	1.012693	-0.2377	-0.286501	0.981229	-0.254511	-0.289381	0.941533	-0.255093	-0.289358	0.81134	-0.255836	-0.297101	0.716238	-0.234872	-0.345303	0.631807	-0.231944	-0.270463	0.891118	-0.318578	-0.254731	0.816274	-0.317024	-0.238803	0.741607	-0.314859	-0.19249	0.770669	-0.319536	-0.146189	0.799577	-0.324571	-0.099826	0.82859	-0.330081	-0.075429	0.855749	-0.334883	-0.288845	0.890816	-0.189835	-0.238323
16.504	-0.224981	0.960222	-0.192219	-0.257533	0.956277	-0.223378	-0.269085	1.009334	-0.23383	-0.286587	0.978927	-0.250889	-0.289378	0.93914	-0.250895	-0.289339	0.80882	-0.250079	-0.298203	0.713008	-0.235148	-0.348909	0.631299	-0.228337	-0.271341	0.888442	-0.312399	-0.255075	0.813763	-0.318488	-0.238266	0.739097	-0.321578	-0.192312	0.768955	-0.323885	-0.146345	0.798695	-0.326181	-0.100326	0.828435	-0.328637	-0.076997	0.856804	-0.330704	-0.289004	0.887013	-0.18357	-0.235924
16.54	-0.219526	0.970388	-0.194048	-0.250811	0.960202	-0.225121	-0.273861	1.009727	-0.234337	-0.284568	0.976644	-0.252087	-0.288141	0.936934	-0.252277	-0.290139	0.806662	-0.252032	-0.296293	0.710352	-0.235979	-0.346286	0.627425	-0.220356	-0.281872	0.88589	-0.317081	-0.258316	0.813261	-0.311851	-0.234673	0.740861	-0.305706	-0.192609	0.77448	-0.314224	-0.150698	0.808248	-0.322994	-0.109118	0.841907	-0.331756	-0.087245	0.871108	-0.333546	-0.295458	0.88693	-0.187796	-0.243761
16.572	-0.216275	0.961177	-0.193057	-0.250433	0.95612	-0.222287	-0.267361	1.008357	-0.228378	-0.283229	0.977541	-0.246332	-0.288485	0.937858	-0.247966	-0.296402	0.807358	-0.252111	-0.30471	0.711516	-0.235336	-0.353031	0.628657	-0.219365	-0.273666	0.885693	-0.314434	-0.253438	0.81181	-0.313556	-0.233137	0.737844	-0.31214	-0.1884	0.76861	-0.318585	-0.143733	0.799555	-0.324847	-0.099131	0.830508	-0.330901	-0.079456	0.861163	-0.335414	-0.297958	0.887522	-0.186788	-0.246504
16.608	-0.221043	0.978921	-0.199353	-0.255076	0.963605	-0.224946	-0.281799	1.010453	-0.236988	-0.29257	0.974986	-0.249261	-0.294574	0.935152	-0.251794	-0.291553	0.804959	-0.258122	-0.30303	0.71021	-0.237562	-0.353809	0.628283	-0.222919	-0.269911	0.886516	-0.316555	-0.25236	0.812048	-0.314849	-0.234802	0.737641	-0.312739	-0.193413	0.772779	-0.318905	-0.151702	0.807415	-0.325531	-0.110095	0.841663	-0.332109	-0.0803	0.862704	-0.335349	-0.296257	0.880979	-0.189356	-0.25051
16.64	-0.214149	0.964193	-0.203305	-0.252291	0.95807	-0.226865	-0.269451	1.010437	-0.233998	-0.288197	0.978925	-0.24736	-0.291871	0.939309	-0.248836	-0.2944	0.809069	-0.252666	-0.300899	0.714737	-0.2301	-0.350133	0.633327	-0.220405	-0.271147	0.890011	-0.31226	-0.252915	0.815587	-0.311619	-0.234193	0.74138	-0.310142	-0.19231	0.776422	-0.317277	-0.150496	0.811011	-0.326245	-0.108554	0.845694	-0.336628	-0.077627	0.865706	-0.334019	-0.293481	0.885819	-0.184259	-0.245753
16.672	-0.214987	0.970114	-0.200186	-0.252288	0.962413	-0.224609	-0.270362	1.013921	-0.233762	-0.287997	0.98159	-0.246697	-0.290569	0.941871	-0.249332	-0.289473	0.811815	-0.256821	-0.300034	0.717185	-0.238301	-0.349537	0.6354	-0.230478	-0.270862	0.896721	-0.309291	-0.255	0.821917	-0.312007	-0.238554	0.747076	-0.312528	-0.193543	0.778217	-0.316578	-0.148849	0.809709	-0.321756	-0.104082	0.841605	-0.328487	-0.076226	0.865297	-0.333852	-0.288823	0.88098	-0.181474	-0.239404
16.708	-0.197717	0.963259	-0.192628	-0.233456	0.957809	-0.21985	-0.25064	1.010418	-0.226275	-0.267586	0.979364	-0.242687	-0.274975	0.940503	-0.24411	-0.28914	0.811546	-0.248248	-0.294137	0.715981	-0.234043	-0.343361	0.635919	-0.221292	-0.2622	0.898838	-0.295284	-0.249409	0.823937	-0.304376	-0.235945	0.748846	-0.311819	-0.19097	0.779496	-0.317428	-0.146213	0.810453	-0.323538	-0.101543	0.841583	-0.330176	-0.078086	0.869167	-0.336592	-0.276516	0.876418	-0.168041	-0.226336
16.74	-0.192622	0.970563	-0.197544	-0.229848	0.962478	-0.221966	-0.25309	1.012786	-0.223627	-0.267925	0.980862	-0.240474	-0.273233	0.941407	-0.241673	-0.281465	0.811494	-0.244958	-0.289828	0.715717	-0.228166	-0.339582	0.632654	-0.219587	-0.25622	0.898438	-0.294629	-0.249056	0.822839	-0.302436	-0.241471	0.747344	-0.308492	-0.195598	0.777656	-0.314042	-0.149683	0.807699	-0.319965	-0.105485	0.839869	-0.324883	-0.082833	0.867538	-0.333008	-0.269374	0.876704	-0.167135	-0.222135
16.772	-0.167025	0.977267	-0.202242	-0.203869	0.966058	-0.225987	-0.238963	1.006281	-0.210807	-0.24718	0.977544	-0.235906	-0.257441	0.939355	-0.236493	-0.281107	0.811948	-0.238896	-0.29027	0.715602	-0.231184	-0.338486	0.633363	-0.220317	-0.260123	0.89999	-0.288392	-0.247966	0.825394	-0.299974	-0.235476	0.750659	-0.309965	-0.19029	0.781507	-0.311161	-0.145294	0.812628	-0.312868	-0.100422	0.843976	-0.31545	-0.083558	0.874485	-0.327148	-0.261932	0.877617	-0.160343	-0.215207
16.836	-0.143535	0.960575	-0.21776	-0.186417	0.954858	-0.231093	-0.209343	1.002416	-0.21463	-0.228339	0.9736	-0.232878	-0.241183	0.935906	-0.231506	-0.274241	0.809973	-0.227742	-0.288333	0.713799	-0.215216	-0.335275	0.627597	-0.221817	-0.261753	0.89474	-0.286511	-0.251985	0.820122	-0.300148	-0.242229	0.746069	-0.315046	-0.195833	0.77661	-0.314435	-0.149572	0.806923	-0.314049	-0.103493	0.83871	-0.311877	-0.103409	0.875679	-0.308972	-0.253905	0.882204	-0.157245	-0.207126
16.872	-0.124496	0.942841	-0.229486	-0.169525	0.938794	-0.231634	-0.185808	0.982708	-0.202491	-0.209807	0.956867	-0.219273	-0.225063	0.919916	-0.220445	-0.266029	0.796066	-0.22449	-0.283416	0.700585	-0.213078	-0.330229	0.615411	-0.212402	-0.248116	0.876719	-0.28555	-0.231172	0.802379	-0.286986	-0.210255	0.72903	-0.28863	-0.174814	0.772359	-0.294561	-0.138776	0.814611	-0.300455	-0.105321	0.858782	-0.304961	-0.108845	0.894968	-0.297922	-0.245844	0.86969	-0.155746	-0.204642
16.936	-0.116028	0.910325	-0.182562	-0.160723	0.906323	-0.188364	-0.175471	0.95904	-0.195585	-0.199993	0.928662	-0.19618	-0.216636	0.892951	-0.202264	-0.26322	0.773213	-0.220853	-0.292682	0.679662	-0.214569	-0.330087	0.588368	-0.216431	-0.234685	0.865937	-0.25366	-0.201905	0.797664	-0.260718	-0.169339	0.729724	-0.265989	-0.141673	0.776203	-0.254544	-0.11236	0.821477	-0.243781	-0.083002	0.866628	-0.23377	-0.097129	0.88491	-0.262479	-0.24407	0.826276	-0.136263	-0.195811
16.968	-0.116619	0.896428	-0.175191	-0.160975	0.890504	-0.181657	-0.175553	0.940061	-0.20073	-0.200012	0.910097	-0.195471	-0.217564	0.874607	-0.200221	-0.266185	0.75487	-0.213977	-0.288729	0.659908	-0.209744	-0.325699	0.569563	-0.214453	-0.224035	0.84135	-0.25044	-0.180628	0.778422	-0.249813	-0.137375	0.715512	-0.247622	-0.115803	0.765303	-0.242296	-0.094751	0.815395	-0.236227	-0.074072	0.865249	-0.228509	-0.094499	0.87959	-0.255503	-0.247907	0.807875	-0.127101	-0.190295
17.036	-0.064092	0.82058	-0.224832	-0.098809	0.826974	-0.196487	-0.128566	0.864153	-0.224464	-0.137752	0.849703	-0.189375	-0.167633	0.824217	-0.192309	-0.257496	0.733366	-0.200057	-0.285696	0.641868	-0.211015	-0.321253	0.553748	-0.21556	-0.191818	0.791064	-0.253428	-0.193721	0.714553	-0.252253	-0.195866	0.637761	-0.250748	-0.143006	0.648564	-0.244189	-0.090344	0.661553	-0.238348	-0.038569	0.676729	-0.232539	-0.052528	0.710659	-0.230394	-0.216552	0.792205	-0.12581	-0.152186
17.068	-0.054275	0.786926	-0.217574	-0.082763	0.784774	-0.182468	-0.08891	0.838456	-0.170436	-0.105933	0.809035	-0.151262	-0.137897	0.787947	-0.160944	-0.235735	0.710927	-0.192512	-0.298497	0.64113	-0.209305	-0.32757	0.551114	-0.215124	-0.152809	0.749704	-0.237132	-0.170224	0.676269	-0.249728	-0.187396	0.602152	-0.261824	-0.149418	0.563764	-0.24797	-0.109287	0.528074	-0.234319	-0.067996	0.492996	-0.221083	-0.032703	0.499357	-0.211307	-0.175629	0.726132	-0.110157	-0.149193
17.136	-0.025189	0.736394	-0.204124	-0.055828	0.737456	-0.17079	-0.069653	0.790927	-0.170648	-0.084282	0.763914	-0.146545	-0.117957	0.74838	-0.160637	-0.223961	0.688586	-0.20492	-0.291548	0.620437	-0.207279	-0.32514	0.531258	-0.213319	-0.134329	0.720437	-0.242693	-0.140661	0.644144	-0.240988	-0.14637	0.567532	-0.241861	-0.115213	0.522399	-0.235187	-0.082584	0.47856	-0.229001	-0.049297	0.434984	-0.222828	-0.01381	0.424912	-0.220166	-0.177614	0.720643	-0.119212	-0.147039
17.168	-0.025836	0.667865	-0.207039	-0.04184	0.687125	-0.169301	-0.034442	0.740814	-0.180319	-0.049479	0.726813	-0.147068	-0.086532	0.715541	-0.155269	-0.204701	0.668607	-0.180055	-0.279225	0.613438	-0.203017	-0.319628	0.527974	-0.212079	-0.109278	0.696347	-0.203821	-0.109104	0.621627	-0.219562	-0.109262	0.546142	-0.233437	-0.084406	0.496994	-0.239336	-0.057507	0.449101	-0.243522	-0.029646	0.401209	-0.245945	-0.002901	0.380884	-0.229884	-0.15676	0.656816	-0.08944	-0.150144
17.204	-0.016742	0.618168	-0.18529	-0.032345	0.649349	-0.156387	-0.006356	0.695026	-0.174345	-0.030643	0.693836	-0.143743	-0.068531	0.686423	-0.151175	-0.190452	0.651287	-0.174884	-0.269108	0.605775	-0.202186	-0.315686	0.524772	-0.211568	-0.093004	0.664243	-0.205881	-0.086187	0.589142	-0.219756	-0.079025	0.51313	-0.232624	-0.04816	0.465223	-0.231957	-0.014613	0.420473	-0.228862	0.020572	0.375358	-0.224091	0.046012	0.347696	-0.219238	-0.136833	0.630375	-0.088255	-0.132772
17.236	0.006754	0.613771	-0.16671	-0.013871	0.646617	-0.143348	0.004802	0.691771	-0.169242	-0.019499	0.692031	-0.13863	-0.057256	0.684207	-0.147364	-0.177536	0.647453	-0.176812	-0.25975	0.604705	-0.198092	-0.30929	0.525582	-0.208448	-0.080707	0.664032	-0.207104	-0.07261	0.589587	-0.222079	-0.065269	0.514264	-0.234702	-0.035679	0.467299	-0.232393	-0.005107	0.421481	-0.229367	0.026149	0.375595	-0.226046	0.048672	0.34675	-0.21974	-0.123159	0.617865	-0.093232	-0.121107
17.272	0.017726	0.589827	-0.196927	0.002808	0.615745	-0.162911	0.03465	0.661227	-0.16889	0.007911	0.65635	-0.140828	-0.030483	0.653205	-0.148137	-0.155488	0.632752	-0.172646	-0.241279	0.597373	-0.192896	-0.295425	0.521886	-0.204473	-0.057617	0.629363	-0.209439	-0.04157	0.554761	-0.218225	-0.024684	0.479477	-0.227799	0.007539	0.432825	-0.230565	0.041267	0.388389	-0.231897	0.076047	0.343313	-0.232168	0.085458	0.307355	-0.22749	-0.10002	0.612989	-0.087566	-0.086226
17.304	0.039254	0.575479	-0.171733	0.022945	0.604555	-0.141077	0.052105	0.650377	-0.152786	0.025578	0.647552	-0.124234	-0.011994	0.644584	-0.135784	-0.133923	0.625293	-0.174367	-0.223178	0.592697	-0.188823	-0.286426	0.522646	-0.201849	-0.037623	0.625744	-0.213009	-0.019762	0.551301	-0.217821	-0.001394	0.476583	-0.223508	0.026404	0.428295	-0.226613	0.05542	0.381292	-0.22907	0.085288	0.334034	-0.231182	0.10404	0.301832	-0.230737	-0.076424	0.608828	-0.090092	-0.075856
17.34	0.069927	0.567531	-0.185132	0.050765	0.590821	-0.151351	0.072559	0.641201	-0.159162	0.047808	0.631757	-0.130421	0.009776	0.629745	-0.140649	-0.114392	0.613051	-0.172719	-0.205627	0.588113	-0.187457	-0.272818	0.522778	-0.196646	-0.014972	0.596897	-0.199976	0.00351	0.523344	-0.211991	0.022772	0.449341	-0.224488	0.04871	0.399953	-0.228596	0.075119	0.351518	-0.231296	0.101759	0.302473	-0.232794	0.111347	0.267178	-0.226007	-0.06769	0.605387	-0.081449	-0.053688
17.372	0.077281	0.531639	-0.152923	0.073994	0.569581	-0.128386	0.097817	0.606577	-0.16206	0.083931	0.614694	-0.126442	0.046698	0.614537	-0.138107	-0.076528	0.604974	-0.173542	-0.170872	0.589112	-0.184681	-0.248086	0.535541	-0.19659	0.020286	0.580456	-0.2077	0.03115	0.50528	-0.217568	0.042333	0.429471	-0.228697	0.061592	0.377199	-0.232351	0.08144	0.325937	-0.234602	0.101299	0.274158	-0.235312	0.115434	0.241368	-0.225037	-0.018052	0.6152	-0.088439	-0.024416
17.408	0.109982	0.524843	-0.156564	0.113226	0.557578	-0.125486	0.126436	0.600877	-0.15696	0.122719	0.601681	-0.118087	0.085306	0.601037	-0.13026	-0.037617	0.585079	-0.170282	-0.133869	0.586389	-0.18081	-0.220595	0.547213	-0.192619	0.052655	0.558197	-0.216771	0.053021	0.482137	-0.223012	0.053626	0.405763	-0.230061	0.070357	0.353556	-0.22813	0.086536	0.301305	-0.225677	0.102172	0.24892	-0.222485	0.125055	0.220964	-0.215934	0.024183	0.560188	-0.089824	0.040848
17.44	0.13718	0.513906	-0.157375	0.13508	0.549781	-0.129813	0.15538	0.589968	-0.162185	0.144114	0.59503	-0.125121	0.107129	0.58888	-0.13658	-0.013121	0.55786	-0.1721	-0.107741	0.569918	-0.187625	-0.198331	0.540512	-0.192638	0.084174	0.548626	-0.207753	0.070339	0.47464	-0.221919	0.056585	0.400534	-0.23621	0.073189	0.348099	-0.235149	0.089977	0.295957	-0.233804	0.106694	0.2437	-0.23195	0.114856	0.212662	-0.213866	0.043182	0.554931	-0.084513	0.068456
17.472	0.19146	0.498741	-0.157623	0.172344	0.531222	-0.132522	0.194087	0.576652	-0.155425	0.169367	0.576368	-0.125191	0.132899	0.572944	-0.140166	0.01449	0.55048	-0.19034	-0.081687	0.564298	-0.185868	-0.17498	0.539452	-0.191157	0.106722	0.543924	-0.237742	0.090301	0.469222	-0.239374	0.073819	0.394484	-0.241842	0.084541	0.341197	-0.237693	0.095584	0.287729	-0.234025	0.106694	0.234377	-0.230269	0.124225	0.206634	-0.213891	0.079913	0.543111	-0.110452	0.105421
17.508	0.236536	0.489188	-0.17213	0.216198	0.516654	-0.142445	0.227021	0.566014	-0.164565	0.20716	0.560006	-0.131472	0.169249	0.55935	-0.142561	0.045299	0.545296	-0.179052	-0.05161	0.556378	-0.180917	-0.146621	0.537805	-0.18843	0.137072	0.531096	-0.225887	0.106744	0.461307	-0.23455	0.076053	0.391621	-0.243438	0.087423	0.338215	-0.238558	0.099354	0.285052	-0.232847	0.111602	0.231911	-0.226616	0.127642	0.204508	-0.207881	0.109534	0.524188	-0.099016	0.14296
17.54	0.265612	0.475244	-0.164314	0.240455	0.507367	-0.144717	0.259731	0.552782	-0.169594	0.231706	0.552282	-0.142406	0.192346	0.552753	-0.147815	0.063918	0.542931	-0.167453	-0.030817	0.561898	-0.1815	-0.126106	0.543477	-0.184869	0.146058	0.534677	-0.229816	0.120108	0.463254	-0.238822	0.093484	0.391925	-0.246378	0.097249	0.33741	-0.242434	0.100797	0.282956	-0.237871	0.104338	0.228508	-0.233169	0.125841	0.207645	-0.21187	0.139237	0.514697	-0.10154	0.174885
17.572	0.285051	0.474014	-0.149066	0.260576	0.509818	-0.13618	0.283297	0.54968	-0.167008	0.254138	0.554585	-0.141541	0.215834	0.550546	-0.150878	0.091839	0.523205	-0.183594	-0.001787	0.551273	-0.178159	-0.098244	0.539979	-0.181737	0.179576	0.514879	-0.239382	0.144903	0.446596	-0.243286	0.10871	0.378951	-0.245687	0.093022	0.326788	-0.238817	0.077475	0.274768	-0.231566	0.062982	0.222433	-0.22449	0.098686	0.214404	-0.221645	0.164741	0.504491	-0.110589	0.215562
17.636	0.377768	0.514822	-0.174723	0.334658	0.520471	-0.162136	0.326732	0.573507	-0.17477	0.299823	0.549885	-0.159179	0.260421	0.548859	-0.16525	0.132083	0.534188	-0.184908	0.037207	0.55574	-0.176381	-0.059331	0.544054	-0.176103	0.209273	0.512791	-0.250118	0.169299	0.447571	-0.246424	0.130094	0.381627	-0.244368	0.112853	0.330599	-0.234269	0.097285	0.27892	-0.225248	0.083075	0.226658	-0.217161	0.118664	0.217256	-0.215749	0.213282	0.532325	-0.121653	0.261889
17.672	0.381305	0.488542	-0.168376	0.342743	0.509706	-0.157775	0.354378	0.561408	-0.17316	0.320541	0.549664	-0.157634	0.280889	0.548591	-0.161699	0.151894	0.533224	-0.177118	0.058071	0.556442	-0.169824	-0.03632	0.539759	-0.165135	0.221928	0.51403	-0.250332	0.179854	0.45077	-0.239468	0.138692	0.386502	-0.229632	0.119167	0.337154	-0.216435	0.102433	0.28612	-0.206379	0.088687	0.233813	-0.199673	0.120576	0.224254	-0.215673	0.238622	0.534355	-0.122896	0.284476
17.736	0.472835	0.509665	-0.162432	0.427725	0.506262	-0.164367	0.413216	0.555572	-0.185298	0.387689	0.527545	-0.176058	0.347994	0.534347	-0.17434	0.218392	0.547828	-0.16778	0.120987	0.551918	-0.164684	0.024069	0.542826	-0.16227	0.268972	0.491889	-0.238716	0.217376	0.434746	-0.237519	0.165205	0.377579	-0.23635	0.141321	0.329758	-0.222603	0.117879	0.28211	-0.208712	0.095159	0.233878	-0.195287	0.123062	0.216369	-0.211596	0.315165	0.564087	-0.140937	0.344331
17.768	0.486718	0.52239	-0.155462	0.445966	0.51152	-0.171905	0.43286	0.557457	-0.199433	0.410341	0.525644	-0.196978	0.371292	0.525869	-0.189023	0.245213	0.518274	-0.157902	0.149072	0.534078	-0.155448	0.052564	0.523138	-0.148088	0.304007	0.485866	-0.235976	0.255943	0.426183	-0.230582	0.207682	0.366885	-0.225176	0.176044	0.322877	-0.21806	0.144526	0.278922	-0.210286	0.113266	0.234961	-0.202278	0.140582	0.213837	-0.214699	0.337766	0.557327	-0.132689	0.369532
17.836	0.505393	0.49295	-0.138134	0.474205	0.514571	-0.162837	0.502193	0.558626	-0.180228	0.46485	0.551347	-0.18907	0.425326	0.550024	-0.18157	0.297887	0.535821	-0.154635	0.200137	0.535926	-0.159427	0.102987	0.530762	-0.147226	0.348806	0.502077	-0.237034	0.302559	0.441757	-0.247546	0.256734	0.381073	-0.260252	0.237337	0.329531	-0.262722	0.218752	0.278038	-0.266313	0.200331	0.226365	-0.270074	0.232888	0.210312	-0.264027	0.394743	0.545217	-0.123328	0.40817
17.868	0.509771	0.474696	-0.14578	0.491419	0.510045	-0.167318	0.534983	0.543334	-0.173336	0.498943	0.551588	-0.185918	0.459482	0.54941	-0.179571	0.3316	0.53186	-0.159158	0.233883	0.525476	-0.162274	0.137208	0.520005	-0.144546	0.383057	0.513353	-0.246415	0.337569	0.451743	-0.242895	0.29215	0.38998	-0.240858	0.272429	0.339058	-0.238644	0.253506	0.287724	-0.238954	0.235596	0.2362	-0.242424	0.261972	0.229147	-0.267229	0.42897	0.537276	-0.127167	0.437674
17.936	0.53675	0.478638	-0.159261	0.516379	0.519059	-0.160375	0.559594	0.553369	-0.160188	0.52228	0.56482	-0.161166	0.482789	0.558236	-0.160094	0.355671	0.52763	-0.158605	0.258528	0.52076	-0.170575	0.161699	0.516318	-0.152878	0.415759	0.541746	-0.241081	0.390212	0.469869	-0.23459	0.364896	0.398007	-0.22955	0.346379	0.3471	-0.226179	0.329283	0.295294	-0.231467	0.313843	0.244261	-0.241519	0.33582	0.246841	-0.270924	0.447961	0.541058	-0.115133	0.450843
17.968	0.584342	0.498858	-0.16941	0.552278	0.530411	-0.164215	0.582264	0.574825	-0.151227	0.543327	0.574597	-0.154199	0.503626	0.568712	-0.152754	0.376122	0.539802	-0.149641	0.279549	0.530814	-0.163753	0.183845	0.531861	-0.141533	0.454809	0.549185	-0.215231	0.431949	0.476836	-0.226415	0.40875	0.404449	-0.237578	0.434407	0.356351	-0.231247	0.460535	0.308529	-0.225638	0.48684	0.260457	-0.221793	0.466956	0.249228	-0.250558	0.456549	0.529796	-0.086619	0.472563
18.004	0.595312	0.494008	-0.184618	0.565777	0.526905	-0.174899	0.599318	0.570004	-0.167627	0.560423	0.571313	-0.164419	0.520683	0.567746	-0.161013	0.392391	0.544288	-0.151479	0.296198	0.534143	-0.164089	0.202279	0.533347	-0.138937	0.457249	0.533873	-0.231171	0.448733	0.457794	-0.228429	0.439806	0.381565	-0.226051	0.479863	0.345815	-0.219028	0.519728	0.310012	-0.211993	0.558747	0.273921	-0.204639	0.545381	0.259808	-0.235409	0.481888	0.529041	-0.103618	0.479992
18.036	0.621783	0.504764	-0.166209	0.583987	0.527936	-0.175369	0.597979	0.578706	-0.158868	0.563326	0.569012	-0.174058	0.524605	0.561636	-0.167345	0.400554	0.527213	-0.14632	0.304779	0.536344	-0.163167	0.209666	0.538191	-0.142753	0.463502	0.523617	-0.2279	0.468398	0.447219	-0.227765	0.473788	0.370554	-0.228249	0.521907	0.343265	-0.227974	0.570253	0.317149	-0.228132	0.618914	0.291174	-0.228471	0.64324	0.264899	-0.237648	0.492628	0.521174	-0.101207	0.472071
18.072	0.628788	0.502187	-0.156442	0.601694	0.532048	-0.176948	0.616825	0.578869	-0.151945	0.589675	0.575937	-0.179867	0.55079	0.570614	-0.174166	0.425567	0.540945	-0.154751	0.328922	0.552622	-0.154878	0.239378	0.519864	-0.147084	0.497128	0.519213	-0.227587	0.518329	0.44626	-0.215037	0.540921	0.373359	-0.20156	0.586678	0.343508	-0.21282	0.632693	0.315246	-0.224246	0.679159	0.286807	-0.236015	0.697564	0.257032	-0.24833	0.512572	0.533397	-0.099203	0.476436
18.104	0.633106	0.488026	-0.168361	0.606888	0.524774	-0.171716	0.6379	0.562669	-0.146109	0.602843	0.569469	-0.161875	0.563547	0.562749	-0.160135	0.437097	0.529862	-0.154089	0.339923	0.539714	-0.164716	0.243604	0.531635	-0.147845	0.520179	0.522351	-0.216079	0.547772	0.450638	-0.212293	0.575998	0.378503	-0.208984	0.619253	0.345437	-0.223344	0.663094	0.314255	-0.237461	0.708047	0.282917	-0.251363	0.738181	0.26115	-0.255961	0.514886	0.523008	-0.086181	0.479588
18.14	0.645514	0.497109	-0.171727	0.614414	0.529917	-0.169136	0.645843	0.574239	-0.159254	0.606935	0.574958	-0.16251	0.567758	0.566974	-0.164311	0.442193	0.531218	-0.168751	0.344306	0.536366	-0.163862	0.248271	0.532702	-0.145105	0.529232	0.519159	-0.223954	0.562611	0.450531	-0.212251	0.596195	0.380999	-0.20261	0.638992	0.349283	-0.222281	0.682379	0.320066	-0.242219	0.72704	0.291023	-0.262249	0.754462	0.274252	-0.28165	0.514196	0.535362	-0.095656	0.500625
18.172	0.644528	0.493333	-0.164239	0.616015	0.52727	-0.155102	0.650921	0.569312	-0.148297	0.612079	0.571798	-0.145114	0.573011	0.566721	-0.151792	0.446923	0.536667	-0.171229	0.350063	0.527102	-0.160929	0.254698	0.536899	-0.142414	0.541161	0.523328	-0.21307	0.573741	0.453584	-0.2085	0.607253	0.383193	-0.205518	0.652099	0.354868	-0.225848	0.69848	0.330211	-0.244302	0.746479	0.306509	-0.261605	0.772933	0.293738	-0.284794	0.506273	0.525478	-0.087867	0.499043
18.204	0.659299	0.489822	-0.17062	0.632291	0.524152	-0.158707	0.668804	0.563992	-0.148245	0.630105	0.56807	-0.145008	0.590961	0.560975	-0.150628	0.465137	0.527238	-0.167487	0.367328	0.532334	-0.15714	0.26893	0.532879	-0.146461	0.560302	0.52711	-0.206754	0.589135	0.456061	-0.208987	0.618267	0.384246	-0.212163	0.660577	0.35258	-0.230914	0.704914	0.324002	-0.247841	0.750771	0.296626	-0.263411	0.785841	0.28892	-0.273459	0.521906	0.525055	-0.08257	0.507067
18.24	0.655453	0.481305	-0.181642	0.634339	0.516843	-0.163169	0.677035	0.546888	-0.144977	0.639526	0.556935	-0.140931	0.600228	0.555191	-0.147599	0.472606	0.537781	-0.168105	0.374939	0.535557	-0.162636	0.277508	0.534943	-0.154964	0.569517	0.530591	-0.203422	0.59624	0.458719	-0.207197	0.622893	0.386208	-0.212816	0.663862	0.352853	-0.23162	0.707029	0.322228	-0.2484	0.75149	0.292342	-0.264512	0.7874	0.284799	-0.271304	0.525176	0.517762	-0.08189	0.511729
18.272	0.660478	0.48374	-0.174377	0.638185	0.519214	-0.157242	0.679691	0.550201	-0.138217	0.64191	0.559669	-0.135639	0.602724	0.55588	-0.142555	0.476115	0.532211	-0.165218	0.37881	0.533669	-0.154997	0.281359	0.525742	-0.152075	0.57187	0.535562	-0.202949	0.599136	0.464138	-0.206142	0.627106	0.392433	-0.209602	0.669338	0.360194	-0.227296	0.713398	0.329963	-0.242405	0.759427	0.300344	-0.255212	0.793817	0.288508	-0.264313	0.532031	0.509834	-0.081866	0.514283
18.308	0.67072	0.485162	-0.176071	0.645888	0.518238	-0.157688	0.684693	0.549687	-0.134536	0.646403	0.557152	-0.133214	0.607427	0.550932	-0.140387	0.4821	0.519509	-0.16352	0.385528	0.534442	-0.156507	0.288295	0.52304	-0.158047	0.577586	0.526912	-0.200356	0.605072	0.455285	-0.204029	0.633316	0.383441	-0.208011	0.67865	0.356565	-0.227211	0.725789	0.33237	-0.243014	0.77464	0.309268	-0.255811	0.810016	0.297391	-0.257855	0.537473	0.502801	-0.079064	0.516219
18.34	0.690961	0.48038	-0.168671	0.657945	0.508499	-0.155678	0.686504	0.549334	-0.132449	0.647552	0.548366	-0.135076	0.608015	0.545407	-0.141986	0.480725	0.524036	-0.164949	0.383534	0.528747	-0.153876	0.286374	0.518314	-0.156619	0.575877	0.524988	-0.203167	0.613703	0.458382	-0.210288	0.652389	0.391495	-0.218095	0.696223	0.360469	-0.234522	0.742166	0.332163	-0.247377	0.789648	0.304866	-0.258235	0.824423	0.29146	-0.254849	0.535581	0.500771	-0.081964	0.515795
18.372	0.704582	0.477853	-0.162591	0.671806	0.506247	-0.149615	0.699521	0.553702	-0.145251	0.661363	0.549429	-0.138	0.622298	0.543523	-0.14385	0.496756	0.511905	-0.161382	0.401353	0.534109	-0.156915	0.305443	0.516028	-0.159306	0.59278	0.51486	-0.199007	0.629097	0.447979	-0.210624	0.665923	0.380654	-0.223471	0.708661	0.34784	-0.238132	0.752313	0.316597	-0.251229	0.796786	0.28568	-0.263116	0.830844	0.277819	-0.250704	0.553302	0.496661	-0.07649	0.528211
18.408	0.705839	0.487526	-0.173152	0.673994	0.511827	-0.152073	0.704254	0.550584	-0.127302	0.665365	0.547829	-0.124837	0.626773	0.544851	-0.135021	0.502205	0.521994	-0.167164	0.405711	0.536003	-0.1642	0.31301	0.508603	-0.160266	0.600892	0.520885	-0.195266	0.628106	0.45054	-0.208948	0.655932	0.379941	-0.223427	0.703478	0.353003	-0.235948	0.751238	0.326969	-0.246061	0.799978	0.300499	-0.254301	0.828787	0.277078	-0.249718	0.548074	0.497299	-0.078845	0.523139
18.44	0.71107	0.489962	-0.199065	0.682056	0.498954	-0.165469	0.706268	0.541969	-0.140941	0.672574	0.525936	-0.12921	0.633694	0.530046	-0.137398	0.50666	0.529723	-0.165041	0.409368	0.537278	-0.162727	0.31862	0.503159	-0.155798	0.605162	0.521345	-0.194604	0.632662	0.450763	-0.207172	0.660321	0.379687	-0.221864	0.703198	0.347062	-0.237149	0.747263	0.316368	-0.250632	0.792288	0.28599	-0.262244	0.826119	0.275786	-0.250586	0.548692	0.482707	-0.083966	0.524226
18.476	0.7176	0.490081	-0.193266	0.691353	0.500666	-0.157912	0.711641	0.54973	-0.143326	0.682056	0.531666	-0.125196	0.643395	0.534824	-0.134519	0.517181	0.531836	-0.166145	0.41975	0.536467	-0.167105	0.329189	0.501602	-0.160674	0.616051	0.525905	-0.194545	0.637645	0.453724	-0.208121	0.65945	0.381081	-0.222287	0.702084	0.349028	-0.237437	0.746455	0.319146	-0.250903	0.791776	0.290105	-0.262658	0.827619	0.289579	-0.252901	0.559355	0.484482	-0.085131	0.529831
18.508	0.730167	0.483569	-0.193088	0.699284	0.494472	-0.161806	0.714276	0.545812	-0.148746	0.684065	0.526794	-0.132702	0.645206	0.530555	-0.14073	0.51818	0.52832	-0.166661	0.421367	0.53438	-0.164155	0.33291	0.496922	-0.162104	0.61662	0.517275	-0.195357	0.63847	0.444882	-0.208477	0.660712	0.371983	-0.223329	0.707094	0.34537	-0.241273	0.754908	0.320983	-0.255357	0.803883	0.296758	-0.267676	0.836771	0.278882	-0.267497	0.558988	0.484216	-0.083588	0.531512
18.54	0.734848	0.489979	-0.198405	0.702398	0.496513	-0.167519	0.718025	0.54418	-0.144994	0.686312	0.523942	-0.134362	0.647426	0.529017	-0.142247	0.520132	0.53192	-0.17059	0.422746	0.532839	-0.16909	0.334259	0.493809	-0.165285	0.61091	0.516107	-0.217061	0.631823	0.443181	-0.227437	0.653487	0.370072	-0.237684	0.700817	0.344383	-0.250855	0.74883	0.320156	-0.262365	0.79744	0.296292	-0.272706	0.828856	0.276803	-0.27499	0.573644	0.484141	-0.096691	0.539573
18.576	0.727168	0.485991	-0.200617	0.700735	0.489442	-0.164011	0.712163	0.540598	-0.147054	0.687333	0.516183	-0.12918	0.649298	0.522271	-0.137914	0.523734	0.527754	-0.165968	0.427538	0.536545	-0.166881	0.341001	0.498213	-0.168071	0.621805	0.505806	-0.19487	0.641529	0.433707	-0.212778	0.662555	0.361042	-0.232631	0.711017	0.331659	-0.241778	0.760776	0.307888	-0.250405	0.811961	0.285412	-0.25905	0.847602	0.279045	-0.270141	0.561821	0.48337	-0.081582	0.534767
18.608	0.727375	0.498026	-0.200489	0.699667	0.501016	-0.164789	0.711071	0.551754	-0.146319	0.685247	0.527378	-0.130004	0.646935	0.531167	-0.14002	0.521207	0.531587	-0.173423	0.424437	0.53598	-0.168756	0.336499	0.498588	-0.17038	0.615534	0.509645	-0.211854	0.633769	0.436133	-0.222814	0.653311	0.362126	-0.235383	0.70373	0.337818	-0.244315	0.754365	0.316957	-0.252528	0.805991	0.296557	-0.260478	0.841601	0.287158	-0.267731	0.569402	0.497455	-0.09072	0.543258
18.644	0.722237	0.486484	-0.191489	0.691175	0.496074	-0.159965	0.706621	0.546642	-0.144284	0.67613	0.527128	-0.129506	0.637667	0.530232	-0.139426	0.511757	0.527541	-0.171565	0.414422	0.532182	-0.172079	0.32394	0.497731	-0.173112	0.608297	0.508177	-0.204766	0.627869	0.435404	-0.218113	0.648035	0.362151	-0.232654	0.698653	0.339752	-0.240379	0.749495	0.32004	-0.248159	0.800853	0.300928	-0.256593	0.831706	0.293105	-0.275877	0.557008	0.493838	-0.086149	0.532241
18.676	0.740015	0.487726	-0.19286	0.708136	0.491758	-0.160943	0.711991	0.545214	-0.148049	0.686904	0.520182	-0.131478	0.648374	0.524088	-0.140913	0.52262	0.523483	-0.172605	0.425654	0.5314	-0.173203	0.334724	0.499135	-0.178436	0.620939	0.510737	-0.201734	0.629843	0.436115	-0.215813	0.639431	0.361277	-0.231381	0.691953	0.344106	-0.235251	0.744601	0.329069	-0.23893	0.797602	0.314655	-0.242093	0.832911	0.312808	-0.230907	0.564264	0.479312	-0.089697	0.535644
18.708	0.738595	0.481692	-0.187448	0.704738	0.491519	-0.158988	0.712611	0.54555	-0.150398	0.683973	0.524536	-0.134084	0.645195	0.527618	-0.143103	0.518752	0.526514	-0.17364	0.421663	0.527139	-0.178128	0.332406	0.491804	-0.185097	0.618104	0.520643	-0.200156	0.617959	0.445947	-0.216055	0.618257	0.370902	-0.232464	0.672201	0.360753	-0.235551	0.726206	0.351874	-0.237347	0.780343	0.343311	-0.237663	0.813021	0.331308	-0.225353	0.5608	0.492968	-0.086795	0.532695
18.74	0.744379	0.457484	-0.187555	0.71007	0.475995	-0.164498	0.725045	0.529065	-0.162782	0.692325	0.514837	-0.146828	0.653213	0.517086	-0.155159	0.526087	0.513463	-0.182973	0.428814	0.517991	-0.183697	0.338589	0.48417	-0.191202	0.625118	0.513038	-0.208844	0.616034	0.438162	-0.220968	0.607428	0.363075	-0.232568	0.662179	0.360695	-0.233388	0.716904	0.359004	-0.233267	0.771706	0.357679	-0.231873	0.802378	0.352295	-0.212018	0.569016	0.478384	-0.096841	0.534393
18.772	0.733379	0.471261	-0.171272	0.703379	0.497134	-0.149334	0.717685	0.547534	-0.166673	0.688635	0.539959	-0.141665	0.650453	0.537973	-0.152854	0.526862	0.52091	-0.190303	0.429709	0.518999	-0.190828	0.342728	0.478109	-0.194967	0.624817	0.518077	-0.221278	0.605953	0.445719	-0.236872	0.587258	0.373028	-0.251159	0.640886	0.370526	-0.239443	0.694387	0.36816	-0.227835	0.74807	0.365955	-0.216336	0.781439	0.367081	-0.200588	0.575048	0.493575	-0.103705	0.540546
18.808	0.733506	0.469985	-0.156333	0.700402	0.495716	-0.139202	0.723888	0.545711	-0.139642	0.687692	0.538324	-0.126954	0.649966	0.536029	-0.139992	0.528081	0.518483	-0.183327	0.431047	0.517048	-0.190674	0.343408	0.477739	-0.202197	0.628622	0.516748	-0.20395	0.608186	0.444582	-0.218338	0.587529	0.372035	-0.230962	0.641767	0.369527	-0.224962	0.696254	0.368006	-0.219921	0.750756	0.367008	-0.215517	0.778949	0.376451	-0.193907	0.566684	0.496843	-0.091401	0.534839
18.84	0.733165	0.470861	-0.158304	0.698483	0.493319	-0.139777	0.716066	0.545509	-0.143032	0.681753	0.53458	-0.127877	0.643743	0.53374	-0.140338	0.520798	0.520272	-0.181632	0.424364	0.511876	-0.193917	0.338472	0.466917	-0.199575	0.621074	0.516739	-0.203336	0.601009	0.444759	-0.219114	0.580444	0.372473	-0.23259	0.634287	0.371467	-0.223503	0.688494	0.370616	-0.215889	0.742741	0.36985	-0.209296	0.772923	0.379743	-0.190922	0.560587	0.493754	-0.090756	0.531697
18.876	0.731128	0.466731	-0.160036	0.698468	0.491197	-0.140436	0.72038	0.541749	-0.141819	0.685373	0.533003	-0.126809	0.64799	0.531565	-0.140613	0.52687	0.515062	-0.185747	0.429848	0.509746	-0.195766	0.342751	0.467083	-0.205292	0.626356	0.505916	-0.210639	0.599932	0.435707	-0.224824	0.572582	0.365408	-0.237001	0.625353	0.365051	-0.223488	0.678889	0.365522	-0.212245	0.73249	0.366395	-0.202563	0.761897	0.382907	-0.188222	0.568376	0.486075	-0.095988	0.533931
18.908	0.729713	0.474069	-0.168265	0.694141	0.497051	-0.152335	0.714144	0.548209	-0.150695	0.67797	0.537962	-0.139934	0.639632	0.5383	-0.150813	0.515207	0.525718	-0.185799	0.419614	0.516504	-0.197048	0.338227	0.467968	-0.209505	0.613655	0.514931	-0.212713	0.593367	0.443062	-0.228401	0.57226	0.370873	-0.242517	0.624136	0.36976	-0.22553	0.677084	0.369623	-0.211606	0.730141	0.369795	-0.198453	0.758701	0.389045	-0.185689	0.556713	0.489331	-0.098644	0.529616
18.94	0.727434	0.468072	-0.165555	0.692533	0.491268	-0.148407	0.716411	0.539504	-0.135987	0.678725	0.531174	-0.129993	0.641033	0.531474	-0.143186	0.518875	0.521966	-0.187218	0.422813	0.514657	-0.197983	0.34123	0.467029	-0.214761	0.618344	0.512354	-0.210914	0.594651	0.441355	-0.226043	0.57023	0.370089	-0.239108	0.623478	0.36766	-0.22758	0.677029	0.365669	-0.216421	0.73057	0.363906	-0.205585	0.755416	0.389569	-0.196985	0.557792	0.491523	-0.097779	0.530451
19.008	0.730572	0.464857	-0.181871	0.69732	0.487324	-0.160857	0.714402	0.539513	-0.165384	0.681313	0.528581	-0.147638	0.642537	0.531121	-0.157078	0.516343	0.527284	-0.186947	0.420484	0.518055	-0.199812	0.338052	0.469952	-0.214136	0.616095	0.521284	-0.209148	0.593753	0.450978	-0.228672	0.571043	0.380437	-0.247427	0.623701	0.373355	-0.234649	0.67658	0.366839	-0.222015	0.7295	0.360641	-0.209417	0.755175	0.385494	-0.200612	0.554653	0.491965	-0.098399	0.527075
19.04	0.726517	0.46811	-0.181922	0.694565	0.493502	-0.162244	0.717036	0.543874	-0.165081	0.682205	0.535995	-0.149251	0.64308	0.537335	-0.157531	0.516045	0.530878	-0.186884	0.420614	0.51525	-0.197761	0.341101	0.465356	-0.220633	0.606011	0.522097	-0.235169	0.589417	0.448259	-0.245382	0.572502	0.374422	-0.254392	0.625036	0.370427	-0.239502	0.677669	0.366659	-0.22486	0.730335	0.363187	-0.21028	0.753653	0.389441	-0.199238	0.574996	0.490947	-0.112791	0.541681
19.104	0.726678	0.478014	-0.19045	0.692495	0.495591	-0.16648	0.708821	0.547937	-0.160355	0.675486	0.53339	-0.146025	0.636632	0.5352	-0.155374	0.510337	0.529134	-0.186051	0.415487	0.515586	-0.2017	0.337091	0.463626	-0.222003	0.609027	0.522521	-0.21301	0.589714	0.45113	-0.231998	0.570143	0.379404	-0.249972	0.623292	0.377091	-0.237015	0.676434	0.375037	-0.223899	0.729601	0.373094	-0.210495	0.753048	0.3969	-0.195015	0.552597	0.494213	-0.099154	0.527523
19.14	0.724551	0.481844	-0.191426	0.690355	0.498441	-0.166796	0.708886	0.54905	-0.154784	0.674492	0.534651	-0.143057	0.636393	0.534166	-0.15487	0.513018	0.520806	-0.193893	0.417406	0.50977	-0.206607	0.337338	0.46134	-0.228076	0.612522	0.51511	-0.218672	0.592089	0.443404	-0.235138	0.571041	0.371505	-0.24992	0.623682	0.371374	-0.235269	0.676618	0.371596	-0.221348	0.729655	0.372126	-0.2082	0.750491	0.39858	-0.193476	0.554518	0.490055	-0.105055	0.526327
19.204	0.727181	0.48518	-0.195949	0.695052	0.498995	-0.167199	0.706851	0.552641	-0.162686	0.677583	0.534554	-0.144105	0.639776	0.533234	-0.156347	0.517408	0.516438	-0.196847	0.421281	0.506461	-0.207391	0.339309	0.461383	-0.229903	0.616657	0.512862	-0.223545	0.594694	0.442434	-0.242062	0.571984	0.371746	-0.258821	0.623959	0.374599	-0.24182	0.676092	0.377485	-0.225282	0.728387	0.380571	-0.209135	0.753666	0.404333	-0.196866	0.561689	0.480527	-0.110261	0.52956
19.236	0.72024	0.483118	-0.208082	0.685469	0.493196	-0.180923	0.696492	0.545697	-0.168145	0.665582	0.525661	-0.15516	0.62653	0.527791	-0.163492	0.49973	0.524611	-0.194138	0.406458	0.509293	-0.217009	0.331124	0.452122	-0.23533	0.589313	0.522444	-0.244417	0.583611	0.448652	-0.262775	0.577348	0.37448	-0.279253	0.626291	0.377994	-0.254476	0.675554	0.381345	-0.230633	0.725192	0.384704	-0.207554	0.754235	0.405723	-0.199171	0.561754	0.479326	-0.124922	0.52855
19.304	0.713589	0.498497	-0.213429	0.68145	0.50577	-0.182368	0.695532	0.555506	-0.163292	0.664897	0.534751	-0.150681	0.625432	0.535022	-0.157116	0.497655	0.522966	-0.182073	0.407556	0.509528	-0.215286	0.333288	0.453602	-0.236427	0.588796	0.521262	-0.229566	0.5823	0.447463	-0.246215	0.575213	0.372843	-0.258979	0.626128	0.379903	-0.23946	0.677553	0.386914	-0.221898	0.729405	0.394048	-0.206022	0.75976	0.413964	-0.199926	0.556551	0.46989	-0.114539	0.525151
19.336	0.69154	0.505135	-0.212502	0.661055	0.518513	-0.181824	0.681201	0.567838	-0.167359	0.648859	0.55159	-0.152494	0.610796	0.549988	-0.163239	0.487813	0.530946	-0.199345	0.396438	0.510415	-0.223474	0.322652	0.45364	-0.243586	0.587134	0.5317	-0.227434	0.581338	0.458102	-0.245962	0.574773	0.383895	-0.262061	0.626505	0.394902	-0.24871	0.678593	0.406127	-0.236269	0.730697	0.41739	-0.224545	0.75578	0.444044	-0.227302	0.534745	0.487043	-0.116912	0.512968
19.404	0.710616	0.561576	-0.20423	0.677571	0.561089	-0.173264	0.671538	0.614769	-0.163054	0.651022	0.586268	-0.145833	0.614047	0.581591	-0.159604	0.495747	0.551986	-0.205551	0.404866	0.528352	-0.226766	0.335923	0.467643	-0.250581	0.595282	0.556744	-0.229908	0.574125	0.487743	-0.253929	0.553354	0.417667	-0.2752	0.605392	0.430775	-0.263986	0.657577	0.444104	-0.253726	0.709693	0.458319	-0.244534	0.735642	0.482275	-0.254942	0.540053	0.510831	-0.121578	0.522684
19.436	0.706565	0.606603	-0.221852	0.676154	0.597568	-0.189567	0.655476	0.647432	-0.180332	0.644679	0.614771	-0.161825	0.606594	0.606493	-0.169506	0.485483	0.564995	-0.197969	0.400303	0.53705	-0.232616	0.334415	0.472255	-0.252526	0.575904	0.582496	-0.243004	0.561874	0.511717	-0.26695	0.548776	0.43972	-0.28755	0.599338	0.460745	-0.283969	0.649954	0.481889	-0.281852	0.700429	0.503476	-0.280927	0.723939	0.52834	-0.294649	0.551803	0.522726	-0.1297	0.532288
19.472	0.697349	0.615692	-0.224022	0.668985	0.613597	-0.188808	0.65548	0.66654	-0.183019	0.642428	0.637355	-0.160594	0.605505	0.625528	-0.169208	0.489118	0.574813	-0.20101	0.404084	0.543189	-0.234594	0.33875	0.47623	-0.254755	0.577428	0.604904	-0.24357	0.561152	0.535386	-0.269205	0.545296	0.464539	-0.290329	0.596511	0.483817	-0.288161	0.647745	0.503244	-0.287551	0.698907	0.523011	-0.28822	0.720475	0.55051	-0.299837	0.558535	0.540057	-0.132493	0.540864
19.504	0.696164	0.657714	-0.231266	0.665852	0.646059	-0.199704	0.64235	0.694601	-0.188897	0.633026	0.66084	-0.171551	0.596067	0.6504	-0.181385	0.479647	0.60491	-0.215808	0.394186	0.565169	-0.233023	0.33554	0.494034	-0.25284	0.573162	0.636008	-0.242704	0.56385	0.566591	-0.271294	0.556285	0.495599	-0.296431	0.605027	0.520662	-0.292804	0.653133	0.547233	-0.294096	0.700563	0.575428	-0.297471	0.711861	0.600544	-0.322182	0.537445	0.567366	-0.13824	0.530511
19.54	0.692659	0.685365	-0.22846	0.660737	0.670133	-0.200177	0.629154	0.714643	-0.194669	0.622893	0.680373	-0.176925	0.587008	0.668107	-0.188512	0.474954	0.615378	-0.227485	0.391336	0.573072	-0.248028	0.334641	0.498467	-0.261943	0.569374	0.648187	-0.249136	0.558232	0.578038	-0.274824	0.548288	0.506376	-0.296503	0.597442	0.529962	-0.295858	0.646663	0.554033	-0.296526	0.695408	0.578915	-0.298073	0.702779	0.610483	-0.315473	0.529586	0.57721	-0.147747	0.525575
19.572	0.687336	0.743616	-0.212053	0.659677	0.712602	-0.194142	0.61069	0.735428	-0.203642	0.616525	0.701263	-0.185574	0.581783	0.685031	-0.195143	0.474487	0.622247	-0.228714	0.390555	0.574628	-0.237141	0.332029	0.501509	-0.260433	0.561025	0.674052	-0.250163	0.543501	0.608062	-0.28095	0.526996	0.539974	-0.306468	0.578717	0.558098	-0.299671	0.630676	0.57485	-0.29384	0.682347	0.591814	-0.287628	0.70598	0.609993	-0.309031	0.535628	0.595127	-0.150031	0.528606
19.608	0.68533	0.760547	-0.21006	0.654676	0.729391	-0.198336	0.608014	0.755708	-0.209931	0.610524	0.71957	-0.195241	0.575347	0.703295	-0.203033	0.466605	0.639157	-0.230621	0.387084	0.586488	-0.242767	0.336476	0.508672	-0.264714	0.553316	0.683904	-0.260839	0.536654	0.614718	-0.285112	0.521739	0.543348	-0.302208	0.573045	0.563805	-0.299394	0.624454	0.583042	-0.297567	0.675745	0.603277	-0.297074	0.706806	0.617478	-0.311281	0.53168	0.610488	-0.155759	0.524792
19.64	0.676215	0.799346	-0.214339	0.654195	0.761172	-0.203974	0.602691	0.77442	-0.217249	0.613837	0.739893	-0.202712	0.578108	0.72285	-0.206809	0.467394	0.654775	-0.221904	0.392303	0.599215	-0.243546	0.344289	0.51919	-0.26146	0.550552	0.694394	-0.264036	0.534425	0.623271	-0.283875	0.521406	0.550165	-0.297863	0.572655	0.571896	-0.29567	0.623248	0.5941	-0.295138	0.673046	0.618871	-0.295859	0.696882	0.647069	-0.293012	0.538339	0.629761	-0.151179	0.529001
19.676	0.660833	0.820801	-0.201058	0.645174	0.778382	-0.202875	0.596555	0.786473	-0.226361	0.610958	0.751899	-0.215255	0.575724	0.734635	-0.21869	0.466753	0.666597	-0.231081	0.394389	0.608268	-0.254241	0.350393	0.524919	-0.265809	0.550822	0.704542	-0.274595	0.529398	0.633255	-0.288718	0.509235	0.560729	-0.297389	0.561898	0.577328	-0.296875	0.614288	0.593566	-0.297992	0.666586	0.610862	-0.30068	0.699174	0.626025	-0.292121	0.53591	0.652846	-0.156115	0.523723
19.708	0.644404	0.841542	-0.197532	0.638799	0.796974	-0.203142	0.592571	0.795842	-0.232113	0.612956	0.764457	-0.220904	0.577853	0.746533	-0.223769	0.469765	0.675678	-0.23354	0.396421	0.616411	-0.249238	0.354836	0.532166	-0.261796	0.553628	0.709785	-0.279721	0.530089	0.638413	-0.291558	0.507003	0.566249	-0.29902	0.559996	0.580111	-0.296821	0.612968	0.594142	-0.297776	0.665728	0.608662	-0.30139	0.697701	0.625708	-0.295467	0.538762	0.666273	-0.157945	0.52924
19.74	0.620137	0.865744	-0.206179	0.618667	0.820559	-0.208618	0.571981	0.812899	-0.235886	0.595551	0.784375	-0.223298	0.562114	0.763863	-0.22888	0.460694	0.684256	-0.245837	0.389651	0.621182	-0.258432	0.351656	0.53416	-0.267928	0.547767	0.718213	-0.28539	0.528751	0.644696	-0.292035	0.509376	0.570905	-0.292261	0.562182	0.584431	-0.288268	0.615433	0.59709	-0.28752	0.668622	0.609182	-0.290205	0.705012	0.608641	-0.285335	0.522641	0.679788	-0.163765	0.51438
19.776	0.63105	0.883774	-0.226589	0.622373	0.839894	-0.219533	0.574181	0.834335	-0.244885	0.593245	0.805622	-0.226446	0.560471	0.78384	-0.231428	0.460958	0.701355	-0.245093	0.394213	0.632967	-0.260404	0.35789	0.543711	-0.267496	0.548545	0.737439	-0.284332	0.537226	0.661989	-0.288538	0.525478	0.586596	-0.289013	0.577848	0.601416	-0.289178	0.630625	0.615612	-0.291994	0.6831	0.629385	-0.297827	0.711058	0.609559	-0.284802	0.518604	0.711768	-0.160461	0.511577
19.808	0.619063	0.896965	-0.216929	0.614965	0.852189	-0.211617	0.565361	0.844505	-0.232339	0.588666	0.816944	-0.217667	0.558058	0.793213	-0.221578	0.467191	0.706108	-0.23439	0.405878	0.635671	-0.254062	0.365832	0.550474	-0.262927	0.545225	0.74413	-0.290434	0.535573	0.6682	-0.292306	0.525736	0.592327	-0.291845	0.579671	0.601541	-0.291347	0.633702	0.610359	-0.292559	0.687692	0.618888	-0.295508	0.715903	0.595506	-0.292371	0.533736	0.734184	-0.161326	0.517479
19.84	0.61383	0.903496	-0.232471	0.612988	0.861468	-0.215616	0.565152	0.843506	-0.235073	0.58967	0.822914	-0.212777	0.559317	0.798905	-0.22063	0.467754	0.71198	-0.244802	0.402684	0.641045	-0.247277	0.364157	0.554158	-0.25831	0.552443	0.74588	-0.292359	0.543196	0.66989	-0.291162	0.534038	0.593926	-0.288927	0.587725	0.60405	-0.291712	0.641459	0.613969	-0.295229	0.695153	0.623715	-0.299516	0.717531	0.595055	-0.305123	0.523649	0.743722	-0.165002	0.509754
19.904	0.606937	0.916259	-0.225304	0.594984	0.874086	-0.214028	0.555122	0.864936	-0.250339	0.567546	0.839742	-0.223207	0.540027	0.813051	-0.231513	0.458545	0.718003	-0.255969	0.398578	0.642518	-0.255415	0.357755	0.556095	-0.261524	0.545222	0.757547	-0.296805	0.540302	0.681341	-0.291518	0.535116	0.605284	-0.285411	0.589405	0.611003	-0.288487	0.643742	0.61642	-0.292613	0.697978	0.621581	-0.298226	0.71621	0.589867	-0.294631	0.502209	0.762804	-0.174231	0.500914
19.94	0.59765	0.915208	-0.197118	0.595871	0.875165	-0.218114	0.555248	0.884013	-0.253976	0.575333	0.85076	-0.250353	0.546034	0.824325	-0.251095	0.45889	0.729764	-0.251647	0.404839	0.649934	-0.255143	0.364494	0.56257	-0.256964	0.539185	0.770664	-0.30132	0.53885	0.694218	-0.296657	0.53847	0.617787	-0.291169	0.593126	0.617275	-0.292803	0.647813	0.617031	-0.295473	0.702446	0.616903	-0.298614	0.729831	0.592701	-0.302076	0.510819	0.773453	-0.174414	0.505016
20.004	0.592049	0.92139	-0.185745	0.584468	0.882419	-0.207451	0.55361	0.899599	-0.24968	0.564322	0.862588	-0.24326	0.537698	0.833413	-0.246977	0.459442	0.730816	-0.256616	0.405392	0.650674	-0.252786	0.363337	0.564087	-0.255314	0.539907	0.774505	-0.302973	0.539124	0.698093	-0.297952	0.538142	0.621668	-0.292037	0.592637	0.618438	-0.29387	0.647228	0.615851	-0.297177	0.7017	0.613741	-0.301422	0.727871	0.588676	-0.306844	0.504762	0.77892	-0.177867	0.499255
20.036	0.567939	0.926851	-0.176947	0.57374	0.890822	-0.203683	0.541575	0.904056	-0.246265	0.562667	0.871379	-0.243239	0.536814	0.841709	-0.246711	0.461374	0.737747	-0.256385	0.411407	0.654814	-0.254925	0.365913	0.569848	-0.251943	0.539334	0.789788	-0.299493	0.541036	0.71327	-0.298812	0.54244	0.636793	-0.297289	0.596625	0.630049	-0.298544	0.650917	0.623334	-0.300728	0.705122	0.616728	-0.303749	0.72971	0.589494	-0.303892	0.502123	0.785346	-0.174966	0.49876
20.104	0.563981	0.925977	-0.158429	0.569223	0.894531	-0.190545	0.545181	0.918957	-0.233618	0.561599	0.883545	-0.234281	0.537386	0.852707	-0.240847	0.467498	0.745207	-0.260068	0.408714	0.667923	-0.254926	0.369275	0.57936	-0.251283	0.543059	0.804612	-0.296452	0.548652	0.728573	-0.301717	0.553711	0.652451	-0.306048	0.606614	0.639701	-0.303071	0.65983	0.627266	-0.300464	0.712949	0.615235	-0.298389	0.735592	0.587187	-0.304942	0.505846	0.784945	-0.173264	0.504401
20.136	0.559129	0.921202	-0.156191	0.565506	0.890072	-0.188376	0.551732	0.918226	-0.233467	0.56361	0.881029	-0.233009	0.541699	0.848744	-0.24061	0.479553	0.736744	-0.260954	0.413233	0.665864	-0.257405	0.371418	0.578809	-0.250846	0.556673	0.798029	-0.290283	0.557052	0.721935	-0.298621	0.557131	0.645889	-0.307434	0.610398	0.634682	-0.302184	0.663771	0.623596	-0.297188	0.717115	0.612659	-0.29232	0.733819	0.585044	-0.309855	0.504039	0.782974	-0.172159	0.492731
20.204	0.555122	0.934125	-0.15216	0.563463	0.902098	-0.183033	0.538114	0.922909	-0.227328	0.557425	0.888997	-0.226504	0.534231	0.857635	-0.234018	0.467891	0.74897	-0.257577	0.409218	0.67318	-0.245011	0.370931	0.585024	-0.245904	0.540179	0.809001	-0.29922	0.550157	0.733172	-0.30317	0.559659	0.657394	-0.306964	0.611675	0.641677	-0.303276	0.664003	0.626307	-0.299205	0.71614	0.611407	-0.294496	0.729112	0.577161	-0.295448	0.510697	0.788337	-0.174278	0.493958
20.236	0.553602	0.931336	-0.152257	0.56293	0.900093	-0.183617	0.539931	0.92248	-0.228269	0.558799	0.888319	-0.227506	0.536675	0.856465	-0.235815	0.474403	0.745752	-0.259858	0.408952	0.674237	-0.256358	0.370059	0.585843	-0.251255	0.549178	0.808875	-0.291152	0.556207	0.733146	-0.299363	0.562942	0.657264	-0.307448	0.614466	0.639425	-0.30413	0.666467	0.623017	-0.299965	0.718314	0.607582	-0.295037	0.733757	0.574626	-0.298214	0.505004	0.787754	-0.170724	0.487017
20.272	0.55031	0.913848	-0.143329	0.558277	0.892361	-0.182367	0.540892	0.929436	-0.219103	0.555805	0.894506	-0.228157	0.534447	0.861784	-0.236698	0.473974	0.748781	-0.262171	0.412642	0.674748	-0.253293	0.374552	0.586796	-0.250861	0.546592	0.809485	-0.29793	0.555421	0.733699	-0.302744	0.564184	0.657646	-0.306624	0.615668	0.639595	-0.302982	0.66747	0.622397	-0.299265	0.719217	0.605768	-0.295702	0.741058	0.578431	-0.306558	0.508886	0.788429	-0.175313	0.493043
20.304	0.54833	0.912255	-0.147884	0.56188	0.891224	-0.185582	0.538843	0.922573	-0.22434	0.560816	0.89106	-0.231194	0.537171	0.860181	-0.239374	0.469595	0.75199	-0.26328	0.407569	0.676958	-0.261173	0.371036	0.586983	-0.255491	0.545248	0.814387	-0.293498	0.561815	0.740148	-0.300434	0.577608	0.665702	-0.307491	0.625558	0.640555	-0.30693	0.674386	0.616332	-0.305535	0.722912	0.593235	-0.302929	0.750375	0.569295	-0.30271	0.505346	0.785885	-0.173088	0.491528
20.34	0.542715	0.909757	-0.144021	0.555191	0.886538	-0.180797	0.542979	0.92211	-0.220841	0.558495	0.886729	-0.226417	0.535965	0.85499	-0.234893	0.472387	0.744493	-0.260729	0.410252	0.670936	-0.2544	0.373039	0.58291	-0.251802	0.544475	0.808218	-0.294335	0.562744	0.734036	-0.300036	0.581034	0.659792	-0.305535	0.629397	0.634459	-0.307316	0.678238	0.609904	-0.308004	0.72703	0.585939	-0.308096	0.76089	0.572488	-0.312328	0.511531	0.776856	-0.172559	0.492258
20.372	0.544277	0.900113	-0.13916	0.553946	0.889477	-0.182078	0.538165	0.935196	-0.208405	0.553486	0.903709	-0.225573	0.533138	0.870274	-0.232843	0.47556	0.755575	-0.254669	0.417789	0.676643	-0.244993	0.377771	0.586563	-0.248786	0.549287	0.818131	-0.292116	0.564057	0.743195	-0.299662	0.578684	0.668467	-0.308281	0.625558	0.639866	-0.30719	0.673104	0.612608	-0.305166	0.720863	0.586025	-0.302261	0.751698	0.595902	-0.319902	0.505219	0.805074	-0.170284	0.491379
20.408	0.552175	0.88746	-0.136751	0.556429	0.88193	-0.181487	0.541268	0.931579	-0.200122	0.552294	0.901741	-0.222734	0.53275	0.868757	-0.23386	0.476199	0.75595	-0.266956	0.417017	0.67818	-0.267971	0.375657	0.589753	-0.260541	0.556195	0.816146	-0.290249	0.565643	0.740512	-0.297649	0.574889	0.664874	-0.305879	0.622982	0.638708	-0.307919	0.671691	0.613704	-0.307449	0.720427	0.589443	-0.305231	0.747334	0.613202	-0.313695	0.492004	0.803517	-0.177908	0.483024
20.44	0.543632	0.883941	-0.133266	0.543177	0.881187	-0.178457	0.541827	0.934564	-0.192489	0.542299	0.904849	-0.217738	0.5238	0.87133	-0.22843	0.471759	0.756701	-0.259976	0.4185	0.675473	-0.256954	0.37451	0.58938	-0.25848	0.550507	0.816449	-0.287357	0.561877	0.741197	-0.295584	0.573132	0.66585	-0.304488	0.620378	0.637841	-0.304709	0.668103	0.610865	-0.304178	0.715917	0.584299	-0.302711	0.740648	0.610332	-0.310987	0.48937	0.807352	-0.172974	0.478491
20.476	0.544576	0.87068	-0.138956	0.543489	0.87378	-0.184113	0.537803	0.92814	-0.190831	0.540183	0.9021	-0.219746	0.522198	0.868763	-0.231934	0.473108	0.75369	-0.267068	0.411891	0.677999	-0.266823	0.373706	0.588413	-0.263855	0.554839	0.811631	-0.289389	0.564772	0.73604	-0.295566	0.57428	0.660363	-0.303081	0.62148	0.632608	-0.303884	0.669077	0.605523	-0.303937	0.716711	0.578823	-0.303071	0.736509	0.609469	-0.308114	0.488259	0.802316	-0.178108	0.476096
20.508	0.522447	0.876998	-0.127234	0.529018	0.875423	-0.172004	0.530785	0.92892	-0.184735	0.534657	0.899827	-0.210467	0.519281	0.865102	-0.22339	0.476592	0.746923	-0.260813	0.41224	0.673646	-0.257007	0.371234	0.585244	-0.259278	0.555871	0.807022	-0.284668	0.56326	0.731327	-0.293114	0.570246	0.655568	-0.301932	0.618747	0.630172	-0.30491	0.667568	0.605427	-0.307352	0.716476	0.581008	-0.309137	0.737255	0.611404	-0.310155	0.485096	0.800768	-0.175801	0.470109
20.54	0.530378	0.861898	-0.127958	0.536513	0.85906	-0.172727	0.534485	0.912209	-0.187483	0.540007	0.882495	-0.212173	0.524856	0.848125	-0.225675	0.482825	0.731532	-0.26586	0.412872	0.665439	-0.277222	0.367874	0.580628	-0.268806	0.551594	0.803815	-0.289953	0.558985	0.728067	-0.29842	0.566376	0.652365	-0.307211	0.614294	0.626046	-0.309493	0.662533	0.600261	-0.311216	0.71075	0.574934	-0.31235	0.733694	0.603713	-0.31065	0.483828	0.786957	-0.180264	0.469589
20.608	0.515047	0.843102	-0.119651	0.519571	0.849985	-0.164171	0.519795	0.905249	-0.166718	0.52303	0.881573	-0.197572	0.505506	0.84964	-0.213601	0.4561	0.740258	-0.262947	0.392113	0.667297	-0.271741	0.352439	0.578851	-0.266881	0.536892	0.803268	-0.277432	0.550135	0.728381	-0.285711	0.563005	0.653673	-0.294883	0.611496	0.628941	-0.298447	0.659899	0.603691	-0.302137	0.70826	0.578272	-0.305507	0.73092	0.606449	-0.311894	0.470562	0.777576	-0.168613	0.457042
20.64	0.49661	0.830296	-0.109253	0.507803	0.837029	-0.152593	0.510237	0.892113	-0.154756	0.517093	0.868333	-0.184926	0.502507	0.835713	-0.202815	0.461298	0.724298	-0.257012	0.389848	0.658513	-0.267929	0.347973	0.570532	-0.265442	0.542596	0.786026	-0.272035	0.543627	0.71105	-0.287841	0.544457	0.636231	-0.303322	0.597675	0.623882	-0.304513	0.650658	0.610105	-0.3054	0.703565	0.595528	-0.306088	0.72939	0.62124	-0.309386	0.465155	0.774827	-0.168196	0.446426
20.704	0.460943	0.810107	-0.097482	0.485237	0.819279	-0.134518	0.486797	0.874621	-0.133213	0.503738	0.852606	-0.160582	0.489624	0.822915	-0.182884	0.449374	0.719381	-0.249695	0.383945	0.649063	-0.266809	0.334446	0.565358	-0.26683	0.544359	0.758731	-0.244387	0.54126	0.687374	-0.271673	0.537698	0.616105	-0.299375	0.592227	0.617966	-0.303254	0.646767	0.61738	-0.30814	0.701252	0.616853	-0.313188	0.707112	0.652936	-0.31685	0.442461	0.77968	-0.166442	0.426899
20.74	0.425326	0.790355	-0.090449	0.45429	0.807333	-0.120739	0.463786	0.858139	-0.100094	0.480042	0.844293	-0.132746	0.470201	0.81411	-0.156604	0.442535	0.709671	-0.228055	0.376875	0.641036	-0.247172	0.328942	0.558294	-0.261469	0.535736	0.752303	-0.215601	0.532624	0.691323	-0.261777	0.528875	0.63033	-0.307749	0.583214	0.628203	-0.311312	0.637789	0.62648	-0.315512	0.692107	0.626821	-0.321155	0.688876	0.663365	-0.321777	0.4217	0.775056	-0.151588	0.400263
20.804	0.396262	0.778997	-0.048767	0.424754	0.793033	-0.080967	0.425299	0.847912	-0.072186	0.445765	0.829784	-0.099975	0.439262	0.799154	-0.124278	0.421937	0.693833	-0.196949	0.353263	0.637289	-0.235025	0.308828	0.555105	-0.257999	0.510534	0.743361	-0.178884	0.518513	0.68925	-0.23262	0.526497	0.635303	-0.286475	0.580577	0.627955	-0.289492	0.634811	0.620768	-0.292551	0.689133	0.614982	-0.296101	0.690771	0.651555	-0.293956	0.39327	0.762814	-0.126194	0.374887
20.836	0.380853	0.740913	-0.034795	0.406509	0.765741	-0.062522	0.394843	0.817403	-0.045226	0.419585	0.80886	-0.074086	0.411964	0.782452	-0.102467	0.392577	0.690204	-0.189805	0.34093	0.617479	-0.228404	0.291365	0.54029	-0.260011	0.480381	0.738112	-0.163692	0.505683	0.682503	-0.210009	0.531131	0.627098	-0.256561	0.584757	0.620695	-0.266612	0.638369	0.616345	-0.277094	0.691938	0.614151	-0.288585	0.695915	0.649332	-0.27825	0.367721	0.733225	-0.098887	0.343979
20.904	0.320522	0.723216	-0.014917	0.359296	0.744103	-0.025475	0.344971	0.797495	-0.020959	0.380587	0.785047	-0.030824	0.377735	0.759342	-0.060906	0.375827	0.669896	-0.153989	0.314428	0.613227	-0.203777	0.275351	0.530341	-0.235286	0.453214	0.73485	-0.131866	0.489129	0.679703	-0.171136	0.524881	0.624102	-0.209989	0.573471	0.598326	-0.209122	0.621032	0.570914	-0.207101	0.668447	0.542774	-0.204985	0.688182	0.572681	-0.197214	0.347224	0.705737	-0.061035	0.324782
20.936	0.271044	0.699223	0.026142	0.313051	0.70951	0.012887	0.308592	0.763668	0.002973	0.341459	0.74307	-0.001024	0.336879	0.723316	-0.034916	0.326665	0.650313	-0.140348	0.286328	0.586909	-0.200424	0.252393	0.501433	-0.226583	0.413603	0.673724	-0.090697	0.39661	0.607725	-0.12602	0.378906	0.541422	-0.161306	0.430145	0.538571	-0.144215	0.482247	0.537839	-0.127519	0.534896	0.539961	-0.114279	0.535363	0.568255	-0.137829	0.289688	0.679799	-0.048326	0.276389
21.004	0.214752	0.704701	0.049187	0.259754	0.702298	0.045097	0.272547	0.754774	0.033543	0.298483	0.725816	0.037149	0.295025	0.707645	0.002381	0.2843	0.640106	-0.106036	0.253993	0.581426	-0.177626	0.233231	0.497071	-0.220994	0.363095	0.645661	-0.038136	0.365086	0.574905	-0.066802	0.366585	0.504341	-0.096234	0.406216	0.479532	-0.069131	0.447215	0.455016	-0.043423	0.490831	0.433282	-0.021897	0.507107	0.454105	-0.047615	0.238612	0.678891	-0.020803	0.218272
21.036	0.189764	0.614337	0.080113	0.226551	0.639076	0.07108	0.205403	0.690223	0.070541	0.242997	0.681599	0.064787	0.248795	0.669493	0.027668	0.266199	0.621436	-0.090595	0.251633	0.574042	-0.173132	0.230497	0.494436	-0.219988	0.32517	0.617589	-0.005283	0.340114	0.549297	-0.036571	0.355368	0.480874	-0.068837	0.35619	0.466968	-0.016472	0.357732	0.454921	0.036801	0.363436	0.445447	0.08988	0.394621	0.463753	0.083201	0.197417	0.639277	-0.015714	0.184677
21.072	0.148946	0.61076	0.102495	0.187086	0.6328	0.092284	0.169126	0.684804	0.089975	0.206062	0.673551	0.084213	0.214608	0.66178	0.047371	0.24097	0.611451	-0.068763	0.236507	0.568938	-0.154876	0.213723	0.494202	-0.207839	0.288673	0.601894	0.022781	0.29896	0.533581	-0.010596	0.310245	0.464843	-0.044833	0.303083	0.467063	0.00849	0.29617	0.469752	0.062698	0.292146	0.472767	0.116824	0.325108	0.488511	0.114257	0.162585	0.621184	-0.002964	0.149468
21.104	0.150673	0.567881	0.108826	0.180389	0.601001	0.100642	0.148013	0.645837	0.104293	0.186303	0.646552	0.096942	0.192958	0.640454	0.058474	0.215329	0.612067	-0.065696	0.22025	0.564202	-0.149623	0.203419	0.488984	-0.206726	0.257021	0.629818	0.027948	0.266015	0.554144	0.020239	0.275731	0.478652	0.011248	0.257209	0.456073	0.056179	0.241894	0.434245	0.102855	0.23351	0.414892	0.151267	0.268232	0.426265	0.155515	0.132763	0.609097	-0.004169	0.130945
21.14	0.088647	0.583461	0.128714	0.126582	0.607167	0.121976	0.106091	0.656838	0.109984	0.144112	0.648024	0.111816	0.156011	0.63916	0.075205	0.193631	0.599434	-0.041634	0.204187	0.563779	-0.131027	0.19653	0.495081	-0.197535	0.226355	0.600489	0.056823	0.22704	0.524313	0.064498	0.229061	0.447913	0.072351	0.211695	0.42499	0.119168	0.190132	0.401355	0.16371	0.167131	0.377292	0.207181	0.177862	0.342346	0.211679	0.104789	0.593441	0.011295	0.103698
21.172	0.072916	0.573545	0.115194	0.108191	0.60192	0.116431	0.082664	0.651079	0.116175	0.121374	0.646071	0.117586	0.136314	0.63537	0.08254	0.184208	0.591632	-0.029184	0.201822	0.557369	-0.117811	0.192801	0.495594	-0.190491	0.198708	0.601749	0.072722	0.188782	0.529317	0.095245	0.17739	0.456726	0.116852	0.159454	0.416354	0.149524	0.140411	0.376468	0.182107	0.120589	0.336594	0.214729	0.100089	0.312148	0.23332	0.087774	0.585666	0.006881	0.086673
21.208	0.050323	0.567779	0.139325	0.0854	0.595949	0.134285	0.059661	0.644745	0.13012	0.098372	0.639764	0.128992	0.114489	0.632028	0.093678	0.164573	0.596809	-0.020018	0.185119	0.563781	-0.108924	0.181681	0.501177	-0.18228	0.187967	0.586425	0.08044	0.162999	0.519836	0.109393	0.138611	0.452442	0.138898	0.11781	0.409912	0.16921	0.095035	0.368831	0.200323	0.069841	0.327177	0.232491	0.046115	0.30997	0.256663	0.071131	0.59803	0.024723	0.060136
21.24	0.013926	0.564277	0.148603	0.051272	0.589259	0.143122	0.029978	0.640232	0.140636	0.068019	0.631789	0.138219	0.088434	0.624101	0.105108	0.15188	0.589349	-0.001919	0.172117	0.563543	-0.093372	0.175829	0.503834	-0.169017	0.165648	0.574006	0.099701	0.132924	0.509904	0.126775	0.10041	0.445092	0.154541	0.076099	0.403669	0.18332	0.050982	0.362517	0.211509	0.024554	0.320882	0.239697	0.008432	0.290373	0.254295	0.055464	0.595743	0.034193	0.048111
21.272	-0.026716	0.556233	0.156143	0.014123	0.575556	0.15355	0.001153	0.628851	0.158966	0.037381	0.614924	0.154464	0.0603	0.609503	0.122466	0.132159	0.578739	0.018944	0.161797	0.560647	-0.072142	0.171613	0.509228	-0.15418	0.13725	0.554254	0.120066	0.102759	0.490082	0.146107	0.067186	0.425184	0.172568	0.041327	0.382199	0.198519	0.012476	0.341095	0.223653	-0.018645	0.299822	0.249069	-0.041361	0.273747	0.264207	0.032892	0.578867	0.046555	0.033024
21.308	-0.042475	0.548415	0.170218	-0.00026	0.564209	0.166052	-0.008517	0.618557	0.170549	0.026285	0.6016	0.165318	0.048917	0.598592	0.132693	0.119703	0.576687	0.025968	0.15104	0.562872	-0.066159	0.168635	0.511583	-0.148397	0.123868	0.542776	0.124643	0.082793	0.48436	0.155969	0.04262	0.42353	0.188675	0.015193	0.382465	0.217994	-0.013015	0.341331	0.24567	-0.042314	0.29858	0.273591	-0.05119	0.264639	0.288314	0.020538	0.576112	0.055438	0.020362
21.34	-0.051328	0.53059	0.178358	-0.013681	0.555	0.172337	-0.031936	0.606105	0.182706	0.004818	0.597175	0.173008	0.028283	0.595094	0.140783	0.102432	0.578083	0.035161	0.137982	0.561172	-0.054931	0.16221	0.510619	-0.135964	0.110384	0.547632	0.134544	0.072497	0.488449	0.167126	0.036645	0.426578	0.201128	0.012666	0.383221	0.229534	-0.010828	0.339545	0.257087	-0.038076	0.295398	0.284674	-0.04869	0.26424	0.303838	0.004173	0.577631	0.065844	0.005453
21.376	-0.066771	0.508219	0.173635	-0.031555	0.536677	0.173959	-0.055926	0.584038	0.18938	-0.017857	0.580012	0.181788	0.007357	0.579258	0.151209	0.087159	0.567186	0.050556	0.132141	0.559573	-0.035872	0.157719	0.517931	-0.120254	0.064183	0.553574	0.151317	0.038504	0.489037	0.185182	0.012582	0.423624	0.219366	-0.005344	0.377721	0.246136	-0.026567	0.333343	0.272089	-0.049852	0.288956	0.298158	-0.067086	0.262742	0.318527	-0.015781	0.575723	0.05124	-0.016828
21.408	-0.075701	0.508934	0.207734	-0.045319	0.541941	0.201814	-0.073528	0.585976	0.219773	-0.036931	0.586845	0.206263	-0.013155	0.586802	0.174426	0.06218	0.575085	0.069696	0.113105	0.558545	-0.011943	0.151809	0.526949	-0.095603	0.06349	0.5446	0.169295	0.033718	0.47921	0.197444	0.004029	0.412591	0.226725	-0.016058	0.369018	0.257186	-0.038139	0.326202	0.286666	-0.062307	0.282321	0.316726	-0.079275	0.256347	0.338795	-0.038181	0.565086	0.090893	-0.025823
21.44	-0.097552	0.497921	0.212281	-0.066013	0.529759	0.205944	-0.088045	0.572486	0.233217	-0.053816	0.573236	0.214467	-0.027968	0.573449	0.184144	0.05406	0.563256	0.083866	0.1055	0.551731	0.001261	0.14873	0.521845	-0.081578	0.041697	0.532084	0.182352	0.012277	0.466648	0.210353	-0.016035	0.399865	0.239346	-0.034448	0.355429	0.268305	-0.055284	0.312149	0.296692	-0.078049	0.268621	0.32549	-0.093589	0.239992	0.344158	-0.04841	0.558137	0.092291	-0.033638
21.476	-0.105275	0.506369	0.251941	-0.076816	0.536246	0.233356	-0.099716	0.583941	0.248411	-0.067148	0.580574	0.227086	-0.041383	0.578743	0.196442	0.041185	0.560271	0.096335	0.092306	0.560458	0.012712	0.14076	0.526691	-0.065442	0.036698	0.534623	0.196483	0.007496	0.467758	0.220993	-0.021069	0.399786	0.24601	-0.039373	0.353484	0.271933	-0.058199	0.30789	0.297941	-0.078337	0.261637	0.324747	-0.094988	0.234997	0.345492	-0.060213	0.550502	0.111295	-0.04108
21.508	-0.115062	0.492717	0.290278	-0.095085	0.518687	0.259153	-0.120944	0.566739	0.268042	-0.093401	0.560231	0.241279	-0.064234	0.559869	0.215234	0.026902	0.545727	0.128132	0.068238	0.558648	0.042292	0.11683	0.532394	-0.034364	0.011688	0.511241	0.225111	-0.018219	0.440845	0.229964	-0.049018	0.370643	0.235049	-0.064875	0.33128	0.270066	-0.080917	0.292299	0.305401	-0.097177	0.253075	0.341044	-0.110294	0.229155	0.366027	-0.076849	0.538377	0.133866	-0.053532
21.544	-0.112184	0.483411	0.297381	-0.101791	0.515426	0.267134	-0.129456	0.559032	0.287614	-0.107799	0.55955	0.255171	-0.078319	0.55822	0.228889	0.014374	0.54438	0.141272	0.063899	0.549279	0.057253	0.112436	0.532238	-0.025715	-0.007474	0.51319	0.238117	-0.032798	0.440835	0.236696	-0.057254	0.368225	0.234899	-0.06934	0.330186	0.271957	-0.08237	0.292262	0.30896	-0.096136	0.254638	0.345668	-0.11115	0.226856	0.364286	-0.08907	0.547207	0.142616	-0.068959
21.576	-0.137143	0.487694	0.292874	-0.131927	0.523179	0.265292	-0.136649	0.565339	0.300769	-0.130592	0.569055	0.26237	-0.100038	0.566936	0.23699	-0.002517	0.548447	0.153033	0.049504	0.558781	0.070409	0.099728	0.538247	-0.011409	-0.027422	0.523663	0.25075	-0.051478	0.450945	0.255148	-0.07475	0.377553	0.259346	-0.083263	0.330554	0.287276	-0.092209	0.284333	0.315806	-0.101916	0.238067	0.344936	-0.111571	0.207839	0.36398	-0.105477	0.544201	0.14884	-0.085343
21.608	-0.149101	0.498114	0.314478	-0.145702	0.533006	0.285887	-0.145039	0.575892	0.321037	-0.143195	0.578908	0.282147	-0.113117	0.575177	0.256699	-0.018411	0.553329	0.172238	0.0338	0.556994	0.090257	0.087634	0.531561	0.013972	-0.047517	0.529436	0.268941	-0.061548	0.454134	0.269063	-0.076064	0.37862	0.269191	-0.08782	0.327144	0.284389	-0.100696	0.276088	0.299376	-0.114527	0.225312	0.314099	-0.111882	0.214057	0.348919	-0.121312	0.557105	0.165548	-0.108744
21.644	-0.152629	0.492499	0.313432	-0.155723	0.531065	0.290017	-0.152372	0.568681	0.330563	-0.156741	0.576979	0.292658	-0.126174	0.575494	0.267723	-0.028721	0.559106	0.185208	0.025831	0.559382	0.105676	0.076158	0.520142	0.035354	-0.060375	0.540663	0.2821	-0.078745	0.466541	0.287653	-0.098082	0.392394	0.293459	-0.109318	0.342328	0.313284	-0.121444	0.292364	0.332456	-0.135748	0.242765	0.349241	-0.126393	0.23924	0.384346	-0.130314	0.5427	0.17389	-0.121394
21.676	-0.161959	0.501704	0.335009	-0.158533	0.538255	0.308593	-0.160269	0.57898	0.346113	-0.157135	0.584245	0.307547	-0.127078	0.578333	0.282371	-0.031246	0.548104	0.200923	0.01505	0.558362	0.116422	0.067158	0.52707	0.04201	-0.053462	0.537515	0.301135	-0.072415	0.463536	0.305078	-0.096406	0.391158	0.307572	-0.118334	0.349849	0.333546	-0.140795	0.308224	0.359338	-0.162447	0.266272	0.382538	-0.128704	0.252012	0.381561	-0.134268	0.53685	0.199302	-0.141492
21.712	-0.17421	0.505203	0.347378	-0.170688	0.542277	0.321702	-0.163662	0.581254	0.36021	-0.164991	0.587615	0.321705	-0.135735	0.580144	0.295932	-0.04322	0.542491	0.212936	0.002986	0.553937	0.127674	0.060402	0.525284	0.054253	-0.064284	0.532393	0.313972	-0.059778	0.456796	0.301527	-0.055081	0.381089	0.288182	-0.082429	0.340843	0.313425	-0.112261	0.301322	0.336857	-0.142535	0.261986	0.360052	-0.125494	0.229466	0.360554	-0.146367	0.531538	0.213166	-0.149683
21.744	-0.177845	0.508362	0.363525	-0.173176	0.544329	0.336578	-0.165312	0.584274	0.374161	-0.166208	0.589174	0.335434	-0.139693	0.581767	0.307248	-0.055756	0.542462	0.218546	-0.004627	0.554111	0.13629	0.053412	0.524892	0.064197	-0.050791	0.519457	0.3203	-0.056865	0.445399	0.301121	-0.06175	0.370483	0.282016	-0.086807	0.325877	0.303293	-0.111838	0.282596	0.326555	-0.136492	0.239228	0.35111	-0.116388	0.209732	0.360257	-0.155953	0.54217	0.247829	-0.17548
21.776	-0.182013	0.511961	0.380384	-0.179662	0.546389	0.351218	-0.167249	0.5882	0.38557	-0.172271	0.59122	0.346966	-0.145607	0.582595	0.3195	-0.062386	0.541473	0.232635	-0.016775	0.555826	0.148541	0.043461	0.528825	0.079972	-0.059923	0.522848	0.335213	-0.065127	0.450284	0.310153	-0.06975	0.377057	0.285029	-0.082425	0.323406	0.292381	-0.095494	0.270764	0.300714	-0.108929	0.217952	0.309319	-0.092334	0.194648	0.332586	-0.16308	0.544921	0.259231	-0.182581
21.808	-0.182405	0.518153	0.392814	-0.175632	0.550892	0.362399	-0.166636	0.594371	0.39571	-0.166543	0.595344	0.356668	-0.142992	0.583852	0.327184	-0.069425	0.534251	0.234921	-0.022875	0.548626	0.150798	0.038343	0.525185	0.079925	-0.056732	0.519848	0.337249	-0.067299	0.44696	0.31524	-0.077077	0.373331	0.293195	-0.089289	0.31922	0.297036	-0.10176	0.266002	0.301479	-0.114893	0.212653	0.305884	-0.096201	0.189965	0.32811	-0.165808	0.547523	0.272162	-0.185937
21.84	-0.186295	0.531249	0.407793	-0.177608	0.560925	0.374795	-0.165583	0.60649	0.404303	-0.165668	0.604374	0.365308	-0.145326	0.590154	0.334689	-0.082784	0.534152	0.23873	-0.027113	0.550638	0.161047	0.035065	0.529313	0.090853	-0.060655	0.534136	0.340272	-0.074685	0.45963	0.328842	-0.088275	0.384727	0.317201	-0.098312	0.330533	0.315178	-0.106721	0.276388	0.315225	-0.114921	0.222044	0.316399	-0.108901	0.210778	0.351077	-0.175236	0.553955	0.282151	-0.192304
21.876	-0.202107	0.543218	0.42276	-0.170747	0.562683	0.39666	-0.169446	0.613487	0.418155	-0.147602	0.600923	0.388395	-0.135078	0.587495	0.353254	-0.097066	0.53036	0.244029	-0.041416	0.549403	0.166094	0.022148	0.527758	0.096236	-0.062848	0.52607	0.341984	-0.070297	0.450414	0.333062	-0.077587	0.374413	0.32274	-0.082297	0.319838	0.314863	-0.087942	0.266096	0.305235	-0.094869	0.212332	0.295342	-0.107928	0.202018	0.328086	-0.185509	0.535542	0.29996	-0.201216
21.908	-0.201089	0.5396	0.425276	-0.162575	0.558952	0.41165	-0.171945	0.611712	0.425102	-0.139346	0.598094	0.408585	-0.130323	0.586954	0.371659	-0.103571	0.538228	0.254862	-0.046796	0.553914	0.176637	0.013241	0.528557	0.104327	-0.066284	0.534342	0.351981	-0.073962	0.458989	0.340112	-0.078902	0.383102	0.327448	-0.081569	0.328481	0.318012	-0.084553	0.274597	0.308235	-0.088606	0.2205	0.298562	-0.116612	0.201486	0.313363	-0.190111	0.538722	0.31262	-0.200979
21.94	-0.20173	0.54181	0.452613	-0.163842	0.557202	0.433274	-0.171835	0.611725	0.435756	-0.140275	0.594418	0.420676	-0.131964	0.586015	0.382687	-0.106726	0.546988	0.261389	-0.050365	0.559178	0.1825	0.002878	0.530561	0.106426	-0.06292	0.536172	0.354589	-0.068679	0.463027	0.332138	-0.073398	0.38945	0.309535	-0.078789	0.334347	0.307564	-0.084634	0.279894	0.306588	-0.091533	0.225267	0.306067	-0.122735	0.211521	0.320439	-0.189028	0.54654	0.324688	-0.19834
21.976	-0.200821	0.541145	0.457766	-0.162946	0.558248	0.440015	-0.170945	0.611988	0.448071	-0.139445	0.596081	0.431343	-0.132931	0.588217	0.392916	-0.113757	0.547549	0.270793	-0.059598	0.558466	0.190499	-0.005944	0.535001	0.113179	-0.065369	0.526288	0.359927	-0.075073	0.453956	0.335966	-0.081329	0.380767	0.311795	-0.084129	0.325357	0.310568	-0.086874	0.270673	0.30966	-0.09033	0.215806	0.308768	-0.126342	0.211759	0.315401	-0.192163	0.546437	0.339494	-0.201781
22.008	-0.190741	0.534777	0.464636	-0.155479	0.555607	0.44545	-0.168963	0.608474	0.452839	-0.13645	0.595841	0.435309	-0.131293	0.58622	0.397006	-0.116821	0.54171	0.275766	-0.069532	0.558088	0.192499	-0.014451	0.535183	0.117044	-0.065658	0.529048	0.364352	-0.074317	0.456815	0.339895	-0.081217	0.384031	0.315464	-0.083816	0.328718	0.314952	-0.088239	0.274136	0.315	-0.094087	0.219462	0.315243	-0.129569	0.209406	0.316842	-0.193171	0.546649	0.346162	-0.204773
22.044	-0.189923	0.535434	0.475085	-0.155065	0.555925	0.454915	-0.165885	0.60881	0.466423	-0.135131	0.595949	0.446218	-0.131396	0.587466	0.407701	-0.121707	0.546987	0.285001	-0.069296	0.556184	0.204637	-0.025723	0.534011	0.123081	-0.071402	0.536032	0.374202	-0.07785	0.46316	0.350809	-0.083153	0.389861	0.327713	-0.084488	0.334922	0.32174	-0.086667	0.280468	0.316342	-0.090045	0.225869	0.311334	-0.124148	0.212354	0.315373	-0.199518	0.545745	0.354387	-0.206374
22.076	-0.18939	0.538444	0.475431	-0.153381	0.558606	0.45707	-0.163517	0.611511	0.469783	-0.132379	0.598449	0.450404	-0.130238	0.588829	0.412215	-0.125667	0.546246	0.290573	-0.074648	0.555722	0.209243	-0.032521	0.525407	0.12968	-0.075702	0.542958	0.38103	-0.079196	0.470115	0.357605	-0.082081	0.39697	0.334044	-0.081692	0.342345	0.32739	-0.083022	0.287944	0.321258	-0.086667	0.233505	0.315517	-0.119328	0.216215	0.315804	-0.204044	0.546583	0.360242	-0.208227
22.108	-0.186797	0.542808	0.486036	-0.150467	0.559537	0.465133	-0.158818	0.613516	0.472343	-0.128472	0.597254	0.454177	-0.127102	0.587632	0.41607	-0.126092	0.543942	0.295009	-0.076852	0.556557	0.213564	-0.03849	0.53092	0.131315	-0.074133	0.530471	0.383642	-0.083198	0.458645	0.358061	-0.08847	0.38628	0.331792	-0.087779	0.331679	0.322374	-0.085807	0.27777	0.312456	-0.084261	0.223676	0.302522	-0.117665	0.209568	0.308908	-0.201747	0.548995	0.367154	-0.208962
22.144	-0.176777	0.538409	0.49331	-0.140717	0.555667	0.472299	-0.152122	0.609445	0.474691	-0.120195	0.593732	0.458774	-0.121351	0.583026	0.42072	-0.128225	0.535707	0.300611	-0.090012	0.548065	0.213199	-0.048879	0.526654	0.130859	-0.068632	0.518526	0.383167	-0.077247	0.448181	0.35348	-0.084286	0.377378	0.323288	-0.082218	0.322592	0.315708	-0.081972	0.268252	0.308821	-0.083151	0.213737	0.302346	-0.11807	0.208654	0.313003	-0.194634	0.550357	0.378724	-0.207222
22.176	-0.190331	0.531931	0.483708	-0.152451	0.550274	0.467159	-0.164243	0.60385	0.47023	-0.130684	0.588996	0.456827	-0.130214	0.581582	0.417638	-0.131773	0.543451	0.293062	-0.092441	0.555816	0.205121	-0.049771	0.527575	0.123457	-0.071948	0.512508	0.37177	-0.088015	0.443205	0.342364	-0.101879	0.373107	0.311738	-0.096956	0.317543	0.309589	-0.092554	0.262956	0.309048	-0.089919	0.20793	0.310108	-0.126068	0.20553	0.317107	-0.195539	0.553438	0.373535	-0.209356
22.212	-0.177826	0.535582	0.475141	-0.134923	0.546772	0.466392	-0.137099	0.601316	0.472767	-0.105202	0.580683	0.463701	-0.109561	0.573943	0.424954	-0.130192	0.537716	0.30194	-0.091619	0.556271	0.215257	-0.055987	0.532651	0.130009	-0.076125	0.499674	0.381771	-0.097674	0.43071	0.354518	-0.117618	0.360775	0.325804	-0.111099	0.305162	0.320672	-0.103348	0.251052	0.316534	-0.095827	0.196428	0.313358	-0.123626	0.189102	0.336369	-0.195023	0.552248	0.382004	-0.21278
22.244	-0.174923	0.528631	0.471013	-0.132852	0.540823	0.459902	-0.133175	0.594135	0.474756	-0.102766	0.575074	0.459628	-0.108323	0.570659	0.420854	-0.130685	0.544049	0.296238	-0.093228	0.560302	0.208882	-0.057074	0.534386	0.125134	-0.070519	0.514595	0.375514	-0.086545	0.442109	0.355764	-0.101866	0.368834	0.33572	-0.096783	0.312939	0.334384	-0.093765	0.258242	0.334087	-0.093048	0.202996	0.334909	-0.119591	0.176878	0.335802	-0.194563	0.553421	0.378042	-0.210317
22.276	-0.158165	0.524818	0.491009	-0.122622	0.539094	0.467039	-0.1274	0.593749	0.472659	-0.09926	0.575536	0.452762	-0.106451	0.569547	0.414209	-0.133427	0.538425	0.291117	-0.100243	0.551594	0.200865	-0.062301	0.527364	0.11608	-0.068235	0.518713	0.368444	-0.08785	0.446173	0.353062	-0.106634	0.373053	0.337414	-0.098514	0.318081	0.333472	-0.090522	0.263985	0.329831	-0.083	0.209473	0.326651	-0.113799	0.191884	0.337005	-0.194463	0.549543	0.374423	-0.2087
22.308	-0.166265	0.530781	0.465349	-0.123972	0.543244	0.455481	-0.125291	0.596397	0.47034	-0.094343	0.577475	0.456041	-0.103045	0.572314	0.417798	-0.137677	0.542109	0.296451	-0.103333	0.55681	0.206946	-0.071156	0.532629	0.119792	-0.075044	0.514025	0.374039	-0.099674	0.444336	0.352985	-0.123493	0.373886	0.331382	-0.1159	0.318698	0.332209	-0.108054	0.264503	0.333884	-0.100176	0.210005	0.33576	-0.111995	0.176178	0.344837	-0.199267	0.551893	0.380031	-0.215418
22.34	-0.163234	0.533443	0.464603	-0.122614	0.54745	0.450702	-0.123353	0.599942	0.468243	-0.093873	0.582573	0.449651	-0.104199	0.575513	0.412172	-0.14365	0.540251	0.294184	-0.114127	0.552586	0.203167	-0.077302	0.530375	0.11832	-0.077554	0.51871	0.370594	-0.099512	0.447306	0.352636	-0.120253	0.374929	0.333932	-0.111925	0.319389	0.335923	-0.104407	0.265191	0.339116	-0.097752	0.210445	0.342851	-0.112489	0.177056	0.349741	-0.201982	0.555407	0.379027	-0.214509
22.376	-0.169075	0.526433	0.465153	-0.129758	0.54234	0.449663	-0.135586	0.596161	0.459931	-0.104211	0.579413	0.443986	-0.112926	0.575433	0.40568	-0.144735	0.548507	0.283138	-0.114327	0.559569	0.192273	-0.080386	0.530419	0.108608	-0.076516	0.514386	0.352765	-0.103943	0.443881	0.339071	-0.1293	0.372497	0.323431	-0.118423	0.318603	0.3312	-0.108043	0.265496	0.340151	-0.098536	0.212141	0.35026	-0.123372	0.188023	0.363211	-0.199494	0.551927	0.371881	-0.212719
22.408	-0.160722	0.52268	0.468581	-0.124466	0.541595	0.449481	-0.133736	0.594842	0.4604	-0.102821	0.580571	0.441447	-0.113405	0.573406	0.404001	-0.15228	0.537465	0.285861	-0.125803	0.54694	0.193249	-0.091465	0.523631	0.107082	-0.083191	0.507471	0.357199	-0.111024	0.439276	0.33492	-0.137899	0.370146	0.311918	-0.123037	0.317099	0.319969	-0.108455	0.265024	0.329416	-0.094805	0.212602	0.340019	-0.122543	0.195618	0.357487	-0.203549	0.553402	0.374641	-0.217733
22.444	-0.16415	0.537101	0.481637	-0.128634	0.545402	0.454981	-0.129145	0.600342	0.453768	-0.103209	0.577607	0.435632	-0.114618	0.57201	0.398171	-0.155984	0.541402	0.279604	-0.133597	0.552236	0.186069	-0.098163	0.523574	0.102325	-0.085678	0.504802	0.345807	-0.111925	0.437345	0.320307	-0.138288	0.369428	0.294564	-0.122797	0.317518	0.304034	-0.107386	0.266102	0.315153	-0.092654	0.214633	0.327903	-0.115688	0.201431	0.353502	-0.200749	0.559435	0.371857	-0.2188
22.476	-0.186886	0.549627	0.465702	-0.143103	0.551656	0.454672	-0.136003	0.605852	0.449748	-0.1081	0.57896	0.445081	-0.120081	0.573586	0.40797	-0.162246	0.543243	0.290144	-0.139752	0.554008	0.196732	-0.108686	0.525953	0.111058	-0.090855	0.509028	0.356265	-0.108528	0.438619	0.331625	-0.12576	0.367372	0.306546	-0.114085	0.312968	0.30794	-0.103633	0.259302	0.312459	-0.095615	0.205115	0.320486	-0.118231	0.198449	0.349181	-0.208522	0.557396	0.383066	-0.22076
22.508	-0.184821	0.552876	0.457496	-0.141407	0.555992	0.445299	-0.134361	0.610579	0.445493	-0.106734	0.584304	0.43715	-0.119706	0.577605	0.400404	-0.164932	0.543519	0.284247	-0.145597	0.549668	0.18991	-0.113585	0.51873	0.106034	-0.090552	0.511589	0.348526	-0.113875	0.441733	0.325787	-0.13669	0.370747	0.302928	-0.12248	0.316585	0.304143	-0.108416	0.263736	0.3097	-0.096273	0.210316	0.320032	-0.115796	0.202474	0.350733	-0.208162	0.559131	0.376942	-0.221904
22.544	-0.178966	0.547125	0.45896	-0.136675	0.552911	0.444206	-0.133959	0.607691	0.441783	-0.104861	0.583206	0.433158	-0.120398	0.576886	0.397575	-0.173127	0.543735	0.285476	-0.157993	0.548693	0.190094	-0.125569	0.517886	0.105795	-0.094486	0.513702	0.345951	-0.114002	0.442899	0.32329	-0.132892	0.371297	0.300531	-0.118425	0.317821	0.303778	-0.105726	0.264853	0.310584	-0.095624	0.211448	0.321242	-0.117934	0.208195	0.350727	-0.210663	0.559036	0.381506	-0.227
22.576	-0.184932	0.547547	0.462524	-0.145357	0.556058	0.442534	-0.148591	0.610345	0.436106	-0.118373	0.588	0.425607	-0.131666	0.57923	0.389378	-0.17786	0.537812	0.2759	-0.161766	0.545411	0.180592	-0.129351	0.51625	0.095107	-0.101868	0.507015	0.339506	-0.107358	0.435631	0.311409	-0.112477	0.363513	0.283164	-0.102769	0.309234	0.291222	-0.095726	0.25582	0.30207	-0.092272	0.201968	0.315188	-0.11372	0.193556	0.344342	-0.217713	0.557852	0.36943	-0.233783
22.612	-0.188367	0.551523	0.468386	-0.150322	0.554563	0.444267	-0.147234	0.608814	0.436738	-0.12135	0.58268	0.423948	-0.134975	0.576983	0.387488	-0.181943	0.547695	0.271676	-0.164218	0.553041	0.176645	-0.137962	0.518486	0.091435	-0.10724	0.51198	0.335182	-0.110812	0.441878	0.304425	-0.112686	0.371415	0.273004	-0.101331	0.318445	0.284697	-0.091437	0.266023	0.297431	-0.082263	0.213315	0.310605	-0.107629	0.208029	0.33681	-0.22067	0.567416	0.366161	-0.238282
22.644	-0.200722	0.542105	0.45648	-0.15795	0.545182	0.442264	-0.151817	0.599769	0.438548	-0.12399	0.573559	0.430994	-0.138681	0.567155	0.3952	-0.188459	0.535443	0.281895	-0.174833	0.54629	0.186684	-0.145703	0.518542	0.100121	-0.112922	0.49897	0.344295	-0.107823	0.432369	0.306345	-0.101952	0.365493	0.267631	-0.096788	0.312694	0.283517	-0.09307	0.260785	0.301056	-0.091405	0.208545	0.319462	-0.114174	0.204152	0.3483	-0.224463	0.557048	0.377243	-0.246497
22.676	-0.20814	0.545047	0.452495	-0.166027	0.550889	0.43725	-0.162635	0.605637	0.436799	-0.134002	0.581142	0.426659	-0.147471	0.574105	0.390193	-0.195027	0.537125	0.275866	-0.180132	0.544478	0.180457	-0.15321	0.515162	0.093261	-0.122643	0.492214	0.336499	-0.112193	0.426612	0.297791	-0.099391	0.361131	0.258615	-0.09502	0.31135	0.281	-0.091194	0.261708	0.303674	-0.087882	0.212118	0.326319	-0.113216	0.201436	0.350668	-0.229418	0.557603	0.371479	-0.252178
22.708	-0.207282	0.54487	0.461113	-0.16878	0.549167	0.437897	-0.164111	0.603844	0.435396	-0.138683	0.578361	0.420449	-0.153264	0.571627	0.384299	-0.20431	0.537452	0.270626	-0.193042	0.545712	0.174435	-0.160159	0.521166	0.087057	-0.129245	0.494568	0.329751	-0.11355	0.429956	0.29184	-0.0959	0.365428	0.253566	-0.094265	0.316429	0.27802	-0.093091	0.267595	0.302747	-0.092316	0.218793	0.32748	-0.120228	0.212452	0.350545	-0.235396	0.559844	0.366858	-0.256306
22.776	-0.201297	0.53127	0.440911	-0.165759	0.547984	0.418592	-0.166909	0.60116	0.434583	-0.140467	0.585693	0.410575	-0.156652	0.575508	0.376103	-0.211458	0.532968	0.2683	-0.2032	0.537439	0.171857	-0.168512	0.521427	0.083851	-0.132553	0.497578	0.327681	-0.114476	0.430217	0.296035	-0.094191	0.362904	0.264082	-0.09372	0.311664	0.283956	-0.093961	0.260894	0.304671	-0.094391	0.210088	0.32587	-0.125867	0.211196	0.345037	-0.242532	0.556529	0.364134	-0.259858
22.808	-0.204143	0.524851	0.444864	-0.165159	0.538026	0.426291	-0.16697	0.592431	0.435487	-0.137812	0.573553	0.417876	-0.154364	0.567388	0.382609	-0.211521	0.535894	0.271835	-0.202865	0.548627	0.176152	-0.172333	0.526405	0.087851	-0.135157	0.492505	0.329928	-0.114087	0.425776	0.298868	-0.090527	0.359433	0.267554	-0.092713	0.308827	0.28794	-0.094879	0.258247	0.308686	-0.09752	0.207761	0.329279	-0.12346	0.212804	0.354825	-0.242748	0.554357	0.368635	-0.257221
22.872	-0.203872	0.52788	0.440453	-0.163899	0.540178	0.423428	-0.164496	0.594653	0.433071	-0.1352	0.575188	0.416406	-0.153271	0.567656	0.382288	-0.2138	0.532816	0.275062	-0.211697	0.545201	0.178849	-0.179969	0.528279	0.089145	-0.13403	0.489666	0.329542	-0.114252	0.422332	0.298687	-0.092316	0.35509	0.267302	-0.093604	0.304208	0.288543	-0.09539	0.25404	0.310754	-0.097435	0.203779	0.333379	-0.12971	0.206754	0.350915	-0.237207	0.555397	0.373416	-0.249994
22.904	-0.203722	0.525025	0.442475	-0.165568	0.539407	0.423031	-0.168623	0.593948	0.432308	-0.139319	0.576089	0.413923	-0.157189	0.567592	0.379743	-0.217041	0.531814	0.271601	-0.212013	0.538892	0.174995	-0.179112	0.524596	0.085663	-0.138024	0.491622	0.324676	-0.114917	0.4238	0.297618	-0.090853	0.355743	0.270772	-0.090943	0.304638	0.290696	-0.092704	0.253864	0.311169	-0.09592	0.203023	0.331781	-0.127115	0.201575	0.351473	-0.242332	0.554682	0.370328	-0.250668
22.94	-0.198061	0.523392	0.438123	-0.160483	0.539301	0.418798	-0.165333	0.593563	0.429	-0.135481	0.576877	0.410392	-0.153872	0.568601	0.376696	-0.213148	0.531101	0.270048	-0.21287	0.534628	0.173338	-0.178849	0.523351	0.084219	-0.124627	0.505657	0.319245	-0.109025	0.434044	0.296455	-0.092001	0.362181	0.273663	-0.09171	0.309281	0.289868	-0.092291	0.257282	0.307432	-0.09375	0.205063	0.325694	-0.123029	0.198437	0.347265	-0.237333	0.546546	0.369893	-0.24596
22.972	-0.193962	0.512666	0.442417	-0.160613	0.537167	0.424417	-0.178613	0.58826	0.434216	-0.145024	0.579146	0.416725	-0.161977	0.570827	0.382044	-0.21842	0.529396	0.273614	-0.215208	0.532763	0.176724	-0.182604	0.524888	0.086295	-0.134346	0.49482	0.325082	-0.109518	0.427252	0.298336	-0.083634	0.359246	0.271686	-0.086751	0.307579	0.290035	-0.091034	0.256478	0.309302	-0.096282	0.205435	0.328876	-0.123686	0.214987	0.351663	-0.244863	0.543561	0.373337	-0.246103
23.004	-0.203345	0.517295	0.436675	-0.164436	0.535716	0.422959	-0.173706	0.589435	0.432814	-0.140593	0.574868	0.41843	-0.1575	0.567747	0.383662	-0.211664	0.534524	0.27244	-0.210953	0.546069	0.176156	-0.179856	0.529162	0.086607	-0.122551	0.507895	0.320178	-0.105916	0.436256	0.298825	-0.08844	0.364344	0.277084	-0.089958	0.311128	0.29067	-0.09189	0.258499	0.305814	-0.094496	0.20592	0.321962	-0.12009	0.215105	0.346879	-0.236766	0.540861	0.372898	-0.241253
23.04	-0.207055	0.516701	0.434325	-0.16699	0.532511	0.420507	-0.172944	0.586324	0.430281	-0.14087	0.569549	0.415587	-0.158934	0.564368	0.380519	-0.219084	0.534177	0.269768	-0.213944	0.546512	0.173786	-0.179136	0.530879	0.085629	-0.131596	0.505975	0.318487	-0.110266	0.436241	0.293918	-0.087059	0.366346	0.269817	-0.089613	0.31388	0.287457	-0.093956	0.262314	0.305753	-0.099488	0.210555	0.324237	-0.125449	0.211897	0.350479	-0.247298	0.536715	0.36915	-0.245041
23.072	-0.205868	0.519599	0.436761	-0.166924	0.535393	0.420254	-0.171755	0.589254	0.431385	-0.141019	0.572549	0.414236	-0.15937	0.567538	0.379649	-0.218272	0.539178	0.268676	-0.217595	0.54629	0.172233	-0.182814	0.532331	0.084086	-0.127671	0.513963	0.311628	-0.106288	0.442951	0.291164	-0.08277	0.371951	0.271736	-0.085231	0.319689	0.289265	-0.091258	0.268231	0.307299	-0.099398	0.216715	0.325826	-0.122103	0.206937	0.353463	-0.241057	0.539241	0.370067	-0.240117
23.108	-0.200649	0.518676	0.434871	-0.161526	0.535733	0.420139	-0.167883	0.589183	0.43258	-0.136257	0.573603	0.415968	-0.154213	0.567633	0.381217	-0.211713	0.536525	0.269654	-0.209229	0.54178	0.172695	-0.177617	0.528255	0.082169	-0.122006	0.521642	0.317046	-0.104265	0.448745	0.299738	-0.084269	0.37584	0.285494	-0.086621	0.322232	0.299923	-0.091348	0.26931	0.313442	-0.097224	0.216144	0.326671	-0.114212	0.190738	0.347537	-0.240095	0.535559	0.369659	-0.239243
23.14	-0.187067	0.521175	0.439159	-0.155762	0.541445	0.413697	-0.16333	0.594481	0.427711	-0.136655	0.581585	0.402434	-0.156055	0.570335	0.369874	-0.217862	0.523745	0.26702	-0.219108	0.521407	0.170258	-0.182532	0.516893	0.081549	-0.125916	0.516745	0.31169	-0.103646	0.444913	0.295061	-0.080245	0.373011	0.279454	-0.086298	0.321417	0.299209	-0.094526	0.270749	0.318844	-0.103945	0.219821	0.338395	-0.120765	0.1912	0.354928	-0.241667	0.537368	0.367185	-0.241567
23.172	-0.170261	0.509248	0.439902	-0.149639	0.541983	0.416546	-0.176771	0.586791	0.434247	-0.147523	0.58711	0.40854	-0.163652	0.576422	0.37409	-0.214905	0.530875	0.265052	-0.213618	0.523642	0.168443	-0.179564	0.521496	0.078459	-0.124017	0.520369	0.312197	-0.104179	0.447557	0.297215	-0.082713	0.374572	0.283467	-0.085991	0.321073	0.297959	-0.09091	0.268653	0.31353	-0.096909	0.215981	0.329718	-0.115461	0.193172	0.352355	-0.240621	0.543265	0.364972	-0.241126
23.208	-0.167411	0.509702	0.43703	-0.145088	0.541161	0.413565	-0.167766	0.587592	0.433416	-0.13964	0.586157	0.406531	-0.157685	0.575251	0.373145	-0.215324	0.530007	0.267506	-0.216197	0.523437	0.170995	-0.180965	0.521183	0.081714	-0.123885	0.519369	0.312792	-0.101946	0.447336	0.297618	-0.079012	0.375417	0.283084	-0.082867	0.322984	0.298436	-0.088147	0.270353	0.312314	-0.093967	0.217821	0.325334	-0.116576	0.199385	0.347443	-0.239152	0.543302	0.367795	-0.241798
23.24	-0.173117	0.510826	0.436265	-0.145125	0.540505	0.416754	-0.166602	0.588496	0.433693	-0.134941	0.584827	0.411371	-0.153012	0.574004	0.378172	-0.210232	0.528924	0.273176	-0.213025	0.531452	0.176098	-0.179946	0.524716	0.085349	-0.118289	0.517376	0.321049	-0.097349	0.445375	0.305347	-0.076474	0.372975	0.289105	-0.081691	0.319383	0.301636	-0.088617	0.266612	0.314816	-0.096548	0.213668	0.328458	-0.115572	0.192087	0.351795	-0.235653	0.543684	0.372898	-0.238696
23.276	-0.171793	0.509469	0.43491	-0.143556	0.540482	0.418172	-0.168631	0.587305	0.433599	-0.135031	0.585319	0.414057	-0.153177	0.574955	0.380638	-0.210668	0.530319	0.274809	-0.212227	0.527434	0.177837	-0.179621	0.522905	0.086927	-0.118574	0.519902	0.320108	-0.102078	0.446253	0.305705	-0.084277	0.372415	0.291946	-0.088276	0.319071	0.307287	-0.093958	0.266712	0.322802	-0.101371	0.214078	0.337973	-0.12351	0.188971	0.353969	-0.235277	0.541485	0.375348	-0.238245
23.308	-0.170648	0.510827	0.44102	-0.141602	0.539807	0.422143	-0.164964	0.588381	0.434856	-0.131683	0.584144	0.415117	-0.149015	0.57407	0.381141	-0.20464	0.53179	0.273201	-0.205178	0.540574	0.176418	-0.178375	0.528895	0.084105	-0.114745	0.5167	0.323576	-0.098475	0.443121	0.309391	-0.08233	0.369007	0.29461	-0.086403	0.314024	0.303285	-0.092817	0.260337	0.312484	-0.100523	0.20627	0.322194	-0.124161	0.180659	0.335395	-0.233765	0.545183	0.371746	-0.237253
23.34	-0.170741	0.508711	0.44547	-0.142595	0.536841	0.423954	-0.165938	0.585428	0.434222	-0.133131	0.580053	0.413979	-0.151061	0.572991	0.37961	-0.208905	0.538614	0.270146	-0.207672	0.544229	0.173588	-0.178558	0.529306	0.083336	-0.119242	0.51639	0.316265	-0.104649	0.441719	0.305273	-0.087515	0.366862	0.296249	-0.088376	0.312106	0.307491	-0.091583	0.258546	0.319186	-0.096481	0.204523	0.331018	-0.117373	0.17586	0.342482	-0.233393	0.546042	0.370949	-0.238017
23.376	-0.169572	0.510046	0.453669	-0.14905	0.539183	0.425847	-0.166418	0.587276	0.445611	-0.14204	0.582622	0.41552	-0.156667	0.575228	0.37933	-0.204693	0.539213	0.264	-0.203792	0.545185	0.167012	-0.176197	0.527519	0.075943	-0.116091	0.510846	0.309304	-0.104959	0.436004	0.296517	-0.091076	0.360889	0.285343	-0.092731	0.306654	0.296941	-0.093736	0.25342	0.310182	-0.097407	0.199773	0.322658	-0.126993	0.184449	0.338747	-0.228647	0.550574	0.364163	-0.237242
23.408	-0.177162	0.51172	0.463716	-0.155763	0.534972	0.431303	-0.159391	0.586257	0.450528	-0.141907	0.575919	0.417191	-0.156246	0.571138	0.380308	-0.204624	0.543055	0.262665	-0.200806	0.552816	0.16606	-0.174535	0.529553	0.076102	-0.119411	0.505395	0.309094	-0.103848	0.431651	0.294602	-0.085984	0.357748	0.28117	-0.088302	0.305102	0.298231	-0.091463	0.253063	0.315247	-0.095423	0.200875	0.331927	-0.12598	0.18216	0.340589	-0.229089	0.550138	0.362657	-0.235929
23.44	-0.183246	0.513212	0.474846	-0.163166	0.530817	0.438209	-0.155158	0.58279	0.454117	-0.144753	0.568192	0.419421	-0.157469	0.563476	0.381778	-0.20076	0.536464	0.261577	-0.193958	0.549816	0.165459	-0.172203	0.527407	0.073775	-0.118445	0.500006	0.311016	-0.099325	0.429303	0.288667	-0.078435	0.358593	0.267023	-0.083715	0.307809	0.287538	-0.090948	0.257506	0.308171	-0.100231	0.207176	0.328368	-0.131137	0.187435	0.332979	-0.232573	0.539497	0.360203	-0.2353
23.476	-0.190248	0.528613	0.484422	-0.167868	0.538887	0.446429	-0.155175	0.591692	0.455114	-0.145475	0.571383	0.42322	-0.157392	0.566251	0.385495	-0.197505	0.537035	0.265075	-0.192828	0.544739	0.168258	-0.174108	0.525421	0.075412	-0.113083	0.501489	0.314341	-0.099326	0.428662	0.294646	-0.083277	0.355775	0.275584	-0.088901	0.304857	0.295234	-0.094604	0.254056	0.314886	-0.100338	0.20331	0.334265	-0.131766	0.185485	0.327838	-0.224645	0.545893	0.36412	-0.231346
23.508	-0.201625	0.533389	0.482591	-0.175947	0.543268	0.446667	-0.163436	0.596026	0.456483	-0.151279	0.575666	0.425454	-0.16092	0.569326	0.387223	-0.191675	0.536212	0.264909	-0.188745	0.540018	0.167683	-0.170814	0.523292	0.074023	-0.103619	0.513337	0.313715	-0.100626	0.437837	0.300353	-0.095469	0.361847	0.287627	-0.095832	0.307108	0.297446	-0.095172	0.253475	0.308984	-0.094168	0.199525	0.321565	-0.127724	0.184428	0.324545	-0.219009	0.545846	0.364042	-0.227373
23.544	-0.212265	0.545791	0.482889	-0.182375	0.549384	0.449093	-0.171707	0.603477	0.449578	-0.155463	0.577858	0.425036	-0.163344	0.568091	0.38723	-0.188237	0.524599	0.267287	-0.184048	0.534154	0.170619	-0.168991	0.520458	0.076243	-0.102419	0.50878	0.321965	-0.101073	0.434249	0.303927	-0.098436	0.359192	0.286127	-0.097367	0.305628	0.302286	-0.098543	0.253293	0.319112	-0.102709	0.200592	0.336225	-0.1312	0.176726	0.334742	-0.220754	0.542374	0.363999	-0.228047
23.576	-0.218042	0.530145	0.471179	-0.182472	0.543917	0.447102	-0.182838	0.598153	0.45796	-0.156879	0.580017	0.43528	-0.163248	0.572587	0.396933	-0.183351	0.538672	0.273644	-0.176106	0.539686	0.17647	-0.167492	0.524176	0.08108	-0.101119	0.524596	0.335614	-0.115346	0.450839	0.320581	-0.126359	0.376277	0.304214	-0.124096	0.322007	0.316906	-0.11964	0.268784	0.329426	-0.114899	0.215147	0.342112	-0.131534	0.183493	0.35184	-0.225007	0.54638	0.368437	-0.23005
23.608	-0.21844	0.524639	0.468177	-0.188511	0.54558	0.44153	-0.192899	0.597795	0.459248	-0.168816	0.585763	0.430989	-0.171555	0.57385	0.393163	-0.178041	0.52331	0.273781	-0.165243	0.534965	0.178044	-0.160654	0.520804	0.082773	-0.098384	0.517669	0.338761	-0.112612	0.443946	0.3231	-0.125495	0.369612	0.306475	-0.119063	0.314209	0.306552	-0.110875	0.260048	0.304854	-0.102125	0.205648	0.302354	-0.123715	0.179591	0.316931	-0.223882	0.538433	0.365627	-0.230724
23.644	-0.22722	0.530642	0.470203	-0.19003	0.545728	0.449394	-0.195239	0.600353	0.456102	-0.165559	0.582868	0.437831	-0.168628	0.571804	0.399801	-0.178028	0.525612	0.278849	-0.165206	0.535208	0.182532	-0.160774	0.522014	0.086205	-0.101121	0.522665	0.347797	-0.115326	0.449572	0.329916	-0.128598	0.376188	0.310818	-0.116495	0.322179	0.312206	-0.106559	0.268526	0.317974	-0.097491	0.21465	0.325571	-0.121559	0.193306	0.343672	-0.228475	0.538556	0.368538	-0.237483
23.676	-0.229133	0.521116	0.465901	-0.193528	0.540374	0.445728	-0.206195	0.593873	0.450202	-0.173797	0.579899	0.433558	-0.172667	0.572664	0.394491	-0.169414	0.53764	0.269356	-0.151619	0.545005	0.173864	-0.154355	0.522687	0.079732	-0.103996	0.521506	0.348186	-0.116021	0.448025	0.329799	-0.127867	0.373998	0.311254	-0.118613	0.31969	0.317963	-0.110733	0.26614	0.327037	-0.104849	0.212245	0.338184	-0.12442	0.189326	0.359861	-0.232494	0.541746	0.351057	-0.238012
23.712	-0.233732	0.522429	0.46165	-0.195706	0.539753	0.444412	-0.208589	0.59325	0.441628	-0.17435	0.577881	0.430973	-0.173566	0.569648	0.392162	-0.171692	0.532101	0.267898	-0.149527	0.541998	0.17356	-0.150121	0.521292	0.078871	-0.104855	0.515955	0.345619	-0.118609	0.443119	0.325956	-0.131423	0.369897	0.305414	-0.118844	0.316575	0.312865	-0.107807	0.263682	0.322167	-0.098678	0.210442	0.333282	-0.119842	0.191898	0.35735	-0.23245	0.540811	0.351229	-0.239273
23.74	-0.23794	0.524424	0.457698	-0.202805	0.546479	0.439746	-0.215702	0.598721	0.45141	-0.183457	0.587321	0.432579	-0.179328	0.576296	0.394492	-0.166072	0.526758	0.27465	-0.140982	0.535702	0.180801	-0.145791	0.521465	0.084763	-0.105515	0.510779	0.356813	-0.119016	0.440108	0.329779	-0.132574	0.368911	0.302398	-0.11823	0.315542	0.307159	-0.105001	0.262778	0.31424	-0.093089	0.209588	0.322919	-0.114358	0.193153	0.348328	-0.232252	0.539506	0.353176	-0.240912
23.772	-0.246745	0.528527	0.45979	-0.211343	0.548166	0.439636	-0.220185	0.6013	0.45168	-0.189959	0.587783	0.43102	-0.183298	0.577955	0.393009	-0.16374	0.534933	0.271808	-0.142122	0.543993	0.176797	-0.143118	0.524421	0.08102	-0.110665	0.514456	0.358633	-0.121334	0.442344	0.334837	-0.130445	0.36994	0.309687	-0.114075	0.317365	0.314354	-0.09975	0.264893	0.320962	-0.087806	0.211887	0.329436	-0.117601	0.208199	0.350935	-0.234311	0.552459	0.345645	-0.242471
23.808	-0.258715	0.535815	0.46659	-0.224472	0.552819	0.442368	-0.237714	0.606144	0.44042	-0.205913	0.590552	0.423882	-0.192511	0.579115	0.387849	-0.150553	0.529184	0.27433	-0.141874	0.529754	0.176983	-0.141116	0.517818	0.080172	-0.110259	0.509892	0.367455	-0.121039	0.438101	0.341906	-0.131766	0.365926	0.316037	-0.120413	0.311806	0.31821	-0.108471	0.258438	0.321782	-0.096475	0.204931	0.326296	-0.117876	0.202381	0.356164	-0.229686	0.550791	0.336387	-0.238174
23.84	-0.255688	0.537911	0.465128	-0.217678	0.55398	0.446633	-0.226609	0.608198	0.448968	-0.19439	0.591445	0.434589	-0.186536	0.58251	0.396556	-0.162248	0.540289	0.275769	-0.143778	0.535648	0.179754	-0.140761	0.5212	0.082962	-0.109455	0.517167	0.362006	-0.121847	0.44547	0.33816	-0.133216	0.373472	0.31302	-0.118092	0.320998	0.318878	-0.103891	0.268511	0.325143	-0.090023	0.216	0.331258	-0.11612	0.20914	0.356193	-0.23388	0.552988	0.35031	-0.23951
23.876	-0.254582	0.536853	0.462342	-0.217082	0.553013	0.442937	-0.227349	0.607086	0.443365	-0.194909	0.590484	0.429376	-0.185833	0.580773	0.391901	-0.159063	0.537841	0.272257	-0.140437	0.540243	0.17653	-0.137917	0.523908	0.080582	-0.115054	0.511448	0.362544	-0.121513	0.438887	0.337916	-0.127419	0.365942	0.312759	-0.115087	0.312273	0.315602	-0.10407	0.25883	0.320631	-0.094905	0.205089	0.327623	-0.121924	0.203613	0.352734	-0.234897	0.556431	0.339866	-0.241101
23.908	-0.252287	0.529148	0.46323	-0.216203	0.546674	0.442373	-0.229727	0.599906	0.440369	-0.196518	0.584702	0.426514	-0.188823	0.577025	0.388143	-0.163765	0.539184	0.266021	-0.133519	0.528363	0.173823	-0.133556	0.515945	0.0771	-0.109606	0.520653	0.351731	-0.117211	0.445802	0.336712	-0.123326	0.370676	0.319757	-0.113917	0.315686	0.317634	-0.102817	0.262016	0.315346	-0.091389	0.207983	0.313517	-0.110217	0.201372	0.344458	-0.237055	0.543398	0.339987	-0.240305
23.94	-0.260485	0.530564	0.454874	-0.225184	0.552224	0.43686	-0.239769	0.604444	0.44506	-0.206684	0.592515	0.428106	-0.194584	0.583949	0.391239	-0.156211	0.540368	0.274848	-0.134171	0.520315	0.182114	-0.132873	0.518861	0.084722	-0.116644	0.519866	0.368711	-0.121889	0.446009	0.348664	-0.126909	0.371425	0.327595	-0.119886	0.31669	0.32163	-0.113901	0.262266	0.31967	-0.110531	0.207342	0.322122	-0.114383	0.201596	0.358587	-0.240574	0.540242	0.335145	-0.236722
23.976	-0.260606	0.530225	0.443288	-0.225174	0.554795	0.429748	-0.243692	0.605961	0.438346	-0.208382	0.596915	0.424399	-0.199907	0.584811	0.387499	-0.171481	0.532508	0.272056	-0.134941	0.530589	0.181675	-0.130414	0.523264	0.084669	-0.119817	0.531039	0.361598	-0.121797	0.455765	0.347857	-0.122542	0.380209	0.332073	-0.119013	0.32561	0.322841	-0.113466	0.271958	0.312716	-0.107032	0.218257	0.30214	-0.090051	0.203099	0.331114	-0.248379	0.535545	0.341911	-0.23889
24.008	-0.261016	0.530534	0.440817	-0.227367	0.55665	0.425725	-0.248711	0.606911	0.433311	-0.213286	0.599458	0.418803	-0.202534	0.587384	0.382595	-0.167987	0.535538	0.269146	-0.135335	0.513543	0.180532	-0.131142	0.516941	0.083986	-0.126464	0.538028	0.363627	-0.126225	0.462924	0.348559	-0.125028	0.387775	0.332027	-0.123581	0.333901	0.319893	-0.120436	0.280754	0.306492	-0.116408	0.227676	0.292144	-0.092412	0.21143	0.314819	-0.252082	0.534496	0.330157	-0.239643
24.04	-0.260373	0.526023	0.437952	-0.230275	0.556139	0.42276	-0.256976	0.603629	0.432088	-0.221339	0.600624	0.416598	-0.207712	0.589646	0.38109	-0.163649	0.542929	0.269352	-0.137639	0.522403	0.178045	-0.132609	0.520085	0.081562	-0.127631	0.547193	0.366261	-0.12498	0.472025	0.351576	-0.122329	0.396622	0.337414	-0.120153	0.34272	0.327504	-0.119736	0.288471	0.320433	-0.120684	0.234067	0.315509	-0.112062	0.220002	0.348532	-0.248637	0.541322	0.329222	-0.239008
24.076	-0.265656	0.522506	0.438006	-0.237168	0.55221	0.419282	-0.262513	0.599965	0.430609	-0.228737	0.596497	0.411472	-0.21249	0.587975	0.376346	-0.159795	0.547961	0.265583	-0.128867	0.533038	0.174541	-0.12808	0.520246	0.078184	-0.124746	0.544387	0.36314	-0.125563	0.468903	0.350389	-0.125829	0.393414	0.336196	-0.121606	0.339337	0.328542	-0.117573	0.285077	0.322392	-0.114321	0.230719	0.317739	-0.106828	0.212621	0.348954	-0.247741	0.543289	0.321058	-0.238291
24.108	-0.276964	0.528914	0.443867	-0.243759	0.554025	0.42627	-0.26959	0.602008	0.419132	-0.232197	0.594919	0.41049	-0.213543	0.585909	0.376784	-0.155134	0.543126	0.270015	-0.136354	0.535266	0.174986	-0.132587	0.519603	0.079507	-0.136273	0.536518	0.371678	-0.130707	0.461791	0.355601	-0.124178	0.386808	0.338097	-0.119222	0.332982	0.325448	-0.115137	0.279351	0.314927	-0.112252	0.225182	0.306447	-0.112635	0.212727	0.341236	-0.251051	0.540181	0.310361	-0.239023
24.144	-0.287338	0.531982	0.44146	-0.250421	0.554894	0.428898	-0.272701	0.60204	0.411255	-0.234484	0.593937	0.411651	-0.216203	0.581552	0.37873	-0.15898	0.530068	0.274725	-0.136293	0.536819	0.180097	-0.135516	0.520578	0.083941	-0.147412	0.538484	0.377232	-0.139326	0.464398	0.359677	-0.13	0.390666	0.340449	-0.120859	0.338129	0.327856	-0.11269	0.284855	0.318125	-0.105919	0.231138	0.310975	-0.112747	0.218695	0.345098	-0.25678	0.530757	0.307332	-0.240749
24.176	-0.314791	0.545452	0.424309	-0.272886	0.556132	0.411029	-0.27773	0.610521	0.404569	-0.245192	0.589684	0.398734	-0.220929	0.58048	0.369122	-0.145459	0.536804	0.275488	-0.121821	0.542204	0.181527	-0.12912	0.525158	0.086523	-0.143868	0.529248	0.379133	-0.138939	0.454925	0.36118	-0.132839	0.380762	0.341245	-0.119568	0.328128	0.332098	-0.106718	0.27542	0.324344	-0.094722	0.222283	0.317783	-0.109365	0.20674	0.347873	-0.246245	0.532344	0.298991	-0.239593
24.208	-0.323591	0.542128	0.423737	-0.283015	0.548925	0.404893	-0.282987	0.603744	0.399452	-0.253849	0.580022	0.388869	-0.227519	0.571288	0.360592	-0.144766	0.531778	0.270066	-0.115572	0.52944	0.177732	-0.126747	0.518003	0.082645	-0.150865	0.527721	0.373083	-0.136396	0.455579	0.351469	-0.123033	0.382816	0.331509	-0.1086	0.331098	0.322097	-0.098021	0.277714	0.316912	-0.089948	0.223824	0.314632	-0.110409	0.213854	0.343901	-0.246894	0.534225	0.285682	-0.242217
24.244	-0.325527	0.543085	0.408429	-0.282465	0.556952	0.407779	-0.288521	0.608298	0.389711	-0.254519	0.591248	0.399001	-0.232431	0.581017	0.367883	-0.162944	0.534059	0.269644	-0.138638	0.524506	0.176034	-0.136549	0.516259	0.079266	-0.160607	0.53448	0.373086	-0.14557	0.462675	0.350768	-0.129529	0.391109	0.327496	-0.111519	0.340347	0.317141	-0.096612	0.288054	0.310543	-0.083698	0.235035	0.306135	-0.104779	0.213686	0.327748	-0.263543	0.5265	0.293927	-0.256888
24.276	-0.334746	0.553042	0.390144	-0.290445	0.562339	0.389893	-0.291287	0.616695	0.382172	-0.259089	0.594854	0.386341	-0.235196	0.583467	0.357026	-0.16093	0.53208	0.265052	-0.130754	0.532109	0.172506	-0.132363	0.519664	0.076167	-0.165998	0.535422	0.368655	-0.148379	0.462899	0.351446	-0.128833	0.390954	0.332477	-0.112297	0.339788	0.321148	-0.096612	0.28841	0.310445	-0.082156	0.236523	0.30074	-0.107265	0.218865	0.321193	-0.263065	0.528184	0.282485	-0.255315
24.312	-0.338065	0.555377	0.385203	-0.294016	0.565721	0.386268	-0.295869	0.61926	0.374785	-0.26344	0.598511	0.38192	-0.239671	0.585842	0.353158	-0.166426	0.529837	0.263505	-0.133856	0.536357	0.1723	-0.135483	0.521049	0.076931	-0.174742	0.535393	0.366971	-0.157722	0.462007	0.353153	-0.137707	0.389564	0.336479	-0.121272	0.338081	0.325757	-0.10398	0.287203	0.314638	-0.086801	0.2362	0.303889	-0.110836	0.217982	0.324949	-0.268961	0.526963	0.277739	-0.258183
24.344	-0.345506	0.555954	0.373305	-0.301004	0.562976	0.377847	-0.297983	0.61699	0.368563	-0.267681	0.593706	0.377005	-0.244046	0.583284	0.347111	-0.170078	0.53537	0.252868	-0.140157	0.541309	0.160347	-0.137616	0.518585	0.065956	-0.174664	0.537704	0.356549	-0.159654	0.463709	0.34402	-0.141833	0.390449	0.328839	-0.125706	0.338513	0.320376	-0.109422	0.286866	0.311772	-0.093708	0.234916	0.303727	-0.116686	0.213236	0.322631	-0.27199	0.529549	0.27075	-0.264225
24.376	-0.34902	0.558727	0.367868	-0.304597	0.566169	0.372573	-0.301859	0.620204	0.36279	-0.271414	0.597278	0.371615	-0.247718	0.582828	0.343481	-0.174212	0.522617	0.256468	-0.142618	0.518413	0.164924	-0.13818	0.51075	0.069009	-0.179744	0.535754	0.359084	-0.160875	0.462522	0.346542	-0.140862	0.38936	0.333246	-0.125705	0.337072	0.324444	-0.11128	0.284784	0.31651	-0.097727	0.232042	0.309591	-0.124294	0.209	0.320754	-0.276223	0.523872	0.272765	-0.268436
24.444	-0.35859	0.55531	0.359742	-0.314546	0.564429	0.364944	-0.313919	0.618616	0.356112	-0.282626	0.596751	0.364739	-0.257521	0.583602	0.337032	-0.178857	0.52667	0.251391	-0.143509	0.535585	0.16168	-0.137583	0.517951	0.067512	-0.185954	0.533624	0.354407	-0.168501	0.460368	0.339924	-0.150361	0.386991	0.324984	-0.133042	0.335085	0.31844	-0.115066	0.283731	0.311736	-0.09696	0.232344	0.305098	-0.124255	0.208637	0.311731	-0.280949	0.525182	0.266062	-0.272845
24.476	-0.36514	0.549687	0.355094	-0.321484	0.561359	0.357774	-0.324506	0.615663	0.350327	-0.291462	0.595575	0.356332	-0.264526	0.584819	0.329103	-0.178676	0.53486	0.244837	-0.143399	0.536314	0.15416	-0.137078	0.515173	0.059867	-0.187365	0.53638	0.347812	-0.170096	0.462339	0.337373	-0.152007	0.388005	0.326286	-0.1359	0.335054	0.321629	-0.120841	0.282375	0.318737	-0.106217	0.229247	0.316554	-0.131667	0.202582	0.318828	-0.281241	0.527633	0.258317	-0.274884
24.54	-0.371534	0.551566	0.35033	-0.328392	0.563344	0.357393	-0.331637	0.617922	0.352757	-0.299057	0.597681	0.360678	-0.273192	0.587746	0.332687	-0.191813	0.539418	0.245809	-0.160454	0.548104	0.155011	-0.147518	0.520903	0.064692	-0.199878	0.536604	0.349193	-0.177466	0.464065	0.337968	-0.154105	0.39136	0.326167	-0.135708	0.339485	0.319449	-0.121351	0.286828	0.313619	-0.108212	0.233557	0.30924	-0.127876	0.202941	0.315366	-0.294206	0.527566	0.260264	-0.284755
24.576	-0.374113	0.550133	0.348418	-0.331613	0.560484	0.360122	-0.331785	0.614699	0.352079	-0.301456	0.59359	0.365103	-0.275316	0.584824	0.33709	-0.193385	0.541188	0.248572	-0.15842	0.549329	0.159183	-0.146771	0.523405	0.068335	-0.206838	0.53816	0.351413	-0.18518	0.465847	0.337733	-0.162452	0.3935	0.323638	-0.143259	0.342184	0.316509	-0.124739	0.290985	0.309822	-0.106977	0.239299	0.303818	-0.125395	0.209314	0.314842	-0.29657	0.531111	0.257608	-0.287417
24.64	-0.375072	0.556964	0.331695	-0.333641	0.564443	0.348422	-0.333074	0.619352	0.350981	-0.303744	0.595901	0.362065	-0.278168	0.585386	0.333843	-0.197449	0.535725	0.245908	-0.164668	0.52649	0.155772	-0.145472	0.514869	0.063072	-0.205813	0.53537	0.34902	-0.185538	0.462861	0.333851	-0.165118	0.389825	0.318791	-0.145108	0.33834	0.314115	-0.125634	0.287154	0.310286	-0.106761	0.235484	0.307081	-0.12792	0.211453	0.32542	-0.299965	0.528572	0.25964	-0.290368
24.672	-0.377125	0.554041	0.342234	-0.335081	0.562589	0.356791	-0.331137	0.616231	0.346058	-0.303258	0.59422	0.362566	-0.277594	0.58499	0.334255	-0.19688	0.54084	0.245005	-0.163196	0.542297	0.154691	-0.144827	0.521201	0.063592	-0.207098	0.541235	0.348072	-0.186564	0.469378	0.330326	-0.16622	0.397148	0.31311	-0.146524	0.34622	0.306906	-0.127606	0.295042	0.302025	-0.109401	0.243506	0.298068	-0.131004	0.217915	0.313438	-0.299633	0.530799	0.258121	-0.288983
24.74	-0.380128	0.555749	0.333039	-0.338974	0.564204	0.349972	-0.334883	0.618049	0.340594	-0.307775	0.595827	0.358081	-0.280771	0.586869	0.330962	-0.195295	0.543267	0.245963	-0.158815	0.55332	0.157253	-0.143277	0.528198	0.066454	-0.208768	0.541448	0.34874	-0.18855	0.469196	0.332134	-0.167818	0.396802	0.315419	-0.148488	0.345486	0.308801	-0.129811	0.29426	0.302734	-0.11146	0.242705	0.296591	-0.13232	0.217449	0.313401	-0.298397	0.532635	0.254975	-0.291082
24.772	-0.379487	0.555045	0.334769	-0.337931	0.563103	0.350879	-0.334354	0.617396	0.34346	-0.306637	0.594708	0.359237	-0.280003	0.585247	0.331724	-0.196024	0.540961	0.244488	-0.156133	0.548813	0.156531	-0.141426	0.525513	0.064278	-0.21219	0.541644	0.346827	-0.192868	0.46921	0.330643	-0.17272	0.396928	0.314228	-0.153558	0.345862	0.307873	-0.134652	0.294886	0.301122	-0.116143	0.243702	0.294216	-0.136626	0.219361	0.31263	-0.299309	0.533726	0.250584	-0.291669
24.84	-0.381903	0.565463	0.335042	-0.338954	0.571597	0.348051	-0.334708	0.626251	0.344596	-0.306193	0.601997	0.355981	-0.279764	0.590367	0.328769	-0.196452	0.538412	0.24322	-0.15452	0.545914	0.155892	-0.138787	0.523876	0.063057	-0.212539	0.543229	0.345154	-0.192804	0.47065	0.329947	-0.172579	0.398003	0.314737	-0.153512	0.3466	0.309633	-0.135126	0.295194	0.304682	-0.117094	0.243515	0.299522	-0.13419	0.215402	0.31606	-0.299594	0.534422	0.248935	-0.291839
24.908	-0.380695	0.563089	0.336502	-0.337028	0.570146	0.346228	-0.334892	0.625127	0.34543	-0.304761	0.601405	0.35314	-0.279357	0.589082	0.32544	-0.19939	0.535706	0.239026	-0.160686	0.537707	0.150059	-0.140136	0.517496	0.058056	-0.212116	0.547257	0.341047	-0.191941	0.473934	0.331274	-0.170539	0.400852	0.320875	-0.154228	0.348713	0.314409	-0.137347	0.297069	0.307129	-0.120296	0.245419	0.299359	-0.134639	0.214684	0.313599	-0.302422	0.53013	0.249116	-0.293656
24.94	-0.384535	0.560596	0.336048	-0.340793	0.566602	0.346127	-0.337289	0.621439	0.344447	-0.307913	0.59698	0.35289	-0.281444	0.585984	0.325763	-0.198608	0.535999	0.240327	-0.157352	0.543364	0.15302	-0.138792	0.519549	0.061644	-0.216147	0.544208	0.342116	-0.195546	0.470889	0.333351	-0.173588	0.397893	0.32384	-0.156945	0.345877	0.318024	-0.138844	0.294748	0.310233	-0.120411	0.243818	0.301503	-0.132931	0.213721	0.318395	-0.301888	0.526811	0.245897	-0.294155
24.976	-0.384822	0.558872	0.336234	-0.341312	0.56423	0.34757	-0.336689	0.618802	0.344853	-0.308074	0.593958	0.354622	-0.280962	0.585004	0.327171	-0.195003	0.540926	0.240007	-0.152056	0.543611	0.153003	-0.138308	0.519198	0.060479	-0.216458	0.543303	0.341192	-0.195573	0.470344	0.330506	-0.173648	0.397571	0.319412	-0.1569	0.34576	0.312789	-0.140872	0.293766	0.306621	-0.125466	0.241533	0.300771	-0.135787	0.21233	0.320684	-0.297986	0.527556	0.241026	-0.290791
25.008	-0.382286	0.564372	0.329824	-0.339724	0.569831	0.344291	-0.335783	0.624534	0.343415	-0.307697	0.599666	0.354618	-0.281187	0.588179	0.327921	-0.19859	0.535725	0.244086	-0.155909	0.542861	0.157815	-0.139337	0.521322	0.065878	-0.21957	0.543978	0.345337	-0.19642	0.471645	0.334828	-0.172778	0.399324	0.324215	-0.156051	0.347564	0.316756	-0.141159	0.295356	0.309604	-0.126877	0.242936	0.302245	-0.138642	0.210912	0.315989	-0.302103	0.52647	0.246265	-0.293909
25.044	-0.382336	0.563613	0.327772	-0.340798	0.569629	0.344777	-0.336525	0.624197	0.341773	-0.309349	0.599786	0.355851	-0.282567	0.588326	0.329247	-0.199663	0.534914	0.244652	-0.153837	0.540659	0.160223	-0.138864	0.521003	0.06793	-0.224377	0.540316	0.344685	-0.198429	0.469767	0.328885	-0.174523	0.397868	0.315004	-0.154663	0.346768	0.310536	-0.138962	0.294154	0.310302	-0.12658	0.24058	0.313044	-0.139389	0.20916	0.328104	-0.303339	0.526616	0.242146	-0.295021
25.076	-0.380892	0.563803	0.330906	-0.338505	0.569589	0.345764	-0.334422	0.624318	0.343982	-0.306378	0.599735	0.355814	-0.279537	0.58857	0.328933	-0.195392	0.537538	0.24368	-0.150094	0.539837	0.157891	-0.136342	0.518402	0.064638	-0.218737	0.544498	0.344198	-0.198285	0.471271	0.334153	-0.176667	0.398188	0.323443	-0.159303	0.34612	0.318311	-0.141874	0.294302	0.314148	-0.124896	0.242145	0.310961	-0.133799	0.209899	0.326478	-0.298862	0.530849	0.242739	-0.292393
25.112	-0.377788	0.560772	0.337704	-0.335172	0.570489	0.349465	-0.336566	0.625369	0.347542	-0.30561	0.603469	0.357179	-0.279148	0.590746	0.330668	-0.197499	0.535042	0.245858	-0.14845	0.535415	0.16299	-0.136132	0.518566	0.06973	-0.225731	0.547258	0.34426	-0.202733	0.474954	0.333166	-0.179003	0.402616	0.322176	-0.160763	0.351008	0.316258	-0.143929	0.299009	0.312075	-0.127595	0.246695	0.30859	-0.134	0.214958	0.326213	-0.301014	0.531506	0.239443	-0.29472
25.144	-0.375541	0.559476	0.34117	-0.332559	0.570925	0.349627	-0.336656	0.625851	0.351172	-0.303849	0.605287	0.35669	-0.278394	0.590737	0.33014	-0.199901	0.530028	0.246643	-0.152322	0.53136	0.162641	-0.137879	0.515921	0.069009	-0.221645	0.548433	0.345745	-0.197622	0.476693	0.333588	-0.174611	0.404413	0.322613	-0.157013	0.352995	0.316779	-0.140378	0.301176	0.311254	-0.123685	0.24951	0.305209	-0.127074	0.214116	0.314231	-0.30352	0.529098	0.24658	-0.294681
25.176	-0.376098	0.552583	0.349753	-0.333523	0.567093	0.354812	-0.340031	0.621078	0.346036	-0.306289	0.603214	0.354511	-0.280543	0.58797	0.328761	-0.202439	0.525871	0.246866	-0.151331	0.529041	0.165426	-0.136481	0.519384	0.071695	-0.228025	0.54217	0.345657	-0.203984	0.471276	0.32901	-0.180358	0.400183	0.31295	-0.158568	0.350231	0.309217	-0.138211	0.299525	0.306555	-0.119039	0.248423	0.304715	-0.126885	0.215062	0.318032	-0.305358	0.533915	0.241447	-0.296673
25.212	-0.371766	0.550838	0.360058	-0.330015	0.568166	0.362214	-0.339025	0.618604	0.342371	-0.304601	0.604535	0.354594	-0.278521	0.590342	0.328706	-0.199311	0.530136	0.246474	-0.150644	0.536552	0.163442	-0.136042	0.522707	0.069678	-0.223975	0.542093	0.346426	-0.201862	0.470227	0.331486	-0.17906	0.398554	0.316412	-0.158002	0.348033	0.313135	-0.138027	0.297083	0.310699	-0.118494	0.245903	0.308627	-0.12593	0.211324	0.318823	-0.302729	0.532255	0.243467	-0.295222
25.244	-0.374704	0.551085	0.36075	-0.332422	0.566933	0.363583	-0.339504	0.617726	0.344094	-0.305745	0.602348	0.356591	-0.279232	0.589365	0.330471	-0.19818	0.532952	0.246976	-0.149613	0.540165	0.164086	-0.134241	0.525988	0.070775	-0.224318	0.542444	0.34674	-0.200693	0.471337	0.33016	-0.178435	0.399503	0.314609	-0.157668	0.34889	0.312355	-0.138281	0.297678	0.311311	-0.120111	0.246029	0.311183	-0.126508	0.211449	0.32206	-0.301672	0.531904	0.242791	-0.294885
25.276	-0.394172	0.556822	0.345122	-0.349602	0.558421	0.352967	-0.34122	0.612654	0.35298	-0.313869	0.585317	0.358873	-0.286295	0.578908	0.33144	-0.19983	0.543629	0.242425	-0.155402	0.548409	0.156634	-0.138069	0.525355	0.064903	-0.223668	0.537504	0.343248	-0.203274	0.464972	0.329073	-0.181471	0.392671	0.314572	-0.162617	0.341023	0.31168	-0.144903	0.289184	0.309716	-0.127965	0.236947	0.30845	-0.128399	0.204539	0.326082	-0.303215	0.533601	0.240419	-0.295673
25.34	-0.390049	0.562006	0.339381	-0.34627	0.560879	0.350927	-0.335761	0.614585	0.355275	-0.310332	0.585565	0.361686	-0.284427	0.579656	0.332909	-0.203997	0.54634	0.239115	-0.157713	0.534977	0.155824	-0.13757	0.51823	0.064208	-0.227276	0.538711	0.340136	-0.20297	0.467882	0.324827	-0.179052	0.396727	0.309947	-0.158711	0.345952	0.310849	-0.141541	0.293969	0.311985	-0.126211	0.241484	0.31319	-0.127193	0.204855	0.315953	-0.307634	0.533707	0.238043	-0.299758
25.376	-0.39129	0.573491	0.341752	-0.348461	0.565803	0.354337	-0.331096	0.617166	0.362422	-0.309983	0.584662	0.36761	-0.284431	0.57939	0.33838	-0.205424	0.547408	0.242452	-0.158808	0.540779	0.158587	-0.138802	0.521943	0.066857	-0.227691	0.540274	0.343559	-0.204341	0.469561	0.324873	-0.180885	0.398427	0.306253	-0.162184	0.346221	0.308441	-0.144611	0.294235	0.311227	-0.127611	0.241681	0.314188	-0.125687	0.205272	0.320854	-0.309144	0.536243	0.24232	-0.300583
25.44	-0.387045	0.578198	0.355844	-0.343151	0.569739	0.363196	-0.32252	0.620506	0.361943	-0.302024	0.587794	0.368227	-0.27825	0.581053	0.337528	-0.204591	0.544639	0.238435	-0.159268	0.551092	0.15352	-0.132661	0.528275	0.064655	-0.212192	0.535453	0.341418	-0.19618	0.463424	0.320453	-0.178655	0.39162	0.299448	-0.162454	0.339397	0.305733	-0.145548	0.287638	0.311665	-0.128766	0.235782	0.317446	-0.130484	0.199134	0.320003	-0.307155	0.537598	0.252482	-0.299513
25.472	-0.382121	0.578053	0.344727	-0.340578	0.565647	0.357906	-0.316198	0.61456	0.363197	-0.299292	0.58002	0.370242	-0.277021	0.575107	0.337953	-0.207449	0.545297	0.233047	-0.158333	0.55358	0.150138	-0.128676	0.526735	0.06306	-0.210329	0.530353	0.335331	-0.191984	0.457878	0.31857	-0.172829	0.385451	0.301722	-0.156571	0.333211	0.306729	-0.14071	0.281021	0.311711	-0.125192	0.228686	0.316664	-0.126654	0.192202	0.321083	-0.309411	0.539082	0.25114	-0.300479
25.54	-0.373808	0.5735	0.353194	-0.331413	0.567031	0.367881	-0.310872	0.617616	0.3629	-0.291462	0.586467	0.376537	-0.272675	0.578281	0.342936	-0.215347	0.538141	0.23505	-0.162754	0.545091	0.154827	-0.139366	0.525847	0.064492	-0.208378	0.532357	0.338198	-0.190128	0.460209	0.319796	-0.171502	0.387911	0.301376	-0.156255	0.335143	0.30578	-0.142248	0.282366	0.310531	-0.129503	0.229141	0.315486	-0.130886	0.194382	0.327754	-0.315015	0.535793	0.263516	-0.302917
25.572	-0.37001	0.572069	0.366319	-0.326113	0.564083	0.374196	-0.305431	0.61441	0.368531	-0.285052	0.582244	0.377496	-0.265865	0.57761	0.343345	-0.207909	0.547736	0.23162	-0.162409	0.536439	0.14716	-0.137157	0.518877	0.056253	-0.207787	0.534278	0.334312	-0.190578	0.460882	0.319881	-0.171344	0.387671	0.305443	-0.156318	0.334398	0.309493	-0.142706	0.281434	0.314004	-0.130838	0.22771	0.318875	-0.132483	0.19163	0.327181	-0.30913	0.540604	0.253127	-0.300317
25.64	-0.359192	0.582575	0.377356	-0.315753	0.570404	0.381424	-0.290698	0.617544	0.369476	-0.272826	0.584093	0.379081	-0.257311	0.576348	0.343704	-0.210124	0.538399	0.230096	-0.156427	0.54437	0.150033	-0.13384	0.526397	0.058573	-0.192988	0.531988	0.332141	-0.181334	0.457266	0.320028	-0.167094	0.382833	0.307759	-0.154984	0.329208	0.310196	-0.141733	0.276108	0.312481	-0.128352	0.222939	0.314796	-0.129852	0.188664	0.328143	-0.306384	0.537077	0.268428	-0.294989
25.672	-0.34787	0.594997	0.383841	-0.306499	0.577075	0.388214	-0.274996	0.620959	0.379317	-0.261822	0.585045	0.387404	-0.248688	0.578724	0.350556	-0.208506	0.543696	0.232349	-0.160034	0.550504	0.148912	-0.137137	0.526619	0.058646	-0.182196	0.533558	0.331816	-0.171816	0.458861	0.318257	-0.160167	0.384064	0.304403	-0.149759	0.329922	0.306727	-0.138434	0.276371	0.308973	-0.126812	0.22274	0.311153	-0.129784	0.190139	0.327996	-0.300815	0.535535	0.278074	-0.292943
25.708	-0.340482	0.593927	0.392923	-0.298072	0.578345	0.396186	-0.26948	0.624463	0.389811	-0.25411	0.589018	0.395916	-0.243775	0.583333	0.358188	-0.212761	0.548338	0.237224	-0.169689	0.544547	0.150723	-0.144075	0.524222	0.060333	-0.179966	0.533561	0.334292	-0.169526	0.458464	0.322369	-0.157509	0.38313	0.309942	-0.147276	0.328397	0.310675	-0.137648	0.27447	0.312963	-0.129077	0.219952	0.316437	-0.135278	0.189391	0.336664	-0.301801	0.535162	0.288969	-0.292739
25.74	-0.329242	0.591167	0.398287	-0.286136	0.577289	0.398332	-0.259685	0.624983	0.393409	-0.24257	0.589965	0.396442	-0.23324	0.584188	0.358437	-0.204502	0.549875	0.236732	-0.159012	0.549864	0.151407	-0.139118	0.527535	0.060068	-0.166215	0.537287	0.332066	-0.158919	0.461707	0.321829	-0.150712	0.385672	0.311129	-0.143199	0.330417	0.311748	-0.135501	0.276188	0.31362	-0.128258	0.221429	0.316417	-0.134304	0.191856	0.33811	-0.290339	0.537378	0.293345	-0.288396
25.776	-0.319028	0.577524	0.410409	-0.275002	0.567847	0.406313	-0.254077	0.617536	0.396093	-0.23329	0.584551	0.398823	-0.227331	0.577294	0.360287	-0.208842	0.540408	0.237167	-0.161404	0.549565	0.152934	-0.139771	0.528947	0.061106	-0.162554	0.534956	0.32946	-0.158234	0.459698	0.315986	-0.151552	0.384397	0.301889	-0.143082	0.329853	0.304424	-0.133056	0.276045	0.306784	-0.122635	0.222105	0.309129	-0.126519	0.192852	0.331219	-0.289448	0.532614	0.301308	-0.288351
25.808	-0.314644	0.581001	0.422336	-0.272293	0.569749	0.411046	-0.249567	0.619299	0.403216	-0.230751	0.585303	0.399313	-0.225022	0.57601	0.360991	-0.20646	0.533863	0.239263	-0.166246	0.549284	0.152016	-0.14387	0.529783	0.059874	-0.155072	0.533828	0.32864	-0.151153	0.457863	0.320047	-0.146272	0.381729	0.310925	-0.140428	0.326948	0.311618	-0.134195	0.27257	0.313503	-0.129239	0.217906	0.316629	-0.133907	0.186577	0.335704	-0.283419	0.53098	0.307805	-0.28359
25.844	-0.298848	0.594817	0.425193	-0.256768	0.581348	0.415487	-0.234282	0.628186	0.398	-0.215619	0.593927	0.400444	-0.213759	0.581708	0.362719	-0.207734	0.528699	0.2445	-0.174933	0.549214	0.155122	-0.150223	0.530634	0.063204	-0.149837	0.533643	0.329977	-0.146835	0.457883	0.319436	-0.143971	0.381703	0.308689	-0.139004	0.326596	0.310717	-0.134066	0.272135	0.313853	-0.129255	0.217382	0.317729	-0.132124	0.195248	0.347266	-0.279343	0.528249	0.319031	-0.278649
25.876	-0.284775	0.583077	0.434928	-0.245523	0.573438	0.414595	-0.227824	0.623696	0.400662	-0.208623	0.590497	0.39332	-0.206865	0.578303	0.355362	-0.200751	0.527339	0.235626	-0.169679	0.537161	0.143484	-0.147161	0.516921	0.05075	-0.143932	0.537305	0.32118	-0.141898	0.460797	0.319593	-0.139945	0.384079	0.317805	-0.138027	0.328771	0.316239	-0.136017	0.274054	0.315847	-0.134346	0.218994	0.316323	-0.135492	0.189964	0.339457	-0.273002	0.525825	0.309199	-0.274669
25.912	-0.272927	0.584067	0.436588	-0.232903	0.575663	0.417358	-0.218739	0.625781	0.400948	-0.197437	0.593417	0.39619	-0.197635	0.58017	0.358998	-0.199324	0.52372	0.243185	-0.166817	0.54188	0.153777	-0.149398	0.522909	0.061151	-0.141839	0.532788	0.328938	-0.141378	0.456075	0.325765	-0.135145	0.379359	0.320263	-0.130469	0.323754	0.318513	-0.128723	0.269019	0.319289	-0.128761	0.213762	0.321647	-0.132963	0.181705	0.340267	-0.270976	0.522626	0.317911	-0.270225
25.944	-0.262586	0.575008	0.433228	-0.220892	0.573739	0.415843	-0.215907	0.624848	0.397368	-0.188537	0.597049	0.394989	-0.191026	0.583165	0.358047	-0.199906	0.523768	0.243868	-0.168828	0.54011	0.153981	-0.152392	0.521202	0.061837	-0.138485	0.532197	0.325775	-0.134827	0.455997	0.317539	-0.13248	0.379204	0.309557	-0.128132	0.323765	0.315581	-0.127267	0.269507	0.323553	-0.128588	0.214752	0.332713	-0.138637	0.186739	0.355206	-0.268245	0.523896	0.322093	-0.267063
25.976	-0.260568	0.574602	0.433729	-0.2187	0.572851	0.416812	-0.211515	0.624909	0.401742	-0.185172	0.596328	0.397944	-0.187328	0.582637	0.360937	-0.194965	0.524854	0.245872	-0.168122	0.543338	0.154572	-0.152088	0.523109	0.061945	-0.132949	0.531805	0.328274	-0.132329	0.455876	0.317875	-0.132937	0.379395	0.307402	-0.130317	0.323906	0.313443	-0.12937	0.269704	0.321971	-0.130381	0.214957	0.332439	-0.137493	0.189862	0.359255	-0.262842	0.526929	0.323955	-0.263209
26.044	-0.253042	0.575085	0.438895	-0.212834	0.572714	0.418408	-0.203626	0.625651	0.40744	-0.179475	0.596248	0.398832	-0.183254	0.583517	0.361534	-0.195363	0.529947	0.244458	-0.173844	0.547983	0.151603	-0.157547	0.524586	0.059841	-0.128255	0.535715	0.322959	-0.1304	0.45981	0.313264	-0.133245	0.383674	0.303667	-0.131141	0.329729	0.31484	-0.128076	0.276192	0.326082	-0.124005	0.222544	0.337336	-0.131316	0.19562	0.361397	-0.258159	0.531623	0.326097	-0.258859
26.076	-0.244539	0.577405	0.444857	-0.206941	0.575362	0.419853	-0.197331	0.62868	0.410933	-0.175204	0.599331	0.397904	-0.179957	0.584568	0.361412	-0.19533	0.524292	0.248136	-0.177299	0.540021	0.154068	-0.160867	0.51917	0.061386	-0.125801	0.533341	0.323571	-0.127251	0.457483	0.312298	-0.128107	0.381276	0.300843	-0.123289	0.327092	0.313537	-0.117877	0.274077	0.326849	-0.113006	0.220512	0.340722	-0.121469	0.189121	0.358844	-0.255606	0.532332	0.331839	-0.25611
26.14	-0.238211	0.569567	0.446893	-0.201912	0.571009	0.419992	-0.195757	0.625305	0.413491	-0.172733	0.598029	0.397843	-0.177134	0.584801	0.360784	-0.190863	0.53055	0.244467	-0.17009	0.545105	0.150674	-0.16057	0.518384	0.058761	-0.119706	0.537416	0.319677	-0.122198	0.461349	0.311699	-0.124446	0.385067	0.303595	-0.121245	0.33107	0.314164	-0.117132	0.277416	0.324361	-0.112716	0.223633	0.334375	-0.118846	0.194169	0.35561	-0.249366	0.535809	0.329126	-0.252319
26.176	-0.235314	0.567747	0.445385	-0.198534	0.570476	0.419255	-0.194427	0.624905	0.412471	-0.169972	0.598467	0.397533	-0.176583	0.584857	0.360928	-0.19684	0.528994	0.246372	-0.182378	0.543206	0.151469	-0.165695	0.517373	0.06045	-0.121487	0.536077	0.316866	-0.123588	0.459824	0.310458	-0.124785	0.383241	0.303674	-0.121775	0.328626	0.311543	-0.118057	0.274654	0.320304	-0.113816	0.220446	0.329612	-0.121732	0.194817	0.355099	-0.249698	0.534214	0.334954	-0.252003
26.24	-0.231511	0.574983	0.44601	-0.195835	0.575665	0.418255	-0.189379	0.62975	0.410567	-0.166918	0.602026	0.394846	-0.173843	0.588355	0.358245	-0.194765	0.532524	0.243453	-0.182849	0.546616	0.148441	-0.167544	0.520714	0.057851	-0.11777	0.541124	0.311133	-0.119578	0.465006	0.303621	-0.1211	0.388612	0.296343	-0.116057	0.334969	0.307938	-0.110365	0.281763	0.319781	-0.106988	0.228317	0.332691	-0.120692	0.201605	0.354266	-0.245931	0.537514	0.332658	-0.252268
26.272	-0.233914	0.571439	0.442695	-0.196178	0.573884	0.417948	-0.190635	0.62839	0.412462	-0.166252	0.601741	0.397806	-0.172803	0.585785	0.362117	-0.192887	0.523092	0.250967	-0.1879	0.539847	0.155169	-0.173733	0.517971	0.062163	-0.12022	0.541452	0.322218	-0.117046	0.465515	0.312852	-0.112957	0.38943	0.30277	-0.106107	0.334775	0.305273	-0.100773	0.280453	0.309888	-0.097236	0.225795	0.31624	-0.111381	0.205904	0.344177	-0.249014	0.531938	0.337159	-0.251472
26.34	-0.225751	0.571694	0.449655	-0.193824	0.573007	0.417633	-0.187031	0.627232	0.411371	-0.167417	0.599855	0.391644	-0.174283	0.585565	0.355057	-0.194639	0.526867	0.24089	-0.184839	0.541183	0.145381	-0.172154	0.515571	0.053712	-0.116889	0.540013	0.306422	-0.112963	0.463912	0.298921	-0.108485	0.387564	0.291612	-0.100259	0.333371	0.297224	-0.091903	0.279557	0.303049	-0.083969	0.22558	0.309315	-0.106255	0.219496	0.33797	-0.244112	0.529276	0.331164	-0.25012
26.372	-0.219885	0.564881	0.440854	-0.187402	0.572602	0.410428	-0.184643	0.627561	0.412181	-0.162713	0.604445	0.389793	-0.171037	0.588184	0.354739	-0.19743	0.52386	0.246603	-0.187618	0.538318	0.151357	-0.177998	0.514087	0.059201	-0.124951	0.542916	0.316838	-0.118992	0.466991	0.308034	-0.112263	0.390739	0.298927	-0.102259	0.33623	0.303968	-0.093741	0.282483	0.31097	-0.087924	0.228081	0.319999	-0.113192	0.218355	0.345421	-0.25346	0.532347	0.333516	-0.256003
26.44	-0.215441	0.580175	0.455768	-0.186473	0.577536	0.421121	-0.182621	0.630434	0.406351	-0.163684	0.600961	0.389209	-0.171304	0.58602	0.353154	-0.193633	0.527678	0.239629	-0.176821	0.535182	0.144145	-0.171492	0.508098	0.051694	-0.119853	0.55192	0.30727	-0.111987	0.476044	0.300317	-0.106164	0.399822	0.294258	-0.098549	0.345474	0.29982	-0.092667	0.291376	0.306315	-0.088053	0.23697	0.313504	-0.102541	0.208761	0.332606	-0.245987	0.528242	0.328614	-0.251896
26.472	-0.213941	0.586696	0.442134	-0.182834	0.5824	0.409613	-0.176141	0.634632	0.394558	-0.157164	0.604178	0.379306	-0.165953	0.590127	0.343266	-0.192868	0.531619	0.231247	-0.180625	0.543301	0.135987	-0.170949	0.513544	0.045875	-0.115003	0.543641	0.297278	-0.11071	0.467609	0.28898	-0.106753	0.3911	0.281136	-0.098877	0.336952	0.291898	-0.091859	0.28464	0.307141	-0.085557	0.231865	0.323157	-0.103529	0.207457	0.344545	-0.242194	0.531119	0.321726	-0.250422
26.508	-0.196524	0.596517	0.441476	-0.173588	0.582927	0.404914	-0.157192	0.630967	0.384029	-0.149176	0.596017	0.368665	-0.15871	0.58693	0.331071	-0.188979	0.544834	0.211934	-0.172221	0.541594	0.116267	-0.165861	0.499009	0.03025	-0.108529	0.543812	0.27691	-0.107374	0.467271	0.276149	-0.106439	0.390406	0.275458	-0.100726	0.338366	0.293337	-0.094799	0.286959	0.311672	-0.089708	0.235305	0.330672	-0.112467	0.218467	0.354369	-0.23738	0.540472	0.30297	-0.249859
26.54	-0.175613	0.588524	0.43405	-0.156666	0.583388	0.393307	-0.15813	0.634844	0.374928	-0.143777	0.604214	0.3557	-0.156293	0.590444	0.320954	-0.197493	0.534338	0.213473	-0.185256	0.537199	0.117101	-0.171433	0.494978	0.032219	-0.119019	0.544223	0.281674	-0.118186	0.467679	0.283868	-0.11516	0.390816	0.284788	-0.106942	0.338339	0.301045	-0.099983	0.286504	0.317896	-0.095428	0.234177	0.33575	-0.113899	0.207916	0.354476	-0.247225	0.543794	0.303331	-0.255097
26.576	-0.168149	0.589725	0.423136	-0.146831	0.582968	0.383855	-0.14637	0.633732	0.363928	-0.131401	0.602245	0.346683	-0.145781	0.587844	0.312999	-0.194966	0.52975	0.210831	-0.182757	0.532383	0.114801	-0.169683	0.491014	0.030035	-0.116967	0.541471	0.279042	-0.11923	0.464918	0.27944	-0.119178	0.388036	0.278611	-0.110486	0.336577	0.296987	-0.102385	0.285615	0.315698	-0.095932	0.234283	0.335126	-0.115458	0.209676	0.354732	-0.245268	0.542372	0.300085	-0.254683
26.608	-0.131687	0.593535	0.415279	-0.12562	0.591764	0.370448	-0.144838	0.640953	0.355413	-0.130447	0.614016	0.331239	-0.145191	0.598638	0.297897	-0.193353	0.538423	0.195233	-0.184526	0.528499	0.099012	-0.170186	0.477856	0.018983	-0.110081	0.549657	0.256119	-0.113923	0.473459	0.262813	-0.116944	0.396918	0.268964	-0.111284	0.344972	0.287691	-0.10519	0.293754	0.306774	-0.099496	0.242072	0.326586	-0.098631	0.210057	0.345508	-0.23607	0.556002	0.287587	-0.249337
26.644	-0.121235	0.603475	0.404695	-0.117323	0.594163	0.36058	-0.125038	0.643745	0.339328	-0.118217	0.61109	0.319428	-0.13564	0.598788	0.286655	-0.19337	0.548169	0.186167	-0.179245	0.537528	0.091044	-0.16638	0.488105	0.010477	-0.110399	0.557432	0.248327	-0.114888	0.481846	0.260951	-0.118788	0.406111	0.273195	-0.115828	0.352907	0.287349	-0.111055	0.300094	0.301118	-0.105869	0.246977	0.315255	-0.114178	0.222136	0.341387	-0.236337	0.556795	0.280624	-0.252326
26.676	-0.1147	0.585052	0.387925	-0.107563	0.584341	0.343222	-0.122193	0.635422	0.329754	-0.109451	0.608226	0.304985	-0.127836	0.596584	0.272028	-0.188614	0.547779	0.170238	-0.178878	0.534361	0.074516	-0.165727	0.483177	-0.005946	-0.102784	0.552299	0.22826	-0.108941	0.477115	0.241623	-0.116207	0.401905	0.255871	-0.113102	0.350637	0.276817	-0.111368	0.300359	0.299462	-0.11149	0.249943	0.323955	-0.118502	0.222338	0.348007	-0.227451	0.560058	0.265683	-0.246818
26.712	-0.113932	0.595498	0.36712	-0.098474	0.59207	0.32476	-0.110898	0.641656	0.30589	-0.093233	0.613298	0.28614	-0.113992	0.600817	0.255661	-0.181854	0.550425	0.163415	-0.17663	0.535675	0.068474	-0.163059	0.484161	-0.008981	-0.092872	0.55583	0.217532	-0.099754	0.48082	0.231776	-0.107472	0.405641	0.246332	-0.107555	0.353339	0.264744	-0.107749	0.30191	0.284244	-0.108522	0.250173	0.304994	-0.112498	0.227886	0.334484	-0.216488	0.568783	0.259747	-0.23899
26.744	-0.096905	0.591252	0.361877	-0.084285	0.587189	0.318624	-0.095726	0.637286	0.300453	-0.080689	0.608162	0.279648	-0.102938	0.595963	0.249975	-0.177217	0.546031	0.162065	-0.175272	0.53412	0.066101	-0.165779	0.484192	-0.014534	-0.087645	0.547844	0.216031	-0.096193	0.472552	0.227912	-0.107072	0.397285	0.240429	-0.107432	0.34614	0.262125	-0.108063	0.295938	0.284823	-0.109509	0.245482	0.308691	-0.113932	0.227557	0.340914	-0.20867	0.569332	0.258392	-0.231314
26.776	-0.088078	0.590063	0.339587	-0.069081	0.581902	0.299452	-0.067873	0.63224	0.279576	-0.054832	0.600035	0.262503	-0.08046	0.592164	0.234926	-0.166098	0.557327	0.155139	-0.169405	0.545814	0.059792	-0.165525	0.494643	-0.019152	-0.073459	0.550837	0.207162	-0.084463	0.475522	0.217994	-0.095381	0.399491	0.228151	-0.097227	0.348702	0.253212	-0.100609	0.29968	0.279399	-0.10593	0.249838	0.30713	-0.109993	0.231856	0.339922	-0.192228	0.575396	0.25396	-0.21429
26.812	-0.063191	0.598208	0.323617	-0.053144	0.575695	0.285808	-0.047771	0.616711	0.251197	-0.04315	0.578912	0.243278	-0.068933	0.57749	0.214624	-0.154461	0.562559	0.127091	-0.162061	0.543665	0.033408	-0.164637	0.484321	-0.038829	-0.061801	0.543656	0.1735	-0.073056	0.470542	0.194361	-0.084404	0.396754	0.215315	-0.088135	0.348984	0.244703	-0.09347	0.302376	0.274536	-0.100196	0.255148	0.305441	-0.112195	0.233804	0.333856	-0.175505	0.574438	0.228493	-0.204103
26.844	-0.058335	0.599456	0.30936	-0.044353	0.572804	0.27572	-0.041439	0.608267	0.235163	-0.032613	0.570309	0.233185	-0.058945	0.570196	0.204845	-0.146605	0.558469	0.118633	-0.159881	0.541075	0.02539	-0.166475	0.481515	-0.046058	-0.054119	0.529268	0.161682	-0.066003	0.455842	0.181422	-0.079131	0.382045	0.201355	-0.083098	0.338768	0.236566	-0.08899	0.296897	0.272538	-0.096779	0.2549	0.309533	-0.113556	0.23731	0.337879	-0.163228	0.568181	0.220803	-0.197241
26.876	-0.003944	0.635938	0.283078	-0.009989	0.594781	0.265441	-0.004978	0.605409	0.212303	-0.011748	0.570078	0.227871	-0.037608	0.571414	0.198543	-0.125849	0.564486	0.108678	-0.15385	0.541892	0.018962	-0.170533	0.480181	-0.052205	-0.039374	0.520463	0.152318	-0.070415	0.452907	0.173387	-0.101467	0.384268	0.193751	-0.104541	0.341296	0.229495	-0.105078	0.298774	0.264954	-0.104183	0.255455	0.300705	-0.104833	0.235829	0.332296	-0.140613	0.578074	0.210038	-0.176524
26.908	0.015887	0.625618	0.266123	0.006541	0.585005	0.248583	0.004147	0.596927	0.19519	-0.001078	0.561372	0.210673	-0.026887	0.561749	0.180833	-0.114698	0.553746	0.087732	-0.155815	0.528569	0.003588	-0.175618	0.465458	-0.066563	-0.0333	0.498701	0.125389	-0.069595	0.43545	0.150645	-0.105406	0.371165	0.175432	-0.11152	0.328647	0.210196	-0.116526	0.286203	0.244609	-0.121291	0.243752	0.279165	-0.112964	0.225924	0.310249	-0.116325	0.576248	0.18858	-0.159073
26.94	0.027661	0.617617	0.24355	0.014559	0.577894	0.226421	0.018311	0.587911	0.172813	0.007154	0.553961	0.188807	-0.01906	0.551639	0.159619	-0.108339	0.534739	0.070312	-0.150826	0.51265	-0.014685	-0.179368	0.452945	-0.086272	-0.026187	0.48136	0.110118	-0.062222	0.420667	0.140975	-0.097804	0.359267	0.170522	-0.094233	0.317557	0.205585	-0.091073	0.275692	0.240402	-0.08849	0.234269	0.275297	-0.081252	0.224546	0.309813	-0.105114	0.566249	0.168979	-0.151283
26.976	0.023315	0.609149	0.216802	0.018253	0.570705	0.193553	0.041534	0.584147	0.145566	0.025911	0.549343	0.154026	-0.005063	0.551068	0.129391	-0.109429	0.548045	0.053129	-0.164732	0.525519	-0.023306	-0.192975	0.462618	-0.091295	-0.022047	0.490815	0.063294	-0.038715	0.424489	0.098397	-0.054442	0.357672	0.133798	-0.053152	0.312603	0.165408	-0.05254	0.269161	0.199082	-0.052738	0.226741	0.23472	-0.042735	0.235307	0.269242	-0.081281	0.566391	0.150926	-0.115442
27.008	0.010887	0.575366	0.187213	0.014035	0.564087	0.143484	0.068048	0.570795	0.134424	0.042231	0.559133	0.107597	0.008719	0.556424	0.086217	-0.104059	0.540544	0.023832	-0.167827	0.509725	-0.042697	-0.204793	0.440607	-0.099153	-0.02211	0.478145	0.043936	-0.033621	0.403823	0.059768	-0.043563	0.328685	0.074534	-0.024098	0.302265	0.119611	-0.00584	0.276473	0.165043	0.012363	0.249973	0.210939	0.017747	0.233355	0.243837	-0.070133	0.577302	0.113496	-0.095906
27.044	0.031055	0.562797	0.176867	0.032776	0.563255	0.131624	0.084105	0.581539	0.122873	0.058676	0.572284	0.094756	0.023796	0.56517	0.076772	-0.09288	0.536105	0.026192	-0.158209	0.509717	-0.040942	-0.200605	0.44503	-0.099629	-0.011637	0.470522	0.039794	-0.013247	0.39443	0.045654	-0.013642	0.317774	0.049781	0.008161	0.302674	0.097453	0.02977	0.288569	0.145603	0.051257	0.275062	0.193748	0.031149	0.258064	0.219191	-0.034521	0.587071	0.092639	-0.039244
27.076	0.051958	0.508024	0.117508	0.056611	0.537754	0.083745	0.092903	0.573788	0.105625	0.077783	0.576586	0.069734	0.041562	0.568755	0.055659	-0.07861	0.536469	0.016737	-0.155606	0.512397	-0.036574	-0.205047	0.454359	-0.095328	0.00507	0.470747	0.018061	-0.007543	0.395022	0.019223	-0.021285	0.319355	0.015447	0.029462	0.324078	0.032353	0.078875	0.330375	0.054141	0.12471	0.335488	0.081409	0.106531	0.315518	0.106356	-0.011499	0.588123	0.071425	-0.034839
27.112	0.107443	0.49701	0.097052	0.094683	0.528995	0.067713	0.115021	0.574723	0.091808	0.095552	0.574175	0.057983	0.058706	0.566322	0.045653	-0.062331	0.533449	0.012567	-0.137741	0.518893	-0.046748	-0.198604	0.465904	-0.099568	0.025259	0.477632	0.002239	0.032305	0.40141	-0.001321	0.039173	0.325047	-0.006448	0.087562	0.3268	0.017988	0.133899	0.329568	0.046191	0.17728	0.330058	0.077163	0.158994	0.304099	0.095453	0.001324	0.580453	0.078096	-0.008698
27.144	0.120028	0.503053	0.085883	0.101835	0.531894	0.056137	0.133121	0.576677	0.063818	0.103678	0.574177	0.038315	0.065338	0.568729	0.028455	-0.060277	0.542643	0.004065	-0.138663	0.518976	-0.049559	-0.197053	0.460759	-0.102221	0.027962	0.490829	-0.011767	0.056806	0.419838	-0.015099	0.085605	0.348679	-0.019061	0.138086	0.333495	-0.015189	0.190777	0.31921	-0.011544	0.243445	0.3054	-0.008257	0.235704	0.28599	0.021879	0.001499	0.583533	0.075446	0.000078
27.18	0.144755	0.484261	0.064737	0.119891	0.51871	0.049099	0.153373	0.561701	0.058536	0.117976	0.564323	0.042269	0.080354	0.56088	0.029272	-0.043819	0.542845	-0.006103	-0.127936	0.523547	-0.051842	-0.189494	0.467555	-0.10296	0.042244	0.488805	-0.032397	0.08472	0.424513	-0.031733	0.127786	0.359532	-0.033267	0.175618	0.330718	-0.033901	0.223334	0.303267	-0.03502	0.27128	0.275777	-0.036048	0.265362	0.264816	-0.001504	0.027248	0.58564	0.053034	0.036799
27.212	0.192352	0.504243	0.031661	0.158366	0.532778	0.022761	0.179666	0.58082	0.039641	0.144014	0.576461	0.024286	0.105589	0.570787	0.014757	-0.020182	0.545566	-0.010209	-0.108516	0.528599	-0.048658	-0.176	0.47877	-0.09948	0.065593	0.495394	-0.042989	0.106284	0.430891	-0.051749	0.147147	0.365787	-0.062998	0.194115	0.337167	-0.070734	0.241254	0.310469	-0.080525	0.288571	0.284324	-0.091404	0.29394	0.279509	-0.055433	0.054457	0.599157	0.03453	0.07306
27.244	0.205847	0.488423	0.000456	0.172637	0.519152	-0.000528	0.201376	0.566205	-0.00092	0.162394	0.563831	-0.001556	0.123307	0.559465	-0.008677	-0.004631	0.538169	-0.025592	-0.097331	0.524311	-0.053399	-0.171596	0.478143	-0.097486	0.074505	0.475395	-0.054746	0.126215	0.422512	-0.075117	0.178471	0.368867	-0.09633	0.224384	0.340667	-0.110669	0.270747	0.313001	-0.122807	0.317957	0.284967	-0.133233	0.351775	0.272576	-0.123641	0.076863	0.586218	0.013192	0.108554
27.28	0.243372	0.487312	-0.00395	0.207194	0.514303	-0.007055	0.231247	0.56391	-0.00979	0.192729	0.557387	-0.010707	0.153491	0.556291	-0.016665	0.024584	0.544423	-0.031398	-0.070029	0.53392	-0.053179	-0.148168	0.491966	-0.09388	0.098911	0.487393	-0.078936	0.146836	0.430304	-0.09472	0.194131	0.373046	-0.114103	0.23814	0.34356	-0.127658	0.281992	0.314184	-0.142034	0.325751	0.28479	-0.156136	0.3599	0.275865	-0.146141	0.111183	0.576867	0.014576	0.12985
27.312	0.248329	0.464399	-0.028751	0.215516	0.495552	-0.030372	0.244652	0.542397	-0.028736	0.205698	0.540578	-0.030864	0.165839	0.542231	-0.034301	0.035527	0.539476	-0.041105	-0.05899	0.538586	-0.065892	-0.142495	0.501957	-0.100634	0.105105	0.492077	-0.10131	0.153742	0.435091	-0.117982	0.202594	0.377914	-0.134325	0.246855	0.347454	-0.145663	0.291664	0.317556	-0.155691	0.336697	0.287928	-0.164798	0.372444	0.288457	-0.15584	0.123767	0.573025	-0.001314	0.137946
27.344	0.284335	0.481438	-0.03814	0.263194	0.517569	-0.020886	0.284527	0.558208	-0.051701	0.258456	0.563095	-0.023026	0.220747	0.556609	-0.033372	0.097412	0.525576	-0.062538	-0.000014	0.525953	-0.054667	-0.095783	0.517474	-0.072163	0.18626	0.488056	-0.103488	0.224985	0.427286	-0.130976	0.264365	0.365929	-0.159138	0.309167	0.336374	-0.175531	0.354816	0.307249	-0.188001	0.401524	0.277216	-0.196736	0.435047	0.261096	-0.192131	0.167267	0.550752	0.008795	0.168715
27.376	0.29517	0.476751	-0.054871	0.275685	0.512135	-0.034401	0.302689	0.554532	-0.057613	0.274692	0.558111	-0.030604	0.236705	0.550596	-0.039617	0.113453	0.517384	-0.064402	0.017953	0.535323	-0.073093	-0.077814	0.519861	-0.075872	0.204017	0.488751	-0.10562	0.241259	0.429059	-0.136261	0.278457	0.368482	-0.166059	0.320423	0.336537	-0.181116	0.36322	0.30421	-0.192516	0.406132	0.271429	-0.200891	0.438039	0.253783	-0.194871	0.180121	0.545206	0.009026	0.181247
27.408	0.312278	0.471619	-0.078623	0.294386	0.508463	-0.059299	0.324398	0.548833	-0.082695	0.296128	0.55455	-0.056347	0.258241	0.546502	-0.064711	0.135144	0.511569	-0.087717	0.0414	0.534901	-0.074295	-0.05491	0.524503	-0.072682	0.226477	0.485352	-0.132274	0.26653	0.424304	-0.157628	0.306959	0.36195	-0.182374	0.348743	0.325567	-0.192218	0.391068	0.289819	-0.198297	0.434278	0.253618	-0.202978	0.462047	0.228467	-0.204248	0.200754	0.537994	-0.012073	0.193572
27.444	0.356115	0.480592	-0.085925	0.32939	0.515674	-0.075774	0.354074	0.556351	-0.104133	0.322217	0.560431	-0.081947	0.284054	0.550934	-0.086749	0.161241	0.508944	-0.100284	0.070164	0.536224	-0.077364	-0.026812	0.52959	-0.072221	0.242784	0.486238	-0.16213	0.285935	0.425429	-0.181476	0.328273	0.362918	-0.199339	0.363117	0.320634	-0.206836	0.397629	0.277786	-0.210083	0.43224	0.234757	-0.211752	0.466067	0.219959	-0.209183	0.241873	0.535663	-0.041841	0.214267
27.476	0.390807	0.475447	-0.118215	0.363419	0.503681	-0.095842	0.379373	0.552437	-0.11637	0.351524	0.547347	-0.089492	0.312448	0.544168	-0.095849	0.185036	0.522759	-0.114944	0.093282	0.547013	-0.092362	-0.002198	0.53406	-0.082377	0.263841	0.492612	-0.176092	0.301399	0.426268	-0.185216	0.339759	0.360141	-0.195802	0.369338	0.313948	-0.201767	0.400724	0.269131	-0.207215	0.433008	0.224811	-0.212064	0.466432	0.209309	-0.208309	0.266169	0.536266	-0.053663	0.235151
27.508	0.411747	0.47145	-0.124141	0.38517	0.49926	-0.100258	0.400797	0.548538	-0.119925	0.373778	0.542928	-0.09228	0.33605	0.537356	-0.103053	0.213143	0.508752	-0.13548	0.121042	0.532338	-0.113563	0.026423	0.530921	-0.092991	0.299502	0.48153	-0.186994	0.325417	0.410567	-0.200621	0.351625	0.339391	-0.214648	0.387476	0.296922	-0.215879	0.424384	0.255908	-0.218456	0.462351	0.215365	-0.223057	0.488252	0.197723	-0.243065	0.287006	0.527724	-0.066127	0.250936
27.544	0.419289	0.472265	-0.162306	0.403708	0.504542	-0.134664	0.42509	0.549958	-0.158056	0.403218	0.549549	-0.125704	0.364581	0.542416	-0.129438	0.239574	0.506073	-0.138177	0.14917	0.538304	-0.122616	0.058792	0.523384	-0.096834	0.325711	0.479259	-0.190945	0.344211	0.406005	-0.204035	0.362957	0.332431	-0.217432	0.396629	0.288459	-0.214523	0.431042	0.245535	-0.212006	0.466128	0.202817	-0.210541	0.495103	0.191985	-0.23079	0.313716	0.51254	-0.065272	0.280677
27.576	0.43258	0.47152	-0.162059	0.417904	0.503295	-0.133379	0.437896	0.548905	-0.157038	0.417337	0.547819	-0.123847	0.378701	0.542713	-0.130559	0.253095	0.510378	-0.150316	0.162359	0.541311	-0.134641	0.072754	0.52465	-0.107889	0.341321	0.485292	-0.200387	0.351744	0.410302	-0.212006	0.362607	0.335062	-0.224577	0.394303	0.289669	-0.223092	0.427793	0.245956	-0.222642	0.462002	0.202549	-0.222327	0.496685	0.192592	-0.23039	0.321487	0.500049	-0.071936	0.294033
27.612	0.470756	0.484926	-0.194838	0.453641	0.508888	-0.16048	0.466624	0.560116	-0.175847	0.447875	0.550478	-0.142955	0.408802	0.545038	-0.147116	0.282376	0.51167	-0.160376	0.192083	0.540558	-0.138174	0.103227	0.52532	-0.105972	0.369519	0.503594	-0.21596	0.3677	0.427382	-0.223288	0.36563	0.350652	-0.230612	0.396412	0.304743	-0.226461	0.428684	0.260389	-0.221663	0.46161	0.216291	-0.216754	0.484639	0.187451	-0.214503	0.354153	0.493097	-0.087297	0.324633
27.644	0.495236	0.480264	-0.191548	0.470451	0.501933	-0.16048	0.488697	0.553714	-0.166253	0.461408	0.542337	-0.140742	0.422094	0.537577	-0.14516	0.294979	0.510352	-0.159363	0.206077	0.542241	-0.134524	0.11305	0.533878	-0.108705	0.376376	0.496856	-0.22217	0.37702	0.420516	-0.227862	0.377366	0.343892	-0.233493	0.405308	0.296562	-0.22999	0.43541	0.250711	-0.227055	0.466694	0.205579	-0.22513	0.500944	0.191662	-0.226817	0.372739	0.504595	-0.091817	0.349482
27.676	0.526877	0.478861	-0.199186	0.497635	0.506393	-0.178271	0.514352	0.555923	-0.196182	0.484493	0.550104	-0.171692	0.445239	0.543335	-0.168455	0.31932	0.511562	-0.157022	0.228911	0.539084	-0.132132	0.133892	0.528293	-0.114161	0.387352	0.50341	-0.234315	0.384251	0.427008	-0.238054	0.380879	0.350544	-0.241388	0.407871	0.304221	-0.230067	0.434916	0.257943	-0.218807	0.462026	0.211683	-0.207801	0.493848	0.198116	-0.220236	0.40864	0.519104	-0.106114	0.391331
27.712	0.541033	0.480561	-0.20761	0.513269	0.510471	-0.188035	0.531923	0.557956	-0.208954	0.502151	0.554784	-0.183876	0.462346	0.551716	-0.182688	0.333597	0.53004	-0.176559	0.242649	0.524084	-0.141973	0.149342	0.523173	-0.11501	0.409923	0.502066	-0.240685	0.403243	0.4258	-0.242061	0.396487	0.349125	-0.243713	0.427675	0.309764	-0.221473	0.460554	0.271727	-0.199754	0.49435	0.234221	-0.179124	0.505671	0.226907	-0.213322	0.414911	0.528882	-0.113572	0.422922
27.744	0.561347	0.486748	-0.201711	0.531767	0.517868	-0.187338	0.554999	0.564505	-0.205895	0.521556	0.562784	-0.185812	0.482931	0.553007	-0.183911	0.359594	0.511765	-0.176904	0.264107	0.495553	-0.166023	0.175103	0.50442	-0.128909	0.421243	0.517887	-0.259171	0.406774	0.442923	-0.253231	0.392158	0.367875	-0.247643	0.431319	0.333271	-0.231613	0.47054	0.298913	-0.215166	0.50972	0.264623	-0.198972	0.496283	0.239215	-0.221777	0.448836	0.539809	-0.134038	0.443714
27.78	0.566552	0.475052	-0.206283	0.545826	0.513188	-0.193393	0.574808	0.551388	-0.22113	0.544864	0.559174	-0.19731	0.505315	0.55651	-0.193737	0.377218	0.538259	-0.17982	0.283009	0.519882	-0.163967	0.191581	0.515019	-0.133534	0.43756	0.519725	-0.261826	0.415173	0.446915	-0.255855	0.392378	0.373931	-0.251046	0.43012	0.336568	-0.238734	0.467127	0.298678	-0.225473	0.503692	0.26065	-0.211129	0.483581	0.233761	-0.226159	0.471415	0.553426	-0.140913	0.479749
27.812	0.571953	0.480307	-0.189447	0.550308	0.519338	-0.197143	0.59058	0.550171	-0.219645	0.554022	0.562477	-0.213637	0.515562	0.557761	-0.204554	0.391059	0.532581	-0.177655	0.299503	0.501568	-0.166547	0.207581	0.502018	-0.136759	0.433758	0.538111	-0.271491	0.418587	0.463542	-0.262938	0.403364	0.388897	-0.255004	0.432018	0.342287	-0.253008	0.461652	0.296341	-0.249552	0.491733	0.250916	-0.244324	0.471316	0.222203	-0.25419	0.491311	0.537036	-0.154929	0.504249
27.844	0.590936	0.489322	-0.200205	0.566309	0.526731	-0.206689	0.604008	0.561072	-0.22784	0.566575	0.570143	-0.221534	0.529227	0.560869	-0.210904	0.409365	0.519536	-0.177876	0.311886	0.514529	-0.179531	0.221757	0.506296	-0.144891	0.467672	0.523356	-0.26283	0.429333	0.457104	-0.260017	0.390765	0.390914	-0.257255	0.420437	0.344912	-0.256231	0.450836	0.299412	-0.254087	0.481518	0.254222	-0.250724	0.473377	0.218441	-0.250785	0.504637	0.514791	-0.138489	0.535559
27.88	0.60478	0.48198	-0.203574	0.575557	0.515706	-0.211227	0.608646	0.554535	-0.232296	0.570209	0.558764	-0.226866	0.532918	0.551055	-0.214465	0.412271	0.516696	-0.176952	0.314475	0.525352	-0.170854	0.218769	0.51921	-0.148937	0.457206	0.533412	-0.267755	0.42981	0.462138	-0.263301	0.403097	0.391017	-0.255939	0.426526	0.341807	-0.26084	0.449399	0.292309	-0.265579	0.47211	0.2427	-0.270285	0.463143	0.20728	-0.266045	0.51206	0.500925	-0.154461	0.549552
27.912	0.608744	0.487002	-0.211982	0.580074	0.521679	-0.217006	0.612461	0.559364	-0.241149	0.574843	0.564836	-0.232237	0.537452	0.558179	-0.21981	0.417299	0.52574	-0.179898	0.320403	0.513048	-0.177383	0.226159	0.513032	-0.153459	0.4699	0.518823	-0.268557	0.439771	0.448717	-0.261456	0.409165	0.378799	-0.255146	0.432251	0.329475	-0.2608	0.455734	0.280243	-0.265589	0.479511	0.231074	-0.269398	0.452127	0.214825	-0.251003	0.514941	0.521885	-0.146448	0.558466
27.948	0.613988	0.480879	-0.220052	0.58924	0.518685	-0.223052	0.626263	0.55468	-0.242918	0.589082	0.563396	-0.234765	0.55153	0.557693	-0.222371	0.430642	0.529098	-0.182056	0.334217	0.513704	-0.174091	0.23946	0.516555	-0.150173	0.47684	0.520113	-0.27379	0.443942	0.451704	-0.264299	0.410845	0.383344	-0.255358	0.43158	0.33277	-0.259357	0.452595	0.282297	-0.262671	0.473775	0.231798	-0.265196	0.450769	0.212608	-0.243819	0.530509	0.526865	-0.155577	0.571895
27.981	0.630893	0.490022	-0.226062	0.601492	0.524405	-0.2243	0.632602	0.566393	-0.242465	0.595175	0.569421	-0.231782	0.557781	0.561745	-0.2203	0.438011	0.525969	-0.183617	0.341333	0.514273	-0.177615	0.246656	0.514988	-0.156382	0.486788	0.52076	-0.274485	0.454209	0.451586	-0.26993	0.421561	0.382428	-0.264909	0.438037	0.330156	-0.265907	0.455063	0.2781	-0.265722	0.472405	0.226117	-0.264529	0.477167	0.210374	-0.231547	0.536961	0.529342	-0.154846	0.576643
28.012	0.635606	0.487978	-0.247343	0.603336	0.518799	-0.23977	0.631305	0.565791	-0.245871	0.593285	0.563534	-0.237222	0.556155	0.554896	-0.224644	0.437197	0.515011	-0.185603	0.339971	0.50292	-0.184475	0.245627	0.515725	-0.161237	0.486764	0.514283	-0.275793	0.453372	0.445621	-0.269329	0.419957	0.376973	-0.261881	0.428263	0.322914	-0.261901	0.437398	0.268932	-0.262252	0.447065	0.215057	-0.262864	0.448758	0.197371	-0.230731	0.535563	0.511264	-0.15534	0.587922
28.044	0.648204	0.494615	-0.252307	0.609905	0.517238	-0.243915	0.627944	0.569186	-0.241636	0.590692	0.558456	-0.236779	0.553557	0.549305	-0.224505	0.434941	0.508392	-0.186638	0.338683	0.520614	-0.171291	0.240923	0.523465	-0.162521	0.476521	0.50773	-0.280857	0.449583	0.436519	-0.272989	0.4226	0.365234	-0.26462	0.429218	0.310881	-0.261634	0.436243	0.256687	-0.257979	0.443454	0.202509	-0.253913	0.44979	0.178126	-0.227088	0.53539	0.514808	-0.165109	0.590473
28.076	0.648776	0.495854	-0.257978	0.613141	0.523753	-0.257168	0.637734	0.572647	-0.250561	0.599146	0.567279	-0.253506	0.56345	0.55842	-0.238014	0.449928	0.517894	-0.188325	0.352875	0.514766	-0.175656	0.255464	0.518203	-0.16808	0.489454	0.507195	-0.283301	0.458046	0.437821	-0.27529	0.426392	0.368429	-0.267145	0.434114	0.314384	-0.261335	0.442022	0.26054	-0.25516	0.449872	0.206637	-0.249109	0.460399	0.179858	-0.226197	0.551088	0.528352	-0.170811	0.598557
28.112	0.646621	0.487103	-0.254604	0.614192	0.518673	-0.254996	0.643997	0.564966	-0.255157	0.604962	0.563567	-0.255427	0.568131	0.55685	-0.241373	0.450333	0.522602	-0.196129	0.355261	0.510561	-0.176092	0.257996	0.516493	-0.169042	0.492918	0.505017	-0.288742	0.45736	0.437703	-0.280146	0.421321	0.370616	-0.270758	0.427621	0.318166	-0.256432	0.434381	0.266095	-0.240536	0.441235	0.214377	-0.223207	0.451688	0.180007	-0.215426	0.550994	0.528652	-0.174865	0.597165
28.18	0.646616	0.488725	-0.255765	0.61373	0.519817	-0.255886	0.642418	0.566121	-0.247902	0.603632	0.564383	-0.252197	0.567473	0.55378	-0.238654	0.452436	0.507654	-0.195402	0.356635	0.520824	-0.180152	0.259461	0.51711	-0.173023	0.499718	0.503158	-0.286916	0.468794	0.434271	-0.274337	0.437727	0.365444	-0.261122	0.426344	0.313654	-0.247372	0.414378	0.262313	-0.232493	0.402089	0.211229	-0.217129	0.433477	0.195096	-0.207048	0.55129	0.516972	-0.168295	0.597797
28.212	0.652463	0.485082	-0.263027	0.618785	0.514877	-0.257888	0.646621	0.561926	-0.251585	0.607683	0.558873	-0.251181	0.570892	0.549668	-0.238228	0.453677	0.507801	-0.19682	0.360634	0.515841	-0.168083	0.26412	0.518012	-0.177993	0.5007	0.499174	-0.288051	0.467376	0.430783	-0.278657	0.433705	0.362396	-0.26865	0.426881	0.310323	-0.252532	0.419959	0.258567	-0.235849	0.412912	0.206896	-0.218843	0.443124	0.189025	-0.207953	0.55257	0.515722	-0.16999	0.598492
28.244	0.65306	0.485184	-0.262038	0.619001	0.514374	-0.255984	0.646061	0.561998	-0.250684	0.607215	0.558248	-0.24909	0.570256	0.547163	-0.238018	0.452824	0.500091	-0.202877	0.357427	0.508838	-0.182047	0.259846	0.515213	-0.182294	0.501291	0.497011	-0.293683	0.468482	0.428691	-0.283509	0.435235	0.360541	-0.272729	0.42739	0.308966	-0.256298	0.419156	0.257713	-0.238724	0.410656	0.206698	-0.220538	0.443099	0.193113	-0.209951	0.550496	0.51466	-0.174656	0.595262
28.28	0.653414	0.486691	-0.25219	0.619384	0.516497	-0.253325	0.646545	0.564156	-0.248799	0.607765	0.560735	-0.252065	0.570528	0.551049	-0.241233	0.451881	0.506904	-0.207337	0.357999	0.513275	-0.180263	0.261254	0.517975	-0.191028	0.503616	0.50059	-0.296576	0.470583	0.432305	-0.286857	0.436891	0.364188	-0.276404	0.428066	0.313146	-0.258552	0.419088	0.262566	-0.239349	0.410182	0.212089	-0.219682	0.443388	0.200411	-0.208981	0.549839	0.512528	-0.175591	0.5904
28.312	0.650002	0.484606	-0.249124	0.618122	0.516646	-0.251644	0.648302	0.562541	-0.246516	0.609516	0.561752	-0.251094	0.572819	0.550154	-0.240405	0.456182	0.501096	-0.206736	0.359865	0.509431	-0.192193	0.263233	0.519442	-0.198116	0.507599	0.501311	-0.296033	0.475308	0.432783	-0.285436	0.442728	0.364223	-0.274648	0.43482	0.313215	-0.256128	0.42655	0.262459	-0.237315	0.417964	0.211862	-0.218232	0.451423	0.203826	-0.205397	0.553423	0.512732	-0.174836	0.590313
28.344	0.65551	0.485119	-0.253736	0.622965	0.516526	-0.254699	0.651305	0.561742	-0.241588	0.612994	0.56062	-0.249118	0.57473	0.553702	-0.239781	0.452115	0.516566	-0.209117	0.354312	0.519988	-0.210504	0.256739	0.52213	-0.207776	0.513899	0.50226	-0.290561	0.478096	0.435135	-0.281879	0.442203	0.36769	-0.273808	0.434222	0.316053	-0.256957	0.42647	0.264473	-0.240291	0.418444	0.213093	-0.223134	0.45152	0.204191	-0.20981	0.54582	0.512617	-0.164843	0.580751
28.408	0.663084	0.479352	-0.225354	0.625863	0.505093	-0.226926	0.646638	0.555295	-0.217439	0.608792	0.547808	-0.223529	0.568787	0.545134	-0.224278	0.439552	0.525522	-0.225214	0.345087	0.513376	-0.202907	0.247948	0.522886	-0.205517	0.518152	0.503789	-0.288717	0.479558	0.437704	-0.284757	0.440662	0.371501	-0.281631	0.439343	0.319369	-0.264282	0.438565	0.267773	-0.24572	0.43808	0.216128	-0.226317	0.466912	0.198664	-0.211236	0.51886	0.520631	-0.159695	0.554683
28.444	0.663214	0.478742	-0.227055	0.626444	0.505042	-0.22461	0.648994	0.554905	-0.217733	0.6106	0.547953	-0.21953	0.570806	0.543797	-0.220838	0.442509	0.519222	-0.224241	0.345132	0.51107	-0.224073	0.248355	0.523128	-0.223055	0.525247	0.506214	-0.283813	0.487525	0.439655	-0.28106	0.449535	0.373096	-0.277992	0.446856	0.321055	-0.260301	0.443841	0.269383	-0.242233	0.440478	0.217695	-0.223776	0.458987	0.191688	-0.205362	0.517835	0.513717	-0.154236	0.552009
28.508	0.67362	0.486657	-0.217416	0.631906	0.504217	-0.21703	0.641861	0.555118	-0.198356	0.606593	0.541161	-0.207747	0.567008	0.542319	-0.211784	0.437657	0.533592	-0.224248	0.34134	0.522289	-0.230375	0.245307	0.5306	-0.233239	0.52141	0.508962	-0.279161	0.486276	0.440902	-0.279563	0.450653	0.372893	-0.279015	0.457479	0.322345	-0.258293	0.460379	0.271102	-0.239074	0.462917	0.219916	-0.219486	0.466132	0.186316	-0.204802	0.507427	0.514578	-0.150029	0.546259
28.54	0.661307	0.487419	-0.205915	0.618707	0.502063	-0.201699	0.626057	0.556453	-0.202813	0.591517	0.538433	-0.199282	0.553229	0.537027	-0.210432	0.428176	0.51783	-0.245543	0.335216	0.539953	-0.227957	0.238795	0.537343	-0.226142	0.511132	0.477452	-0.292355	0.462475	0.420987	-0.272794	0.413923	0.364691	-0.251448	0.431427	0.313539	-0.242364	0.449801	0.262628	-0.233961	0.468545	0.211788	-0.225854	0.494362	0.185529	-0.225708	0.496417	0.513369	-0.168324	0.520613
28.608	0.658786	0.514182	-0.192934	0.613749	0.512821	-0.197409	0.602175	0.566349	-0.19845	0.576229	0.537218	-0.201123	0.538695	0.542336	-0.211907	0.413951	0.546266	-0.246819	0.317719	0.552905	-0.235558	0.222715	0.537062	-0.234526	0.492056	0.498765	-0.298204	0.450948	0.437048	-0.277457	0.410107	0.375851	-0.255017	0.427497	0.324804	-0.245211	0.444444	0.273653	-0.235256	0.461159	0.222395	-0.225019	0.475615	0.188899	-0.220232	0.484273	0.52861	-0.171915	0.500069
28.64	0.651347	0.540902	-0.204793	0.607126	0.540364	-0.195048	0.600828	0.589717	-0.171253	0.572283	0.563583	-0.176637	0.537344	0.561153	-0.195565	0.42211	0.543654	-0.253187	0.324409	0.546934	-0.253427	0.2293	0.533075	-0.237491	0.513917	0.501126	-0.276942	0.470408	0.439466	-0.264451	0.426654	0.377829	-0.252564	0.434655	0.32476	-0.242744	0.442734	0.271718	-0.231859	0.450905	0.218864	-0.220212	0.469389	0.189514	-0.232087	0.478101	0.562805	-0.16831	0.484045
28.708	0.623556	0.53819	-0.198034	0.582241	0.544585	-0.180643	0.580941	0.599584	-0.176165	0.551947	0.575523	-0.165842	0.518422	0.570288	-0.186486	0.407955	0.544594	-0.249111	0.310561	0.548903	-0.250891	0.215925	0.527482	-0.248154	0.504754	0.513244	-0.268571	0.467233	0.447055	-0.259092	0.429516	0.380662	-0.250399	0.438758	0.326732	-0.244085	0.448756	0.27333	-0.236947	0.459051	0.219859	-0.229553	0.482593	0.194404	-0.242072	0.457682	0.573334	-0.16324	0.460982
28.74	0.601794	0.532021	-0.190736	0.56401	0.543926	-0.168825	0.570779	0.598401	-0.165653	0.540272	0.578455	-0.151527	0.507686	0.5753	-0.174069	0.401116	0.552017	-0.246541	0.30513	0.564472	-0.25096	0.213614	0.536128	-0.252584	0.498265	0.520754	-0.268516	0.464217	0.451909	-0.264401	0.429667	0.382875	-0.259393	0.433016	0.328353	-0.251212	0.437212	0.27489	-0.239516	0.441794	0.221553	-0.225906	0.462845	0.191669	-0.230392	0.446558	0.55689	-0.154769	0.448455
28.776	0.603527	0.546809	-0.175678	0.560941	0.550538	-0.160407	0.555281	0.604832	-0.158392	0.527997	0.578652	-0.148387	0.495597	0.576416	-0.171229	0.389942	0.555697	-0.245549	0.293353	0.561566	-0.251682	0.203478	0.52801	-0.250066	0.486819	0.524389	-0.268601	0.456227	0.45435	-0.261605	0.425265	0.383922	-0.253917	0.432493	0.329823	-0.245003	0.441256	0.27651	-0.2357	0.450766	0.22314	-0.225913	0.475676	0.196035	-0.229115	0.435324	0.554536	-0.152836	0.436089
28.808	0.60308	0.542623	-0.170791	0.560986	0.55031	-0.155856	0.557473	0.604777	-0.161273	0.529158	0.581552	-0.147592	0.495695	0.577834	-0.168767	0.386263	0.553752	-0.235655	0.289401	0.560498	-0.239957	0.198851	0.527311	-0.240957	0.48241	0.52074	-0.257439	0.451369	0.450531	-0.253591	0.419812	0.380004	-0.249792	0.431242	0.326155	-0.2415	0.445009	0.273633	-0.233191	0.460028	0.220953	-0.22493	0.47479	0.186855	-0.226287	0.433398	0.562852	-0.144636	0.420331
28.844	0.586563	0.542295	-0.161088	0.543339	0.549366	-0.149202	0.541972	0.604096	-0.146773	0.511871	0.580206	-0.139542	0.480364	0.575046	-0.163353	0.377116	0.547031	-0.239565	0.280031	0.552112	-0.244762	0.189148	0.518211	-0.246849	0.474292	0.514067	-0.257504	0.438931	0.446074	-0.252156	0.403399	0.377789	-0.247845	0.41954	0.325391	-0.243635	0.436604	0.273536	-0.239014	0.454052	0.221791	-0.233581	0.471458	0.189901	-0.227662	0.425898	0.571258	-0.152845	0.413245
28.876	0.569326	0.554579	-0.14523	0.526181	0.565804	-0.136727	0.528247	0.620107	-0.143107	0.496529	0.599309	-0.133483	0.464859	0.596244	-0.156861	0.360596	0.574753	-0.230758	0.26495	0.565554	-0.241943	0.18219	0.517151	-0.243493	0.453928	0.527045	-0.244764	0.430329	0.453963	-0.242912	0.406617	0.38016	-0.242266	0.422247	0.326878	-0.236638	0.4396	0.275076	-0.230724	0.457696	0.223107	-0.22447	0.471472	0.18927	-0.218046	0.408285	0.590579	-0.140937	0.395212
28.912	0.550379	0.553647	-0.124585	0.506755	0.565078	-0.119135	0.508432	0.618428	-0.130935	0.476518	0.598263	-0.120618	0.44611	0.595443	-0.145718	0.346379	0.575022	-0.225914	0.252355	0.561461	-0.243826	0.172197	0.509725	-0.251765	0.44284	0.537222	-0.238951	0.42856	0.461941	-0.240273	0.414162	0.386433	-0.24147	0.423957	0.332459	-0.237948	0.434129	0.27878	-0.234202	0.444404	0.225095	-0.230135	0.464004	0.195334	-0.221059	0.389068	0.590349	-0.133195	0.379055
28.944	0.529612	0.588258	-0.127997	0.486544	0.593451	-0.114848	0.479696	0.64705	-0.122879	0.452717	0.622315	-0.109077	0.425004	0.616502	-0.136791	0.334498	0.584989	-0.225395	0.242781	0.56675	-0.249542	0.164891	0.511819	-0.258108	0.432131	0.545701	-0.227522	0.429647	0.469203	-0.23317	0.426661	0.392193	-0.237516	0.43165	0.336936	-0.237342	0.435927	0.282367	-0.235178	0.439742	0.227559	-0.231921	0.463266	0.206914	-0.21239	0.370182	0.608348	-0.13193	0.352008
28.98	0.513396	0.58917	-0.109145	0.470731	0.598843	-0.097419	0.46646	0.650124	-0.116034	0.438472	0.630014	-0.097494	0.414177	0.621833	-0.127431	0.33612	0.58309	-0.223231	0.247551	0.560325	-0.252961	0.169198	0.506291	-0.255476	0.436487	0.552773	-0.215979	0.428219	0.477844	-0.22979	0.420167	0.402387	-0.243909	0.43229	0.348204	-0.246385	0.445632	0.295016	-0.247636	0.459566	0.241611	-0.247787	0.483249	0.217403	-0.232579	0.360701	0.61325	-0.127358	0.341896
29.012	0.49104	0.610956	-0.115162	0.450145	0.61378	-0.095909	0.43716	0.665469	-0.108495	0.415327	0.640352	-0.088038	0.392973	0.633829	-0.120048	0.32077	0.601258	-0.224264	0.231808	0.577271	-0.251803	0.15733	0.517769	-0.251994	0.417384	0.55936	-0.210361	0.412821	0.48432	-0.225205	0.408895	0.408655	-0.241113	0.427829	0.355909	-0.23963	0.448488	0.304897	-0.237782	0.469951	0.253598	-0.235687	0.48782	0.221858	-0.227963	0.349262	0.64033	-0.133635	0.319974
29.044	0.475074	0.623063	-0.102009	0.43161	0.619334	-0.089494	0.418648	0.672593	-0.084226	0.394957	0.642186	-0.077956	0.376304	0.635277	-0.112091	0.317096	0.604288	-0.223713	0.231501	0.576552	-0.256889	0.15695	0.517177	-0.260751	0.415604	0.576778	-0.200175	0.410849	0.503083	-0.221715	0.406557	0.429152	-0.244114	0.424345	0.376288	-0.245293	0.44316	0.324653	-0.245687	0.462461	0.272755	-0.24575	0.485573	0.244	-0.241713	0.331697	0.650273	-0.133402	0.30069
29.08	0.457045	0.651516	-0.089858	0.412775	0.647361	-0.081152	0.397595	0.700077	-0.082686	0.374414	0.669472	-0.075427	0.358894	0.65939	-0.110307	0.310851	0.616942	-0.223332	0.231331	0.581066	-0.26328	0.158947	0.518904	-0.265951	0.407541	0.589866	-0.19054	0.405709	0.517611	-0.216449	0.40495	0.445109	-0.244148	0.426772	0.393791	-0.247301	0.44975	0.343821	-0.249664	0.473128	0.293543	-0.251567	0.487279	0.25941	-0.248228	0.317536	0.662904	-0.131762	0.294974
29.112	0.444364	0.665523	-0.084361	0.399614	0.660888	-0.079136	0.385557	0.712867	-0.068163	0.361321	0.682296	-0.0701	0.345433	0.671856	-0.104901	0.296361	0.62785	-0.217511	0.217264	0.59036	-0.256731	0.150829	0.522318	-0.264039	0.394017	0.60398	-0.187875	0.397594	0.532405	-0.215933	0.401292	0.460629	-0.244467	0.422069	0.409532	-0.248714	0.442909	0.358923	-0.252489	0.463429	0.308	-0.255832	0.468733	0.272383	-0.247978	0.304168	0.675871	-0.127372	0.271907
29.144	0.423742	0.689535	-0.084466	0.379445	0.680845	-0.080734	0.362539	0.727042	-0.056212	0.340216	0.696677	-0.066438	0.327132	0.685975	-0.102379	0.288837	0.642485	-0.219843	0.214685	0.597062	-0.261589	0.150426	0.525463	-0.266886	0.386192	0.625358	-0.185932	0.389783	0.55422	-0.214618	0.393504	0.482896	-0.244144	0.414429	0.43226	-0.250149	0.436407	0.38244	-0.256475	0.458605	0.332701	-0.262734	0.469554	0.298383	-0.255343	0.290216	0.693269	-0.130454	0.261821
29.208	0.403136	0.705515	-0.081799	0.360882	0.68929	-0.081311	0.334365	0.732279	-0.059086	0.318601	0.698465	-0.070028	0.308113	0.689119	-0.106697	0.277526	0.653507	-0.226412	0.207978	0.605152	-0.270626	0.14424	0.534564	-0.271487	0.371002	0.636396	-0.180891	0.37961	0.567925	-0.21438	0.387635	0.498904	-0.248234	0.409901	0.448394	-0.251989	0.431812	0.398053	-0.254013	0.453127	0.347148	-0.25497	0.469045	0.313832	-0.256758	0.270547	0.710942	-0.140035	0.238103
29.244	0.393928	0.72174	-0.079596	0.353066	0.702421	-0.077418	0.326017	0.74111	-0.048976	0.311783	0.70731	-0.062157	0.301391	0.697764	-0.098833	0.273587	0.660792	-0.219858	0.205137	0.60972	-0.264262	0.144073	0.535557	-0.270451	0.368262	0.642619	-0.17809	0.381046	0.575528	-0.2134	0.393203	0.507915	-0.248897	0.415894	0.457648	-0.252409	0.438482	0.407669	-0.254798	0.460741	0.357323	-0.25655	0.475726	0.32387	-0.260703	0.274028	0.720952	-0.134681	0.239457
29.308	0.365674	0.783339	-0.078335	0.342529	0.744486	-0.07745	0.29428	0.762285	-0.058545	0.303218	0.725447	-0.067813	0.294018	0.712963	-0.104251	0.267708	0.66569	-0.222785	0.20492	0.607791	-0.267371	0.145093	0.532783	-0.2706	0.360031	0.661379	-0.175	0.358392	0.598161	-0.218392	0.357012	0.535259	-0.262571	0.393611	0.494482	-0.261889	0.429892	0.453463	-0.261298	0.466089	0.412266	-0.260815	0.486342	0.38196	-0.25599	0.253672	0.728805	-0.1429	0.226921
29.34	0.34066	0.794314	-0.080017	0.317232	0.755706	-0.077517	0.277028	0.770735	-0.043152	0.281554	0.735625	-0.059411	0.27592	0.722509	-0.096434	0.262662	0.67297	-0.216378	0.207259	0.61021	-0.264959	0.145712	0.536016	-0.26929	0.354006	0.681804	-0.16773	0.351041	0.619063	-0.211561	0.347564	0.55627	-0.255539	0.385088	0.516621	-0.256713	0.421913	0.476218	-0.257934	0.458241	0.43532	-0.258835	0.471876	0.402609	-0.249224	0.23771	0.728616	-0.133306	0.219978
29.408	0.307555	0.820576	-0.101672	0.293701	0.778881	-0.090749	0.260072	0.78983	-0.048469	0.268053	0.754442	-0.062745	0.264768	0.737761	-0.098729	0.258753	0.676841	-0.213739	0.203485	0.613954	-0.262128	0.146818	0.536322	-0.270719	0.345606	0.697156	-0.160611	0.344705	0.637356	-0.208294	0.343754	0.577782	-0.256567	0.382433	0.538968	-0.257223	0.420512	0.49951	-0.257857	0.458318	0.459408	-0.258279	0.472769	0.425581	-0.255829	0.223945	0.737208	-0.138363	0.208706
29.44	0.320218	0.83148	-0.048106	0.30227	0.790977	-0.0573	0.249549	0.800012	-0.04529	0.264329	0.766326	-0.058476	0.261266	0.748374	-0.094105	0.25421	0.681543	-0.20654	0.202165	0.61782	-0.257927	0.144481	0.54126	-0.269964	0.340562	0.697545	-0.152521	0.340015	0.648784	-0.211742	0.338747	0.600002	-0.271123	0.376693	0.561141	-0.265398	0.414698	0.522303	-0.259705	0.452703	0.483704	-0.254094	0.466913	0.45001	-0.256627	0.219626	0.739424	-0.129487	0.200349
29.508	0.274563	0.836322	-0.039586	0.261312	0.795266	-0.053555	0.214366	0.80829	-0.077972	0.229854	0.772609	-0.075021	0.234149	0.75174	-0.107961	0.251577	0.678992	-0.211932	0.209695	0.605549	-0.258862	0.148949	0.530856	-0.267687	0.327163	0.72261	-0.153727	0.339069	0.667043	-0.204868	0.352116	0.612574	-0.257161	0.386684	0.57045	-0.264107	0.421196	0.528036	-0.269619	0.455532	0.485092	-0.27406	0.468217	0.450825	-0.26859	0.198086	0.73933	-0.14651	0.193099
29.54	0.211248	0.793188	-0.001204	0.248987	0.777567	-0.020557	0.238799	0.787933	-0.073213	0.271468	0.771649	-0.059214	0.264559	0.754229	-0.093785	0.243259	0.690201	-0.202562	0.198254	0.61777	-0.249317	0.150281	0.535008	-0.264236	0.332473	0.716764	-0.155618	0.341908	0.67104	-0.215912	0.351749	0.625825	-0.276417	0.385733	0.583142	-0.278002	0.419906	0.540511	-0.280297	0.454159	0.498013	-0.2829	0.472864	0.467034	-0.289121	0.210827	0.747734	-0.121801	0.193117
29.576	0.202802	0.798651	-0.0027	0.240139	0.781295	-0.021362	0.230401	0.789911	-0.074749	0.262565	0.773173	-0.060229	0.257659	0.755726	-0.095508	0.242735	0.691182	-0.206644	0.19886	0.618739	-0.254011	0.152199	0.535126	-0.267001	0.324892	0.725141	-0.154319	0.327404	0.677766	-0.214378	0.330556	0.630648	-0.274558	0.367437	0.589963	-0.272138	0.404243	0.549257	-0.270573	0.441494	0.508632	-0.269828	0.462446	0.484553	-0.288404	0.198907	0.748096	-0.131719	0.18931
29.608	0.204127	0.804081	0.001042	0.238552	0.783067	-0.019452	0.228621	0.795155	-0.072279	0.258771	0.773926	-0.059481	0.254345	0.75657	-0.095011	0.241017	0.692876	-0.207511	0.20137	0.617816	-0.255224	0.152099	0.53516	-0.266254	0.320469	0.732897	-0.15498	0.321161	0.685572	-0.215064	0.322328	0.638532	-0.27527	0.361628	0.600498	-0.272063	0.400638	0.562144	-0.269471	0.43949	0.52352	-0.267159	0.45762	0.498003	-0.286515	0.193081	0.750721	-0.136057	0.185845
29.644	0.201349	0.803309	-0.001796	0.235255	0.784264	-0.024883	0.225714	0.803322	-0.075714	0.255303	0.779877	-0.065805	0.251623	0.76086	-0.100539	0.240147	0.691692	-0.209776	0.203196	0.615209	-0.257648	0.152542	0.533098	-0.270628	0.313931	0.74026	-0.155042	0.321305	0.695692	-0.216718	0.32864	0.65101	-0.278134	0.366848	0.611958	-0.275343	0.404971	0.572791	-0.272884	0.44307	0.533703	-0.270659	0.456955	0.512238	-0.297066	0.184441	0.74831	-0.144014	0.180665
29.676	0.191748	0.809569	0.010506	0.225015	0.788041	-0.011302	0.214804	0.802436	-0.063475	0.244249	0.779504	-0.051965	0.24208	0.762286	-0.08779	0.23581	0.697848	-0.200291	0.201908	0.621879	-0.251168	0.15224	0.539894	-0.266289	0.315107	0.737889	-0.146912	0.318904	0.698939	-0.212518	0.323003	0.660213	-0.278194	0.360667	0.6205	-0.278598	0.398142	0.580559	-0.278943	0.435394	0.540371	-0.279088	0.452112	0.517346	-0.302338	0.187481	0.747065	-0.123347	0.180091
29.712	0.185828	0.810938	0.006325	0.22111	0.79241	-0.015086	0.210823	0.806694	-0.067275	0.241755	0.785988	-0.055461	0.23925	0.768464	-0.091143	0.2317	0.702742	-0.203003	0.20216	0.624089	-0.252818	0.152604	0.541996	-0.268224	0.310742	0.742733	-0.149369	0.317203	0.704209	-0.215129	0.324587	0.6662	-0.281076	0.362748	0.6267	-0.281879	0.400763	0.587122	-0.282429	0.438602	0.547105	-0.282767	0.454712	0.5227	-0.305155	0.183017	0.753332	-0.127263	0.177538
29.744	0.203253	0.786629	0.017683	0.235159	0.784035	-0.014244	0.21351	0.815585	-0.053856	0.247917	0.797295	-0.056159	0.242395	0.778841	-0.091002	0.22594	0.71025	-0.20013	0.201409	0.628542	-0.248416	0.153067	0.545267	-0.266363	0.310248	0.751308	-0.155675	0.307389	0.704748	-0.216005	0.30487	0.658677	-0.276646	0.351269	0.629905	-0.280082	0.396985	0.599904	-0.283665	0.442217	0.568645	-0.286758	0.458065	0.542704	-0.307522	0.186158	0.757711	-0.117462	0.180151
29.78	0.215692	0.766937	0.012481	0.232357	0.777327	-0.028322	0.209959	0.827067	-0.036933	0.233682	0.808705	-0.061896	0.23045	0.786998	-0.095163	0.221893	0.708588	-0.198378	0.20039	0.626213	-0.246482	0.154517	0.542319	-0.265699	0.305872	0.751661	-0.155613	0.305108	0.707452	-0.217916	0.304621	0.663885	-0.280541	0.353951	0.640452	-0.282099	0.403092	0.616546	-0.284699	0.452139	0.59239	-0.287814	0.459982	0.567679	-0.31395	0.18227	0.755635	-0.115524	0.178089
29.812	0.230236	0.76574	0.009925	0.234466	0.779818	-0.032903	0.224454	0.83382	-0.027871	0.232752	0.815869	-0.061562	0.228985	0.79294	-0.094272	0.218753	0.709829	-0.195097	0.198459	0.627875	-0.244721	0.154805	0.542976	-0.265975	0.302467	0.756233	-0.156659	0.300161	0.713696	-0.220248	0.298389	0.671484	-0.284049	0.348278	0.648865	-0.287657	0.397787	0.625619	-0.291696	0.447315	0.601739	-0.296002	0.463274	0.576	-0.317086	0.180497	0.755034	-0.111425	0.177457
29.844	0.244429	0.782732	0.001517	0.244909	0.791025	-0.042991	0.233713	0.845077	-0.044103	0.239891	0.822967	-0.075678	0.232158	0.798074	-0.105908	0.209316	0.709559	-0.198545	0.195867	0.625936	-0.247027	0.154579	0.540893	-0.269521	0.291406	0.755764	-0.156925	0.297939	0.719925	-0.224203	0.304862	0.684615	-0.291799	0.352943	0.658314	-0.294278	0.400943	0.631935	-0.296709	0.448965	0.605321	-0.299132	0.461865	0.579237	-0.321683	0.168164	0.754743	-0.115568	0.171146
29.88	0.258771	0.792221	-0.008879	0.249134	0.799112	-0.052592	0.24121	0.853763	-0.053177	0.238424	0.830357	-0.084282	0.230354	0.804295	-0.113176	0.207113	0.712623	-0.201784	0.192399	0.627687	-0.247762	0.150139	0.54208	-0.266223	0.290697	0.76388	-0.16911	0.294389	0.724686	-0.234577	0.298597	0.686148	-0.300427	0.347268	0.661047	-0.300854	0.39591	0.63594	-0.301556	0.444593	0.610904	-0.30242	0.469367	0.593394	-0.323167	0.171249	0.761535	-0.117862	0.17026
29.912	0.298242	0.819788	-0.036446	0.267127	0.8207	-0.069302	0.248736	0.872602	-0.065452	0.235819	0.846251	-0.091204	0.225792	0.814728	-0.113626	0.198508	0.706354	-0.180921	0.191904	0.622424	-0.230114	0.152339	0.538778	-0.260064	0.276067	0.773648	-0.181259	0.28163	0.727023	-0.241757	0.287813	0.68096	-0.302745	0.338572	0.659962	-0.304592	0.38915	0.638859	-0.306371	0.439846	0.617515	-0.308217	0.472163	0.604111	-0.31987	0.177472	0.761572	-0.096878	0.170548
29.948	0.312376	0.833502	-0.055163	0.274537	0.829102	-0.079641	0.250823	0.878363	-0.072281	0.23573	0.849492	-0.093841	0.225978	0.819136	-0.118142	0.199578	0.714089	-0.191554	0.1861	0.632016	-0.243161	0.147715	0.545079	-0.265043	0.275855	0.782082	-0.180177	0.278718	0.730556	-0.236678	0.282288	0.679455	-0.293688	0.332891	0.658303	-0.297855	0.383442	0.637481	-0.302008	0.434241	0.616907	-0.306482	0.466138	0.599601	-0.313066	0.173173	0.759953	-0.103125	0.165244
29.98	0.323817	0.829899	-0.084373	0.280135	0.83363	-0.095644	0.26757	0.883263	-0.074244	0.242621	0.860286	-0.093478	0.229489	0.828344	-0.112975	0.194265	0.719387	-0.172841	0.183487	0.643052	-0.232354	0.149168	0.557446	-0.261599	0.262134	0.795984	-0.187103	0.269237	0.739013	-0.237675	0.27693	0.682229	-0.288592	0.326122	0.659002	-0.297494	0.375377	0.636666	-0.306856	0.424922	0.614758	-0.316875	0.454901	0.597145	-0.32932	0.189418	0.768831	-0.081744	0.167278
30.012	0.331226	0.846117	-0.088407	0.287552	0.843365	-0.099998	0.270434	0.895073	-0.090888	0.247704	0.86616	-0.104024	0.235775	0.832221	-0.121541	0.20421	0.716993	-0.174405	0.176904	0.644559	-0.234462	0.146993	0.555178	-0.260408	0.268131	0.797182	-0.184809	0.269172	0.742378	-0.238127	0.270478	0.687733	-0.291585	0.318498	0.663012	-0.301254	0.366659	0.639018	-0.31164	0.415051	0.615816	-0.322937	0.448516	0.602764	-0.331006	0.192167	0.764582	-0.083735	0.166155
30.048	0.339724	0.846378	-0.105504	0.294558	0.845187	-0.108422	0.281492	0.897493	-0.097384	0.255598	0.869276	-0.105252	0.242604	0.835111	-0.122053	0.206921	0.7191	-0.173198	0.180172	0.645489	-0.232811	0.147632	0.556374	-0.259818	0.26409	0.80326	-0.18776	0.263229	0.745753	-0.238343	0.26267	0.688181	-0.288941	0.309668	0.66191	-0.300538	0.356781	0.63621	-0.31221	0.404161	0.610642	-0.324215	0.433577	0.590732	-0.334301	0.196652	0.765494	-0.082103	0.167161
30.08	0.343849	0.865577	-0.114363	0.299875	0.855259	-0.117498	0.276316	0.904172	-0.108023	0.256684	0.871171	-0.115256	0.244125	0.837034	-0.132298	0.210777	0.721239	-0.184333	0.181563	0.647835	-0.241949	0.150478	0.558178	-0.26428	0.263077	0.809168	-0.194037	0.264616	0.748073	-0.240366	0.266139	0.686832	-0.286631	0.312501	0.659598	-0.297761	0.359247	0.63342	-0.309323	0.406171	0.607789	-0.321267	0.439617	0.594651	-0.329274	0.194681	0.761087	-0.090648	0.170687
30.112	0.344695	0.879425	-0.125566	0.3021	0.864178	-0.123808	0.274407	0.910072	-0.11063	0.257917	0.875109	-0.116221	0.245472	0.84097	-0.13313	0.213061	0.725314	-0.185048	0.181227	0.650805	-0.239804	0.151655	0.560021	-0.259879	0.265189	0.813797	-0.195044	0.263766	0.753471	-0.242253	0.261956	0.692815	-0.288875	0.30747	0.664123	-0.29839	0.35302	0.635473	-0.30811	0.398513	0.606975	-0.317966	0.429715	0.592411	-0.330621	0.199525	0.764174	-0.090446	0.176087
30.176	0.354	0.904645	-0.139501	0.312861	0.885714	-0.140175	0.280382	0.929819	-0.145575	0.267419	0.893043	-0.143131	0.254949	0.857715	-0.157457	0.221424	0.738406	-0.197075	0.187032	0.656769	-0.238365	0.157258	0.566766	-0.26076	0.275268	0.825748	-0.201249	0.271183	0.761583	-0.242575	0.267092	0.697673	-0.284406	0.311899	0.667717	-0.293482	0.356952	0.638151	-0.302781	0.40199	0.608836	-0.311991	0.434661	0.619433	-0.325023	0.207094	0.773635	-0.101261	0.193174
30.212	0.350688	0.917442	-0.149147	0.311812	0.895083	-0.142823	0.274589	0.934483	-0.152424	0.265764	0.897659	-0.142798	0.255305	0.862277	-0.158605	0.229604	0.742887	-0.204565	0.188699	0.658789	-0.234793	0.157038	0.568278	-0.256512	0.282963	0.831155	-0.207526	0.276037	0.766248	-0.247058	0.268776	0.701503	-0.286399	0.312764	0.67032	-0.294313	0.356113	0.637813	-0.301513	0.399187	0.604724	-0.308075	0.430492	0.621524	-0.317131	0.219337	0.774509	-0.107174	0.200572
30.276	0.366026	0.911792	-0.174947	0.323112	0.900961	-0.165406	0.297633	0.949314	-0.172586	0.279785	0.916236	-0.161915	0.266588	0.880542	-0.174544	0.231451	0.759949	-0.211131	0.212387	0.66586	-0.229533	0.172121	0.581721	-0.258369	0.293728	0.840336	-0.224487	0.288057	0.771178	-0.256775	0.282191	0.702108	-0.289208	0.326192	0.670277	-0.295232	0.370283	0.638667	-0.302103	0.414354	0.60719	-0.309214	0.440136	0.633145	-0.305727	0.228833	0.803155	-0.118157	0.209489
30.308	0.373029	0.915801	-0.191874	0.32891	0.906649	-0.187439	0.308033	0.956938	-0.178241	0.286909	0.924124	-0.179805	0.271823	0.888221	-0.189064	0.230859	0.767205	-0.216175	0.213342	0.671056	-0.229076	0.172483	0.584702	-0.256339	0.293283	0.845479	-0.24402	0.293949	0.772602	-0.267099	0.294396	0.700159	-0.290598	0.337849	0.66814	-0.295534	0.381142	0.635385	-0.301263	0.42473	0.603456	-0.307888	0.4437	0.634564	-0.31208	0.237637	0.82243	-0.128674	0.204957
30.376	0.375989	0.917988	-0.199466	0.330846	0.914545	-0.199365	0.315764	0.967215	-0.192766	0.2909	0.937265	-0.196081	0.277964	0.900294	-0.204425	0.243593	0.776377	-0.226849	0.220373	0.68102	-0.229963	0.181925	0.593888	-0.254756	0.305151	0.855417	-0.249403	0.302154	0.781259	-0.267769	0.298961	0.707277	-0.286823	0.34103	0.672961	-0.290679	0.383216	0.638565	-0.295171	0.425576	0.604837	-0.300341	0.445355	0.634304	-0.309812	0.238932	0.832239	-0.139768	0.217362
30.408	0.379711	0.924404	-0.215533	0.335168	0.916647	-0.213156	0.314955	0.967863	-0.211937	0.293106	0.935475	-0.210756	0.28207	0.897292	-0.216679	0.254579	0.770083	-0.229788	0.227055	0.675465	-0.234292	0.181916	0.590427	-0.258687	0.312089	0.851673	-0.256446	0.30585	0.77764	-0.274263	0.299175	0.703909	-0.291678	0.340858	0.669343	-0.293342	0.381998	0.633596	-0.295854	0.423258	0.598172	-0.298875	0.443818	0.626506	-0.309639	0.250054	0.827742	-0.144738	0.223499
30.476	0.382929	0.926634	-0.226513	0.338705	0.919961	-0.219491	0.320245	0.971701	-0.214523	0.297728	0.939867	-0.211942	0.286559	0.901874	-0.218282	0.258835	0.775233	-0.234213	0.239057	0.679321	-0.24077	0.19262	0.593164	-0.253387	0.310481	0.859663	-0.262887	0.309467	0.785478	-0.281515	0.308007	0.711375	-0.299604	0.346925	0.673562	-0.299968	0.385188	0.634658	-0.29964	0.423559	0.596052	-0.299708	0.445018	0.621041	-0.315731	0.257726	0.830035	-0.146927	0.229885
30.508	0.391964	0.918687	-0.232055	0.346964	0.919297	-0.227072	0.336569	0.973428	-0.226912	0.309339	0.945613	-0.223382	0.295779	0.90788	-0.225412	0.25961	0.782078	-0.229946	0.241833	0.685388	-0.234506	0.194924	0.599763	-0.250878	0.299585	0.866444	-0.273294	0.309341	0.792079	-0.2885	0.318885	0.717766	-0.303376	0.353581	0.675561	-0.303438	0.388151	0.633129	-0.303383	0.42265	0.590597	-0.303115	0.448919	0.611838	-0.317568	0.264254	0.846459	-0.149786	0.230094
30.544	0.39817	0.917233	-0.235144	0.353061	0.917361	-0.231237	0.342041	0.971427	-0.232124	0.315087	0.943336	-0.228829	0.302131	0.905462	-0.230606	0.268355	0.77929	-0.235007	0.246677	0.683394	-0.233298	0.196712	0.600204	-0.252879	0.308554	0.862273	-0.280704	0.314144	0.787143	-0.294146	0.319631	0.712177	-0.307834	0.354802	0.670481	-0.30681	0.389637	0.628343	-0.305956	0.42435	0.586091	-0.305242	0.448618	0.605883	-0.324549	0.279958	0.843979	-0.155196	0.238474
30.576	0.406786	0.914113	-0.242478	0.361598	0.916853	-0.241469	0.353621	0.971383	-0.245304	0.324965	0.94498	-0.242552	0.309521	0.908064	-0.240897	0.267651	0.784401	-0.23449	0.250077	0.687383	-0.233022	0.20103	0.602511	-0.250767	0.30863	0.862127	-0.288994	0.314823	0.78653	-0.298808	0.320915	0.711215	-0.309254	0.355693	0.669402	-0.309078	0.390347	0.627192	-0.309386	0.424969	0.585063	-0.309889	0.452324	0.598396	-0.330502	0.28902	0.854296	-0.160625	0.247754
30.612	0.409124	0.905736	-0.241874	0.364365	0.91264	-0.242006	0.361526	0.967259	-0.249657	0.330524	0.943808	-0.245759	0.31483	0.906982	-0.244185	0.272152	0.783516	-0.238378	0.25445	0.686845	-0.238363	0.201818	0.603987	-0.250531	0.311566	0.861198	-0.293238	0.314738	0.785397	-0.30342	0.31767	0.709575	-0.313172	0.350983	0.666376	-0.312064	0.384078	0.62289	-0.31035	0.417027	0.579405	-0.308238	0.445846	0.594637	-0.32517	0.29545	0.851417	-0.164258	0.255228
30.644	0.411101	0.902658	-0.244402	0.366574	0.910091	-0.240785	0.364184	0.965059	-0.244078	0.333108	0.941744	-0.239732	0.31706	0.904934	-0.238338	0.272332	0.781738	-0.232142	0.252791	0.685045	-0.235353	0.198865	0.602065	-0.248681	0.309683	0.856036	-0.292789	0.315513	0.780543	-0.30414	0.320814	0.704999	-0.314666	0.352109	0.660366	-0.31177	0.383024	0.615403	-0.307882	0.413816	0.570442	-0.303676	0.446915	0.583542	-0.312789	0.285088	0.859204	-0.164515	0.249036
30.68	0.414293	0.903641	-0.249901	0.369412	0.909447	-0.248177	0.364677	0.963143	-0.260128	0.334585	0.939378	-0.252638	0.319641	0.902291	-0.250016	0.279106	0.778293	-0.240778	0.252811	0.683516	-0.242514	0.200589	0.600535	-0.253608	0.315285	0.854065	-0.299145	0.31858	0.777998	-0.306895	0.32195	0.701863	-0.315039	0.353297	0.657322	-0.308789	0.385342	0.613207	-0.303852	0.417746	0.569375	-0.299974	0.446728	0.585277	-0.316264	0.299492	0.851855	-0.170128	0.25718
30.712	0.414181	0.905184	-0.249081	0.369188	0.910079	-0.247471	0.36356	0.96369	-0.259081	0.333928	0.939256	-0.251861	0.320723	0.901499	-0.249042	0.285805	0.775868	-0.238958	0.260645	0.681046	-0.243834	0.204898	0.599915	-0.251303	0.319385	0.852208	-0.29905	0.321334	0.776236	-0.308294	0.323222	0.700269	-0.317465	0.35556	0.656502	-0.311512	0.388111	0.612851	-0.30579	0.420778	0.569255	-0.300437	0.450232	0.587105	-0.313299	0.303684	0.849555	-0.168674	0.265092
30.748	0.416022	0.908041	-0.251541	0.371213	0.914598	-0.252019	0.368109	0.968833	-0.261956	0.337281	0.945327	-0.257108	0.322262	0.908424	-0.253181	0.281372	0.784877	-0.23945	0.262176	0.688228	-0.243943	0.208248	0.605228	-0.252209	0.318808	0.854108	-0.30573	0.321968	0.778016	-0.313295	0.325319	0.701927	-0.32135	0.357609	0.657899	-0.315566	0.390304	0.614237	-0.309965	0.423173	0.570642	-0.304438	0.454702	0.586926	-0.314217	0.30581	0.86409	-0.176707	0.268788
30.78	0.424593	0.908786	-0.261698	0.379537	0.913183	-0.2629	0.373869	0.967662	-0.269582	0.344136	0.942444	-0.266968	0.328371	0.905937	-0.261767	0.285116	0.783598	-0.244396	0.259365	0.688409	-0.247517	0.204585	0.605268	-0.253786	0.316472	0.855717	-0.310829	0.319553	0.779596	-0.31804	0.322533	0.703653	-0.325752	0.353254	0.659021	-0.321348	0.384322	0.614261	-0.317471	0.41608	0.570198	-0.314454	0.443552	0.591875	-0.325722	0.311635	0.860706	-0.180997	0.271806
30.812	0.419819	0.90206	-0.25878	0.37571	0.912131	-0.26071	0.377114	0.967183	-0.263449	0.344356	0.945828	-0.263406	0.328596	0.90923	-0.258335	0.285872	0.786633	-0.240879	0.263232	0.690921	-0.248601	0.208942	0.607425	-0.25552	0.317093	0.857452	-0.309133	0.317481	0.781482	-0.318084	0.317654	0.705707	-0.327301	0.349759	0.6622	-0.322983	0.382009	0.618321	-0.31958	0.414851	0.575153	-0.317712	0.439924	0.596071	-0.334608	0.30738	0.866997	-0.179846	0.271494
30.848	0.426615	0.901572	-0.266035	0.382248	0.910591	-0.267435	0.382185	0.965889	-0.267877	0.350091	0.943649	-0.268668	0.334388	0.907285	-0.26326	0.291472	0.785106	-0.245761	0.267923	0.689879	-0.249976	0.211928	0.609151	-0.25687	0.315758	0.85936	-0.313054	0.31622	0.783145	-0.32021	0.316475	0.707039	-0.327135	0.34594	0.661548	-0.321829	0.375498	0.615936	-0.316562	0.405696	0.570706	-0.311845	0.433278	0.589633	-0.326966	0.320748	0.861697	-0.183133	0.279209
30.88	0.43071	0.913044	-0.260543	0.386055	0.916445	-0.267274	0.379255	0.971238	-0.268344	0.350497	0.945165	-0.272657	0.333964	0.909348	-0.265992	0.288226	0.789178	-0.2425	0.260709	0.694427	-0.246259	0.210091	0.608627	-0.256106	0.318476	0.853011	-0.317976	0.314401	0.776623	-0.32031	0.309902	0.700438	-0.322909	0.343845	0.659616	-0.311953	0.377706	0.618099	-0.301813	0.412181	0.577018	-0.29414	0.430521	0.590251	-0.323186	0.301781	0.877688	-0.191435	0.283854
30.912	0.439197	0.907074	-0.260262	0.394376	0.911403	-0.265086	0.388646	0.96628	-0.267012	0.35911	0.940831	-0.269499	0.341385	0.905354	-0.263696	0.291706	0.785849	-0.243683	0.263923	0.691575	-0.250253	0.20954	0.60874	-0.256023	0.329683	0.842128	-0.320849	0.318044	0.766503	-0.322165	0.306253	0.69092	-0.324094	0.342004	0.651829	-0.311779	0.378276	0.612647	-0.300538	0.415067	0.574035	-0.291025	0.43368	0.587099	-0.319923	0.325306	0.869272	-0.193733	0.300106
30.976	0.42994	0.924126	-0.242763	0.386975	0.922173	-0.256912	0.375431	0.975512	-0.264793	0.350257	0.94627	-0.270938	0.336537	0.908756	-0.267028	0.300213	0.783709	-0.252921	0.265173	0.691767	-0.254551	0.209994	0.609561	-0.257822	0.333354	0.850666	-0.322843	0.321912	0.775026	-0.325749	0.310464	0.699304	-0.329358	0.34281	0.6561	-0.32041	0.375504	0.613326	-0.31093	0.408831	0.570848	-0.301798	0.433723	0.587946	-0.322702	0.318273	0.866329	-0.194673	0.301162
31.012	0.42234	0.920383	-0.226761	0.383316	0.919071	-0.249658	0.378255	0.971561	-0.265707	0.352658	0.943217	-0.273893	0.337379	0.906549	-0.268618	0.295999	0.783984	-0.249518	0.261153	0.691825	-0.251757	0.206688	0.608802	-0.256057	0.331167	0.85469	-0.316361	0.323112	0.779135	-0.325821	0.314623	0.703777	-0.3347	0.345584	0.659709	-0.326002	0.375801	0.615318	-0.315192	0.405774	0.570899	-0.303436	0.434844	0.585542	-0.320498	0.304768	0.867703	-0.189735	0.290294
31.076	0.397528	0.904575	-0.198733	0.365098	0.91027	-0.22979	0.368287	0.964714	-0.239238	0.343172	0.940565	-0.256824	0.330344	0.902948	-0.260249	0.297105	0.777278	-0.269531	0.256593	0.689875	-0.25211	0.205804	0.605915	-0.253429	0.352254	0.849346	-0.318221	0.3275	0.777543	-0.326549	0.302554	0.705968	-0.334588	0.33271	0.661814	-0.324891	0.363182	0.617271	-0.316338	0.394615	0.573615	-0.309827	0.417357	0.593811	-0.330385	0.318446	0.842451	-0.192886	0.295769
31.108	0.388731	0.901103	-0.180168	0.361837	0.907891	-0.215908	0.365342	0.962635	-0.221889	0.344086	0.939032	-0.244575	0.329514	0.901955	-0.248195	0.289728	0.77788	-0.257692	0.253584	0.686922	-0.250947	0.201467	0.602842	-0.254321	0.350722	0.846301	-0.305735	0.326264	0.775275	-0.319937	0.301515	0.704612	-0.333758	0.332695	0.661087	-0.32474	0.363968	0.616804	-0.316489	0.39542	0.573537	-0.30948	0.418368	0.594948	-0.328313	0.306961	0.846342	-0.183257	0.286406
31.176	0.374233	0.909966	-0.148266	0.354969	0.905181	-0.188948	0.35356	0.957201	-0.206584	0.340303	0.926513	-0.226774	0.327398	0.889333	-0.234946	0.292446	0.765038	-0.25787	0.246087	0.677645	-0.252034	0.193133	0.592206	-0.252268	0.344205	0.847251	-0.293923	0.321485	0.777447	-0.314642	0.298183	0.707962	-0.333988	0.336968	0.670941	-0.324206	0.375407	0.633204	-0.31486	0.414035	0.595609	-0.306318	0.431215	0.607871	-0.336387	0.281039	0.831534	-0.181067	0.265724
31.208	0.354411	0.889215	-0.124342	0.342496	0.890678	-0.167997	0.352682	0.943422	-0.180517	0.338689	0.916986	-0.205633	0.326336	0.881344	-0.219176	0.292863	0.761151	-0.258179	0.254902	0.670431	-0.264113	0.192151	0.593183	-0.261968	0.361033	0.839074	-0.270718	0.33856	0.773931	-0.303325	0.315792	0.709085	-0.335065	0.353279	0.671074	-0.323742	0.389655	0.631836	-0.312394	0.42537	0.592079	-0.30033	0.443651	0.599667	-0.331205	0.278646	0.815745	-0.172708	0.256033
31.276	0.331684	0.871696	-0.104657	0.323483	0.87875	-0.148621	0.334987	0.932488	-0.153599	0.323008	0.909603	-0.182888	0.310693	0.874982	-0.19891	0.276589	0.757636	-0.245719	0.241981	0.665398	-0.250659	0.184303	0.584957	-0.262697	0.354258	0.824143	-0.264127	0.332021	0.75787	-0.294735	0.310374	0.692123	-0.326378	0.34982	0.657163	-0.312647	0.388772	0.621408	-0.299316	0.427952	0.585818	-0.287382	0.440429	0.591927	-0.321334	0.270779	0.820341	-0.164461	0.252728
31.308	0.314851	0.854894	-0.082713	0.314974	0.859211	-0.127785	0.320367	0.914014	-0.133606	0.317689	0.888729	-0.163214	0.306947	0.854303	-0.180061	0.278834	0.737721	-0.229711	0.233336	0.652149	-0.243989	0.174217	0.574894	-0.260589	0.355675	0.806873	-0.238701	0.331306	0.74923	-0.282514	0.307261	0.691763	-0.326575	0.352299	0.66401	-0.312663	0.397049	0.635853	-0.29864	0.441513	0.607253	-0.28496	0.434021	0.585198	-0.313343	0.269438	0.79222	-0.142273	0.240311
31.344	0.301678	0.818963	-0.067988	0.304916	0.835354	-0.110051	0.308324	0.889722	-0.100458	0.30893	0.873379	-0.13591	0.297085	0.841544	-0.156967	0.263846	0.732367	-0.220323	0.233914	0.640284	-0.233262	0.1706	0.567958	-0.250157	0.342422	0.798803	-0.225899	0.325614	0.742305	-0.274559	0.30925	0.685878	-0.323463	0.356597	0.659781	-0.314381	0.403723	0.633366	-0.305334	0.450659	0.606446	-0.296092	0.436297	0.576256	-0.31141	0.248101	0.789465	-0.136694	0.220022
31.376	0.28299	0.791513	-0.044665	0.281555	0.808947	-0.086409	0.289586	0.862822	-0.076096	0.284424	0.847574	-0.111661	0.274836	0.817873	-0.136343	0.246546	0.715185	-0.210201	0.200479	0.63251	-0.234858	0.150771	0.549154	-0.248322	0.336961	0.762675	-0.191771	0.324639	0.712858	-0.248244	0.312301	0.66321	-0.304529	0.363169	0.643711	-0.302065	0.413435	0.622653	-0.300552	0.462521	0.599445	-0.299178	0.445014	0.56741	-0.303617	0.222765	0.776519	-0.130902	0.206873
31.412	0.270499	0.797752	-0.026891	0.279979	0.807266	-0.070124	0.276398	0.862447	-0.070361	0.285173	0.840684	-0.101561	0.274619	0.809396	-0.124009	0.245131	0.70172	-0.191185	0.201264	0.623723	-0.23099	0.149809	0.541912	-0.247521	0.316291	0.773016	-0.164912	0.316159	0.733199	-0.230061	0.314954	0.692733	-0.294426	0.361338	0.664789	-0.288284	0.408077	0.637139	-0.283524	0.454686	0.610033	-0.279851	0.439559	0.583569	-0.300292	0.202169	0.739608	-0.106036	0.18047
31.444	0.246961	0.775243	0.001822	0.262766	0.783723	-0.039739	0.258388	0.838785	-0.042162	0.272158	0.816339	-0.070968	0.261011	0.788873	-0.097647	0.229716	0.692769	-0.179586	0.179609	0.623987	-0.227759	0.136532	0.538665	-0.247358	0.306387	0.755401	-0.148532	0.299449	0.711919	-0.210999	0.291727	0.668015	-0.272848	0.341132	0.646689	-0.263694	0.390544	0.624993	-0.254982	0.439744	0.603109	-0.246332	0.430933	0.57448	-0.267701	0.194041	0.720986	-0.087123	0.17991
31.48	0.226108	0.747258	0.014485	0.244347	0.766931	-0.02192	0.238673	0.8206	-0.009236	0.254924	0.807068	-0.042009	0.243703	0.781819	-0.070468	0.212966	0.692284	-0.157999	0.162067	0.627106	-0.210206	0.121738	0.541066	-0.232087	0.296168	0.743671	-0.120958	0.290069	0.688406	-0.172911	0.28343	0.63372	-0.225018	0.331683	0.612427	-0.21155	0.379394	0.58924	-0.198719	0.426426	0.564813	-0.186531	0.421756	0.54403	-0.216531	0.184989	0.711318	-0.060692	0.174307
31.512	0.213647	0.728034	0.028702	0.232208	0.746125	-0.008379	0.225545	0.800176	0.001244	0.242529	0.785229	-0.030563	0.234311	0.759824	-0.060219	0.211745	0.669584	-0.151438	0.150328	0.611639	-0.202039	0.112803	0.525074	-0.229447	0.298095	0.716631	-0.11698	0.281939	0.656158	-0.160334	0.264669	0.595938	-0.203352	0.309067	0.579864	-0.176913	0.354185	0.563115	-0.152006	0.399822	0.545783	-0.130933	0.400006	0.523935	-0.160573	0.181951	0.700895	-0.058219	0.15899
31.548	0.189877	0.718933	0.065839	0.209443	0.730775	0.026766	0.188917	0.781468	0.019034	0.213785	0.763669	-0.005262	0.206773	0.742027	-0.038176	0.185874	0.663196	-0.140068	0.137935	0.601615	-0.19878	0.102318	0.516251	-0.229328	0.271372	0.697006	-0.091829	0.276245	0.63183	-0.131245	0.280474	0.566796	-0.170857	0.312314	0.536852	-0.13841	0.343456	0.50561	-0.106568	0.374497	0.474037	-0.07578	0.3667	0.446044	-0.098495	0.147053	0.690454	-0.049141	0.121268
31.58	0.156605	0.682136	0.080687	0.180249	0.702078	0.047647	0.1707	0.755561	0.057927	0.19284	0.742236	0.028658	0.189529	0.725863	-0.007642	0.178131	0.663513	-0.121627	0.14314	0.602335	-0.189357	0.100853	0.520675	-0.222303	0.260406	0.677906	-0.060354	0.265608	0.617332	-0.106626	0.270836	0.556858	-0.153097	0.290888	0.521872	-0.116162	0.310685	0.486595	-0.079313	0.330326	0.45115	-0.042603	0.326608	0.424162	-0.067275	0.134301	0.696539	-0.034872	0.107312
31.612	0.135295	0.653329	0.088656	0.153026	0.679032	0.055898	0.144062	0.729942	0.075711	0.161596	0.722165	0.041711	0.163424	0.707216	0.004771	0.166876	0.649917	-0.111982	0.13059	0.591216	-0.18101	0.093182	0.50931	-0.218262	0.240913	0.656272	-0.039762	0.254778	0.582565	-0.054739	0.269881	0.509198	-0.070008	0.274276	0.467021	-0.035888	0.279001	0.424321	-0.002243	0.283475	0.381651	0.03097	0.260068	0.353428	0.028647	0.116936	0.695004	-0.034311	0.096991
31.68	0.092096	0.624105	0.090261	0.128062	0.648793	0.078299	0.1104	0.700247	0.08994	0.145572	0.691537	0.075704	0.146715	0.679925	0.03802	0.148212	0.634749	-0.082722	0.117916	0.583371	-0.160022	0.084183	0.505946	-0.208575	0.220653	0.633376	-0.007143	0.204118	0.563679	-0.033065	0.187826	0.49429	-0.060522	0.205279	0.469331	-0.016158	0.219947	0.44228	0.028057	0.231167	0.413594	0.070662	0.214353	0.387587	0.050309	0.096138	0.670011	0.0002	0.077278
31.712	0.096633	0.566369	0.117193	0.120762	0.602001	0.103286	0.09281	0.644068	0.126646	0.124789	0.648124	0.10479	0.124278	0.644448	0.06538	0.121389	0.623548	-0.062624	0.109885	0.572079	-0.143912	0.078122	0.499079	-0.197987	0.191681	0.621209	0.013317	0.174921	0.548041	-0.001262	0.158169	0.474776	-0.016568	0.177503	0.466798	0.033508	0.192974	0.456756	0.084857	0.20419	0.444476	0.136467	0.181386	0.415555	0.132545	0.06377	0.642961	0.021405	0.054555
31.776	0.031202	0.587556	0.14037	0.069841	0.609246	0.131324	0.055097	0.661907	0.140632	0.090649	0.650219	0.129822	0.091579	0.640685	0.091581	0.094365	0.599386	-0.030564	0.085433	0.56337	-0.119821	0.065246	0.493187	-0.181408	0.149194	0.595179	0.058459	0.144717	0.52375	0.087198	0.137869	0.451326	0.115476	0.130969	0.40338	0.14467	0.117754	0.357113	0.173046	0.098532	0.310928	0.201176	0.075669	0.290346	0.223233	0.02032	0.594101	0.041414	0.018792
31.812	-0.003604	0.566818	0.179048	0.036989	0.585654	0.172575	0.024536	0.639151	0.176477	0.060275	0.624689	0.17023	0.065782	0.620265	0.131297	0.080436	0.591807	0.00544	0.082829	0.566855	-0.088558	0.065852	0.508191	-0.163599	0.124406	0.562151	0.096171	0.111274	0.491008	0.122935	0.099038	0.418634	0.150142	0.090169	0.371244	0.179828	0.079732	0.325061	0.209437	0.067689	0.278087	0.239769	0.063046	0.247751	0.261532	0.0004	0.591719	0.070596	-0.005571
31.876	-0.021222	0.550648	0.216604	0.013782	0.576378	0.204138	-0.008879	0.626559	0.205648	0.028205	0.618851	0.196261	0.033693	0.615181	0.157189	0.048711	0.591075	0.030446	0.065824	0.564787	-0.061875	0.057814	0.510847	-0.142387	0.094812	0.560349	0.118557	0.075797	0.492419	0.149222	0.064104	0.422446	0.180363	0.057511	0.372255	0.203683	0.05369	0.322581	0.227368	0.048721	0.272491	0.251773	0.03499	0.246515	0.274653	-0.029777	0.591449	0.098799	-0.038452
31.908	-0.046447	0.532992	0.213234	-0.010166	0.559875	0.210099	-0.033895	0.609501	0.204978	0.004627	0.603114	0.205818	0.016929	0.600718	0.168323	0.056397	0.583575	0.046366	0.067058	0.567809	-0.049269	0.061633	0.519385	-0.133451	0.08375	0.575241	0.146096	0.073424	0.50153	0.164373	0.065636	0.427273	0.182234	0.061677	0.374769	0.199706	0.058088	0.32292	0.21768	0.05363	0.270605	0.236369	0.049552	0.240318	0.257691	-0.035471	0.573187	0.094307	-0.040114
31.976	-0.077688	0.518563	0.26193	-0.042302	0.543247	0.248463	-0.063773	0.593929	0.24982	-0.027118	0.585135	0.239691	-0.014829	0.583922	0.202066	0.02567	0.567524	0.080039	0.055735	0.54848	-0.010485	0.061695	0.520368	-0.102767	0.048055	0.564007	0.180837	0.047468	0.48781	0.1887	0.039113	0.412204	0.195387	0.033564	0.357852	0.200519	0.026237	0.304023	0.207568	0.019789	0.249979	0.215826	0.03717	0.23466	0.244628	-0.062009	0.5255	0.123346	-0.083957
32.008	-0.085762	0.496856	0.271492	-0.055977	0.527891	0.25756	-0.082098	0.574558	0.271122	-0.047026	0.572509	0.254163	-0.032027	0.571633	0.2174	0.016988	0.556165	0.098145	0.045133	0.559404	0.004378	0.05533	0.527715	-0.087516	0.036567	0.54784	0.19937	0.038463	0.471518	0.206275	0.035036	0.395113	0.210647	0.032489	0.340462	0.213315	0.027253	0.285935	0.212945	0.019804	0.231719	0.211676	0.01993	0.215261	0.244319	-0.074599	0.522298	0.138451	-0.099012
32.076	-0.112877	0.490407	0.308169	-0.086769	0.520772	0.287056	-0.108961	0.568296	0.304251	-0.078456	0.565549	0.280021	-0.062855	0.561606	0.24338	-0.010742	0.538225	0.125998	0.025073	0.547796	0.035326	0.047595	0.526586	-0.057494	0.027248	0.538047	0.22173	0.03036	0.461515	0.221438	0.028749	0.385101	0.219724	0.027532	0.330527	0.218371	0.024954	0.275862	0.216185	0.021799	0.221297	0.213822	0.019808	0.215128	0.249952	-0.095493	0.519454	0.183136	-0.120732
32.144	-0.151198	0.492731	0.329773	-0.11656	0.519827	0.319194	-0.138375	0.569576	0.328631	-0.101911	0.563187	0.316259	-0.089639	0.56183	0.278406	-0.047977	0.545196	0.15624	-0.006529	0.544893	0.067535	0.031568	0.534625	-0.021887	-0.002287	0.531912	0.247951	0.008251	0.457252	0.234449	0.01986	0.38261	0.221117	0.026306	0.328013	0.220292	0.034319	0.273844	0.219591	0.043148	0.21971	0.21887	0.030489	0.21534	0.253045	-0.128676	0.52259	0.218853	-0.149588
32.176	-0.174544	0.495283	0.340661	-0.136374	0.518325	0.333079	-0.15469	0.57017	0.334411	-0.117524	0.559641	0.328595	-0.106631	0.558374	0.290498	-0.07036	0.540563	0.167225	-0.014707	0.555052	0.088774	0.020247	0.53739	0.000523	-0.023602	0.522343	0.257778	-0.006199	0.449947	0.239526	0.012066	0.377535	0.221535	0.022156	0.323554	0.220279	0.032246	0.269749	0.219	0.042249	0.215896	0.217661	0.029279	0.211102	0.251702	-0.150901	0.521071	0.231597	-0.166686
32.212	-0.189707	0.496893	0.348931	-0.152986	0.522719	0.343546	-0.175485	0.572572	0.339516	-0.137166	0.564997	0.33815	-0.124814	0.561515	0.300666	-0.085393	0.535553	0.179766	-0.028945	0.555846	0.103099	0.012845	0.536236	0.01833	-0.041432	0.505376	0.268944	-0.025372	0.433616	0.246802	-0.007631	0.361878	0.22485	0.003616	0.307963	0.228705	0.015342	0.254591	0.232589	0.026997	0.201088	0.236379	0.016534	0.192879	0.270641	-0.166839	0.530851	0.244494	-0.181244
32.244	-0.20995	0.500732	0.347877	-0.169459	0.52072	0.345198	-0.183947	0.573626	0.341844	-0.147192	0.560304	0.342194	-0.133428	0.559234	0.305257	-0.091289	0.542971	0.184336	-0.038875	0.561168	0.104855	0.003084	0.538774	0.021137	-0.054089	0.504688	0.273709	-0.033219	0.434544	0.250848	-0.01119	0.36436	0.22785	0.001118	0.311258	0.235651	0.013357	0.258497	0.24391	0.025177	0.205548	0.252393	0.010065	0.192891	0.2835	-0.175885	0.540157	0.245291	-0.192462
[truncated: 1,369 more rows]
[truncated: 62 more columns]
