# Supplementary material for: A Markerless 3D Computerized Motion Capture System Incorporating a Skeleton Model for Monkeys
Source: PLoS One. 2016 Nov 3;11(11):e0166154. doi: 10.1371/journal.pone.0166154 (PMC5094601; doi:10.1371/journal.pone.0166154)
Supplement: S2 File — (ZIP) [file pone.0166154.s004.zip › File S2/ShuttlingExperiment-MonkeyR-Session2-Exp1-manual.txt]

23.044	-0.25796	0.40391	0.38477	-0.21478	0.40796	0.37176	-0.2012	0.45683	0.39359	-0.17698	0.43433	0.3728	-0.15218	0.46168	0.35742	-0.067612	0.54363	0.30145	-0.036806	0.63368	0.27988	0.026057	0.70358	0.25482	-0.057547	0.46952	0.37249	0.010534	0.44052	0.35287	0.078618	0.41153	0.33329	0.051347	0.36451	0.32667	0.02408	0.3175	0.32007	-0.003183	0.27047	0.3135	-0.013965	0.24211	0.29276	-0.1534	0.48879	0.28493	-0.16426
22.144	0.60659	0.6293	0.18553	0.65044	0.62428	0.17542	0.67086	0.67344	0.19011	0.692	0.64422	0.17514	0.72353	0.6229	0.18745	0.82243	0.54559	0.2227	0.86525	0.47022	0.2675	0.87839	0.37799	0.29556	0.72379	0.57382	0.23332	0.71038	0.49909	0.2431	0.69695	0.42436	0.25289	0.67007	0.38242	0.23018	0.64316	0.34048	0.20749	0.61624	0.29855	0.18481	0.59821	0.27351	0.16485	0.80704	0.59683	0.13451	0.7982
31.776	0.86512	0.59149	-0.28903	0.87994	0.58695	-0.24649	0.86478	0.63519	-0.2243	0.8834	0.60679	-0.20503	0.87594	0.59762	-0.16682	0.85324	0.55815	-0.044638	0.84271	0.51327	0.041365	0.83478	0.43886	0.10355	0.79931	0.5568	-0.13256	0.76953	0.48628	-0.13293	0.73974	0.41577	-0.13333	0.77822	0.38656	-0.1591	0.81671	0.35734	-0.18485	0.8552	0.32813	-0.21059	0.88563	0.33367	-0.23042	0.9282	0.57304	-0.11391	0.95338
30.244	-0.050261	0.60357	0.29613	-0.09268	0.59756	0.31078	-0.11273	0.64894	0.30791	-0.13303	0.61785	0.32001	-0.16864	0.60439	0.30774	-0.28095	0.55125	0.26821	-0.34753	0.50003	0.21855	-0.3916	0.42124	0.18226	-0.1832	0.57395	0.24433	-0.1726	0.49826	0.23999	-0.16203	0.42257	0.23567	-0.14842	0.36978	0.24075	-0.13483	0.31698	0.24584	-0.12126	0.26419	0.25095	-0.10913	0.23365	0.2345	-0.23913	0.5593	0.36216	-0.23605
42.184	0.50513	0.62077	0.25551	0.54936	0.61438	0.24826	0.56711	0.66628	0.24184	0.58992	0.63464	0.23993	0.61397	0.61692	0.21333	0.69007	0.55041	0.13096	0.7534	0.54465	0.056934	0.78789	0.51827	-0.030137	0.68849	0.57878	0.23011	0.69974	0.50339	0.23714	0.711	0.428	0.24419	0.70835	0.37524	0.25855	0.70568	0.32247	0.2729	0.70302	0.2697	0.28727	0.69985	0.245	0.3143	0.5889	0.56372	0.14597	0.59772
42.588	0.48379	0.62492	0.12065	0.52903	0.6235	0.12166	0.54161	0.67688	0.12824	0.56784	0.64807	0.12555	0.59465	0.63299	0.099984	0.67935	0.57472	0.019795	0.74517	0.52593	-0.033216	0.79579	0.4503	-0.067626	0.66549	0.60096	0.11858	0.65478	0.52952	0.14391	0.64405	0.45808	0.16922	0.62175	0.42615	0.2077	0.59943	0.39422	0.24617	0.57709	0.36229	0.28463	0.54926	0.3396	0.29243	0.57793	0.59349	0.0211	0.58205
86.14	0.12537	0.67592	0.11236	0.086457	0.67194	0.13517	0.074007	0.72482	0.14508	0.052294	0.69442	0.15644	0.026549	0.66815	0.17217	-0.050267	0.57556	0.22243	-0.10755	0.49882	0.2412	-0.18839	0.44506	0.2476	-0.030848	0.62548	0.13428	-0.021951	0.58443	0.070274	-0.013062	0.54341	0.00626	0.037671	0.56223	-0.002078	0.088401	0.58106	-0.010422	0.13914	0.59988	-0.018755	0.16853	0.61508	-0.00277	0.011644	0.65101	0.25579	0.014307
86.432	0.53555	0.628	-0.067029	0.50894	0.6275	-0.030401	0.48538	0.67736	-0.033187	0.47836	0.65105	-0.005202	0.44197	0.65074	0.011397	0.32429	0.63983	0.066467	0.22995	0.66463	0.069109	0.13817	0.68605	0.093298	0.37013	0.61739	-0.023168	0.39815	0.54622	-0.026392	0.4262	0.47507	-0.02963	0.4471	0.42446	-0.029732	0.46803	0.37387	-0.029844	0.48898	0.32328	-0.029966	0.50104	0.28858	-0.029013	0.42303	0.63418	0.095759	0.47408
104.11	-0.35162	0.49281	0.49433	-0.30923	0.49285	0.47843	-0.29981	0.54691	0.4722	-0.274	0.5188	0.46392	-0.24802	0.53659	0.43925	-0.16215	0.58571	0.35431	-0.1022	0.62987	0.29124	-0.04812	0.64058	0.21107	-0.16111	0.52346	0.43655	-0.10783	0.4827	0.39965	-0.054551	0.44195	0.36277	-0.037722	0.39167	0.34913	-0.020906	0.34138	0.33548	-0.004103	0.2911	0.32181	-0.021595	0.26095	0.31018	-0.25969	0.55215	0.3548	-0.24399
103.98	-0.26999	0.4637	0.40207	-0.22515	0.46577	0.39613	-0.21379	0.51628	0.41534	-0.18721	0.4915	0.40105	-0.16007	0.51102	0.3791	-0.068061	0.56576	0.30468	-0.009618	0.63747	0.2736	0.057426	0.7026	0.24661	-0.067028	0.51828	0.39624	-0.018768	0.46784	0.36483	0.029496	0.4174	0.33343	0.03095	0.36268	0.33228	0.032392	0.30796	0.33111	0.033828	0.25324	0.32993	0.011113	0.25201	0.35879	-0.15628	0.5125	0.3002	-0.16832
111.55	-0.082925	0.56133	0.28722	-0.12298	0.56649	0.26675	-0.13168	0.62067	0.273	-0.15617	0.59621	0.25492	-0.19112	0.57735	0.25014	-0.29997	0.50722	0.23482	-0.348	0.42323	0.22214	-0.36171	0.32692	0.22024	-0.22538	0.56146	0.18861	-0.20098	0.49878	0.15206	-0.17656	0.43612	0.11548	-0.13028	0.41792	0.13838	-0.083985	0.39973	0.16127	-0.037702	0.38153	0.18417	-0.043582	0.37047	0.21872	-0.25229	0.54855	0.31642	-0.26976
112.58	0.83194	0.44401	-0.20286	0.79218	0.46524	-0.19851	0.80785	0.5182	-0.19882	0.77089	0.50601	-0.19551	0.74075	0.53161	-0.1895	0.63744	0.60752	-0.1657	0.59362	0.67583	-0.11152	0.52012	0.72368	-0.069395	0.65454	0.54319	-0.2445	0.5949	0.5009	-0.2218	0.53526	0.45861	-0.19913	0.51405	0.40866	-0.19191	0.49282	0.3587	-0.18471	0.4716	0.30875	-0.17753	0.47768	0.27265	-0.17433	0.72213	0.55852	-0.13306	0.71043
128.79	-0.074528	0.39336	0.29569	-0.051212	0.42504	0.27327	-0.085185	0.46843	0.27695	-0.050614	0.4688	0.25879	-0.025787	0.49753	0.24621	0.062025	0.58406	0.20376	0.08627	0.67843	0.19841	0.14183	0.75767	0.20843	0.034541	0.52404	0.28302	0.009707	0.45246	0.29394	-0.015141	0.38088	0.30487	-0.043959	0.33642	0.29107	-0.072794	0.29197	0.27727	-0.10164	0.24752	0.26349	-0.12286	0.24227	0.29303	-0.000742	0.51701	0.15681	0.048939
128.32	0.20619	0.69943	0.24708	0.24914	0.70426	0.23358	0.25355	0.75921	0.23024	0.28237	0.73411	0.22219	0.31752	0.71701	0.21368	0.42879	0.65309	0.19062	0.50264	0.59033	0.17921	0.59056	0.5487	0.18087	0.3753	0.70642	0.26086	0.32067	0.66673	0.29693	0.26604	0.62706	0.33301	0.21262	0.61633	0.32765	0.15919	0.60562	0.3223	0.10577	0.59491	0.31695	0.078554	0.57557	0.3016	0.33603	0.65721	0.14571	0.27213
137.22	0.67185	0.45734	-0.041746	0.63709	0.47069	-0.016003	0.64708	0.52479	-0.011156	0.61669	0.50632	0.004972	0.58456	0.52991	0.001618	0.47434	0.59853	-0.010309	0.41972	0.6779	-0.025781	0.34764	0.74248	-0.01577	0.53758	0.54111	-0.068134	0.50679	0.47175	-0.078199	0.47601	0.40239	-0.088261	0.51225	0.36147	-0.085145	0.5485	0.32055	-0.082051	0.58475	0.27963	-0.078978	0.6113	0.25698	-0.06749	0.51814	0.53899	0.061642	0.47191
136.66	0.17783	0.6739	-0.001723	0.13784	0.67269	0.019487	0.13063	0.72588	0.032491	0.10541	0.69732	0.041089	0.070819	0.67826	0.047418	-0.036728	0.60761	0.068451	-0.11972	0.55949	0.086325	-0.17673	0.48409	0.10935	0.02342	0.62462	-0.013602	0.080308	0.61432	-0.063778	0.13719	0.60405	-0.11396	0.19023	0.61544	-0.10659	0.24327	0.62685	-0.099223	0.29631	0.63828	-0.091859	0.32747	0.63034	-0.074072	0.048309	0.64448	0.11372	0.083292
180.74	0.091261	0.68743	0.099367	0.13133	0.70424	0.1121	0.1267	0.75696	0.096322	0.15814	0.7417	0.11376	0.19556	0.73039	0.10532	0.3153	0.68453	0.081639	0.39657	0.64292	0.047201	0.46525	0.57489	0.036145	0.25886	0.71271	0.16325	0.22731	0.66939	0.2179	0.19576	0.62607	0.27257	0.16018	0.59734	0.24246	0.12462	0.5686	0.21234	0.08906	0.53985	0.18223	0.061263	0.52245	0.16565	0.21979	0.6723	0.044658	0.1934
179.68	0.35936	0.97655	0.28249	0.38605	0.95628	0.25204	0.40714	0.99969	0.2252	0.4155	0.96242	0.21711	0.41772	0.92487	0.2035	0.41665	0.8005	0.16436	0.43903	0.70584	0.15662	0.48912	0.62732	0.12845	0.45222	0.8709	0.23083	0.43468	0.82233	0.28734	0.41717	0.77378	0.34387	0.40072	0.82502	0.35394	0.38425	0.87625	0.36401	0.3678	0.92749	0.37408	0.34426	0.95566	0.37225	0.3795	0.8873	0.12282	0.30968
187.72	0.84132	0.4813	-0.27515	0.81752	0.50446	-0.24437	0.83504	0.55605	-0.2534	0.80868	0.54598	-0.2264	0.77432	0.55327	-0.20727	0.66121	0.56711	-0.14391	0.61129	0.59052	-0.063394	0.56504	0.57628	0.021018	0.68402	0.54085	-0.24102	0.62679	0.50103	-0.20942	0.56953	0.4612	-0.17785	0.56621	0.40676	-0.18261	0.56287	0.35232	-0.18738	0.55952	0.29788	-0.19218	0.57434	0.27161	-0.21318	0.76067	0.54147	-0.13449	0.75065
186.35	-0.039677	0.584	0.25516	-0.074707	0.58268	0.28382	-0.084243	0.63645	0.29209	-0.10466	0.60751	0.30855	-0.14136	0.59191	0.30542	-0.25672	0.53201	0.29524	-0.31172	0.45259	0.28147	-0.33185	0.35813	0.26966	-0.18012	0.57961	0.24518	-0.15768	0.51011	0.22224	-0.13525	0.4406	0.19932	-0.089266	0.41093	0.20094	-0.043276	0.38126	0.20255	0.002718	0.3516	0.20415	0.035688	0.36204	0.21658	-0.20147	0.56874	0.37422	-0.22956
197.28	-0.052803	0.48403	0.14297	-0.010209	0.48957	0.12865	-0.007747	0.54437	0.12225	0.02183	0.51986	0.11521	0.05438	0.54123	0.10605	0.16589	0.60262	0.077798	0.2368	0.66539	0.10133	0.3172	0.70808	0.13568	0.098335	0.57404	0.15032	0.1023	0.49899	0.1649	0.1063	0.42395	0.17945	0.093685	0.3716	0.16954	0.081048	0.31925	0.15965	0.068398	0.2669	0.14977	0.049609	0.23532	0.1501	0.098131	0.54896	0.021499	0.056031
198.12	-0.29235	0.5707	0.43272	-0.25141	0.55791	0.41822	-0.22973	0.60618	0.40239	-0.21135	0.5718	0.40013	-0.19024	0.56498	0.36684	-0.12419	0.53317	0.25902	-0.11674	0.53216	0.16173	-0.10552	0.49425	0.072822	-0.096767	0.52363	0.358	-0.057537	0.46546	0.3274	-0.018327	0.40727	0.29678	-0.031794	0.36593	0.33005	-0.045279	0.32458	0.36331	-0.058776	0.28322	0.39656	-0.091887	0.26888	0.38961	-0.21397	0.55197	0.30619	-0.25497
[truncated: 62 more columns]
