# Supplementary material for: A Markerless 3D Computerized Motion Capture System Incorporating a Skeleton Model for Monkeys
Source: PLoS One. 2016 Nov 3;11(11):e0166154. doi: 10.1371/journal.pone.0166154 (PMC5094601; doi:10.1371/journal.pone.0166154)
Supplement: S2 File — (ZIP) [file pone.0166154.s004.zip › File S2/ShuttlingExperiment-MonkeyR-Session2-Exp1-MCS.txt]

0.164	0.84574	1.025905	0.19604	0.842909	0.980884	0.192232	0.789027	0.972693	0.200648	0.815003	0.944441	0.193507	0.809481	0.907195	0.206719	0.801372	0.785089	0.251192	0.771209	0.694667	0.269045	0.731954	0.618096	0.311914	0.813893	0.823942	0.157202	0.831293	0.864529	0.095159	0.848321	0.904987	0.033414	0.851733	0.949678	0.064635	0.855421	0.995172	0.094699	0.859582	1.040833	0.123854	0.866326	1.058535	0.092351	0.798866	0.886282	0.270781	0.848712
0.2	0.845811	1.028883	0.199509	0.843032	0.983855	0.194567	0.78928	0.975025	0.202739	0.815368	0.947091	0.194595	0.81049	0.909642	0.207652	0.803975	0.786859	0.250013	0.775596	0.69605	0.270413	0.733606	0.619471	0.312614	0.818572	0.817621	0.153542	0.832621	0.861861	0.093192	0.846173	0.905849	0.033415	0.84974	0.949302	0.066428	0.853481	0.994492	0.097058	0.857887	1.040211	0.125987	0.865109	1.058514	0.094921	0.802556	0.889117	0.261099	0.851228
0.232	0.843968	1.034322	0.197321	0.840952	0.98954	0.191439	0.787971	0.980008	0.204164	0.81333	0.952321	0.193272	0.809053	0.914169	0.205226	0.804564	0.789457	0.244504	0.771872	0.700378	0.266719	0.734619	0.622651	0.311801	0.812996	0.826353	0.149704	0.834179	0.872379	0.092727	0.854764	0.918399	0.03606	0.846989	0.963328	0.066286	0.839458	1.008564	0.096237	0.832249	1.054175	0.125939	0.842269	1.073055	0.096138	0.798728	0.890269	0.262031	0.847872
0.264	0.844107	1.03132	0.196843	0.8422	0.986836	0.188614	0.78914	0.975815	0.199344	0.815364	0.949271	0.18776	0.81098	0.911603	0.200494	0.806008	0.788201	0.241305	0.77516	0.698678	0.264089	0.734867	0.623106	0.309878	0.80944	0.824168	0.144921	0.830642	0.868945	0.086758	0.8516	0.913805	0.028761	0.848225	0.958637	0.060024	0.844442	1.003573	0.091071	0.840261	1.048536	0.122051	0.8466	1.069725	0.092699	0.803891	0.889709	0.257054	0.850167
0.3	0.843443	1.031663	0.198473	0.841522	0.986964	0.191036	0.787326	0.97667	0.196075	0.814124	0.949345	0.187884	0.810278	0.91155	0.201249	0.806977	0.787972	0.243133	0.776212	0.699997	0.272424	0.734842	0.622389	0.315075	0.81408	0.818775	0.145525	0.835211	0.867656	0.090975	0.855648	0.9167	0.036503	0.848158	0.961822	0.066365	0.840818	1.006851	0.096483	0.833445	1.051668	0.126959	0.842734	1.071854	0.097807	0.804484	0.889657	0.254142	0.850264
0.332	0.84139	1.032509	0.192044	0.839049	0.987559	0.187205	0.785529	0.977754	0.197211	0.811673	0.950033	0.188406	0.807745	0.912571	0.202488	0.804624	0.790307	0.248148	0.771715	0.701338	0.271017	0.732229	0.622163	0.312225	0.820621	0.818755	0.151056	0.836968	0.865957	0.093462	0.852535	0.913228	0.03608	0.846498	0.959622	0.064338	0.840249	1.006172	0.092355	0.833623	1.052865	0.120285	0.846206	1.07081	0.090859	0.800719	0.892535	0.256227	0.847021
0.364	0.845455	1.031479	0.189581	0.841663	0.986404	0.18751	0.787373	0.979235	0.19502	0.812878	0.950102	0.189516	0.808318	0.912535	0.202855	0.802857	0.789575	0.244876	0.768124	0.701958	0.267466	0.731839	0.624045	0.310928	0.818108	0.816947	0.147389	0.834105	0.863917	0.08995	0.849743	0.910908	0.033101	0.84493	0.95748	0.061532	0.839292	1.004168	0.089712	0.832888	1.051013	0.118109	0.842307	1.069908	0.088179	0.795885	0.891951	0.253843	0.844736
0.4	0.846342	1.024937	0.19259	0.843197	0.980483	0.184583	0.788864	0.972687	0.189161	0.81488	0.944817	0.180916	0.810482	0.908346	0.195997	0.805782	0.788954	0.246016	0.781482	0.697806	0.26864	0.737373	0.624644	0.31319	0.807157	0.825558	0.149483	0.831015	0.864327	0.088092	0.854711	0.903154	0.02685	0.851125	0.950435	0.054274	0.847458	0.997891	0.081335	0.843642	1.04539	0.108235	0.844272	1.066121	0.077865	0.796433	0.890564	0.263094	0.844825
0.432	0.847665	1.023416	0.190108	0.843394	0.979048	0.182141	0.78877	0.972582	0.186355	0.814088	0.94399	0.178318	0.810439	0.907112	0.192774	0.807473	0.786496	0.240005	0.784387	0.694861	0.26264	0.739872	0.623368	0.310011	0.806169	0.824045	0.143837	0.830985	0.865084	0.084315	0.855706	0.906182	0.024932	0.852244	0.953222	0.052826	0.848873	1.00036	0.080545	0.845647	1.047531	0.108304	0.844191	1.066712	0.076991	0.79611	0.887571	0.257489	0.8443
0.464	0.841312	1.030793	0.18942	0.83838	0.985919	0.184032	0.786095	0.976191	0.199017	0.81116	0.948634	0.187162	0.807246	0.911216	0.201038	0.803937	0.789045	0.246463	0.775081	0.699005	0.269465	0.731534	0.623923	0.312494	0.819981	0.818809	0.149865	0.836575	0.86246	0.089646	0.852523	0.906214	0.029906	0.84634	0.952215	0.059025	0.83983	0.998483	0.08761	0.832784	1.044809	0.116197	0.836734	1.069925	0.089691	0.795902	0.891023	0.255248	0.845677
0.5	0.846647	1.029725	0.197368	0.842368	0.985895	0.186493	0.791624	0.975142	0.204438	0.815051	0.949331	0.186791	0.810823	0.912465	0.200987	0.80637	0.791706	0.247145	0.772737	0.704197	0.272452	0.731507	0.627142	0.313368	0.819701	0.821166	0.149415	0.8394	0.862526	0.08842	0.858115	0.904066	0.027578	0.850515	0.949404	0.05733	0.843654	0.995149	0.086592	0.837413	1.041036	0.11555	0.84782	1.064135	0.089165	0.800093	0.894369	0.255047	0.849575
0.536	0.84752	1.026193	0.189047	0.840949	0.982199	0.180787	0.792027	0.973442	0.204682	0.812703	0.946055	0.185952	0.808631	0.909032	0.200406	0.803854	0.787724	0.245852	0.777989	0.697248	0.26941	0.735495	0.62248	0.312904	0.806716	0.816995	0.147459	0.830005	0.859375	0.088685	0.85211	0.901925	0.030122	0.848194	0.94894	0.057817	0.844775	0.996078	0.085204	0.841604	1.043403	0.113105	0.852649	1.061022	0.082908	0.798294	0.890067	0.254654	0.84517
0.568	0.848758	1.025122	0.199954	0.84191	0.982957	0.184905	0.791337	0.971979	0.20422	0.812678	0.946996	0.183006	0.809454	0.909396	0.196426	0.807165	0.786163	0.237273	0.779181	0.697449	0.26635	0.735472	0.622395	0.310134	0.802458	0.818772	0.13977	0.829499	0.861503	0.082692	0.856328	0.904281	0.025971	0.851187	0.949289	0.056702	0.845869	0.994847	0.086546	0.840312	1.040545	0.11576	0.84374	1.060203	0.084927	0.803387	0.887931	0.249853	0.848117
0.6	0.846305	1.026843	0.19904	0.840993	0.983937	0.185428	0.789819	0.972835	0.202828	0.812655	0.947477	0.183764	0.808915	0.910128	0.197704	0.805756	0.787706	0.242142	0.774912	0.699673	0.269033	0.73499	0.623021	0.312284	0.805534	0.818866	0.1448	0.830758	0.860773	0.086709	0.85525	0.902507	0.028975	0.849643	0.947703	0.059125	0.84532	0.993995	0.08787	0.84126	1.040632	0.115531	0.842813	1.058923	0.083667	0.802913	0.889797	0.253723	0.849944
0.636	0.847287	1.026741	0.201892	0.841464	0.983817	0.188677	0.789432	0.973887	0.204624	0.812221	0.947721	0.186555	0.809124	0.909848	0.199409	0.807382	0.785875	0.238172	0.777739	0.697971	0.269331	0.734845	0.621508	0.313464	0.804552	0.819533	0.140721	0.83087	0.862658	0.083389	0.855177	0.906107	0.025663	0.851631	0.950516	0.057424	0.848059	0.995401	0.088539	0.844126	1.040548	0.118861	0.843631	1.060226	0.08784	0.80331	0.887413	0.251597	0.847967
0.668	0.845348	1.032404	0.196985	0.841009	0.988087	0.188833	0.786566	0.98039	0.193667	0.811921	0.95195	0.184628	0.807527	0.914654	0.199159	0.802741	0.792406	0.245575	0.77489	0.70136	0.267236	0.734	0.623919	0.310278	0.818988	0.817172	0.147807	0.837324	0.864942	0.091559	0.854653	0.912867	0.0358	0.849596	0.958963	0.064802	0.844555	1.004823	0.093692	0.838361	1.050588	0.124648	0.837066	1.074134	0.096713	0.800879	0.894735	0.250586	0.847533
0.704	0.849697	1.026805	0.19088	0.842171	0.982999	0.182151	0.788277	0.978693	0.193007	0.810853	0.949253	0.180679	0.806783	0.912575	0.195564	0.802237	0.792129	0.241166	0.774281	0.702958	0.266854	0.733242	0.626845	0.309072	0.805921	0.817305	0.141262	0.831052	0.862903	0.085884	0.853909	0.908688	0.030249	0.850168	0.95497	0.059223	0.847428	1.001701	0.087456	0.84556	1.048334	0.116253	0.84509	1.071029	0.087365	0.800685	0.895244	0.245898	0.846784
0.736	0.851346	1.025761	0.199263	0.842782	0.982294	0.189898	0.789103	0.978615	0.202206	0.810844	0.948961	0.188959	0.807019	0.911541	0.202646	0.804152	0.789123	0.24666	0.772499	0.700045	0.269098	0.731029	0.623322	0.310981	0.816755	0.818341	0.149463	0.834157	0.862545	0.090126	0.85081	0.90666	0.031267	0.847951	0.951411	0.06246	0.846247	0.997137	0.092375	0.845093	1.043152	0.121417	0.848982	1.062314	0.090246	0.799002	0.891445	0.255492	0.84574
0.772	0.841269	1.035481	0.200331	0.841422	0.990358	0.196312	0.788418	0.977833	0.205889	0.816136	0.951434	0.19785	0.810307	0.913972	0.211314	0.800634	0.79153	0.256285	0.77043	0.700663	0.272195	0.727322	0.623688	0.311192	0.8224	0.819092	0.16053	0.836466	0.865816	0.102457	0.850352	0.912239	0.044815	0.844261	0.958195	0.073372	0.838061	1.004923	0.100811	0.831561	1.051884	0.127756	0.842379	1.06799	0.096579	0.796073	0.893819	0.267036	0.844338
0.804	0.843473	1.026543	0.199723	0.844513	0.98153	0.19494	0.790914	0.969063	0.198202	0.81958	0.943103	0.192996	0.813988	0.905957	0.206266	0.805607	0.784404	0.251407	0.770105	0.696979	0.270138	0.728331	0.622042	0.310168	0.820673	0.818097	0.156207	0.835452	0.860897	0.095377	0.850162	0.903332	0.034961	0.847362	0.949449	0.063927	0.844928	0.996453	0.09171	0.84267	1.043737	0.118608	0.851535	1.059994	0.08688	0.801068	0.886532	0.265823	0.844986
0.836	0.843453	1.028792	0.201267	0.843986	0.983935	0.195136	0.790682	0.971635	0.201417	0.81884	0.945779	0.193649	0.812544	0.909188	0.207843	0.801889	0.789394	0.256379	0.77238	0.699012	0.272195	0.731711	0.623765	0.313569	0.821861	0.8192	0.160668	0.8345	0.860291	0.097929	0.846941	0.901042	0.03561	0.847898	0.947305	0.06417	0.848681	0.994694	0.091308	0.849154	1.042624	0.116628	0.851926	1.056267	0.082638	0.799115	0.89221	0.265805	0.840195
0.872	0.845829	1.028673	0.202643	0.847881	0.985172	0.190252	0.795321	0.969573	0.196378	0.82417	0.946255	0.184204	0.818161	0.908954	0.197098	0.808452	0.785773	0.238198	0.786105	0.69471	0.263521	0.740099	0.624917	0.311572	0.810611	0.821838	0.141726	0.831988	0.862808	0.080905	0.853237	0.903813	0.020329	0.85291	0.948017	0.052608	0.853508	0.992674	0.084255	0.854899	1.037483	0.115386	0.861555	1.057298	0.085112	0.833648	0.884417	0.256739	0.841363
0.904	0.84298	1.037009	0.204166	0.841878	0.992318	0.196807	0.788	0.981466	0.201499	0.815286	0.954623	0.193419	0.810066	0.917115	0.20659	0.804352	0.793249	0.246578	0.782766	0.700759	0.267227	0.737966	0.626885	0.311036	0.815587	0.824203	0.149703	0.836561	0.866018	0.089879	0.856961	0.907646	0.030434	0.84785	0.951342	0.062037	0.839169	0.99591	0.092413	0.83033	1.040493	0.122161	0.84228	1.061265	0.094361	0.830811	0.890916	0.260239	0.844283
0.936	0.848768	1.025227	0.203241	0.844603	0.981721	0.191396	0.790297	0.974186	0.196683	0.815597	0.946711	0.185277	0.810228	0.910604	0.20121	0.803415	0.791134	0.250732	0.778589	0.699177	0.267591	0.73693	0.625362	0.312262	0.812117	0.816255	0.151315	0.83119	0.85794	0.090563	0.850156	0.899558	0.030324	0.846809	0.944751	0.060747	0.844037	0.990848	0.090007	0.841838	1.037373	0.117951	0.853626	1.053321	0.087016	0.831903	0.889988	0.259595	0.84241
0.972	0.848123	1.023651	0.205625	0.845149	0.98015	0.193422	0.790501	0.972795	0.192145	0.816829	0.945136	0.183921	0.811127	0.909331	0.200664	0.803357	0.790914	0.253586	0.782188	0.697818	0.271536	0.738841	0.623343	0.315351	0.816583	0.817383	0.155185	0.833392	0.85929	0.093774	0.849598	0.901037	0.032549	0.848587	0.946428	0.062924	0.84804	0.992661	0.092101	0.847851	1.03915	0.120239	0.858706	1.055999	0.089377	0.833893	0.88864	0.262548	0.841996
1.004	0.84604	1.034916	0.199165	0.847834	0.990006	0.193404	0.794933	0.975537	0.200317	0.823801	0.950333	0.192514	0.816029	0.913926	0.207518	0.801748	0.793207	0.254506	0.779816	0.700073	0.270484	0.734889	0.626005	0.31217	0.819679	0.819224	0.157146	0.83359	0.862485	0.096135	0.847257	0.90561	0.035599	0.844453	0.95126	0.065561	0.841587	0.997714	0.094405	0.838855	1.044564	0.122388	0.851635	1.0613	0.092303	0.832493	0.890064	0.2654	0.843756
1.036	0.840181	1.035452	0.199901	0.843855	0.990627	0.194601	0.791149	0.974267	0.198078	0.821308	0.950006	0.192308	0.814083	0.913631	0.207811	0.802261	0.793017	0.255628	0.778847	0.700188	0.270819	0.733447	0.626009	0.311367	0.821765	0.815276	0.157933	0.832153	0.861871	0.099039	0.842688	0.908179	0.040872	0.839572	0.953686	0.070663	0.836161	1.000375	0.098763	0.832475	1.047315	0.125634	0.84671	1.063346	0.095796	0.83243	0.89046	0.263454	0.841673
1.068	0.8419	1.027692	0.196476	0.846903	0.983485	0.188052	0.795338	0.96517	0.194586	0.825846	0.942753	0.185007	0.817793	0.907282	0.201303	0.802295	0.789823	0.253815	0.781502	0.697076	0.27278	0.737922	0.623613	0.316289	0.822387	0.813147	0.155606	0.832095	0.858268	0.094929	0.842293	0.903239	0.034558	0.842614	0.949868	0.063044	0.84242	0.996798	0.091204	0.8415	1.043941	0.118987	0.845098	1.061073	0.086736	0.831664	0.888399	0.262671	0.839423
1.1	0.844569	1.032585	0.203559	0.848639	0.988326	0.19491	0.796691	0.971173	0.200943	0.826751	0.948124	0.191413	0.818202	0.911885	0.205523	0.801448	0.791347	0.249576	0.778404	0.699545	0.270269	0.734763	0.625262	0.312738	0.81968	0.818724	0.152261	0.832833	0.862383	0.091403	0.84597	0.905576	0.030756	0.846512	0.951078	0.060376	0.84674	0.997786	0.088525	0.846239	1.045032	0.114681	0.844522	1.059469	0.08092	0.832905	0.888513	0.261144	0.841513
1.136	0.846538	1.030309	0.196026	0.845379	0.986397	0.18504	0.793335	0.973226	0.19765	0.819613	0.948273	0.183031	0.814029	0.911859	0.198356	0.80594	0.791372	0.245148	0.779626	0.700775	0.268223	0.736859	0.626218	0.311886	0.807364	0.818726	0.145603	0.82916	0.862064	0.086587	0.850502	0.905522	0.027711	0.850944	0.951955	0.056683	0.851268	0.998752	0.085101	0.851432	1.045724	0.113031	0.842659	1.063229	0.081915	0.830882	0.891066	0.252128	0.848932
1.168	0.848059	1.025458	0.203901	0.847101	0.981945	0.191385	0.794061	0.968807	0.199844	0.820985	0.94388	0.186273	0.815201	0.907365	0.201826	0.806608	0.786245	0.248355	0.784508	0.694213	0.269919	0.737471	0.622873	0.314091	0.805618	0.810522	0.148583	0.82677	0.855419	0.091148	0.847357	0.900193	0.034138	0.849045	0.947893	0.060482	0.851534	0.996327	0.085728	0.854401	1.044898	0.110349	0.850946	1.060283	0.077172	0.83712	0.88455	0.254052	0.842364
1.2	0.846092	1.029105	0.199243	0.845724	0.985574	0.186767	0.793911	0.970754	0.198907	0.820641	0.946743	0.183453	0.814692	0.910264	0.198894	0.805727	0.789157	0.244928	0.782465	0.697662	0.269032	0.737846	0.623989	0.314197	0.805732	0.815446	0.145357	0.829679	0.858815	0.08746	0.853052	0.902214	0.02989	0.851841	0.948832	0.058482	0.851449	0.996282	0.085731	0.851673	1.043906	0.112125	0.854305	1.06098	0.079591	0.838249	0.886637	0.251308	0.842207
1.236	0.847067	1.024277	0.203826	0.847083	0.982381	0.186616	0.795283	0.966544	0.196477	0.822304	0.944578	0.17878	0.815625	0.909219	0.195796	0.804078	0.791448	0.248499	0.780966	0.700102	0.273065	0.735575	0.625126	0.3148	0.806163	0.816494	0.14834	0.828667	0.858368	0.088473	0.850672	0.900269	0.028602	0.850488	0.947103	0.056834	0.850498	0.994407	0.084324	0.85029	1.041895	0.111009	0.851144	1.059331	0.078611	0.83804	0.888893	0.251955	0.841418
1.3	0.845251	1.03258	0.20993	0.84572	0.990575	0.193017	0.794818	0.973353	0.205125	0.821698	0.951969	0.186523	0.815083	0.915489	0.201257	0.803697	0.794271	0.246805	0.776026	0.703104	0.266852	0.733915	0.627678	0.311078	0.808287	0.824459	0.148876	0.8327	0.860747	0.086401	0.85612	0.896909	0.024092	0.852901	0.942257	0.054368	0.851596	0.988487	0.083543	0.851382	1.035053	0.111595	0.85342	1.052133	0.079097	0.83681	0.891478	0.256567	0.841496
1.332	0.845388	1.032114	0.204892	0.844081	0.988863	0.191528	0.792306	0.974702	0.20436	0.818347	0.950606	0.187916	0.812851	0.913607	0.202177	0.805594	0.791039	0.24486	0.774139	0.701571	0.267144	0.73206	0.626085	0.311229	0.809604	0.820845	0.146761	0.832371	0.860037	0.085715	0.854345	0.899105	0.024892	0.850711	0.944543	0.054839	0.850459	0.990768	0.083958	0.85066	1.037473	0.111354	0.85222	1.053547	0.078298	0.836732	0.888544	0.254651	0.840001
1.364	0.847316	1.028453	0.202654	0.844973	0.985096	0.1898	0.794216	0.971251	0.206479	0.818962	0.946972	0.188429	0.814075	0.909487	0.20153	0.80832	0.785645	0.240805	0.784521	0.694301	0.265318	0.736959	0.622404	0.310446	0.806818	0.820772	0.144172	0.828911	0.861428	0.083569	0.850377	0.901797	0.022924	0.849229	0.945141	0.055778	0.848947	0.989886	0.08691	0.849047	1.035245	0.11564	0.852367	1.051818	0.082876	0.838056	0.8832	0.253945	0.841755
1.4	0.846383	1.03479	0.202089	0.843068	0.990175	0.195094	0.788656	0.982237	0.199079	0.814636	0.953939	0.191715	0.810264	0.916298	0.204625	0.80695	0.791701	0.240621	0.772945	0.705029	0.268885	0.730989	0.627514	0.309672	0.805751	0.823033	0.142928	0.834732	0.868222	0.089214	0.862442	0.913615	0.035664	0.851833	0.957446	0.066461	0.842846	1.002188	0.096511	0.835612	1.047297	0.125992	0.849921	1.065586	0.097561	0.836517	0.889399	0.250395	0.841453
1.464	0.846614	1.02713	0.201772	0.844346	0.98345	0.19003	0.790108	0.973852	0.193409	0.816726	0.947177	0.183061	0.812405	0.910222	0.19763	0.808677	0.788117	0.241269	0.782618	0.698072	0.269014	0.737144	0.623666	0.313322	0.808643	0.820035	0.142852	0.831923	0.864166	0.084655	0.854832	0.908582	0.026449	0.850301	0.953481	0.05758	0.845704	0.998139	0.089035	0.841234	1.042807	0.120704	0.854132	1.062923	0.092846	0.838023	0.886272	0.25096	0.840938
1.496	0.848662	1.028261	0.206316	0.845337	0.985636	0.191423	0.79195	0.975082	0.200001	0.817347	0.94974	0.184455	0.812568	0.912623	0.198187	0.807684	0.789617	0.237687	0.788174	0.69899	0.268299	0.741569	0.625426	0.312415	0.805635	0.821902	0.139485	0.832532	0.863725	0.081485	0.858709	0.90567	0.02341	0.85352	0.94968	0.055513	0.849343	0.994021	0.087326	0.845791	1.038579	0.118695	0.859298	1.058601	0.091081	0.840064	0.886978	0.246642	0.842302
1.528	0.846478	1.030717	0.197636	0.842418	0.98738	0.184998	0.790619	0.97625	0.199563	0.814799	0.950706	0.182456	0.809835	0.914343	0.198008	0.804863	0.793492	0.243365	0.774813	0.704681	0.270216	0.73179	0.62825	0.312653	0.805055	0.820162	0.143632	0.832269	0.861109	0.085423	0.858366	0.902002	0.027004	0.850383	0.947123	0.056604	0.843141	0.993204	0.085023	0.836711	1.039731	0.112012	0.84898	1.056846	0.082017	0.839049	0.890653	0.247436	0.841838
1.564	0.849211	1.025825	0.198749	0.842948	0.983524	0.183736	0.79135	0.973531	0.200022	0.813761	0.948184	0.180448	0.809729	0.911527	0.195628	0.80723	0.790177	0.241067	0.784577	0.698214	0.264787	0.73879	0.625565	0.311344	0.805677	0.820824	0.142478	0.831239	0.861479	0.083007	0.856301	0.90216	0.023536	0.851065	0.947098	0.054214	0.846017	0.99269	0.084008	0.841087	1.038683	0.112638	0.851265	1.056935	0.082486	0.839198	0.887788	0.248969	0.842086
1.596	0.838742	1.039947	0.201284	0.84017	0.995241	0.194769	0.787297	0.981186	0.201169	0.815924	0.956052	0.192221	0.810491	0.91862	0.205175	0.80414	0.794461	0.242707	0.776233	0.70363	0.264747	0.734843	0.627942	0.310378	0.808731	0.827169	0.145433	0.836611	0.867812	0.087569	0.863376	0.908427	0.029713	0.850644	0.951683	0.060579	0.839089	0.996053	0.090168	0.828294	1.040451	0.118458	0.845063	1.060191	0.092601	0.838532	0.890329	0.255084	0.841012
1.632	0.843675	1.03185	0.199714	0.843787	0.988369	0.187052	0.793131	0.972676	0.201567	0.819666	0.949462	0.18468	0.813818	0.913109	0.199643	0.805705	0.792352	0.244133	0.779627	0.701968	0.268313	0.734427	0.628391	0.311574	0.810288	0.820199	0.144916	0.838415	0.860478	0.086742	0.865822	0.900726	0.028692	0.853803	0.94579	0.057137	0.843692	0.991709	0.085008	0.834807	1.037966	0.1122	0.852491	1.055439	0.085081	0.837156	0.890404	0.250983	0.841336
1.664	0.845231	1.029396	0.200597	0.844083	0.986787	0.18528	0.79481	0.969853	0.203139	0.819689	0.94775	0.182585	0.813961	0.911681	0.19858	0.80571	0.79159	0.245165	0.781991	0.699826	0.26666	0.735344	0.627723	0.311011	0.802763	0.815418	0.145009	0.831596	0.855233	0.086919	0.859839	0.89521	0.029271	0.851263	0.94173	0.056836	0.843505	0.988968	0.083357	0.836593	1.036369	0.109472	0.855152	1.053416	0.082642	0.839353	0.889269	0.245747	0.840887
1.7	0.842314	1.035957	0.192967	0.838815	0.99183	0.184347	0.787911	0.980755	0.202226	0.811867	0.954376	0.18609	0.807604	0.917454	0.201025	0.804636	0.79521	0.245892	0.779046	0.703128	0.264908	0.733617	0.628463	0.307923	0.807074	0.822954	0.147407	0.833713	0.867897	0.092052	0.859389	0.912815	0.036841	0.845286	0.958651	0.062725	0.832086	1.004333	0.08875	0.820715	1.050372	0.116928	0.847186	1.066167	0.097312	0.834094	0.893344	0.253329	0.840923
1.732	0.838559	1.035248	0.210821	0.841019	0.991732	0.198492	0.787672	0.978019	0.195463	0.817265	0.953627	0.187934	0.811158	0.91663	0.201744	0.802149	0.794035	0.24359	0.777649	0.702429	0.266406	0.733297	0.62648	0.308623	0.810718	0.82464	0.145861	0.837371	0.86322	0.085808	0.863237	0.901752	0.025849	0.853808	0.945523	0.057358	0.84647	0.990023	0.088437	0.841253	1.034732	0.119427	0.870456	1.049201	0.102294	0.832178	0.891756	0.255146	0.836243
1.764	0.845072	1.029527	0.205075	0.844407	0.985878	0.192952	0.790366	0.975379	0.193953	0.818005	0.949535	0.184401	0.813069	0.912687	0.198352	0.807221	0.790701	0.241065	0.781364	0.701341	0.270021	0.735428	0.626785	0.311976	0.808023	0.824517	0.143354	0.833835	0.863392	0.082744	0.859498	0.902204	0.022155	0.853686	0.945787	0.054613	0.847721	0.989905	0.086302	0.84242	1.034283	0.117106	0.868981	1.049988	0.097285	0.835732	0.889184	0.252963	0.838495
1.8	0.845032	1.026558	0.207219	0.8453	0.983532	0.193119	0.79183	0.970502	0.196692	0.819872	0.946182	0.184553	0.815007	0.908865	0.197773	0.809051	0.78553	0.237714	0.79105	0.696622	0.273551	0.738844	0.624642	0.313228	0.806153	0.820644	0.140628	0.831595	0.863077	0.0823	0.856832	0.905506	0.023974	0.851916	0.950032	0.055215	0.847777	0.994828	0.086236	0.844569	1.03971	0.116759	0.867374	1.055664	0.092761	0.835845	0.884213	0.250774	0.838854
1.832	0.840775	1.034148	0.208573	0.840642	0.990651	0.195696	0.786594	0.980248	0.192892	0.814686	0.95429	0.184957	0.809896	0.917324	0.199287	0.804792	0.794952	0.243436	0.785787	0.702908	0.268312	0.739857	0.62913	0.311239	0.810836	0.828383	0.146835	0.834621	0.868137	0.086529	0.857828	0.907705	0.026553	0.849413	0.951184	0.05874	0.842287	0.995523	0.090072	0.835835	1.040375	0.120858	0.860121	1.057212	0.099138	0.837679	0.891187	0.257434	0.838685
1.868	0.843137	1.030546	0.208463	0.842465	0.987322	0.194936	0.788361	0.976922	0.19423	0.816089	0.95117	0.18456	0.812067	0.91394	0.198152	0.809355	0.790914	0.238561	0.789004	0.699792	0.266684	0.7392	0.628863	0.311003	0.807849	0.824976	0.141072	0.834334	0.864855	0.081514	0.860372	0.904749	0.021898	0.851612	0.947818	0.054478	0.843381	0.99118	0.086802	0.835694	1.034717	0.118728	0.865223	1.050063	0.103379	0.837862	0.889215	0.250045	0.838202
1.9	0.846406	1.024601	0.210077	0.845691	0.982744	0.192831	0.791518	0.972804	0.190773	0.819218	0.947801	0.179315	0.814576	0.911059	0.193998	0.809369	0.789524	0.239113	0.787834	0.698585	0.267403	0.741108	0.626611	0.314353	0.80721	0.822862	0.141291	0.833251	0.863185	0.081609	0.859006	0.903524	0.021789	0.851929	0.947002	0.054161	0.845203	0.990479	0.086624	0.839201	1.033977	0.11896	0.868546	1.048602	0.102476	0.839434	0.887654	0.249285	0.839844
1.936	0.845342	1.024155	0.21233	0.844154	0.982614	0.194333	0.789887	0.972268	0.193497	0.817286	0.947439	0.180805	0.813059	0.909995	0.194323	0.809707	0.786579	0.234963	0.792186	0.696993	0.269753	0.741511	0.624878	0.311888	0.809772	0.82002	0.137388	0.835744	0.862333	0.07927	0.861259	0.90469	0.021127	0.853876	0.948047	0.053585	0.847097	0.991725	0.085746	0.841443	1.035559	0.117531	0.869431	1.05073	0.09921	0.835793	0.885309	0.247142	0.838046
1.968	0.842151	1.027848	0.20851	0.839385	0.986062	0.191394	0.785402	0.976176	0.195229	0.811612	0.951082	0.180718	0.807531	0.914188	0.195473	0.806008	0.792294	0.240194	0.780665	0.703022	0.269531	0.734156	0.628671	0.311282	0.816565	0.82404	0.142986	0.840048	0.865722	0.083793	0.862741	0.907375	0.024722	0.852019	0.950681	0.056459	0.842311	0.994587	0.087679	0.833585	1.038751	0.118654	0.862496	1.054236	0.102267	0.83694	0.88925	0.253586	0.839368
2.004	0.844103	1.02697	0.200068	0.842576	0.983221	0.188426	0.790017	0.970804	0.199409	0.816295	0.945689	0.185128	0.81265	0.90792	0.197504	0.810689	0.783431	0.235246	0.789602	0.693154	0.266125	0.737152	0.622488	0.308824	0.806647	0.821826	0.139621	0.834197	0.862019	0.080671	0.861547	0.902119	0.021662	0.852737	0.945881	0.053196	0.844296	0.990035	0.084283	0.836648	1.034338	0.114857	0.866641	1.048778	0.099423	0.835976	0.881932	0.251101	0.839608
2.036	0.839548	1.032267	0.197322	0.838511	0.988322	0.186295	0.789743	0.973736	0.206397	0.814414	0.950028	0.187589	0.810171	0.912894	0.200523	0.807303	0.78982	0.239491	0.784196	0.699857	0.267711	0.737024	0.627298	0.310931	0.813719	0.826157	0.143131	0.838325	0.866603	0.083403	0.862589	0.906935	0.02384	0.84924	0.950266	0.054518	0.83609	0.994214	0.084359	0.822673	1.03848	0.113277	0.857117	1.050272	0.108836	0.836865	0.887322	0.255489	0.841646
2.068	0.837607	1.032526	0.195874	0.840958	0.988616	0.18534	0.792215	0.969523	0.202415	0.820077	0.947729	0.185853	0.814381	0.911178	0.200796	0.806612	0.790341	0.247895	0.782816	0.698369	0.269825	0.733946	0.625144	0.311697	0.821082	0.822722	0.151103	0.840417	0.862492	0.088822	0.859501	0.90214	0.026542	0.849683	0.948061	0.054596	0.839402	0.993964	0.082519	0.828808	1.039811	0.110366	0.863447	1.050119	0.104342	0.837255	0.887329	0.262758	0.840882
2.1	0.833562	1.031502	0.196055	0.840082	0.987953	0.18562	0.791233	0.966402	0.198545	0.821457	0.946321	0.184172	0.815234	0.910459	0.200126	0.805699	0.791649	0.250931	0.780204	0.69987	0.269384	0.732864	0.627748	0.312312	0.821277	0.822005	0.153757	0.838429	0.862327	0.09121	0.855391	0.90256	0.028867	0.846738	0.948964	0.056541	0.838025	0.995521	0.083946	0.829862	1.042139	0.11136	0.864776	1.050933	0.104401	0.837437	0.888674	0.264195	0.839411
2.168	0.826862	1.035408	0.194146	0.835255	0.991511	0.18659	0.790671	0.968375	0.207964	0.820072	0.94912	0.190942	0.814144	0.912313	0.204215	0.806604	0.790035	0.244841	0.78088	0.700597	0.27081	0.735632	0.627568	0.313124	0.820488	0.822054	0.148198	0.839526	0.863068	0.086918	0.855191	0.903776	0.025232	0.846189	0.948678	0.055128	0.838183	0.994607	0.083742	0.831571	1.040972	0.11149	0.865636	1.050033	0.101403	0.836409	0.887438	0.259432	0.842708
2.2	0.833045	1.035392	0.198007	0.838156	0.991681	0.187215	0.79257	0.970014	0.208313	0.820149	0.949997	0.189217	0.814187	0.913243	0.202765	0.806214	0.791414	0.244298	0.778736	0.701523	0.267642	0.734762	0.627944	0.311345	0.821549	0.822213	0.147155	0.842045	0.862532	0.085829	0.861597	0.902655	0.024543	0.85117	0.947554	0.053943	0.841356	0.9931	0.082517	0.833327	1.038897	0.110746	0.866416	1.049476	0.099122	0.834038	0.889769	0.257545	0.843075
2.264	0.835429	1.031999	0.19795	0.838913	0.989005	0.184027	0.794678	0.966685	0.207249	0.820325	0.947562	0.184825	0.81467	0.911403	0.199941	0.807623	0.791488	0.246694	0.779155	0.701131	0.267289	0.734087	0.628606	0.311257	0.8205	0.81959	0.148218	0.838977	0.86201	0.087475	0.85667	0.90456	0.026882	0.847395	0.950163	0.055498	0.837966	0.995978	0.083731	0.829986	1.041963	0.111807	0.864202	1.051055	0.102387	0.838203	0.889663	0.256276	0.842269
2.296	0.836783	1.033177	0.200294	0.839946	0.990924	0.184301	0.797404	0.966943	0.209183	0.82195	0.949164	0.184555	0.816042	0.912637	0.198808	0.807297	0.791437	0.24297	0.785294	0.699888	0.266136	0.740289	0.627688	0.311012	0.813479	0.823389	0.145159	0.836172	0.86435	0.08501	0.858483	0.905077	0.024908	0.84944	0.950246	0.054147	0.841275	0.996001	0.082755	0.834572	1.041827	0.11098	0.867959	1.051691	0.099344	0.838603	0.889156	0.255003	0.839731
2.332	0.837382	1.031377	0.205077	0.839507	0.989254	0.188601	0.797745	0.965366	0.214953	0.821124	0.947571	0.189214	0.815846	0.910647	0.20275	0.809278	0.788416	0.244131	0.785747	0.697124	0.267334	0.737309	0.625924	0.310656	0.815591	0.821563	0.14658	0.836564	0.863307	0.086177	0.857067	0.904929	0.025733	0.849348	0.950284	0.055083	0.84237	0.99589	0.084291	0.836639	1.041469	0.113388	0.868861	1.052296	0.099549	0.836362	0.887163	0.256884	0.843345
2.364	0.839293	1.03098	0.199242	0.837703	0.987821	0.185613	0.795327	0.968925	0.214815	0.816346	0.947766	0.189562	0.812077	0.910803	0.203327	0.808983	0.788582	0.244453	0.784024	0.697952	0.269077	0.736093	0.62552	0.311496	0.813369	0.820564	0.146261	0.836457	0.863309	0.087406	0.858906	0.905997	0.028468	0.848984	0.951261	0.057518	0.840743	0.99675	0.086778	0.833925	1.04235	0.116089	0.867682	1.052366	0.105794	0.835851	0.887498	0.255414	0.841728
2.4	0.839206	1.032437	0.198652	0.839951	0.989322	0.18471	0.797548	0.968462	0.212223	0.820252	0.948522	0.187454	0.814316	0.911999	0.201561	0.806359	0.790755	0.245095	0.78128	0.699267	0.26667	0.735605	0.626189	0.311074	0.819082	0.822702	0.147731	0.837395	0.864616	0.086647	0.854859	0.906416	0.025546	0.84549	0.951345	0.05519	0.83766	0.997011	0.084193	0.832192	1.042888	0.112785	0.866529	1.051599	0.103017	0.837642	0.888234	0.258461	0.843887
2.432	0.84135	1.028621	0.199689	0.839929	0.985901	0.18463	0.796623	0.966563	0.211612	0.818333	0.946222	0.186293	0.812796	0.909972	0.201051	0.806469	0.789804	0.247105	0.785571	0.697881	0.268604	0.739484	0.62623	0.312296	0.822911	0.82054	0.150176	0.839791	0.861454	0.088161	0.855925	0.902112	0.026309	0.847654	0.947397	0.05582	0.840501	0.993418	0.08446	0.834371	1.039612	0.112628	0.868504	1.049105	0.103105	0.836271	0.887608	0.26077	0.844501
2.464	0.839247	1.030911	0.195493	0.838586	0.987423	0.182729	0.797172	0.968134	0.212719	0.818342	0.947134	0.187463	0.813704	0.910169	0.200786	0.809303	0.787699	0.240722	0.787614	0.696348	0.264941	0.739147	0.625718	0.308771	0.811961	0.821565	0.143159	0.833697	0.863351	0.083089	0.855019	0.905079	0.023127	0.848168	0.950161	0.053212	0.84235	0.995905	0.08253	0.837783	1.041843	0.111046	0.871312	1.051004	0.099295	0.837073	0.886315	0.253055	0.840648
2.5	0.832191	1.032202	0.201064	0.835067	0.989156	0.187116	0.791819	0.966801	0.211838	0.816619	0.947672	0.188463	0.811727	0.910996	0.202678	0.807461	0.789426	0.246089	0.780757	0.699072	0.269363	0.734731	0.625602	0.311889	0.818744	0.821821	0.148947	0.838364	0.862565	0.087733	0.856977	0.90302	0.026464	0.848418	0.947868	0.05642	0.841183	0.993754	0.08513	0.835045	1.039924	0.112802	0.868813	1.049476	0.102286	0.839265	0.886483	0.259839	0.841404
2.532	0.839921	1.028799	0.202775	0.837901	0.986118	0.187784	0.793521	0.967616	0.214259	0.815249	0.946596	0.189525	0.811307	0.909264	0.202517	0.809013	0.786052	0.242329	0.779295	0.69799	0.269992	0.735014	0.623311	0.311943	0.815802	0.820299	0.145719	0.836245	0.862317	0.085624	0.855993	0.904123	0.025688	0.848016	0.948537	0.056427	0.841214	0.993737	0.086303	0.836087	1.039046	0.115815	0.868639	1.049856	0.102603	0.833202	0.885144	0.25704	0.839035
2.568	0.842478	1.026991	0.204865	0.838978	0.985209	0.187736	0.793502	0.967098	0.212644	0.814717	0.946492	0.187121	0.810569	0.909587	0.201369	0.807956	0.787744	0.245326	0.782566	0.696731	0.267319	0.735738	0.625063	0.311274	0.815446	0.820951	0.148146	0.835376	0.863013	0.08774	0.854727	0.904933	0.027332	0.847293	0.949671	0.057566	0.841214	0.994994	0.087316	0.837451	1.040354	0.116631	0.869457	1.050237	0.101572	0.835675	0.885887	0.258932	0.840864
2.6	0.840923	1.02884	0.207598	0.84092	0.987428	0.189277	0.794336	0.966817	0.209623	0.818685	0.947853	0.185694	0.813328	0.911222	0.200033	0.806813	0.790075	0.245271	0.781106	0.699112	0.267152	0.736791	0.625315	0.310699	0.822085	0.82177	0.148531	0.838564	0.864747	0.087827	0.854365	0.907345	0.027082	0.847168	0.951745	0.057934	0.841288	0.997015	0.087849	0.837568	1.042507	0.117035	0.867559	1.053785	0.099048	0.833322	0.888575	0.259498	0.839548
2.668	0.839077	1.027732	0.209172	0.841069	0.986374	0.190847	0.792507	0.965631	0.205842	0.819306	0.946722	0.184627	0.813971	0.910143	0.199098	0.807375	0.78889	0.243294	0.776732	0.700575	0.267246	0.733087	0.627379	0.309589	0.812999	0.818221	0.145253	0.835813	0.860598	0.086611	0.857749	0.902827	0.028454	0.848233	0.94708	0.059115	0.84245	0.992754	0.088516	0.838853	1.03864	0.117104	0.867134	1.052123	0.097562	0.835517	0.887636	0.252853	0.840448
2.7	0.838032	1.026519	0.204826	0.841373	0.984389	0.188448	0.793044	0.963287	0.203482	0.820655	0.944186	0.183567	0.81504	0.907937	0.198663	0.807011	0.787873	0.246881	0.785936	0.695836	0.269238	0.738244	0.623721	0.311685	0.817804	0.819915	0.149738	0.835265	0.863287	0.089439	0.848754	0.906551	0.028429	0.845121	0.951029	0.059728	0.842077	0.996333	0.090015	0.840254	1.041887	0.119218	0.86888	1.052949	0.099164	0.83699	0.885726	0.260225	0.83943
2.732	0.833343	1.030672	0.205235	0.838034	0.987729	0.191658	0.789259	0.966676	0.205453	0.818154	0.946746	0.188325	0.81239	0.910684	0.203904	0.804963	0.791298	0.252501	0.782152	0.69877	0.270709	0.735243	0.625299	0.311777	0.822515	0.817306	0.15431	0.837805	0.860782	0.093518	0.852262	0.903976	0.032701	0.84581	0.949321	0.062114	0.840748	0.995417	0.090811	0.838553	1.041708	0.118651	0.868344	1.050465	0.099056	0.832538	0.890257	0.261423	0.836708
2.764	0.831419	1.029126	0.201417	0.840596	0.98631	0.189836	0.793804	0.960625	0.203722	0.824886	0.942924	0.187955	0.816977	0.906889	0.203496	0.802142	0.787215	0.252937	0.77558	0.695062	0.270885	0.7302	0.6216	0.316226	0.821309	0.813124	0.155487	0.835074	0.856804	0.094506	0.848459	0.900208	0.033675	0.843933	0.946251	0.062564	0.839585	0.992986	0.090454	0.836031	1.039753	0.117627	0.867622	1.049303	0.101642	0.834269	0.884366	0.263473	0.839606
2.796	0.830832	1.028376	0.19911	0.841564	0.985884	0.18767	0.795978	0.958639	0.202484	0.8275	0.942076	0.186416	0.820029	0.905795	0.201402	0.806	0.785628	0.249506	0.778188	0.695017	0.273928	0.730236	0.620805	0.316721	0.822431	0.814337	0.151773	0.836288	0.858513	0.090876	0.849859	0.902539	0.029845	0.846046	0.948595	0.059081	0.842295	0.994869	0.088015	0.839154	1.041183	0.116703	0.871418	1.050998	0.102167	0.833894	0.884083	0.260917	0.837274
2.832	0.832924	1.029819	0.205826	0.839587	0.987162	0.191965	0.792883	0.963341	0.207632	0.822145	0.945254	0.189117	0.816284	0.908528	0.202676	0.808039	0.786519	0.242895	0.777997	0.69835	0.270882	0.731876	0.623535	0.311716	0.814277	0.817316	0.144296	0.835568	0.860671	0.085163	0.856587	0.903906	0.026111	0.849159	0.948533	0.056755	0.842556	0.993322	0.087404	0.837174	1.038218	0.118035	0.868688	1.05021	0.103704	0.837173	0.885243	0.252912	0.844011
2.868	0.835902	1.031306	0.2055	0.84035	0.988889	0.190258	0.79326	0.966291	0.207148	0.821085	0.94757	0.187116	0.81555	0.910761	0.201083	0.808139	0.788756	0.243738	0.776421	0.700604	0.269316	0.730949	0.625934	0.310534	0.814523	0.820314	0.146028	0.834456	0.864803	0.087514	0.853679	0.909032	0.028987	0.845834	0.953531	0.059307	0.84077	0.998687	0.089371	0.83862	1.043777	0.118965	0.87173	1.05152	0.105064	0.836928	0.887015	0.255341	0.840636
2.9	0.833472	1.030732	0.208522	0.83935	0.989115	0.191661	0.793529	0.963815	0.208718	0.821688	0.946927	0.187543	0.81668	0.909694	0.200861	0.810637	0.786624	0.241193	0.783511	0.696515	0.2666	0.736018	0.623251	0.309461	0.812773	0.820183	0.143624	0.835461	0.861578	0.083447	0.85778	0.903051	0.023329	0.851753	0.948312	0.053367	0.84591	0.993713	0.083205	0.841027	1.039056	0.112925	0.876126	1.046103	0.10489	0.836275	0.885611	0.253477	0.840663
2.932	0.827261	1.034934	0.198616	0.83471	0.991649	0.187393	0.78992	0.967414	0.20737	0.818761	0.949059	0.188467	0.81416	0.912038	0.201979	0.810536	0.789629	0.2438	0.77692	0.702354	0.268821	0.735281	0.626806	0.311242	0.823215	0.822999	0.14751	0.841225	0.864263	0.086221	0.858544	0.905294	0.025182	0.849305	0.949904	0.055429	0.840484	0.995471	0.08428	0.832465	1.041269	0.112346	0.867576	1.049644	0.106	0.837736	0.887602	0.259383	0.84214
2.968	0.826203	1.03582	0.189186	0.832087	0.991121	0.183977	0.787773	0.971617	0.208833	0.815336	0.950034	0.191536	0.81105	0.913131	0.204826	0.808541	0.790957	0.245439	0.780581	0.701924	0.27115	0.73728	0.626707	0.312391	0.818355	0.825001	0.148367	0.838281	0.86595	0.087126	0.857434	0.906588	0.025769	0.847853	0.95195	0.054766	0.83905	0.997854	0.083168	0.831643	1.043938	0.111122	0.867828	1.049397	0.109207	0.835612	0.889305	0.260031	0.842206
3	0.822344	1.034222	0.19036	0.827867	0.989856	0.183097	0.787362	0.968874	0.213558	0.812544	0.947894	0.192285	0.80951	0.910371	0.204936	0.810624	0.786756	0.242673	0.776633	0.700099	0.26978	0.733111	0.625032	0.311573	0.814726	0.821217	0.145718	0.83626	0.863909	0.086376	0.857055	0.906606	0.027206	0.847497	0.951983	0.056093	0.838796	0.997808	0.084478	0.831706	1.04361	0.112833	0.867999	1.048482	0.110511	0.832975	0.886267	0.256789	0.845046
3.036	0.81584	1.036317	0.189528	0.824897	0.992435	0.182114	0.789729	0.968356	0.21603	0.814736	0.949612	0.192534	0.810813	0.912599	0.205785	0.809301	0.790097	0.244572	0.777194	0.701301	0.265351	0.737133	0.6271	0.310625	0.814566	0.820787	0.146132	0.836295	0.864551	0.087722	0.857292	0.908343	0.029502	0.848219	0.95438	0.057348	0.840367	1.000991	0.08467	0.835155	1.04774	0.111867	0.871802	1.049415	0.110599	0.833503	0.889841	0.254696	0.842967
3.068	0.810093	1.034237	0.188038	0.823911	0.99211	0.178849	0.791371	0.962049	0.212063	0.8183	0.946932	0.188115	0.814014	0.909043	0.200737	0.810124	0.784599	0.240074	0.788905	0.693233	0.269136	0.738535	0.620817	0.313825	0.814326	0.820843	0.143674	0.835114	0.865448	0.085139	0.855495	0.90982	0.026259	0.848409	0.955933	0.054331	0.842397	1.00231	0.082219	0.839284	1.04827	0.11022	0.875973	1.047618	0.109204	0.830997	0.88379	0.256261	0.838175
3.104	0.807627	1.032403	0.196914	0.821634	0.991695	0.182819	0.787822	0.957959	0.210644	0.815555	0.945882	0.185901	0.810655	0.909178	0.201348	0.805681	0.788333	0.250656	0.779714	0.697009	0.274111	0.731551	0.622347	0.315567	0.823567	0.816813	0.153512	0.837212	0.861084	0.092862	0.850569	0.905104	0.032116	0.845417	0.952257	0.059025	0.840478	0.999665	0.085668	0.836817	1.046957	0.112239	0.872526	1.051487	0.105137	0.828921	0.887541	0.262555	0.838392
3.136	0.81067	1.035937	0.198604	0.82666	0.994925	0.187869	0.789849	0.961944	0.212099	0.82065	0.949462	0.191534	0.815048	0.911976	0.204174	0.807318	0.788303	0.244177	0.778961	0.699314	0.271491	0.733447	0.624042	0.312847	0.821337	0.821386	0.148297	0.835464	0.866296	0.088474	0.848639	0.91073	0.028634	0.841764	0.955709	0.058439	0.835549	1.001595	0.08705	0.831856	1.04744	0.114971	0.867849	1.050459	0.108603	0.82896	0.887507	0.259965	0.838277
3.168	0.80289	1.034929	0.187455	0.821778	0.994181	0.181596	0.789237	0.96214	0.212624	0.819884	0.949181	0.192121	0.815204	0.911168	0.203874	0.809999	0.786106	0.239999	0.7903	0.694199	0.267217	0.73931	0.622056	0.31	0.812733	0.823457	0.144063	0.835534	0.865832	0.084703	0.858066	0.908034	0.025298	0.849681	0.953779	0.053851	0.842071	1.000001	0.081858	0.836589	1.046144	0.109678	0.872675	1.050757	0.104826	0.83073	0.885212	0.25709	0.837883
3.2	0.801371	1.035558	0.18918	0.82157	0.995451	0.183018	0.792355	0.963077	0.216382	0.822266	0.950985	0.194302	0.816173	0.913724	0.207127	0.806769	0.790346	0.246172	0.779675	0.699296	0.268386	0.733973	0.624649	0.311102	0.813786	0.823243	0.14881	0.83452	0.863793	0.087645	0.854846	0.904224	0.026587	0.848082	0.950471	0.054891	0.842324	0.997372	0.082323	0.838462	1.044294	0.109334	0.874989	1.046842	0.106444	0.832873	0.8888	0.259453	0.840528
3.232	0.799524	1.036057	0.187882	0.82034	0.996142	0.18304	0.791248	0.964052	0.216998	0.821569	0.951789	0.195569	0.815593	0.914222	0.207905	0.806515	0.78994	0.244706	0.782243	0.69801	0.266894	0.734944	0.624399	0.31053	0.813868	0.822584	0.147515	0.834901	0.864669	0.087661	0.85517	0.906551	0.027806	0.848046	0.952733	0.055725	0.841906	0.999456	0.082986	0.838241	1.045833	0.110166	0.874911	1.04592	0.109854	0.833439	0.888152	0.25804	0.842967
3.264	0.79584	1.032571	0.19681	0.819436	0.994816	0.188524	0.792058	0.958039	0.218588	0.823473	0.950006	0.196723	0.81716	0.912687	0.208896	0.80701	0.788751	0.243769	0.777664	0.699466	0.2687	0.730969	0.624722	0.308707	0.811354	0.820802	0.145708	0.832777	0.863487	0.086312	0.853683	0.906238	0.027081	0.845765	0.951612	0.056518	0.838144	0.997308	0.085444	0.832451	1.042901	0.114564	0.869107	1.044285	0.115739	0.832386	0.887767	0.255141	0.845789
3.296	0.791882	1.033318	0.187887	0.817189	0.996144	0.182835	0.79105	0.960397	0.215221	0.823144	0.952253	0.194454	0.817453	0.914456	0.205655	0.809355	0.789532	0.239873	0.776884	0.701982	0.267168	0.732662	0.62766	0.310928	0.816867	0.826797	0.144121	0.835277	0.870021	0.084111	0.853277	0.912891	0.023877	0.845587	0.957815	0.053608	0.838662	1.003062	0.083017	0.834173	1.047885	0.112561	0.870791	1.046614	0.115162	0.833454	0.887744	0.257808	0.840067
3.332	0.788802	1.035325	0.18954	0.81346	0.997933	0.182983	0.786309	0.96102	0.213778	0.818352	0.953021	0.192868	0.813558	0.915411	0.20584	0.80867	0.791415	0.245433	0.776568	0.703454	0.271533	0.733292	0.627468	0.312932	0.816415	0.823592	0.148576	0.838648	0.866287	0.08959	0.860141	0.908857	0.030825	0.847194	0.954917	0.056993	0.835608	1.001455	0.082803	0.827228	1.047783	0.109321	0.863639	1.048659	0.113735	0.833316	0.889944	0.259081	0.839369
3.364	0.786606	1.037436	0.19228	0.812912	1.00106	0.18625	0.78654	0.96302	0.215903	0.819414	0.956427	0.195752	0.814278	0.918844	0.208334	0.808418	0.794446	0.244609	0.777212	0.705305	0.268913	0.733604	0.628921	0.311102	0.812447	0.825495	0.146605	0.836098	0.869127	0.088978	0.859061	0.912534	0.031301	0.846575	0.957957	0.058407	0.835777	1.004003	0.085094	0.828714	1.049688	0.112182	0.865243	1.049037	0.115354	0.83453	0.892998	0.255524	0.841557
3.396	0.77585	1.032412	0.189598	0.805695	0.998403	0.188073	0.780302	0.960111	0.218317	0.815192	0.955421	0.20131	0.811718	0.917027	0.211667	0.811284	0.790582	0.240877	0.772879	0.705323	0.267424	0.732288	0.62858	0.310693	0.812126	0.828378	0.145439	0.837547	0.869283	0.086641	0.86234	0.910034	0.028086	0.846416	0.954369	0.055636	0.832703	0.999586	0.082687	0.822463	1.044852	0.110247	0.85894	1.048702	0.111491	0.834228	0.88897	0.258351	0.842204
3.464	0.774406	1.029253	0.185127	0.806795	0.997574	0.185851	0.784706	0.959934	0.218712	0.819814	0.956888	0.20174	0.814764	0.918924	0.212348	0.809487	0.793338	0.242666	0.781328	0.705049	0.272563	0.734741	0.629913	0.312609	0.816517	0.829586	0.146263	0.841693	0.869387	0.086208	0.866178	0.909194	0.026179	0.850768	0.953423	0.054244	0.836831	0.998134	0.08217	0.826173	1.042941	0.110593	0.862416	1.045274	0.116039	0.83398	0.891718	0.259134	0.842688
3.532	0.772312	1.031146	0.189922	0.805292	1.000145	0.189057	0.780308	0.956966	0.212082	0.817245	0.957102	0.199276	0.812592	0.919037	0.210144	0.80835	0.793454	0.242055	0.781198	0.705261	0.271161	0.734861	0.631441	0.311349	0.815812	0.828129	0.145919	0.840279	0.867125	0.085459	0.863938	0.906031	0.025369	0.847762	0.949216	0.054611	0.833214	0.993422	0.082761	0.822336	1.037717	0.11122	0.858736	1.040939	0.114422	0.82818	0.892664	0.258089	0.838219
3.564	0.775747	1.030892	0.193633	0.80615	0.997617	0.189663	0.778995	0.955452	0.212106	0.815171	0.95353	0.197489	0.811601	0.915153	0.207459	0.810321	0.788883	0.238283	0.789359	0.70051	0.273313	0.740604	0.627118	0.31421	0.813736	0.83128	0.144457	0.837022	0.870298	0.083061	0.860305	0.909148	0.021726	0.846618	0.953489	0.05044	0.834003	0.998004	0.079279	0.823801	1.042432	0.108614	0.860192	1.046327	0.111046	0.829573	0.887381	0.260746	0.838965
3.6	0.768906	1.026824	0.187256	0.801859	0.995802	0.188741	0.774984	0.952079	0.208857	0.812886	0.95233	0.199373	0.808989	0.914453	0.211566	0.807667	0.789982	0.249099	0.77983	0.700148	0.273488	0.734096	0.624568	0.313002	0.822083	0.824623	0.15356	0.84181	0.864795	0.091942	0.861189	0.904751	0.030444	0.844161	0.95	0.055405	0.828284	0.995614	0.080213	0.816367	1.041395	0.105635	0.852564	1.046752	0.10467	0.827589	0.888793	0.266625	0.836669
3.632	0.771956	1.027317	0.191449	0.803304	0.994884	0.194407	0.772491	0.951392	0.206619	0.811305	0.950992	0.202236	0.808351	0.912737	0.211953	0.809699	0.786979	0.242196	0.776232	0.700733	0.270417	0.731238	0.626466	0.311416	0.82017	0.828612	0.148569	0.842134	0.865822	0.085685	0.863801	0.902831	0.022984	0.845666	0.948698	0.046435	0.828775	0.99527	0.069247	0.815263	1.042403	0.092361	0.850269	1.051791	0.086613	0.82344	0.886456	0.265011	0.837553
3.668	0.775079	1.032272	0.188872	0.804927	0.998272	0.189989	0.773516	0.956691	0.207641	0.811538	0.953808	0.199148	0.80853	0.915568	0.209965	0.809565	0.790192	0.243039	0.787559	0.6985	0.266633	0.738622	0.626526	0.309261	0.81986	0.828755	0.147816	0.837236	0.864956	0.082852	0.854159	0.900916	0.017734	0.838772	0.9453	0.045299	0.824674	0.990315	0.072436	0.813899	1.035721	0.099299	0.84777	1.045892	0.089511	0.822948	0.889829	0.262679	0.83545
3.7	0.777035	1.03223	0.189939	0.80646	0.997857	0.189425	0.775807	0.957001	0.209716	0.81312	0.953544	0.198673	0.810192	0.915219	0.209078	0.81127	0.789358	0.240515	0.786046	0.697923	0.262929	0.737378	0.626418	0.307675	0.816347	0.830007	0.145686	0.838269	0.864122	0.080896	0.859911	0.898042	0.015952	0.844031	0.940524	0.045993	0.829585	0.983488	0.075991	0.819026	1.026873	0.105929	0.852069	1.038019	0.094513	0.8281	0.888579	0.261173	0.838737
3.736	0.774853	1.03194	0.187359	0.804588	0.998103	0.191434	0.772392	0.957306	0.208158	0.81086	0.954464	0.201951	0.807689	0.916321	0.212132	0.808517	0.790768	0.242544	0.781427	0.701052	0.267391	0.735879	0.627911	0.310664	0.816894	0.830251	0.147484	0.838122	0.865192	0.083205	0.858688	0.899827	0.018775	0.841117	0.941694	0.048665	0.825564	0.984509	0.078109	0.81498	1.027976	0.10718	0.847663	1.038955	0.094899	0.824891	0.890288	0.262573	0.838436
3.768	0.776447	1.035774	0.192598	0.805739	1.001199	0.192712	0.774628	0.960516	0.212042	0.81212	0.956925	0.201615	0.808861	0.918454	0.211089	0.809049	0.792013	0.239637	0.787147	0.700829	0.266002	0.736996	0.629205	0.308856	0.818582	0.832863	0.145208	0.838528	0.86765	0.080227	0.858139	0.902119	0.015075	0.843588	0.943661	0.046934	0.830554	0.986087	0.078226	0.821267	1.029019	0.108537	0.853599	1.040295	0.095471	0.823601	0.891278	0.261315	0.836902
3.804	0.776669	1.034927	0.19148	0.805817	1.000317	0.190103	0.776207	0.960046	0.213045	0.812808	0.956035	0.199942	0.809568	0.917682	0.210281	0.809703	0.791776	0.240687	0.788182	0.700336	0.266998	0.738372	0.628228	0.30993	0.816055	0.830907	0.144924	0.836448	0.864447	0.079345	0.856412	0.897885	0.013479	0.843626	0.940965	0.044396	0.831496	0.984278	0.075235	0.821631	1.027838	0.105882	0.85389	1.040424	0.09377	0.824429	0.891432	0.259741	0.840006
3.836	0.774605	1.030784	0.194488	0.803427	0.996403	0.188941	0.774955	0.955056	0.210281	0.810777	0.952199	0.194923	0.806895	0.91467	0.206692	0.805676	0.791066	0.243918	0.783449	0.700379	0.269069	0.73483	0.628752	0.310287	0.824052	0.827213	0.149276	0.841055	0.864707	0.085275	0.857727	0.901671	0.021295	0.842239	0.943935	0.051526	0.828894	0.987464	0.080851	0.820138	1.031596	0.109136	0.851656	1.042144	0.09355	0.82228	0.891029	0.262774	0.839848
3.872	0.773101	1.032302	0.195897	0.802888	0.998584	0.191055	0.776297	0.956828	0.214795	0.811816	0.954298	0.198678	0.808366	0.916151	0.209658	0.808084	0.790957	0.243304	0.78598	0.699507	0.268236	0.737137	0.626657	0.30973	0.82069	0.82781	0.147599	0.836133	0.865461	0.082916	0.85109	0.903033	0.018092	0.83891	0.94642	0.048778	0.82798	0.990071	0.079551	0.819864	1.03395	0.110053	0.851956	1.045596	0.096804	0.820583	0.891137	0.261306	0.839186
3.904	0.775827	1.034318	0.193018	0.804587	0.999764	0.187713	0.778267	0.959414	0.213807	0.812891	0.955668	0.19607	0.809339	0.917563	0.206918	0.808569	0.792351	0.240905	0.786279	0.700537	0.264362	0.739122	0.628377	0.309052	0.821052	0.83141	0.146224	0.838038	0.867896	0.081201	0.854728	0.904143	0.016098	0.840146	0.946956	0.046396	0.826641	0.990404	0.076214	0.816441	1.034255	0.105433	0.849809	1.045098	0.09489	0.824848	0.891771	0.26139	0.840361
3.936	0.767156	1.034571	0.19452	0.798362	1.001933	0.191103	0.773213	0.959844	0.216377	0.808946	0.958033	0.200669	0.805549	0.919651	0.211527	0.805741	0.793811	0.245037	0.784282	0.701355	0.266755	0.737824	0.627966	0.310655	0.820663	0.831677	0.150875	0.838594	0.866089	0.085226	0.856143	0.900451	0.019852	0.841379	0.943832	0.049604	0.82754	0.98781	0.078775	0.816488	1.032191	0.107809	0.84945	1.043855	0.096796	0.822707	0.892471	0.265836	0.840316
3.968	0.782679	1.038937	0.189618	0.809626	1.002651	0.187728	0.780432	0.965119	0.215968	0.815286	0.958062	0.199707	0.810382	0.91987	0.211255	0.805021	0.794489	0.246291	0.7831	0.701551	0.266201	0.736195	0.627321	0.308796	0.819824	0.827579	0.150243	0.840998	0.865428	0.087715	0.861382	0.903011	0.025082	0.844779	0.947112	0.052231	0.830098	0.992118	0.078787	0.81981	1.037346	0.105327	0.85424	1.046439	0.096644	0.820382	0.894146	0.262049	0.837306
4.036	0.79092	1.035054	0.185517	0.816142	0.997447	0.184928	0.784755	0.962701	0.213635	0.819435	0.953728	0.198052	0.814177	0.915669	0.208625	0.807228	0.790267	0.242092	0.785519	0.698662	0.267905	0.7375	0.626339	0.3126	0.816413	0.830313	0.14738	0.838739	0.866934	0.084013	0.860835	0.903333	0.020468	0.847099	0.947457	0.04929	0.834564	0.992574	0.077132	0.825019	1.037761	0.104948	0.859682	1.046237	0.096698	0.82558	0.889326	0.262884	0.839762
4.068	0.792796	1.036498	0.183568	0.818538	0.999252	0.184858	0.7854	0.963802	0.21101	0.821305	0.955303	0.198189	0.814659	0.917278	0.208675	0.802909	0.79185	0.243038	0.781515	0.700664	0.268659	0.734678	0.627978	0.311733	0.819368	0.831592	0.150634	0.841629	0.865856	0.086431	0.860344	0.899863	0.02157	0.848461	0.945032	0.049956	0.837847	0.991138	0.077195	0.829593	1.037365	0.104096	0.865316	1.044103	0.098991	0.82696	0.888578	0.267216	0.841484
4.132	0.797162	1.027546	0.172666	0.823828	0.99235	0.182622	0.791331	0.963173	0.215904	0.827622	0.953051	0.205598	0.820119	0.915163	0.215232	0.805938	0.789715	0.244873	0.781817	0.697976	0.265652	0.733876	0.626037	0.308705	0.81839	0.829143	0.150521	0.840543	0.867226	0.088258	0.862246	0.905174	0.025968	0.850229	0.950665	0.053617	0.839404	0.996397	0.081304	0.831051	1.042024	0.109432	0.867558	1.045547	0.110872	0.825029	0.888241	0.266127	0.840344
4.164	0.805858	1.031541	0.178283	0.830415	0.99422	0.185294	0.7972	0.965423	0.218322	0.832327	0.953546	0.206096	0.824253	0.915483	0.214678	0.807882	0.789504	0.242685	0.785359	0.699012	0.270167	0.736888	0.627001	0.312674	0.817738	0.834422	0.150722	0.838095	0.871923	0.087352	0.858499	0.909338	0.024153	0.850831	0.954914	0.053311	0.84326	1.000597	0.082331	0.836489	1.046198	0.111413	0.873057	1.048882	0.113223	0.822985	0.887717	0.269242	0.83969
4.2	0.792646	1.0276	0.171235	0.819533	0.992922	0.182602	0.785644	0.962058	0.212456	0.822952	0.953375	0.204847	0.815736	0.915304	0.213706	0.80249	0.789297	0.242188	0.780208	0.699896	0.271386	0.733805	0.626598	0.311777	0.81907	0.829862	0.149948	0.840229	0.870197	0.089062	0.859436	0.910389	0.02818	0.851145	0.955832	0.057588	0.843098	1.002066	0.085754	0.83631	1.048492	0.113727	0.872628	1.048901	0.118995	0.821736	0.887216	0.266581	0.838481
4.232	0.797693	1.027119	0.172157	0.82333	0.991146	0.181994	0.788481	0.96098	0.211317	0.82528	0.950995	0.202928	0.819044	0.912951	0.212402	0.809043	0.787231	0.242802	0.781526	0.696568	0.264541	0.734262	0.624869	0.309274	0.823624	0.827997	0.149288	0.840319	0.868106	0.086468	0.856797	0.908141	0.023805	0.850463	0.953466	0.053766	0.843692	0.999268	0.082864	0.83762	1.045196	0.111471	0.874062	1.046343	0.115838	0.824781	0.886326	0.265742	0.836641
4.268	0.807422	1.029259	0.175201	0.830966	0.991279	0.182853	0.796271	0.963153	0.214459	0.831563	0.950723	0.203338	0.823926	0.912823	0.212362	0.809105	0.787198	0.241593	0.786367	0.696405	0.267325	0.73539	0.626399	0.309594	0.819181	0.830542	0.148806	0.839169	0.868529	0.085595	0.858724	0.906476	0.022481	0.853243	0.951967	0.052354	0.848366	0.997767	0.081824	0.84456	1.043487	0.111212	0.88121	1.043679	0.114078	0.829849	0.88505	0.266432	0.840835
4.3	0.799871	1.028623	0.171805	0.82488	0.991881	0.180907	0.791019	0.96312	0.212547	0.826976	0.951998	0.202174	0.820023	0.914023	0.21119	0.807727	0.788168	0.239927	0.787662	0.697469	0.268193	0.737232	0.626581	0.310075	0.821231	0.83041	0.147061	0.837121	0.870527	0.084089	0.853753	0.910339	0.021429	0.847969	0.955305	0.051704	0.842796	1.000767	0.081309	0.839656	1.046041	0.110531	0.876275	1.044111	0.112871	0.82929	0.885836	0.264411	0.841939
4.332	0.798191	1.032303	0.175622	0.823055	0.995415	0.184217	0.789931	0.96741	0.217953	0.825274	0.955442	0.206413	0.818604	0.916935	0.214449	0.806783	0.789804	0.240071	0.786309	0.697971	0.265014	0.73858	0.626135	0.309519	0.816383	0.834707	0.148292	0.835072	0.874764	0.086179	0.853686	0.914607	0.024234	0.846998	0.95957	0.054422	0.8413	1.004893	0.084258	0.837285	1.05003	0.114072	0.873878	1.049553	0.117232	0.824711	0.887334	0.267653	0.839636
4.368	0.791733	1.024324	0.166038	0.819871	0.990869	0.17789	0.787212	0.95858	0.207661	0.824874	0.951397	0.200172	0.817472	0.913921	0.211378	0.80357	0.789739	0.247208	0.78253	0.696747	0.264975	0.738242	0.624029	0.309643	0.819227	0.824039	0.152336	0.834372	0.8667	0.091168	0.849252	0.909286	0.030703	0.844222	0.956446	0.057821	0.839953	1.003969	0.084214	0.836154	1.051209	0.111917	0.872578	1.04962	0.116428	0.8248	0.888725	0.265066	0.841815
4.4	0.79603	1.022294	0.16694	0.824481	0.989447	0.179605	0.791956	0.958231	0.210884	0.829609	0.950841	0.203538	0.821449	0.91327	0.214062	0.805144	0.78878	0.247116	0.781353	0.696794	0.267227	0.734278	0.624775	0.311226	0.825797	0.822567	0.152628	0.841322	0.866275	0.092303	0.855573	0.909841	0.032159	0.848665	0.956792	0.059261	0.842438	1.004265	0.085611	0.837831	1.051676	0.112039	0.874081	1.050544	0.117905	0.822715	0.88823	0.26493	0.839871
4.436	0.79324	1.027751	0.170206	0.818179	0.991745	0.181677	0.781335	0.961047	0.208774	0.818617	0.950979	0.202916	0.812715	0.912941	0.213658	0.803691	0.787854	0.249065	0.776153	0.6976	0.270334	0.731861	0.623204	0.311369	0.824154	0.824253	0.156278	0.8395	0.867936	0.09602	0.854334	0.911421	0.03637	0.846259	0.958737	0.062438	0.838623	1.006794	0.087308	0.832112	1.054851	0.112067	0.867666	1.054086	0.121159	0.818614	0.887157	0.269919	0.838994
4.468	0.798586	1.025503	0.170943	0.822882	0.98888	0.181696	0.785341	0.958293	0.208565	0.82239	0.947498	0.202465	0.815642	0.909565	0.213685	0.803449	0.784848	0.251062	0.776728	0.693141	0.271019	0.729501	0.619743	0.314588	0.823813	0.821847	0.157707	0.839266	0.866969	0.098221	0.853429	0.911806	0.038475	0.844535	0.960037	0.06236	0.835374	1.008482	0.085766	0.827599	1.056736	0.109417	0.862956	1.055436	0.118882	0.820385	0.883793	0.272504	0.841271
4.504	0.800165	1.024364	0.1697	0.823225	0.987092	0.180935	0.784	0.95689	0.204934	0.82115	0.945719	0.200491	0.814112	0.908467	0.212875	0.801428	0.785716	0.254027	0.775864	0.693395	0.269253	0.729304	0.620137	0.310846	0.826351	0.818032	0.160182	0.83979	0.864445	0.101212	0.852865	0.910608	0.042569	0.842593	0.959478	0.064475	0.832612	1.008787	0.085693	0.823918	1.057996	0.106998	0.858555	1.057201	0.119005	0.816336	0.886067	0.27054	0.840171
4.536	0.801293	1.028942	0.173192	0.823888	0.990745	0.182058	0.784399	0.959558	0.204796	0.821335	0.948042	0.199386	0.814399	0.910929	0.212755	0.801969	0.788687	0.256755	0.768593	0.697939	0.267361	0.728818	0.620798	0.310207	0.824553	0.81994	0.161677	0.838816	0.865112	0.101962	0.853332	0.91012	0.042624	0.841927	0.958864	0.064315	0.830649	1.007989	0.085315	0.820623	1.057056	0.106403	0.856154	1.058384	0.115313	0.822636	0.887945	0.274838	0.840678
4.568	0.810397	1.028488	0.171431	0.828761	0.989022	0.183946	0.785525	0.963431	0.206915	0.821336	0.948087	0.203987	0.815325	0.909684	0.213637	0.805692	0.783456	0.244767	0.771942	0.697	0.272587	0.729404	0.621239	0.313519	0.81825	0.823297	0.151637	0.83763	0.868728	0.093825	0.857003	0.913811	0.036305	0.84555	0.961948	0.05885	0.835033	1.010619	0.081003	0.826782	1.059098	0.10376	0.862609	1.058935	0.11167	0.817485	0.88275	0.267243	0.839298
4.604	0.80673	1.027617	0.172326	0.826207	0.988797	0.184455	0.783409	0.96175	0.20498	0.819877	0.94813	0.202951	0.814054	0.91024	0.212704	0.805497	0.785103	0.245113	0.770473	0.699455	0.271731	0.729348	0.623622	0.31167	0.823338	0.825322	0.152751	0.841281	0.868956	0.093034	0.858299	0.912224	0.033498	0.845342	0.959321	0.057817	0.833296	1.007159	0.081214	0.823536	1.055194	0.104636	0.859582	1.056693	0.111334	0.821011	0.884384	0.268546	0.838608
4.668	0.797008	1.029051	0.165775	0.819653	0.992713	0.180255	0.778654	0.961157	0.19887	0.816433	0.951327	0.199587	0.811284	0.91364	0.211563	0.805236	0.789548	0.249848	0.771755	0.701195	0.271353	0.729195	0.624345	0.310715	0.822071	0.8249	0.155475	0.840241	0.868298	0.095614	0.857292	0.911302	0.035922	0.844083	0.959458	0.05796	0.831015	1.008198	0.078875	0.818939	1.056983	0.09971	0.854043	1.059629	0.109965	0.825219	0.888573	0.268784	0.842362
4.7	0.796476	1.029239	0.166358	0.820552	0.994095	0.181003	0.780766	0.9604	0.197757	0.818971	0.952634	0.199499	0.812958	0.915239	0.211579	0.803821	0.791653	0.250782	0.772092	0.701931	0.268781	0.730336	0.625669	0.309862	0.820529	0.82613	0.156121	0.837695	0.869078	0.09577	0.854085	0.911597	0.035733	0.842673	0.959599	0.058892	0.830758	1.00841	0.080238	0.820168	1.057491	0.101102	0.855144	1.058294	0.112015	0.82454	0.890788	0.268848	0.841627
4.732	0.797466	1.026274	0.167902	0.821296	0.991346	0.184087	0.781276	0.955284	0.196083	0.819392	0.948711	0.201484	0.812083	0.91138	0.213853	0.798921	0.788215	0.254015	0.77173	0.695965	0.26793	0.729882	0.620749	0.311556	0.82607	0.819682	0.160269	0.838855	0.862675	0.098697	0.851659	0.905525	0.03752	0.843151	0.955206	0.058592	0.834444	1.005173	0.079068	0.825172	1.055021	0.099363	0.860358	1.05652	0.109628	0.820805	0.886986	0.272237	0.841036
4.768	0.807324	1.026551	0.166024	0.828753	0.990986	0.183887	0.786583	0.957234	0.194919	0.824079	0.949042	0.202089	0.817038	0.911288	0.213107	0.804086	0.786927	0.249913	0.774269	0.696926	0.27151	0.731806	0.621094	0.313948	0.826477	0.823508	0.156418	0.839022	0.865236	0.093697	0.85167	0.906993	0.031342	0.8451	0.9558	0.055074	0.838291	1.004938	0.078045	0.831976	1.05405	0.10074	0.867076	1.052225	0.11125	0.822874	0.885861	0.274223	0.840313
4.832	0.80826	1.022197	0.160544	0.828695	0.988293	0.182399	0.786199	0.954777	0.192639	0.823147	0.947741	0.203081	0.816495	0.909809	0.213491	0.804875	0.784993	0.248411	0.781239	0.692575	0.267451	0.735016	0.619313	0.310692	0.825394	0.824156	0.155558	0.838319	0.864428	0.091881	0.85067	0.904662	0.028268	0.846606	0.953791	0.052011	0.841845	1.003114	0.075228	0.836928	1.052448	0.09818	0.871377	1.04941	0.110462	0.818051	0.884585	0.270419	0.83826
4.864	0.801927	1.024621	0.158351	0.823714	0.992649	0.181856	0.782962	0.956749	0.192141	0.819965	0.952171	0.203749	0.814618	0.913882	0.214223	0.807362	0.788224	0.247716	0.770709	0.701303	0.273012	0.728855	0.623045	0.313337	0.822052	0.827248	0.153494	0.836314	0.866879	0.089696	0.850398	0.90644	0.025861	0.846238	0.955222	0.050124	0.841311	1.004032	0.074193	0.837392	1.052641	0.098501	0.871782	1.04751	0.110165	0.81927	0.88784	0.268484	0.838732
4.932	0.806143	1.018303	0.157953	0.826412	0.988188	0.184775	0.785081	0.953575	0.194707	0.821275	0.950008	0.208818	0.815826	0.911454	0.216785	0.808414	0.784386	0.242298	0.771769	0.699058	0.270197	0.729367	0.622743	0.310969	0.821955	0.828993	0.150777	0.837601	0.867548	0.086873	0.852996	0.905917	0.023202	0.847601	0.953569	0.049203	0.843121	1.00178	0.074261	0.840471	1.049607	0.099068	0.873874	1.042595	0.112473	0.82231	0.882663	0.269182	0.839749
4.964	0.803387	1.029313	0.167292	0.821962	0.993941	0.188692	0.777363	0.965351	0.203993	0.81418	0.954581	0.211335	0.809693	0.915748	0.219958	0.805638	0.788448	0.24765	0.77788	0.698762	0.270905	0.729631	0.625806	0.309951	0.823798	0.830455	0.156718	0.839739	0.868614	0.093049	0.854923	0.906579	0.029835	0.847941	0.954243	0.055432	0.841781	1.002661	0.079744	0.837501	1.050785	0.104038	0.870886	1.044924	0.117929	0.820729	0.886127	0.275343	0.843278
5.032	0.800207	1.022685	0.163683	0.820616	0.990338	0.187806	0.777896	0.959043	0.202177	0.815016	0.952114	0.212027	0.81063	0.9131	0.218777	0.806254	0.784987	0.241831	0.772204	0.699155	0.270308	0.727549	0.624227	0.309976	0.823743	0.834123	0.154522	0.843435	0.869983	0.090411	0.862791	0.905556	0.026788	0.852076	0.952515	0.052675	0.843174	1.000252	0.077786	0.83632	1.048085	0.103056	0.86931	1.043954	0.118856	0.82068	0.880951	0.275817	0.844262
5.064	0.798939	1.023461	0.165946	0.820577	0.991913	0.190055	0.779028	0.958579	0.204099	0.816338	0.953105	0.214202	0.811727	0.913883	0.220298	0.806791	0.785224	0.240348	0.772217	0.699825	0.269059	0.728533	0.62452	0.308654	0.821278	0.832902	0.151972	0.8417	0.870952	0.089603	0.861009	0.908817	0.027636	0.850744	0.955122	0.054755	0.843273	1.002343	0.081011	0.837712	1.049352	0.107189	0.871161	1.044151	0.121409	0.815594	0.882241	0.272143	0.839928
5.1	0.801066	1.022683	0.16074	0.82224	0.992441	0.186946	0.780512	0.959399	0.201588	0.817592	0.954608	0.212832	0.812801	0.915534	0.220126	0.807448	0.78743	0.242739	0.773055	0.70065	0.269254	0.73039	0.624802	0.310905	0.822087	0.832486	0.151953	0.83856	0.868612	0.086841	0.855664	0.904692	0.022381	0.849875	0.951894	0.049385	0.844127	0.999675	0.07524	0.838547	1.047354	0.100645	0.871608	1.042027	0.115502	0.818959	0.885021	0.270827	0.840935
5.132	0.803122	1.019482	0.159238	0.822651	0.989062	0.186481	0.77936	0.95834	0.201372	0.816055	0.952325	0.213258	0.811397	0.913279	0.220391	0.80667	0.785188	0.243178	0.778244	0.697213	0.271854	0.732795	0.623835	0.312855	0.82313	0.830726	0.153488	0.84143	0.868795	0.090165	0.855864	0.906867	0.026473	0.847816	0.954676	0.051785	0.84095	1.002894	0.076536	0.835641	1.050943	0.101589	0.869014	1.045692	0.115943	0.819248	0.882257	0.27278	0.838997
5.168	0.805337	1.021157	0.157129	0.825623	0.990622	0.183678	0.78228	0.962391	0.203039	0.81951	0.954939	0.212199	0.814751	0.915809	0.219281	0.809178	0.787561	0.242975	0.77939	0.698945	0.267679	0.73681	0.625553	0.311931	0.823737	0.834419	0.153858	0.841805	0.871871	0.090271	0.859482	0.909163	0.027098	0.850558	0.957214	0.051234	0.843518	1.005839	0.074825	0.839077	1.054126	0.098837	0.872576	1.048249	0.112749	0.821168	0.884379	0.274878	0.83766
5.2	0.799847	1.019979	0.155734	0.820103	0.990616	0.183414	0.777763	0.958751	0.19789	0.814483	0.954114	0.210262	0.809965	0.915545	0.219319	0.805884	0.788858	0.248343	0.783743	0.696865	0.26935	0.73537	0.625336	0.311345	0.823526	0.830822	0.156614	0.842589	0.869371	0.0938	0.860914	0.907976	0.03127	0.850479	0.95658	0.054227	0.842182	1.005675	0.076866	0.83536	1.054804	0.099595	0.868115	1.051058	0.115761	0.820804	0.887002	0.274545	0.841283
5.236	0.799995	1.017957	0.15461	0.822657	0.989392	0.181454	0.781678	0.959364	0.202717	0.819506	0.954337	0.210968	0.81346	0.915584	0.218761	0.804115	0.788022	0.243872	0.786443	0.697072	0.272521	0.737118	0.624525	0.312403	0.821919	0.831453	0.153215	0.841067	0.869071	0.089971	0.859872	0.906666	0.027283	0.851771	0.954742	0.052071	0.844002	1.003435	0.075589	0.836981	1.051969	0.098941	0.869624	1.047499	0.11499	0.822013	0.884927	0.273276	0.841637
5.268	0.804296	1.017411	0.158616	0.826191	0.987666	0.184644	0.784256	0.959147	0.205799	0.821942	0.952589	0.213537	0.81645	0.913703	0.220365	0.808718	0.785748	0.242863	0.787057	0.694789	0.268574	0.737484	0.623845	0.310866	0.823321	0.832324	0.152828	0.839786	0.871227	0.089455	0.856145	0.910077	0.026538	0.849749	0.957753	0.052499	0.843536	1.005872	0.077599	0.838495	1.053839	0.102673	0.871773	1.04839	0.117039	0.819872	0.883433	0.273937	0.839161
5.3	0.801416	1.020308	0.159438	0.824519	0.990564	0.184413	0.783765	0.959477	0.204674	0.821707	0.954028	0.212126	0.815844	0.915063	0.219138	0.807052	0.786935	0.241354	0.782437	0.697403	0.269806	0.736191	0.623944	0.311953	0.823308	0.8331	0.151149	0.839677	0.87307	0.088233	0.853682	0.913174	0.025201	0.847121	0.96086	0.051571	0.839506	1.008916	0.07689	0.832195	1.057335	0.101947	0.866016	1.054725	0.116198	0.824061	0.883005	0.272997	0.840942
5.336	0.806629	1.022123	0.161642	0.826413	0.990175	0.186906	0.782745	0.961079	0.204079	0.819809	0.953042	0.213378	0.814788	0.913754	0.219119	0.808763	0.784798	0.236407	0.783182	0.6967	0.268847	0.735686	0.624099	0.311862	0.820942	0.835218	0.147289	0.837973	0.873997	0.083605	0.854823	0.912978	0.020159	0.848186	0.960797	0.046145	0.841211	1.008709	0.071781	0.833876	1.056663	0.097276	0.868213	1.054781	0.110145	0.825045	0.880186	0.271092	0.840979
5.368	0.807679	1.017933	0.158553	0.827264	0.986104	0.183973	0.783296	0.959031	0.203349	0.82037	0.950011	0.211667	0.815592	0.910728	0.217633	0.809909	0.781835	0.237152	0.790378	0.69163	0.268622	0.740497	0.620789	0.313072	0.821072	0.83331	0.148853	0.840105	0.870978	0.085124	0.856575	0.908669	0.020907	0.849879	0.956159	0.047303	0.843131	1.004011	0.072967	0.836514	1.051944	0.098248	0.870836	1.049179	0.110996	0.826678	0.877012	0.272867	0.84244
5.404	0.807232	1.022896	0.162959	0.825309	0.989828	0.1879	0.780602	0.960472	0.200955	0.816987	0.95187	0.212163	0.811611	0.913077	0.219828	0.804287	0.785542	0.245246	0.768114	0.697896	0.265062	0.731523	0.622385	0.312099	0.823725	0.831526	0.156047	0.841644	0.86947	0.092409	0.85933	0.90728	0.029103	0.85081	0.955661	0.053133	0.842309	1.004371	0.076527	0.834222	1.053066	0.099856	0.868793	1.052284	0.112181	0.819408	0.882313	0.275624	0.841414
5.436	0.805273	1.023399	0.162647	0.822812	0.990249	0.187863	0.777914	0.960532	0.199453	0.814017	0.951975	0.211575	0.809477	0.913081	0.219465	0.805424	0.785537	0.245171	0.769913	0.698285	0.267752	0.730163	0.62171	0.31026	0.828043	0.829482	0.155739	0.842228	0.868409	0.091888	0.855794	0.907438	0.028534	0.84698	0.955882	0.052618	0.838648	1.004765	0.075894	0.831089	1.053799	0.099143	0.865918	1.052958	0.110877	0.817032	0.883259	0.274338	0.840786
5.468	0.806333	1.019367	0.158167	0.826461	0.988176	0.183982	0.783386	0.957899	0.199754	0.820413	0.95122	0.210095	0.814775	0.912464	0.21739	0.806556	0.784842	0.241026	0.786875	0.692973	0.266068	0.739804	0.622292	0.312334	0.820907	0.830664	0.150437	0.839267	0.867943	0.086502	0.857465	0.905118	0.022946	0.850023	0.952895	0.048561	0.842592	1.001258	0.072981	0.835149	1.049615	0.096921	0.869882	1.048362	0.10865	0.818286	0.882862	0.26949	0.83973
5.532	0.811025	1.022737	0.15894	0.829589	0.989979	0.183823	0.785052	0.961505	0.199016	0.821701	0.952618	0.209077	0.815918	0.913716	0.215949	0.80713	0.785688	0.238046	0.788623	0.694898	0.268095	0.739248	0.623188	0.311316	0.821053	0.832988	0.147611	0.83918	0.8684	0.08233	0.857051	0.903892	0.017208	0.850584	0.951654	0.043132	0.844218	0.999684	0.068501	0.838323	1.047626	0.093693	0.873024	1.044822	0.105291	0.821561	0.882734	0.269304	0.837975
5.564	0.805442	1.022893	0.157779	0.825615	0.991011	0.18208	0.782571	0.961626	0.197795	0.819686	0.954121	0.207014	0.814417	0.915716	0.214916	0.807569	0.788839	0.240835	0.785928	0.69779	0.266312	0.739761	0.626161	0.311369	0.822392	0.834141	0.149484	0.838164	0.869324	0.083556	0.854109	0.90441	0.017924	0.847535	0.952082	0.044098	0.839755	1.000388	0.06872	0.831416	1.048905	0.092381	0.866125	1.049384	0.104448	0.823288	0.8868	0.269076	0.840416
5.632	0.801236	1.022522	0.15863	0.823809	0.991821	0.182672	0.783458	0.956946	0.195972	0.82086	0.952848	0.206359	0.814839	0.914611	0.216091	0.80538	0.788594	0.248169	0.786397	0.696638	0.272642	0.736416	0.624107	0.312186	0.823904	0.828877	0.156696	0.841337	0.86186	0.090183	0.85838	0.894923	0.024541	0.848756	0.943411	0.048588	0.838716	0.992689	0.070575	0.828593	1.042463	0.091711	0.862396	1.04494	0.106037	0.82551	0.886139	0.273437	0.83952
5.664	0.799784	1.021371	0.157235	0.821212	0.98946	0.181137	0.779628	0.955384	0.193756	0.816781	0.949966	0.204499	0.811815	0.911567	0.214651	0.805786	0.785535	0.247903	0.788622	0.69411	0.27458	0.739967	0.62214	0.315121	0.821849	0.825505	0.155628	0.838465	0.860163	0.090052	0.854891	0.894909	0.025236	0.845856	0.943818	0.048329	0.836944	0.993344	0.069952	0.827935	1.042972	0.09116	0.862166	1.046868	0.103899	0.82312	0.883705	0.273429	0.838548
5.732	0.796751	1.027803	0.167036	0.819308	0.99393	0.186683	0.778238	0.95941	0.199213	0.815954	0.952859	0.206898	0.810385	0.914151	0.215129	0.802178	0.786911	0.242758	0.780407	0.697142	0.272159	0.730844	0.624252	0.31113	0.82304	0.83263	0.15413	0.842285	0.870967	0.091377	0.86158	0.909181	0.029264	0.850159	0.956172	0.054852	0.838774	1.003811	0.079109	0.82761	1.051469	0.102921	0.861952	1.051779	0.115758	0.821286	0.882563	0.275209	0.837455
5.764	0.80299	1.023306	0.158917	0.825046	0.99157	0.182564	0.784781	0.955778	0.192685	0.821805	0.951708	0.204313	0.815397	0.913762	0.214342	0.804693	0.788422	0.246754	0.783381	0.696292	0.269944	0.735051	0.623635	0.312628	0.817902	0.828741	0.152656	0.835042	0.865494	0.087815	0.852088	0.902303	0.023157	0.846255	0.950721	0.047893	0.84034	0.999421	0.07194	0.835043	1.047933	0.095743	0.86885	1.043469	0.109161	0.824836	0.886918	0.270838	0.838266
5.8	0.790893	1.02793	0.163022	0.813609	0.995509	0.184951	0.775318	0.956115	0.188887	0.811747	0.953214	0.202599	0.806954	0.91513	0.213427	0.802234	0.789845	0.247956	0.775611	0.699808	0.272538	0.729423	0.625091	0.312404	0.818933	0.829887	0.155098	0.839504	0.864398	0.0904	0.859169	0.898974	0.026001	0.850815	0.946614	0.051765	0.841968	0.994843	0.076018	0.833466	1.043104	0.099931	0.869327	1.044347	0.107525	0.825092	0.88721	0.273195	0.837867
5.832	0.794924	1.02888	0.161043	0.818272	0.99662	0.182513	0.778382	0.96042	0.194505	0.81603	0.955864	0.203836	0.810665	0.917597	0.214256	0.803629	0.79176	0.247608	0.775382	0.702093	0.271451	0.730813	0.626867	0.31197	0.820243	0.830498	0.154768	0.83959	0.865836	0.090178	0.858461	0.901112	0.026137	0.847289	0.948641	0.050527	0.837241	0.996972	0.073636	0.82951	1.045154	0.096687	0.865261	1.044946	0.104977	0.822364	0.88988	0.270403	0.837477
5.864	0.798507	1.027091	0.161404	0.821681	0.99443	0.182381	0.782254	0.95711	0.19087	0.819562	0.953082	0.201611	0.812897	0.915539	0.213067	0.801252	0.791774	0.251283	0.778692	0.699168	0.270647	0.731811	0.625682	0.312775	0.82168	0.830078	0.158031	0.837821	0.865689	0.092386	0.854535	0.901073	0.026994	0.845349	0.949452	0.050447	0.836331	0.998215	0.073131	0.828821	1.04672	0.095674	0.864265	1.045665	0.10484	0.821185	0.890382	0.273199	0.837203
5.9	0.796408	1.024865	0.157583	0.818742	0.990623	0.177026	0.778397	0.9532	0.183723	0.815591	0.947614	0.194293	0.80836	0.911198	0.209554	0.795792	0.791214	0.259075	0.767589	0.699067	0.271811	0.726212	0.6243	0.316787	0.822788	0.815595	0.163144	0.837986	0.854294	0.099272	0.853313	0.893165	0.036037	0.843243	0.943552	0.054518	0.833255	0.994139	0.072535	0.824992	1.044637	0.091141	0.859774	1.043302	0.102584	0.818873	0.890893	0.273365	0.835487
5.936	0.794661	1.022454	0.158425	0.819504	0.990077	0.177829	0.781247	0.952062	0.188133	0.819152	0.948629	0.196786	0.812252	0.91174	0.209979	0.799863	0.790158	0.254242	0.768505	0.700096	0.270133	0.72726	0.625646	0.313434	0.820468	0.824445	0.160057	0.834715	0.862312	0.095632	0.849153	0.899858	0.031641	0.837366	0.948797	0.052521	0.827383	0.998554	0.07254	0.819856	1.048243	0.092657	0.854839	1.047272	0.103794	0.818548	0.889804	0.273164	0.837115
5.968	0.794793	1.022704	0.161028	0.818472	0.98977	0.180865	0.779299	0.95228	0.189708	0.81688	0.948079	0.199364	0.809953	0.911095	0.212338	0.797784	0.789194	0.255699	0.772505	0.696955	0.270368	0.728994	0.623682	0.313757	0.824827	0.821445	0.162381	0.837671	0.859956	0.097889	0.850923	0.898495	0.034069	0.84111	0.948118	0.055125	0.829468	0.997858	0.074792	0.81851	1.04777	0.094435	0.85339	1.049861	0.105733	0.817443	0.888617	0.273984	0.83828
6	0.796668	1.023063	0.156765	0.820023	0.991926	0.179624	0.780966	0.954653	0.189767	0.818233	0.95163	0.200973	0.811985	0.913854	0.211911	0.80166	0.789544	0.248769	0.77233	0.699483	0.269741	0.72914	0.626172	0.314508	0.82122	0.828335	0.155556	0.837653	0.86368	0.089894	0.85427	0.899055	0.024623	0.843428	0.947817	0.047169	0.832271	0.996924	0.06866	0.820966	1.046116	0.089653	0.855736	1.048321	0.101148	0.817334	0.888907	0.27227	0.834864
6.036	0.804414	1.020028	0.151951	0.825718	0.990552	0.178745	0.78577	0.954097	0.188391	0.822021	0.951887	0.202685	0.815063	0.914281	0.213728	0.802437	0.79025	0.250637	0.776943	0.698111	0.268951	0.733436	0.624885	0.315278	0.818595	0.831647	0.157488	0.836155	0.861736	0.089348	0.853778	0.891961	0.021346	0.846423	0.941951	0.042779	0.838265	0.991902	0.063861	0.829459	1.04195	0.084717	0.863785	1.04621	0.097057	0.818711	0.889153	0.275346	0.837923
6.068	0.792541	1.018651	0.157737	0.815921	0.988618	0.182106	0.776177	0.953792	0.197149	0.813812	0.950295	0.206871	0.807037	0.912562	0.2177	0.795756	0.788031	0.25271	0.772564	0.695776	0.270761	0.729572	0.622488	0.315284	0.818722	0.823548	0.159612	0.837171	0.857308	0.093799	0.855378	0.891205	0.028637	0.845381	0.940189	0.050976	0.833832	0.98951	0.071649	0.821872	1.038743	0.091759	0.857013	1.043617	0.101128	0.813433	0.887105	0.27289	0.836424
6.104	0.796113	1.023187	0.156498	0.818147	0.991885	0.180456	0.778246	0.954997	0.189226	0.814991	0.951579	0.201948	0.808232	0.91408	0.213769	0.796242	0.79063	0.253434	0.775427	0.698896	0.277352	0.725871	0.624923	0.314339	0.819381	0.824376	0.159791	0.836026	0.85814	0.093481	0.852076	0.891888	0.027641	0.841096	0.94117	0.048744	0.83005	0.991002	0.068352	0.819297	1.040885	0.087398	0.854172	1.042765	0.098533	0.808512	0.891244	0.270756	0.828241
6.136	0.796799	1.023189	0.153215	0.817395	0.991658	0.178266	0.777157	0.954338	0.184213	0.813037	0.950871	0.199222	0.80641	0.914105	0.213503	0.794977	0.793279	0.261076	0.771899	0.699939	0.275477	0.726819	0.625393	0.317189	0.82066	0.822268	0.166375	0.836103	0.854275	0.098758	0.851303	0.886286	0.031603	0.84176	0.937012	0.049806	0.831653	0.987953	0.067082	0.821101	1.038902	0.084024	0.856149	1.041738	0.094393	0.810993	0.894023	0.274346	0.832532
6.168	0.801222	1.019466	0.15044	0.820934	0.98954	0.178049	0.781403	0.951741	0.18283	0.816304	0.950007	0.200201	0.81057	0.912427	0.211724	0.801993	0.788927	0.250649	0.780445	0.69701	0.273258	0.732337	0.62505	0.315462	0.819593	0.827089	0.156426	0.836864	0.857214	0.088268	0.854204	0.88731	0.02023	0.846038	0.937156	0.041456	0.83664	0.987062	0.061922	0.826476	1.036913	0.082012	0.861411	1.044632	0.09018	0.812808	0.889547	0.270414	0.833505
6.2	0.785404	1.001898	0.139022	0.808785	0.975941	0.167829	0.778059	0.979788	0.213606	0.810907	0.958833	0.21066	0.806358	0.920294	0.220829	0.799212	0.793834	0.253792	0.771508	0.702025	0.270645	0.726676	0.629912	0.317473	0.782976	0.857491	0.175969	0.819196	0.861247	0.10918	0.854428	0.865745	0.042417	0.851573	0.917268	0.062238	0.848259	0.969113	0.079853	0.844566	1.021277	0.097245	0.841945	1.056827	0.107325	0.798481	0.884407	0.30229	0.835799
6.232	0.788088	1.003541	0.13698	0.808965	0.979789	0.169228	0.769996	0.97814	0.208103	0.80535	0.961913	0.211225	0.801928	0.923071	0.219602	0.799372	0.795595	0.247916	0.77486	0.70479	0.273201	0.726096	0.635353	0.32042	0.787189	0.872703	0.181495	0.820353	0.862058	0.113964	0.85299	0.85152	0.046498	0.852222	0.903183	0.06601	0.852239	0.955388	0.0827	0.852071	1.007837	0.097883	0.848345	1.044375	0.09309	0.804062	0.877936	0.310487	0.837803
6.268	0.789893	1.008474	0.136541	0.809848	0.986147	0.170652	0.768404	0.981251	0.207048	0.804597	0.967709	0.212888	0.801116	0.928389	0.219535	0.798394	0.799691	0.244338	0.777332	0.707728	0.269699	0.731818	0.634573	0.316074	0.793291	0.884111	0.186313	0.825178	0.860799	0.121594	0.856272	0.83725	0.056853	0.853499	0.890659	0.07005	0.852026	0.944214	0.081479	0.851756	0.997852	0.092209	0.85157	1.033742	0.083816	0.804062	0.874061	0.315477	0.835769
6.3	0.789514	1.006284	0.138662	0.809447	0.986076	0.173787	0.76653	0.979177	0.208069	0.803189	0.968286	0.215959	0.799769	0.929087	0.222683	0.797603	0.800624	0.248078	0.77565	0.709573	0.27575	0.728989	0.634313	0.317183	0.792343	0.88523	0.19008	0.825308	0.862202	0.125669	0.857997	0.838833	0.061443	0.855244	0.891794	0.076289	0.854206	0.945679	0.08621	0.852146	0.999625	0.095727	0.847106	1.033702	0.08248	0.804457	0.875407	0.319153	0.833783
6.364	0.789999	1.000797	0.135836	0.809873	0.984093	0.172886	0.766253	0.975704	0.205732	0.803259	0.968016	0.215624	0.800258	0.928813	0.223108	0.799567	0.800489	0.249616	0.773888	0.709684	0.274746	0.730802	0.633439	0.318087	0.791296	0.883012	0.189419	0.824586	0.859227	0.12541	0.857351	0.835542	0.061456	0.854804	0.889238	0.073617	0.853101	0.943004	0.083891	0.851895	0.996895	0.093488	0.844457	1.029078	0.077009	0.808733	0.876804	0.318166	0.834126
6.432	0.787028	1.002631	0.130444	0.807631	0.986308	0.167264	0.764586	0.976823	0.200446	0.801849	0.969974	0.209942	0.796867	0.931237	0.218512	0.79077	0.80346	0.246634	0.774754	0.711949	0.279135	0.734379	0.630748	0.320162	0.787799	0.886469	0.185743	0.823551	0.861435	0.123369	0.858655	0.836212	0.060837	0.855628	0.890379	0.070725	0.852477	0.944343	0.079582	0.849543	0.998477	0.088553	0.84036	1.028837	0.069666	0.82299	0.878277	0.310869	0.831412
6.5	0.785773	0.997055	0.128536	0.806617	0.981115	0.165528	0.764014	0.971638	0.199231	0.801411	0.965068	0.208419	0.796961	0.926666	0.218882	0.791637	0.799846	0.251805	0.776331	0.70615	0.27735	0.73418	0.627564	0.320998	0.775671	0.880463	0.190117	0.814813	0.855446	0.129861	0.853199	0.830123	0.069614	0.850002	0.884537	0.076178	0.848465	0.939002	0.081623	0.848005	0.99351	0.086593	0.840019	1.025062	0.069472	0.828887	0.877662	0.30871	0.832707
6.532	0.778435	0.998501	0.128059	0.799246	0.978246	0.162748	0.75614	0.965745	0.195287	0.793382	0.957633	0.203937	0.791117	0.919793	0.217214	0.792773	0.795027	0.257823	0.777387	0.701808	0.284711	0.73236	0.624245	0.326644	0.767549	0.868693	0.190848	0.810581	0.855122	0.129393	0.853094	0.841356	0.0679	0.846971	0.895508	0.074882	0.842698	0.949861	0.081159	0.840555	1.004205	0.086633	0.835769	1.033624	0.065079	0.824183	0.879626	0.307374	0.828545
6.568	0.776887	0.994689	0.126739	0.798429	0.976836	0.162399	0.756428	0.965721	0.196003	0.793972	0.958865	0.204142	0.790971	0.921601	0.217834	0.789767	0.797926	0.258147	0.773356	0.704451	0.282213	0.731784	0.626702	0.325613	0.76343	0.869453	0.188301	0.811223	0.855341	0.130308	0.858602	0.840819	0.072256	0.85207	0.894861	0.077957	0.845653	0.949066	0.082645	0.840119	1.003266	0.087151	0.834598	1.030717	0.063479	0.828888	0.883512	0.299796	0.829245
6.6	0.77369	0.999333	0.125795	0.794972	0.98089	0.161196	0.7532	0.973711	0.196427	0.790348	0.964213	0.203757	0.788642	0.926565	0.216921	0.792128	0.802239	0.256614	0.770721	0.711454	0.285702	0.72937	0.633181	0.326896	0.768168	0.876789	0.189856	0.81285	0.861756	0.129657	0.857154	0.846553	0.069297	0.849741	0.900603	0.074721	0.842759	0.954646	0.080111	0.83638	1.008783	0.085726	0.834347	1.035152	0.060253	0.829845	0.885843	0.303936	0.831413
6.632	0.779801	0.992081	0.127244	0.79603	0.974389	0.165604	0.751338	0.975697	0.19777	0.786351	0.962422	0.208695	0.785432	0.924649	0.221159	0.791205	0.800051	0.257546	0.774652	0.707108	0.281117	0.730815	0.632754	0.324972	0.768175	0.871778	0.186895	0.812997	0.857518	0.12653	0.857719	0.843426	0.066022	0.851222	0.897626	0.071434	0.845034	0.951717	0.077284	0.839197	1.005875	0.08358	0.840376	1.028616	0.054778	0.828491	0.88521	0.302219	0.831563
6.668	0.776464	0.991325	0.129313	0.795139	0.974489	0.166867	0.753547	0.97927	0.202587	0.788726	0.964707	0.211085	0.786662	0.926478	0.222089	0.788755	0.800304	0.253879	0.775522	0.708675	0.284788	0.73016	0.633289	0.326786	0.76194	0.872008	0.184646	0.808137	0.855615	0.125843	0.85381	0.839007	0.06671	0.84768	0.893087	0.072482	0.841656	0.947179	0.078455	0.83586	1.001293	0.084616	0.840293	1.02351	0.0558	0.822641	0.886518	0.298685	0.830439
6.704	0.770854	0.994679	0.126366	0.788902	0.973908	0.162241	0.757671	0.993575	0.203139	0.78703	0.968235	0.207828	0.784334	0.930021	0.219464	0.784064	0.803741	0.252789	0.768658	0.713204	0.287076	0.730028	0.633292	0.329614	0.754341	0.877738	0.187661	0.805977	0.858015	0.134866	0.856911	0.838154	0.081605	0.849374	0.892449	0.083838	0.841696	0.94665	0.085201	0.833712	1.000879	0.085931	0.845312	1.021898	0.058087	0.821255	0.887568	0.299133	0.833011
6.736	0.76537	0.991296	0.12309	0.784437	0.971237	0.158953	0.755805	0.993141	0.200726	0.784628	0.967095	0.204994	0.7827	0.928969	0.217385	0.784827	0.803155	0.253082	0.769319	0.712522	0.287134	0.730636	0.632713	0.329714	0.757123	0.878786	0.188969	0.807034	0.859638	0.134268	0.856759	0.840061	0.079526	0.847131	0.893874	0.080609	0.838024	0.947799	0.081988	0.829117	1.001801	0.084139	0.849086	1.017818	0.057772	0.825728	0.884929	0.299286	0.834326
6.768	0.756065	0.999401	0.129938	0.78136	0.975954	0.159255	0.758397	0.990147	0.207382	0.788669	0.96577	0.203513	0.785841	0.927926	0.216039	0.785301	0.802699	0.252385	0.769803	0.711872	0.28613	0.730329	0.632856	0.329946	0.759459	0.87657	0.184879	0.808851	0.857288	0.129638	0.858179	0.837506	0.074386	0.849153	0.891414	0.075791	0.839905	0.945357	0.077252	0.830405	0.999245	0.078621	0.856512	1.010719	0.055474	0.822818	0.886995	0.297919	0.833023
6.804	0.764092	0.995318	0.137124	0.785884	0.972872	0.1698	0.755253	0.985594	0.213849	0.786968	0.96292	0.214407	0.784186	0.925126	0.226247	0.783826	0.799928	0.260359	0.771279	0.708102	0.2898	0.731533	0.63146	0.333357	0.75885	0.870229	0.188549	0.806699	0.853427	0.131192	0.854785	0.836463	0.074058	0.848165	0.89076	0.075543	0.841013	0.945019	0.077147	0.833387	0.999206	0.078697	0.858066	1.013193	0.055424	0.825066	0.885677	0.299959	0.834644
6.836	0.76747	0.991486	0.134334	0.787376	0.969902	0.168785	0.75524	0.984842	0.211104	0.786385	0.961493	0.213978	0.784572	0.923341	0.225537	0.787354	0.797438	0.258583	0.773537	0.707681	0.293954	0.731286	0.630229	0.334504	0.758792	0.867551	0.188269	0.806997	0.852042	0.13082	0.855384	0.836597	0.073487	0.848385	0.890891	0.075591	0.840896	0.945088	0.077886	0.833025	0.999253	0.080365	0.855642	1.016463	0.057159	0.823521	0.884101	0.301755	0.83353
6.872	0.752664	0.992033	0.12852	0.777339	0.971115	0.160183	0.748637	0.982629	0.205898	0.781461	0.961493	0.205017	0.78057	0.923928	0.218693	0.786032	0.799704	0.258305	0.766227	0.708264	0.28657	0.729428	0.62945	0.331212	0.748296	0.869603	0.192618	0.80305	0.856945	0.140698	0.858576	0.844683	0.08958	0.847595	0.898171	0.084729	0.836428	0.95156	0.079974	0.824302	1.00462	0.074202	0.85558	1.008744	0.055519	0.822042	0.886929	0.300032	0.836509
6.904	0.754482	0.997912	0.139043	0.778909	0.973468	0.168275	0.754566	0.986129	0.216166	0.784931	0.961887	0.212364	0.782594	0.924419	0.225941	0.783149	0.800151	0.264877	0.765891	0.707552	0.290937	0.729084	0.628423	0.334966	0.746382	0.862928	0.191435	0.798375	0.851071	0.136384	0.85275	0.83938	0.083518	0.844927	0.8934	0.080255	0.835925	0.947316	0.077161	0.826101	1.001044	0.074109	0.856971	1.006624	0.055178	0.822066	0.891084	0.293333	0.836989
6.936	0.752433	0.987206	0.132417	0.77777	0.966295	0.16357	0.752756	0.981767	0.210313	0.784139	0.958598	0.208545	0.782004	0.921418	0.223047	0.783284	0.798095	0.265097	0.773984	0.70519	0.293332	0.732768	0.627832	0.335628	0.749482	0.862307	0.191579	0.801183	0.850615	0.136276	0.853143	0.838851	0.081189	0.84453	0.892857	0.078919	0.835266	0.94677	0.076577	0.825712	1.000623	0.07426	0.857295	1.006958	0.056662	0.822562	0.887562	0.297327	0.836679
6.968	0.752373	0.984717	0.133206	0.776416	0.966299	0.166816	0.745206	0.978827	0.210533	0.778846	0.959161	0.211962	0.777445	0.921763	0.22525	0.781318	0.797984	0.263742	0.774318	0.706137	0.294663	0.734798	0.628967	0.336801	0.752214	0.861848	0.18767	0.803686	0.848713	0.132523	0.85515	0.835594	0.077296	0.846597	0.889691	0.076182	0.836917	0.943566	0.074845	0.82671	0.99735	0.073579	0.857388	1.005217	0.055087	0.822588	0.887385	0.295314	0.836003
7	0.737132	0.983289	0.125804	0.762618	0.966262	0.159107	0.731205	0.976466	0.203295	0.766023	0.958826	0.204366	0.766742	0.921989	0.219838	0.777421	0.800142	0.265055	0.770113	0.707035	0.293853	0.734023	0.627907	0.338489	0.751154	0.864551	0.189046	0.803823	0.85041	0.135447	0.856295	0.836134	0.081557	0.845295	0.889826	0.079826	0.834196	0.943429	0.078223	0.823148	0.997098	0.076853	0.854204	1.007441	0.060176	0.824211	0.886732	0.294361	0.838185
7.036	0.735448	0.982419	0.128056	0.761529	0.967196	0.161778	0.73028	0.978489	0.205859	0.765465	0.961631	0.207337	0.765207	0.924066	0.220977	0.773334	0.800063	0.260752	0.767479	0.708575	0.295512	0.732667	0.627663	0.33947	0.75223	0.871105	0.188753	0.803512	0.854833	0.134343	0.854587	0.837932	0.079782	0.845903	0.891897	0.078915	0.836823	0.945875	0.077712	0.827633	0.999812	0.076451	0.856673	1.014017	0.058968	0.821134	0.883027	0.298344	0.835638
7.1	0.740491	0.984454	0.121937	0.766931	0.967241	0.154372	0.733922	0.970797	0.19838	0.770284	0.956651	0.19888	0.767483	0.921033	0.216482	0.767686	0.8023	0.270423	0.765288	0.708083	0.296844	0.731945	0.627157	0.341221	0.748687	0.869944	0.194549	0.801551	0.858123	0.140391	0.854234	0.845507	0.085917	0.845802	0.899265	0.081377	0.83649	0.953066	0.077396	0.826805	1.006735	0.073923	0.857549	1.017484	0.05716	0.818415	0.886204	0.30308	0.834001
7.132	0.720001	0.995091	0.132198	0.751085	0.976469	0.159226	0.72017	0.942717	0.189356	0.758826	0.947116	0.192967	0.75912	0.913312	0.213587	0.768382	0.800695	0.27623	0.764048	0.705669	0.297002	0.733891	0.625792	0.343125	0.738058	0.853612	0.192556	0.795176	0.84549	0.142225	0.852221	0.837246	0.091669	0.846452	0.89117	0.083972	0.840174	0.945014	0.076155	0.833489	0.998785	0.068188	0.855057	1.028239	0.064175	0.809791	0.8939	0.293669	0.835347
7.2	0.714876	0.991116	0.133462	0.744267	0.976925	0.164765	0.712597	0.943879	0.194883	0.750379	0.951146	0.201652	0.752014	0.915896	0.219675	0.765841	0.799283	0.273909	0.767607	0.70596	0.302011	0.736701	0.625335	0.346825	0.737002	0.849343	0.18778	0.795277	0.840291	0.139058	0.853482	0.830755	0.090111	0.848019	0.884323	0.080642	0.842282	0.937952	0.071217	0.836319	0.991483	0.061782	0.854475	1.022952	0.05655	0.804621	0.893596	0.289921	0.829289
7.232	0.698957	0.980895	0.141569	0.732782	0.972126	0.17032	0.709419	0.935	0.203411	0.746026	0.948236	0.206914	0.745581	0.912725	0.224838	0.752338	0.794459	0.277912	0.764229	0.703872	0.312151	0.738006	0.618905	0.351992	0.724999	0.848869	0.194093	0.782716	0.846097	0.143853	0.840382	0.842713	0.093481	0.840993	0.895768	0.080524	0.840996	0.948932	0.067484	0.840596	1.001993	0.054422	0.852213	1.036601	0.058228	0.802681	0.882659	0.292705	0.829167
7.3	0.688957	0.980584	0.140293	0.723144	0.975136	0.169472	0.704185	0.933981	0.200852	0.738719	0.95163	0.205685	0.739913	0.915835	0.223353	0.75178	0.796875	0.275905	0.764204	0.706402	0.31051	0.739399	0.621412	0.351613	0.706137	0.858679	0.208292	0.768225	0.85784	0.164989	0.831641	0.85805	0.124453	0.838371	0.907159	0.101373	0.8455	0.955531	0.076673	0.85258	1.003706	0.051157	0.853158	1.031576	0.075023	0.791972	0.888127	0.301364	0.838163
7.332	0.700195	0.984607	0.14542	0.728211	0.968367	0.177024	0.693649	0.938777	0.208007	0.731944	0.942548	0.214653	0.733596	0.906327	0.230886	0.747896	0.786641	0.280198	0.76039	0.697011	0.314826	0.736819	0.612642	0.354204	0.722988	0.837993	0.194916	0.791953	0.843574	0.163096	0.86136	0.849989	0.133023	0.856294	0.901277	0.114643	0.852177	0.952301	0.095198	0.848406	1.00311	0.074789	0.875202	1.020114	0.093318	0.778376	0.88145	0.304205	0.835484
7.368	0.68643	0.978326	0.145343	0.715953	0.963215	0.176163	0.685207	0.926651	0.2038	0.722577	0.934775	0.211726	0.726613	0.899395	0.22988	0.748833	0.783423	0.284857	0.761008	0.692653	0.316241	0.737274	0.609637	0.357496	0.720755	0.823122	0.194196	0.789326	0.82255	0.160687	0.858242	0.823429	0.127578	0.848046	0.874137	0.10912	0.839217	0.925073	0.090999	0.831427	0.976339	0.072867	0.864107	0.991421	0.080998	0.772249	0.882527	0.300148	0.836467
7.4	0.688376	0.97968	0.147358	0.72124	0.966386	0.175481	0.695646	0.927054	0.204191	0.732757	0.938046	0.209501	0.735667	0.902897	0.228013	0.754346	0.787533	0.284677	0.760971	0.693083	0.307714	0.738448	0.609218	0.351195	0.71759	0.81222	0.191361	0.785376	0.798155	0.158682	0.853291	0.784106	0.126086	0.841582	0.833455	0.105752	0.830548	0.883506	0.086587	0.820333	0.933717	0.067587	0.855952	0.942289	0.07112	0.763953	0.890294	0.2855	0.834495
7.436	0.696787	0.985991	0.151327	0.723554	0.970207	0.184193	0.691281	0.931829	0.2067	0.727405	0.940629	0.21863	0.731915	0.905547	0.2367	0.753884	0.789654	0.290178	0.762556	0.695183	0.310973	0.73932	0.610408	0.351	0.698224	0.812791	0.206368	0.756771	0.78422	0.165927	0.816893	0.758837	0.126219	0.811638	0.807342	0.100761	0.806036	0.855049	0.07454	0.800819	0.902421	0.047446	0.836008	0.899022	0.03753	0.761674	0.892956	0.290822	0.835728
7.468	0.683621	0.978051	0.150647	0.720746	0.967921	0.174343	0.700694	0.931457	0.209848	0.737858	0.943532	0.208192	0.73667	0.909491	0.228269	0.738709	0.795288	0.287867	0.754666	0.701869	0.30948	0.73618	0.615732	0.349666	0.685347	0.821406	0.203043	0.735019	0.764816	0.1887	0.785341	0.708692	0.174854	0.785626	0.741688	0.131443	0.785367	0.774553	0.087766	0.786437	0.808438	0.045506	0.816564	0.82277	0.060854	0.760433	0.896107	0.278416	0.824551
7.504	0.688063	0.976654	0.1499	0.723999	0.961984	0.173068	0.700585	0.924724	0.205927	0.738584	0.933843	0.205342	0.738182	0.900939	0.227481	0.740666	0.789688	0.293081	0.759442	0.697546	0.316066	0.740123	0.610276	0.351325	0.682072	0.809497	0.210455	0.727057	0.750143	0.19126	0.772831	0.691094	0.17212	0.779054	0.722476	0.128179	0.784739	0.753973	0.084164	0.792152	0.786142	0.041586	0.821283	0.797017	0.060955	0.763728	0.889889	0.278069	0.821841
7.536	0.685285	0.969203	0.144347	0.721112	0.954689	0.167769	0.696455	0.92903	0.209607	0.735069	0.932261	0.204526	0.738585	0.900096	0.227352	0.751951	0.790492	0.29446	0.764901	0.697763	0.317396	0.742605	0.612039	0.352945	0.674991	0.811576	0.230622	0.713186	0.747986	0.209859	0.751416	0.683893	0.187793	0.76364	0.689816	0.13443	0.77574	0.697571	0.081568	0.789117	0.706782	0.029223	0.812266	0.732433	0.041782	0.779171	0.886946	0.265411	0.822355
7.572	0.686985	0.957469	0.143232	0.723123	0.944561	0.167066	0.699058	0.917279	0.208038	0.737539	0.922625	0.203584	0.741106	0.890766	0.226547	0.75304	0.782006	0.294765	0.765946	0.688925	0.316732	0.743645	0.603015	0.351717	0.672111	0.807208	0.237005	0.711708	0.742637	0.223988	0.751859	0.678108	0.210272	0.764266	0.678907	0.156805	0.775344	0.679772	0.103189	0.786785	0.681228	0.049672	0.811276	0.707139	0.058001	0.780283	0.877985	0.264462	0.819575
7.604	0.681396	0.954061	0.140338	0.71808	0.938017	0.161254	0.695916	0.919128	0.207692	0.733835	0.917835	0.198289	0.737051	0.887187	0.222871	0.747984	0.782034	0.296105	0.766438	0.690601	0.321323	0.745887	0.602781	0.35396	0.66665	0.806631	0.238193	0.705774	0.740757	0.232921	0.745506	0.67493	0.226985	0.764545	0.66712	0.175854	0.783029	0.659918	0.124733	0.801433	0.652934	0.073405	0.816301	0.686516	0.074236	0.778084	0.874514	0.257851	0.81678
7.636	0.695748	0.941682	0.123496	0.725561	0.928569	0.154917	0.692645	0.92198	0.198874	0.731234	0.916028	0.198667	0.735075	0.88451	0.222805	0.747278	0.776217	0.294455	0.765895	0.683301	0.31681	0.747917	0.594158	0.35093	0.663677	0.804085	0.242073	0.699392	0.736391	0.236635	0.735553	0.668685	0.230697	0.75934	0.654712	0.183072	0.782284	0.641356	0.135065	0.804433	0.627971	0.086546	0.825158	0.656951	0.077421	0.77679	0.869048	0.258384	0.815853
7.672	0.686794	0.939816	0.130534	0.719293	0.929222	0.160134	0.689699	0.921691	0.206016	0.728495	0.918151	0.203315	0.734529	0.885951	0.22571	0.753321	0.775329	0.291112	0.764503	0.683071	0.320874	0.748892	0.592337	0.353013	0.664861	0.803806	0.246013	0.699342	0.736498	0.233753	0.734466	0.669396	0.22106	0.75706	0.651935	0.173652	0.78019	0.634568	0.127168	0.803079	0.617054	0.080216	0.810811	0.650353	0.066741	0.778568	0.867469	0.250541	0.809836
7.704	0.686334	0.930865	0.125058	0.717349	0.923241	0.157073	0.685229	0.91298	0.200649	0.724279	0.91311	0.200907	0.731363	0.881839	0.224186	0.753835	0.774411	0.293166	0.767511	0.682127	0.32104	0.75295	0.591506	0.352932	0.664632	0.801086	0.249183	0.70327	0.735887	0.237963	0.742864	0.670964	0.226061	0.766746	0.651295	0.179988	0.789977	0.631919	0.133942	0.812446	0.612137	0.087251	0.810472	0.642414	0.066267	0.776982	0.867372	0.252488	0.809844
7.736	0.683469	0.92525	0.120947	0.716747	0.920428	0.151157	0.688085	0.908991	0.196584	0.726998	0.91179	0.194446	0.733741	0.880737	0.217949	0.756918	0.774253	0.287113	0.764584	0.685438	0.326424	0.750722	0.593377	0.354765	0.670634	0.796622	0.233966	0.709133	0.730645	0.227585	0.748018	0.664846	0.221217	0.770517	0.642272	0.176642	0.792222	0.619331	0.131989	0.812847	0.596256	0.087024	0.805783	0.627524	0.069263	0.780893	0.864925	0.242808	0.809677
7.8	0.687868	0.923994	0.113275	0.717005	0.916775	0.147065	0.682623	0.903273	0.187724	0.721499	0.905445	0.190615	0.730473	0.875341	0.214433	0.759424	0.77156	0.284828	0.77398	0.683822	0.323414	0.757401	0.593461	0.353601	0.670085	0.786853	0.235544	0.715293	0.725522	0.227113	0.761793	0.664756	0.217919	0.780706	0.638891	0.172646	0.798024	0.613274	0.127242	0.813704	0.586689	0.081327	0.800879	0.602667	0.05061	0.775686	0.862654	0.237182	0.807961
7.832	0.688501	0.896137	0.093049	0.715143	0.892525	0.129409	0.677956	0.881779	0.168596	0.716457	0.884983	0.174166	0.726314	0.857863	0.201202	0.758021	0.762932	0.283114	0.774761	0.67977	0.329652	0.760207	0.588578	0.357957	0.669278	0.76654	0.231532	0.718106	0.707389	0.224343	0.76802	0.648468	0.215856	0.785571	0.618567	0.17211	0.802079	0.588729	0.128662	0.817587	0.557952	0.08498	0.805519	0.560785	0.05017	0.769127	0.851905	0.229949	0.803685
7.9	0.719619	0.896768	0.071333	0.728719	0.884924	0.114087	0.678787	0.868327	0.132042	0.711188	0.86838	0.153923	0.721606	0.844781	0.184777	0.757018	0.760731	0.2802	0.774001	0.679424	0.330578	0.764423	0.586611	0.357793	0.671175	0.75709	0.226115	0.723308	0.700519	0.234078	0.776284	0.643634	0.24057	0.792368	0.616183	0.194549	0.806691	0.588842	0.148488	0.818837	0.560862	0.101671	0.805845	0.548114	0.069235	0.765253	0.847903	0.22504	0.802258
7.932	0.735928	0.846529	0.067652	0.72768	0.845109	0.112154	0.674732	0.861014	0.114413	0.696263	0.85168	0.145687	0.711021	0.829912	0.176123	0.761393	0.751935	0.269851	0.782026	0.672923	0.322946	0.770179	0.582038	0.355397	0.667818	0.749778	0.229281	0.720022	0.693664	0.233484	0.774787	0.63976	0.235668	0.788119	0.611789	0.189436	0.800563	0.582063	0.144575	0.812815	0.550727	0.099968	0.814883	0.522032	0.076326	0.767219	0.834878	0.208605	0.796803
8	0.767065	0.832179	0.075188	0.735795	0.821551	0.106092	0.701407	0.864735	0.102232	0.696583	0.834613	0.126559	0.711581	0.816563	0.158746	0.761372	0.74987	0.258372	0.776317	0.678314	0.321985	0.767842	0.588871	0.356914	0.67573	0.761188	0.203112	0.68684	0.690884	0.231459	0.697411	0.620104	0.259883	0.716796	0.598115	0.21371	0.735523	0.576977	0.166875	0.753634	0.556194	0.119726	0.719356	0.556437	0.106386	0.796729	0.799292	0.174841	0.808862
8.032	0.762711	0.807092	0.060711	0.734374	0.802502	0.095642	0.707066	0.85062	0.09363	0.700727	0.822381	0.119732	0.717564	0.803343	0.150108	0.769351	0.733554	0.245128	0.783791	0.666749	0.314239	0.774795	0.579855	0.355844	0.682683	0.761599	0.195759	0.678366	0.692009	0.227029	0.674804	0.622682	0.259256	0.696287	0.57836	0.237827	0.719244	0.534354	0.217275	0.738397	0.491165	0.19403	0.713625	0.499651	0.168409	0.805153	0.761395	0.152083	0.813101
8.064	0.760321	0.791431	0.050983	0.730881	0.781594	0.083856	0.70135	0.828207	0.086126	0.695398	0.796874	0.108562	0.713641	0.781856	0.140553	0.771374	0.724188	0.241337	0.782394	0.659408	0.313249	0.772361	0.573345	0.35685	0.683375	0.747309	0.192802	0.681468	0.674439	0.216044	0.679632	0.60159	0.239878	0.702012	0.556487	0.220897	0.722925	0.511041	0.200661	0.739758	0.466487	0.177039	0.718937	0.478271	0.149172	0.80684	0.756238	0.149469	0.817451
8.1	0.772544	0.773435	0.048428	0.739544	0.764394	0.077969	0.714561	0.813562	0.081673	0.703605	0.781476	0.10093	0.720629	0.767306	0.133908	0.77405	0.712291	0.238289	0.787707	0.649436	0.310868	0.777225	0.565142	0.356402	0.68781	0.734701	0.186236	0.682741	0.661135	0.206705	0.67791	0.58754	0.22774	0.698688	0.540806	0.209809	0.718166	0.493932	0.190597	0.734155	0.447687	0.168274	0.714536	0.458957	0.139339	0.811962	0.736507	0.145438	0.824847
8.132	0.7768	0.76673	0.034125	0.747415	0.757304	0.067184	0.721827	0.805893	0.073023	0.71385	0.773828	0.093721	0.729327	0.761297	0.128088	0.776737	0.711705	0.237812	0.787129	0.648999	0.311168	0.776132	0.564032	0.355369	0.692295	0.742982	0.187025	0.688246	0.669018	0.206033	0.685046	0.595254	0.226052	0.702828	0.545355	0.215852	0.720798	0.49505	0.206101	0.736675	0.44521	0.194143	0.720396	0.452388	0.162147	0.814312	0.727839	0.14282	0.826328
8.168	0.784135	0.746345	0.041591	0.748141	0.741193	0.068403	0.723578	0.790446	0.062861	0.710295	0.761156	0.084855	0.727786	0.750687	0.118852	0.780921	0.707762	0.228613	0.789434	0.647184	0.304606	0.776377	0.564644	0.354395	0.694777	0.743418	0.182799	0.694091	0.670656	0.205975	0.695323	0.598434	0.230454	0.710908	0.547136	0.223974	0.727446	0.495536	0.218447	0.743193	0.44438	0.211751	0.731528	0.449361	0.177433	0.813094	0.722869	0.131373	0.822316
8.2	0.772483	0.695799	0.038415	0.741189	0.713913	0.065554	0.738452	0.765865	0.046168	0.717062	0.752113	0.075732	0.732773	0.741265	0.110528	0.780212	0.697222	0.222708	0.787047	0.643295	0.303232	0.774643	0.564584	0.357913	0.700132	0.727563	0.164721	0.691609	0.654463	0.185527	0.683538	0.581417	0.206886	0.700114	0.530591	0.195856	0.715061	0.479447	0.183535	0.727472	0.428253	0.168859	0.707396	0.432933	0.1383	0.821019	0.695991	0.127928	0.824251
8.236	0.772999	0.675816	0.044532	0.745434	0.703588	0.067163	0.748401	0.749828	0.036301	0.726781	0.746095	0.068534	0.740719	0.734478	0.103746	0.783129	0.688249	0.216679	0.786962	0.640478	0.30068	0.771507	0.56555	0.358385	0.697727	0.706518	0.162625	0.692097	0.631644	0.178038	0.685674	0.556339	0.193035	0.694894	0.504474	0.175163	0.70293	0.453911	0.154605	0.709823	0.402895	0.132103	0.706106	0.381891	0.101511	0.820077	0.694831	0.120267	0.829854
8.268	0.770164	0.667583	0.037576	0.743525	0.696899	0.059334	0.746405	0.741559	0.026021	0.725465	0.739834	0.058863	0.739199	0.728088	0.094019	0.780646	0.681722	0.206891	0.787627	0.636263	0.292195	0.772479	0.563996	0.353636	0.695659	0.697672	0.150189	0.693308	0.623419	0.16864	0.691102	0.548999	0.187455	0.701448	0.498411	0.169112	0.709028	0.448179	0.148417	0.715454	0.397844	0.126403	0.70938	0.379463	0.09492	0.819596	0.682922	0.110811	0.830546
8.304	0.776776	0.650241	0.035754	0.744988	0.678174	0.051582	0.752765	0.723147	0.019544	0.725617	0.720115	0.047293	0.740167	0.710436	0.082704	0.784666	0.669385	0.196389	0.786803	0.632212	0.285614	0.770994	0.563773	0.350467	0.701246	0.67776	0.135909	0.699192	0.602702	0.150873	0.697995	0.527382	0.166225	0.706229	0.47624	0.146415	0.71298	0.425974	0.124993	0.717875	0.375281	0.102139	0.721763	0.354031	0.071929	0.826047	0.66039	0.101803	0.840891
8.336	0.775194	0.640654	0.021237	0.74369	0.667316	0.039645	0.754707	0.716179	0.015037	0.726032	0.71033	0.040703	0.740178	0.701635	0.076378	0.782585	0.665162	0.191871	0.785568	0.62684	0.28081	0.770584	0.558495	0.346538	0.700385	0.67475	0.128653	0.697796	0.599964	0.144468	0.696369	0.525189	0.161028	0.70409	0.473676	0.144494	0.711189	0.422182	0.127274	0.717252	0.370652	0.109399	0.714876	0.358824	0.074622	0.826388	0.659768	0.097871	0.840748
8.372	0.779455	0.623089	0.016086	0.747797	0.651816	0.030781	0.761287	0.698442	0.003186	0.731243	0.695243	0.027701	0.744285	0.687837	0.064103	0.783321	0.655468	0.182295	0.786478	0.619923	0.272512	0.771247	0.554014	0.340926	0.699328	0.664047	0.121556	0.696991	0.589133	0.136891	0.695166	0.514184	0.152673	0.700444	0.462553	0.135217	0.704523	0.411034	0.11698	0.707159	0.35945	0.098061	0.697573	0.341332	0.067409	0.823873	0.650006	0.086847	0.842368
8.404	0.785302	0.6193	-0.002083	0.751593	0.643211	0.016195	0.762013	0.694064	-0.003913	0.732097	0.685113	0.019304	0.744632	0.677773	0.05595	0.782633	0.645335	0.174622	0.785613	0.612601	0.265729	0.770177	0.548414	0.335201	0.700295	0.646016	0.111471	0.696984	0.570046	0.120312	0.693334	0.493843	0.129339	0.693562	0.439254	0.121259	0.692197	0.385243	0.112072	0.689964	0.331046	0.102196	0.680486	0.301363	0.082224	0.827313	0.639768	0.080988	0.842749
8.436	0.784261	0.61066	-0.015816	0.755621	0.638539	0.005315	0.766805	0.686886	-0.019666	0.740175	0.682075	0.008393	0.749858	0.674849	0.046182	0.779376	0.64228	0.168179	0.781802	0.610568	0.259999	0.768026	0.546279	0.330553	0.697478	0.643937	0.105292	0.695395	0.568651	0.119023	0.693257	0.493237	0.132916	0.693855	0.438625	0.127451	0.69273	0.384237	0.121122	0.69054	0.329819	0.114228	0.67326	0.306562	0.091395	0.824019	0.633711	0.075085	0.84054
8.5	0.779567	0.60981	-0.02291	0.748659	0.634381	-0.000965	0.762848	0.685673	-0.016272	0.733037	0.676779	0.007164	0.744148	0.669425	0.044413	0.778463	0.634787	0.164157	0.779253	0.605116	0.256565	0.76602	0.542377	0.328197	0.696014	0.632795	0.100944	0.693017	0.556409	0.104769	0.690114	0.479664	0.109278	0.688069	0.424391	0.112746	0.685714	0.369767	0.115904	0.683059	0.314858	0.118651	0.668294	0.284411	0.103641	0.822822	0.628446	0.070776	0.837731
8.536	0.781151	0.592265	-0.033258	0.750437	0.617068	-0.011244	0.759216	0.667303	-0.033171	0.732349	0.659205	-0.006131	0.742614	0.653576	0.031721	0.77423	0.625089	0.1541	0.7742	0.59712	0.247417	0.76311	0.535457	0.321611	0.694678	0.623842	0.087305	0.691435	0.547824	0.095271	0.688404	0.471712	0.104514	0.686022	0.417114	0.111658	0.682851	0.362831	0.118493	0.679149	0.308401	0.124421	0.671247	0.275506	0.109542	0.821923	0.61339	0.062812	0.835582
8.568	0.778906	0.583765	-0.037014	0.748349	0.609794	-0.016268	0.761946	0.659975	-0.035643	0.732711	0.652745	-0.010933	0.742362	0.647691	0.027088	0.771783	0.620942	0.150225	0.768707	0.593758	0.243459	0.759758	0.532666	0.317578	0.695226	0.620789	0.079518	0.689919	0.545097	0.088918	0.686125	0.469397	0.100052	0.683448	0.415233	0.108701	0.681456	0.361468	0.11961	0.679761	0.307652	0.130813	0.672586	0.274208	0.117478	0.823331	0.605338	0.061748	0.838997
8.632	0.778208	0.578057	-0.034327	0.747383	0.605821	-0.016391	0.760951	0.654133	-0.040205	0.731536	0.649207	-0.015134	0.739786	0.644233	0.023322	0.764331	0.618881	0.148187	0.768971	0.588703	0.24089	0.760626	0.526363	0.315437	0.689267	0.619966	0.075976	0.684714	0.544392	0.086368	0.682116	0.469007	0.098549	0.6802	0.415248	0.107953	0.679047	0.361606	0.119452	0.678249	0.308053	0.131071	0.672627	0.274211	0.118218	0.817136	0.602142	0.060753	0.835396
8.7	0.773695	0.573203	-0.041807	0.743951	0.600356	-0.021306	0.75577	0.649209	-0.044829	0.72806	0.643515	-0.018022	0.73596	0.637275	0.020351	0.759335	0.607636	0.144504	0.761087	0.573073	0.235913	0.760022	0.507158	0.308118	0.687018	0.614664	0.069715	0.680202	0.539405	0.080955	0.676986	0.464379	0.094371	0.674813	0.410944	0.104689	0.674268	0.357627	0.117752	0.674917	0.304521	0.131343	0.67013	0.268632	0.126171	0.815418	0.593034	0.058645	0.83313
8.732	0.772912	0.579455	-0.054239	0.751104	0.607409	-0.026187	0.757752	0.655879	-0.051869	0.738447	0.65084	-0.018324	0.743583	0.639841	0.019664	0.758478	0.59273	0.140176	0.76108	0.559159	0.231702	0.765584	0.492603	0.30236	0.680303	0.598315	0.072875	0.682072	0.523707	0.089829	0.686798	0.449177	0.107562	0.690402	0.395699	0.12053	0.696231	0.342922	0.13444	0.703379	0.290139	0.148722	0.711722	0.254752	0.155243	0.809318	0.591144	0.050322	0.832903
8.8	0.767179	0.579475	-0.052018	0.744053	0.606803	-0.024424	0.75153	0.655989	-0.048997	0.73081	0.650283	-0.016449	0.738984	0.637212	0.02011	0.763395	0.584849	0.135934	0.76634	0.545167	0.224696	0.771054	0.479086	0.295375	0.678444	0.593336	0.077449	0.684606	0.519081	0.094931	0.691803	0.444845	0.113035	0.697048	0.391634	0.126246	0.703087	0.33894	0.140315	0.709806	0.286192	0.15463	0.720941	0.251046	0.153156	0.804635	0.594634	0.041402	0.825593
8.832	0.770241	0.577645	-0.051008	0.749344	0.606627	-0.0233	0.755281	0.65441	-0.05078	0.736994	0.650652	-0.016504	0.742016	0.635092	0.019818	0.7572	0.575308	0.134276	0.760103	0.534249	0.222667	0.773892	0.464504	0.289028	0.676381	0.589119	0.07154	0.683299	0.516046	0.09322	0.691406	0.443115	0.115107	0.697231	0.390938	0.130912	0.703636	0.338918	0.146869	0.710465	0.286928	0.162886	0.72387	0.253427	0.155602	0.804825	0.590405	0.043895	0.827655
8.868	0.769078	0.573193	-0.046119	0.749754	0.604714	-0.020069	0.758789	0.650593	-0.049695	0.740036	0.649597	-0.015475	0.745122	0.633461	0.020648	0.760159	0.571395	0.134056	0.766632	0.526659	0.220697	0.779688	0.453092	0.283597	0.677994	0.587963	0.073797	0.684388	0.514766	0.095235	0.691377	0.441608	0.117026	0.696384	0.389245	0.132766	0.701694	0.337059	0.148714	0.707195	0.284789	0.164507	0.720646	0.251255	0.157599	0.805504	0.589842	0.042967	0.824918
8.9	0.771668	0.569139	-0.039771	0.742637	0.594396	-0.016047	0.758534	0.645808	-0.030358	0.729202	0.63764	-0.006094	0.736995	0.621598	0.029078	0.761031	0.562177	0.140308	0.768622	0.516822	0.226585	0.781439	0.44225	0.288504	0.680966	0.577416	0.074558	0.683869	0.502662	0.08974	0.688344	0.428512	0.106975	0.691861	0.375718	0.120045	0.696423	0.323516	0.136643	0.70202	0.271648	0.15408	0.720275	0.241327	0.144857	0.809539	0.586739	0.051269	0.829102
8.936	0.774466	0.567443	-0.036327	0.751204	0.596483	-0.010667	0.765135	0.645106	-0.033599	0.740994	0.641026	-0.003238	0.748437	0.62241	0.031076	0.771745	0.553848	0.138723	0.774289	0.493945	0.216541	0.788371	0.418009	0.277804	0.688923	0.574793	0.079488	0.690867	0.500256	0.096288	0.693148	0.425992	0.113822	0.694914	0.373012	0.126578	0.697398	0.320043	0.140356	0.699952	0.267262	0.154347	0.715774	0.234143	0.154587	0.815475	0.582986	0.049314	0.835011
8.968	0.766449	0.570216	-0.050476	0.748434	0.59673	-0.018566	0.76175	0.647271	-0.037413	0.741736	0.640407	-0.004646	0.748811	0.6217	0.029598	0.77104	0.553245	0.136785	0.771096	0.491512	0.212007	0.788414	0.414658	0.268305	0.688834	0.573936	0.077506	0.69053	0.500153	0.097794	0.6925	0.426339	0.118296	0.694153	0.373193	0.131542	0.696756	0.320022	0.144509	0.699922	0.266842	0.156738	0.71408	0.232934	0.157163	0.816409	0.586824	0.049618	0.835303
9.004	0.774179	0.578312	-0.02603	0.744852	0.602724	-0.001796	0.765531	0.654083	-0.008019	0.733502	0.645462	0.012272	0.74324	0.623879	0.043495	0.772548	0.547901	0.140753	0.767259	0.486576	0.215041	0.787571	0.407752	0.26469	0.691426	0.573288	0.08098	0.692563	0.499416	0.100936	0.694333	0.425617	0.121092	0.696137	0.371693	0.129196	0.696304	0.317567	0.137116	0.695168	0.263538	0.145244	0.710471	0.230433	0.147836	0.81939	0.583239	0.054602	0.836968
9.036	0.78353	0.580694	-0.013145	0.75088	0.604084	0.007619	0.770862	0.655802	0.004653	0.736799	0.646099	0.02082	0.746289	0.625014	0.052777	0.774398	0.549616	0.152661	0.7704	0.483253	0.222714	0.792307	0.402804	0.269324	0.697754	0.583746	0.091936	0.699106	0.508805	0.107113	0.702539	0.434165	0.122961	0.705171	0.381121	0.134571	0.709127	0.328079	0.147739	0.714061	0.2754	0.160886	0.720904	0.239838	0.157636	0.826588	0.575983	0.067393	0.832338
9.068	0.790143	0.583082	0.001065	0.754259	0.604601	0.018245	0.768963	0.657818	0.011501	0.735283	0.646009	0.027045	0.746176	0.625076	0.058634	0.778302	0.550032	0.157471	0.770983	0.482193	0.225595	0.792483	0.400853	0.270355	0.703836	0.588368	0.096673	0.702047	0.513116	0.110247	0.703423	0.438036	0.12477	0.704665	0.384506	0.135563	0.708145	0.331223	0.148123	0.712915	0.278205	0.16103	0.721972	0.242766	0.159874	0.832794	0.574685	0.073245	0.842461
9.104	0.797047	0.589737	0.010036	0.75778	0.605392	0.026077	0.766424	0.660246	0.024593	0.733475	0.643288	0.03648	0.746669	0.622803	0.067377	0.786023	0.549218	0.164074	0.785814	0.474359	0.225336	0.798434	0.388197	0.265987	0.712627	0.599937	0.11031	0.70269	0.524609	0.119161	0.695602	0.449098	0.129047	0.690976	0.395132	0.136492	0.688973	0.340881	0.144157	0.689191	0.286696	0.151326	0.700634	0.253162	0.141567	0.838019	0.57462	0.078255	0.843908
9.136	0.799448	0.586951	0.014739	0.761698	0.605309	0.031588	0.775161	0.659194	0.032774	0.740759	0.644772	0.043871	0.752489	0.623757	0.074957	0.786001	0.548635	0.172633	0.779992	0.474441	0.234497	0.799174	0.386922	0.269121	0.713965	0.600234	0.117928	0.702583	0.524837	0.123998	0.693431	0.449276	0.131387	0.68706	0.395262	0.137221	0.683603	0.34116	0.145447	0.681406	0.287059	0.154571	0.69873	0.256442	0.143865	0.838475	0.574228	0.087082	0.847701
9.172	0.791177	0.586509	0.028733	0.755709	0.61075	0.042898	0.7763	0.662325	0.041399	0.7399	0.653322	0.051955	0.751705	0.630791	0.082069	0.785897	0.550745	0.176194	0.785616	0.472304	0.232726	0.80388	0.384447	0.267157	0.716192	0.605408	0.121987	0.705563	0.530192	0.131142	0.697414	0.454797	0.140546	0.691905	0.400686	0.144237	0.687272	0.346276	0.147953	0.681919	0.29207	0.152268	0.695715	0.262869	0.135003	0.841524	0.577062	0.093466	0.848398
9.204	0.792617	0.587775	0.036212	0.760845	0.615012	0.053355	0.778519	0.665003	0.036178	0.746279	0.659041	0.057199	0.756003	0.636463	0.08813	0.783789	0.556177	0.184773	0.783924	0.479681	0.24439	0.802419	0.389339	0.272681	0.712571	0.607077	0.129586	0.702234	0.531514	0.136064	0.693609	0.455767	0.142732	0.687417	0.401617	0.147579	0.682349	0.347297	0.15216	0.678257	0.292901	0.156405	0.691678	0.265031	0.136434	0.837805	0.581656	0.100389	0.849425
9.236	0.795178	0.590295	0.04318	0.760808	0.615231	0.058791	0.78416	0.66556	0.06188	0.747114	0.657821	0.071019	0.757163	0.635183	0.101434	0.78545	0.555416	0.19649	0.788173	0.47837	0.254668	0.80415	0.386933	0.278979	0.714108	0.606486	0.140465	0.703081	0.530784	0.142921	0.69377	0.454902	0.145938	0.687133	0.400628	0.148325	0.682102	0.346178	0.151269	0.677771	0.291664	0.154157	0.68833	0.259664	0.139428	0.840022	0.582308	0.11247	0.851645
9.268	0.789754	0.592782	0.049226	0.756289	0.618895	0.064847	0.781638	0.668092	0.068778	0.744212	0.661721	0.077532	0.754777	0.637807	0.106944	0.784786	0.553697	0.198508	0.79509	0.474123	0.252589	0.809239	0.381858	0.276244	0.714503	0.608984	0.145436	0.704148	0.53334	0.150669	0.695894	0.457585	0.156176	0.690241	0.403369	0.155444	0.684991	0.348875	0.154631	0.679577	0.294514	0.153748	0.688387	0.263957	0.135445	0.839448	0.581909	0.115455	0.848348
9.3	0.786483	0.581818	0.06071	0.759788	0.61455	0.076825	0.783377	0.660113	0.054872	0.75176	0.660469	0.077628	0.760814	0.637699	0.10862	0.786295	0.557007	0.205554	0.797481	0.478204	0.260991	0.810052	0.384404	0.280407	0.715689	0.610716	0.151766	0.704274	0.535133	0.155669	0.695694	0.459288	0.159997	0.690027	0.405003	0.158843	0.685455	0.350452	0.157766	0.681323	0.295938	0.156672	0.687481	0.267152	0.134685	0.840274	0.582176	0.121237	0.848494
9.336	0.78998	0.584697	0.049208	0.764268	0.614552	0.071372	0.785988	0.663015	0.054088	0.756057	0.659846	0.078773	0.764851	0.635772	0.108656	0.78986	0.551395	0.201424	0.79279	0.472063	0.256908	0.808281	0.379764	0.279708	0.719466	0.603572	0.146015	0.711436	0.528573	0.158938	0.701443	0.453845	0.171927	0.694712	0.399792	0.167478	0.686979	0.34578	0.162927	0.678613	0.291904	0.158322	0.684721	0.264589	0.134527	0.845431	0.584219	0.120282	0.854097
9.368	0.800022	0.591895	0.070167	0.765988	0.618692	0.083133	0.792565	0.66661	0.091269	0.754212	0.661246	0.09583	0.7613	0.635169	0.124461	0.783823	0.544432	0.211664	0.797626	0.463131	0.261555	0.812149	0.370816	0.281951	0.723372	0.601927	0.150828	0.7122	0.526912	0.160836	0.701309	0.451822	0.170819	0.693415	0.397879	0.164718	0.686582	0.343859	0.158511	0.681323	0.289589	0.152211	0.692653	0.26354	0.128613	0.851589	0.581759	0.143457	0.855332
9.404	0.796857	0.588348	0.07226	0.77103	0.617511	0.095203	0.790656	0.666375	0.077119	0.761711	0.662379	0.102926	0.769746	0.636982	0.132263	0.792645	0.547709	0.222776	0.798261	0.464251	0.272392	0.811929	0.369533	0.287559	0.723275	0.60514	0.172398	0.712575	0.529435	0.176227	0.702572	0.453611	0.180066	0.695495	0.40002	0.170694	0.688044	0.346603	0.161225	0.679982	0.293197	0.15169	0.683145	0.265971	0.127079	0.849447	0.582472	0.143593	0.85667
9.436	0.790625	0.59236	0.078675	0.765926	0.620268	0.104192	0.790967	0.669059	0.093916	0.76023	0.664157	0.117232	0.767877	0.636095	0.143599	0.793657	0.539144	0.220802	0.791663	0.455576	0.268924	0.807727	0.362537	0.284612	0.73007	0.596074	0.160249	0.718761	0.521305	0.171819	0.705098	0.447136	0.184096	0.694255	0.394667	0.174663	0.683206	0.341894	0.165022	0.674404	0.288845	0.15527	0.682165	0.265143	0.128325	0.858158	0.576401	0.149918	0.859008
9.472	0.783869	0.597036	0.08487	0.761455	0.624054	0.113325	0.785619	0.673032	0.103152	0.756841	0.667333	0.128788	0.765242	0.63902	0.155184	0.790399	0.54049	0.234097	0.801688	0.456397	0.281036	0.811756	0.360632	0.289537	0.721371	0.598741	0.183528	0.710437	0.523296	0.190261	0.699854	0.447758	0.197421	0.691892	0.39501	0.184905	0.684012	0.342365	0.171788	0.676127	0.289662	0.158424	0.682347	0.266411	0.130525	0.847431	0.573746	0.155147	0.852419
9.504	0.791492	0.595924	0.090082	0.768425	0.621969	0.118917	0.789153	0.67228	0.107213	0.76168	0.66527	0.133914	0.770093	0.636836	0.160026	0.79426	0.538426	0.238763	0.802597	0.453459	0.284552	0.810241	0.357519	0.292505	0.727009	0.601409	0.190537	0.713093	0.52628	0.194597	0.701556	0.450872	0.199056	0.694105	0.398308	0.186798	0.686149	0.345624	0.174018	0.677705	0.293107	0.160822	0.682092	0.269189	0.133186	0.851799	0.569446	0.159156	0.856582
9.54	0.785798	0.598316	0.094564	0.767861	0.62506	0.126305	0.791695	0.673628	0.114035	0.766436	0.66776	0.143119	0.774494	0.637446	0.167281	0.799508	0.532625	0.235573	0.807516	0.448095	0.282883	0.810483	0.352097	0.294229	0.734088	0.596656	0.184415	0.719526	0.522505	0.1959	0.705541	0.448611	0.20811	0.697072	0.39802	0.190838	0.686231	0.346854	0.174894	0.676432	0.29576	0.159425	0.678121	0.267209	0.136669	0.856399	0.564732	0.156074	0.856811
9.572	0.790368	0.600235	0.080611	0.779325	0.623369	0.117866	0.792953	0.675018	0.102792	0.777915	0.665049	0.137383	0.78334	0.635384	0.163101	0.798706	0.532643	0.238699	0.806072	0.447839	0.285264	0.811635	0.351754	0.293049	0.733928	0.59557	0.187851	0.718676	0.521651	0.200439	0.703638	0.447682	0.213432	0.694648	0.397147	0.194585	0.685525	0.346486	0.175993	0.676503	0.295878	0.157445	0.678185	0.26653	0.135465	0.856895	0.563973	0.15991	0.857061
9.608	0.794779	0.608187	0.086938	0.78148	0.625578	0.126519	0.781811	0.67998	0.115017	0.772032	0.664519	0.149454	0.780125	0.63411	0.173294	0.80415	0.52937	0.2423	0.802694	0.443567	0.287115	0.807194	0.347588	0.295865	0.735999	0.592381	0.19485	0.720076	0.518911	0.209502	0.703687	0.445622	0.224614	0.695444	0.395896	0.203532	0.686215	0.346412	0.181995	0.677368	0.296804	0.160276	0.676328	0.266456	0.139519	0.859238	0.565364	0.163514	0.859847
9.64	0.799501	0.61368	0.084668	0.78644	0.629873	0.124818	0.77764	0.683037	0.112222	0.772841	0.667163	0.147527	0.780776	0.636891	0.171908	0.804731	0.531822	0.241783	0.808766	0.446192	0.287324	0.811403	0.349759	0.294721	0.734239	0.59084	0.194626	0.721411	0.519382	0.218753	0.70782	0.447949	0.243504	0.700493	0.398826	0.22025	0.69116	0.350459	0.19622	0.679687	0.302407	0.171165	0.674955	0.275699	0.146164	0.858067	0.568708	0.161599	0.858401
9.672	0.777781	0.595218	0.10126	0.777117	0.622926	0.136954	0.764616	0.671706	0.11253	0.770539	0.66679	0.150804	0.778447	0.636773	0.174764	0.803209	0.533306	0.242262	0.812328	0.44854	0.288395	0.814252	0.352557	0.297519	0.726172	0.58024	0.187216	0.722257	0.509564	0.215564	0.717761	0.439413	0.244921	0.713634	0.395223	0.214043	0.706327	0.34959	0.185731	0.699082	0.304269	0.158013	0.693897	0.276071	0.135503	0.854696	0.582058	0.167042	0.859073
9.704	0.777125	0.597056	0.100125	0.781007	0.626158	0.134473	0.776335	0.675024	0.107964	0.781526	0.670987	0.146454	0.787088	0.639905	0.17021	0.804005	0.533078	0.238165	0.811578	0.44923	0.286219	0.813646	0.353287	0.295422	0.728048	0.575737	0.180899	0.723625	0.506359	0.212991	0.718696	0.437221	0.245701	0.713998	0.393464	0.213323	0.707258	0.349246	0.182154	0.698869	0.305395	0.151149	0.692167	0.275482	0.131042	0.856758	0.579921	0.163114	0.859522
9.772	0.770511	0.593967	0.111111	0.781718	0.621563	0.145119	0.761854	0.670655	0.126611	0.780108	0.665669	0.160691	0.787308	0.634304	0.183007	0.80834	0.527318	0.247029	0.822425	0.441572	0.289083	0.815979	0.346227	0.297391	0.728927	0.575488	0.198673	0.72372	0.50506	0.227712	0.718289	0.434856	0.257483	0.71089	0.395195	0.220928	0.701606	0.354689	0.185935	0.69302	0.313902	0.151208	0.686777	0.281593	0.135003	0.855824	0.578891	0.17049	0.86088
9.804	0.770817	0.593357	0.110693	0.786767	0.620855	0.142837	0.765228	0.670092	0.126836	0.787771	0.664922	0.158183	0.794316	0.634044	0.181315	0.812367	0.528498	0.248335	0.828179	0.442439	0.288775	0.818248	0.347587	0.297607	0.729742	0.576213	0.205118	0.723516	0.50533	0.233124	0.717771	0.434614	0.261902	0.709078	0.397105	0.223357	0.699238	0.358625	0.186129	0.689658	0.320186	0.149278	0.684562	0.286199	0.136527	0.854722	0.580133	0.169197	0.860509
9.836	0.760178	0.599201	0.111995	0.784064	0.626242	0.139239	0.759724	0.675618	0.129823	0.789573	0.669946	0.154174	0.793844	0.639223	0.178332	0.806296	0.534042	0.248823	0.82014	0.448185	0.291572	0.816459	0.351921	0.298507	0.729195	0.57451	0.191233	0.728113	0.512734	0.235916	0.727352	0.450935	0.280824	0.709981	0.434623	0.231711	0.692775	0.417687	0.182694	0.67611	0.3999	0.134059	0.683332	0.365962	0.146228	0.857934	0.584946	0.173887	0.861893
9.868	0.743496	0.612131	0.119479	0.772104	0.631931	0.148342	0.763922	0.685574	0.136577	0.788807	0.672145	0.163382	0.79435	0.640186	0.186096	0.811208	0.53026	0.250189	0.824427	0.442859	0.290992	0.817061	0.346444	0.300552	0.730414	0.572428	0.200841	0.733457	0.512917	0.248696	0.736331	0.453694	0.297449	0.716859	0.436955	0.249457	0.698171	0.419692	0.201124	0.679353	0.401351	0.153664	0.679097	0.36745	0.168194	0.857372	0.588712	0.178167	0.862422
9.9	0.7468	0.612755	0.125138	0.778377	0.632339	0.150881	0.771829	0.685921	0.137082	0.79796	0.672467	0.162608	0.802298	0.640918	0.18578	0.814299	0.532364	0.251011	0.825036	0.445271	0.292938	0.818694	0.348849	0.299753	0.734341	0.576411	0.200338	0.736961	0.516386	0.247389	0.739274	0.456792	0.295547	0.715198	0.441793	0.249192	0.6921	0.426167	0.202378	0.670052	0.409533	0.155842	0.674325	0.375328	0.168705	0.86151	0.586605	0.175746	0.863359
9.936	0.741545	0.613704	0.128198	0.776537	0.630119	0.151704	0.77221	0.684699	0.141255	0.79973	0.668504	0.163515	0.802704	0.63688	0.186868	0.81115	0.528555	0.254092	0.827158	0.441533	0.292429	0.818126	0.346336	0.298706	0.732673	0.573237	0.203324	0.739118	0.513305	0.250534	0.745234	0.453552	0.298671	0.719485	0.440985	0.252492	0.694786	0.42832	0.205604	0.671145	0.414998	0.158641	0.675596	0.380081	0.169103	0.860556	0.585151	0.183224	0.863587
9.968	0.735557	0.617936	0.131856	0.773706	0.633141	0.150818	0.76896	0.687869	0.142533	0.798981	0.670573	0.160326	0.801426	0.639366	0.184507	0.808423	0.531725	0.253864	0.823376	0.445325	0.295425	0.821053	0.348715	0.300803	0.731298	0.575217	0.199683	0.73824	0.516427	0.248208	0.745168	0.457838	0.297629	0.716954	0.440532	0.254456	0.689533	0.424227	0.210385	0.662998	0.408107	0.165859	0.672238	0.373732	0.174628	0.859709	0.586467	0.182825	0.864175
10.004	0.729168	0.6212	0.131047	0.76891	0.634402	0.148263	0.768776	0.688494	0.135961	0.797626	0.670131	0.154721	0.800673	0.640004	0.180479	0.809152	0.536125	0.256909	0.825736	0.449191	0.296674	0.821872	0.352737	0.301884	0.726797	0.581136	0.213778	0.738666	0.518531	0.256095	0.750511	0.456015	0.298865	0.721145	0.438717	0.256193	0.692269	0.421281	0.213206	0.663805	0.403674	0.170091	0.673406	0.368892	0.177214	0.852261	0.592151	0.181534	0.860368
10.036	0.727771	0.611628	0.140988	0.768418	0.628971	0.150926	0.759021	0.683652	0.145058	0.7933	0.668118	0.155055	0.797135	0.63776	0.179925	0.808441	0.533465	0.25386	0.82376	0.446771	0.294056	0.820887	0.350407	0.298061	0.728639	0.580283	0.205894	0.738061	0.51982	0.25174	0.748109	0.459448	0.297921	0.720578	0.441463	0.254647	0.692487	0.424422	0.211317	0.664777	0.407612	0.168138	0.677872	0.373966	0.174526	0.855688	0.586008	0.178743	0.862047
10.072	0.730008	0.602348	0.143714	0.769685	0.622574	0.152092	0.757042	0.676289	0.143224	0.79228	0.66341	0.153629	0.798387	0.633989	0.179067	0.815322	0.532656	0.255498	0.826189	0.446059	0.297534	0.821367	0.349714	0.301391	0.737715	0.589415	0.214459	0.742045	0.524974	0.255264	0.746519	0.460691	0.29672	0.716924	0.445469	0.253819	0.68829	0.430448	0.210286	0.661786	0.415013	0.165989	0.676669	0.382159	0.172464	0.860392	0.575318	0.17302	0.862561
10.104	0.734358	0.59937	0.144961	0.774365	0.619426	0.152199	0.761984	0.673294	0.142465	0.797293	0.660366	0.152382	0.802505	0.631294	0.178015	0.81604	0.531665	0.255358	0.827809	0.445055	0.296272	0.82073	0.349475	0.300715	0.739462	0.591208	0.215389	0.743918	0.526523	0.255628	0.748704	0.462023	0.296464	0.717846	0.448333	0.253897	0.68783	0.434544	0.210784	0.659567	0.419825	0.16751	0.674986	0.386909	0.172371	0.861592	0.57533	0.173152	0.864326
10.14	0.725154	0.598534	0.137508	0.765105	0.617839	0.146654	0.752617	0.671796	0.14194	0.788	0.658022	0.150797	0.79387	0.630292	0.178453	0.808716	0.534201	0.262417	0.826559	0.445133	0.296228	0.820171	0.349016	0.299651	0.737226	0.60276	0.228942	0.740545	0.534672	0.263097	0.74518	0.466573	0.297268	0.716136	0.454946	0.253029	0.687621	0.442388	0.208688	0.660842	0.428087	0.164773	0.673764	0.394518	0.172543	0.856149	0.578089	0.182586	0.861174
10.172	0.730665	0.593103	0.138648	0.766829	0.615218	0.154536	0.75401	0.668038	0.141999	0.786805	0.656922	0.159822	0.792979	0.628498	0.186517	0.809728	0.530331	0.267543	0.822243	0.440987	0.302983	0.817	0.344586	0.301716	0.735485	0.594423	0.232275	0.739185	0.526	0.26598	0.743552	0.457561	0.299865	0.71615	0.457139	0.252882	0.689416	0.456501	0.205348	0.663745	0.454899	0.15765	0.669342	0.418666	0.15913	0.856614	0.574777	0.187195	0.862252
10.204	0.728498	0.593821	0.138746	0.765447	0.61334	0.156159	0.75806	0.666595	0.141035	0.788566	0.653398	0.161292	0.795135	0.625438	0.188244	0.812722	0.529124	0.270396	0.828532	0.438784	0.301597	0.819902	0.342587	0.302405	0.739888	0.597107	0.239191	0.742418	0.526804	0.268832	0.746336	0.456372	0.29848	0.71925	0.460303	0.25182	0.69246	0.46418	0.204655	0.66714	0.46708	0.157388	0.672284	0.430806	0.157363	0.85835	0.574844	0.190481	0.863415
10.24	0.72737	0.595542	0.139086	0.764913	0.614769	0.155512	0.756204	0.668435	0.143266	0.787867	0.65474	0.161348	0.795014	0.626321	0.187849	0.814107	0.528153	0.268581	0.830366	0.438006	0.298963	0.819592	0.34255	0.301308	0.73921	0.594821	0.243443	0.74187	0.523898	0.27214	0.743945	0.453088	0.302051	0.718565	0.460838	0.254954	0.693683	0.468322	0.207138	0.669888	0.474204	0.159233	0.672977	0.437719	0.156693	0.853459	0.573234	0.185052	0.862184
10.272	0.731971	0.605497	0.142161	0.771744	0.621118	0.157133	0.771405	0.673451	0.137471	0.800342	0.657943	0.158373	0.80555	0.628251	0.183693	0.818572	0.526628	0.260071	0.82779	0.438568	0.298518	0.816695	0.343166	0.30119	0.744303	0.589662	0.224499	0.745415	0.523109	0.262139	0.74671	0.456455	0.300679	0.719125	0.45896	0.254114	0.692223	0.462321	0.206746	0.66737	0.465637	0.159075	0.672882	0.429513	0.157443	0.863147	0.568032	0.176435	0.866633
10.304	0.727996	0.600402	0.137578	0.769102	0.615902	0.148534	0.760811	0.670919	0.147429	0.79481	0.653779	0.155629	0.801582	0.626315	0.183088	0.819295	0.531253	0.26726	0.830768	0.44161	0.302592	0.816298	0.346515	0.302062	0.744743	0.598311	0.238914	0.744599	0.526686	0.265587	0.745463	0.455082	0.293374	0.716479	0.468012	0.249855	0.689418	0.480536	0.204815	0.664041	0.49097	0.158489	0.67391	0.457096	0.148485	0.858829	0.573528	0.181729	0.86244
10.368	0.737078	0.608038	0.143086	0.776616	0.623939	0.158351	0.770785	0.678604	0.149561	0.802429	0.661933	0.165023	0.807458	0.631296	0.189581	0.81969	0.526252	0.263416	0.82957	0.437528	0.301551	0.81861	0.341475	0.304095	0.746011	0.592362	0.232405	0.743459	0.521345	0.260938	0.741182	0.450462	0.290369	0.713196	0.463931	0.246084	0.686411	0.476782	0.200707	0.661834	0.487171	0.153807	0.673831	0.454287	0.142744	0.861278	0.56651	0.178165	0.862581
10.4	0.747472	0.595375	0.132728	0.776945	0.619655	0.157009	0.762992	0.67189	0.142509	0.791461	0.6628	0.167463	0.798388	0.632887	0.191982	0.81718	0.53057	0.265645	0.829304	0.441574	0.301778	0.816318	0.346264	0.302147	0.7418	0.592648	0.228521	0.742663	0.52215	0.257983	0.743856	0.452128	0.288927	0.715836	0.463332	0.243904	0.688794	0.473569	0.197936	0.663209	0.48109	0.15072	0.672068	0.446421	0.142229	0.863251	0.576597	0.18503	0.864484
10.468	0.752143	0.594264	0.127967	0.777744	0.620945	0.15409	0.755181	0.670853	0.144485	0.785371	0.664448	0.168323	0.794436	0.634285	0.192348	0.818679	0.530646	0.264735	0.830411	0.4409	0.299925	0.816921	0.345553	0.300362	0.744023	0.598331	0.239987	0.743601	0.525592	0.26329	0.744126	0.452713	0.28669	0.716834	0.462588	0.240983	0.690079	0.472174	0.194654	0.66471	0.480124	0.147905	0.673003	0.445178	0.140607	0.855556	0.572536	0.1779	0.862068
10.5	0.765117	0.59474	0.125516	0.788714	0.622529	0.152244	0.765911	0.671802	0.139785	0.794777	0.666603	0.165434	0.801074	0.636818	0.190653	0.817206	0.534788	0.267408	0.829979	0.444013	0.299872	0.816497	0.348469	0.30041	0.743885	0.603862	0.240931	0.746258	0.531558	0.265086	0.750629	0.459063	0.28849	0.722034	0.470398	0.243799	0.693619	0.48116	0.198659	0.66607	0.490571	0.153269	0.674674	0.456393	0.143089	0.857496	0.577926	0.183424	0.862804
10.532	0.761016	0.587986	0.134684	0.783419	0.618864	0.158951	0.759179	0.666293	0.141851	0.787886	0.664458	0.168119	0.794545	0.635221	0.193633	0.812208	0.535015	0.271208	0.830712	0.444374	0.299458	0.816564	0.349557	0.29994	0.73558	0.600433	0.245661	0.737455	0.526943	0.266618	0.740601	0.453265	0.287751	0.712798	0.469307	0.244612	0.686299	0.484588	0.200024	0.662427	0.49727	0.154048	0.673222	0.464043	0.142935	0.851749	0.583649	0.189595	0.859942
10.568	0.76926	0.580154	0.13186	0.783958	0.613643	0.158426	0.754901	0.657208	0.138675	0.780495	0.65927	0.167999	0.789648	0.631111	0.193948	0.814449	0.53445	0.273736	0.8309	0.442999	0.302524	0.816526	0.347538	0.30199	0.74022	0.604632	0.252736	0.740405	0.529951	0.26886	0.742471	0.455173	0.284857	0.716158	0.473581	0.241659	0.690537	0.491682	0.197806	0.666944	0.507908	0.152955	0.675971	0.474654	0.140803	0.850377	0.579766	0.188335	0.859006
10.604	0.764148	0.583785	0.123286	0.78054	0.613838	0.152827	0.758015	0.661549	0.133906	0.781402	0.659033	0.164967	0.790577	0.631168	0.191032	0.814801	0.53561	0.271148	0.829501	0.443903	0.300361	0.814618	0.348551	0.300057	0.743866	0.609145	0.248396	0.740239	0.535042	0.266595	0.738229	0.460852	0.284642	0.713356	0.479142	0.24038	0.689455	0.496547	0.195217	0.666792	0.511695	0.14888	0.675916	0.478207	0.137106	0.854602	0.580333	0.186692	0.860344
10.636	0.767214	0.589209	0.127657	0.782665	0.61736	0.15947	0.767231	0.666802	0.138957	0.786399	0.661784	0.172554	0.794046	0.63079	0.195975	0.816333	0.524547	0.264831	0.824759	0.436462	0.303283	0.81337	0.341188	0.302741	0.745974	0.586156	0.221069	0.739254	0.51594	0.250688	0.733266	0.445741	0.282289	0.702053	0.460013	0.241143	0.672283	0.474467	0.19893	0.645196	0.486202	0.15447	0.66608	0.460714	0.138459	0.868999	0.563219	0.185876	0.868399
10.668	0.78015	0.58091	0.128266	0.784146	0.612663	0.160181	0.766858	0.658291	0.132906	0.778604	0.658017	0.170133	0.787847	0.62944	0.195748	0.814344	0.531005	0.273489	0.825111	0.442711	0.311561	0.812023	0.347608	0.311717	0.732472	0.585235	0.241789	0.737441	0.510898	0.259096	0.74297	0.436364	0.276891	0.712421	0.453073	0.23556	0.682902	0.469678	0.193223	0.655621	0.484982	0.149624	0.675422	0.46041	0.130976	0.851826	0.579762	0.190263	0.859874
10.704	0.787431	0.58542	0.124205	0.785759	0.614005	0.159201	0.775221	0.662608	0.133622	0.779349	0.658537	0.172241	0.788499	0.629474	0.197262	0.814242	0.52956	0.272925	0.824576	0.441074	0.310318	0.814201	0.345644	0.308343	0.732922	0.584418	0.241561	0.735547	0.510113	0.259801	0.738606	0.435713	0.279241	0.707093	0.452837	0.239065	0.677518	0.470081	0.197372	0.65083	0.48547	0.153617	0.673235	0.463284	0.134943	0.852856	0.577425	0.189172	0.861556
10.736	0.782195	0.585886	0.125333	0.7751	0.612217	0.16141	0.765835	0.661924	0.137469	0.765316	0.655642	0.176011	0.777126	0.627352	0.200717	0.810777	0.529767	0.275862	0.829328	0.438848	0.303176	0.815604	0.343857	0.304343	0.733896	0.595058	0.252051	0.734876	0.520002	0.266822	0.736653	0.444806	0.281848	0.707578	0.464317	0.240925	0.67985	0.483499	0.198742	0.65534	0.500887	0.154723	0.677873	0.478804	0.136024	0.849473	0.580213	0.194302	0.859725
10.772	0.784798	0.583713	0.126792	0.773603	0.610558	0.161408	0.76398	0.659084	0.135386	0.76067	0.653745	0.173929	0.774406	0.625945	0.198316	0.814651	0.529624	0.272578	0.83075	0.438443	0.301049	0.815597	0.343572	0.302048	0.737231	0.593603	0.248222	0.738588	0.518371	0.262575	0.740082	0.442949	0.277277	0.709537	0.463087	0.237696	0.680979	0.483516	0.196743	0.656294	0.502456	0.153579	0.679976	0.481928	0.134631	0.853749	0.581151	0.19193	0.860212
10.804	0.780184	0.587294	0.12657	0.772373	0.616589	0.160079	0.772417	0.665161	0.132536	0.766703	0.661489	0.170986	0.778818	0.632089	0.194408	0.816003	0.530986	0.263375	0.827847	0.44272	0.301069	0.813787	0.347905	0.302489	0.742245	0.590984	0.22248	0.74148	0.520278	0.251559	0.740318	0.449759	0.281509	0.709266	0.463526	0.238753	0.679024	0.477558	0.195499	0.650366	0.491132	0.151445	0.678006	0.478014	0.131253	0.864844	0.573279	0.183039	0.866912
10.872	0.787493	0.582442	0.126893	0.77677	0.612519	0.158878	0.773726	0.660099	0.129238	0.767349	0.657775	0.167695	0.779348	0.629898	0.192503	0.813734	0.533986	0.268061	0.827193	0.444912	0.303147	0.81317	0.350131	0.302599	0.731496	0.588988	0.236168	0.73608	0.515755	0.257756	0.740741	0.442534	0.280111	0.709661	0.457727	0.23819	0.679596	0.473146	0.195618	0.651649	0.488038	0.151801	0.679471	0.47539	0.131534	0.851414	0.584749	0.185426	0.859683
10.904	0.794146	0.584183	0.117758	0.780896	0.611781	0.151023	0.775366	0.660257	0.123857	0.768507	0.655451	0.161992	0.779531	0.629232	0.189376	0.811872	0.537885	0.273304	0.822651	0.448363	0.308838	0.811453	0.352914	0.305229	0.729108	0.591743	0.244103	0.735421	0.517398	0.26113	0.741502	0.442874	0.279081	0.710216	0.457413	0.237284	0.679987	0.472273	0.194643	0.65182	0.486579	0.150943	0.679702	0.47423	0.130564	0.848823	0.591505	0.192246	0.858835
10.936	0.793017	0.581611	0.121262	0.781382	0.613326	0.151282	0.777022	0.658769	0.118818	0.770696	0.658662	0.157357	0.781167	0.631611	0.18398	0.812332	0.537897	0.26505	0.826122	0.448907	0.301454	0.814369	0.353169	0.302732	0.729585	0.588766	0.228555	0.734567	0.517183	0.255237	0.739558	0.445557	0.282636	0.70902	0.456589	0.239114	0.679299	0.468356	0.19503	0.650729	0.480103	0.150552	0.679352	0.469449	0.130249	0.852832	0.593832	0.187514	0.860682
10.968	0.780822	0.598243	0.098981	0.773745	0.622234	0.136671	0.769475	0.673874	0.116342	0.766459	0.664694	0.154169	0.777837	0.63773	0.18086	0.811013	0.543716	0.26242	0.825834	0.454051	0.297764	0.815299	0.3576	0.301943	0.732918	0.60509	0.232476	0.738666	0.533277	0.257852	0.74516	0.461361	0.283161	0.712526	0.467754	0.24011	0.679697	0.474799	0.197239	0.647969	0.481873	0.154005	0.677023	0.474586	0.1329	0.851764	0.592418	0.180773	0.859959
11	0.787139	0.598065	0.124677	0.771833	0.624708	0.157853	0.779554	0.675557	0.135946	0.764334	0.668912	0.171247	0.775128	0.639378	0.194982	0.806024	0.537897	0.266535	0.825306	0.448193	0.298804	0.814619	0.352021	0.302208	0.729987	0.60147	0.233191	0.736917	0.529324	0.257397	0.745149	0.457171	0.281646	0.711957	0.46822	0.240626	0.679424	0.479242	0.198929	0.649719	0.489169	0.155906	0.677774	0.475726	0.136683	0.851019	0.587062	0.187979	0.861476
11.036	0.788344	0.595824	0.127554	0.769953	0.62057	0.160596	0.770256	0.671598	0.137722	0.756687	0.663434	0.173367	0.770075	0.634921	0.196968	0.810478	0.536723	0.267483	0.825135	0.448102	0.303787	0.81382	0.352688	0.305079	0.735288	0.596904	0.228253	0.738551	0.525452	0.255025	0.742184	0.45393	0.282546	0.708186	0.462488	0.241349	0.67573	0.471504	0.19889	0.646596	0.479782	0.154567	0.675779	0.468197	0.135631	0.858296	0.583213	0.188479	0.862417
11.068	0.785616	0.596576	0.121285	0.770492	0.61718	0.158589	0.771818	0.670576	0.142879	0.760119	0.65803	0.177922	0.772036	0.62857	0.20146	0.807626	0.527175	0.271766	0.81782	0.437412	0.306318	0.810807	0.341322	0.304191	0.737241	0.592049	0.232246	0.7366	0.520167	0.258047	0.737317	0.447867	0.284077	0.705308	0.460012	0.242878	0.674411	0.472679	0.200723	0.647109	0.484185	0.157066	0.677788	0.475269	0.13933	0.85992	0.570502	0.19479	0.863276
11.104	0.791081	0.591193	0.12497	0.77823	0.6149	0.161282	0.772095	0.66616	0.139742	0.765795	0.65718	0.177209	0.777042	0.62741	0.200392	0.810448	0.525242	0.269379	0.825429	0.436214	0.304135	0.814413	0.340759	0.303392	0.731691	0.579761	0.228663	0.733356	0.509453	0.25891	0.735147	0.439164	0.290014	0.703078	0.444146	0.246709	0.672556	0.449647	0.202175	0.644844	0.45498	0.156425	0.677113	0.459008	0.139517	0.857144	0.578368	0.194184	0.862422
11.136	0.788634	0.592002	0.130456	0.775037	0.616511	0.165948	0.766571	0.666642	0.142549	0.760922	0.658848	0.180384	0.77288	0.629549	0.203783	0.80849	0.528862	0.273627	0.82125	0.439983	0.30995	0.812044	0.344322	0.307732	0.726798	0.580024	0.235316	0.732402	0.508274	0.261182	0.737737	0.436502	0.288066	0.705497	0.443355	0.244978	0.67498	0.450363	0.20053	0.647188	0.457093	0.154761	0.679421	0.460658	0.13763	0.851049	0.5839	0.196332	0.858514
11.172	0.79298	0.592306	0.118977	0.779005	0.616743	0.154365	0.775754	0.667838	0.132116	0.767176	0.659379	0.169243	0.778787	0.630906	0.193998	0.813067	0.532507	0.268738	0.827729	0.442997	0.303074	0.816632	0.347322	0.302214	0.729543	0.584897	0.238686	0.732981	0.512668	0.263807	0.736321	0.440351	0.28952	0.706397	0.448335	0.244697	0.677314	0.456571	0.199238	0.649366	0.464731	0.153267	0.681224	0.468357	0.135386	0.851049	0.587313	0.188993	0.859613
11.204	0.78939	0.591334	0.124336	0.776632	0.613013	0.161927	0.769465	0.664884	0.142967	0.763833	0.653932	0.180009	0.775256	0.624673	0.204126	0.80946	0.523683	0.276345	0.823754	0.432133	0.306033	0.810359	0.335991	0.306654	0.72619	0.57768	0.247651	0.727956	0.502925	0.264085	0.729865	0.428165	0.281156	0.700601	0.447147	0.239534	0.672548	0.466471	0.197227	0.646917	0.485548	0.1537	0.679911	0.493959	0.14006	0.847669	0.584681	0.201897	0.856678
11.236	0.778271	0.59144	0.131087	0.763688	0.615777	0.166292	0.761892	0.667139	0.14446	0.752068	0.658485	0.18123	0.767579	0.630424	0.204213	0.814197	0.533211	0.273403	0.830265	0.442816	0.304082	0.816391	0.347636	0.304814	0.731156	0.587568	0.246921	0.738474	0.513576	0.265324	0.745879	0.439287	0.284585	0.711081	0.449997	0.244763	0.67828	0.463128	0.203818	0.649007	0.47767	0.161471	0.678359	0.4972	0.151022	0.849946	0.589822	0.194138	0.858441
11.272	0.79033	0.587803	0.123025	0.774912	0.614356	0.156219	0.774241	0.664445	0.131272	0.763259	0.658152	0.168191	0.774783	0.629861	0.193008	0.810807	0.532557	0.267276	0.829016	0.444202	0.302023	0.81678	0.349019	0.304359	0.726385	0.571518	0.222998	0.735417	0.503156	0.256612	0.743656	0.434669	0.291233	0.71046	0.440676	0.248639	0.678564	0.448336	0.205153	0.648703	0.457382	0.160957	0.671931	0.484756	0.153009	0.851295	0.595976	0.195407	0.861178
11.304	0.786184	0.60006	0.129558	0.771378	0.623312	0.1654	0.763668	0.674078	0.143447	0.756781	0.664946	0.180769	0.770435	0.634874	0.202423	0.813491	0.531993	0.265848	0.829182	0.443232	0.300924	0.817344	0.347668	0.305158	0.728506	0.570749	0.222689	0.733937	0.505681	0.262974	0.739324	0.440484	0.30414	0.7111	0.439858	0.258035	0.683297	0.440708	0.21129	0.656447	0.442677	0.164616	0.673387	0.474705	0.158908	0.852853	0.597715	0.196135	0.862419
11.34	0.790487	0.599402	0.128224	0.776333	0.621741	0.164907	0.767616	0.673012	0.144171	0.761697	0.66306	0.181445	0.774494	0.632625	0.202782	0.815413	0.529191	0.264975	0.831694	0.440615	0.300451	0.818467	0.345392	0.305315	0.727153	0.557907	0.219918	0.737595	0.497131	0.265514	0.747243	0.436457	0.312321	0.720319	0.429061	0.265757	0.694057	0.422921	0.218355	0.668166	0.417968	0.170958	0.675649	0.453468	0.165182	0.846634	0.605025	0.200433	0.85989
11.372	0.785696	0.595134	0.130671	0.770608	0.619464	0.165687	0.770953	0.671319	0.14448	0.759652	0.662546	0.180786	0.772414	0.632439	0.20247	0.813115	0.530065	0.265727	0.831415	0.441062	0.299062	0.81729	0.34601	0.305604	0.725043	0.559728	0.220815	0.73618	0.498753	0.265963	0.746503	0.437887	0.312457	0.719114	0.429623	0.26648	0.6922	0.42245	0.219717	0.665837	0.416254	0.17294	0.672415	0.451879	0.167327	0.844766	0.606572	0.201532	0.861317
11.404	0.789052	0.607367	0.10665	0.778299	0.626765	0.146089	0.778264	0.680613	0.132261	0.770427	0.666924	0.167959	0.778782	0.637469	0.193123	0.805219	0.535957	0.268097	0.825083	0.446287	0.300441	0.814285	0.350016	0.306073	0.715692	0.570694	0.230953	0.731552	0.507798	0.271805	0.747132	0.444836	0.312972	0.72005	0.436065	0.266345	0.693184	0.427815	0.219425	0.66661	0.419991	0.172351	0.672895	0.455112	0.163546	0.83805	0.606725	0.198972	0.856721
11.468	0.79161	0.603859	0.109614	0.777596	0.620145	0.149433	0.777448	0.675174	0.139264	0.76724	0.658884	0.173164	0.777673	0.630071	0.197401	0.809368	0.531709	0.269737	0.829242	0.442835	0.301821	0.816621	0.347874	0.305007	0.717209	0.56542	0.236501	0.733914	0.502099	0.276195	0.750389	0.438797	0.316684	0.723604	0.431693	0.269789	0.69658	0.425357	0.222758	0.669318	0.419765	0.176026	0.674307	0.4556	0.169694	0.836827	0.605565	0.200063	0.857218
11.5	0.797986	0.613394	0.125825	0.775184	0.62663	0.162594	0.76322	0.679724	0.149916	0.752701	0.662122	0.183082	0.766978	0.63215	0.20421	0.812628	0.52997	0.265424	0.829562	0.441609	0.301833	0.81858	0.345734	0.30409	0.724079	0.557641	0.220336	0.736824	0.500058	0.269307	0.748495	0.442596	0.319211	0.722555	0.434754	0.271766	0.696918	0.427858	0.22386	0.67139	0.422193	0.17608	0.673664	0.458623	0.171684	0.843045	0.605878	0.199852	0.861885
11.568	0.786001	0.598237	0.12744	0.768907	0.619446	0.163554	0.772232	0.672961	0.147811	0.757964	0.660987	0.182077	0.770331	0.630139	0.203169	0.809479	0.5251	0.26443	0.828733	0.437338	0.299354	0.81707	0.342403	0.304977	0.725925	0.56063	0.215884	0.736313	0.503965	0.266568	0.746411	0.4474	0.318303	0.720375	0.432808	0.273101	0.694801	0.419552	0.226761	0.667915	0.408385	0.181731	0.661424	0.444465	0.179901	0.850648	0.59185	0.196637	0.861788
11.6	0.786598	0.615305	0.097363	0.778868	0.629111	0.139772	0.779927	0.684319	0.133766	0.773714	0.665839	0.167567	0.782577	0.635658	0.191664	0.81082	0.532024	0.262707	0.829146	0.445308	0.301379	0.818749	0.349936	0.307411	0.724304	0.564529	0.218608	0.738516	0.507707	0.268251	0.752205	0.451009	0.318959	0.724423	0.435989	0.27463	0.696611	0.421968	0.229788	0.668629	0.408642	0.185039	0.662151	0.444339	0.179128	0.847095	0.596143	0.189715	0.860014
11.668	0.798733	0.612786	0.12628	0.776217	0.62559	0.163379	0.765211	0.679114	0.151898	0.75442	0.660947	0.184673	0.766769	0.631182	0.207302	0.80506	0.529135	0.273813	0.823196	0.440282	0.30764	0.81492	0.344453	0.30735	0.717054	0.567403	0.235266	0.731141	0.504788	0.276992	0.74543	0.442211	0.319416	0.719641	0.430891	0.273121	0.693883	0.420485	0.226339	0.667675	0.41146	0.180184	0.661984	0.447681	0.180318	0.84117	0.596824	0.203253	0.857047
11.7	0.7995	0.609139	0.129998	0.774432	0.622858	0.165065	0.767254	0.677143	0.153206	0.752578	0.659377	0.184626	0.766028	0.630183	0.206942	0.806881	0.530186	0.272765	0.828384	0.441261	0.303452	0.816674	0.346182	0.306002	0.718369	0.569523	0.235486	0.733576	0.50614	0.275576	0.749015	0.442804	0.316353	0.721625	0.433019	0.270471	0.694769	0.424041	0.223897	0.667913	0.41618	0.177543	0.662499	0.452484	0.177446	0.842372	0.598801	0.202302	0.857591
11.736	0.791802	0.604804	0.117182	0.771928	0.617888	0.155666	0.764938	0.672414	0.146541	0.754016	0.653869	0.179059	0.767003	0.624864	0.202394	0.808581	0.525438	0.271154	0.827423	0.436771	0.304443	0.814187	0.342002	0.303873	0.724818	0.561183	0.221881	0.734079	0.500929	0.268157	0.743273	0.440805	0.315252	0.71793	0.42946	0.268511	0.692789	0.419106	0.221219	0.667482	0.410087	0.174109	0.660867	0.446202	0.173145	0.849583	0.593899	0.2053	0.861709
11.768	0.799433	0.608038	0.118548	0.779495	0.626051	0.15494	0.777203	0.679946	0.140903	0.763816	0.665327	0.174497	0.775201	0.634861	0.196932	0.812235	0.530897	0.262561	0.82969	0.444123	0.301554	0.816969	0.349083	0.306051	0.726215	0.557203	0.212618	0.736044	0.500295	0.263075	0.745079	0.443694	0.314646	0.719509	0.433036	0.267703	0.694383	0.422853	0.220218	0.669279	0.413124	0.172734	0.663154	0.449194	0.169344	0.847506	0.600096	0.193688	0.863416
11.8	0.80121	0.608283	0.128143	0.779211	0.625973	0.163486	0.776275	0.679853	0.149057	0.761708	0.665087	0.182069	0.773553	0.634852	0.204358	0.811725	0.531868	0.269573	0.829096	0.444229	0.306168	0.816798	0.349334	0.306797	0.726361	0.560308	0.218247	0.735119	0.500576	0.265282	0.743566	0.440849	0.313223	0.716832	0.427586	0.267928	0.690855	0.415414	0.221655	0.665344	0.404574	0.175276	0.662177	0.440919	0.17138	0.848242	0.603162	0.203386	0.861244
11.836	0.797766	0.607831	0.129946	0.775219	0.623737	0.16579	0.764988	0.676587	0.150117	0.753705	0.661177	0.184105	0.768107	0.632109	0.206002	0.813019	0.532914	0.270209	0.83001	0.444558	0.305732	0.816296	0.349668	0.306651	0.725945	0.565531	0.22382	0.734959	0.503772	0.267944	0.743366	0.442105	0.313276	0.71729	0.429979	0.267218	0.691529	0.419006	0.22047	0.665804	0.40943	0.173843	0.662941	0.445879	0.170564	0.848155	0.603926	0.201675	0.86228
11.872	0.799288	0.611683	0.12469	0.777806	0.625391	0.162056	0.771881	0.679858	0.151916	0.759284	0.661794	0.184082	0.771895	0.631631	0.206135	0.812391	0.528788	0.270739	0.830002	0.439954	0.305299	0.816183	0.344936	0.305854	0.725226	0.558222	0.223369	0.734727	0.497832	0.269418	0.743568	0.43765	0.316568	0.718574	0.427542	0.26925	0.693759	0.418411	0.221449	0.668867	0.41032	0.173719	0.665788	0.44679	0.170189	0.846153	0.602688	0.206049	0.862005
11.904	0.794658	0.611376	0.114945	0.773971	0.622025	0.153752	0.768288	0.677199	0.148427	0.756087	0.656565	0.179157	0.769864	0.627769	0.202167	0.814069	0.529263	0.269834	0.830973	0.440933	0.304965	0.816236	0.346453	0.304484	0.727332	0.55645	0.221049	0.736364	0.496919	0.268484	0.74469	0.437561	0.317306	0.719272	0.428435	0.270285	0.693294	0.420697	0.222946	0.666738	0.414602	0.176266	0.663401	0.451183	0.175664	0.847704	0.602196	0.203207	0.862929
11.972	0.796721	0.626835	0.117691	0.773251	0.631894	0.156049	0.764899	0.68679	0.156753	0.752108	0.662098	0.184083	0.766408	0.632572	0.206219	0.810924	0.530869	0.270988	0.827151	0.441988	0.306551	0.814265	0.346454	0.307654	0.720407	0.567623	0.238382	0.733743	0.502682	0.276804	0.746909	0.437665	0.31587	0.721036	0.431123	0.268481	0.69565	0.425483	0.220495	0.670348	0.420877	0.172669	0.66652	0.457398	0.173304	0.841191	0.599402	0.198334	0.858215
12.004	0.791017	0.622131	0.113849	0.768647	0.630424	0.152297	0.770216	0.686001	0.154191	0.753061	0.663421	0.180899	0.766914	0.633888	0.202969	0.809954	0.532512	0.267608	0.82898	0.443199	0.300279	0.815568	0.347745	0.305941	0.723214	0.571947	0.228028	0.732962	0.50854	0.269964	0.742551	0.444998	0.313166	0.711343	0.432573	0.270995	0.680923	0.423677	0.227155	0.651789	0.418132	0.182789	0.657327	0.454339	0.178853	0.846244	0.601216	0.197932	0.859338
12.04	0.797042	0.620895	0.114086	0.773437	0.627496	0.15211	0.774222	0.682962	0.15595	0.756585	0.659213	0.181266	0.77007	0.629649	0.203397	0.812969	0.528657	0.268125	0.828477	0.441709	0.307573	0.814682	0.346803	0.309417	0.725894	0.55442	0.219074	0.734144	0.493622	0.265133	0.741789	0.43299	0.3126	0.710894	0.422325	0.269491	0.680304	0.41347	0.225519	0.649274	0.406057	0.182157	0.650077	0.442573	0.178422	0.845912	0.600407	0.199559	0.863534
12.072	0.813377	0.616358	0.125983	0.780174	0.624198	0.155645	0.775851	0.679578	0.152891	0.753965	0.656722	0.175562	0.768265	0.627839	0.198291	0.813582	0.528631	0.265261	0.830508	0.441494	0.303705	0.814311	0.347102	0.308366	0.725919	0.556218	0.219236	0.735176	0.495003	0.264592	0.744132	0.433909	0.311189	0.713792	0.42397	0.267506	0.68354	0.415427	0.223183	0.65223	0.40799	0.180019	0.648409	0.44449	0.179845	0.846345	0.599281	0.195963	0.862224
12.104	0.79791	0.61455	0.11619	0.770122	0.622338	0.151014	0.766564	0.67786	0.150057	0.748132	0.654925	0.175567	0.762668	0.626499	0.198603	0.809646	0.529182	0.266402	0.830385	0.441492	0.301218	0.816182	0.346867	0.306356	0.722896	0.5539	0.215846	0.733246	0.495	0.263655	0.742321	0.436521	0.312956	0.714379	0.428178	0.26686	0.686685	0.420122	0.220378	0.65865	0.41215	0.174196	0.650749	0.448012	0.173601	0.841969	0.604253	0.202193	0.860126
12.136	0.795647	0.610281	0.117241	0.769779	0.620094	0.153031	0.765518	0.675487	0.148759	0.748816	0.654133	0.176724	0.763332	0.626097	0.200187	0.810212	0.530063	0.269392	0.829075	0.442329	0.305019	0.815544	0.347501	0.307625	0.723921	0.555858	0.218484	0.733684	0.497278	0.266924	0.742805	0.438993	0.316639	0.71668	0.429894	0.269948	0.690613	0.421791	0.222723	0.663866	0.414758	0.176094	0.652435	0.449592	0.178889	0.843896	0.603804	0.204088	0.860471
12.168	0.792746	0.599302	0.109038	0.769843	0.611013	0.146248	0.771464	0.666421	0.143171	0.753915	0.64631	0.171577	0.76781	0.618223	0.195752	0.813094	0.521397	0.267378	0.83074	0.434262	0.304298	0.812865	0.340745	0.307778	0.725653	0.546645	0.219866	0.735097	0.487515	0.267898	0.74389	0.428618	0.317377	0.716234	0.42109	0.271443	0.688819	0.41497	0.224741	0.660463	0.409874	0.17899	0.649282	0.444391	0.184824	0.846345	0.589835	0.197853	0.857669
12.204	0.785428	0.582207	0.107403	0.766808	0.601857	0.143646	0.773662	0.65588	0.13172	0.756468	0.642415	0.164013	0.770142	0.615536	0.189328	0.813957	0.522826	0.265082	0.830919	0.435853	0.303135	0.814834	0.341622	0.306224	0.724901	0.549513	0.219907	0.73448	0.490383	0.267787	0.743443	0.431451	0.316637	0.716199	0.421632	0.270476	0.689131	0.412449	0.223889	0.661656	0.403876	0.17754	0.648655	0.43817	0.179963	0.84516	0.5918	0.193729	0.856499
12.268	0.773225	0.572367	0.116754	0.762897	0.597333	0.153033	0.765842	0.649029	0.132189	0.756685	0.640645	0.169207	0.77002	0.612335	0.193213	0.811774	0.514834	0.264781	0.830109	0.428712	0.303472	0.813414	0.335175	0.30817	0.723817	0.547965	0.222639	0.729984	0.487949	0.269722	0.735614	0.428178	0.317914	0.711239	0.419171	0.270165	0.687457	0.410026	0.221889	0.663932	0.400005	0.173802	0.648976	0.43328	0.176431	0.846404	0.574225	0.187634	0.851765
12.3	0.769952	0.561447	0.101307	0.765897	0.590531	0.135686	0.769837	0.639371	0.109458	0.764777	0.635288	0.147963	0.776878	0.60773	0.173935	0.815926	0.511874	0.251941	0.830217	0.428203	0.298105	0.811534	0.334652	0.306872	0.725799	0.537823	0.211645	0.732017	0.481683	0.263681	0.737724	0.425992	0.316799	0.712755	0.417793	0.268936	0.68817	0.410317	0.220648	0.663588	0.402963	0.172213	0.649921	0.437068	0.173985	0.845313	0.569972	0.171843	0.850896
12.368	0.777607	0.556469	0.090551	0.771268	0.585519	0.124612	0.759746	0.632711	0.09714	0.760993	0.629597	0.136052	0.773369	0.603874	0.163402	0.813099	0.514162	0.24627	0.828164	0.432582	0.29484	0.8111	0.339381	0.302599	0.724289	0.536569	0.200673	0.727254	0.483076	0.255788	0.729101	0.429191	0.311212	0.709556	0.417188	0.261558	0.690417	0.409024	0.210955	0.670229	0.40285	0.160844	0.650255	0.433309	0.16681	0.844934	0.568235	0.163921	0.84915
12.4	0.772869	0.538905	0.067605	0.759896	0.565204	0.102025	0.754456	0.614461	0.0769	0.747768	0.608103	0.11484	0.763266	0.586102	0.144083	0.810852	0.50698	0.234944	0.82578	0.426464	0.285062	0.807711	0.33436	0.299687	0.724583	0.54856	0.202146	0.728142	0.489173	0.251313	0.73113	0.428955	0.300097	0.710887	0.423544	0.249899	0.690458	0.420632	0.199097	0.667979	0.420336	0.149953	0.649966	0.450485	0.161263	0.839982	0.542812	0.142527	0.838218
12.436	0.767999	0.530086	0.054932	0.75874	0.557701	0.089534	0.760751	0.607275	0.064959	0.752937	0.601595	0.102794	0.766765	0.580198	0.133561	0.809248	0.502456	0.229548	0.822314	0.424211	0.283644	0.804513	0.331969	0.296948	0.724286	0.543678	0.195405	0.727606	0.48458	0.245086	0.729069	0.424194	0.293705	0.708757	0.419722	0.242794	0.68911	0.417908	0.191116	0.669224	0.419843	0.140852	0.657868	0.453778	0.150133	0.838486	0.530539	0.134606	0.837922
12.468	0.760091	0.523208	0.046987	0.759254	0.550408	0.083129	0.764917	0.600051	0.059619	0.761374	0.593928	0.098025	0.771973	0.573142	0.130586	0.805831	0.496949	0.231677	0.820034	0.413927	0.280684	0.812635	0.317905	0.291177	0.716955	0.531464	0.194248	0.704013	0.462542	0.16372	0.689999	0.394097	0.132825	0.693108	0.365748	0.086587	0.695275	0.336372	0.040673	0.697215	0.307243	-0.004971	0.707937	0.337935	-0.022045	0.838158	0.547283	0.147916	0.839612
12.504	0.76497	0.512441	0.034307	0.761404	0.543912	0.06659	0.779083	0.589131	0.03992	0.767256	0.588531	0.07713	0.775317	0.569872	0.111434	0.799803	0.500916	0.219163	0.823674	0.417821	0.2646	0.817905	0.322241	0.28233	0.71245	0.544679	0.185713	0.697778	0.47568	0.156101	0.68394	0.406697	0.127001	0.68701	0.374818	0.083818	0.690386	0.343571	0.039812	0.693536	0.314908	-0.005045	0.698778	0.347438	-0.020972	0.833359	0.548	0.133645	0.838473
12.536	0.779694	0.509125	0.018709	0.757121	0.538555	0.044574	0.765435	0.586246	0.017138	0.744662	0.583029	0.050009	0.756013	0.568591	0.085176	0.789822	0.514181	0.197703	0.817139	0.434919	0.247726	0.816229	0.34099	0.273464	0.713276	0.570524	0.155722	0.685021	0.500751	0.142129	0.657288	0.430975	0.129271	0.675712	0.400002	0.088753	0.692893	0.368651	0.047838	0.709287	0.338059	0.006589	0.714963	0.369087	-0.012004	0.832718	0.546802	0.109575	0.840395
12.568	0.786666	0.509219	-0.006603	0.764342	0.538117	0.020047	0.773221	0.586369	-0.006044	0.75235	0.582394	0.026672	0.763054	0.568865	0.062423	0.793462	0.516907	0.177139	0.818866	0.442349	0.23444	0.819452	0.350355	0.265266	0.723682	0.576954	0.129411	0.682149	0.5133	0.120682	0.640918	0.44955	0.112496	0.667018	0.42293	0.072625	0.692333	0.395949	0.032547	0.716741	0.369388	-0.008078	0.703506	0.394687	-0.031091	0.840149	0.534635	0.086663	0.84262
12.604	0.795204	0.507972	-0.023876	0.76994	0.535963	0.001053	0.787702	0.585648	-0.01671	0.760097	0.580364	0.010252	0.770454	0.565043	0.045118	0.802583	0.507708	0.155513	0.820581	0.441128	0.223385	0.819825	0.352253	0.25964	0.715964	0.525779	0.101778	0.715246	0.456812	0.067907	0.713809	0.38739	0.0332	0.727402	0.361914	-0.01507	0.741308	0.337546	-0.06288	0.755908	0.312995	-0.111439	0.769168	0.298444	-0.143299	0.83961	0.538554	0.063664	0.844493
12.64	0.797941	0.504746	-0.034283	0.77311	0.534043	-0.010445	0.788751	0.582654	-0.03282	0.762582	0.578899	-0.004209	0.771168	0.56258	0.030709	0.798358	0.502204	0.140884	0.812513	0.440385	0.213982	0.814613	0.352598	0.252331	0.71678	0.511687	0.077182	0.720755	0.443687	0.041579	0.725341	0.375234	0.006069	0.741298	0.350332	-0.040648	0.75674	0.326634	-0.087812	0.771632	0.303399	-0.135602	0.789107	0.297842	-0.167627	0.843014	0.528855	0.051276	0.847847
12.672	0.813259	0.508149	-0.041908	0.787296	0.536976	-0.018575	0.791481	0.583044	-0.049482	0.770473	0.580205	-0.016722	0.776361	0.564449	0.019176	0.795002	0.505416	0.132257	0.811495	0.441399	0.203427	0.814458	0.354298	0.244971	0.71626	0.522317	0.066567	0.724685	0.455211	0.030202	0.73489	0.387711	-0.005341	0.752664	0.363913	-0.051965	0.771024	0.340762	-0.098411	0.789587	0.317681	-0.145314	0.80079	0.312987	-0.180291	0.844023	0.534015	0.045564	0.850057
12.704	0.819526	0.506108	-0.056109	0.792389	0.533708	-0.032747	0.795799	0.58073	-0.062798	0.77435	0.576597	-0.03053	0.777726	0.562085	0.005964	0.789415	0.507911	0.121808	0.809606	0.444783	0.192781	0.814429	0.3588	0.236205	0.714067	0.51584	0.050505	0.730071	0.449991	0.014158	0.746747	0.383557	-0.022453	0.765539	0.360276	-0.070099	0.784716	0.337797	-0.117128	0.804853	0.315071	-0.164832	0.819153	0.304011	-0.197672	0.840571	0.542953	0.037828	0.847879
12.74	0.822218	0.508512	-0.070115	0.795762	0.535725	-0.045535	0.793883	0.581247	-0.077491	0.775655	0.577491	-0.043201	0.778597	0.563423	-0.006218	0.789481	0.509632	0.111027	0.806705	0.445816	0.182794	0.812788	0.360843	0.229678	0.71579	0.517089	0.038616	0.733266	0.451027	0.003479	0.752103	0.384631	-0.031457	0.77264	0.360732	-0.077499	0.793104	0.337717	-0.123476	0.813644	0.314651	-0.170301	0.823404	0.310237	-0.20595	0.842261	0.545664	0.029162	0.850404
12.772	0.826026	0.50606	-0.072346	0.80137	0.535483	-0.048449	0.797962	0.578446	-0.083764	0.781857	0.577657	-0.048227	0.782282	0.563164	-0.011338	0.785044	0.508202	0.105635	0.799084	0.447833	0.180777	0.809669	0.362613	0.22581	0.717355	0.515964	0.02762	0.733438	0.448982	-0.006291	0.750739	0.381667	-0.04009	0.773065	0.36038	-0.086533	0.796432	0.33977	-0.1322	0.820821	0.319028	-0.178085	0.835844	0.313363	-0.211638	0.845214	0.540217	0.027071	0.847779
12.808	0.821655	0.503529	-0.078674	0.801691	0.534032	-0.051925	0.793476	0.576362	-0.087376	0.783249	0.576765	-0.049705	0.78248	0.55885	-0.01447	0.782499	0.49366	0.096519	0.805323	0.436217	0.172157	0.818209	0.352458	0.220836	0.721395	0.501252	0.012828	0.7444	0.43502	-0.018498	0.768253	0.368613	-0.049349	0.792101	0.348921	-0.095113	0.814718	0.330036	-0.141584	0.837063	0.311304	-0.188678	0.844596	0.30431	-0.224213	0.84655	0.534316	0.02477	0.850727
12.84	0.820912	0.503336	-0.077984	0.801535	0.534409	-0.051469	0.792048	0.575599	-0.087662	0.782934	0.576917	-0.049719	0.781304	0.558257	-0.01472	0.778541	0.490112	0.095287	0.802327	0.433808	0.172015	0.818411	0.350872	0.222526	0.720621	0.500582	0.009986	0.744679	0.433857	-0.019238	0.769384	0.367035	-0.04803	0.794	0.348222	-0.093598	0.817784	0.329838	-0.13961	0.840958	0.311379	-0.186247	0.851989	0.303677	-0.220642	0.845651	0.531713	0.027264	0.84943
12.876	0.825469	0.501592	-0.084869	0.807173	0.531936	-0.056776	0.797174	0.574399	-0.091266	0.789109	0.574511	-0.053063	0.786651	0.555883	-0.018082	0.781181	0.487806	0.091901	0.807763	0.427349	0.164292	0.819936	0.346641	0.218766	0.720523	0.500991	0.008984	0.74491	0.434563	-0.020617	0.770275	0.368093	-0.049621	0.796302	0.351599	-0.095221	0.821738	0.335456	-0.141103	0.846681	0.319254	-0.187443	0.852979	0.3114	-0.222904	0.845639	0.533124	0.023594	0.850437
12.908	0.824212	0.504858	-0.088031	0.806915	0.534528	-0.058566	0.797683	0.578593	-0.091201	0.789941	0.57737	-0.052951	0.787574	0.558314	-0.018222	0.782814	0.488974	0.090614	0.801546	0.42741	0.164216	0.815357	0.347192	0.21865	0.72448	0.501428	0.005682	0.748289	0.433567	-0.020745	0.772067	0.365461	-0.046889	0.798256	0.349924	-0.092781	0.823642	0.33477	-0.139117	0.848988	0.319484	-0.185737	0.858413	0.307749	-0.219463	0.849535	0.53239	0.023339	0.850654
12.94	0.825628	0.505056	-0.093205	0.80857	0.534108	-0.063021	0.797722	0.578303	-0.094965	0.79098	0.576586	-0.056543	0.788582	0.558023	-0.021505	0.783193	0.48996	0.088648	0.80432	0.428833	0.162088	0.81646	0.348482	0.217194	0.723155	0.501302	0.0049	0.747841	0.434096	-0.022269	0.773452	0.366922	-0.048678	0.800333	0.350225	-0.093756	0.826111	0.333602	-0.139386	0.851369	0.316808	-0.185638	0.859703	0.310838	-0.221134	0.849243	0.529725	0.018833	0.852975
12.972	0.828722	0.499452	-0.09286	0.813675	0.532778	-0.066266	0.805438	0.573618	-0.103199	0.798848	0.576755	-0.064831	0.794738	0.558747	-0.029742	0.783779	0.492935	0.080985	0.803195	0.430578	0.15298	0.813551	0.35397	0.211418	0.726095	0.506122	-0.003836	0.751002	0.436412	-0.023634	0.777064	0.366765	-0.042917	0.803304	0.351807	-0.089026	0.829329	0.337669	-0.135245	0.855167	0.323643	-0.181871	0.866238	0.320445	-0.216914	0.851848	0.533693	0.014236	0.854378
13.036	0.832363	0.500896	-0.096445	0.817464	0.53286	-0.068135	0.807124	0.574789	-0.103129	0.801713	0.576347	-0.064489	0.797143	0.558661	-0.029201	0.784978	0.49343	0.082076	0.807276	0.434862	0.157033	0.815079	0.355729	0.213715	0.72612	0.502284	-0.002419	0.751231	0.432645	-0.022158	0.777471	0.363149	-0.041278	0.803609	0.349864	-0.087808	0.829455	0.337137	-0.134508	0.855317	0.324476	-0.18141	0.868182	0.323459	-0.215939	0.851357	0.533566	0.012988	0.8549
13.068	0.828778	0.502922	-0.098613	0.815161	0.533888	-0.068603	0.799248	0.575552	-0.102041	0.797649	0.576604	-0.063036	0.793819	0.558279	-0.028179	0.78418	0.491774	0.081681	0.80428	0.432703	0.156563	0.813844	0.353951	0.213034	0.727546	0.503353	-0.004455	0.751519	0.432483	-0.02079	0.776652	0.361826	-0.036426	0.802983	0.348806	-0.08323	0.827664	0.335174	-0.130435	0.852041	0.321063	-0.178247	0.861029	0.315957	-0.213814	0.852983	0.531853	0.014456	0.856277
13.104	0.833662	0.505015	-0.098833	0.820323	0.53564	-0.068339	0.807497	0.578791	-0.100813	0.804507	0.578707	-0.061877	0.799077	0.559791	-0.027289	0.784338	0.490464	0.081416	0.806262	0.435003	0.159096	0.815688	0.355054	0.214916	0.727261	0.499615	-0.004146	0.752167	0.42883	-0.019309	0.777952	0.358247	-0.034078	0.801403	0.345773	-0.082278	0.82381	0.332402	-0.130524	0.845919	0.318662	-0.179044	0.855128	0.317819	-0.21473	0.851544	0.532868	0.01452	0.855855
13.136	0.829576	0.503126	-0.1009	0.81876	0.533501	-0.069183	0.799987	0.575754	-0.100211	0.801912	0.576052	-0.061206	0.796873	0.557413	-0.026625	0.783544	0.489742	0.082386	0.806169	0.433921	0.159139	0.814921	0.353321	0.213355	0.72885	0.499107	-0.005357	0.753131	0.428446	-0.022662	0.778144	0.357669	-0.039584	0.79828	0.343906	-0.089383	0.81772	0.33085	-0.139194	0.83644	0.31754	-0.189742	0.841568	0.313054	-0.226212	0.852665	0.532094	0.016618	0.856173
13.168	0.829396	0.500609	-0.103452	0.821072	0.531514	-0.071494	0.805228	0.575074	-0.102119	0.80746	0.574994	-0.063128	0.801419	0.557072	-0.028207	0.78469	0.491227	0.082002	0.809038	0.436769	0.159116	0.815378	0.356893	0.214202	0.727764	0.499595	-0.004019	0.751771	0.428436	-0.019172	0.776496	0.357344	-0.033886	0.792827	0.345304	-0.084762	0.806561	0.333006	-0.136302	0.819083	0.320286	-0.188086	0.816941	0.320525	-0.224804	0.852473	0.531362	0.014404	0.856454
13.204	0.829092	0.495826	-0.100798	0.822432	0.528325	-0.070064	0.80301	0.569718	-0.1017	0.808291	0.571956	-0.063074	0.802758	0.554239	-0.027992	0.787459	0.489059	0.082767	0.815208	0.432227	0.156903	0.817289	0.353028	0.213273	0.727856	0.500655	-0.001084	0.750697	0.429239	-0.016974	0.774266	0.357783	-0.032633	0.784692	0.344509	-0.084968	0.794664	0.332226	-0.137447	0.804458	0.319859	-0.190071	0.812156	0.325921	-0.225611	0.853248	0.531262	0.014427	0.856669
13.236	0.828783	0.494655	-0.101638	0.823467	0.526468	-0.069926	0.80202	0.568262	-0.099597	0.809317	0.569777	-0.061266	0.803792	0.552853	-0.025747	0.788352	0.489989	0.086427	0.813774	0.431173	0.160556	0.817111	0.349934	0.215603	0.727908	0.504437	0.003325	0.748566	0.433144	-0.015784	0.769407	0.361883	-0.034516	0.776883	0.34991	-0.087408	0.785441	0.33843	-0.140261	0.795274	0.327371	-0.193007	0.811146	0.332853	-0.225774	0.85408	0.531339	0.017737	0.857618
13.272	0.821439	0.490459	-0.108245	0.823001	0.521568	-0.075435	0.80705	0.567208	-0.102754	0.816512	0.566171	-0.064885	0.80811	0.550592	-0.029329	0.783597	0.4919	0.083444	0.81158	0.4369	0.159152	0.818504	0.356444	0.213711	0.727761	0.51146	-0.001368	0.751791	0.440192	-0.015707	0.77746	0.369553	-0.029772	0.78041	0.363643	-0.084049	0.783683	0.358325	-0.138444	0.787694	0.353662	-0.192845	0.814192	0.369321	-0.213112	0.853139	0.537418	0.021138	0.855839
13.304	0.824498	0.500714	-0.106325	0.824607	0.532008	-0.073674	0.79275	0.571554	-0.096238	0.809399	0.573865	-0.061021	0.803181	0.556722	-0.025827	0.785663	0.493372	0.08528	0.81471	0.436312	0.158288	0.821234	0.354736	0.209635	0.724348	0.508207	0.003393	0.74788	0.436335	-0.008482	0.772758	0.364778	-0.020182	0.775692	0.369239	-0.074676	0.77851	0.374247	-0.129129	0.781696	0.37962	-0.183536	0.807923	0.405404	-0.181859	0.851163	0.533739	0.016277	0.853557
13.336	0.823028	0.501997	-0.108689	0.823385	0.532342	-0.075136	0.799012	0.575739	-0.099318	0.81197	0.575219	-0.062489	0.805554	0.559185	-0.026519	0.78685	0.498315	0.087114	0.809497	0.441379	0.162954	0.818774	0.358198	0.212485	0.726689	0.508689	0.003988	0.751369	0.436949	-0.00699	0.777619	0.365678	-0.017691	0.781213	0.373625	-0.071745	0.783981	0.381387	-0.125875	0.785773	0.388812	-0.18009	0.810531	0.41544	-0.175252	0.853577	0.533564	0.017447	0.855147
13.372	0.811507	0.49424	-0.099177	0.81589	0.526839	-0.068132	0.794922	0.570619	-0.095013	0.809018	0.571626	-0.058624	0.802917	0.554929	-0.023032	0.785671	0.492391	0.089351	0.812144	0.434697	0.163593	0.820276	0.351956	0.214758	0.725214	0.504933	0.006518	0.750593	0.433404	-0.003446	0.777359	0.362226	-0.01303	0.781563	0.372709	-0.066534	0.78412	0.383044	-0.120236	0.78626	0.393488	-0.173885	0.810193	0.420543	-0.16724	0.851477	0.532504	0.020404	0.854203
13.408	0.812526	0.493164	-0.10031	0.816222	0.525373	-0.068765	0.794348	0.56909	-0.094971	0.808416	0.569838	-0.058563	0.802833	0.554656	-0.022198	0.787118	0.496821	0.092981	0.813738	0.438384	0.166349	0.821633	0.354976	0.215794	0.724589	0.506734	0.011469	0.749244	0.435199	-0.000439	0.775974	0.364308	-0.011915	0.780876	0.374709	-0.065398	0.784826	0.385016	-0.11902	0.788034	0.395153	-0.172692	0.811441	0.422504	-0.165589	0.85137	0.53381	0.02124	0.853395
13.44	0.803398	0.492744	-0.096015	0.80889	0.525659	-0.065488	0.787504	0.569302	-0.092327	0.802611	0.570616	-0.056361	0.798037	0.556094	-0.019641	0.785309	0.500512	0.09683	0.807874	0.441935	0.171556	0.818475	0.357491	0.218824	0.723517	0.510991	0.014544	0.746737	0.439085	0.002212	0.772372	0.367912	-0.009457	0.778792	0.378007	-0.062844	0.784245	0.388062	-0.116379	0.789043	0.398102	-0.169944	0.811721	0.425884	-0.162098	0.851193	0.53344	0.024301	0.851971
13.472	0.800163	0.49844	-0.094153	0.80427	0.531146	-0.063187	0.780232	0.573995	-0.089095	0.795693	0.575588	-0.053292	0.793393	0.559686	-0.016948	0.787809	0.499803	0.097855	0.810446	0.439859	0.171571	0.819666	0.355033	0.219042	0.723708	0.511329	0.017437	0.747149	0.439517	0.005077	0.772771	0.368409	-0.00663	0.779534	0.380117	-0.059576	0.785099	0.391478	-0.11283	0.790012	0.402687	-0.166117	0.812281	0.430381	-0.157108	0.851725	0.53309	0.023626	0.851668
13.508	0.801479	0.497987	-0.087738	0.806244	0.531358	-0.0576	0.784873	0.574537	-0.085385	0.79943	0.576484	-0.049225	0.795812	0.55978	-0.013414	0.785995	0.497549	0.099596	0.809766	0.43849	0.173708	0.820202	0.353616	0.221001	0.723002	0.509306	0.018273	0.745492	0.437176	0.00563	0.770498	0.365748	-0.006159	0.780356	0.377037	-0.058876	0.788044	0.388729	-0.111752	0.794584	0.400429	-0.164809	0.811481	0.432446	-0.158461	0.851118	0.530061	0.025742	0.850583
13.54	0.798029	0.503453	-0.086486	0.802373	0.535996	-0.055383	0.780602	0.579653	-0.081875	0.795067	0.580708	-0.045633	0.79295	0.563284	-0.00993	0.78804	0.49843	0.102385	0.809346	0.440076	0.177707	0.820991	0.355534	0.224979	0.724032	0.506532	0.021584	0.74503	0.434377	0.00683	0.767308	0.362394	-0.00745	0.776855	0.375065	-0.059845	0.785941	0.387843	-0.112299	0.79469	0.400554	-0.164809	0.810886	0.432025	-0.154929	0.851736	0.530114	0.027548	0.853449
13.576	0.813345	0.502969	-0.083438	0.812405	0.536518	-0.053129	0.787598	0.576914	-0.08206	0.799815	0.580397	-0.045146	0.796651	0.563216	-0.009438	0.788129	0.499252	0.103015	0.81242	0.439404	0.17611	0.821759	0.355012	0.22374	0.721273	0.50919	0.024915	0.742635	0.43715	0.010002	0.766085	0.365605	-0.004305	0.778006	0.377454	-0.056477	0.789073	0.38943	-0.108747	0.799322	0.401409	-0.161187	0.81423	0.433315	-0.150752	0.849373	0.531319	0.026187	0.851071
13.608	0.805912	0.512739	-0.083798	0.804624	0.544892	-0.05203	0.772866	0.583544	-0.076663	0.788357	0.587037	-0.041023	0.789559	0.568906	-0.00592	0.794377	0.502828	0.104235	0.812458	0.442754	0.178009	0.819725	0.356851	0.220563	0.721156	0.512399	0.031376	0.725445	0.436861	0.019438	0.729506	0.361033	0.007502	0.746869	0.363859	-0.044285	0.763821	0.36787	-0.096165	0.781325	0.372808	-0.14766	0.795333	0.405412	-0.138025	0.850864	0.531784	0.021983	0.851029
13.64	0.814523	0.506563	-0.077282	0.810692	0.541348	-0.048661	0.782134	0.577883	-0.079366	0.79417	0.584291	-0.042792	0.793514	0.567039	-0.007059	0.791933	0.502866	0.105234	0.806413	0.441613	0.179352	0.816861	0.355591	0.222188	0.718724	0.514174	0.033141	0.721207	0.438148	0.024341	0.723468	0.361813	0.015554	0.740904	0.361028	-0.036342	0.758633	0.361483	-0.088133	0.77646	0.36253	-0.139854	0.791879	0.39563	-0.134985	0.848439	0.530441	0.022793	0.851737
13.676	0.815863	0.507031	-0.071096	0.812797	0.543369	-0.04439	0.785637	0.579347	-0.0774	0.797457	0.587324	-0.041076	0.797292	0.569678	-0.005736	0.795925	0.505252	0.105532	0.815427	0.441759	0.176734	0.822	0.355729	0.221076	0.719538	0.531778	0.040609	0.717291	0.455262	0.039774	0.715159	0.378603	0.039368	0.73618	0.343553	0.003019	0.758259	0.309	-0.033042	0.7815	0.275063	-0.068641	0.794613	0.304255	-0.086714	0.847789	0.527587	0.017928	0.846537
13.708	0.81963	0.505737	-0.06871	0.817302	0.542128	-0.04201	0.788805	0.577876	-0.074213	0.801836	0.586011	-0.038351	0.801042	0.5686	-0.00298	0.79744	0.50518	0.108491	0.817995	0.440884	0.178437	0.823949	0.355659	0.223951	0.720428	0.530092	0.043356	0.713772	0.453829	0.042555	0.707905	0.37741	0.042308	0.731013	0.3426	0.006496	0.755214	0.308029	-0.028742	0.779047	0.273435	-0.064267	0.794682	0.298749	-0.085878	0.850094	0.527833	0.021201	0.848649
13.74	0.806175	0.511637	-0.07352	0.803977	0.545128	-0.043228	0.782667	0.586464	-0.073896	0.79205	0.589457	-0.036119	0.794408	0.570665	-0.001316	0.799489	0.501037	0.107009	0.816966	0.439614	0.180023	0.8226	0.354434	0.224923	0.720375	0.524097	0.045225	0.710332	0.448613	0.053496	0.699318	0.372903	0.0614	0.718971	0.340024	0.022023	0.740145	0.307275	-0.016892	0.766478	0.274923	-0.05213	0.786956	0.284254	-0.081097	0.846888	0.517324	0.016092	0.845185
13.776	0.814584	0.508602	-0.066911	0.810491	0.542271	-0.037015	0.786235	0.581742	-0.067995	0.795724	0.585825	-0.030348	0.797775	0.568173	0.00505	0.800676	0.502133	0.115713	0.815179	0.438558	0.187758	0.82225	0.351384	0.229189	0.71921	0.52752	0.057487	0.707222	0.452434	0.066631	0.694804	0.377173	0.075813	0.71748	0.348517	0.035198	0.74031	0.32001	-0.005537	0.764873	0.291218	-0.044162	0.787506	0.305702	-0.069023	0.845061	0.521098	0.023589	0.846231
13.808	0.813267	0.504666	-0.060958	0.807378	0.539391	-0.032634	0.786779	0.578397	-0.066955	0.793012	0.583537	-0.028755	0.796621	0.565485	0.006167	0.804074	0.498147	0.115144	0.817433	0.435461	0.187668	0.823886	0.349211	0.229834	0.721795	0.523153	0.058135	0.706423	0.448867	0.06903	0.690338	0.374361	0.079785	0.710678	0.344094	0.038807	0.732146	0.31376	-0.001935	0.756913	0.283599	-0.039198	0.77817	0.30145	-0.063106	0.846746	0.51589	0.021819	0.846212
13.84	0.812537	0.515752	-0.066508	0.802751	0.545137	-0.033554	0.783979	0.588758	-0.062817	0.786494	0.587616	-0.023864	0.791339	0.569383	0.010862	0.803127	0.501991	0.119509	0.817092	0.438722	0.19129	0.822788	0.352193	0.232597	0.718935	0.5266	0.064793	0.701781	0.452616	0.074893	0.684228	0.378455	0.084881	0.704615	0.346619	0.044986	0.726771	0.314853	0.005612	0.752088	0.283922	-0.031096	0.776442	0.30422	-0.049777	0.843443	0.518583	0.025158	0.845525
13.872	0.815671	0.520534	-0.0621	0.801599	0.547017	-0.028242	0.784702	0.592291	-0.055855	0.783129	0.58813	-0.01706	0.789851	0.568504	0.016706	0.807566	0.496082	0.12182	0.820425	0.431488	0.192992	0.822611	0.344282	0.234064	0.721161	0.523868	0.073717	0.70894	0.448538	0.080476	0.696452	0.372851	0.086851	0.720218	0.348097	0.043658	0.745297	0.32424	0.000794	0.771437	0.300467	-0.041946	0.781084	0.292069	-0.076679	0.843483	0.517695	0.026771	0.845108
13.936	0.818224	0.519994	-0.062755	0.803637	0.546962	-0.029501	0.78577	0.591228	-0.05809	0.784346	0.587948	-0.019203	0.790199	0.568944	0.015116	0.805128	0.498687	0.122316	0.819572	0.433969	0.193043	0.82206	0.346366	0.232989	0.720599	0.529955	0.072829	0.707701	0.454719	0.079219	0.694522	0.379196	0.085315	0.722995	0.35478	0.045106	0.752753	0.331369	0.005322	0.782618	0.308179	-0.034889	0.785127	0.302791	-0.071313	0.842597	0.515298	0.027011	0.842518
13.968	0.814745	0.52235	-0.058819	0.796141	0.547255	-0.025971	0.787944	0.595661	-0.052098	0.778574	0.5887	-0.014848	0.785133	0.569461	0.019161	0.802251	0.497832	0.124814	0.816469	0.433995	0.196047	0.817107	0.346372	0.234963	0.717308	0.523101	0.073009	0.706077	0.447543	0.078919	0.694604	0.371485	0.0846	0.723083	0.343769	0.0463	0.753171	0.318001	0.008054	0.783796	0.292745	-0.030558	0.785471	0.296523	-0.067247	0.84094	0.515344	0.030102	0.84112
14.004	0.812103	0.529279	-0.06516	0.792427	0.549899	-0.030029	0.787565	0.60193	-0.049128	0.775752	0.590047	-0.013893	0.783315	0.569882	0.019286	0.804221	0.497085	0.123105	0.82398	0.430757	0.191283	0.823053	0.343705	0.233183	0.718508	0.527985	0.074393	0.7053	0.453114	0.083526	0.692162	0.378124	0.092687	0.722627	0.353648	0.054202	0.753755	0.3296	0.015906	0.785356	0.305469	-0.02181	0.788212	0.308949	-0.058297	0.840398	0.515844	0.027489	0.841439
14.036	0.807306	0.527669	-0.056541	0.787475	0.552843	-0.02464	0.786835	0.602851	-0.048808	0.772682	0.595241	-0.013246	0.781321	0.573266	0.018661	0.804868	0.493303	0.117342	0.824007	0.425832	0.185065	0.821993	0.339582	0.230275	0.719319	0.527526	0.072135	0.706609	0.452905	0.083964	0.693538	0.378026	0.095618	0.722639	0.352925	0.056373	0.753639	0.328242	0.018371	0.785728	0.303658	-0.018576	0.789859	0.315628	-0.053078	0.838533	0.511658	0.020988	0.838629
14.072	0.810061	0.531712	-0.05115	0.789979	0.556424	-0.019038	0.787803	0.606587	-0.043348	0.77431	0.598742	-0.007593	0.781528	0.577934	0.025177	0.801454	0.503716	0.127885	0.818387	0.436198	0.195596	0.819339	0.347701	0.234263	0.716656	0.538022	0.079405	0.706882	0.463113	0.091804	0.697334	0.388139	0.10438	0.731937	0.3717	0.065242	0.76606	0.355506	0.025575	0.799829	0.339317	-0.014489	0.799777	0.350796	-0.04942	0.83857	0.523742	0.032839	0.839047
14.104	0.810335	0.534534	-0.05256	0.789365	0.556993	-0.019369	0.786363	0.608195	-0.040827	0.772665	0.598064	-0.005724	0.779819	0.576955	0.027085	0.799734	0.500923	0.129516	0.814086	0.43449	0.198897	0.817164	0.345409	0.236345	0.714084	0.530582	0.080763	0.702394	0.456246	0.095108	0.690276	0.38175	0.109244	0.725552	0.367326	0.069931	0.762526	0.353961	0.031552	0.800138	0.341455	-0.006582	0.799532	0.358468	-0.039315	0.836282	0.519829	0.034371	0.837771
14.136	0.811667	0.534489	-0.046391	0.788258	0.557284	-0.01513	0.789098	0.60892	-0.036132	0.771579	0.598879	-0.002781	0.778947	0.577852	0.029753	0.798375	0.501987	0.130851	0.809814	0.435901	0.200623	0.815798	0.347218	0.236971	0.714575	0.536452	0.081602	0.704065	0.462414	0.098206	0.693586	0.388129	0.115014	0.727828	0.374905	0.074274	0.762458	0.36234	0.033444	0.798	0.349695	-0.005985	0.796085	0.366908	-0.038302	0.836071	0.521225	0.035812	0.837398
14.172	0.802998	0.540242	-0.051016	0.791372	0.563271	-0.013816	0.791485	0.615378	-0.032616	0.782966	0.605042	0.004058	0.787427	0.583319	0.037111	0.798108	0.504902	0.139554	0.808186	0.432728	0.204708	0.820569	0.341511	0.237066	0.715612	0.546539	0.092652	0.710706	0.470667	0.101286	0.706557	0.394831	0.110435	0.740695	0.384966	0.068602	0.774811	0.374549	0.026938	0.809413	0.363138	-0.01399	0.801702	0.390945	-0.036539	0.836052	0.528871	0.046291	0.837348
14.204	0.806909	0.541154	-0.041958	0.789684	0.565391	-0.0079	0.784449	0.615399	-0.031637	0.774593	0.607118	0.00521	0.781502	0.58404	0.036629	0.798948	0.500995	0.133104	0.820255	0.430859	0.196665	0.818235	0.341688	0.233433	0.718589	0.542636	0.083373	0.712418	0.468886	0.102859	0.707058	0.395042	0.122992	0.738582	0.383638	0.079579	0.771138	0.372625	0.036968	0.805071	0.361695	-0.004502	0.803767	0.390803	-0.027041	0.837703	0.516172	0.038283	0.835862
14.24	0.80269	0.543699	-0.044668	0.785733	0.565848	-0.009063	0.778108	0.616508	-0.030382	0.769721	0.606302	0.006345	0.777687	0.583644	0.037911	0.798692	0.501631	0.134952	0.817163	0.43192	0.199764	0.816421	0.342235	0.235063	0.716878	0.541469	0.087137	0.71177	0.467552	0.106485	0.707333	0.393407	0.126342	0.738049	0.38453	0.081703	0.76961	0.37635	0.03747	0.802318	0.367941	-0.00546	0.80417	0.397065	-0.02769	0.835275	0.51683	0.039433	0.83404
14.272	0.806046	0.546428	-0.041009	0.788835	0.569747	-0.006283	0.780402	0.619483	-0.029463	0.77227	0.61069	0.007699	0.779213	0.587361	0.039167	0.798031	0.504033	0.136647	0.810776	0.43494	0.204088	0.813382	0.344551	0.238898	0.716973	0.543977	0.087778	0.710514	0.46998	0.106431	0.704464	0.395801	0.125562	0.736361	0.387094	0.081886	0.769052	0.379143	0.038703	0.802358	0.371535	-0.004194	0.804852	0.400426	-0.026817	0.836892	0.521359	0.042403	0.836168
14.308	0.799969	0.542633	-0.038099	0.782099	0.564819	-0.002984	0.774865	0.615542	-0.024694	0.765584	0.605433	0.011835	0.774334	0.582689	0.042931	0.798353	0.500757	0.138347	0.813444	0.43174	0.204738	0.813281	0.341918	0.239374	0.717058	0.538426	0.087508	0.709782	0.465397	0.109479	0.702564	0.391924	0.13234	0.7338	0.385929	0.087676	0.765922	0.380996	0.043676	0.798661	0.376628	0.000069	0.803878	0.406539	-0.020783	0.837922	0.518216	0.04411	0.835428
14.34	0.804316	0.541625	-0.033354	0.786381	0.564415	0.00133	0.780632	0.614963	-0.020737	0.770545	0.605245	0.015693	0.77857	0.582159	0.046993	0.800415	0.498032	0.142477	0.812192	0.428978	0.209313	0.814168	0.338636	0.242949	0.717728	0.532155	0.093181	0.707768	0.458866	0.11341	0.697914	0.385148	0.133981	0.730666	0.383349	0.090146	0.76408	0.382738	0.046742	0.797769	0.382626	0.003263	0.804984	0.411724	-0.018256	0.839174	0.518269	0.048841	0.840153
14.372	0.809672	0.544656	-0.031365	0.790688	0.566592	0.003314	0.780595	0.616049	-0.019403	0.772022	0.606219	0.017391	0.778851	0.58327	0.049222	0.797016	0.499287	0.146382	0.812559	0.428841	0.211525	0.813864	0.337644	0.243392	0.714339	0.532185	0.095956	0.707752	0.458152	0.114649	0.701259	0.383704	0.13378	0.733888	0.382411	0.089885	0.76693	0.382686	0.0462	0.799538	0.38357	0.00196	0.806545	0.41437	-0.017208	0.837769	0.52137	0.054035	0.838707
14.436	0.802554	0.544247	-0.029749	0.78499	0.56735	0.004952	0.778263	0.617628	-0.017508	0.768947	0.608356	0.019257	0.77584	0.586077	0.051493	0.795755	0.505359	0.150794	0.815649	0.434446	0.21414	0.819242	0.343069	0.245046	0.709805	0.528425	0.099428	0.707937	0.45351	0.115326	0.705978	0.378423	0.131152	0.737782	0.389056	0.087524	0.769866	0.400291	0.0445	0.8026	0.412185	0.001635	0.817633	0.444709	-0.007222	0.835129	0.534507	0.059835	0.845171
14.472	0.808174	0.554339	-0.033253	0.784791	0.566895	0.003403	0.771622	0.619009	-0.009204	0.761468	0.60096	0.023901	0.768674	0.57817	0.056003	0.790865	0.495053	0.154314	0.814098	0.423666	0.215722	0.816053	0.332522	0.247446	0.70545	0.515563	0.102384	0.702734	0.439459	0.110644	0.699935	0.362859	0.118496	0.736097	0.377657	0.079921	0.772892	0.394147	0.042507	0.810936	0.412905	0.006939	0.83422	0.440746	-0.001025	0.832159	0.529087	0.066439	0.843062
14.504	0.803957	0.554359	-0.032724	0.791811	0.572401	0.006966	0.776747	0.623434	-0.008267	0.775758	0.610033	0.028393	0.78248	0.586304	0.059754	0.801399	0.501501	0.156574	0.810898	0.427583	0.218894	0.816427	0.335157	0.246518	0.714656	0.54178	0.120159	0.708148	0.465512	0.118842	0.701135	0.389048	0.116964	0.735513	0.401246	0.076094	0.771032	0.414074	0.036432	0.808063	0.427506	-0.001791	0.838671	0.447616	0.002944	0.833074	0.534649	0.064191	0.8429
14.568	0.802202	0.557338	-0.033987	0.787908	0.574632	0.00532	0.772354	0.62543	-0.010014	0.77004	0.611557	0.026411	0.77579	0.588675	0.058624	0.792669	0.505849	0.157704	0.812907	0.432779	0.218013	0.814445	0.340552	0.24531	0.708473	0.533172	0.105339	0.704661	0.457055	0.112534	0.70095	0.380678	0.120321	0.73543	0.395862	0.080062	0.770517	0.412028	0.040617	0.80705	0.429546	0.003669	0.8348	0.453481	0.009213	0.834405	0.5396	0.069586	0.84357
14.636	0.802682	0.558769	-0.034315	0.789404	0.572632	0.006682	0.77038	0.62324	-0.004441	0.770638	0.606923	0.031035	0.775861	0.58378	0.063265	0.793013	0.500101	0.162121	0.814072	0.426113	0.221283	0.816084	0.333348	0.247556	0.709247	0.516836	0.105061	0.708888	0.441176	0.116871	0.707892	0.365205	0.128651	0.743646	0.380663	0.089728	0.77974	0.397238	0.051458	0.816884	0.415247	0.015148	0.843835	0.437952	0.026209	0.834162	0.545708	0.079626	0.847114
14.668	0.806763	0.556156	-0.028977	0.792108	0.572128	0.010751	0.774168	0.622392	-0.003676	0.772868	0.607837	0.032529	0.776871	0.584577	0.064689	0.790001	0.50107	0.163505	0.813811	0.427739	0.222074	0.815636	0.33543	0.249176	0.708985	0.516847	0.101802	0.705454	0.441605	0.115697	0.701184	0.365921	0.129408	0.738643	0.380487	0.09188	0.776424	0.396135	0.054844	0.814869	0.414275	0.019604	0.841782	0.438347	0.027741	0.834137	0.546467	0.082732	0.847251
14.736	0.801208	0.550938	-0.022489	0.788687	0.573065	0.014931	0.776052	0.622996	-0.005693	0.77351	0.613173	0.032012	0.777134	0.589552	0.063737	0.788815	0.505426	0.161039	0.810735	0.43236	0.22063	0.815113	0.339956	0.246749	0.709727	0.523801	0.097153	0.705436	0.450015	0.117308	0.701038	0.375884	0.138158	0.736431	0.385551	0.096834	0.772998	0.396379	0.056828	0.811304	0.410174	0.01993	0.833561	0.438899	0.028064	0.836834	0.548732	0.080756	0.84778
14.768	0.800291	0.544695	-0.025248	0.787339	0.567913	0.011353	0.776139	0.61771	-0.010613	0.772522	0.608837	0.027236	0.778403	0.585312	0.058666	0.797132	0.501867	0.155353	0.815273	0.430812	0.217745	0.816122	0.339516	0.245539	0.714573	0.517772	0.09612	0.709235	0.444711	0.118469	0.703612	0.371293	0.140804	0.736399	0.381142	0.097722	0.771082	0.390476	0.05576	0.807595	0.402112	0.015966	0.835677	0.423904	0.026853	0.839901	0.539555	0.069313	0.849712
14.804	0.798201	0.546963	-0.02919	0.7875	0.568475	0.009147	0.78252	0.620821	-0.008771	0.77728	0.609355	0.028169	0.781556	0.586465	0.060202	0.794005	0.504729	0.158625	0.815731	0.432068	0.218538	0.817017	0.340368	0.246683	0.711171	0.526919	0.10112	0.708804	0.452818	0.120393	0.706681	0.378454	0.140065	0.741265	0.385102	0.097976	0.777137	0.393301	0.057129	0.814987	0.403835	0.018563	0.842566	0.426537	0.028307	0.838219	0.543383	0.073362	0.848486
14.836	0.799039	0.55306	-0.033049	0.788165	0.571647	0.006755	0.783693	0.625151	-0.007061	0.778056	0.610899	0.028833	0.784198	0.587579	0.060362	0.801771	0.503915	0.156871	0.811123	0.432255	0.220514	0.813724	0.340642	0.246437	0.716726	0.527227	0.104056	0.710942	0.45257	0.120499	0.705165	0.377544	0.136784	0.74106	0.384491	0.095834	0.778497	0.392644	0.056471	0.817447	0.402574	0.019004	0.846943	0.424694	0.022777	0.841051	0.537764	0.067606	0.849855
14.872	0.805541	0.560575	-0.035315	0.793111	0.575869	0.005434	0.784136	0.629294	-0.005209	0.779775	0.612559	0.029797	0.785599	0.589606	0.062009	0.802168	0.506577	0.161226	0.81169	0.433754	0.223506	0.816935	0.341644	0.247707	0.71673	0.5361	0.115127	0.712547	0.460509	0.127173	0.70732	0.384395	0.138354	0.742833	0.390394	0.097157	0.780116	0.397814	0.057847	0.819118	0.406771	0.02066	0.851793	0.42407	0.020639	0.839637	0.53848	0.07088	0.848268
14.904	0.794047	0.553664	-0.030776	0.785769	0.573613	0.008987	0.783293	0.62694	-0.006003	0.778547	0.613773	0.030433	0.783123	0.590417	0.062172	0.795781	0.507227	0.159991	0.809266	0.433111	0.220335	0.815076	0.340045	0.242487	0.714728	0.535832	0.103863	0.709047	0.460971	0.119236	0.703225	0.385665	0.13456	0.741013	0.389492	0.095002	0.781513	0.39562	0.05829	0.823815	0.404962	0.025776	0.856182	0.423078	0.026104	0.841519	0.540397	0.072682	0.848792
14.94	0.795832	0.54944	-0.027767	0.785611	0.570344	0.011035	0.780154	0.62304	-0.006127	0.775521	0.611049	0.030722	0.781771	0.587862	0.062012	0.799726	0.506092	0.158533	0.810965	0.432928	0.220503	0.816108	0.339847	0.242418	0.717414	0.535092	0.103291	0.711022	0.460729	0.120621	0.70447	0.386023	0.138175	0.741239	0.388377	0.097754	0.78069	0.392238	0.060162	0.821858	0.39865	0.025197	0.853125	0.418419	0.026455	0.842813	0.537519	0.069076	0.849192
14.972	0.789908	0.558256	-0.042305	0.783957	0.570626	0.000838	0.786019	0.625749	-0.003221	0.780637	0.60609	0.030069	0.785939	0.583565	0.062501	0.80162	0.502575	0.162627	0.814539	0.425345	0.220325	0.830185	0.331847	0.240162	0.717779	0.537935	0.115122	0.726502	0.463394	0.13044	0.735362	0.388718	0.145633	0.764073	0.392347	0.099006	0.79439	0.3962	0.053558	0.825943	0.400462	0.008933	0.857555	0.417475	0.01742	0.843441	0.542524	0.076619	0.851453
15.004	0.780883	0.5573	-0.035508	0.780222	0.571249	0.007556	0.777308	0.626202	0.001073	0.778319	0.607846	0.035499	0.784965	0.584871	0.067153	0.804379	0.503066	0.164906	0.813799	0.42514	0.22202	0.829366	0.33184	0.24125	0.721667	0.542508	0.117467	0.72762	0.467384	0.130943	0.733946	0.392215	0.144588	0.763362	0.395667	0.098397	0.795401	0.399813	0.054181	0.828182	0.404203	0.010419	0.860382	0.419779	0.019342	0.846132	0.542612	0.078657	0.853048
15.04	0.792152	0.542941	-0.029584	0.787451	0.564441	0.009962	0.773274	0.615508	-0.007018	0.777163	0.60477	0.03031	0.783179	0.583183	0.062852	0.80074	0.506407	0.164087	0.814547	0.42869	0.220574	0.825011	0.334	0.235696	0.721618	0.543712	0.10831	0.718352	0.468461	0.121797	0.715309	0.393059	0.135859	0.749761	0.397942	0.09328	0.787411	0.403559	0.053418	0.826216	0.410247	0.015009	0.860061	0.421601	0.024334	0.848606	0.543837	0.079384	0.850712
15.072	0.779381	0.552604	-0.03443	0.786823	0.570962	0.006271	0.76896	0.622824	-0.001774	0.783596	0.609282	0.031764	0.788642	0.586931	0.064162	0.802848	0.507159	0.164533	0.813408	0.42848	0.220758	0.828467	0.334623	0.238744	0.724721	0.550779	0.112493	0.724573	0.474785	0.121599	0.724678	0.398769	0.130977	0.759453	0.404178	0.088901	0.79584	0.409826	0.048435	0.832748	0.415617	0.008448	0.863389	0.422533	0.027708	0.850155	0.542989	0.079503	0.851323
15.108	0.777822	0.559495	-0.033948	0.78823	0.576159	0.006832	0.767878	0.627592	0.003055	0.785946	0.613055	0.034415	0.790713	0.589975	0.066303	0.803865	0.508078	0.164846	0.819386	0.430157	0.220586	0.831904	0.33614	0.238338	0.725474	0.551887	0.112968	0.72457	0.475684	0.120027	0.724293	0.399527	0.127622	0.760557	0.405706	0.086891	0.796886	0.411833	0.046368	0.8334	0.417958	0.005917	0.863116	0.42281	0.026983	0.851493	0.541531	0.079373	0.850358
15.14	0.757535	0.552873	-0.021871	0.78477	0.572857	0.008216	0.766374	0.62518	0.006512	0.795626	0.612633	0.028976	0.799588	0.589204	0.060622	0.809684	0.506473	0.158666	0.819993	0.42837	0.215941	0.827644	0.333377	0.233758	0.731285	0.55267	0.108936	0.72653	0.47653	0.115127	0.722223	0.400352	0.121738	0.758722	0.405441	0.080967	0.796544	0.410793	0.041727	0.835519	0.416654	0.003746	0.861563	0.408964	0.028636	0.854228	0.536453	0.069771	0.853183
15.172	0.76398	0.555422	-0.032904	0.789694	0.570339	0.001224	0.781933	0.624971	-0.002182	0.804619	0.607398	0.024278	0.806541	0.586026	0.057944	0.809697	0.508619	0.162729	0.816626	0.42957	0.219343	0.830927	0.335313	0.238061	0.732961	0.558648	0.115106	0.727026	0.482537	0.120765	0.72177	0.406512	0.126521	0.757784	0.410404	0.08495	0.795397	0.414057	0.045017	0.834202	0.41778	0.006716	0.86033	0.409888	0.031607	0.854259	0.536608	0.073863	0.852193
15.236	0.76375	0.534913	-0.015268	0.793831	0.558447	0.008947	0.772781	0.609763	0.005562	0.805468	0.600362	0.024498	0.807461	0.580342	0.058416	0.810797	0.508933	0.164925	0.813419	0.428537	0.219539	0.828284	0.334582	0.237004	0.734397	0.563135	0.119163	0.727145	0.486977	0.121926	0.721594	0.41098	0.125677	0.757556	0.41506	0.083974	0.795012	0.41875	0.044012	0.833428	0.422201	0.004931	0.860853	0.414109	0.028219	0.854784	0.540191	0.075793	0.853069
15.272	0.747992	0.545173	-0.024255	0.780867	0.562186	0.001752	0.762034	0.613318	0.011046	0.795635	0.599121	0.024831	0.79956	0.579345	0.059075	0.809299	0.507345	0.1665	0.812743	0.426686	0.220616	0.829445	0.333189	0.238824	0.732035	0.559702	0.122094	0.725915	0.48341	0.12426	0.720763	0.407208	0.126541	0.756546	0.412963	0.08481	0.79368	0.418606	0.044499	0.83195	0.424239	0.005772	0.86277	0.420393	0.025773	0.853055	0.539513	0.078307	0.852797
15.304	0.748145	0.547252	-0.01369	0.782035	0.565814	0.009835	0.767437	0.619244	0.009798	0.799583	0.605015	0.026659	0.802307	0.58458	0.0606	0.808318	0.510666	0.166722	0.815991	0.431635	0.222949	0.829354	0.337432	0.24073	0.73011	0.560528	0.120966	0.720553	0.484575	0.119691	0.711454	0.408563	0.118892	0.750575	0.413322	0.080602	0.790788	0.418089	0.043606	0.831436	0.42293	0.006848	0.863162	0.419709	0.025137	0.85167	0.540901	0.077922	0.851279
15.368	0.752255	0.554468	-0.021924	0.784944	0.56859	0.005991	0.777499	0.623402	0.004764	0.805065	0.605191	0.025502	0.806206	0.584921	0.059761	0.80697	0.511293	0.166726	0.816628	0.431416	0.221386	0.830342	0.337077	0.237612	0.729927	0.56229	0.120867	0.721494	0.486198	0.121789	0.713556	0.410148	0.122595	0.752016	0.414893	0.083408	0.791604	0.419397	0.045764	0.832061	0.423829	0.008861	0.864639	0.421892	0.026061	0.851197	0.540809	0.078201	0.851568
15.436	0.751795	0.557915	-0.025364	0.784703	0.569852	0.003309	0.781378	0.625033	0.001519	0.806971	0.605029	0.023131	0.80684	0.585321	0.057778	0.803612	0.513332	0.165965	0.811735	0.43413	0.221853	0.828725	0.340755	0.239959	0.727406	0.56302	0.117559	0.720207	0.486868	0.120883	0.713633	0.410662	0.124307	0.751817	0.415405	0.084772	0.79142	0.41996	0.047072	0.831976	0.424591	0.010263	0.864913	0.421751	0.026657	0.85029	0.542177	0.0785	0.852268
15.504	0.755791	0.556223	-0.016118	0.788336	0.573225	0.01027	0.774726	0.626975	0.010936	0.805343	0.61151	0.029361	0.805495	0.589743	0.062298	0.803423	0.51279	0.165062	0.811846	0.434214	0.221613	0.828725	0.340879	0.239948	0.72736	0.563041	0.115081	0.719122	0.487099	0.120095	0.711402	0.411137	0.125661	0.74827	0.415143	0.085066	0.787369	0.419357	0.046675	0.82759	0.424295	0.009599	0.86119	0.425726	0.024987	0.849885	0.542507	0.076716	0.850701
15.536	0.754015	0.547799	-0.020284	0.785218	0.566906	0.006297	0.769315	0.620029	0.00526	0.800151	0.606411	0.024769	0.802094	0.585351	0.058187	0.805709	0.510219	0.162658	0.81325	0.431774	0.219295	0.829743	0.338554	0.238305	0.728987	0.559637	0.113285	0.720323	0.483732	0.117984	0.712364	0.407907	0.123074	0.749734	0.412824	0.082955	0.788218	0.417685	0.044072	0.827848	0.423001	0.006711	0.86034	0.427145	0.023739	0.852321	0.539621	0.074569	0.852638
15.604	0.759311	0.556541	-0.027571	0.788706	0.572802	0.002734	0.772479	0.625566	0.006452	0.80221	0.609996	0.026291	0.803934	0.588652	0.059763	0.80672	0.511959	0.164007	0.815355	0.433332	0.220474	0.830984	0.33981	0.238807	0.729524	0.561487	0.11627	0.720878	0.485469	0.118847	0.712809	0.409384	0.121752	0.751003	0.414458	0.082553	0.789941	0.419404	0.044299	0.829316	0.424347	0.006346	0.861349	0.425809	0.024471	0.852087	0.541218	0.075901	0.852558
15.636	0.75998	0.539399	-0.005463	0.788252	0.56807	0.015131	0.760393	0.615989	0.010812	0.795311	0.612098	0.027634	0.798382	0.590366	0.060461	0.805515	0.513267	0.163042	0.811409	0.434871	0.220362	0.826811	0.341404	0.239593	0.729733	0.563715	0.112689	0.723124	0.487935	0.12109	0.717245	0.412389	0.129951	0.753166	0.41386	0.088163	0.79082	0.415169	0.048298	0.82999	0.416632	0.010089	0.863517	0.421542	0.024873	0.851419	0.541174	0.074154	0.85153
15.672	0.759215	0.546847	-0.01681	0.785773	0.571139	0.01058	0.763097	0.621629	0.005879	0.794089	0.613196	0.027924	0.797291	0.590264	0.059992	0.804839	0.509155	0.159665	0.814659	0.432716	0.218659	0.827556	0.339144	0.238541	0.728974	0.556248	0.106503	0.722595	0.480916	0.11829	0.71709	0.405737	0.130687	0.752682	0.406839	0.088621	0.789401	0.407985	0.047731	0.827209	0.409543	0.008011	0.861051	0.417214	0.020586	0.852578	0.534288	0.071343	0.851598
15.704	0.757147	0.55599	-0.018279	0.786114	0.576981	0.009425	0.764013	0.627719	0.012016	0.796483	0.616684	0.030554	0.799448	0.593397	0.062565	0.806252	0.510687	0.161672	0.814334	0.433196	0.219349	0.828018	0.339637	0.237419	0.730168	0.558401	0.111012	0.7231	0.482918	0.121647	0.716638	0.407254	0.132571	0.75082	0.408335	0.089704	0.788315	0.409743	0.049744	0.826677	0.411281	0.010464	0.861025	0.417815	0.021907	0.853728	0.537685	0.07393	0.851416
15.74	0.758826	0.53866	-0.001148	0.785338	0.569301	0.018943	0.758524	0.616625	0.007175	0.791634	0.614482	0.027625	0.796815	0.591409	0.05937	0.810376	0.509738	0.158267	0.816633	0.432518	0.217019	0.82805	0.3385	0.23666	0.733111	0.559876	0.111478	0.722324	0.484347	0.118008	0.711658	0.408778	0.124872	0.748637	0.409886	0.084413	0.787	0.411261	0.045312	0.826783	0.413221	0.007881	0.859378	0.413862	0.025182	0.852966	0.535484	0.067407	0.85228
15.772	0.761265	0.537627	-0.007776	0.788181	0.566551	0.014211	0.76202	0.61487	0.005262	0.795056	0.610965	0.025504	0.798901	0.589119	0.058124	0.808045	0.511992	0.160245	0.813395	0.434229	0.218435	0.827214	0.340569	0.238291	0.732387	0.564643	0.111636	0.722198	0.489169	0.119043	0.712877	0.413713	0.127026	0.748512	0.414585	0.085051	0.786348	0.415457	0.045297	0.825056	0.41695	0.006459	0.858819	0.419569	0.021107	0.852351	0.536862	0.069774	0.852085
15.84	0.750848	0.557427	-0.010795	0.784114	0.576685	0.013046	0.768802	0.62991	0.012134	0.800833	0.616264	0.029671	0.805189	0.59121	0.060143	0.813738	0.50295	0.154108	0.817183	0.428259	0.216475	0.830542	0.335347	0.240509	0.736971	0.557072	0.111386	0.712701	0.486765	0.129686	0.688432	0.416379	0.148364	0.671563	0.376014	0.115394	0.656609	0.334692	0.082705	0.642041	0.293275	0.050067	0.637947	0.256817	0.047407	0.849271	0.518941	0.058304	0.851511
15.872	0.751713	0.544547	-0.000165	0.781966	0.571367	0.020123	0.76199	0.621971	0.007694	0.794198	0.615424	0.028561	0.800329	0.590587	0.058487	0.814157	0.504529	0.151834	0.819227	0.430603	0.2146	0.831802	0.337864	0.237375	0.741983	0.566746	0.110523	0.715057	0.496504	0.124644	0.688757	0.425997	0.13928	0.672934	0.383008	0.10967	0.657285	0.339924	0.08	0.641879	0.296932	0.0504	0.638855	0.260425	0.048945	0.847562	0.514805	0.053946	0.846226
15.908	0.740032	0.544671	0.017889	0.779073	0.567374	0.02174	0.761946	0.620244	0.015565	0.799002	0.609599	0.021067	0.805004	0.585271	0.0512	0.818307	0.501729	0.146114	0.821675	0.428902	0.210217	0.829972	0.336346	0.235537	0.746949	0.567423	0.106568	0.725416	0.499621	0.134143	0.704757	0.431845	0.162468	0.690009	0.391076	0.130173	0.675174	0.349417	0.098708	0.661774	0.307647	0.067906	0.668596	0.27678	0.086767	0.84801	0.511143	0.046968	0.847394
15.94	0.72094	0.57133	0.017824	0.764765	0.582742	0.015947	0.762577	0.637008	0.027087	0.795353	0.617231	0.019438	0.802336	0.592582	0.049282	0.818463	0.506658	0.142439	0.824301	0.432865	0.205387	0.833541	0.340172	0.23047	0.751861	0.575076	0.100014	0.719954	0.510856	0.126281	0.688977	0.446451	0.15329	0.68002	0.401403	0.124075	0.67171	0.355668	0.095472	0.664891	0.309654	0.067487	0.67642	0.280797	0.087236	0.850361	0.51108	0.043978	0.850758
15.972	0.733223	0.559144	0.031174	0.77532	0.574497	0.024107	0.766646	0.629372	0.019627	0.801512	0.612186	0.016318	0.808017	0.588172	0.046755	0.822069	0.505188	0.142865	0.820759	0.433838	0.208795	0.828788	0.342246	0.237413	0.763854	0.580018	0.099103	0.729187	0.51773	0.126409	0.695585	0.455104	0.154311	0.685503	0.406284	0.131144	0.675922	0.357206	0.108853	0.667793	0.307552	0.087304	0.670998	0.272593	0.098741	0.849376	0.4995	0.04317	0.846485
16.008	0.724458	0.565853	0.02719	0.768694	0.575648	0.02722	0.767849	0.63082	0.02098	0.800265	0.609327	0.023824	0.807085	0.584707	0.053897	0.823035	0.498189	0.146849	0.821197	0.426193	0.212672	0.828371	0.333852	0.241001	0.761194	0.567819	0.099214	0.735246	0.500835	0.124807	0.712089	0.433225	0.151253	0.696551	0.381173	0.144903	0.680394	0.329257	0.138618	0.663626	0.277589	0.13211	0.674641	0.244456	0.120712	0.854466	0.492603	0.048755	0.843538
16.04	0.729659	0.562826	0.025414	0.773274	0.575048	0.026087	0.769423	0.629965	0.018863	0.802914	0.610324	0.022634	0.809254	0.58558	0.052652	0.823079	0.498398	0.144804	0.822503	0.427447	0.211466	0.829118	0.335657	0.240918	0.759005	0.567198	0.099285	0.733822	0.501235	0.12815	0.710846	0.434899	0.158069	0.69599	0.383369	0.14871	0.681007	0.33156	0.139799	0.665561	0.280113	0.131047	0.676332	0.247171	0.119323	0.85161	0.49343	0.045605	0.843319
16.108	0.728731	0.556737	0.031381	0.771281	0.571997	0.0279	0.763467	0.626986	0.028453	0.798249	0.60959	0.025075	0.805599	0.584395	0.054306	0.822658	0.496146	0.144185	0.822594	0.423799	0.209376	0.828495	0.331392	0.237698	0.758256	0.566705	0.100454	0.73403	0.50002	0.127899	0.712756	0.43265	0.156168	0.697654	0.380615	0.148713	0.682052	0.328614	0.141845	0.66606	0.276794	0.13514	0.68153	0.245	0.125324	0.849116	0.492476	0.044457	0.841628
16.14	0.724374	0.568969	0.029764	0.768195	0.58027	0.027136	0.766019	0.635096	0.035286	0.798773	0.614927	0.028648	0.80582	0.587843	0.056281	0.821048	0.494283	0.141624	0.82848	0.423124	0.208091	0.834116	0.331422	0.240306	0.756163	0.56941	0.107639	0.729416	0.501304	0.128647	0.706267	0.432374	0.150685	0.692827	0.379993	0.144193	0.679339	0.3273	0.138512	0.665262	0.27495	0.132997	0.680562	0.242368	0.12626	0.842352	0.498785	0.040677	0.840076
16.172	0.721473	0.564616	0.028492	0.765436	0.575507	0.027246	0.762981	0.630947	0.02699	0.795936	0.610106	0.025642	0.804372	0.585032	0.054611	0.824914	0.49725	0.143563	0.825665	0.425471	0.20922	0.832596	0.333658	0.238316	0.759322	0.567071	0.101398	0.731473	0.500538	0.126492	0.705522	0.433537	0.152849	0.692063	0.381015	0.145342	0.678084	0.328648	0.137594	0.663346	0.276529	0.129554	0.6714	0.241161	0.123817	0.851388	0.495944	0.043226	0.844045
16.204	0.725056	0.569376	0.007591	0.768996	0.577102	0.015268	0.77207	0.631887	0.007436	0.802253	0.609051	0.016839	0.809275	0.584388	0.047116	0.824926	0.498093	0.141909	0.824855	0.426678	0.208316	0.833014	0.334976	0.238596	0.762956	0.569997	0.100661	0.732386	0.505263	0.127662	0.703221	0.439948	0.155328	0.690199	0.386869	0.146752	0.677558	0.33418	0.138436	0.665066	0.281246	0.130181	0.672177	0.245592	0.123896	0.85084	0.494246	0.042023	0.844077
16.236	0.71369	0.584025	0.028061	0.758791	0.586393	0.024522	0.768144	0.638855	0.039157	0.795776	0.613373	0.028478	0.804032	0.58719	0.056606	0.823029	0.496388	0.143735	0.826839	0.424146	0.20881	0.835489	0.332399	0.237831	0.757708	0.570344	0.108118	0.728864	0.503485	0.130351	0.702897	0.436025	0.153927	0.692426	0.383126	0.146197	0.682032	0.3299	0.139065	0.671196	0.276912	0.131854	0.67478	0.241951	0.121484	0.842733	0.49737	0.042201	0.839625
16.272	0.720085	0.585206	0.02078	0.765277	0.588072	0.019786	0.773394	0.638897	0.039642	0.801756	0.614591	0.028161	0.808683	0.588762	0.057125	0.82322	0.498862	0.146716	0.827858	0.425243	0.210069	0.833916	0.332638	0.237179	0.756774	0.570723	0.110271	0.725976	0.504122	0.131227	0.697783	0.436823	0.153616	0.687784	0.383779	0.144797	0.678783	0.330381	0.13696	0.670141	0.276959	0.129523	0.67449	0.241617	0.120652	0.845672	0.500966	0.045793	0.841369
16.308	0.715219	0.587994	0.014195	0.760428	0.587946	0.016528	0.770386	0.639329	0.033631	0.797797	0.612556	0.025931	0.80578	0.58718	0.054982	0.824106	0.497897	0.143804	0.823774	0.426685	0.210433	0.830815	0.334765	0.240179	0.76013	0.569074	0.101722	0.735122	0.503211	0.130745	0.711047	0.437334	0.160551	0.697721	0.384849	0.151461	0.682813	0.332913	0.14248	0.667374	0.281113	0.133441	0.673133	0.246378	0.122868	0.848073	0.493219	0.043139	0.838747
16.34	0.709755	0.591056	0.019572	0.754932	0.588847	0.021387	0.768051	0.641492	0.031537	0.793881	0.612517	0.027205	0.802228	0.587663	0.05683	0.822666	0.500127	0.148371	0.824809	0.427157	0.212628	0.831687	0.334509	0.23886	0.761933	0.572296	0.103822	0.732559	0.50702	0.130081	0.705954	0.441001	0.157394	0.69268	0.388393	0.14889	0.680326	0.33561	0.141176	0.667677	0.282875	0.133526	0.673079	0.247998	0.123221	0.85049	0.494031	0.049281	0.844161
16.372	0.713511	0.591269	0.024927	0.758691	0.588386	0.024752	0.773013	0.64107	0.03374	0.79815	0.611669	0.028447	0.805366	0.586542	0.057805	0.821381	0.499611	0.149208	0.823986	0.425662	0.212551	0.831285	0.332752	0.237603	0.761863	0.575142	0.10517	0.734204	0.509253	0.130989	0.709727	0.443026	0.158199	0.697143	0.39071	0.150424	0.684139	0.338121	0.142933	0.670758	0.285796	0.135043	0.676716	0.252209	0.121588	0.846705	0.494009	0.049375	0.839361
16.408	0.71468	0.584564	0.015456	0.75986	0.586348	0.017857	0.768356	0.640458	0.025663	0.796616	0.613651	0.023109	0.803989	0.589615	0.053763	0.820846	0.505944	0.150212	0.823569	0.431881	0.213629	0.833184	0.339166	0.24034	0.764855	0.580819	0.102579	0.738499	0.513666	0.126854	0.716269	0.445594	0.15167	0.702414	0.392824	0.145112	0.687408	0.340459	0.139497	0.67147	0.288343	0.133985	0.67822	0.254861	0.120423	0.851799	0.498084	0.052618	0.843635
16.44	0.714627	0.576311	0.032792	0.759005	0.585433	0.032546	0.758871	0.640764	0.037314	0.790924	0.61877	0.03406	0.799697	0.592976	0.062142	0.82051	0.5038	0.149085	0.823308	0.429486	0.211493	0.832319	0.336981	0.236258	0.753043	0.575394	0.111345	0.729696	0.506531	0.133803	0.709427	0.437265	0.157077	0.697011	0.384896	0.149949	0.683912	0.332202	0.143687	0.670195	0.279956	0.137651	0.674951	0.248162	0.120313	0.841235	0.504087	0.04772	0.832844
16.476	0.71228	0.582822	0.03923	0.756827	0.589269	0.033908	0.761742	0.642974	0.046555	0.791251	0.619887	0.035494	0.799983	0.593317	0.062785	0.820315	0.501662	0.1471	0.827665	0.427536	0.209131	0.834744	0.334841	0.233583	0.753136	0.574767	0.113568	0.725576	0.5074	0.136326	0.701633	0.439091	0.160445	0.690229	0.386161	0.153378	0.680779	0.332643	0.146911	0.67212	0.279042	0.140586	0.675395	0.249113	0.119581	0.839933	0.506018	0.045389	0.833689
16.508	0.705239	0.585007	0.041999	0.749034	0.593934	0.034399	0.751781	0.647698	0.047437	0.781899	0.626352	0.034633	0.792806	0.599622	0.061232	0.820569	0.506766	0.143631	0.829025	0.433579	0.207425	0.834971	0.340825	0.235277	0.75082	0.578591	0.113451	0.723193	0.510261	0.133178	0.698425	0.441238	0.154309	0.687697	0.387944	0.149072	0.678399	0.334206	0.144508	0.669657	0.28043	0.140039	0.67566	0.251328	0.118471	0.837326	0.513357	0.04161	0.829787
16.544	0.710974	0.577528	0.033851	0.754783	0.589091	0.033756	0.751633	0.643909	0.040429	0.78488	0.623822	0.036371	0.795216	0.597068	0.063297	0.82253	0.503484	0.144567	0.822922	0.430386	0.209578	0.831377	0.337537	0.237126	0.757412	0.576448	0.106517	0.731615	0.50825	0.128765	0.707078	0.440156	0.152431	0.695064	0.387029	0.14923	0.683576	0.333595	0.146317	0.672589	0.280121	0.143432	0.683267	0.249233	0.126669	0.845461	0.505989	0.043592	0.832881
16.576	0.710317	0.575472	0.031938	0.754522	0.584822	0.035116	0.753931	0.64039	0.035764	0.786093	0.618439	0.037343	0.796316	0.591801	0.06443	0.822031	0.500457	0.149659	0.823172	0.426856	0.213484	0.832283	0.334595	0.240579	0.761466	0.578843	0.115552	0.73167	0.511532	0.135154	0.704261	0.44379	0.155624	0.690101	0.391347	0.150364	0.678086	0.338079	0.146842	0.666543	0.284805	0.143764	0.676944	0.253843	0.127097	0.845544	0.505358	0.048985	0.834068
16.608	0.71275	0.571819	0.033235	0.755876	0.585729	0.033295	0.750097	0.639128	0.046662	0.784179	0.621552	0.039248	0.794722	0.594528	0.065764	0.821518	0.500895	0.147742	0.826991	0.427388	0.21114	0.833915	0.334865	0.238346	0.754354	0.57467	0.116699	0.725429	0.506721	0.1359	0.699757	0.437866	0.156571	0.6882	0.384582	0.151059	0.677648	0.331096	0.146073	0.66751	0.277505	0.141081	0.674182	0.243868	0.127774	0.838784	0.505548	0.045969	0.832963
16.64	0.711022	0.579842	0.017044	0.755416	0.586272	0.023193	0.756791	0.639662	0.037512	0.788115	0.616647	0.034098	0.797753	0.590252	0.061714	0.821582	0.499006	0.147619	0.823207	0.4265	0.212453	0.830529	0.334271	0.239515	0.758736	0.574278	0.1119	0.730919	0.507078	0.134714	0.705577	0.439364	0.158499	0.693212	0.386149	0.153494	0.681612	0.332798	0.149484	0.670627	0.279311	0.145819	0.678729	0.245739	0.133257	0.842482	0.499505	0.046333	0.833962
16.704	0.713527	0.577358	0.028769	0.757463	0.587659	0.032552	0.755127	0.64201	0.042346	0.788075	0.621239	0.039612	0.797743	0.594225	0.066784	0.822073	0.500226	0.150429	0.821912	0.426657	0.214188	0.830684	0.334467	0.241724	0.758763	0.575407	0.116052	0.731743	0.507905	0.138806	0.707192	0.439981	0.162456	0.695896	0.387204	0.15381	0.684434	0.334257	0.146241	0.673772	0.281222	0.139348	0.680628	0.246954	0.128345	0.841152	0.500354	0.049114	0.832679
16.736	0.705165	0.56493	0.031191	0.747764	0.580191	0.033505	0.73968	0.634936	0.037908	0.774654	0.61768	0.036975	0.786876	0.592034	0.06441	0.819225	0.502959	0.151213	0.82501	0.427176	0.212102	0.833361	0.333546	0.235183	0.752389	0.575896	0.119344	0.725089	0.508447	0.142229	0.700087	0.440606	0.166038	0.690261	0.38818	0.155242	0.681367	0.335106	0.145663	0.673365	0.282063	0.136756	0.68289	0.248025	0.127385	0.836269	0.505259	0.049525	0.82688
16.772	0.709155	0.563371	0.030795	0.752719	0.575841	0.030782	0.748439	0.631082	0.034533	0.782123	0.61156	0.03213	0.793027	0.586968	0.060842	0.82126	0.501253	0.150947	0.825009	0.427951	0.214632	0.834786	0.335424	0.239719	0.754155	0.570913	0.111993	0.733583	0.503512	0.140878	0.71413	0.436087	0.170198	0.700662	0.384506	0.158645	0.685664	0.333086	0.147632	0.6696	0.28217	0.136746	0.680379	0.249434	0.124427	0.843805	0.49994	0.050139	0.831853
16.804	0.713344	0.575631	0.011521	0.756271	0.583088	0.023779	0.756776	0.638114	0.029026	0.78758	0.614913	0.035003	0.797254	0.589555	0.064086	0.821741	0.500741	0.155223	0.827375	0.426117	0.2172	0.835518	0.33294	0.240487	0.755499	0.570409	0.118265	0.737756	0.503924	0.151332	0.721987	0.436747	0.184212	0.706419	0.386368	0.167599	0.69043	0.336514	0.151184	0.673882	0.286675	0.134817	0.683086	0.253583	0.121496	0.844266	0.499547	0.055026	0.836576
16.836	0.711758	0.55824	0.005613	0.751421	0.571911	0.022598	0.74499	0.627021	0.022359	0.776982	0.608402	0.034538	0.788779	0.584424	0.063674	0.819285	0.5013	0.156616	0.824864	0.425926	0.21782	0.833719	0.33234	0.239056	0.756813	0.575625	0.118206	0.730194	0.508805	0.143156	0.707409	0.441274	0.169146	0.69545	0.389682	0.156666	0.684793	0.337286	0.145455	0.673866	0.285216	0.134429	0.676847	0.248961	0.13078	0.839476	0.496931	0.055963	0.82823
16.872	0.719972	0.564157	-0.001505	0.758456	0.577254	0.018357	0.751673	0.632021	0.020243	0.783082	0.612994	0.033428	0.793002	0.587896	0.062653	0.818272	0.499421	0.153412	0.825716	0.425098	0.215479	0.834599	0.33195	0.238237	0.755364	0.571283	0.11448	0.729344	0.505201	0.142458	0.704436	0.438958	0.171112	0.693803	0.387425	0.156024	0.683009	0.33577	0.141666	0.672692	0.284099	0.127824	0.676373	0.24767	0.126059	0.838846	0.493	0.05281	0.830903
16.904	0.732756	0.55889	-0.00788	0.767631	0.576591	0.014825	0.753867	0.62983	0.01569	0.786235	0.614718	0.031483	0.793346	0.5897	0.061789	0.808935	0.49979	0.153958	0.821631	0.426414	0.216144	0.832646	0.333516	0.238631	0.739696	0.563383	0.111961	0.723902	0.495062	0.142721	0.708957	0.426628	0.174072	0.699124	0.374014	0.162291	0.688908	0.321541	0.150519	0.679007	0.269049	0.138806	0.689091	0.233801	0.136641	0.834697	0.495775	0.0545	0.832581
16.94	0.743937	0.553429	-0.013231	0.772303	0.573482	0.015686	0.754903	0.625823	0.012928	0.784416	0.613044	0.034941	0.792188	0.588111	0.064741	0.809651	0.499571	0.156221	0.820858	0.426286	0.218603	0.833044	0.333778	0.240918	0.739585	0.564093	0.115772	0.721285	0.495131	0.142937	0.705567	0.425579	0.170745	0.695997	0.372584	0.159351	0.686629	0.319852	0.147832	0.677863	0.266926	0.136125	0.688083	0.231881	0.131416	0.832759	0.496043	0.055874	0.830867
16.972	0.753835	0.548643	-0.01823	0.775924	0.571441	0.013973	0.75618	0.622676	0.006222	0.782337	0.612608	0.033291	0.790329	0.58811	0.063288	0.807967	0.501708	0.156416	0.822856	0.428348	0.217736	0.833748	0.336004	0.241602	0.735178	0.566314	0.121285	0.714569	0.498088	0.148908	0.696357	0.429278	0.177243	0.690111	0.376248	0.163494	0.684369	0.323488	0.149904	0.678768	0.270594	0.136318	0.688429	0.235493	0.13071	0.827392	0.50165	0.054928	0.831363
17.004	0.764463	0.549744	-0.014568	0.780078	0.575565	0.019106	0.759461	0.625111	0.005084	0.78142	0.618117	0.036546	0.788698	0.59306	0.066396	0.804474	0.505143	0.159167	0.820436	0.43029	0.218879	0.831953	0.33702	0.240459	0.732883	0.570779	0.122536	0.709942	0.501779	0.145664	0.689983	0.432299	0.169922	0.685524	0.379338	0.156824	0.681611	0.326077	0.145014	0.677792	0.272883	0.133827	0.685961	0.237103	0.133848	0.825136	0.50553	0.058255	0.831944
17.04	0.773135	0.544616	-0.012189	0.783082	0.574036	0.020634	0.759541	0.620318	0.000918	0.778918	0.617609	0.034644	0.786593	0.592307	0.064065	0.804276	0.502959	0.154071	0.818291	0.428879	0.214987	0.831556	0.336133	0.237038	0.73577	0.56821	0.111814	0.712434	0.499026	0.135506	0.690469	0.429664	0.160641	0.684488	0.375563	0.153251	0.679236	0.321619	0.145361	0.674444	0.267549	0.137161	0.682855	0.232004	0.13249	0.831292	0.501319	0.054262	0.831048
17.076	0.779662	0.547679	-0.02043	0.785638	0.57427	0.015682	0.76895	0.623434	-0.003944	0.781931	0.6173	0.032358	0.789007	0.592893	0.062934	0.804979	0.507621	0.159004	0.820668	0.432169	0.217744	0.832648	0.338513	0.23637	0.73206	0.572201	0.125261	0.708705	0.50254	0.146556	0.687059	0.432419	0.168563	0.681986	0.378539	0.157644	0.678002	0.324882	0.147483	0.674284	0.271056	0.137514	0.681886	0.235241	0.133265	0.824987	0.509923	0.057933	0.830207
17.108	0.778601	0.550545	-0.020203	0.784344	0.575785	0.016872	0.760976	0.62355	0.000815	0.77722	0.617088	0.035676	0.785324	0.592362	0.065315	0.804814	0.504975	0.155835	0.817718	0.431276	0.217451	0.831663	0.338726	0.238902	0.735065	0.56799	0.111255	0.710916	0.499901	0.135767	0.687716	0.431769	0.16172	0.683132	0.378443	0.152314	0.678678	0.324707	0.14302	0.674135	0.271156	0.133677	0.683036	0.235854	0.130085	0.835928	0.506487	0.056978	0.833789
17.14	0.777073	0.544375	-0.009009	0.785139	0.575161	0.023111	0.762681	0.621045	0.000432	0.780087	0.619901	0.035327	0.786585	0.594783	0.065002	0.801009	0.508248	0.157934	0.818059	0.433677	0.217106	0.832549	0.340894	0.236156	0.728232	0.571713	0.119407	0.706314	0.501405	0.140205	0.685372	0.431022	0.16176	0.681107	0.377526	0.152102	0.677225	0.323763	0.142656	0.673586	0.2701	0.133276	0.682918	0.234701	0.134891	0.82718	0.51389	0.057992	0.83154
17.176	0.770828	0.539601	-0.008037	0.779857	0.572675	0.021423	0.759065	0.617261	-0.005176	0.776264	0.618413	0.029816	0.784166	0.59417	0.059832	0.802478	0.509949	0.153979	0.820386	0.43629	0.214395	0.832663	0.343424	0.236179	0.727562	0.57219	0.117733	0.704954	0.502716	0.140183	0.683887	0.432975	0.163644	0.680167	0.379279	0.153988	0.677557	0.325404	0.144698	0.674801	0.271572	0.135197	0.684029	0.236057	0.133991	0.824471	0.514672	0.052756	0.828798
17.208	0.78311	0.541363	-0.005622	0.789898	0.576052	0.022542	0.763543	0.617383	-0.004122	0.782075	0.621355	0.029972	0.788093	0.597359	0.060806	0.801794	0.514113	0.157813	0.819984	0.438791	0.21706	0.832595	0.345113	0.23902	0.72635	0.576008	0.12127	0.70459	0.505101	0.139477	0.684424	0.434059	0.158722	0.680397	0.380329	0.151255	0.677005	0.326174	0.144188	0.673635	0.272138	0.137134	0.676203	0.235732	0.133814	0.828384	0.525375	0.058408	0.828312
17.244	0.781209	0.537483	0.000777	0.788947	0.574518	0.025491	0.762716	0.613905	-0.004499	0.781824	0.620747	0.028806	0.787629	0.596874	0.059582	0.800694	0.514319	0.156394	0.820818	0.439103	0.214781	0.834098	0.345658	0.236577	0.727115	0.577195	0.117171	0.705295	0.50735	0.138968	0.684705	0.437498	0.161601	0.681336	0.384019	0.152825	0.679063	0.329915	0.145044	0.677026	0.275962	0.137678	0.679666	0.239607	0.134376	0.830613	0.525479	0.057741	0.829035
17.276	0.777309	0.535484	-0.005703	0.786559	0.571417	0.020108	0.756116	0.611303	-0.004739	0.778409	0.617009	0.026747	0.784945	0.594417	0.058355	0.80031	0.515766	0.158097	0.819136	0.440132	0.216091	0.833317	0.346577	0.235942	0.725707	0.577476	0.11933	0.703979	0.506913	0.138949	0.683865	0.436175	0.159766	0.680407	0.382369	0.152314	0.677979	0.328187	0.145022	0.676117	0.274057	0.137706	0.681262	0.238346	0.131126	0.829682	0.527252	0.059364	0.828121
17.308	0.77864	0.52888	-0.002002	0.79273	0.56532	0.020722	0.764926	0.606327	-0.005428	0.789459	0.611863	0.024341	0.794535	0.590272	0.056806	0.805067	0.515294	0.159632	0.818858	0.438882	0.217735	0.831679	0.345617	0.237882	0.730069	0.578319	0.124984	0.708622	0.50653	0.140503	0.6881	0.43468	0.156617	0.682845	0.380895	0.148069	0.678061	0.326916	0.140452	0.673715	0.272948	0.133442	0.676711	0.23643	0.131843	0.831132	0.528312	0.05992	0.8252
17.344	0.772842	0.527482	-0.000674	0.787584	0.564918	0.019937	0.759093	0.604857	-0.007251	0.784408	0.61171	0.021565	0.791506	0.589715	0.053368	0.808223	0.513365	0.154347	0.819629	0.438057	0.214839	0.832644	0.344891	0.236912	0.735725	0.578503	0.117957	0.714912	0.507004	0.135572	0.694384	0.435533	0.153831	0.687282	0.381467	0.148633	0.681169	0.327354	0.142803	0.675707	0.2731	0.136466	0.680951	0.237466	0.128674	0.833416	0.521469	0.053899	0.825029
17.376	0.783898	0.532755	-0.022881	0.793787	0.564742	0.007522	0.776715	0.610679	-0.018738	0.792695	0.61018	0.016868	0.796471	0.590173	0.050984	0.802279	0.51866	0.158837	0.818293	0.44214	0.216962	0.833627	0.348555	0.237135	0.72669	0.580411	0.125215	0.706792	0.509022	0.144331	0.687626	0.437435	0.163738	0.683626	0.383466	0.154135	0.679919	0.329631	0.144832	0.676178	0.275736	0.135574	0.680854	0.239889	0.128746	0.828768	0.531332	0.059631	0.827805
17.408	0.774642	0.526359	0.000435	0.791708	0.562648	0.021304	0.765662	0.604378	-0.005471	0.791458	0.609414	0.023292	0.795359	0.58841	0.056359	0.803066	0.514779	0.160706	0.820518	0.438792	0.218605	0.832594	0.345143	0.238243	0.727515	0.573653	0.119898	0.710583	0.501013	0.136654	0.693848	0.428471	0.153899	0.688582	0.374523	0.148582	0.682355	0.320448	0.142741	0.675796	0.26656	0.136663	0.685486	0.232941	0.125817	0.836034	0.529334	0.063403	0.830067
17.444	0.774096	0.52746	-0.003912	0.789929	0.563378	0.018518	0.761936	0.605228	-0.006021	0.787832	0.609938	0.022699	0.79287	0.588388	0.055235	0.804172	0.513004	0.157821	0.822319	0.438253	0.217067	0.834173	0.344753	0.237769	0.726899	0.569166	0.11719	0.710066	0.497042	0.136368	0.693181	0.424933	0.156003	0.688264	0.37083	0.149745	0.682946	0.316689	0.143615	0.677227	0.262674	0.137567	0.68589	0.227892	0.129858	0.834583	0.526936	0.059499	0.83074
17.476	0.769781	0.533898	-0.004763	0.784443	0.569391	0.01908	0.757109	0.611484	-0.005472	0.781837	0.615681	0.024359	0.788104	0.591979	0.055295	0.802994	0.509089	0.152051	0.816682	0.435676	0.214459	0.830451	0.342802	0.238643	0.729171	0.565841	0.106946	0.713619	0.49525	0.132598	0.698116	0.424566	0.158979	0.693852	0.369775	0.155537	0.68977	0.31533	0.15123	0.685855	0.260744	0.146488	0.697425	0.229063	0.131548	0.838032	0.517573	0.054782	0.82945
17.508	0.782638	0.535544	-0.00273	0.795227	0.570677	0.022772	0.767888	0.61269	-0.001783	0.791098	0.616625	0.029301	0.795896	0.593737	0.061163	0.805669	0.513319	0.160977	0.818467	0.438565	0.221627	0.83086	0.345365	0.24313	0.727222	0.569406	0.123509	0.710086	0.496485	0.138962	0.694698	0.423266	0.155344	0.689975	0.368939	0.150979	0.68623	0.31446	0.147126	0.682781	0.260014	0.143468	0.69659	0.229951	0.127614	0.833533	0.526449	0.062196	0.83326
17.54	0.783788	0.531393	0.002531	0.796571	0.568234	0.025365	0.772528	0.608975	-0.004585	0.794176	0.614894	0.027304	0.796204	0.592139	0.059421	0.797395	0.512259	0.159428	0.816637	0.437978	0.218795	0.830864	0.344595	0.238663	0.72099	0.565668	0.113292	0.705337	0.493574	0.133434	0.690713	0.421311	0.154378	0.687366	0.36688	0.150821	0.683966	0.312348	0.147348	0.680351	0.257898	0.143936	0.69697	0.228462	0.129712	0.834644	0.526454	0.063843	0.836256
17.604	0.782265	0.530216	0.001522	0.797391	0.567693	0.021749	0.77204	0.607809	-0.00812	0.796068	0.614611	0.021795	0.798393	0.591844	0.053797	0.80203	0.512401	0.153781	0.814695	0.439869	0.216817	0.83042	0.347109	0.237472	0.730958	0.562908	0.097303	0.717875	0.491902	0.122118	0.70364	0.420983	0.147448	0.696334	0.366676	0.148647	0.6878	0.312585	0.148978	0.678781	0.258514	0.148795	0.696059	0.232743	0.128947	0.849879	0.523787	0.062272	0.843168
17.636	0.7789	0.528041	-0.001564	0.792542	0.565544	0.019636	0.765726	0.605309	-0.009383	0.789398	0.612242	0.020779	0.79353	0.590195	0.053088	0.801611	0.512915	0.154406	0.815579	0.439462	0.216398	0.83077	0.346746	0.238538	0.722174	0.564931	0.111429	0.71322	0.491967	0.132221	0.704825	0.419066	0.153503	0.699495	0.364757	0.154937	0.692599	0.310456	0.156074	0.68422	0.256438	0.156908	0.699517	0.239522	0.128105	0.8338	0.526906	0.056664	0.835144
17.672	0.775376	0.528046	0.004177	0.790779	0.566263	0.022759	0.763619	0.605185	-0.007017	0.788779	0.613103	0.021666	0.793476	0.591331	0.054156	0.804218	0.514789	0.156358	0.816509	0.441126	0.218212	0.831009	0.348446	0.240059	0.72423	0.565965	0.115307	0.714416	0.492675	0.135021	0.704812	0.419246	0.155086	0.698598	0.364602	0.155672	0.691841	0.310262	0.155989	0.684914	0.255847	0.156116	0.700425	0.239005	0.127299	0.83592	0.530587	0.058976	0.835622
17.704	0.78199	0.527877	-0.00203	0.796865	0.5652	0.018742	0.767679	0.60525	-0.007532	0.793475	0.611953	0.020886	0.797369	0.589829	0.05312	0.804767	0.512586	0.154095	0.823212	0.439151	0.214721	0.834729	0.346224	0.237056	0.724041	0.564889	0.11482	0.71201	0.491768	0.133822	0.700911	0.418451	0.15335	0.694204	0.364118	0.153489	0.688502	0.309664	0.153206	0.683287	0.255167	0.152694	0.699798	0.244381	0.121606	0.834194	0.529545	0.0555	0.834443
17.74	0.779467	0.530338	-0.008546	0.794438	0.565739	0.015255	0.765174	0.607566	-0.007311	0.791139	0.611796	0.021447	0.795717	0.590054	0.054146	0.805615	0.513228	0.156852	0.821989	0.438705	0.21692	0.832859	0.345231	0.238378	0.723917	0.565274	0.121102	0.711741	0.491324	0.136847	0.700959	0.417043	0.153122	0.694739	0.362456	0.153697	0.689747	0.307922	0.153697	0.685839	0.253218	0.153372	0.702868	0.244453	0.121878	0.832594	0.531339	0.058325	0.835251
17.772	0.785657	0.53008	-0.011288	0.797313	0.565071	0.014851	0.773942	0.60761	-0.0124	0.7945	0.611091	0.020573	0.797825	0.590157	0.054141	0.803863	0.515399	0.159622	0.817706	0.440096	0.219973	0.831604	0.346488	0.241099	0.722722	0.567997	0.123145	0.710698	0.493635	0.136553	0.700468	0.419002	0.150348	0.694636	0.364458	0.150209	0.689552	0.309939	0.150295	0.684928	0.255351	0.15047	0.70247	0.247221	0.119203	0.832351	0.534225	0.062005	0.834143
17.808	0.780546	0.527479	-0.010052	0.795202	0.562483	0.014523	0.763653	0.604166	-0.005397	0.790556	0.608285	0.022476	0.794533	0.586752	0.055181	0.802845	0.511267	0.157997	0.819426	0.435795	0.21722	0.832095	0.342063	0.237982	0.722946	0.565923	0.11904	0.709719	0.492388	0.135112	0.698546	0.418662	0.15217	0.693022	0.364411	0.153852	0.689393	0.30979	0.155297	0.686972	0.255181	0.15663	0.704871	0.25006	0.124837	0.833507	0.530471	0.060563	0.833663
17.84	0.783289	0.528846	-0.006249	0.795661	0.564555	0.018542	0.766693	0.605656	-0.005839	0.790573	0.610501	0.024585	0.795308	0.588114	0.05675	0.80471	0.508972	0.157388	0.822173	0.433778	0.216539	0.832117	0.340085	0.238693	0.723615	0.561816	0.119711	0.710665	0.488073	0.13525	0.700172	0.414032	0.15184	0.695489	0.35966	0.154917	0.692813	0.305027	0.157761	0.691441	0.250394	0.160073	0.706023	0.249209	0.126305	0.833899	0.527382	0.059677	0.835022
17.872	0.780062	0.52695	-0.006597	0.794133	0.561824	0.018477	0.767663	0.604544	-0.006033	0.79147	0.607947	0.024633	0.795878	0.586441	0.057379	0.804057	0.510456	0.160235	0.820597	0.435657	0.220129	0.831914	0.342233	0.242327	0.723631	0.563905	0.122259	0.710742	0.490415	0.139147	0.699363	0.416701	0.156748	0.695121	0.362062	0.15727	0.692359	0.307381	0.157995	0.690002	0.252672	0.158646	0.70494	0.251046	0.125073	0.833789	0.528789	0.062306	0.837744
17.908	0.774363	0.523988	-0.004266	0.78973	0.559102	0.019703	0.764296	0.601909	-0.005488	0.788574	0.605437	0.02482	0.794396	0.582802	0.056739	0.808146	0.502784	0.156656	0.819288	0.430205	0.220391	0.830507	0.337448	0.245507	0.727829	0.55435	0.11731	0.715062	0.481603	0.137393	0.701948	0.408759	0.157811	0.696458	0.354274	0.15762	0.691652	0.299736	0.157009	0.687709	0.245157	0.156006	0.705081	0.245158	0.123589	0.837917	0.517832	0.058593	0.838544
17.94	0.777561	0.525703	-0.010399	0.790888	0.559444	0.016617	0.765261	0.603097	-0.006511	0.788197	0.605101	0.024979	0.79366	0.582985	0.057446	0.806559	0.504465	0.159109	0.817446	0.430871	0.221912	0.827971	0.337869	0.246685	0.726205	0.558041	0.122454	0.71403	0.485052	0.141902	0.701934	0.412005	0.161685	0.696912	0.357569	0.159078	0.691746	0.303127	0.156379	0.686441	0.248733	0.153627	0.701559	0.249288	0.120147	0.835249	0.522101	0.061196	0.836556
17.976	0.778454	0.526913	-0.008099	0.793871	0.559951	0.018645	0.772637	0.605134	-0.006039	0.794806	0.605862	0.026045	0.79902	0.583692	0.058648	0.807807	0.505209	0.160847	0.815816	0.430825	0.222981	0.825939	0.337623	0.246685	0.728171	0.560314	0.125489	0.716138	0.486791	0.142917	0.704272	0.413219	0.160593	0.698431	0.358906	0.159313	0.692904	0.304462	0.157739	0.688047	0.250053	0.155668	0.706262	0.250519	0.12376	0.836267	0.523783	0.06314	0.836953
18.008	0.763403	0.529385	-0.004	0.784996	0.561837	0.018892	0.768086	0.607631	-0.008086	0.792448	0.607614	0.022349	0.795743	0.585959	0.055284	0.801616	0.508783	0.158091	0.814167	0.436705	0.222266	0.826416	0.344059	0.24769	0.721592	0.554354	0.11072	0.708835	0.483597	0.136847	0.696598	0.412718	0.163616	0.692689	0.358331	0.159477	0.689764	0.303787	0.155504	0.686913	0.2493	0.151436	0.703935	0.251224	0.118918	0.83868	0.524609	0.062526	0.843152
18.04	0.756266	0.530956	-0.002787	0.781387	0.561931	0.018509	0.764081	0.608947	-0.005859	0.791232	0.60719	0.022053	0.795102	0.58516	0.054732	0.803032	0.507042	0.157059	0.812392	0.434612	0.221333	0.825406	0.342211	0.247005	0.724487	0.558415	0.113584	0.712513	0.486432	0.13656	0.701292	0.414318	0.160117	0.697509	0.359885	0.158404	0.694366	0.305276	0.156135	0.69173	0.250746	0.153172	0.707228	0.252944	0.119914	0.838603	0.522392	0.06106	0.84349
18.104	0.752507	0.537305	-0.003021	0.77915	0.566699	0.018686	0.762077	0.615104	-0.002712	0.790239	0.611444	0.024006	0.795696	0.588914	0.056235	0.808815	0.508991	0.157232	0.821647	0.435327	0.219648	0.830305	0.341934	0.244709	0.728859	0.562465	0.119211	0.71499	0.489623	0.138037	0.702205	0.416612	0.157368	0.697484	0.362105	0.155029	0.69371	0.307534	0.152768	0.690552	0.252932	0.150438	0.706177	0.253876	0.117183	0.839104	0.524397	0.059651	0.84498
18.14	0.75512	0.536166	-0.002604	0.781327	0.5668	0.017851	0.761298	0.614353	-0.003226	0.790634	0.612065	0.022322	0.795295	0.589327	0.054337	0.805552	0.508996	0.154339	0.816072	0.436898	0.218759	0.827492	0.344514	0.245027	0.726716	0.558791	0.109183	0.712674	0.487402	0.132801	0.699169	0.415904	0.157052	0.694217	0.361516	0.156627	0.689979	0.306935	0.155847	0.686556	0.252366	0.154602	0.706146	0.252369	0.123473	0.841108	0.523862	0.058263	0.846953
18.172	0.76107	0.538273	-0.004598	0.783924	0.56992	0.018314	0.758076	0.616156	0.002148	0.788071	0.61511	0.027104	0.793206	0.592433	0.059486	0.805596	0.51144	0.160279	0.813759	0.438018	0.223431	0.826073	0.345253	0.247282	0.727078	0.562162	0.117357	0.715679	0.488579	0.135127	0.704244	0.414855	0.153132	0.698626	0.360219	0.152727	0.691752	0.305903	0.15158	0.68467	0.251558	0.15008	0.702068	0.250251	0.117686	0.841639	0.528562	0.065201	0.847442
18.236	0.760158	0.541479	-0.010073	0.78313	0.570694	0.015707	0.758863	0.61884	0.002186	0.788089	0.615186	0.027728	0.794722	0.592569	0.059619	0.812001	0.512265	0.159336	0.823292	0.439536	0.222811	0.830693	0.346905	0.249648	0.732001	0.563066	0.118093	0.718141	0.489562	0.1344	0.704738	0.415916	0.150942	0.697931	0.361488	0.150845	0.691355	0.307129	0.150665	0.684948	0.252713	0.150458	0.702071	0.250627	0.117996	0.846754	0.529721	0.063499	0.85018
18.304	0.768272	0.533268	-0.007427	0.787199	0.565973	0.017417	0.752513	0.608585	0.007974	0.784175	0.610466	0.030616	0.791771	0.587474	0.061781	0.811827	0.506592	0.159362	0.815494	0.433778	0.223686	0.825641	0.341914	0.252269	0.734445	0.561712	0.116822	0.720957	0.488887	0.135776	0.708985	0.41591	0.155458	0.703725	0.36152	0.157004	0.699594	0.306969	0.158441	0.695929	0.252404	0.159567	0.712185	0.251056	0.126619	0.848033	0.524476	0.064011	0.850156
18.336	0.760434	0.536366	0.000998	0.783274	0.56844	0.023266	0.749059	0.612223	0.017883	0.783272	0.613099	0.036494	0.791979	0.589119	0.06645	0.815215	0.505395	0.160058	0.82328	0.434462	0.225537	0.82785	0.342674	0.253819	0.734949	0.557417	0.119608	0.72088	0.484337	0.13725	0.707629	0.411124	0.155555	0.701881	0.35694	0.156717	0.697424	0.30235	0.15665	0.693773	0.247813	0.155973	0.708711	0.247991	0.122355	0.846307	0.522152	0.062545	0.849977
18.372	0.766417	0.530806	0.001568	0.783406	0.566575	0.023407	0.744159	0.605082	0.014022	0.776767	0.611336	0.03445	0.787065	0.588824	0.065178	0.816175	0.509101	0.16147	0.821522	0.436099	0.22538	0.827863	0.343371	0.252086	0.736885	0.560245	0.118547	0.719464	0.488317	0.138023	0.703295	0.41611	0.158301	0.697613	0.36167	0.156748	0.693399	0.307108	0.155062	0.690232	0.252481	0.153179	0.706101	0.252889	0.119999	0.853297	0.529072	0.066685	0.851686
18.404	0.770987	0.529974	0.021248	0.784253	0.570196	0.037054	0.743118	0.60342	0.01926	0.774003	0.615598	0.0397	0.785044	0.591445	0.068992	0.81683	0.5066	0.160542	0.821092	0.433049	0.22395	0.827394	0.340118	0.249883	0.738353	0.558658	0.118403	0.723593	0.486577	0.139706	0.708899	0.414363	0.161318	0.703633	0.359789	0.160524	0.698445	0.305294	0.15886	0.693028	0.250798	0.156573	0.705404	0.250941	0.121909	0.85314	0.527574	0.065892	0.850577
18.472	0.757963	0.543172	0.008926	0.782024	0.574984	0.030245	0.74945	0.619726	0.023654	0.783715	0.61981	0.042202	0.794301	0.594399	0.070378	0.823697	0.505557	0.157208	0.823103	0.433083	0.221567	0.828314	0.34103	0.249291	0.748417	0.562448	0.115403	0.73118	0.490428	0.13513	0.713779	0.418228	0.155423	0.706008	0.363736	0.156186	0.698517	0.309485	0.156243	0.6913	0.25509	0.155991	0.706767	0.250416	0.12289	0.859866	0.522945	0.061346	0.85329
18.504	0.753383	0.538937	0.014097	0.775981	0.5734	0.032728	0.740717	0.61587	0.024022	0.775285	0.61916	0.041716	0.786767	0.594179	0.069843	0.818812	0.507188	0.157663	0.820414	0.434207	0.221294	0.82723	0.342043	0.248248	0.741513	0.56315	0.116767	0.728241	0.490011	0.134872	0.715151	0.416775	0.153256	0.709029	0.362282	0.15461	0.701339	0.30807	0.155066	0.692938	0.253917	0.154976	0.705151	0.249617	0.120527	0.853128	0.525516	0.061781	0.849225
18.54	0.748169	0.539251	0.018715	0.775693	0.571459	0.034609	0.744332	0.617129	0.028065	0.780461	0.617065	0.042683	0.791927	0.591899	0.070754	0.82411	0.504041	0.158206	0.825431	0.430725	0.221666	0.830112	0.338025	0.247334	0.746017	0.559851	0.118765	0.730885	0.487085	0.13757	0.715394	0.41431	0.15643	0.708211	0.359967	0.156199	0.700889	0.305709	0.155814	0.693331	0.251488	0.155337	0.70528	0.248854	0.120686	0.857958	0.524683	0.062756	0.852821
18.572	0.746736	0.535203	0.027028	0.775421	0.567278	0.041066	0.747349	0.613909	0.028117	0.782584	0.613327	0.044751	0.794169	0.587469	0.072053	0.825556	0.49786	0.157578	0.826814	0.425432	0.222037	0.829097	0.332931	0.248769	0.748649	0.558847	0.126197	0.727902	0.487266	0.144062	0.707637	0.415339	0.162532	0.700387	0.360941	0.15831	0.694169	0.306702	0.154037	0.688754	0.252274	0.149911	0.701988	0.24937	0.115717	0.851259	0.516575	0.058489	0.850939
18.608	0.744005	0.544819	0.007597	0.77223	0.57233	0.029808	0.750583	0.622182	0.01813	0.782229	0.616397	0.040154	0.793988	0.591436	0.068635	0.826074	0.504085	0.158277	0.827448	0.429827	0.22154	0.830184	0.336497	0.248783	0.751919	0.570194	0.130134	0.732013	0.498722	0.149018	0.712394	0.427072	0.168042	0.704781	0.372876	0.16103	0.697444	0.319044	0.154017	0.6902	0.265028	0.146906	0.702513	0.253777	0.114082	0.848815	0.521017	0.058761	0.849977
18.64	0.745729	0.544776	0.013046	0.777006	0.569164	0.034825	0.756069	0.620513	0.030192	0.78951	0.611724	0.048131	0.799888	0.586966	0.077072	0.827261	0.500825	0.168136	0.825757	0.42311	0.227021	0.831455	0.328781	0.24839	0.754043	0.571795	0.147787	0.735656	0.497678	0.152667	0.718685	0.423333	0.157907	0.708712	0.369688	0.153791	0.6988	0.316005	0.149563	0.6887	0.262351	0.145027	0.696591	0.242916	0.114792	0.8502	0.528263	0.070777	0.848684
18.672	0.758558	0.52912	0.025961	0.781368	0.564664	0.042193	0.741689	0.603912	0.043124	0.778699	0.609666	0.05402	0.791289	0.584594	0.081573	0.825701	0.497665	0.168598	0.823725	0.419054	0.226441	0.830421	0.324409	0.245475	0.75724	0.575314	0.154096	0.736078	0.501773	0.154703	0.718525	0.427632	0.156065	0.706561	0.3746	0.153087	0.694968	0.321186	0.150407	0.683705	0.267798	0.14749	0.694624	0.248436	0.118189	0.849246	0.530622	0.07325	0.849718
18.708	0.733103	0.542338	0.033149	0.765577	0.571143	0.046015	0.738462	0.619805	0.044389	0.77595	0.615658	0.054257	0.789511	0.590568	0.081443	0.827251	0.503091	0.167061	0.822786	0.423983	0.224254	0.831417	0.329426	0.244531	0.75455	0.574332	0.14516	0.733047	0.501687	0.155931	0.711875	0.429142	0.167109	0.699517	0.376118	0.162639	0.687266	0.322946	0.158323	0.675002	0.269843	0.154016	0.675126	0.246548	0.12564	0.850306	0.529816	0.069334	0.848928
18.74	0.728992	0.540466	0.032	0.762281	0.568488	0.044486	0.736982	0.61798	0.040882	0.774144	0.612759	0.051561	0.788072	0.587681	0.07877	0.826567	0.500273	0.165092	0.8248	0.421975	0.223221	0.83246	0.327559	0.241956	0.756324	0.575791	0.156409	0.736582	0.50146	0.155403	0.718707	0.426832	0.155536	0.706128	0.373429	0.154542	0.693574	0.320136	0.152779	0.681113	0.266741	0.150473	0.675823	0.241282	0.124322	0.839582	0.531449	0.066807	0.841565
18.776	0.735392	0.537677	0.043801	0.766504	0.56892	0.054094	0.737324	0.61607	0.04806	0.774904	0.614481	0.058368	0.78967	0.58854	0.08415	0.830803	0.498525	0.165834	0.829704	0.420907	0.224624	0.834164	0.326486	0.243676	0.758613	0.572695	0.161275	0.737269	0.499286	0.16466	0.717686	0.425481	0.168078	0.704923	0.3726	0.161216	0.69196	0.319827	0.154327	0.678926	0.26701	0.147139	0.671946	0.247099	0.116941	0.84003	0.530644	0.067691	0.844408
18.808	0.725402	0.546506	0.04261	0.756422	0.577392	0.054212	0.727273	0.624789	0.049555	0.764758	0.622875	0.060134	0.780908	0.595256	0.083135	0.826544	0.499565	0.155287	0.832087	0.422869	0.215418	0.833702	0.328254	0.237306	0.748735	0.567027	0.141855	0.728777	0.493981	0.152567	0.710876	0.420473	0.163731	0.701139	0.366912	0.157092	0.692073	0.313261	0.150969	0.68341	0.259509	0.14511	0.671806	0.235162	0.120164	0.837144	0.526152	0.055701	0.842934
18.876	0.71483	0.548335	0.042397	0.747666	0.578345	0.050857	0.718863	0.625803	0.053566	0.757538	0.623061	0.058029	0.774886	0.595822	0.080868	0.825097	0.500796	0.152038	0.83317	0.426544	0.214506	0.834324	0.33275	0.238405	0.746282	0.564549	0.135544	0.729114	0.492351	0.154691	0.711504	0.42003	0.174182	0.70371	0.366706	0.162859	0.696145	0.313721	0.151042	0.688829	0.260571	0.139083	0.67694	0.228901	0.124419	0.835787	0.522363	0.051228	0.841386
18.908	0.709737	0.550248	0.04025	0.743546	0.579308	0.048264	0.715893	0.62729	0.053506	0.754647	0.623633	0.05632	0.772309	0.596454	0.078893	0.823215	0.50169	0.149403	0.830707	0.428391	0.213083	0.835647	0.33505	0.238371	0.743868	0.565267	0.133373	0.726854	0.493338	0.1536	0.709284	0.421218	0.174168	0.701069	0.367748	0.163408	0.693728	0.314671	0.150784	0.686217	0.261344	0.138379	0.674066	0.228686	0.125878	0.832846	0.523241	0.048426	0.84136
18.94	0.708691	0.552626	0.039655	0.743586	0.58068	0.04656	0.717399	0.629156	0.054285	0.75615	0.624537	0.054968	0.773432	0.597037	0.077315	0.822618	0.501502	0.147362	0.832289	0.429751	0.212555	0.83581	0.336986	0.239889	0.742886	0.565455	0.132613	0.724339	0.49353	0.151206	0.70631	0.421283	0.17021	0.698066	0.367702	0.160496	0.690624	0.314409	0.150093	0.683581	0.260883	0.139253	0.67303	0.229885	0.122206	0.829066	0.521562	0.045739	0.839531
18.972	0.708405	0.558539	0.032837	0.748041	0.578804	0.041147	0.733403	0.632351	0.040178	0.769621	0.619316	0.046431	0.783812	0.592993	0.072304	0.82378	0.500643	0.152281	0.83056	0.428018	0.216712	0.835432	0.334724	0.242027	0.744131	0.560393	0.127169	0.730553	0.48841	0.149096	0.71551	0.41655	0.171576	0.705765	0.363739	0.16101	0.695225	0.311116	0.150198	0.684241	0.25864	0.139329	0.67592	0.229771	0.118244	0.841901	0.519687	0.0517	0.847841
19.008	0.706301	0.55918	0.031803	0.746966	0.576962	0.040802	0.73518	0.63116	0.042389	0.770692	0.615993	0.047872	0.784188	0.591307	0.07577	0.821966	0.504439	0.163529	0.830281	0.427844	0.22295	0.834985	0.333553	0.243808	0.742711	0.567615	0.144335	0.728491	0.493668	0.157871	0.714888	0.419498	0.171394	0.70503	0.366588	0.159856	0.694888	0.313979	0.148388	0.684338	0.261342	0.136889	0.67398	0.232668	0.116232	0.83617	0.526888	0.063666	0.844521
19.04	0.704787	0.543918	0.055368	0.744997	0.564514	0.05892	0.731325	0.61754	0.048226	0.767412	0.605169	0.056123	0.783636	0.579168	0.080793	0.828416	0.488767	0.158531	0.832438	0.415686	0.221655	0.833565	0.322947	0.244787	0.751126	0.554777	0.142292	0.731697	0.482498	0.15866	0.71207	0.409974	0.175266	0.701705	0.357419	0.16139	0.691716	0.305584	0.146275	0.68186	0.253427	0.130226	0.671616	0.226925	0.106425	0.839062	0.51051	0.057392	0.844512
19.076	0.706959	0.551175	0.055976	0.747633	0.571079	0.05819	0.733761	0.625087	0.056234	0.770304	0.611735	0.058536	0.784649	0.584453	0.082983	0.823889	0.489943	0.159719	0.831168	0.417288	0.223508	0.832904	0.32436	0.247957	0.745348	0.555079	0.144639	0.726969	0.482692	0.161742	0.708567	0.410116	0.179096	0.698566	0.358113	0.164613	0.68931	0.30626	0.149489	0.680732	0.254217	0.134073	0.675372	0.230255	0.106633	0.832114	0.511164	0.058362	0.839919
19.108	0.702045	0.553622	0.049471	0.743228	0.571923	0.054076	0.731607	0.626161	0.051119	0.767387	0.611359	0.055781	0.782134	0.585535	0.081938	0.823942	0.495031	0.163965	0.830354	0.420049	0.225382	0.833387	0.326209	0.248056	0.74575	0.557746	0.141539	0.728834	0.485098	0.158625	0.711423	0.412377	0.175878	0.701445	0.360045	0.162137	0.690771	0.308165	0.148073	0.68002	0.256232	0.133812	0.675518	0.233883	0.104911	0.84033	0.514364	0.063603	0.845097
19.176	0.697276	0.550664	0.051101	0.737424	0.571391	0.054578	0.72194	0.624239	0.062026	0.758941	0.611969	0.060378	0.775991	0.584673	0.083211	0.824308	0.489606	0.154616	0.831054	0.416218	0.218039	0.832433	0.323173	0.244123	0.74752	0.556884	0.138051	0.728373	0.485289	0.1571	0.709429	0.413551	0.176426	0.698087	0.360743	0.165771	0.688144	0.307965	0.154747	0.67892	0.254893	0.143396	0.672648	0.23317	0.114234	0.83282	0.507849	0.053085	0.839906
19.208	0.698522	0.547426	0.044449	0.739633	0.565162	0.051271	0.73003	0.619132	0.042154	0.764715	0.604066	0.051651	0.780268	0.579385	0.078441	0.824263	0.492629	0.163137	0.829245	0.417584	0.224351	0.833163	0.324202	0.247066	0.748012	0.558563	0.144067	0.729558	0.486292	0.161319	0.711267	0.413757	0.178632	0.700166	0.361217	0.166135	0.68875	0.309126	0.153457	0.677382	0.256914	0.14065	0.672539	0.236729	0.110235	0.837692	0.511875	0.062335	0.843375
19.24	0.699629	0.545456	0.045339	0.740817	0.563367	0.051237	0.730031	0.617733	0.046066	0.765332	0.602647	0.052771	0.781228	0.577391	0.078547	0.825715	0.489183	0.160086	0.830121	0.41487	0.222173	0.833229	0.322096	0.247608	0.749914	0.556494	0.140692	0.730836	0.484685	0.158843	0.712852	0.412506	0.177242	0.70296	0.359466	0.166576	0.69423	0.306396	0.156152	0.685797	0.253227	0.145822	0.683708	0.235828	0.113509	0.838434	0.507773	0.058894	0.838385
19.272	0.696365	0.550386	0.038383	0.737732	0.566601	0.047128	0.729723	0.621121	0.041047	0.763799	0.604601	0.050415	0.779357	0.579658	0.077168	0.823629	0.491801	0.161681	0.83077	0.416898	0.223683	0.834055	0.323547	0.250288	0.746814	0.558941	0.145343	0.728516	0.486594	0.162102	0.711226	0.413999	0.178998	0.702474	0.360943	0.167688	0.693976	0.307989	0.15659	0.685554	0.254956	0.145529	0.68365	0.236559	0.113745	0.834483	0.511796	0.061097	0.837848
19.304	0.694702	0.551649	0.038858	0.735169	0.570096	0.047412	0.72159	0.623265	0.055205	0.757889	0.609083	0.057163	0.774999	0.583559	0.082248	0.824114	0.493865	0.161505	0.831034	0.418989	0.223371	0.833456	0.325547	0.249152	0.747614	0.561187	0.144401	0.726593	0.489307	0.159971	0.70722	0.41698	0.175893	0.698126	0.363745	0.165802	0.689835	0.310507	0.155997	0.681952	0.257137	0.146306	0.676036	0.231847	0.120269	0.834712	0.513054	0.06075	0.840472
19.34	0.707049	0.554746	0.033987	0.746828	0.573157	0.045334	0.733958	0.627137	0.046653	0.769374	0.612541	0.054006	0.783693	0.58588	0.079593	0.823592	0.493176	0.160071	0.83015	0.42006	0.223801	0.832193	0.327103	0.250074	0.746253	0.557125	0.137446	0.727879	0.48566	0.157717	0.709361	0.414155	0.178325	0.699484	0.361426	0.167624	0.689488	0.308705	0.156828	0.679616	0.256048	0.146031	0.674645	0.232891	0.118019	0.838123	0.509346	0.058822	0.84255
19.372	0.704937	0.553921	0.040875	0.745442	0.572224	0.049607	0.733204	0.626517	0.049909	0.768792	0.611781	0.055826	0.783281	0.585251	0.081155	0.823106	0.493127	0.160897	0.830458	0.418215	0.222742	0.831852	0.32455	0.247919	0.745827	0.560108	0.14234	0.727201	0.48798	0.159357	0.709781	0.415654	0.176778	0.700598	0.36261	0.166514	0.69096	0.309635	0.156596	0.681023	0.256737	0.146859	0.671567	0.231648	0.121766	0.833981	0.512238	0.059652	0.83916
19.408	0.703489	0.553839	0.045285	0.744112	0.571436	0.054857	0.734577	0.625788	0.047948	0.768891	0.610473	0.058306	0.783855	0.58382	0.083447	0.82538	0.491062	0.162635	0.828855	0.416334	0.225231	0.830722	0.322439	0.249762	0.750956	0.559824	0.142107	0.728761	0.488664	0.159232	0.70776	0.417138	0.176823	0.698094	0.364295	0.165224	0.689376	0.311405	0.153978	0.680842	0.258441	0.142804	0.671327	0.233342	0.117684	0.839159	0.50865	0.061475	0.842645
19.44	0.705971	0.552667	0.042228	0.746331	0.570666	0.052143	0.735189	0.625068	0.049176	0.770116	0.610016	0.057695	0.784731	0.583192	0.082775	0.824982	0.490131	0.161797	0.828308	0.415918	0.224658	0.830948	0.322534	0.249478	0.750519	0.558632	0.141588	0.728996	0.487336	0.159212	0.707673	0.41583	0.177071	0.697857	0.362879	0.164793	0.687929	0.310433	0.152242	0.67784	0.25784	0.139364	0.667375	0.23092	0.116378	0.838287	0.507503	0.060451	0.841776
19.472	0.701581	0.547803	0.043438	0.740551	0.568945	0.052682	0.72589	0.622249	0.046803	0.761665	0.610021	0.056335	0.777489	0.583948	0.081518	0.822321	0.492565	0.16011	0.829085	0.419176	0.223916	0.830463	0.325987	0.251247	0.746048	0.557891	0.135852	0.725643	0.487381	0.157212	0.705495	0.416777	0.179193	0.697276	0.364614	0.165125	0.689016	0.312402	0.150922	0.680751	0.260257	0.136719	0.672701	0.234638	0.11171	0.837886	0.507665	0.058748	0.84259
19.508	0.700349	0.553645	0.043367	0.741232	0.571433	0.051382	0.730956	0.625821	0.045653	0.765805	0.610638	0.054234	0.780951	0.583871	0.079022	0.822709	0.490958	0.157199	0.829263	0.417677	0.220704	0.830215	0.324744	0.247244	0.747269	0.558635	0.136928	0.726827	0.487276	0.155676	0.706988	0.415634	0.174808	0.698458	0.362684	0.16222	0.689674	0.310197	0.149029	0.680516	0.257624	0.135407	0.668575	0.230752	0.113098	0.833575	0.505852	0.055264	0.840033
19.54	0.709677	0.537577	0.041455	0.748507	0.559991	0.047975	0.731532	0.612913	0.044126	0.76836	0.601887	0.050578	0.783752	0.576485	0.076503	0.826149	0.488229	0.159099	0.830765	0.414994	0.222562	0.831249	0.322222	0.247969	0.751998	0.558429	0.141783	0.730695	0.487367	0.159909	0.71102	0.416097	0.17829	0.702003	0.363693	0.165376	0.692966	0.311267	0.152518	0.683814	0.258942	0.139614	0.674404	0.234893	0.113555	0.832657	0.502011	0.056669	0.838655
19.576	0.706589	0.548293	0.035314	0.747597	0.565907	0.043017	0.735841	0.620098	0.046355	0.771553	0.604853	0.049911	0.785276	0.580233	0.077576	0.822907	0.494173	0.165189	0.829529	0.418618	0.225822	0.831016	0.324754	0.248216	0.746557	0.56053	0.143294	0.728318	0.488208	0.160027	0.710732	0.415763	0.177131	0.702001	0.363141	0.163722	0.69245	0.310911	0.150163	0.682456	0.2587	0.136416	0.67046	0.233371	0.112527	0.835721	0.509337	0.063732	0.840953
19.608	0.709014	0.538372	0.029389	0.746524	0.561092	0.040635	0.728145	0.613424	0.040489	0.76481	0.602781	0.048531	0.780514	0.577834	0.075104	0.82489	0.490403	0.159579	0.830733	0.416579	0.22303	0.829611	0.323047	0.248289	0.751439	0.55897	0.136746	0.730023	0.488797	0.15832	0.708903	0.418507	0.180109	0.699117	0.366521	0.16642	0.689635	0.314358	0.152917	0.680593	0.262212	0.139587	0.66343	0.240703	0.115388	0.837128	0.50172	0.057505	0.839923
19.644	0.708174	0.544586	0.019841	0.745918	0.564261	0.035259	0.732643	0.617952	0.031632	0.766852	0.60438	0.04457	0.781576	0.580209	0.072514	0.822546	0.495208	0.161618	0.828188	0.420775	0.224216	0.829547	0.327412	0.250283	0.751446	0.566708	0.140401	0.731182	0.495311	0.160058	0.711051	0.423978	0.180114	0.701048	0.371429	0.167495	0.690541	0.319285	0.154257	0.680049	0.267072	0.140674	0.664209	0.243569	0.117139	0.83272	0.505533	0.059333	0.840703
19.676	0.699327	0.540856	0.029947	0.736878	0.563045	0.042118	0.720882	0.615969	0.03602	0.756288	0.604724	0.047819	0.773609	0.57986	0.073191	0.822211	0.493043	0.154399	0.830498	0.420121	0.218302	0.830162	0.327197	0.245069	0.748151	0.562997	0.133669	0.727987	0.493078	0.156287	0.709085	0.423281	0.179155	0.69866	0.371598	0.165491	0.688745	0.319494	0.1522	0.679424	0.267451	0.139116	0.665942	0.244426	0.114108	0.827743	0.501168	0.051557	0.834402
19.708	0.699009	0.546904	0.028372	0.736702	0.568444	0.041235	0.720111	0.621404	0.039961	0.755965	0.60961	0.04977	0.772932	0.584182	0.075013	0.820785	0.495369	0.155715	0.832022	0.420707	0.217546	0.832613	0.327066	0.243587	0.746907	0.566021	0.137393	0.726197	0.495848	0.158987	0.707649	0.425334	0.180494	0.697692	0.37314	0.166518	0.688368	0.320931	0.152811	0.679019	0.268652	0.139126	0.665864	0.244915	0.114274	0.824709	0.5048	0.053149	0.836617
19.772	0.704831	0.535179	0.030291	0.739474	0.562195	0.041259	0.716378	0.612479	0.036134	0.75344	0.606079	0.046498	0.77055	0.58127	0.072243	0.819128	0.49453	0.154569	0.823547	0.421046	0.218933	0.828392	0.327723	0.245675	0.751554	0.569605	0.129748	0.731811	0.502491	0.159617	0.713315	0.43535	0.189395	0.703197	0.386856	0.16626	0.692264	0.338394	0.143321	0.680757	0.290078	0.120411	0.669898	0.263205	0.097834	0.827396	0.498328	0.051852	0.834929
19.808	0.698216	0.536177	0.027773	0.733163	0.562306	0.039843	0.711243	0.613042	0.035053	0.747924	0.605704	0.046158	0.765842	0.581324	0.071942	0.817245	0.495699	0.154713	0.821283	0.42411	0.220789	0.826433	0.331558	0.248381	0.749109	0.569331	0.130903	0.728952	0.501612	0.15944	0.709766	0.433795	0.187776	0.698745	0.385909	0.163414	0.687173	0.338369	0.138837	0.675219	0.290965	0.113968	0.664501	0.265632	0.089582	0.823701	0.498031	0.051832	0.833428
19.872	0.699583	0.52973	0.030212	0.734912	0.556764	0.038733	0.711898	0.607193	0.033114	0.749334	0.600813	0.041951	0.765688	0.577274	0.069077	0.811184	0.495026	0.156454	0.818901	0.42197	0.220363	0.825526	0.328975	0.246255	0.740987	0.567185	0.129198	0.72352	0.499638	0.159461	0.708376	0.431948	0.189687	0.698549	0.385404	0.162474	0.687977	0.339094	0.135276	0.676538	0.293026	0.107965	0.663027	0.273655	0.079804	0.820198	0.496878	0.053707	0.832139
19.904	0.695943	0.534052	0.022041	0.731906	0.558875	0.03389	0.71145	0.610362	0.030214	0.748061	0.601709	0.040507	0.763956	0.578996	0.068843	0.80873	0.498829	0.159762	0.816086	0.424308	0.222359	0.825658	0.331019	0.247633	0.736612	0.570064	0.136978	0.722915	0.500912	0.165778	0.710842	0.431695	0.194035	0.700088	0.385865	0.165269	0.688759	0.340303	0.136817	0.676865	0.294728	0.108409	0.663445	0.27463	0.080601	0.817908	0.506942	0.057505	0.828118
19.972	0.696697	0.515585	0.035478	0.729118	0.546778	0.040795	0.702883	0.593226	0.023791	0.739826	0.592046	0.03615	0.757571	0.569777	0.063189	0.808018	0.491339	0.149647	0.818466	0.420027	0.214701	0.827162	0.328145	0.242902	0.734335	0.558527	0.119443	0.720784	0.492393	0.154599	0.707386	0.42658	0.190006	0.696354	0.388914	0.151789	0.684921	0.350679	0.114288	0.673161	0.312285	0.077198	0.655986	0.28786	0.055704	0.820582	0.493883	0.046708	0.822339
20.004	0.698949	0.518629	0.026584	0.726414	0.55302	0.03713	0.694359	0.596873	0.025348	0.730856	0.599131	0.038957	0.749833	0.577617	0.066375	0.805544	0.50099	0.154753	0.812642	0.427323	0.218985	0.822665	0.334251	0.247307	0.734513	0.571377	0.125085	0.713456	0.501677	0.14739	0.695508	0.431341	0.169432	0.687298	0.394919	0.128495	0.675466	0.358869	0.088442	0.662051	0.322756	0.048526	0.646003	0.292722	0.033911	0.81858	0.503487	0.052805	0.825665
20.072	0.682267	0.526045	0.017655	0.716142	0.554212	0.02803	0.690798	0.603414	0.025261	0.728494	0.598305	0.033934	0.746813	0.5764	0.061425	0.801135	0.497858	0.147866	0.81229	0.42773	0.214731	0.820234	0.336026	0.24604	0.725505	0.561334	0.113864	0.715934	0.493851	0.147411	0.708857	0.426264	0.18029	0.695472	0.391587	0.139508	0.678146	0.357181	0.099997	0.659169	0.32258	0.060836	0.643377	0.297589	0.038411	0.815638	0.496634	0.046077	0.822072
20.104	0.685922	0.540825	0.02056	0.724747	0.562835	0.028289	0.708015	0.615893	0.025617	0.744679	0.604476	0.032267	0.759644	0.580895	0.059988	0.800329	0.498981	0.149102	0.807355	0.429683	0.217176	0.817236	0.339376	0.25019	0.728595	0.569042	0.117743	0.71775	0.502647	0.152936	0.709194	0.435885	0.187506	0.685673	0.425595	0.139625	0.662704	0.41458	0.091582	0.641189	0.401309	0.044268	0.64498	0.367805	0.05908	0.811593	0.498735	0.046549	0.82426
20.14	0.664812	0.55726	0.021214	0.708861	0.566573	0.026094	0.709212	0.62171	0.019101	0.740774	0.599934	0.025986	0.755741	0.577001	0.054283	0.795843	0.497096	0.144536	0.803982	0.427915	0.212691	0.813129	0.337564	0.246659	0.726337	0.568435	0.110247	0.720567	0.504648	0.15118	0.716072	0.440786	0.192003	0.692193	0.413841	0.150966	0.668235	0.386617	0.110289	0.644365	0.3591	0.070308	0.645495	0.32985	0.092565	0.809082	0.495084	0.041934	0.814633
20.172	0.669867	0.549493	0.016291	0.711858	0.565329	0.022331	0.704158	0.619833	0.015044	0.738459	0.603057	0.022932	0.752953	0.579587	0.051243	0.792589	0.497368	0.141458	0.806381	0.430464	0.210643	0.813633	0.341313	0.246589	0.724049	0.568521	0.108062	0.716366	0.507165	0.152096	0.710963	0.445183	0.195286	0.688051	0.416356	0.154582	0.664836	0.387055	0.114547	0.641404	0.357577	0.074994	0.640508	0.328732	0.097814	0.803796	0.492306	0.039226	0.819401
20.208	0.661193	0.551621	0.000569	0.700773	0.570156	0.012347	0.687757	0.623854	0.013521	0.723147	0.609323	0.021218	0.739817	0.586488	0.049094	0.787009	0.504558	0.136503	0.81046	0.434534	0.200009	0.815619	0.344684	0.235946	0.710716	0.568367	0.105176	0.705175	0.505013	0.146735	0.701196	0.441687	0.188205	0.682979	0.405127	0.152234	0.664409	0.367176	0.117969	0.645182	0.329186	0.085173	0.644379	0.306896	0.114529	0.797028	0.501511	0.034106	0.804248
20.24	0.668928	0.558067	-0.009639	0.709105	0.571803	0.006025	0.702814	0.626749	0.005725	0.735173	0.608141	0.017094	0.74819	0.586384	0.04779	0.78424	0.508121	0.144776	0.802315	0.440565	0.212765	0.81474	0.350555	0.247272	0.707845	0.565581	0.104513	0.705926	0.504241	0.149437	0.706689	0.442322	0.193576	0.687008	0.405315	0.158084	0.666731	0.368489	0.122787	0.645915	0.331807	0.08754	0.643912	0.30644	0.114022	0.804885	0.503507	0.04425	0.82071
20.276	0.673477	0.537588	-0.001087	0.710316	0.560963	0.010932	0.691107	0.613034	0.009525	0.727675	0.603007	0.018576	0.739986	0.581673	0.049365	0.77387	0.505456	0.146331	0.795662	0.438327	0.213282	0.806406	0.348665	0.247931	0.695102	0.559536	0.100799	0.695079	0.496413	0.142434	0.699457	0.433198	0.18286	0.684798	0.387715	0.156839	0.669827	0.340782	0.132591	0.654377	0.294165	0.108761	0.664931	0.269474	0.134012	0.798243	0.501774	0.046707	0.817229
20.308	0.704823	0.541485	-0.013067	0.731963	0.56839	0.011034	0.703571	0.61579	0.009746	0.737865	0.610484	0.027461	0.745952	0.588236	0.059138	0.765981	0.506448	0.155931	0.795292	0.438443	0.218472	0.810192	0.348336	0.249259	0.680592	0.544447	0.111287	0.689683	0.48402	0.157287	0.698978	0.423837	0.204052	0.684049	0.380328	0.174701	0.669407	0.33665	0.145314	0.655164	0.292908	0.116033	0.667748	0.271359	0.143012	0.797101	0.521627	0.058326	0.817954
20.34	0.707089	0.530478	-0.007621	0.727106	0.562091	0.017692	0.698242	0.607326	0.003022	0.727581	0.606753	0.028594	0.738254	0.584117	0.058986	0.767453	0.501677	0.151427	0.793863	0.43301	0.214556	0.809223	0.342861	0.245155	0.681231	0.5389	0.106112	0.6892	0.478088	0.151492	0.697755	0.417732	0.197601	0.687504	0.37165	0.170839	0.679552	0.324516	0.144531	0.67288	0.277094	0.119268	0.687916	0.261775	0.149067	0.798011	0.516764	0.053459	0.8123
20.376	0.710433	0.536879	-0.015442	0.727647	0.567091	0.013384	0.700812	0.612894	-0.002176	0.727155	0.610806	0.026447	0.737078	0.58772	0.057096	0.764434	0.502499	0.149305	0.793116	0.434515	0.212569	0.810741	0.344915	0.244419	0.681803	0.542548	0.101725	0.689514	0.483907	0.149799	0.697878	0.425606	0.198595	0.690101	0.378025	0.173242	0.68294	0.329805	0.148631	0.676328	0.281657	0.12456	0.692495	0.26431	0.152787	0.798771	0.514227	0.052352	0.812669
20.408	0.712853	0.534313	-0.010073	0.724843	0.564742	0.02114	0.700513	0.610531	0.001527	0.721864	0.608814	0.034135	0.7351	0.585726	0.063643	0.773449	0.502266	0.154478	0.793781	0.432201	0.218718	0.808964	0.341532	0.249076	0.691877	0.550268	0.113349	0.69019	0.483419	0.150059	0.68894	0.416447	0.187218	0.677967	0.367934	0.164665	0.667674	0.319239	0.141911	0.65846	0.270394	0.118975	0.68452	0.255916	0.14045	0.802083	0.512006	0.055972	0.815877
20.444	0.713016	0.534806	-0.011332	0.725578	0.565457	0.019416	0.706296	0.612031	-0.003337	0.725402	0.60994	0.030621	0.736282	0.586949	0.06132	0.766933	0.502721	0.155241	0.797215	0.434082	0.217134	0.810609	0.343776	0.249525	0.685294	0.547697	0.110796	0.684179	0.48142	0.14872	0.683713	0.415255	0.187182	0.674584	0.36715	0.163611	0.666234	0.318334	0.140633	0.659016	0.269431	0.118293	0.685234	0.256368	0.140533	0.798096	0.510899	0.05772	0.813607
20.476	0.715229	0.534681	-0.013211	0.727289	0.563663	0.01931	0.705544	0.61099	0.000096	0.72549	0.607424	0.033414	0.736378	0.5838	0.063262	0.766429	0.498444	0.154199	0.797415	0.429473	0.215609	0.809771	0.33977	0.250708	0.684993	0.545866	0.109888	0.685775	0.480532	0.1492	0.68733	0.415392	0.188943	0.678733	0.367373	0.164678	0.670328	0.318793	0.14113	0.662516	0.270143	0.11803	0.690253	0.257219	0.13832	0.797954	0.509937	0.056507	0.809133
20.508	0.713537	0.5353	-0.013986	0.723256	0.562731	0.020638	0.705967	0.611655	0.000973	0.721919	0.606184	0.036168	0.734937	0.582998	0.065648	0.771703	0.500012	0.157284	0.797296	0.43056	0.220041	0.809692	0.34007	0.25156	0.688757	0.548465	0.11885	0.686934	0.479843	0.151987	0.685923	0.41123	0.185477	0.677591	0.363211	0.16123	0.669939	0.314644	0.137443	0.663575	0.265997	0.114089	0.693534	0.254428	0.131979	0.79606	0.508103	0.057488	0.806763
20.572	0.712124	0.540066	-0.015846	0.721334	0.566738	0.019515	0.703577	0.615832	0.001187	0.719468	0.609659	0.03631	0.733467	0.586584	0.065726	0.773433	0.503439	0.157752	0.800575	0.433873	0.219595	0.811455	0.343359	0.25135	0.688164	0.552455	0.129503	0.685499	0.483752	0.163516	0.683132	0.414694	0.197683	0.676748	0.366835	0.171266	0.670378	0.319314	0.144575	0.664015	0.271683	0.117716	0.693508	0.255826	0.132848	0.789441	0.511478	0.056258	0.808727
20.608	0.702675	0.543102	-0.022463	0.717966	0.565611	0.013656	0.710249	0.617997	-0.002511	0.725232	0.607041	0.031796	0.737684	0.584251	0.061714	0.772814	0.501192	0.153007	0.79484	0.432002	0.217611	0.807562	0.341568	0.249441	0.690254	0.547687	0.110469	0.690639	0.482038	0.149245	0.691655	0.416538	0.188745	0.682921	0.369151	0.163577	0.673559	0.321411	0.138804	0.664055	0.273742	0.114531	0.692145	0.259884	0.133566	0.801429	0.510511	0.054238	0.812103
20.64	0.687772	0.548638	-0.013275	0.714753	0.569677	0.016261	0.710546	0.622103	-0.00117	0.732126	0.610054	0.028967	0.743248	0.587003	0.059105	0.774119	0.503393	0.150931	0.795324	0.43454	0.216148	0.808412	0.344275	0.248063	0.692891	0.550895	0.105953	0.692085	0.484714	0.143565	0.692385	0.418654	0.181815	0.680592	0.371937	0.156782	0.669076	0.324552	0.132313	0.658465	0.277051	0.108454	0.685479	0.26258	0.128714	0.804991	0.511684	0.052957	0.813177
20.704	0.682605	0.548669	-0.012557	0.715648	0.566244	0.0128	0.712894	0.619593	-0.00188	0.738075	0.604551	0.023766	0.748929	0.582015	0.054316	0.778556	0.499873	0.147481	0.796965	0.43221	0.21458	0.808138	0.342793	0.248957	0.697255	0.547226	0.102062	0.698599	0.484751	0.145457	0.70134	0.422484	0.189278	0.686862	0.377288	0.163187	0.673589	0.330773	0.138214	0.662212	0.283907	0.114279	0.688218	0.268691	0.135446	0.808414	0.505554	0.048923	0.815951
20.772	0.679347	0.544572	-0.002478	0.717023	0.5621	0.015378	0.707901	0.616376	0.008382	0.739767	0.600904	0.024547	0.74984	0.578879	0.055584	0.776948	0.499145	0.151051	0.801607	0.431201	0.215023	0.81014	0.341404	0.247403	0.694624	0.54389	0.105461	0.693561	0.480302	0.147936	0.692974	0.416932	0.191231	0.679832	0.37117	0.164955	0.667263	0.325018	0.138684	0.656111	0.278648	0.112696	0.684017	0.263733	0.131291	0.808375	0.508912	0.053047	0.819579
20.804	0.653509	0.568	0.009745	0.696976	0.580572	0.011593	0.692134	0.634655	0.021751	0.725968	0.615623	0.01744	0.738601	0.594385	0.0483	0.776261	0.516624	0.143477	0.798854	0.449811	0.210382	0.814757	0.360027	0.242244	0.687275	0.548961	0.100898	0.698195	0.490091	0.148539	0.709247	0.431392	0.196659	0.689511	0.385919	0.173572	0.670901	0.340251	0.14983	0.652624	0.294543	0.125913	0.677952	0.269339	0.13449	0.804741	0.537287	0.046178	0.820689
20.84	0.665517	0.59357	0.017585	0.708698	0.584265	0.007522	0.734357	0.628332	0.028282	0.751998	0.598821	0.009497	0.757387	0.578684	0.042541	0.771051	0.506347	0.145402	0.794401	0.44093	0.212426	0.807959	0.352988	0.247184	0.690075	0.54485	0.090012	0.700096	0.493588	0.145175	0.71076	0.442858	0.200668	0.699284	0.396403	0.17519	0.687985	0.348889	0.151103	0.678092	0.301381	0.127631	0.708656	0.289195	0.143935	0.812496	0.523238	0.051583	0.823659
20.872	0.662493	0.595784	0.022064	0.705856	0.584696	0.01521	0.731507	0.630941	0.031014	0.749379	0.598955	0.017352	0.757454	0.577814	0.049562	0.779912	0.501399	0.149528	0.798472	0.434233	0.216941	0.809395	0.34429	0.249852	0.701385	0.543352	0.094538	0.702399	0.483054	0.14139	0.703115	0.423	0.188924	0.688558	0.37525	0.166766	0.674121	0.327556	0.144083	0.66002	0.279781	0.12128	0.689954	0.264788	0.136192	0.822601	0.515598	0.056441	0.826708
20.908	0.665142	0.598921	0.028597	0.707479	0.588357	0.016413	0.735502	0.63101	0.037014	0.751266	0.601281	0.017028	0.761328	0.58036	0.048816	0.789299	0.504408	0.14786	0.807906	0.437803	0.215874	0.814702	0.348414	0.251446	0.709414	0.55131	0.099012	0.706029	0.489216	0.143115	0.703067	0.427308	0.18773	0.689411	0.378526	0.167803	0.676963	0.329091	0.14806	0.665237	0.279584	0.128574	0.696603	0.266765	0.142851	0.823363	0.511552	0.050696	0.830049
20.94	0.666851	0.597839	0.03055	0.709964	0.589809	0.019167	0.734402	0.636143	0.036276	0.752601	0.606315	0.018675	0.761804	0.584438	0.050081	0.786867	0.505473	0.14747	0.804606	0.437468	0.214537	0.812089	0.347518	0.249062	0.709115	0.555344	0.098244	0.706781	0.492935	0.141482	0.705186	0.430628	0.185211	0.691002	0.381563	0.166701	0.677305	0.331876	0.148573	0.664577	0.282095	0.130653	0.696742	0.269757	0.143419	0.822157	0.512211	0.050612	0.828042
20.972	0.666209	0.591114	0.026941	0.710069	0.582998	0.019102	0.733002	0.630267	0.036101	0.752598	0.599918	0.02117	0.763378	0.578145	0.052188	0.792978	0.500471	0.14958	0.803917	0.433075	0.218036	0.812297	0.342858	0.249156	0.712575	0.550385	0.106569	0.706296	0.487078	0.148927	0.699947	0.424023	0.191854	0.686021	0.377416	0.167744	0.673361	0.329775	0.144612	0.663036	0.281858	0.121936	0.695512	0.270762	0.135065	0.822585	0.50896	0.050909	0.828167
21.008	0.667464	0.596106	0.032802	0.710628	0.587517	0.022115	0.735585	0.633494	0.039614	0.753723	0.603394	0.02247	0.76489	0.581411	0.053389	0.795477	0.502338	0.149599	0.805699	0.434711	0.218029	0.813704	0.344566	0.250109	0.717883	0.554275	0.104695	0.713208	0.490892	0.146986	0.708567	0.427609	0.189969	0.691583	0.380521	0.168615	0.675419	0.332888	0.147434	0.660916	0.285	0.126359	0.692912	0.271251	0.138174	0.826965	0.507738	0.051344	0.830448
21.04	0.667752	0.606811	0.035585	0.708459	0.595618	0.019125	0.740772	0.631902	0.044821	0.753092	0.605126	0.019038	0.764696	0.583278	0.049447	0.79597	0.50546	0.144876	0.807026	0.43777	0.213461	0.815971	0.347836	0.246407	0.719423	0.562144	0.099958	0.715275	0.501327	0.145316	0.712344	0.440817	0.191157	0.697661	0.395026	0.166476	0.684446	0.34777	0.143004	0.673668	0.300135	0.120616	0.700468	0.286365	0.141786	0.825	0.509082	0.045731	0.829372
21.076	0.667485	0.577336	0.045036	0.709381	0.576113	0.02776	0.727846	0.626722	0.04027	0.74827	0.599645	0.020817	0.762766	0.579079	0.051069	0.802567	0.506035	0.148394	0.811158	0.439848	0.218588	0.816995	0.351045	0.254699	0.731774	0.570562	0.106907	0.729792	0.515185	0.159062	0.729833	0.45911	0.210678	0.702433	0.436743	0.169302	0.674772	0.415049	0.127885	0.647757	0.393017	0.087077	0.656198	0.361499	0.103801	0.823672	0.499315	0.047731	0.830648
21.108	0.66759	0.563437	0.047281	0.710308	0.573706	0.036033	0.710894	0.628671	0.043605	0.741343	0.607677	0.031022	0.756483	0.584868	0.059193	0.798313	0.504271	0.148648	0.814031	0.43311	0.212603	0.813958	0.341933	0.243802	0.72586	0.571693	0.113858	0.717694	0.511971	0.160335	0.710814	0.452284	0.207043	0.693144	0.421888	0.165731	0.675593	0.390638	0.125062	0.658191	0.358658	0.08605	0.656644	0.33406	0.113386	0.813478	0.503133	0.046604	0.826674
21.14	0.672807	0.595598	0.043602	0.716356	0.58929	0.03284	0.737516	0.639262	0.043323	0.757816	0.608794	0.029585	0.7712	0.585583	0.058283	0.806958	0.504357	0.149016	0.812794	0.434982	0.217166	0.82004	0.344463	0.251377	0.741523	0.577177	0.110184	0.739459	0.523343	0.1634	0.739107	0.468873	0.215909	0.706601	0.450889	0.175797	0.673961	0.432646	0.135867	0.642991	0.413813	0.09572	0.648938	0.380764	0.110526	0.823498	0.498341	0.047216	0.831325
21.176	0.674087	0.578468	0.044562	0.71815	0.580293	0.034095	0.728913	0.634113	0.041298	0.755035	0.607517	0.029541	0.768006	0.583955	0.05833	0.803151	0.500801	0.148806	0.813645	0.430427	0.215264	0.815596	0.339472	0.248892	0.73285	0.569548	0.111259	0.732882	0.515782	0.164616	0.733723	0.462587	0.218101	0.70568	0.441578	0.176339	0.677917	0.416125	0.13661	0.652969	0.390157	0.096757	0.662319	0.35893	0.114165	0.820582	0.497967	0.04732	0.825286
21.208	0.673371	0.59077	0.013531	0.718242	0.58619	0.017361	0.734284	0.638768	0.022886	0.758447	0.608098	0.022611	0.771688	0.584748	0.051997	0.807073	0.501958	0.145088	0.813353	0.434431	0.215017	0.816116	0.344756	0.251746	0.742778	0.574656	0.109164	0.738152	0.521972	0.164571	0.732952	0.469676	0.220547	0.70582	0.442269	0.181764	0.678384	0.415824	0.142484	0.651204	0.389626	0.102795	0.661363	0.356769	0.115511	0.820163	0.493658	0.043195	0.834244
21.244	0.674995	0.591118	0.035326	0.720204	0.589209	0.036873	0.732742	0.64122	0.049863	0.758801	0.612738	0.043712	0.771818	0.587081	0.070537	0.806249	0.496381	0.151677	0.811039	0.426116	0.218781	0.811719	0.334986	0.25167	0.740012	0.570406	0.116464	0.734427	0.512792	0.164922	0.730443	0.455162	0.213591	0.701892	0.430504	0.174546	0.67444	0.404002	0.136207	0.649237	0.376186	0.098418	0.662185	0.346722	0.116364	0.818164	0.491154	0.049293	0.828973
21.276	0.677666	0.581997	0.028893	0.722648	0.586344	0.03172	0.72843	0.641436	0.030679	0.757907	0.615992	0.033022	0.770408	0.591525	0.06156	0.803505	0.505493	0.15172	0.813701	0.435989	0.218345	0.814793	0.345462	0.250584	0.729739	0.571978	0.12405	0.732982	0.514145	0.173989	0.737181	0.455901	0.223884	0.70422	0.443231	0.182579	0.67177	0.43131	0.140582	0.640539	0.418974	0.098303	0.660213	0.388211	0.095062	0.814263	0.50749	0.049236	0.833117
21.308	0.67634	0.571728	0.056473	0.721012	0.576777	0.050798	0.726459	0.631895	0.054665	0.755816	0.60703	0.048114	0.770838	0.581572	0.074001	0.811008	0.493438	0.15626	0.81839	0.421355	0.220596	0.810816	0.330013	0.249397	0.743248	0.568249	0.131599	0.742011	0.508724	0.179604	0.741506	0.449122	0.228387	0.70646	0.438661	0.188847	0.674029	0.429005	0.14688	0.64728	0.418226	0.102351	0.67847	0.402212	0.091597	0.815826	0.494524	0.052873	0.830025
21.344	0.675039	0.592346	0.041722	0.720227	0.591804	0.044436	0.731979	0.645889	0.043843	0.75857	0.617406	0.046003	0.772893	0.591415	0.072531	0.811582	0.501094	0.157446	0.820534	0.429375	0.222703	0.819496	0.338054	0.25536	0.743955	0.576854	0.139233	0.743525	0.517719	0.187932	0.74325	0.458461	0.236638	0.710642	0.44347	0.195344	0.67831	0.428787	0.153706	0.64613	0.41418	0.11187	0.674151	0.400759	0.092205	0.81449	0.506116	0.054357	0.833607
21.376	0.668137	0.588271	0.060493	0.712802	0.590801	0.053338	0.722626	0.644115	0.064225	0.749698	0.618276	0.053001	0.765596	0.592695	0.078453	0.809021	0.502805	0.158327	0.825979	0.429149	0.218704	0.819005	0.33879	0.250622	0.735523	0.572536	0.136483	0.735598	0.512594	0.183969	0.736026	0.452752	0.23213	0.702479	0.440043	0.191534	0.670239	0.427836	0.149829	0.641202	0.415045	0.106854	0.672714	0.404141	0.091772	0.81327	0.506615	0.055063	0.832857
21.408	0.669712	0.572823	0.054293	0.713546	0.58351	0.050078	0.713515	0.636395	0.066298	0.745111	0.616724	0.054437	0.76262	0.591617	0.079308	0.811534	0.503579	0.158311	0.827316	0.430043	0.219742	0.819394	0.339077	0.250895	0.738289	0.574452	0.137293	0.737436	0.515997	0.186482	0.736969	0.457501	0.236145	0.701697	0.445898	0.196761	0.668396	0.434933	0.155593	0.638558	0.423615	0.112768	0.669965	0.420596	0.094053	0.812606	0.506561	0.055019	0.831908
21.44	0.671391	0.581452	0.062155	0.716395	0.584441	0.058031	0.723918	0.639129	0.06113	0.752384	0.612861	0.056144	0.769515	0.586923	0.080382	0.817003	0.49626	0.156176	0.823732	0.428058	0.224723	0.815344	0.338441	0.257722	0.749143	0.571924	0.134985	0.747748	0.513371	0.183719	0.74686	0.454801	0.233129	0.71246	0.443063	0.192938	0.679582	0.432271	0.151327	0.651892	0.421408	0.107217	0.683986	0.423664	0.089592	0.814762	0.495517	0.052788	0.83305
21.472	0.669759	0.588207	0.066351	0.71486	0.588593	0.062247	0.725654	0.64258	0.066567	0.752496	0.61476	0.060908	0.76996	0.588403	0.084376	0.817679	0.495477	0.1565	0.829746	0.426291	0.222469	0.818891	0.33794	0.256735	0.747341	0.568878	0.137823	0.746286	0.509873	0.186443	0.746147	0.450747	0.235985	0.71299	0.440806	0.194794	0.680574	0.432706	0.152536	0.650842	0.424867	0.109574	0.682045	0.428551	0.090949	0.812761	0.494935	0.053245	0.830868
21.508	0.672367	0.585668	0.077546	0.717288	0.58945	0.073106	0.723822	0.644279	0.075859	0.752721	0.618488	0.070825	0.770383	0.590885	0.092727	0.818465	0.494283	0.160412	0.832829	0.422099	0.223048	0.818724	0.333414	0.256291	0.747679	0.568518	0.149171	0.746512	0.506378	0.193674	0.745878	0.444331	0.239188	0.713761	0.43511	0.196682	0.682795	0.426887	0.153029	0.655103	0.419497	0.107857	0.68625	0.427382	0.090188	0.807987	0.498592	0.057665	0.825344
21.54	0.672781	0.59234	0.081935	0.717377	0.597233	0.075631	0.72458	0.65034	0.08908	0.752992	0.626288	0.077216	0.770155	0.598598	0.099693	0.817198	0.501832	0.170292	0.831556	0.428985	0.2321	0.820281	0.339222	0.26336	0.74523	0.574798	0.161769	0.744199	0.51128	0.20458	0.743699	0.447609	0.247931	0.712351	0.440777	0.204163	0.681627	0.43467	0.15975	0.652039	0.428721	0.115006	0.681916	0.437198	0.095582	0.8089	0.509359	0.06762	0.831435
21.576	0.672627	0.58848	0.093902	0.716874	0.59588	0.087563	0.719573	0.650834	0.093255	0.749983	0.62762	0.08536	0.768145	0.599487	0.106272	0.818608	0.501241	0.171049	0.833794	0.426656	0.230304	0.819971	0.337128	0.261035	0.745865	0.573919	0.164732	0.747055	0.509713	0.206322	0.748931	0.445432	0.248596	0.715205	0.439298	0.206629	0.683608	0.432593	0.162966	0.656558	0.426607	0.117043	0.687821	0.434654	0.099503	0.808008	0.510284	0.068622	0.826383
21.612	0.670749	0.596744	0.088114	0.71602	0.596498	0.087323	0.727231	0.650371	0.081304	0.754141	0.622214	0.083779	0.772809	0.594382	0.105266	0.825334	0.498371	0.174914	0.832496	0.426735	0.239648	0.823666	0.336366	0.270967	0.761923	0.57809	0.170994	0.756288	0.513429	0.211895	0.750716	0.448295	0.252977	0.715175	0.449841	0.211767	0.680687	0.45307	0.16964	0.648553	0.457579	0.126234	0.674182	0.479038	0.110782	0.813546	0.509962	0.072962	0.834083
21.644	0.66867	0.598602	0.090581	0.713944	0.59914	0.090356	0.724272	0.653458	0.088408	0.751624	0.625623	0.089143	0.770489	0.597563	0.110106	0.823849	0.50046	0.176964	0.833206	0.427239	0.239622	0.823443	0.336735	0.270667	0.756028	0.576228	0.171061	0.75361	0.510994	0.211294	0.751297	0.445405	0.25188	0.715809	0.447288	0.21061	0.680706	0.45098	0.168913	0.647243	0.456447	0.126584	0.670494	0.481336	0.112599	0.815843	0.512656	0.074719	0.835109
21.676	0.672326	0.594956	0.110994	0.717194	0.598048	0.105638	0.725203	0.652437	0.111678	0.753395	0.626414	0.104371	0.772208	0.596858	0.122765	0.824978	0.494126	0.178495	0.833091	0.421491	0.240802	0.817325	0.332195	0.268266	0.754132	0.566678	0.177421	0.755468	0.503702	0.221487	0.75689	0.440433	0.266649	0.724609	0.428782	0.224946	0.692844	0.41979	0.181994	0.662295	0.413256	0.138775	0.673398	0.44722	0.130413	0.816828	0.512967	0.076976	0.828709
21.712	0.67001	0.60234	0.121657	0.713898	0.598522	0.111137	0.730742	0.651123	0.114974	0.753625	0.621063	0.105033	0.772414	0.59257	0.124865	0.825109	0.49325	0.185384	0.831793	0.421481	0.248735	0.817122	0.331769	0.274946	0.751974	0.563327	0.179607	0.754152	0.500943	0.224655	0.756423	0.438282	0.271015	0.7244	0.426958	0.229096	0.693174	0.418443	0.185655	0.664065	0.412977	0.141346	0.674664	0.447373	0.133843	0.820358	0.509585	0.083	0.835732
21.744	0.670367	0.59743	0.128011	0.712568	0.595105	0.111708	0.724619	0.648814	0.104486	0.748783	0.6193	0.096217	0.768275	0.592505	0.117835	0.823354	0.499187	0.187283	0.831015	0.427419	0.251146	0.816637	0.337789	0.279674	0.754196	0.573795	0.178663	0.755616	0.510719	0.222595	0.757198	0.447293	0.267296	0.722352	0.432273	0.228772	0.688646	0.420163	0.188384	0.656332	0.410996	0.147223	0.665012	0.445541	0.138333	0.817817	0.510569	0.084554	0.834169
21.78	0.67348	0.599453	0.126144	0.716642	0.599486	0.112383	0.724753	0.653308	0.101519	0.751679	0.625426	0.097004	0.770445	0.598564	0.119279	0.823642	0.505034	0.190433	0.831755	0.433065	0.253663	0.823176	0.342664	0.281795	0.753789	0.578214	0.180202	0.758667	0.515909	0.224939	0.764351	0.452934	0.269654	0.726982	0.442339	0.231579	0.68967	0.433979	0.192696	0.653565	0.427839	0.153064	0.660915	0.462554	0.143315	0.818757	0.513871	0.087734	0.835923
21.812	0.671086	0.590549	0.138383	0.710903	0.589857	0.116729	0.729322	0.641302	0.125938	0.748236	0.614226	0.104999	0.767671	0.588238	0.126865	0.822276	0.497409	0.195547	0.830933	0.423416	0.256374	0.815465	0.332721	0.280344	0.750491	0.570537	0.18115	0.75078	0.507598	0.224718	0.751734	0.444563	0.269218	0.72282	0.423866	0.228582	0.694404	0.405585	0.186767	0.665403	0.39131	0.145204	0.663812	0.427756	0.140972	0.820868	0.506887	0.092265	0.827422
21.844	0.66961	0.597229	0.138019	0.710975	0.595746	0.119551	0.728751	0.647433	0.128181	0.749196	0.619585	0.109833	0.768353	0.592255	0.130391	0.821463	0.496643	0.193627	0.83242	0.423831	0.255175	0.815532	0.334941	0.282908	0.750739	0.570795	0.183348	0.750216	0.507563	0.226363	0.750587	0.444147	0.270429	0.721473	0.423249	0.230203	0.69343	0.404507	0.188465	0.665278	0.390094	0.146704	0.664272	0.426605	0.142994	0.812438	0.503844	0.090553	0.825034
21.88	0.669116	0.601139	0.142746	0.708768	0.596701	0.121269	0.734201	0.643764	0.135345	0.749391	0.61626	0.112048	0.768811	0.589013	0.132473	0.822578	0.494493	0.197498	0.83018	0.422161	0.26032	0.812578	0.333549	0.28848	0.757152	0.57386	0.188659	0.754783	0.511397	0.232783	0.753027	0.448752	0.277579	0.720633	0.430888	0.238049	0.689144	0.414272	0.197644	0.659143	0.400111	0.156301	0.661999	0.435748	0.148351	0.811588	0.502233	0.094756	0.827742
21.912	0.662334	0.598858	0.144488	0.703342	0.594966	0.125626	0.727799	0.641323	0.143006	0.744526	0.614519	0.119968	0.764666	0.587229	0.13998	0.821646	0.492225	0.203037	0.830255	0.417853	0.263875	0.811523	0.328244	0.29014	0.75551	0.570929	0.194914	0.754951	0.507583	0.237414	0.755758	0.443827	0.279968	0.722093	0.427668	0.240651	0.688968	0.412631	0.200711	0.656494	0.400205	0.160561	0.660721	0.435626	0.152318	0.810962	0.499448	0.100417	0.828242
21.944	0.666395	0.60349	0.150427	0.708301	0.599797	0.133628	0.728441	0.650426	0.143388	0.74808	0.62153	0.125895	0.767555	0.593046	0.1451	0.822317	0.494651	0.206601	0.831184	0.419008	0.266222	0.812731	0.328745	0.291846	0.756949	0.574063	0.203284	0.756765	0.509667	0.244494	0.757778	0.444828	0.285927	0.72515	0.42897	0.245601	0.693201	0.415148	0.203972	0.662722	0.404192	0.161759	0.664554	0.440409	0.15589	0.808446	0.506388	0.104828	0.82549
21.98	0.665704	0.603587	0.153608	0.707747	0.599383	0.137298	0.728793	0.649209	0.148927	0.74793	0.620389	0.130753	0.767196	0.591931	0.149799	0.820481	0.49377	0.210558	0.832852	0.417764	0.268072	0.81474	0.327987	0.29227	0.753968	0.572275	0.208852	0.754273	0.507653	0.249666	0.755976	0.442546	0.290681	0.723394	0.427842	0.249913	0.690625	0.41544	0.208325	0.660282	0.406003	0.165504	0.664545	0.442015	0.159566	0.801113	0.503074	0.109268	0.822766
22.012	0.662534	0.602132	0.15412	0.705974	0.602082	0.141278	0.719096	0.655646	0.146719	0.743572	0.627844	0.134376	0.763082	0.5998	0.154366	0.818323	0.502405	0.218097	0.832421	0.424359	0.273349	0.820253	0.332026	0.296111	0.747169	0.576194	0.214285	0.75092	0.510915	0.254079	0.755409	0.445265	0.294019	0.72092	0.434434	0.253372	0.686779	0.424986	0.212033	0.653033	0.417078	0.170624	0.657457	0.452822	0.163656	0.809556	0.517653	0.11637	0.828102
22.044	0.668204	0.587706	0.172481	0.708669	0.596708	0.154121	0.713815	0.650841	0.164471	0.740288	0.629285	0.145423	0.75964	0.600388	0.164169	0.814756	0.499281	0.220759	0.83081	0.419187	0.273491	0.819727	0.325486	0.294017	0.741474	0.571821	0.21595	0.747173	0.505859	0.253513	0.754093	0.439802	0.291633	0.72151	0.421239	0.252586	0.688896	0.404695	0.212916	0.656342	0.391467	0.173576	0.660058	0.426969	0.165306	0.807009	0.515288	0.118949	0.826804
22.08	0.663789	0.592592	0.173629	0.705618	0.601314	0.158552	0.711639	0.654278	0.172725	0.738698	0.633004	0.154167	0.758421	0.603399	0.171786	0.814564	0.499828	0.223916	0.831243	0.418965	0.274773	0.818883	0.325443	0.293772	0.74122	0.571301	0.22277	0.747584	0.504346	0.2586	0.754728	0.437325	0.295255	0.718549	0.424941	0.256801	0.683188	0.413097	0.21745	0.649245	0.402245	0.177451	0.655115	0.437066	0.167922	0.804816	0.517929	0.122728	0.824707
22.112	0.6613	0.614215	0.1739	0.705094	0.61189	0.162561	0.721441	0.663914	0.170921	0.744567	0.635135	0.158029	0.762861	0.605046	0.176236	0.81356	0.499979	0.229745	0.828063	0.419136	0.280288	0.814331	0.326097	0.297008	0.743304	0.573753	0.226239	0.750523	0.508224	0.264158	0.758653	0.442418	0.302536	0.720789	0.429643	0.26563	0.682985	0.417954	0.228435	0.645404	0.407578	0.191796	0.655449	0.439632	0.177387	0.803892	0.513926	0.127973	0.827677
22.144	0.652052	0.608176	0.172835	0.696831	0.608857	0.166064	0.709222	0.660583	0.180143	0.735114	0.634071	0.167614	0.754072	0.604392	0.186012	0.807967	0.500244	0.239118	0.825264	0.418714	0.287544	0.815647	0.324509	0.299859	0.732118	0.567492	0.234077	0.742731	0.501637	0.271263	0.754133	0.435501	0.30923	0.718811	0.423309	0.269801	0.684047	0.413401	0.229052	0.650613	0.405811	0.187767	0.655233	0.441569	0.180453	0.802315	0.516157	0.137425	0.828689
22.18	0.653427	0.616552	0.179172	0.698394	0.612609	0.175638	0.714165	0.665436	0.178308	0.738374	0.635067	0.174152	0.75698	0.60408	0.190636	0.807717	0.496169	0.239843	0.827734	0.413812	0.28576	0.819668	0.319372	0.296862	0.731869	0.562508	0.249408	0.740126	0.492837	0.28015	0.747996	0.422993	0.312967	0.713866	0.415733	0.271688	0.679766	0.410658	0.22985	0.646688	0.407267	0.18774	0.653524	0.44309	0.18356	0.788821	0.5197	0.140671	0.824335
22.212	0.651296	0.611565	0.185239	0.696568	0.611725	0.184443	0.706681	0.665532	0.179881	0.733813	0.637436	0.181486	0.753288	0.605893	0.196161	0.806018	0.494897	0.238562	0.830467	0.415014	0.286152	0.824912	0.320981	0.295406	0.729294	0.556156	0.256981	0.740008	0.48521	0.284156	0.750698	0.413753	0.313052	0.710442	0.412135	0.276751	0.670965	0.412513	0.239167	0.631843	0.41377	0.201599	0.625953	0.448721	0.211354	0.778767	0.520955	0.142027	0.820169
22.244	0.643967	0.610026	0.180154	0.688846	0.608395	0.1859	0.701803	0.661764	0.183741	0.727351	0.632643	0.188892	0.747493	0.600857	0.202471	0.8031	0.489581	0.242068	0.828148	0.408409	0.287977	0.828027	0.31324	0.296502	0.726832	0.550906	0.2629	0.739005	0.479265	0.286976	0.750987	0.407202	0.312841	0.706077	0.408001	0.282169	0.661642	0.409984	0.250532	0.617841	0.412448	0.218303	0.627438	0.447054	0.210744	0.776478	0.519806	0.146845	0.815142
22.276	0.635711	0.607757	0.18525	0.680655	0.60537	0.190204	0.695065	0.658275	0.184688	0.720061	0.628943	0.191084	0.741522	0.59825	0.20523	0.803312	0.491498	0.247592	0.829615	0.408053	0.289641	0.825251	0.312393	0.299269	0.721125	0.548353	0.261649	0.731464	0.477042	0.287504	0.741506	0.405543	0.315182	0.697342	0.409481	0.283954	0.653314	0.414459	0.252503	0.610069	0.419899	0.220678	0.624611	0.451591	0.209377	0.780451	0.523462	0.152425	0.815191
22.308	0.622286	0.607237	0.182589	0.666895	0.608312	0.190276	0.677928	0.661488	0.181383	0.704271	0.634458	0.191492	0.726064	0.602998	0.203117	0.78764	0.49353	0.239448	0.819742	0.413302	0.283635	0.824729	0.317642	0.294684	0.716473	0.557202	0.270925	0.72315	0.484168	0.292842	0.729655	0.410686	0.316144	0.683547	0.415151	0.287921	0.637854	0.421683	0.25914	0.59314	0.429422	0.229883	0.610039	0.458489	0.215094	0.746719	0.522978	0.149099	0.793474
22.344	0.605472	0.592576	0.186905	0.649495	0.601866	0.191908	0.649477	0.656644	0.1848	0.681001	0.634754	0.19194	0.706119	0.605872	0.202236	0.77736	0.503177	0.234566	0.817125	0.427385	0.278631	0.822406	0.334165	0.297403	0.704672	0.56832	0.263037	0.715296	0.497963	0.290155	0.72748	0.427292	0.316846	0.68265	0.440582	0.290753	0.636352	0.452181	0.264769	0.589474	0.45931	0.240414	0.584146	0.426065	0.255785	0.726116	0.516022	0.145959	0.767485
22.376	0.600746	0.604447	0.199039	0.644915	0.613472	0.194837	0.643738	0.667793	0.185478	0.676049	0.645865	0.187129	0.699431	0.61547	0.197979	0.765174	0.508175	0.231447	0.808571	0.434128	0.27645	0.82162	0.340987	0.296476	0.696833	0.578658	0.257027	0.704812	0.508035	0.283517	0.713773	0.436836	0.307995	0.665798	0.454306	0.287767	0.617535	0.471412	0.268065	0.569029	0.488082	0.248465	0.557466	0.45328	0.250867	0.714679	0.519231	0.142795	0.760134
22.44	0.572256	0.624447	0.206262	0.61492	0.620675	0.191572	0.630212	0.673536	0.189415	0.652896	0.643201	0.179781	0.677487	0.61444	0.192238	0.747805	0.512648	0.231989	0.793435	0.439208	0.276047	0.810123	0.346534	0.296647	0.675901	0.580696	0.255614	0.679351	0.508987	0.280163	0.682181	0.43658	0.302721	0.634892	0.461861	0.29145	0.587709	0.487334	0.279829	0.540862	0.51302	0.267332	0.524693	0.480175	0.265361	0.698211	0.520991	0.142309	0.747824
22.472	0.531556	0.632944	0.191782	0.576623	0.637248	0.190992	0.582063	0.691975	0.189177	0.611658	0.666428	0.189328	0.632915	0.634843	0.201366	0.692258	0.524647	0.236878	0.752289	0.461764	0.280722	0.792848	0.375421	0.298487	0.627187	0.601292	0.25552	0.606805	0.530251	0.276252	0.586768	0.459487	0.298822	0.549566	0.496989	0.284662	0.513019	0.534747	0.269042	0.476468	0.572663	0.252761	0.453448	0.549994	0.235198	0.649027	0.538426	0.143919	0.668675
22.508	0.498372	0.652244	0.21036	0.542118	0.647036	0.199899	0.559573	0.699359	0.198907	0.582214	0.668316	0.191846	0.604904	0.637785	0.204601	0.671206	0.533048	0.247632	0.74074	0.470383	0.276985	0.783785	0.384932	0.29885	0.607412	0.610233	0.272053	0.569747	0.546763	0.291505	0.532304	0.48354	0.312129	0.507788	0.532209	0.308828	0.483062	0.580896	0.305285	0.458129	0.629294	0.301037	0.430048	0.612647	0.284106	0.627428	0.552215	0.157446	0.63868
22.54	0.466926	0.698184	0.199348	0.505949	0.67539	0.196289	0.542157	0.712923	0.213641	0.551581	0.676729	0.20233	0.576172	0.646407	0.21214	0.647876	0.540825	0.244433	0.707769	0.467867	0.273067	0.767504	0.391834	0.295559	0.587005	0.619791	0.268983	0.527984	0.578297	0.294772	0.46918	0.536377	0.32192	0.452553	0.587319	0.312538	0.435815	0.638134	0.301344	0.418094	0.688138	0.289051	0.384792	0.672823	0.285994	0.594659	0.553827	0.157162	0.569737
22.572	0.448207	0.680387	0.175331	0.489832	0.670843	0.190706	0.502184	0.715811	0.219294	0.526134	0.685117	0.215414	0.550822	0.653745	0.223171	0.625106	0.54643	0.249624	0.694267	0.476964	0.267247	0.758973	0.406891	0.299274	0.567601	0.617039	0.297412	0.500588	0.580132	0.297907	0.433686	0.542599	0.29724	0.420915	0.594876	0.288929	0.407896	0.647549	0.281706	0.393984	0.700053	0.27726	0.370251	0.691947	0.30407	0.569551	0.584057	0.171682	0.537277
22.636	0.403709	0.727505	0.173758	0.429979	0.709849	0.206128	0.442953	0.754792	0.235448	0.455168	0.71861	0.243615	0.484133	0.691179	0.245594	0.570795	0.593767	0.250716	0.636065	0.523379	0.270664	0.708005	0.457027	0.276248	0.494697	0.628431	0.31187	0.425956	0.602505	0.33358	0.357021	0.575985	0.355765	0.355903	0.626968	0.337463	0.354655	0.67832	0.318702	0.352055	0.7296	0.30064	0.319726	0.730541	0.31802	0.508698	0.641024	0.183117	0.466982
22.672	0.320741	0.77891	0.208197	0.347805	0.749778	0.229765	0.384258	0.784492	0.252646	0.384444	0.745619	0.256453	0.4163	0.723042	0.252704	0.513413	0.642379	0.241674	0.586704	0.580937	0.255287	0.654317	0.514656	0.271141	0.466768	0.678462	0.32713	0.391894	0.664223	0.334239	0.317134	0.650255	0.341797	0.306712	0.701203	0.325055	0.296586	0.752221	0.308194	0.286579	0.80254	0.289362	0.252019	0.791463	0.284212	0.449529	0.715145	0.203344	0.403271
22.74	0.286626	0.77826	0.194161	0.302795	0.783085	0.236171	0.320982	0.83544	0.234901	0.32283	0.811936	0.266047	0.352444	0.785941	0.263714	0.442781	0.694822	0.249141	0.531146	0.653988	0.251759	0.602955	0.588462	0.257341	0.347872	0.708399	0.287093	0.278029	0.680112	0.300707	0.208259	0.653016	0.31699	0.223365	0.704843	0.328611	0.238953	0.756628	0.339239	0.254994	0.80795	0.348343	0.241143	0.817566	0.315709	0.405394	0.769227	0.18764	0.403738
22.772	0.246514	0.785954	0.175239	0.259567	0.798268	0.216797	0.248462	0.852619	0.216072	0.263295	0.833335	0.246583	0.296324	0.811902	0.250508	0.400152	0.734414	0.25614	0.490386	0.700732	0.247024	0.559325	0.633036	0.243705	0.303288	0.712702	0.289116	0.239977	0.674099	0.310798	0.175883	0.63875	0.334418	0.185485	0.692793	0.344512	0.197379	0.746261	0.353766	0.21192	0.798192	0.361175	0.241758	0.803968	0.339788	0.347875	0.808972	0.205752	0.39226
22.808	0.037523	0.699991	0.249541	0.061796	0.73784	0.254875	0.063421	0.742074	0.309913	0.079926	0.767319	0.28511	0.119656	0.765563	0.283472	0.248641	0.754885	0.269507	0.341824	0.759365	0.238966	0.437838	0.739747	0.239462	0.179676	0.688672	0.313657	0.131634	0.628434	0.320594	0.083602	0.566932	0.326623	0.042869	0.52952	0.31933	0.003146	0.492262	0.311757	-0.034722	0.453622	0.302888	-0.01104	0.438766	0.279176	0.158767	0.801709	0.250973	0.155569
22.84	-0.003977	0.710875	0.262194	0.029535	0.734879	0.280862	0.002554	0.762426	0.320184	0.040866	0.765277	0.313175	0.079859	0.7599	0.3059	0.204433	0.731357	0.275328	0.297482	0.759943	0.261686	0.395137	0.762876	0.255667	0.134259	0.677759	0.331856	0.093783	0.612045	0.33774	0.052154	0.5456	0.343666	0.021691	0.498107	0.337253	-0.010074	0.452717	0.329127	-0.043263	0.406701	0.319796	-0.065384	0.379784	0.305054	0.115216	0.763632	0.236127	0.081882
22.876	-0.084983	0.629902	0.243103	-0.046457	0.623185	0.265922	-0.048844	0.663359	0.303617	-0.019692	0.637538	0.300487	0.018136	0.648566	0.293825	0.143637	0.673685	0.269755	0.221474	0.728071	0.239404	0.311971	0.770819	0.237485	0.080331	0.622873	0.33829	0.06123	0.548667	0.342382	0.044486	0.472862	0.346647	0.033549	0.417453	0.344665	0.019533	0.364309	0.342742	0.003742	0.310766	0.340861	-0.007188	0.275185	0.337124	0.061782	0.646143	0.211742	0.0195
22.908	-0.083382	0.53132	0.23926	-0.04617	0.546122	0.260423	-0.062558	0.595731	0.278546	-0.027	0.580744	0.284456	0.006011	0.602507	0.277474	0.118672	0.664695	0.253778	0.202084	0.712076	0.230447	0.283097	0.768634	0.233965	0.070887	0.616718	0.332611	0.051562	0.542891	0.339056	0.034142	0.468252	0.346447	0.029593	0.413504	0.338184	0.026695	0.359408	0.330069	0.02413	0.304904	0.321486	0.031973	0.268695	0.320323	0.043231	0.612955	0.205564	0.003286
22.94	-0.089726	0.52271	0.278249	-0.053835	0.54231	0.297648	-0.077104	0.586201	0.321658	-0.039063	0.577467	0.323141	-0.006648	0.593283	0.306072	0.102914	0.635817	0.249228	0.179065	0.692637	0.225289	0.244465	0.764566	0.23601	0.045227	0.60974	0.33003	0.035693	0.533957	0.333386	0.025935	0.458613	0.336926	0.026268	0.406291	0.322719	0.02835	0.353286	0.309585	0.031239	0.300488	0.296657	0.025347	0.268016	0.312412	0.019417	0.588092	0.20447	-0.023416
22.976	-0.131745	0.447023	0.348008	-0.102686	0.473313	0.325269	-0.108426	0.521719	0.351297	-0.084282	0.515719	0.321168	-0.056332	0.540571	0.306185	0.040962	0.613956	0.255572	0.105065	0.687271	0.268303	0.168429	0.759719	0.24917	-0.00702	0.571474	0.334742	0.011762	0.497475	0.330133	0.027983	0.423333	0.325639	0.039669	0.373276	0.309401	0.047302	0.321368	0.294423	0.050299	0.269318	0.280638	0.015525	0.26409	0.29223	-0.037425	0.564256	0.208554	-0.083158
23.008	-0.160436	0.433433	0.369973	-0.140359	0.459906	0.339198	-0.151608	0.510293	0.358869	-0.131301	0.503279	0.326238	-0.099777	0.525419	0.315328	0.007203	0.591051	0.276314	0.070526	0.663632	0.267322	0.137431	0.728042	0.24267	-0.054831	0.556326	0.349941	-0.026552	0.486142	0.340445	-0.000466	0.415868	0.331287	0.01708	0.368612	0.313681	0.029398	0.318453	0.297058	0.03349	0.267091	0.282302	-0.002556	0.264855	0.290426	-0.073418	0.560799	0.219819	-0.098689
23.044	-0.180816	0.409929	0.376444	-0.164102	0.441007	0.348025	-0.179685	0.488217	0.372368	-0.159512	0.48638	0.338956	-0.130002	0.511505	0.327962	-0.029713	0.588338	0.287663	0.028771	0.661611	0.262309	0.086093	0.738477	0.250571	-0.083472	0.544591	0.363191	-0.044232	0.480959	0.348545	-0.004717	0.418453	0.333098	0.01183	0.37075	0.314011	0.027474	0.321594	0.296752	0.042424	0.272104	0.281059	0.014293	0.24887	0.276889	-0.115562	0.563742	0.237623	-0.133544
23.076	-0.226058	0.3822	0.389431	-0.223707	0.416258	0.359705	-0.223641	0.459966	0.393378	-0.222319	0.461754	0.354386	-0.191131	0.484758	0.346109	-0.086183	0.553154	0.314661	-0.021203	0.611346	0.273616	0.015792	0.691448	0.236697	-0.140958	0.506118	0.388071	-0.088008	0.4573	0.362927	-0.035911	0.407151	0.340129	-0.00931	0.365556	0.317815	0.015676	0.321211	0.298794	0.039761	0.275881	0.28135	0.01279	0.250702	0.28005	-0.176443	0.537538	0.267011	-0.174622
23.112	-0.2254	0.37623	0.373401	-0.238254	0.416594	0.357495	-0.248425	0.443876	0.404477	-0.252904	0.458536	0.368575	-0.221695	0.480937	0.360398	-0.116966	0.54633	0.329537	-0.057758	0.607308	0.28434	-0.033124	0.678671	0.225769	-0.165893	0.492443	0.403529	-0.108458	0.451302	0.374155	-0.050963	0.410051	0.346084	-0.026337	0.367076	0.323687	-0.001996	0.323239	0.302308	0.0221	0.279121	0.281449	-0.001256	0.252401	0.271876	-0.206896	0.523294	0.284074	-0.184072
23.144	-0.248862	0.389954	0.386039	-0.270024	0.428918	0.377097	-0.27541	0.450341	0.427878	-0.288547	0.467003	0.395152	-0.25575	0.485728	0.385172	-0.147276	0.538867	0.347801	-0.09505	0.602277	0.298207	-0.061575	0.662215	0.232424	-0.183439	0.474504	0.420766	-0.122963	0.4502	0.380674	-0.062565	0.425898	0.340828	-0.047773	0.376978	0.321754	-0.030611	0.328072	0.304446	-0.012283	0.279493	0.288083	-0.023965	0.247582	0.274624	-0.23845	0.509106	0.308174	-0.217457
23.176	-0.242884	0.398107	0.389678	-0.279178	0.425019	0.389972	-0.277566	0.445188	0.441474	-0.305037	0.453526	0.415165	-0.279347	0.478609	0.399798	-0.191418	0.550846	0.345937	-0.122424	0.59917	0.301382	-0.086596	0.644549	0.227339	-0.21579	0.493341	0.427414	-0.14966	0.466106	0.398154	-0.083968	0.439044	0.366715	-0.065876	0.39071	0.345878	-0.048512	0.342206	0.326331	-0.031265	0.292973	0.307137	-0.030815	0.263064	0.28516	-0.248096	0.473442	0.302888	-0.220321
23.24	-0.267038	0.407104	0.434556	-0.300974	0.431261	0.417131	-0.309056	0.468825	0.456739	-0.329903	0.466232	0.423868	-0.30173	0.489312	0.41009	-0.206696	0.55451	0.361183	-0.149194	0.605188	0.305696	-0.11794	0.634455	0.222136	-0.234108	0.494748	0.439793	-0.168503	0.46966	0.407189	-0.103587	0.444718	0.37249	-0.078408	0.399977	0.351565	-0.053828	0.355039	0.331124	-0.029292	0.309577	0.310772	-0.029746	0.277582	0.292175	-0.272395	0.485796	0.315716	-0.2525
23.276	-0.247438	0.485497	0.493886	-0.276996	0.46185	0.469115	-0.324125	0.488925	0.478434	-0.321349	0.457091	0.456133	-0.299402	0.482104	0.436086	-0.223302	0.549556	0.363144	-0.178534	0.600855	0.29876	-0.14191	0.60887	0.214587	-0.222998	0.488692	0.445009	-0.162823	0.453572	0.41093	-0.102643	0.418124	0.37604	-0.089306	0.370107	0.351699	-0.078532	0.321227	0.329255	-0.068511	0.272246	0.306706	-0.102393	0.27277	0.292476	-0.286132	0.469471	0.333007	-0.277995
23.34	-0.258268	0.506045	0.499553	-0.28693	0.477159	0.479839	-0.336003	0.498029	0.494411	-0.331389	0.465775	0.47309	-0.313518	0.488574	0.446879	-0.248676	0.549084	0.356745	-0.223444	0.593543	0.276261	-0.172363	0.60209	0.198658	-0.23589	0.50736	0.450421	-0.1763	0.471075	0.416645	-0.117442	0.435287	0.381111	-0.111022	0.384052	0.362968	-0.104689	0.332805	0.345477	-0.098894	0.282057	0.327233	-0.131701	0.285782	0.311231	-0.300319	0.458055	0.347762	-0.289321
23.372	-0.261994	0.503199	0.500651	-0.294718	0.489042	0.47286	-0.340263	0.505568	0.500066	-0.340478	0.486503	0.466022	-0.318065	0.504685	0.439016	-0.240249	0.553328	0.349012	-0.219776	0.58686	0.260728	-0.193363	0.579973	0.168828	-0.230524	0.52317	0.447326	-0.181115	0.46895	0.423962	-0.131721	0.414616	0.400627	-0.12185	0.365376	0.37882	-0.112136	0.315949	0.358181	-0.102737	0.266897	0.336612	-0.130554	0.273326	0.313596	-0.313235	0.481347	0.356157	-0.308155
23.44	-0.268006	0.522568	0.515292	-0.296894	0.50593	0.484742	-0.345465	0.52293	0.505108	-0.341223	0.501879	0.472528	-0.322777	0.51185	0.438756	-0.257562	0.533554	0.328553	-0.244836	0.561426	0.236308	-0.209254	0.556534	0.146358	-0.253011	0.525153	0.431188	-0.204074	0.468369	0.414712	-0.155633	0.412095	0.396578	-0.14726	0.361364	0.378044	-0.137008	0.310968	0.360549	-0.124877	0.261417	0.341476	-0.152318	0.266636	0.318205	-0.327386	0.459166	0.34704	-0.327308
23.472	-0.289207	0.468983	0.491885	-0.31662	0.49304	0.465187	-0.335213	0.531875	0.500437	-0.3456	0.529233	0.462899	-0.327731	0.523949	0.427892	-0.264139	0.500871	0.317658	-0.249848	0.485722	0.222574	-0.218882	0.473939	0.131037	-0.264913	0.542543	0.412333	-0.207025	0.492382	0.412537	-0.149589	0.442181	0.410924	-0.177334	0.395079	0.404659	-0.202869	0.347687	0.394432	-0.227296	0.300197	0.382335	-0.215978	0.303511	0.347439	-0.331666	0.439782	0.367259	-0.334888
23.54	-0.277978	0.463089	0.514202	-0.304128	0.475054	0.479258	-0.337162	0.512681	0.502653	-0.338999	0.501701	0.465227	-0.325208	0.499072	0.427887	-0.274616	0.481754	0.309199	-0.264058	0.480703	0.212475	-0.222785	0.455398	0.128809	-0.266543	0.514348	0.406602	-0.211944	0.460925	0.39919	-0.15836	0.407063	0.389395	-0.20135	0.374391	0.401779	-0.242947	0.341198	0.416347	-0.283985	0.306972	0.432341	-0.285331	0.277542	0.410228	-0.341147	0.41893	0.357312	-0.341509
23.572	-0.28323	0.462776	0.506242	-0.310903	0.477542	0.473642	-0.334627	0.521047	0.498303	-0.34241	0.509106	0.461959	-0.328438	0.508344	0.424679	-0.277386	0.497925	0.305659	-0.266719	0.48632	0.209896	-0.22623	0.448708	0.131414	-0.262004	0.521487	0.404666	-0.222417	0.455906	0.405845	-0.184512	0.389826	0.403406	-0.233141	0.362839	0.408638	-0.279648	0.333617	0.415923	-0.32636	0.304146	0.425613	-0.332749	0.280736	0.453689	-0.342456	0.432721	0.354175	-0.345874
23.608	-0.323223	0.458057	0.49373	-0.332473	0.493572	0.467334	-0.336977	0.534573	0.504936	-0.341564	0.539229	0.466442	-0.323497	0.529696	0.432707	-0.264596	0.490884	0.325767	-0.236346	0.444775	0.245606	-0.24477	0.398678	0.161815	-0.233209	0.512523	0.421994	-0.223799	0.437943	0.405594	-0.216865	0.364343	0.386075	-0.264048	0.348204	0.410362	-0.309747	0.329678	0.434947	-0.355578	0.310274	0.458719	-0.371191	0.289962	0.485206	-0.35006	0.471995	0.381867	-0.342372
23.64	-0.323123	0.458058	0.468114	-0.341939	0.492931	0.446386	-0.324649	0.53619	0.477306	-0.347545	0.539345	0.445964	-0.324969	0.52691	0.416605	-0.255883	0.478913	0.322521	-0.227006	0.424111	0.248421	-0.236215	0.367059	0.172063	-0.234716	0.489809	0.423612	-0.24799	0.415012	0.411427	-0.263063	0.341355	0.396569	-0.310569	0.337602	0.424503	-0.356895	0.332667	0.453262	-0.40294	0.327187	0.483034	-0.416978	0.312144	0.513614	-0.350494	0.492717	0.364574	-0.330673
23.676	-0.329146	0.467157	0.447743	-0.338493	0.508155	0.431188	-0.323336	0.541669	0.473674	-0.338315	0.554503	0.440071	-0.31743	0.538426	0.41149	-0.254885	0.479845	0.320156	-0.225062	0.419581	0.250689	-0.231543	0.359425	0.176204	-0.242978	0.492727	0.422794	-0.258348	0.418502	0.410161	-0.275142	0.345618	0.394061	-0.32276	0.343082	0.421038	-0.369849	0.337728	0.448336	-0.416341	0.331387	0.476611	-0.424354	0.314264	0.508191	-0.352199	0.500249	0.352558	-0.325025
23.708	-0.327235	0.472077	0.424682	-0.339456	0.514986	0.417244	-0.326079	0.539853	0.465823	-0.342343	0.558492	0.435773	-0.317496	0.545897	0.408807	-0.244755	0.500129	0.318044	-0.226291	0.426383	0.258721	-0.2323	0.352538	0.198321	-0.253196	0.50759	0.421792	-0.277947	0.43669	0.407031	-0.302122	0.365566	0.392187	-0.345514	0.346438	0.419173	-0.389453	0.326826	0.444636	-0.433687	0.307544	0.469546	-0.423214	0.305199	0.504605	-0.320041	0.571643	0.330529	-0.311107
23.74	-0.340968	0.472366	0.414715	-0.340508	0.517445	0.410748	-0.327992	0.533792	0.462759	-0.334574	0.558377	0.433279	-0.309495	0.543645	0.407243	-0.235022	0.491911	0.31931	-0.222424	0.429701	0.245999	-0.231064	0.346857	0.19782	-0.251229	0.507829	0.420985	-0.279663	0.438319	0.406998	-0.306772	0.368665	0.393574	-0.348116	0.348025	0.421167	-0.390059	0.327151	0.448181	-0.43174	0.307063	0.474927	-0.428277	0.297236	0.509992	-0.304015	0.569299	0.319309	-0.297229
23.776	-0.356231	0.477236	0.432933	-0.354185	0.52117	0.422417	-0.327271	0.542233	0.466485	-0.340085	0.563383	0.436382	-0.316114	0.549188	0.408878	-0.245479	0.496895	0.317305	-0.231561	0.423611	0.254115	-0.22963	0.339502	0.204362	-0.250559	0.507821	0.420607	-0.279302	0.438234	0.407047	-0.307197	0.368424	0.393274	-0.347895	0.348385	0.423198	-0.389763	0.329791	0.45254	-0.431339	0.312069	0.482142	-0.420762	0.290702	0.510031	-0.321275	0.568369	0.329871	-0.310737
23.808	-0.346241	0.475008	0.423964	-0.34498	0.51942	0.41551	-0.33144	0.540479	0.465561	-0.337896	0.562107	0.433808	-0.314898	0.547865	0.405567	-0.247517	0.496695	0.311233	-0.230451	0.418269	0.255458	-0.227097	0.333401	0.207116	-0.25347	0.50728	0.414554	-0.281869	0.437058	0.403419	-0.309711	0.366578	0.392104	-0.349945	0.347707	0.423386	-0.391084	0.33058	0.45486	-0.43221	0.314652	0.486377	-0.431235	0.291978	0.51505	-0.319132	0.572841	0.323491	-0.314645
23.844	-0.354363	0.478633	0.415405	-0.350286	0.523725	0.41515	-0.333161	0.534216	0.467303	-0.339417	0.561717	0.440451	-0.317241	0.547607	0.411434	-0.251841	0.497587	0.314466	-0.244967	0.4245	0.250234	-0.236955	0.338157	0.205571	-0.253784	0.506383	0.418044	-0.280263	0.4354	0.408037	-0.306271	0.364171	0.398722	-0.348688	0.347976	0.428939	-0.39052	0.332723	0.460897	-0.431858	0.31752	0.494197	-0.44278	0.297207	0.522932	-0.321271	0.574655	0.330383	-0.318286
23.876	-0.355779	0.479956	0.420836	-0.348048	0.524403	0.417214	-0.335822	0.538372	0.469885	-0.33687	0.563608	0.440231	-0.315031	0.549421	0.410854	-0.250668	0.498327	0.313135	-0.23913	0.421297	0.253761	-0.234859	0.33385	0.209409	-0.252745	0.509147	0.416473	-0.279999	0.4382	0.407294	-0.306193	0.366808	0.398905	-0.347117	0.348597	0.430075	-0.389088	0.332777	0.461112	-0.430549	0.317571	0.493292	-0.441392	0.300895	0.524133	-0.321928	0.574236	0.327711	-0.320466
23.912	-0.358749	0.478373	0.417704	-0.350181	0.522683	0.414262	-0.337702	0.536341	0.467011	-0.338269	0.561723	0.437476	-0.316173	0.547867	0.408226	-0.251178	0.498351	0.310598	-0.238833	0.421475	0.252125	-0.231949	0.33545	0.207645	-0.253831	0.508629	0.414036	-0.28045	0.43728	0.406193	-0.306412	0.365467	0.398666	-0.347514	0.348189	0.430265	-0.389324	0.332432	0.461358	-0.431045	0.317297	0.492776	-0.441633	0.305243	0.525723	-0.322011	0.574329	0.324956	-0.317594
23.944	-0.365123	0.482435	0.417414	-0.351873	0.52553	0.413363	-0.338022	0.538579	0.465932	-0.335851	0.563464	0.43604	-0.315165	0.548329	0.406387	-0.254545	0.495271	0.307899	-0.252789	0.422779	0.242247	-0.240426	0.332643	0.206528	-0.251435	0.508938	0.410961	-0.280805	0.438656	0.405369	-0.308929	0.36834	0.401178	-0.349721	0.3499	0.431827	-0.391843	0.332788	0.461987	-0.433502	0.315885	0.492997	-0.445172	0.308991	0.527134	-0.321196	0.575215	0.323548	-0.323991
23.976	-0.367635	0.480213	0.420208	-0.353738	0.523096	0.416134	-0.344217	0.537247	0.469316	-0.339373	0.561272	0.43903	-0.318229	0.547648	0.408871	-0.256531	0.498074	0.30857	-0.244975	0.422896	0.246528	-0.233054	0.332967	0.208586	-0.25857	0.509251	0.411973	-0.285545	0.438034	0.405114	-0.311356	0.366647	0.398988	-0.351482	0.347698	0.430814	-0.392493	0.330576	0.462564	-0.433708	0.31431	0.494637	-0.446731	0.318369	0.52883	-0.327787	0.57429	0.323326	-0.32629
24.04	-0.36827	0.486251	0.430279	-0.356591	0.529617	0.424647	-0.341962	0.5446	0.476324	-0.341232	0.568618	0.445625	-0.321328	0.552195	0.415841	-0.262933	0.49481	0.317267	-0.259338	0.4168	0.25811	-0.246503	0.330476	0.213265	-0.260035	0.513514	0.419367	-0.290785	0.444428	0.40917	-0.319856	0.374987	0.400537	-0.358492	0.353092	0.43119	-0.398889	0.33269	0.461423	-0.439032	0.312761	0.492354	-0.448331	0.325484	0.525641	-0.330114	0.573655	0.327834	-0.32934
24.076	-0.368153	0.482376	0.43359	-0.355537	0.525075	0.425542	-0.34625	0.544495	0.477194	-0.342176	0.565805	0.444819	-0.321564	0.550583	0.415138	-0.261479	0.496406	0.316804	-0.246191	0.414543	0.265095	-0.23694	0.32808	0.21937	-0.258372	0.514119	0.419357	-0.29069	0.445735	0.409493	-0.321653	0.377052	0.400117	-0.36003	0.355639	0.431719	-0.399242	0.333644	0.461778	-0.438438	0.311606	0.491459	-0.444771	0.329631	0.522652	-0.331481	0.573694	0.329865	-0.32909
24.108	-0.369115	0.483983	0.439812	-0.358527	0.526192	0.427513	-0.344061	0.54895	0.476264	-0.34411	0.567957	0.442204	-0.324001	0.551138	0.412692	-0.265062	0.489826	0.316187	-0.263147	0.42106	0.246754	-0.24245	0.332948	0.211259	-0.25991	0.50626	0.418327	-0.293585	0.437438	0.418087	-0.32683	0.368014	0.41807	-0.359341	0.333058	0.443587	-0.393731	0.29995	0.469142	-0.429438	0.26933	0.495461	-0.442191	0.300995	0.509343	-0.338015	0.56186	0.330516	-0.335632
24.172	-0.369668	0.477296	0.440038	-0.360542	0.520425	0.429919	-0.344063	0.54051	0.479194	-0.346206	0.561603	0.446456	-0.325163	0.547681	0.416088	-0.262481	0.496293	0.316021	-0.257312	0.427634	0.246156	-0.242437	0.337665	0.210034	-0.259912	0.510243	0.418596	-0.291324	0.440492	0.414379	-0.322433	0.370391	0.409979	-0.356282	0.338775	0.438633	-0.391027	0.308659	0.468112	-0.426875	0.28029	0.49786	-0.439078	0.312335	0.511451	-0.336974	0.5672	0.330741	-0.333394
24.24	-0.367595	0.473036	0.445201	-0.358756	0.515586	0.43267	-0.343792	0.538819	0.481003	-0.345326	0.557832	0.446974	-0.324807	0.545498	0.415498	-0.263518	0.499527	0.311719	-0.252988	0.428985	0.244439	-0.238954	0.337922	0.211259	-0.261809	0.514378	0.414211	-0.29635	0.446113	0.411205	-0.330054	0.377266	0.408174	-0.363092	0.345529	0.43697	-0.397412	0.315122	0.465302	-0.432056	0.286258	0.494311	-0.442089	0.317833	0.510274	-0.342086	0.566324	0.326095	-0.335239
24.272	-0.36916	0.477403	0.443448	-0.356716	0.519974	0.434523	-0.346023	0.539573	0.485387	-0.342689	0.56044	0.452579	-0.322271	0.546248	0.421597	-0.260746	0.494316	0.319453	-0.256999	0.427527	0.248185	-0.245588	0.338001	0.211844	-0.260734	0.509416	0.421717	-0.295485	0.441496	0.4153	-0.329193	0.373062	0.40867	-0.358479	0.33704	0.435883	-0.388415	0.302212	0.464069	-0.41922	0.270256	0.49305	-0.428557	0.301601	0.509663	-0.333924	0.56558	0.330013	-0.333193
24.34	-0.370166	0.478832	0.449957	-0.357271	0.520368	0.437519	-0.347751	0.544653	0.486726	-0.343486	0.56246	0.452265	-0.322724	0.54786	0.421911	-0.26093	0.495527	0.321502	-0.258728	0.428708	0.250062	-0.245507	0.340077	0.212154	-0.260215	0.509024	0.424182	-0.290431	0.438935	0.418973	-0.320391	0.368777	0.413463	-0.349925	0.33797	0.44497	-0.380104	0.307891	0.477461	-0.411655	0.281261	0.509818	-0.420319	0.31504	0.521224	-0.330654	0.571079	0.334085	-0.336991
24.372	-0.342552	0.475493	0.483077	-0.341372	0.511543	0.455698	-0.333605	0.553816	0.491673	-0.336902	0.558552	0.453052	-0.317323	0.538378	0.4254	-0.259241	0.470837	0.333266	-0.264572	0.409459	0.257178	-0.258566	0.322052	0.214566	-0.256422	0.498857	0.43347	-0.285932	0.429106	0.424798	-0.313462	0.358997	0.416357	-0.347015	0.33453	0.447265	-0.379844	0.309856	0.479453	-0.413747	0.290957	0.51118	-0.412471	0.327046	0.518475	-0.317746	0.556332	0.334258	-0.342591
24.408	-0.336215	0.466479	0.487973	-0.336111	0.501707	0.459549	-0.337236	0.545113	0.494695	-0.33666	0.548541	0.455795	-0.316647	0.530489	0.426806	-0.256635	0.469772	0.33047	-0.262505	0.40765	0.254963	-0.257991	0.320536	0.211618	-0.256795	0.485907	0.433019	-0.287071	0.418245	0.415011	-0.317438	0.350711	0.396193	-0.351289	0.337825	0.435236	-0.383544	0.325542	0.476296	-0.413026	0.317886	0.518362	-0.398481	0.350297	0.527921	-0.316072	0.554447	0.339816	-0.342924
24.44	-0.350899	0.479387	0.480087	-0.340754	0.51501	0.45409	-0.337856	0.556544	0.491699	-0.332076	0.561433	0.453392	-0.315223	0.539428	0.425574	-0.266515	0.46638	0.333436	-0.284095	0.400724	0.263311	-0.273931	0.31576	0.216965	-0.259634	0.488009	0.435261	-0.289864	0.42187	0.41256	-0.319172	0.355332	0.389302	-0.353186	0.33967	0.426989	-0.386099	0.323277	0.465706	-0.416422	0.310462	0.50574	-0.400837	0.340517	0.519523	-0.314435	0.558357	0.340658	-0.345278
24.508	-0.356344	0.489561	0.482933	-0.341674	0.523984	0.457311	-0.341998	0.566657	0.493551	-0.331229	0.569942	0.456165	-0.31524	0.547828	0.427668	-0.268767	0.474478	0.333136	-0.288235	0.405058	0.266911	-0.28034	0.319641	0.219671	-0.259887	0.49682	0.434536	-0.288613	0.430238	0.410581	-0.315873	0.363086	0.386532	-0.350165	0.344677	0.423149	-0.382838	0.326826	0.461566	-0.413267	0.312293	0.501256	-0.397365	0.340988	0.517622	-0.315137	0.567183	0.340211	-0.345432
24.544	-0.357141	0.4878	0.479515	-0.340897	0.523162	0.456447	-0.348319	0.565056	0.492731	-0.332721	0.569414	0.457213	-0.317932	0.549373	0.426581	-0.275223	0.483095	0.325059	-0.293166	0.408211	0.264178	-0.283219	0.320792	0.22047	-0.260439	0.503353	0.426207	-0.289134	0.436398	0.403261	-0.315575	0.368544	0.380597	-0.349812	0.351674	0.418442	-0.382507	0.334711	0.457682	-0.413819	0.321009	0.497165	-0.398805	0.350042	0.513747	-0.325774	0.573942	0.33867	-0.352799
24.576	-0.360858	0.488647	0.469549	-0.343371	0.525528	0.450606	-0.34652	0.561562	0.492678	-0.332227	0.569758	0.457287	-0.315253	0.550465	0.427027	-0.266277	0.485723	0.326346	-0.274718	0.41858	0.255028	-0.271793	0.329564	0.213568	-0.266581	0.503835	0.428598	-0.29006	0.436725	0.401875	-0.312839	0.369639	0.373918	-0.347286	0.3525	0.411685	-0.380055	0.334766	0.450586	-0.409903	0.319797	0.490563	-0.394109	0.348332	0.507124	-0.31972	0.575272	0.333818	-0.346543
24.608	-0.361896	0.484917	0.469589	-0.346188	0.52433	0.453139	-0.350962	0.55899	0.49717	-0.337265	0.570245	0.462399	-0.322729	0.551316	0.431161	-0.282119	0.490065	0.325686	-0.290659	0.407664	0.273973	-0.276074	0.323036	0.227239	-0.27922	0.513403	0.427323	-0.297178	0.445406	0.397567	-0.313095	0.37666	0.367923	-0.346102	0.360283	0.407458	-0.378237	0.344218	0.447589	-0.408757	0.329846	0.488306	-0.392777	0.357845	0.505504	-0.336596	0.578996	0.330846	-0.356746
24.644	-0.353076	0.48691	0.458009	-0.337988	0.528576	0.447994	-0.355032	0.55857	0.492253	-0.335279	0.573834	0.462279	-0.325364	0.556497	0.428325	-0.297259	0.498206	0.316832	-0.314532	0.41747	0.264582	-0.297539	0.326882	0.232925	-0.260292	0.519723	0.41173	-0.277109	0.453611	0.377206	-0.292957	0.387068	0.343061	-0.318601	0.386511	0.390434	-0.342246	0.386836	0.43937	-0.363523	0.388544	0.488643	-0.336578	0.412481	0.495616	-0.356284	0.57959	0.347693	-0.368114
24.676	-0.385279	0.495173	0.455414	-0.361876	0.52984	0.438134	-0.346643	0.557357	0.483936	-0.337595	0.568517	0.447626	-0.323756	0.552736	0.413827	-0.284281	0.496653	0.303409	-0.288044	0.419184	0.243113	-0.277818	0.325282	0.216262	-0.26542	0.516327	0.402991	-0.277695	0.450787	0.365286	-0.29016	0.385556	0.32701	-0.325638	0.382308	0.368057	-0.361109	0.37986	0.409177	-0.394378	0.377613	0.451497	-0.37669	0.40725	0.463795	-0.352658	0.572427	0.324616	-0.36193
24.712	-0.384213	0.496398	0.463086	-0.362572	0.531194	0.443935	-0.347441	0.560736	0.48841	-0.339688	0.570723	0.451473	-0.327003	0.557289	0.41626	-0.290736	0.505793	0.30281	-0.28637	0.429866	0.240949	-0.276006	0.336711	0.212507	-0.255091	0.517965	0.399145	-0.262876	0.457038	0.353551	-0.269965	0.396599	0.307375	-0.29016	0.396538	0.357629	-0.309364	0.396372	0.408616	-0.327403	0.39511	0.460148	-0.295846	0.410686	0.470547	-0.361306	0.569817	0.34462	-0.36606
24.744	-0.381551	0.506673	0.464652	-0.357203	0.539316	0.444883	-0.344155	0.572384	0.488155	-0.333031	0.579512	0.451416	-0.327031	0.561197	0.416892	-0.308097	0.499166	0.305237	-0.324462	0.41358	0.2607	-0.303684	0.322726	0.230307	-0.249552	0.52323	0.386147	-0.267389	0.459917	0.346683	-0.285516	0.396325	0.306601	-0.293197	0.395676	0.360144	-0.297583	0.394731	0.414717	-0.296686	0.394602	0.469171	-0.263726	0.4097	0.462842	-0.361886	0.578509	0.350583	-0.371506
24.78	-0.373997	0.507986	0.464053	-0.350538	0.542269	0.446092	-0.342867	0.576135	0.490334	-0.329611	0.584158	0.45452	-0.326849	0.566982	0.419264	-0.317599	0.508453	0.305333	-0.327197	0.422368	0.260659	-0.300468	0.331335	0.240387	-0.249151	0.536798	0.377115	-0.262867	0.47294	0.336853	-0.276177	0.408414	0.296414	-0.282664	0.402168	0.349626	-0.287594	0.397128	0.403985	-0.283367	0.389635	0.457733	-0.250006	0.404741	0.453209	-0.369855	0.582867	0.362519	-0.380283
24.812	-0.375244	0.51	0.456542	-0.350032	0.54463	0.44188	-0.339267	0.572613	0.489299	-0.326341	0.583803	0.454226	-0.324553	0.567271	0.418528	-0.318248	0.510042	0.303696	-0.325337	0.425698	0.255493	-0.29814	0.335119	0.234083	-0.245131	0.53567	0.372086	-0.260446	0.472577	0.330936	-0.276144	0.408843	0.289479	-0.277103	0.402589	0.343021	-0.277029	0.398443	0.397834	-0.268446	0.394353	0.451278	-0.235941	0.408701	0.441026	-0.369546	0.578569	0.367475	-0.379705
24.844	-0.372489	0.516691	0.454699	-0.346929	0.550174	0.43815	-0.334478	0.580127	0.484385	-0.322062	0.589685	0.448667	-0.322493	0.571787	0.413909	-0.321323	0.510652	0.302221	-0.336303	0.425832	0.258339	-0.310586	0.336621	0.233271	-0.240097	0.540394	0.358278	-0.253396	0.476045	0.318405	-0.267826	0.411503	0.277914	-0.267361	0.403136	0.331201	-0.265195	0.396945	0.385472	-0.255105	0.390542	0.438494	-0.224141	0.408057	0.428857	-0.367846	0.576778	0.372096	-0.380486
24.88	-0.353724	0.514491	0.462882	-0.336926	0.54983	0.440229	-0.326059	0.586454	0.481612	-0.319192	0.593742	0.443885	-0.321017	0.573926	0.410106	-0.321651	0.50517	0.302316	-0.336968	0.420947	0.256853	-0.322475	0.326364	0.241414	-0.235885	0.537998	0.348917	-0.254108	0.474199	0.310085	-0.273492	0.410206	0.270796	-0.265271	0.398111	0.322685	-0.256914	0.389281	0.375649	-0.245365	0.382878	0.428483	-0.224952	0.412952	0.422322	-0.361506	0.56511	0.381619	-0.379681
24.912	-0.35526	0.512718	0.461671	-0.336525	0.546497	0.438156	-0.325342	0.584056	0.478393	-0.317285	0.58961	0.440604	-0.319307	0.570828	0.406099	-0.321781	0.504535	0.296299	-0.327879	0.422759	0.243279	-0.315772	0.32703	0.231484	-0.23641	0.532221	0.346793	-0.252342	0.470048	0.304543	-0.268978	0.407717	0.261579	-0.265467	0.396017	0.3143	-0.259791	0.386368	0.36797	-0.249281	0.37913	0.420564	-0.226016	0.407006	0.414038	-0.361797	0.566356	0.374717	-0.380505
24.944	-0.358852	0.518795	0.455461	-0.33769	0.549785	0.430226	-0.321404	0.587116	0.468869	-0.314284	0.59072	0.430652	-0.316062	0.570388	0.397044	-0.319747	0.498858	0.291126	-0.326559	0.415665	0.240524	-0.312968	0.32016	0.230296	-0.235902	0.526914	0.344847	-0.258668	0.465373	0.305148	-0.281517	0.403618	0.264863	-0.274909	0.390885	0.317171	-0.268147	0.380356	0.370319	-0.260563	0.371669	0.423532	-0.243415	0.404196	0.423114	-0.360634	0.564673	0.364543	-0.382444
24.976	-0.343863	0.512054	0.47313	-0.324168	0.537166	0.441006	-0.324613	0.587965	0.464389	-0.309923	0.580169	0.429104	-0.316432	0.559347	0.396304	-0.334346	0.486469	0.292367	-0.348144	0.399253	0.251084	-0.326715	0.305384	0.238624	-0.245335	0.519378	0.332624	-0.253737	0.451949	0.297066	-0.262669	0.384342	0.261035	-0.262989	0.379938	0.315304	-0.264042	0.376784	0.369865	-0.266483	0.374779	0.424367	-0.280419	0.408801	0.423398	-0.36905	0.557264	0.364095	-0.390568
25.008	-0.34632	0.514847	0.46762	-0.324189	0.538509	0.436051	-0.32791	0.590303	0.456251	-0.30984	0.580842	0.423011	-0.316035	0.560467	0.38968	-0.33483	0.487874	0.28501	-0.339137	0.40182	0.238104	-0.327317	0.304979	0.228857	-0.248804	0.526836	0.327833	-0.245015	0.457029	0.296683	-0.241605	0.387295	0.265466	-0.25868	0.380885	0.317339	-0.277529	0.374971	0.368637	-0.300962	0.370479	0.418066	-0.331282	0.391784	0.415959	-0.374015	0.553686	0.357728	-0.392778
25.044	-0.341386	0.51672	0.462606	-0.320851	0.541543	0.430857	-0.3253	0.592756	0.452175	-0.308037	0.584378	0.418198	-0.314263	0.563012	0.385401	-0.333406	0.486684	0.283032	-0.347281	0.398597	0.241778	-0.330297	0.30263	0.230857	-0.247183	0.527659	0.32398	-0.246017	0.456554	0.295875	-0.244488	0.385735	0.267918	-0.26138	0.379884	0.319795	-0.281196	0.37437	0.370453	-0.306577	0.369011	0.419088	-0.335861	0.390822	0.413363	-0.371433	0.551451	0.356429	-0.38995
25.108	-0.33575	0.527587	0.458852	-0.315612	0.549777	0.424975	-0.319297	0.60245	0.442576	-0.30273	0.591408	0.409045	-0.31095	0.568888	0.377597	-0.336327	0.488894	0.280299	-0.353646	0.399451	0.243257	-0.334948	0.30383	0.22982	-0.251655	0.535743	0.319447	-0.252373	0.463698	0.293974	-0.25329	0.391876	0.268358	-0.267848	0.38461	0.32068	-0.286299	0.37739	0.371586	-0.312082	0.370149	0.41969	-0.341937	0.390025	0.410859	-0.376173	0.5527	0.353675	-0.39059
25.14	-0.332383	0.532494	0.461104	-0.31564	0.552661	0.424228	-0.311861	0.60538	0.441288	-0.301644	0.592764	0.405797	-0.309593	0.569575	0.374595	-0.334224	0.487121	0.278288	-0.345575	0.399186	0.23568	-0.330047	0.302648	0.225358	-0.246287	0.530144	0.31362	-0.250852	0.457565	0.290009	-0.254978	0.385257	0.266365	-0.270334	0.380538	0.318809	-0.28819	0.375901	0.370503	-0.31179	0.371738	0.419656	-0.342608	0.389558	0.409097	-0.367834	0.55035	0.355094	-0.386794
25.208	-0.349433	0.54317	0.452192	-0.32654	0.558894	0.416466	-0.316057	0.611026	0.432004	-0.304822	0.59541	0.398031	-0.312248	0.570948	0.367386	-0.333491	0.48387	0.272644	-0.349105	0.395081	0.232394	-0.334861	0.297786	0.226799	-0.244319	0.528953	0.300192	-0.249794	0.455215	0.280519	-0.255439	0.381638	0.260899	-0.270997	0.376106	0.313352	-0.29031	0.37131	0.364638	-0.313334	0.367668	0.414071	-0.344977	0.385596	0.406266	-0.362377	0.544658	0.352645	-0.384239
25.24	-0.361976	0.54917	0.444165	-0.334339	0.562828	0.411046	-0.329197	0.616913	0.42234	-0.311696	0.598856	0.392509	-0.317674	0.573002	0.36288	-0.333305	0.48207	0.271566	-0.345576	0.393002	0.231177	-0.328842	0.296439	0.2249	-0.244478	0.52695	0.300228	-0.252053	0.453463	0.280295	-0.260046	0.380139	0.260276	-0.273559	0.375596	0.313304	-0.290474	0.370866	0.36536	-0.314074	0.365958	0.414524	-0.346734	0.381438	0.406468	-0.363385	0.5459	0.349481	-0.383526
25.308	-0.365188	0.548769	0.435546	-0.334762	0.5634	0.40544	-0.331576	0.617271	0.418061	-0.311081	0.599972	0.389717	-0.317127	0.573585	0.360474	-0.333595	0.480656	0.270799	-0.34654	0.391435	0.231201	-0.328289	0.2952	0.222301	-0.245668	0.52794	0.297769	-0.253799	0.454111	0.279391	-0.262891	0.380629	0.260766	-0.275394	0.374965	0.313937	-0.292328	0.369958	0.366019	-0.313956	0.36554	0.416005	-0.347074	0.3771	0.404482	-0.364117	0.542056	0.349551	-0.382799
25.34	-0.366446	0.550733	0.428491	-0.337038	0.56619	0.397808	-0.336163	0.620396	0.40973	-0.315289	0.603568	0.381415	-0.320093	0.576186	0.353058	-0.333301	0.480641	0.266851	-0.347305	0.391344	0.227997	-0.326606	0.29577	0.218762	-0.247293	0.528426	0.299531	-0.255912	0.45484	0.280694	-0.264443	0.381375	0.261171	-0.278933	0.375933	0.313552	-0.296039	0.37067	0.365274	-0.315872	0.365845	0.415898	-0.349664	0.372936	0.403137	-0.36835	0.540276	0.345406	-0.384077
25.376	-0.364344	0.552117	0.425871	-0.334698	0.565628	0.394504	-0.33114	0.619857	0.405383	-0.311483	0.601557	0.377087	-0.316018	0.574077	0.348663	-0.328567	0.478014	0.262044	-0.339878	0.388489	0.223003	-0.321731	0.292057	0.21684	-0.242674	0.527682	0.293887	-0.251728	0.453932	0.275892	-0.262025	0.380831	0.257481	-0.277023	0.374835	0.310242	-0.295347	0.368689	0.361779	-0.317557	0.363643	0.411712	-0.351659	0.371526	0.400015	-0.363826	0.536301	0.341348	-0.381821
25.408	-0.376324	0.55776	0.426898	-0.344616	0.568862	0.396605	-0.343184	0.623975	0.401672	-0.320835	0.603446	0.377147	-0.323568	0.575409	0.348956	-0.328536	0.477473	0.263419	-0.343937	0.387628	0.226547	-0.324761	0.291884	0.218392	-0.244085	0.527241	0.296301	-0.253727	0.453537	0.278103	-0.263815	0.380016	0.259831	-0.278405	0.374544	0.312522	-0.296331	0.368726	0.364078	-0.31886	0.362434	0.413709	-0.352996	0.369487	0.401179	-0.365644	0.535871	0.34157	-0.380983
25.444	-0.371957	0.557576	0.429551	-0.342827	0.568069	0.396569	-0.34102	0.623226	0.400672	-0.320821	0.602214	0.37474	-0.323088	0.573942	0.346778	-0.327648	0.475345	0.26233	-0.340792	0.385378	0.225389	-0.322508	0.289714	0.218031	-0.244443	0.526992	0.29613	-0.254647	0.452992	0.279521	-0.265125	0.379172	0.262973	-0.282277	0.373398	0.314844	-0.302139	0.367203	0.365597	-0.325616	0.360195	0.414744	-0.360626	0.364073	0.403437	-0.367227	0.534338	0.338244	-0.382355
25.476	-0.373582	0.567955	0.422622	-0.348136	0.578478	0.386713	-0.347419	0.633702	0.389465	-0.32924	0.612653	0.362088	-0.330645	0.582057	0.336544	-0.331568	0.476172	0.26102	-0.34673	0.385567	0.224666	-0.333274	0.287648	0.221101	-0.249225	0.525135	0.301322	-0.25344	0.450812	0.283781	-0.257917	0.376785	0.266062	-0.279639	0.37346	0.316627	-0.304056	0.370078	0.365863	-0.332079	0.367041	0.413016	-0.368405	0.366076	0.405922	-0.37426	0.537147	0.335048	-0.386082
25.512	-0.377956	0.569232	0.425786	-0.351101	0.577503	0.390312	-0.346212	0.632542	0.392712	-0.329219	0.609956	0.365797	-0.330016	0.580032	0.339427	-0.329826	0.476377	0.260893	-0.346597	0.385549	0.226469	-0.329398	0.289018	0.220333	-0.248329	0.52804	0.298964	-0.254378	0.453817	0.281362	-0.261202	0.379845	0.263737	-0.279866	0.374976	0.315428	-0.302347	0.370097	0.365584	-0.332241	0.365502	0.411496	-0.36926	0.363043	0.407988	-0.373232	0.537126	0.333844	-0.384018
25.544	-0.380544	0.569673	0.425215	-0.352411	0.576914	0.390525	-0.34473	0.631566	0.393796	-0.32831	0.608419	0.367003	-0.328933	0.57876	0.340312	-0.328504	0.475816	0.260691	-0.34319	0.384985	0.224679	-0.32452	0.288605	0.21818	-0.247722	0.529534	0.299094	-0.252601	0.455171	0.282071	-0.258121	0.381591	0.264802	-0.278022	0.374731	0.316246	-0.303546	0.367202	0.364724	-0.335043	0.359284	0.409879	-0.372129	0.355838	0.411532	-0.372745	0.534497	0.334431	-0.383743
25.576	-0.379775	0.564182	0.422229	-0.35159	0.573824	0.388174	-0.347836	0.628835	0.392216	-0.329309	0.607245	0.365496	-0.329698	0.577424	0.338983	-0.327974	0.473959	0.25985	-0.340319	0.383628	0.222925	-0.323562	0.287018	0.217063	-0.248092	0.527202	0.29834	-0.255622	0.453	0.281171	-0.262823	0.378845	0.264264	-0.282493	0.371386	0.315133	-0.306106	0.363786	0.364177	-0.337043	0.355926	0.409008	-0.372794	0.34628	0.413511	-0.372828	0.531504	0.334724	-0.382019
25.612	-0.37822	0.562563	0.423813	-0.351324	0.572315	0.388761	-0.344046	0.626772	0.395312	-0.32834	0.605578	0.366552	-0.32923	0.576179	0.339632	-0.329919	0.474307	0.258733	-0.343432	0.384176	0.221971	-0.325459	0.287943	0.215701	-0.250578	0.527855	0.298578	-0.256377	0.453686	0.280896	-0.263296	0.379847	0.262642	-0.283358	0.371914	0.313126	-0.306283	0.364237	0.362449	-0.333016	0.357238	0.409708	-0.369509	0.351678	0.411027	-0.375768	0.530133	0.333979	-0.384479
25.644	-0.382575	0.572309	0.422476	-0.354116	0.577906	0.387742	-0.344446	0.632207	0.390048	-0.328838	0.60799	0.363692	-0.329565	0.577921	0.337292	-0.329753	0.473537	0.258559	-0.339646	0.383288	0.220201	-0.321482	0.286798	0.216977	-0.249835	0.526523	0.298294	-0.259022	0.453203	0.278777	-0.269159	0.380494	0.258981	-0.286225	0.371822	0.310794	-0.306076	0.363061	0.361544	-0.331421	0.354558	0.409272	-0.36798	0.349467	0.412796	-0.375709	0.529002	0.333269	-0.385463
25.68	-0.372889	0.572767	0.427427	-0.349607	0.578295	0.389012	-0.345418	0.633361	0.386569	-0.330727	0.608758	0.360077	-0.331703	0.57826	0.334416	-0.332287	0.473049	0.2581	-0.34708	0.382825	0.222293	-0.328066	0.287013	0.215783	-0.252955	0.527588	0.296863	-0.258249	0.453345	0.279234	-0.264608	0.379346	0.261046	-0.283217	0.370221	0.311881	-0.305522	0.361257	0.361276	-0.330881	0.352236	0.40905	-0.366547	0.343912	0.41426	-0.377646	0.527925	0.333633	-0.385493
25.712	-0.353382	0.58694	0.432375	-0.336963	0.586953	0.39019	-0.34414	0.639637	0.37568	-0.328449	0.612203	0.35278	-0.330156	0.580146	0.329038	-0.332129	0.469756	0.26031	-0.346276	0.380085	0.223383	-0.32314	0.28611	0.211551	-0.253624	0.524289	0.30006	-0.260396	0.450643	0.280612	-0.268973	0.37737	0.260774	-0.285902	0.36896	0.312463	-0.30562	0.360357	0.362914	-0.327765	0.35187	0.412617	-0.361884	0.338541	0.408318	-0.378384	0.522733	0.336569	-0.386146
25.744	-0.358279	0.576685	0.430936	-0.339956	0.581002	0.389766	-0.349447	0.634192	0.379081	-0.331125	0.609594	0.35493	-0.33279	0.57826	0.330167	-0.333934	0.469878	0.258056	-0.344808	0.380362	0.217844	-0.323834	0.284695	0.204578	-0.253712	0.522611	0.298718	-0.264779	0.449888	0.278357	-0.277305	0.378159	0.257345	-0.294206	0.368297	0.308751	-0.313226	0.359008	0.359455	-0.336291	0.349555	0.408134	-0.371534	0.338712	0.404821	-0.378305	0.521971	0.335817	-0.386891
25.808	-0.358909	0.570926	0.431059	-0.341177	0.576522	0.389788	-0.349853	0.630419	0.381345	-0.332452	0.606468	0.355922	-0.332538	0.575536	0.330781	-0.329899	0.468875	0.256876	-0.340779	0.379539	0.217426	-0.320472	0.284237	0.205246	-0.253124	0.524534	0.299661	-0.257998	0.450832	0.280021	-0.263914	0.377667	0.259785	-0.284145	0.366858	0.30968	-0.307028	0.356765	0.358323	-0.33178	0.346469	0.406422	-0.368526	0.342772	0.40617	-0.379106	0.521553	0.331596	-0.385178
25.84	-0.36101	0.570223	0.431499	-0.344059	0.57645	0.389985	-0.35161	0.630679	0.382991	-0.335347	0.606966	0.356576	-0.334868	0.57611	0.331143	-0.330375	0.469493	0.256175	-0.338588	0.381257	0.213679	-0.319002	0.285898	0.200612	-0.253654	0.525218	0.297324	-0.260381	0.45161	0.2776	-0.268228	0.378314	0.257695	-0.288269	0.367553	0.307682	-0.31075	0.357339	0.356569	-0.33603	0.346957	0.404068	-0.37259	0.341617	0.405635	-0.379072	0.521772	0.331359	-0.383734
25.908	-0.36222	0.575887	0.427272	-0.349044	0.580111	0.384168	-0.349331	0.634857	0.377944	-0.339543	0.609368	0.350044	-0.339549	0.577195	0.326259	-0.335041	0.466501	0.257608	-0.348504	0.375521	0.222386	-0.323166	0.281375	0.207718	-0.257654	0.524309	0.295497	-0.262402	0.450017	0.2782	-0.269206	0.376259	0.260437	-0.286725	0.363347	0.310788	-0.306098	0.350823	0.360509	-0.329552	0.337784	0.408346	-0.366326	0.341365	0.40655	-0.381784	0.518663	0.333713	-0.385426
25.94	-0.374408	0.575444	0.421245	-0.353953	0.579987	0.381121	-0.352183	0.634848	0.375745	-0.338188	0.609548	0.349504	-0.338861	0.577397	0.325683	-0.337089	0.466713	0.256882	-0.351717	0.376231	0.220678	-0.328153	0.281477	0.206144	-0.259488	0.524004	0.295609	-0.263003	0.450259	0.275752	-0.268169	0.376936	0.255185	-0.283672	0.362681	0.305604	-0.301031	0.348614	0.355525	-0.322628	0.333908	0.403504	-0.359087	0.339576	0.405252	-0.383963	0.519213	0.3328	-0.387706
25.972	-0.379252	0.577833	0.419642	-0.355593	0.580914	0.381171	-0.352708	0.635512	0.374234	-0.336938	0.609264	0.349998	-0.337351	0.577301	0.325849	-0.334296	0.467048	0.256242	-0.345914	0.376989	0.21802	-0.322989	0.281933	0.204228	-0.256864	0.523091	0.295901	-0.260072	0.448774	0.278177	-0.2647	0.374712	0.259696	-0.28209	0.360769	0.309724	-0.301248	0.34676	0.359054	-0.324634	0.33145	0.406156	-0.360961	0.338044	0.405519	-0.382035	0.518896	0.332651	-0.38548
26.008	-0.373978	0.568887	0.4104	-0.351132	0.578587	0.372574	-0.353847	0.633736	0.372017	-0.335793	0.612086	0.345047	-0.337	0.579495	0.322138	-0.336374	0.467662	0.256556	-0.350836	0.377228	0.221056	-0.325762	0.283652	0.204806	-0.259094	0.524132	0.29552	-0.260638	0.449496	0.278894	-0.263641	0.374841	0.261136	-0.280538	0.358819	0.310387	-0.300071	0.343374	0.359061	-0.324324	0.327715	0.405019	-0.360178	0.336769	0.404998	-0.383999	0.521099	0.331949	-0.387179
26.04	-0.379697	0.572496	0.414393	-0.355171	0.578221	0.37678	-0.354527	0.633252	0.372532	-0.337067	0.608812	0.347609	-0.337298	0.57667	0.323972	-0.334083	0.466491	0.255594	-0.350137	0.376042	0.220689	-0.32622	0.282237	0.204765	-0.257605	0.525227	0.294144	-0.257134	0.450587	0.277516	-0.258353	0.376313	0.260026	-0.277025	0.359248	0.308397	-0.297354	0.342887	0.356449	-0.321306	0.326252	0.402376	-0.357052	0.334735	0.406062	-0.382055	0.518904	0.331225	-0.385169
26.076	-0.382959	0.577429	0.411674	-0.358054	0.5812	0.374083	-0.351719	0.635878	0.370603	-0.336896	0.610136	0.345299	-0.336297	0.577755	0.321968	-0.32952	0.466632	0.255258	-0.342687	0.37678	0.218082	-0.319927	0.282635	0.203412	-0.254771	0.525833	0.294555	-0.251442	0.451107	0.278332	-0.249206	0.376161	0.261559	-0.268322	0.359159	0.309955	-0.293651	0.342742	0.355712	-0.320706	0.326536	0.400464	-0.355662	0.335492	0.407703	-0.380269	0.51695	0.331092	-0.382533
26.108	-0.383959	0.576119	0.411005	-0.360167	0.580509	0.372765	-0.352601	0.635177	0.370838	-0.339223	0.609925	0.344273	-0.339981	0.577914	0.320568	-0.33744	0.46797	0.252237	-0.349288	0.377699	0.215985	-0.325018	0.283703	0.202617	-0.26088	0.525847	0.2898	-0.252474	0.450496	0.279451	-0.245493	0.374888	0.267951	-0.268412	0.35616	0.313778	-0.294159	0.338594	0.35849	-0.323217	0.320796	0.400715	-0.356995	0.334173	0.407275	-0.383889	0.517609	0.331049	-0.38671
26.14	-0.383159	0.573901	0.412391	-0.357489	0.577342	0.37528	-0.348927	0.631946	0.372877	-0.334747	0.606103	0.347328	-0.334643	0.574019	0.323819	-0.330642	0.464164	0.255623	-0.346536	0.374477	0.219461	-0.323335	0.281318	0.201328	-0.256405	0.524624	0.294922	-0.254349	0.449676	0.279504	-0.253052	0.374773	0.263612	-0.273937	0.357994	0.311324	-0.297264	0.341289	0.357824	-0.324328	0.324007	0.401907	-0.35833	0.338373	0.403529	-0.380717	0.514973	0.331718	-0.383851
26.176	-0.383629	0.574675	0.411355	-0.358542	0.579136	0.373978	-0.352352	0.633911	0.371667	-0.337391	0.608644	0.345998	-0.337759	0.576345	0.3227	-0.333863	0.465744	0.255329	-0.349152	0.375658	0.219599	-0.327061	0.281354	0.204139	-0.259074	0.525829	0.292908	-0.258025	0.450469	0.279562	-0.257958	0.375094	0.265292	-0.277746	0.35894	0.313571	-0.299925	0.342986	0.360805	-0.325736	0.326519	0.405922	-0.360724	0.33828	0.407449	-0.382046	0.514845	0.333617	-0.384542
26.212	-0.382706	0.57903	0.406854	-0.355115	0.581305	0.371075	-0.348015	0.635805	0.366246	-0.331687	0.60909	0.342974	-0.332833	0.576451	0.320114	-0.332275	0.464577	0.254494	-0.347207	0.374675	0.218571	-0.324259	0.28107	0.202415	-0.257005	0.523787	0.292614	-0.25615	0.448726	0.277661	-0.256138	0.373525	0.262251	-0.275895	0.3573	0.31056	-0.297732	0.341588	0.358101	-0.322892	0.325996	0.403897	-0.357635	0.338388	0.405742	-0.380897	0.513907	0.331896	-0.383931
26.244	-0.386498	0.592131	0.40819	-0.35952	0.587177	0.372186	-0.34896	0.639642	0.358996	-0.334871	0.608696	0.339804	-0.336072	0.576258	0.3164	-0.335376	0.465022	0.248591	-0.348389	0.374167	0.214349	-0.324005	0.280483	0.20027	-0.258975	0.525499	0.28093	-0.257006	0.449683	0.270591	-0.256118	0.373554	0.259658	-0.276113	0.357079	0.307928	-0.297728	0.340985	0.355474	-0.322511	0.324117	0.401204	-0.357272	0.335967	0.405165	-0.379773	0.514163	0.328315	-0.384556
26.312	-0.383752	0.5892	0.410664	-0.35678	0.586836	0.374398	-0.351714	0.640009	0.360909	-0.334744	0.610553	0.341694	-0.335356	0.577925	0.318495	-0.332781	0.465942	0.251684	-0.344774	0.376236	0.214002	-0.321474	0.282421	0.198349	-0.257758	0.526181	0.28684	-0.25672	0.451506	0.269875	-0.256822	0.376653	0.252608	-0.275522	0.359055	0.301377	-0.297913	0.342495	0.348687	-0.323122	0.326731	0.395065	-0.356568	0.340322	0.403721	-0.380929	0.514337	0.330172	-0.38557
26.344	-0.378096	0.594224	0.41412	-0.3537	0.589219	0.376312	-0.349092	0.641357	0.359055	-0.333743	0.610519	0.340633	-0.33492	0.577813	0.317463	-0.334699	0.465468	0.250832	-0.344683	0.37515	0.214393	-0.319794	0.28178	0.198965	-0.259211	0.524459	0.286712	-0.259496	0.449995	0.268916	-0.260293	0.375276	0.250787	-0.276405	0.356774	0.299708	-0.295306	0.339387	0.347762	-0.317693	0.321862	0.39471	-0.350249	0.33749	0.402787	-0.382146	0.515681	0.328068	-0.387052
26.38	-0.378401	0.590269	0.416913	-0.352807	0.587438	0.379695	-0.349526	0.640444	0.36458	-0.332668	0.61083	0.345567	-0.33536	0.579069	0.32164	-0.340072	0.470117	0.25137	-0.350707	0.380101	0.21437	-0.32608	0.28637	0.200247	-0.26167	0.529216	0.283583	-0.264396	0.454612	0.266875	-0.268107	0.380009	0.249857	-0.28158	0.360854	0.299166	-0.297137	0.341949	0.347935	-0.318235	0.322819	0.39456	-0.350483	0.338758	0.403223	-0.381554	0.518635	0.332761	-0.387882
26.412	-0.376944	0.59138	0.414762	-0.351226	0.589396	0.377574	-0.344165	0.642839	0.366188	-0.329155	0.61352	0.34522	-0.332171	0.581077	0.321968	-0.33764	0.469614	0.254538	-0.350363	0.379023	0.218697	-0.327194	0.284371	0.20449	-0.25849	0.52549	0.288074	-0.263165	0.450875	0.271897	-0.268483	0.376207	0.254957	-0.282076	0.357088	0.304176	-0.297249	0.338448	0.35307	-0.318054	0.319431	0.399859	-0.348903	0.339072	0.405738	-0.380394	0.52194	0.333302	-0.388447
26.444	-0.374605	0.590127	0.416535	-0.349581	0.58897	0.378841	-0.343555	0.64277	0.367971	-0.328526	0.613941	0.346377	-0.331377	0.581832	0.322865	-0.33701	0.471597	0.254397	-0.349275	0.381712	0.216954	-0.32586	0.287664	0.201867	-0.258669	0.528753	0.289826	-0.262032	0.454555	0.271504	-0.266128	0.380376	0.252641	-0.281328	0.361721	0.301819	-0.29773	0.343155	0.350642	-0.316032	0.324701	0.3988	-0.347367	0.343585	0.403074	-0.381324	0.52319	0.332651	-0.38872
26.476	-0.377782	0.591771	0.415671	-0.350855	0.588148	0.379479	-0.343231	0.641211	0.366094	-0.327683	0.611004	0.346893	-0.330808	0.579136	0.32316	-0.337547	0.470001	0.25324	-0.348362	0.37969	0.216727	-0.324505	0.285524	0.203482	-0.258243	0.527765	0.285664	-0.262141	0.45326	0.268819	-0.266845	0.378832	0.251389	-0.280546	0.361393	0.301341	-0.295431	0.343936	0.350939	-0.312548	0.326259	0.399768	-0.343819	0.345104	0.404774	-0.379733	0.521504	0.332871	-0.388146
26.508	-0.377012	0.599777	0.4138	-0.351242	0.592428	0.377317	-0.342758	0.643784	0.359262	-0.328438	0.611671	0.342286	-0.330843	0.579232	0.319	-0.333942	0.4677	0.252066	-0.344429	0.37826	0.21289	-0.322252	0.28368	0.198903	-0.255507	0.525031	0.286188	-0.260051	0.451214	0.266566	-0.26611	0.377488	0.246587	-0.27913	0.359782	0.29699	-0.295415	0.342411	0.346416	-0.314807	0.325206	0.394945	-0.346645	0.342926	0.40124	-0.377835	0.518135	0.331676	-0.385866
26.544	-0.373481	0.602267	0.414178	-0.347726	0.593568	0.377984	-0.339844	0.644234	0.357674	-0.32529	0.611534	0.34208	-0.329274	0.57922	0.318935	-0.337973	0.468399	0.251189	-0.349235	0.378012	0.214356	-0.325296	0.283581	0.200288	-0.258432	0.526815	0.281117	-0.261771	0.452329	0.26398	-0.266629	0.37802	0.246415	-0.278208	0.359686	0.29655	-0.292239	0.34211	0.346396	-0.309202	0.324909	0.395317	-0.340103	0.344759	0.399379	-0.378727	0.519579	0.33232	-0.38842
26.608	-0.372135	0.598307	0.411905	-0.345175	0.591414	0.376215	-0.336572	0.642969	0.358765	-0.321484	0.611081	0.342035	-0.325706	0.578453	0.319277	-0.335291	0.466422	0.253481	-0.345233	0.3773	0.213785	-0.322301	0.283226	0.198408	-0.256445	0.523573	0.285967	-0.260457	0.449757	0.266086	-0.265475	0.375968	0.245947	-0.27828	0.357205	0.29595	-0.293124	0.339469	0.345565	-0.309622	0.322299	0.395147	-0.339899	0.343154	0.398475	-0.378294	0.516256	0.333843	-0.387769
26.64	-0.368419	0.596759	0.413467	-0.34076	0.590818	0.378143	-0.336148	0.64225	0.358944	-0.31848	0.611097	0.343361	-0.323185	0.578763	0.320168	-0.334701	0.467569	0.25254	-0.343605	0.378412	0.212879	-0.320386	0.284504	0.197377	-0.255981	0.523778	0.285894	-0.260078	0.450033	0.265784	-0.264701	0.376179	0.245369	-0.277712	0.355731	0.294539	-0.292027	0.336281	0.343561	-0.307749	0.316992	0.392489	-0.335784	0.340357	0.398056	-0.377904	0.51557	0.333204	-0.387344
26.708	-0.371206	0.59981	0.408996	-0.342654	0.592615	0.374636	-0.336252	0.643636	0.354827	-0.318856	0.611832	0.340358	-0.323825	0.57923	0.317867	-0.335618	0.467241	0.25314	-0.346181	0.377597	0.215088	-0.321516	0.284514	0.197635	-0.256084	0.523563	0.285788	-0.260591	0.44946	0.26724	-0.266013	0.375341	0.248237	-0.279181	0.352756	0.296286	-0.294174	0.331236	0.344149	-0.31082	0.310196	0.391904	-0.336402	0.336427	0.396622	-0.377949	0.517075	0.333705	-0.387865
26.74	-0.375162	0.602382	0.40879	-0.347638	0.594715	0.37369	-0.341217	0.645467	0.353363	-0.324576	0.613389	0.338529	-0.32901	0.580552	0.315912	-0.339129	0.467864	0.250437	-0.350978	0.377277	0.214326	-0.326017	0.283018	0.199301	-0.260391	0.525361	0.282158	-0.263709	0.450721	0.265805	-0.267906	0.376047	0.248815	-0.279459	0.352564	0.296811	-0.293592	0.329494	0.344371	-0.310744	0.306771	0.390705	-0.335577	0.333487	0.396037	-0.380693	0.517646	0.331028	-0.389177
26.776	-0.377177	0.600603	0.407944	-0.349459	0.593471	0.372885	-0.342376	0.644692	0.353802	-0.325927	0.612814	0.338384	-0.330139	0.579669	0.316386	-0.339299	0.466191	0.253195	-0.351319	0.374866	0.21827	-0.326008	0.280695	0.20286	-0.260618	0.524973	0.284469	-0.264152	0.450369	0.268067	-0.268374	0.375816	0.250865	-0.279495	0.351653	0.298394	-0.291948	0.328145	0.34604	-0.30771	0.305223	0.392736	-0.331483	0.332872	0.398423	-0.381386	0.519031	0.332253	-0.390758
26.808	-0.374915	0.598043	0.408209	-0.346651	0.591595	0.373465	-0.340798	0.642996	0.354357	-0.32332	0.611556	0.33922	-0.327673	0.578639	0.317121	-0.33702	0.466008	0.253369	-0.34744	0.375858	0.216299	-0.323004	0.282392	0.199863	-0.258006	0.525381	0.282075	-0.260478	0.450685	0.265571	-0.263593	0.37596	0.248827	-0.276397	0.352468	0.296607	-0.291597	0.329675	0.343815	-0.307903	0.306967	0.39112	-0.332297	0.333474	0.39902	-0.377242	0.517837	0.334537	-0.387634
26.844	-0.372871	0.595979	0.408243	-0.344772	0.590099	0.373278	-0.340383	0.641629	0.354045	-0.322282	0.610582	0.338889	-0.32741	0.578211	0.316376	-0.339701	0.467334	0.251102	-0.350265	0.377701	0.213032	-0.327015	0.283911	0.197087	-0.259721	0.524179	0.283908	-0.26645	0.450596	0.264342	-0.274085	0.377182	0.244321	-0.285123	0.356556	0.293819	-0.296755	0.335563	0.342921	-0.310611	0.314195	0.39139	-0.338073	0.337806	0.397887	-0.380724	0.518157	0.331735	-0.390301
26.876	-0.374487	0.598559	0.40828	-0.346583	0.592709	0.373153	-0.339938	0.644551	0.355736	-0.323161	0.613294	0.339477	-0.327543	0.580507	0.317167	-0.337192	0.468145	0.252613	-0.34937	0.377726	0.216434	-0.325959	0.283244	0.203026	-0.25753	0.526246	0.283438	-0.262687	0.452194	0.26512	-0.269344	0.378451	0.246358	-0.279882	0.35605	0.295375	-0.291924	0.334099	0.344154	-0.306979	0.312427	0.392153	-0.33316	0.337811	0.397853	-0.378063	0.519418	0.333287	-0.387675
26.908	-0.37494	0.598352	0.408751	-0.347164	0.59258	0.373492	-0.340832	0.644455	0.355831	-0.323953	0.613256	0.339541	-0.327899	0.580535	0.317005	-0.33656	0.468454	0.251721	-0.349049	0.378049	0.215759	-0.324462	0.284667	0.198904	-0.257576	0.52582	0.284831	-0.265601	0.451912	0.267139	-0.275149	0.378169	0.24871	-0.284995	0.354312	0.296895	-0.29464	0.331305	0.345495	-0.308178	0.308549	0.393137	-0.33341	0.334889	0.398393	-0.379274	0.51963	0.330883	-0.389295
26.944	-0.380001	0.594679	0.41441	-0.350818	0.588928	0.380297	-0.346257	0.640357	0.360841	-0.327419	0.609406	0.346294	-0.330305	0.577637	0.32222	-0.335248	0.468311	0.251587	-0.34923	0.378067	0.216543	-0.325643	0.284486	0.199423	-0.254706	0.524252	0.28145	-0.259127	0.449747	0.26438	-0.26496	0.375265	0.247	-0.277738	0.350874	0.294438	-0.292274	0.327143	0.341701	-0.308451	0.303977	0.388619	-0.330525	0.332401	0.396834	-0.376951	0.520716	0.331048	-0.38852
26.976	-0.38327	0.601642	0.410082	-0.355124	0.592069	0.375964	-0.344894	0.642372	0.355796	-0.329775	0.609265	0.341726	-0.332948	0.577247	0.318262	-0.338109	0.467326	0.250138	-0.348969	0.376868	0.213685	-0.325721	0.282338	0.200688	-0.257042	0.52292	0.281816	-0.262687	0.448515	0.265141	-0.268686	0.374247	0.247664	-0.280428	0.348567	0.294206	-0.293397	0.323377	0.34069	-0.309807	0.2986	0.386198	-0.329418	0.328261	0.39613	-0.378495	0.522745	0.328363	-0.390464
27.012	-0.374031	0.598918	0.409962	-0.348381	0.592264	0.373268	-0.339642	0.643986	0.356372	-0.325559	0.612187	0.338621	-0.328463	0.579176	0.316183	-0.333981	0.465968	0.251764	-0.345208	0.375656	0.215567	-0.321811	0.281868	0.200334	-0.2538	0.522264	0.282783	-0.258985	0.447774	0.2659	-0.264647	0.373233	0.248747	-0.277434	0.346696	0.294678	-0.291421	0.320797	0.340504	-0.307348	0.295345	0.386189	-0.325879	0.325369	0.396806	-0.377312	0.522423	0.327191	-0.388332
27.044	-0.365294	0.600718	0.411713	-0.341871	0.594955	0.373427	-0.341083	0.646172	0.353353	-0.324474	0.615273	0.336246	-0.328482	0.582262	0.314151	-0.336485	0.469069	0.251152	-0.347374	0.378586	0.214973	-0.323719	0.284347	0.200593	-0.256368	0.524257	0.282461	-0.257944	0.449123	0.267824	-0.260385	0.373788	0.252744	-0.274677	0.346745	0.298069	-0.290589	0.320269	0.343175	-0.308421	0.294176	0.387585	-0.326904	0.324096	0.398595	-0.379512	0.521979	0.329976	-0.389182
27.08	-0.36212	0.605262	0.411775	-0.340007	0.597341	0.373086	-0.339217	0.647529	0.350458	-0.323567	0.615612	0.334326	-0.327818	0.582347	0.312583	-0.337024	0.468405	0.250382	-0.346972	0.377421	0.215216	-0.322834	0.283292	0.201691	-0.256711	0.524837	0.279534	-0.257569	0.44965	0.265071	-0.259079	0.374227	0.250374	-0.272958	0.347734	0.296073	-0.289219	0.321623	0.341195	-0.308504	0.29583	0.385223	-0.327125	0.324452	0.399131	-0.378543	0.52311	0.329026	-0.389507
27.112	-0.355996	0.597047	0.415844	-0.340563	0.596425	0.373293	-0.357665	0.645163	0.354759	-0.337438	0.619205	0.333745	-0.339857	0.585564	0.312137	-0.342119	0.470384	0.251416	-0.353876	0.378642	0.217755	-0.327565	0.2847	0.203278	-0.264586	0.528924	0.283963	-0.262873	0.453556	0.270992	-0.262122	0.377991	0.25687	-0.27595	0.347985	0.300166	-0.290782	0.318725	0.343749	-0.309254	0.290112	0.385878	-0.326568	0.319937	0.398933	-0.385993	0.522329	0.329973	-0.391645
27.144	-0.302416	0.632938	0.418531	-0.306545	0.61857	0.375799	-0.354489	0.641487	0.361237	-0.332457	0.619189	0.337989	-0.334864	0.586485	0.315274	-0.338307	0.474571	0.249688	-0.346156	0.383344	0.214165	-0.323166	0.288058	0.204931	-0.25841	0.530295	0.282755	-0.25319	0.454696	0.272177	-0.250282	0.378927	0.260217	-0.267988	0.344283	0.298244	-0.289328	0.310901	0.335278	-0.31221	0.278705	0.371934	-0.31571	0.307762	0.394223	-0.382109	0.529804	0.327049	-0.391534
27.18	-0.310055	0.638855	0.407516	-0.313322	0.624981	0.364559	-0.361091	0.647741	0.349781	-0.338459	0.625979	0.326708	-0.338615	0.59211	0.306106	-0.333385	0.476835	0.249018	-0.347574	0.38566	0.216911	-0.324608	0.291643	0.203879	-0.257874	0.538371	0.283244	-0.255676	0.462994	0.270243	-0.255554	0.387563	0.256421	-0.271346	0.35339	0.296236	-0.290327	0.319552	0.334675	-0.31125	0.286115	0.372117	-0.319856	0.3152	0.392845	-0.381617	0.531344	0.325277	-0.388114
27.212	-0.308007	0.644532	0.398597	-0.314094	0.627268	0.357212	-0.359295	0.654312	0.341226	-0.340098	0.62793	0.31996	-0.340885	0.593184	0.301141	-0.338543	0.475527	0.249415	-0.352218	0.383604	0.218731	-0.327595	0.289845	0.204627	-0.265313	0.542349	0.281791	-0.258177	0.466739	0.272803	-0.253919	0.391109	0.262064	-0.268968	0.35425	0.298741	-0.288371	0.318076	0.333953	-0.30938	0.283057	0.368733	-0.316392	0.311151	0.391338	-0.387898	0.530329	0.324379	-0.392341
27.244	-0.317797	0.646817	0.400884	-0.323097	0.625504	0.361328	-0.353206	0.662184	0.333534	-0.341269	0.627744	0.319704	-0.341857	0.592417	0.301797	-0.338279	0.47321	0.25334	-0.348228	0.382979	0.216754	-0.324566	0.289145	0.203635	-0.264718	0.540353	0.281155	-0.262356	0.464622	0.270523	-0.262945	0.388865	0.258908	-0.275597	0.354261	0.299142	-0.294003	0.321259	0.338254	-0.315032	0.289693	0.377212	-0.323913	0.319578	0.396977	-0.387152	0.52949	0.328267	-0.394821
27.308	-0.314143	0.650206	0.397651	-0.325327	0.62618	0.360993	-0.356696	0.662262	0.333883	-0.348343	0.626143	0.321777	-0.350018	0.591665	0.302273	-0.349066	0.474794	0.247927	-0.352767	0.382372	0.215911	-0.32694	0.288749	0.202884	-0.274786	0.541649	0.273335	-0.269748	0.465508	0.267682	-0.267181	0.389155	0.260831	-0.279023	0.352742	0.299892	-0.294693	0.317642	0.338536	-0.314386	0.283755	0.376712	-0.32383	0.312892	0.397513	-0.391299	0.526327	0.328927	-0.396973
27.34	-0.316058	0.648401	0.401816	-0.323495	0.624519	0.364094	-0.352226	0.660521	0.333995	-0.342542	0.624503	0.322526	-0.344571	0.589668	0.303329	-0.345802	0.471698	0.249995	-0.349706	0.380231	0.214977	-0.324959	0.286321	0.201193	-0.272957	0.538873	0.278054	-0.269452	0.463003	0.268728	-0.267797	0.38702	0.258282	-0.279342	0.350168	0.296903	-0.294345	0.314794	0.335688	-0.314118	0.281025	0.373767	-0.324613	0.30986	0.394393	-0.391754	0.523445	0.328575	-0.397677
27.408	-0.283422	0.623864	0.374878	-0.320534	0.605929	0.356257	-0.347542	0.651354	0.340724	-0.360108	0.614759	0.335578	-0.359898	0.582245	0.312856	-0.352136	0.471234	0.247787	-0.356949	0.379565	0.213924	-0.329992	0.286785	0.19887	-0.275809	0.533634	0.276626	-0.273032	0.457982	0.26541	-0.270777	0.382037	0.253329	-0.282655	0.350011	0.295893	-0.296252	0.318877	0.338616	-0.313744	0.288814	0.380155	-0.328148	0.318933	0.395775	-0.394969	0.524701	0.32783	-0.400021
27.472	-0.282904	0.632024	0.372787	-0.319422	0.612143	0.35501	-0.34181	0.654054	0.327334	-0.356347	0.617853	0.329136	-0.355706	0.584238	0.308026	-0.34701	0.46995	0.248789	-0.356797	0.378563	0.214797	-0.330419	0.285349	0.199953	-0.272003	0.535185	0.277319	-0.26983	0.45955	0.266088	-0.270382	0.383854	0.253902	-0.282759	0.351114	0.295979	-0.297873	0.319459	0.337831	-0.316507	0.288696	0.379002	-0.331459	0.318494	0.394982	-0.391534	0.523155	0.327722	-0.396986
27.544	-0.282692	0.621967	0.37047	-0.321092	0.606755	0.352052	-0.341209	0.652911	0.330084	-0.358214	0.617797	0.328383	-0.359361	0.584485	0.306607	-0.354692	0.470393	0.245297	-0.35682	0.378954	0.210272	-0.330755	0.285406	0.198936	-0.275557	0.531229	0.268637	-0.270984	0.454897	0.265231	-0.268207	0.378167	0.260721	-0.282393	0.347179	0.303285	-0.299986	0.317163	0.345151	-0.319929	0.288063	0.386153	-0.336342	0.318305	0.399464	-0.392029	0.524996	0.326165	-0.398932
27.576	-0.282172	0.623547	0.368525	-0.320748	0.607598	0.351118	-0.342028	0.653208	0.329011	-0.358608	0.617862	0.328108	-0.359457	0.584756	0.305968	-0.354036	0.471597	0.243013	-0.354128	0.378483	0.212062	-0.328311	0.284217	0.20188	-0.275062	0.531222	0.268675	-0.271255	0.45486	0.265144	-0.268397	0.378057	0.260625	-0.28232	0.347503	0.303765	-0.299291	0.318404	0.346739	-0.319085	0.290066	0.389106	-0.336037	0.320223	0.402245	-0.393337	0.528055	0.322548	-0.399979
27.608	-0.281062	0.617777	0.370318	-0.319379	0.604074	0.350539	-0.339288	0.651787	0.331216	-0.356603	0.617044	0.32707	-0.357457	0.583837	0.305088	-0.354485	0.47107	0.240907	-0.354841	0.378394	0.208571	-0.329024	0.283756	0.200107	-0.280101	0.538918	0.262373	-0.273537	0.462596	0.262233	-0.268908	0.386057	0.261278	-0.281285	0.353378	0.303919	-0.297877	0.321847	0.345589	-0.317565	0.290783	0.386687	-0.335392	0.319323	0.402272	-0.393008	0.521341	0.324369	-0.398904
27.644	-0.276819	0.619506	0.373272	-0.313201	0.60452	0.350933	-0.333769	0.651542	0.331107	-0.349227	0.616152	0.325342	-0.351272	0.582563	0.303841	-0.351388	0.468055	0.242301	-0.356586	0.375718	0.210319	-0.329771	0.282563	0.197409	-0.274848	0.531839	0.264652	-0.270634	0.455654	0.258576	-0.267323	0.379152	0.252017	-0.279577	0.349325	0.296595	-0.296224	0.320771	0.340433	-0.316271	0.292774	0.383332	-0.335956	0.319141	0.40032	-0.389808	0.520238	0.32445	-0.39679
27.676	-0.267	0.623361	0.363744	-0.305292	0.606885	0.346151	-0.331274	0.653235	0.331694	-0.345324	0.617165	0.326645	-0.347748	0.583378	0.305688	-0.349453	0.468313	0.246507	-0.357723	0.376754	0.212639	-0.330098	0.28375	0.198453	-0.273836	0.53309	0.272422	-0.269771	0.457319	0.262651	-0.266948	0.381389	0.251901	-0.278382	0.351097	0.29589	-0.293131	0.321843	0.339547	-0.311103	0.293215	0.382435	-0.33049	0.32077	0.397838	-0.389552	0.517345	0.329547	-0.39755
27.712	-0.270152	0.619963	0.364367	-0.308992	0.604247	0.347294	-0.334442	0.651105	0.333548	-0.349162	0.615302	0.328459	-0.350917	0.582052	0.306466	-0.349902	0.468471	0.243248	-0.357213	0.375961	0.211166	-0.329469	0.282423	0.198822	-0.273065	0.533284	0.265011	-0.267502	0.457255	0.258114	-0.263873	0.380985	0.250578	-0.275718	0.350433	0.294472	-0.290736	0.320823	0.337881	-0.309104	0.291671	0.380504	-0.326196	0.320542	0.396118	-0.387588	0.520494	0.325695	-0.396959
27.744	-0.274709	0.624961	0.368722	-0.311628	0.607523	0.349245	-0.33659	0.653107	0.330977	-0.350146	0.616769	0.326556	-0.351461	0.582854	0.305782	-0.349375	0.467673	0.246511	-0.357465	0.375748	0.213831	-0.330208	0.282874	0.198786	-0.273499	0.533995	0.26658	-0.268502	0.458172	0.257253	-0.26505	0.382087	0.24756	-0.274965	0.350951	0.291746	-0.289272	0.320991	0.335362	-0.307801	0.291669	0.377998	-0.326094	0.319211	0.394669	-0.387895	0.522214	0.3274	-0.396474
27.78	-0.273597	0.627264	0.373695	-0.310502	0.609524	0.354442	-0.334802	0.654629	0.334028	-0.348784	0.618318	0.33083	-0.3501	0.584757	0.309403	-0.348646	0.470638	0.247933	-0.357662	0.379482	0.213176	-0.330612	0.286694	0.19743	-0.273582	0.537649	0.271724	-0.269823	0.461725	0.263103	-0.267654	0.385768	0.253929	-0.277496	0.355312	0.298461	-0.288786	0.325059	0.342746	-0.304095	0.295154	0.385827	-0.325346	0.322217	0.399199	-0.389163	0.521502	0.329047	-0.396747
27.812	-0.266202	0.624338	0.370264	-0.305091	0.607717	0.354184	-0.330002	0.65363	0.336514	-0.345096	0.617698	0.334193	-0.346593	0.584543	0.31215	-0.3454	0.471676	0.248449	-0.355253	0.379851	0.21543	-0.329157	0.286898	0.197056	-0.270099	0.537953	0.27276	-0.266609	0.462172	0.262843	-0.265058	0.386353	0.252466	-0.276539	0.356389	0.296974	-0.289918	0.326674	0.340977	-0.304996	0.297139	0.384521	-0.327208	0.324168	0.396093	-0.385515	0.520922	0.331165	-0.395494
27.844	-0.273455	0.615618	0.352859	-0.316284	0.604464	0.343482	-0.337302	0.653377	0.328236	-0.357403	0.619949	0.329534	-0.359191	0.586458	0.308265	-0.359362	0.473021	0.245803	-0.358421	0.381725	0.210166	-0.332108	0.288153	0.196204	-0.283537	0.541403	0.260306	-0.279569	0.465152	0.254885	-0.27646	0.388842	0.249077	-0.283089	0.358321	0.294424	-0.292497	0.328107	0.339354	-0.307557	0.298125	0.382858	-0.33106	0.322216	0.398258	-0.391285	0.524012	0.331049	-0.400383
27.88	-0.268954	0.617033	0.348541	-0.311742	0.603092	0.344003	-0.337489	0.650713	0.332479	-0.354973	0.615937	0.33541	-0.355706	0.582716	0.313819	-0.351111	0.470554	0.249922	-0.355071	0.376796	0.219957	-0.338654	0.280837	0.202159	-0.281056	0.546974	0.26162	-0.277214	0.47222	0.246826	-0.27606	0.397402	0.233133	-0.249074	0.372709	0.273508	-0.222163	0.346609	0.313333	-0.193274	0.31988	0.35028	-0.185463	0.284353	0.355955	-0.383091	0.518459	0.337019	-0.39417
27.912	-0.266091	0.617711	0.341544	-0.308397	0.601682	0.341084	-0.337252	0.64741	0.329354	-0.352803	0.612084	0.33531	-0.356836	0.578867	0.313962	-0.363095	0.466393	0.250538	-0.363092	0.376526	0.209825	-0.34332	0.280187	0.202724	-0.291368	0.540173	0.264324	-0.285681	0.466039	0.24728	-0.280771	0.391949	0.230104	-0.254604	0.369934	0.272541	-0.228761	0.34705	0.314791	-0.202611	0.32362	0.355946	-0.195872	0.288555	0.364458	-0.390528	0.508591	0.342235	-0.398895
27.948	-0.264005	0.621609	0.336745	-0.305993	0.604742	0.33746	-0.336243	0.65048	0.331487	-0.350842	0.614447	0.335212	-0.354819	0.580848	0.314012	-0.360717	0.466716	0.251999	-0.357263	0.377776	0.209383	-0.343667	0.280167	0.206117	-0.291482	0.541398	0.268763	-0.282665	0.467718	0.250969	-0.274514	0.393998	0.232924	-0.247957	0.371279	0.2749	-0.221639	0.347642	0.316596	-0.195174	0.323633	0.357735	-0.192934	0.288893	0.3695	-0.39198	0.505464	0.343049	-0.399786
27.98	-0.263795	0.63035	0.332538	-0.301398	0.605228	0.334314	-0.339935	0.642768	0.322908	-0.346898	0.605037	0.330288	-0.351547	0.571615	0.309113	-0.358721	0.45733	0.248829	-0.358756	0.368327	0.207177	-0.349473	0.271332	0.209161	-0.285579	0.526844	0.266777	-0.279275	0.453219	0.247587	-0.271369	0.37981	0.226848	-0.240674	0.36391	0.268953	-0.210765	0.347471	0.311552	-0.180482	0.330994	0.353397	-0.188263	0.295817	0.360711	-0.388846	0.497966	0.340286	-0.398153
28.012	-0.259982	0.618014	0.333283	-0.30077	0.598533	0.335592	-0.333673	0.640878	0.32334	-0.345931	0.604693	0.33156	-0.351636	0.57099	0.311064	-0.363101	0.455671	0.253447	-0.357285	0.368751	0.208854	-0.344092	0.273037	0.210759	-0.293474	0.527869	0.272626	-0.28235	0.454916	0.252828	-0.270489	0.381854	0.231859	-0.239216	0.363272	0.272698	-0.211003	0.343914	0.31543	-0.182944	0.324522	0.358073	-0.192585	0.29208	0.372391	-0.394647	0.491586	0.345833	-0.401841
28.076	-0.260012	0.629198	0.319178	-0.299509	0.609381	0.32905	-0.335317	0.647134	0.311292	-0.345114	0.613076	0.327763	-0.351135	0.578172	0.309288	-0.362229	0.459747	0.257152	-0.358399	0.371483	0.214736	-0.345603	0.275298	0.216281	-0.293812	0.535744	0.263368	-0.278235	0.46177	0.251365	-0.263572	0.387296	0.239769	-0.235055	0.355596	0.275072	-0.20724	0.324294	0.310985	-0.179194	0.292857	0.347624	-0.17425	0.272209	0.378088	-0.383782	0.498593	0.350224	-0.396804
28.108	-0.255159	0.612532	0.318553	-0.297038	0.598717	0.328797	-0.326977	0.642573	0.3141	-0.341667	0.60971	0.329337	-0.348964	0.575063	0.310977	-0.364897	0.45724	0.259033	-0.355718	0.371332	0.212546	-0.345539	0.274979	0.212493	-0.301276	0.53716	0.268001	-0.285104	0.464324	0.251585	-0.269471	0.391095	0.235397	-0.24096	0.360591	0.271466	-0.213196	0.330534	0.308388	-0.18656	0.300051	0.346533	-0.18301	0.280292	0.377459	-0.386102	0.490013	0.354627	-0.397519
28.176	-0.245607	0.628359	0.302577	-0.285053	0.610192	0.315369	-0.319201	0.653092	0.309955	-0.32994	0.617556	0.322146	-0.339967	0.582159	0.306515	-0.363494	0.462201	0.261887	-0.363194	0.376444	0.213875	-0.356958	0.279205	0.208942	-0.298536	0.541295	0.25539	-0.288869	0.467832	0.236866	-0.279852	0.394191	0.218023	-0.248319	0.368894	0.254455	-0.217732	0.343344	0.291304	-0.188445	0.317901	0.328469	-0.219131	0.311921	0.347579	-0.368931	0.501573	0.357225	-0.388105
28.208	-0.24965	0.630027	0.290107	-0.286524	0.610358	0.307493	-0.326673	0.639276	0.283223	-0.332329	0.610145	0.308699	-0.342033	0.574213	0.295273	-0.363758	0.453019	0.258088	-0.355431	0.368816	0.208756	-0.349474	0.272259	0.204353	-0.307518	0.539696	0.250005	-0.301064	0.469935	0.219833	-0.294042	0.400606	0.188093	-0.25433	0.384334	0.221367	-0.216629	0.367182	0.256115	-0.184291	0.348297	0.293868	-0.214676	0.335164	0.309694	-0.368921	0.492613	0.354509	-0.388471
28.24	-0.233388	0.627579	0.278601	-0.271062	0.610048	0.296569	-0.308879	0.647322	0.281325	-0.316446	0.615278	0.302353	-0.33001	0.579671	0.290589	-0.365214	0.459476	0.255438	-0.363477	0.373817	0.208381	-0.351048	0.278025	0.205762	-0.309201	0.543254	0.237324	-0.303122	0.474014	0.205171	-0.296187	0.404873	0.171877	-0.257925	0.390956	0.208248	-0.22207	0.377184	0.247111	-0.190518	0.362502	0.288478	-0.220421	0.348051	0.304373	-0.359743	0.501645	0.350105	-0.380788
28.276	-0.234413	0.605891	0.247498	-0.273259	0.602864	0.270599	-0.288288	0.656029	0.274512	-0.308676	0.626221	0.289434	-0.323735	0.590391	0.280591	-0.364676	0.469923	0.254612	-0.35499	0.383843	0.208647	-0.336676	0.288307	0.205694	-0.331364	0.56431	0.232738	-0.309846	0.494727	0.211384	-0.288031	0.424976	0.192059	-0.249279	0.39074	0.176033	-0.211015	0.355862	0.159324	-0.172991	0.320442	0.142736	-0.154174	0.289503	0.136843	-0.34766	0.507879	0.348718	-0.379057
28.308	-0.226905	0.608242	0.246718	-0.266925	0.610044	0.267877	-0.286727	0.658496	0.250052	-0.305351	0.634661	0.274778	-0.320822	0.598556	0.267961	-0.362927	0.477158	0.247527	-0.357671	0.390797	0.201157	-0.335797	0.296256	0.196336	-0.325558	0.567383	0.218607	-0.310118	0.494965	0.202054	-0.293919	0.422658	0.186858	-0.263203	0.385838	0.162699	-0.233629	0.349381	0.135242	-0.205932	0.313704	0.105108	-0.181152	0.287145	0.106976	-0.340069	0.519691	0.338674	-0.37098
28.344	-0.21269	0.601205	0.231334	-0.255146	0.5988	0.246911	-0.274298	0.649333	0.235117	-0.29511	0.621356	0.252761	-0.312943	0.586025	0.248432	-0.3618	0.466622	0.235521	-0.367416	0.375524	0.200153	-0.350267	0.280685	0.205395	-0.327369	0.557562	0.203623	-0.317134	0.486553	0.179035	-0.306553	0.41577	0.154707	-0.289802	0.373282	0.126005	-0.273135	0.330546	0.097202	-0.254955	0.287974	0.069329	-0.223498	0.290808	0.08824	-0.321043	0.505064	0.322416	-0.366182
28.376	-0.207318	0.60715	0.219023	-0.251287	0.601089	0.22798	-0.272577	0.649455	0.212241	-0.293366	0.61986	0.227064	-0.311574	0.584227	0.226086	-0.362153	0.46397	0.22352	-0.369759	0.369825	0.199378	-0.347925	0.276748	0.210716	-0.330644	0.551697	0.182582	-0.317762	0.48062	0.157235	-0.305466	0.40918	0.130596	-0.284155	0.370677	0.096236	-0.261488	0.332825	0.062368	-0.237717	0.294709	0.028281	-0.210793	0.275259	0.011274	-0.318493	0.510303	0.305258	-0.361194
28.412	-0.210986	0.596225	0.200543	-0.254853	0.601459	0.210509	-0.263641	0.653683	0.194685	-0.290814	0.630315	0.210239	-0.307967	0.594358	0.21316	-0.355204	0.472928	0.221583	-0.367975	0.37632	0.215128	-0.344855	0.283277	0.230576	-0.325257	0.556311	0.169479	-0.313286	0.483281	0.1503	-0.302738	0.410227	0.130524	-0.287139	0.371595	0.095063	-0.272117	0.332763	0.059436	-0.256797	0.29392	0.023957	-0.224107	0.280293	0.014096	-0.303781	0.524888	0.294048	-0.340735
28.444	-0.196179	0.59105	0.17893	-0.23781	0.594189	0.196465	-0.253318	0.644446	0.179353	-0.27538	0.620645	0.201086	-0.296479	0.586926	0.203969	-0.357455	0.472176	0.211364	-0.370925	0.376383	0.199839	-0.351106	0.283535	0.215736	-0.331841	0.559412	0.164196	-0.316214	0.488692	0.140808	-0.301283	0.418101	0.117792	-0.290121	0.380367	0.080809	-0.279296	0.342582	0.043127	-0.268758	0.304987	0.005386	-0.236318	0.288391	0.009227	-0.299006	0.51659	0.282466	-0.327214
28.48	-0.208143	0.564906	0.165799	-0.248604	0.578714	0.18076	-0.252277	0.629163	0.157862	-0.279576	0.613115	0.180652	-0.298521	0.578925	0.187663	-0.352622	0.462623	0.20637	-0.365212	0.368599	0.182964	-0.345939	0.27365	0.188328	-0.341434	0.548678	0.150404	-0.321747	0.480447	0.122448	-0.302833	0.412221	0.094472	-0.293831	0.369736	0.061645	-0.285684	0.326534	0.029346	-0.277715	0.283268	-0.002552	-0.242125	0.276633	0.003768	-0.287848	0.517651	0.26474	-0.320403
28.512	-0.205662	0.556472	0.142034	-0.24305	0.572427	0.162022	-0.246406	0.623385	0.14029	-0.271621	0.608633	0.166168	-0.292072	0.575114	0.172135	-0.35098	0.460712	0.188799	-0.366048	0.364697	0.178304	-0.346869	0.26933	0.184195	-0.326903	0.545014	0.133152	-0.312514	0.472978	0.112518	-0.298761	0.401388	0.092798	-0.296289	0.360294	0.058507	-0.292175	0.318704	0.024083	-0.285742	0.277837	-0.009705	-0.250265	0.27716	0.000266	-0.289707	0.511088	0.253993	-0.319925
28.544	-0.200777	0.549407	0.118086	-0.235122	0.568769	0.140355	-0.23346	0.620479	0.120481	-0.259084	0.607726	0.147033	-0.279942	0.574379	0.15335	-0.340923	0.460585	0.170872	-0.363593	0.365666	0.175786	-0.344115	0.270642	0.183981	-0.314585	0.544481	0.116081	-0.302363	0.473953	0.089456	-0.29171	0.403547	0.063728	-0.290286	0.357993	0.034836	-0.288701	0.311709	0.006407	-0.285204	0.265897	-0.021669	-0.25066	0.263724	-0.009227	-0.271648	0.503024	0.23165	-0.306571
28.58	-0.189084	0.550882	0.090657	-0.223483	0.569978	0.113102	-0.224965	0.620509	0.090474	-0.249034	0.608203	0.118671	-0.269767	0.575071	0.126542	-0.329981	0.461678	0.150333	-0.351467	0.36595	0.149539	-0.340846	0.271282	0.172143	-0.30798	0.547237	0.09597	-0.301395	0.47556	0.07068	-0.295982	0.404473	0.046104	-0.294473	0.355131	0.025004	-0.29348	0.305094	0.003609	-0.291938	0.255445	-0.017959	-0.255634	0.255496	-0.01243	-0.258892	0.505734	0.208967	-0.299044
28.612	-0.179629	0.546091	0.090571	-0.215402	0.56642	0.109491	-0.21878	0.613018	0.079599	-0.242796	0.603692	0.108926	-0.262194	0.569923	0.117051	-0.317811	0.454915	0.141225	-0.350032	0.365536	0.166716	-0.342646	0.269277	0.182619	-0.291253	0.535249	0.080043	-0.288962	0.459516	0.069432	-0.287067	0.384639	0.059974	-0.297608	0.342808	0.029275	-0.304772	0.299575	-0.002032	-0.308161	0.256887	-0.033101	-0.272217	0.252091	-0.026556	-0.254935	0.507478	0.201907	-0.289563
28.648	-0.168358	0.565311	0.084641	-0.209803	0.57961	0.095966	-0.2174	0.621247	0.060074	-0.243391	0.61016	0.086982	-0.262552	0.577697	0.099604	-0.317665	0.466474	0.137017	-0.347884	0.375315	0.155694	-0.337322	0.282023	0.180604	-0.293812	0.532325	0.060672	-0.285915	0.456336	0.057274	-0.278491	0.381028	0.055362	-0.299412	0.344754	0.023429	-0.316415	0.306647	-0.010157	-0.328826	0.268742	-0.044566	-0.293619	0.258468	-0.041621	-0.2378	0.515271	0.17674	-0.25126
28.68	-0.165602	0.565631	0.090972	-0.207033	0.583861	0.089049	-0.200541	0.62211	0.049373	-0.233855	0.615595	0.068624	-0.253881	0.584462	0.083268	-0.311996	0.477302	0.128434	-0.344448	0.389752	0.156291	-0.334759	0.295362	0.174683	-0.286003	0.520396	0.038351	-0.280261	0.445486	0.054169	-0.274882	0.370983	0.071182	-0.298022	0.343703	0.031443	-0.319068	0.314583	-0.00863	-0.336548	0.284472	-0.048612	-0.309637	0.261251	-0.03902	-0.231541	0.533231	0.155687	-0.231588
28.712	-0.164985	0.563455	0.067206	-0.205795	0.583086	0.068024	-0.200974	0.619993	0.026695	-0.232774	0.615206	0.048766	-0.251702	0.58584	0.067399	-0.305185	0.483078	0.12451	-0.341141	0.399984	0.159914	-0.344108	0.304592	0.173809	-0.28538	0.522512	0.030816	-0.278082	0.447989	0.04819	-0.271216	0.373908	0.066917	-0.29633	0.347632	0.02795	-0.318915	0.319824	-0.012161	-0.339228	0.291449	-0.052077	-0.317684	0.263929	-0.040502	-0.21606	0.529847	0.140535	-0.223457
28.776	-0.153825	0.551483	0.056813	-0.194914	0.570529	0.058318	-0.192971	0.604624	0.014275	-0.22356	0.600971	0.038162	-0.243437	0.572917	0.057541	-0.299674	0.475921	0.119203	-0.341039	0.394383	0.152488	-0.346474	0.300182	0.174374	-0.285807	0.48747	0.017117	-0.275915	0.423716	0.058455	-0.265531	0.359984	0.099664	-0.290589	0.346691	0.053481	-0.311407	0.333835	0.004874	-0.328334	0.320467	-0.044631	-0.297414	0.30088	-0.046753	-0.233585	0.556159	0.114656	-0.219837
28.812	-0.127967	0.570604	0.048389	-0.17157	0.581034	0.041855	-0.167595	0.62312	0.005695	-0.201147	0.608933	0.019578	-0.22404	0.583715	0.039714	-0.291185	0.495923	0.103826	-0.332844	0.415255	0.140198	-0.347265	0.319578	0.153034	-0.276061	0.500062	0.001193	-0.272619	0.440608	0.048863	-0.268986	0.381853	0.096705	-0.283571	0.358288	0.050254	-0.296535	0.33319	0.003926	-0.307866	0.306082	-0.040536	-0.298342	0.27776	-0.018725	-0.229889	0.580486	0.09227	-0.21624
28.844	-0.154092	0.551	0.098106	-0.179442	0.566215	0.063744	-0.141596	0.593839	0.033012	-0.179432	0.590784	0.023733	-0.207517	0.570226	0.042163	-0.292387	0.496629	0.10406	-0.33237	0.417676	0.143865	-0.34951	0.323112	0.154291	-0.265806	0.496629	0.004449	-0.280206	0.442929	0.057388	-0.295558	0.389719	0.110608	-0.292327	0.373828	0.058837	-0.289227	0.35782	0.00666	-0.286258	0.340789	-0.044903	-0.290668	0.307127	-0.030785	-0.223064	0.574261	0.099573	-0.221332
28.908	-0.150294	0.55084	0.076209	-0.182575	0.566149	0.048288	-0.153165	0.59983	0.014569	-0.191597	0.593681	0.011593	-0.218627	0.572587	0.03088	-0.298781	0.49794	0.096902	-0.333509	0.41797	0.138945	-0.352889	0.32391	0.145414	-0.265623	0.494505	-0.000635	-0.285297	0.444388	0.05447	-0.306104	0.394656	0.109889	-0.298073	0.378835	0.059418	-0.290627	0.362732	0.007873	-0.28345	0.343803	-0.041822	-0.288769	0.314164	-0.02046	-0.233841	0.579087	0.092866	-0.215695
28.976	-0.137115	0.54603	0.082673	-0.167041	0.562002	0.052661	-0.134997	0.595178	0.021614	-0.173225	0.589574	0.015897	-0.202244	0.570066	0.034694	-0.290572	0.499845	0.098549	-0.329438	0.420123	0.138346	-0.349466	0.32572	0.144784	-0.258201	0.49879	0.001124	-0.279428	0.447597	0.054882	-0.301396	0.396819	0.108996	-0.294604	0.378975	0.058665	-0.287396	0.360503	0.007775	-0.279849	0.341096	-0.042277	-0.281523	0.30768	-0.026869	-0.221172	0.576025	0.098924	-0.209801
29.044	-0.112768	0.548514	0.08541	-0.147518	0.565881	0.062085	-0.12724	0.615309	0.047045	-0.16286	0.602236	0.037798	-0.192467	0.580343	0.052747	-0.282863	0.502004	0.102578	-0.325514	0.423972	0.141858	-0.34546	0.329775	0.150729	-0.247192	0.50279	0.006149	-0.268219	0.449432	0.057761	-0.289697	0.396857	0.109601	-0.280188	0.384341	0.057704	-0.270742	0.371175	0.005444	-0.261337	0.356872	-0.046177	-0.262871	0.322262	-0.033849	-0.208787	0.572107	0.109206	-0.202339
29.076	-0.105602	0.552629	0.093619	-0.14122	0.569344	0.071154	-0.12372	0.620536	0.05908	-0.158546	0.606061	0.048953	-0.188953	0.583655	0.061538	-0.281994	0.503498	0.104389	-0.327296	0.426007	0.141379	-0.347308	0.332079	0.150488	-0.239514	0.505494	0.011022	-0.269038	0.452595	0.058524	-0.298275	0.399982	0.106816	-0.283817	0.386483	0.056722	-0.270337	0.372071	0.005867	-0.257652	0.355925	-0.044216	-0.259809	0.321908	-0.030172	-0.208348	0.57284	0.117762	-0.202152
29.112	-0.097297	0.564145	0.105411	-0.136849	0.573065	0.085239	-0.126188	0.621698	0.061145	-0.160327	0.602873	0.059051	-0.190919	0.579091	0.068528	-0.284163	0.495159	0.103215	-0.331832	0.419149	0.140338	-0.351717	0.325701	0.153731	-0.226261	0.496799	0.018443	-0.266645	0.444578	0.057546	-0.307351	0.392683	0.096837	-0.283781	0.375361	0.051156	-0.260958	0.35716	0.005212	-0.238934	0.337187	-0.039791	-0.24613	0.304547	-0.024295	-0.217201	0.569466	0.126009	-0.207048
29.144	-0.111359	0.568335	0.128192	-0.145603	0.578278	0.10027	-0.132317	0.629709	0.08439	-0.1639	0.610191	0.072298	-0.194176	0.585549	0.079783	-0.286221	0.498494	0.106894	-0.33321	0.421026	0.141973	-0.353099	0.32702	0.150434	-0.222569	0.497385	0.025869	-0.271639	0.448564	0.059147	-0.321655	0.400581	0.092083	-0.292564	0.377394	0.053016	-0.26425	0.353741	0.013583	-0.23652	0.328565	-0.024069	-0.239469	0.301216	0.000356	-0.222133	0.575635	0.129676	-0.207576
29.176	-0.113816	0.57209	0.1507	-0.142242	0.582735	0.11712	-0.121054	0.630709	0.099591	-0.1526	0.613453	0.084393	-0.183109	0.588664	0.091229	-0.276441	0.501509	0.117423	-0.332615	0.426605	0.142614	-0.354215	0.333166	0.150707	-0.204825	0.498843	0.044206	-0.266492	0.455803	0.060177	-0.328768	0.413662	0.075354	-0.296593	0.386374	0.041303	-0.264629	0.358059	0.007946	-0.233378	0.328622	-0.024059	-0.244768	0.299447	-0.004667	-0.209532	0.570313	0.152653	-0.198727
29.212	-0.096884	0.569014	0.1523	-0.129944	0.584663	0.125607	-0.122135	0.63927	0.129365	-0.150019	0.622185	0.108015	-0.181589	0.597909	0.110192	-0.278631	0.511053	0.120871	-0.336849	0.436775	0.141061	-0.35538	0.343242	0.14943	-0.197972	0.505191	0.056448	-0.258292	0.458171	0.063604	-0.319169	0.412134	0.069946	-0.289307	0.380704	0.037707	-0.25978	0.348377	0.006442	-0.230154	0.313918	-0.01951	-0.234431	0.294155	0.011366	-0.212407	0.573245	0.166673	-0.198064
29.244	-0.090071	0.576592	0.185887	-0.121592	0.584778	0.154416	-0.127722	0.639297	0.158933	-0.147283	0.616728	0.133709	-0.179856	0.593327	0.132574	-0.280744	0.508186	0.131375	-0.340581	0.433981	0.1448	-0.356668	0.340064	0.151781	-0.200819	0.502359	0.06778	-0.261723	0.454986	0.066923	-0.323259	0.408779	0.065684	-0.288541	0.379534	0.036019	-0.254187	0.349524	0.006776	-0.220184	0.31781	-0.019758	-0.222743	0.296738	0.010227	-0.217041	0.572455	0.176055	-0.20289
29.28	-0.084208	0.575513	0.207819	-0.118861	0.582378	0.179486	-0.123804	0.637209	0.180972	-0.146399	0.613546	0.159547	-0.17937	0.591263	0.153483	-0.282494	0.510272	0.136794	-0.342858	0.434466	0.142279	-0.360613	0.339996	0.150404	-0.195755	0.505808	0.082248	-0.248107	0.450806	0.070176	-0.300734	0.396353	0.056817	-0.271903	0.358815	0.029927	-0.243585	0.321089	0.002832	-0.215805	0.282791	-0.022996	-0.224229	0.260405	0.004886	-0.225005	0.577679	0.186111	-0.209394
29.312	-0.085246	0.56889	0.224442	-0.11922	0.581831	0.197465	-0.121725	0.635858	0.208014	-0.145023	0.617039	0.182899	-0.176845	0.594471	0.173419	-0.276772	0.512852	0.146685	-0.337781	0.437345	0.147946	-0.356845	0.342909	0.152681	-0.18434	0.511256	0.101701	-0.235367	0.458083	0.08014	-0.286539	0.405468	0.058036	-0.261274	0.367134	0.028512	-0.236413	0.328225	-0.000563	-0.211797	0.288855	-0.028724	-0.219965	0.265042	-0.001878	-0.226529	0.581416	0.202689	-0.215191
29.344	-0.091861	0.572799	0.257707	-0.121404	0.582115	0.22469	-0.126052	0.636845	0.229189	-0.145005	0.615042	0.202875	-0.17642	0.592714	0.191699	-0.275769	0.512102	0.160722	-0.33702	0.438059	0.143482	-0.362344	0.3444	0.146611	-0.17934	0.505534	0.125442	-0.223065	0.452321	0.091705	-0.26656	0.399433	0.057406	-0.242848	0.354021	0.038315	-0.218797	0.308858	0.018929	-0.194872	0.263535	0.00005	-0.205434	0.246	0.030539	-0.228473	0.582864	0.217669	-0.223769
29.38	-0.116436	0.547699	0.284653	-0.144897	0.567832	0.255757	-0.128019	0.620193	0.257991	-0.157568	0.607451	0.235776	-0.187652	0.586085	0.219467	-0.283804	0.508105	0.1715	-0.342537	0.433198	0.150132	-0.361532	0.338217	0.149022	-0.185354	0.510049	0.14277	-0.216352	0.45597	0.097972	-0.247009	0.402596	0.052213	-0.217522	0.359331	0.038693	-0.189817	0.314029	0.027355	-0.164443	0.267216	0.019752	-0.180195	0.257006	0.051364	-0.243364	0.569288	0.242869	-0.234415
29.412	-0.122211	0.546822	0.303224	-0.147547	0.567847	0.272188	-0.137778	0.620646	0.284037	-0.161213	0.608212	0.255321	-0.189833	0.586649	0.236899	-0.281302	0.507342	0.181393	-0.340564	0.43401	0.155192	-0.361938	0.339366	0.148746	-0.17963	0.499322	0.165065	-0.208605	0.452803	0.111441	-0.237071	0.407709	0.055832	-0.208907	0.363692	0.042336	-0.183391	0.316893	0.033348	-0.162594	0.267571	0.030555	-0.179551	0.26113	0.062856	-0.244712	0.572641	0.251241	-0.238585
29.448	-0.135127	0.550423	0.336958	-0.153408	0.56586	0.298521	-0.133532	0.617301	0.296652	-0.157177	0.601705	0.269758	-0.186838	0.582596	0.250728	-0.283457	0.513357	0.195814	-0.33827	0.439997	0.162494	-0.352917	0.345171	0.150891	-0.180616	0.506105	0.191811	-0.197261	0.461264	0.132304	-0.213453	0.417378	0.071881	-0.192571	0.369866	0.057175	-0.175452	0.319521	0.045237	-0.16164	0.267936	0.036389	-0.177898	0.259717	0.068473	-0.255131	0.578591	0.269839	-0.24766
29.48	-0.130746	0.532448	0.35581	-0.152486	0.553375	0.322059	-0.147392	0.606312	0.336703	-0.165851	0.593894	0.304594	-0.192016	0.575832	0.280077	-0.278142	0.509237	0.206648	-0.33554	0.438718	0.169211	-0.359763	0.345233	0.153014	-0.175152	0.503745	0.209768	-0.190465	0.458763	0.15016	-0.205326	0.414236	0.089993	-0.199146	0.36298	0.072534	-0.193366	0.311457	0.055036	-0.188162	0.259837	0.037895	-0.206406	0.24845	0.067704	-0.256111	0.570911	0.28615	-0.253835
29.516	-0.147485	0.556002	0.394463	-0.158006	0.574201	0.35437	-0.148946	0.627925	0.36396	-0.161186	0.613201	0.329937	-0.185865	0.593771	0.305414	-0.265406	0.522581	0.231577	-0.322635	0.455386	0.191497	-0.339283	0.365739	0.160809	-0.162285	0.515773	0.240065	-0.152966	0.47069	0.179085	-0.144866	0.427688	0.116661	-0.145028	0.375344	0.102433	-0.152497	0.323676	0.086026	-0.162571	0.272772	0.068853	-0.198034	0.274709	0.078836	-0.247723	0.574991	0.318122	-0.249323
29.548	-0.14008	0.570916	0.403205	-0.152264	0.589043	0.363559	-0.149288	0.642941	0.374779	-0.159646	0.627954	0.340235	-0.18729	0.607446	0.319646	-0.275355	0.531659	0.257519	-0.32841	0.467142	0.206805	-0.346038	0.37808	0.171062	-0.17301	0.532585	0.244399	-0.142342	0.480384	0.196883	-0.11067	0.428707	0.148859	-0.094083	0.399367	0.19213	-0.077629	0.370468	0.23576	-0.061176	0.341577	0.279578	-0.089603	0.322355	0.292825	-0.247253	0.580804	0.343925	-0.249338
29.58	-0.14383	0.547045	0.404717	-0.163289	0.579493	0.379973	-0.144328	0.624979	0.405141	-0.168092	0.624687	0.37419	-0.194321	0.605349	0.3513	-0.277124	0.53162	0.282109	-0.326112	0.474546	0.221039	-0.355634	0.389518	0.187543	-0.173621	0.525491	0.283744	-0.202965	0.46462	0.247871	-0.231284	0.404871	0.209419	-0.183643	0.381844	0.222023	-0.136321	0.358371	0.235101	-0.090178	0.33394	0.249042	-0.110646	0.30644	0.262073	-0.254795	0.571951	0.374034	-0.256118
29.616	-0.155685	0.569536	0.429924	-0.168403	0.600288	0.399317	-0.149321	0.647058	0.422294	-0.168259	0.645066	0.388231	-0.191571	0.622907	0.364907	-0.264302	0.542051	0.294106	-0.315919	0.487107	0.232636	-0.348362	0.404103	0.195281	-0.16147	0.550022	0.298315	-0.191248	0.485607	0.269264	-0.221138	0.421367	0.239375	-0.177615	0.388493	0.243351	-0.133857	0.356012	0.247648	-0.090301	0.323628	0.252462	-0.112559	0.295547	0.260372	-0.250745	0.589245	0.38502	-0.256548
29.648	-0.15733	0.575278	0.447949	-0.166954	0.601774	0.412557	-0.159053	0.652188	0.434167	-0.170007	0.645251	0.397342	-0.195591	0.626185	0.373571	-0.276688	0.555817	0.300779	-0.324104	0.499892	0.236368	-0.352842	0.416433	0.195808	-0.173582	0.556536	0.306996	-0.196679	0.488848	0.280005	-0.219735	0.421317	0.25211	-0.177504	0.386558	0.253039	-0.135296	0.351739	0.253905	-0.093101	0.316935	0.254726	-0.109975	0.285546	0.26373	-0.261068	0.590155	0.396973	-0.264374
29.68	-0.136475	0.584509	0.458058	-0.155493	0.6068	0.423578	-0.160258	0.657564	0.444816	-0.171421	0.647275	0.408843	-0.196675	0.625754	0.386658	-0.275243	0.546742	0.318531	-0.319234	0.496574	0.247685	-0.351456	0.416873	0.203261	-0.173772	0.560573	0.307984	-0.193421	0.490282	0.284033	-0.212268	0.420848	0.256236	-0.172517	0.383231	0.253091	-0.132634	0.345806	0.251191	-0.092894	0.308394	0.24995	-0.107963	0.275601	0.25689	-0.253587	0.589002	0.41066	-0.257703
29.712	-0.144689	0.58952	0.467274	-0.163929	0.611352	0.432639	-0.172892	0.661151	0.455026	-0.181882	0.651112	0.418387	-0.206408	0.628521	0.396884	-0.281041	0.545853	0.330741	-0.326501	0.499744	0.257889	-0.355649	0.422348	0.206964	-0.180085	0.563082	0.319957	-0.201184	0.492866	0.297725	-0.222402	0.422702	0.274142	-0.184508	0.384172	0.264633	-0.146227	0.345978	0.255867	-0.107873	0.307759	0.24789	-0.119572	0.273947	0.256358	-0.256887	0.590015	0.421345	-0.259397
29.744	-0.147651	0.58434	0.478141	-0.168197	0.604542	0.443235	-0.166792	0.657621	0.458825	-0.182277	0.644714	0.425385	-0.205831	0.620461	0.404248	-0.276397	0.533624	0.337285	-0.323475	0.481838	0.269436	-0.341647	0.405024	0.213015	-0.186518	0.573169	0.306649	-0.207943	0.500446	0.294618	-0.229323	0.427196	0.283423	-0.196828	0.38365	0.274261	-0.16318	0.341366	0.264807	-0.129251	0.29951	0.254861	-0.126669	0.263034	0.251484	-0.250879	0.588452	0.422522	-0.256839
29.776	-0.151104	0.579964	0.477518	-0.171279	0.601653	0.443298	-0.165207	0.654509	0.458672	-0.182858	0.642804	0.425871	-0.207371	0.619397	0.404949	-0.281655	0.535448	0.338928	-0.328335	0.480353	0.273237	-0.345596	0.403954	0.215615	-0.191718	0.574444	0.307667	-0.210781	0.50126	0.294841	-0.229695	0.42757	0.282708	-0.198898	0.382746	0.273267	-0.167036	0.33894	0.264223	-0.134839	0.295333	0.255287	-0.128973	0.259384	0.250078	-0.254564	0.59056	0.423567	-0.258216
29.808	-0.13458	0.578317	0.468712	-0.163809	0.603999	0.445643	-0.151126	0.654571	0.464731	-0.17865	0.64693	0.438179	-0.202287	0.621759	0.418774	-0.273865	0.531313	0.360734	-0.317419	0.489328	0.284307	-0.34113	0.417686	0.223076	-0.173559	0.553746	0.352649	-0.206279	0.491989	0.321285	-0.238992	0.430457	0.289822	-0.210013	0.384469	0.283854	-0.180432	0.339027	0.277163	-0.150174	0.294536	0.267037	-0.145403	0.261719	0.251187	-0.254781	0.578566	0.451073	-0.25991
29.844	-0.135357	0.598571	0.477604	-0.172977	0.613023	0.45701	-0.170702	0.667464	0.467483	-0.198892	0.649722	0.447232	-0.220831	0.623428	0.4275	-0.286281	0.530921	0.367811	-0.323198	0.493078	0.286919	-0.343404	0.422803	0.225995	-0.189543	0.564474	0.363661	-0.211819	0.500898	0.326971	-0.233789	0.43711	0.289436	-0.209504	0.387844	0.285238	-0.184535	0.339334	0.280954	-0.158948	0.290864	0.27555	-0.155833	0.257175	0.260901	-0.273776	0.571728	0.462438	-0.268124
29.876	-0.133992	0.597592	0.476637	-0.173663	0.612731	0.460975	-0.16457	0.667466	0.460042	-0.197788	0.650044	0.449386	-0.219034	0.62379	0.428973	-0.28126	0.531656	0.365601	-0.321365	0.494005	0.285384	-0.344789	0.422996	0.224406	-0.188626	0.576848	0.356079	-0.210329	0.506493	0.335858	-0.231662	0.436502	0.314373	-0.209387	0.388084	0.301052	-0.186517	0.34073	0.285256	-0.163444	0.293519	0.268953	-0.158236	0.260954	0.25255	-0.263947	0.567143	0.461589	-0.262018
29.908	-0.130002	0.589144	0.469537	-0.169236	0.60802	0.457105	-0.155031	0.661465	0.453567	-0.190743	0.647412	0.446516	-0.213915	0.621336	0.427558	-0.282995	0.529368	0.368352	-0.327022	0.483645	0.293357	-0.349641	0.411679	0.230268	-0.193771	0.577407	0.34854	-0.215345	0.506563	0.329265	-0.236912	0.435945	0.309074	-0.21393	0.388197	0.295128	-0.190819	0.340674	0.280805	-0.167698	0.29323	0.266132	-0.159666	0.260209	0.252154	-0.257397	0.569005	0.461593	-0.260698
29.944	-0.111179	0.604084	0.449104	-0.15539	0.613508	0.446381	-0.15449	0.6687	0.441728	-0.186831	0.646884	0.442298	-0.210688	0.619941	0.425663	-0.280962	0.525313	0.373415	-0.325339	0.479568	0.300035	-0.346419	0.411671	0.23457	-0.198965	0.582743	0.349252	-0.217923	0.511523	0.328392	-0.236837	0.440116	0.30755	-0.215289	0.391595	0.293626	-0.193507	0.34324	0.280084	-0.171873	0.294705	0.266655	-0.161255	0.261904	0.253857	-0.254631	0.565121	0.465454	-0.260547
29.976	-0.109438	0.606485	0.463336	-0.15318	0.614541	0.454882	-0.15279	0.669337	0.447399	-0.184497	0.646688	0.445286	-0.208206	0.620083	0.42781	-0.277829	0.526818	0.372081	-0.326241	0.483425	0.300124	-0.347904	0.416003	0.234848	-0.200443	0.589004	0.345037	-0.218795	0.517927	0.323242	-0.237077	0.446452	0.301946	-0.217955	0.396497	0.289034	-0.197915	0.347052	0.276492	-0.177405	0.297626	0.264006	-0.163705	0.264707	0.254675	-0.247561	0.563289	0.463912	-0.256301
30.012	-0.114868	0.602615	0.439259	-0.158099	0.616122	0.438535	-0.152469	0.669623	0.425071	-0.186471	0.651696	0.43177	-0.20878	0.623329	0.415788	-0.272808	0.524961	0.364055	-0.327633	0.480584	0.297346	-0.35227	0.411982	0.233941	-0.201909	0.591623	0.329125	-0.218034	0.51945	0.309754	-0.234134	0.44691	0.291884	-0.21723	0.396237	0.280876	-0.200266	0.345413	0.270112	-0.183158	0.294793	0.259153	-0.165299	0.262951	0.255843	-0.233713	0.563198	0.452294	-0.248645
30.044	-0.111412	0.606286	0.417508	-0.153824	0.617472	0.428909	-0.154806	0.671358	0.415641	-0.184718	0.651606	0.431085	-0.208216	0.624685	0.41461	-0.275676	0.530981	0.360158	-0.329018	0.485774	0.293912	-0.350495	0.416302	0.232603	-0.211303	0.600574	0.321184	-0.22079	0.526538	0.305631	-0.229319	0.451607	0.2932	-0.213148	0.400535	0.281011	-0.196559	0.350004	0.26789	-0.179821	0.299678	0.253251	-0.164417	0.266382	0.25613	-0.228814	0.56396	0.446459	-0.247374
30.112	-0.102711	0.611948	0.391626	-0.143078	0.620462	0.410385	-0.150154	0.673871	0.397243	-0.175393	0.652415	0.417907	-0.199976	0.625436	0.403042	-0.271437	0.531156	0.353951	-0.328082	0.484297	0.291616	-0.349755	0.416212	0.228249	-0.201509	0.596163	0.31384	-0.217907	0.52387	0.29532	-0.234322	0.450987	0.279597	-0.216877	0.400752	0.267291	-0.199	0.350153	0.256805	-0.180865	0.299463	0.247819	-0.164886	0.267422	0.256293	-0.221272	0.560827	0.438945	-0.23922
30.144	-0.100912	0.617472	0.353747	-0.139856	0.629067	0.373765	-0.144281	0.682198	0.358757	-0.169862	0.663032	0.381163	-0.195485	0.634272	0.371837	-0.270136	0.533428	0.339248	-0.32902	0.476207	0.288704	-0.349535	0.408302	0.224456	-0.20606	0.59366	0.286443	-0.222743	0.52026	0.27342	-0.239601	0.446301	0.263909	-0.220547	0.395143	0.258377	-0.201742	0.344013	0.25165	-0.182747	0.293008	0.244887	-0.16032	0.263926	0.247085	-0.204518	0.560337	0.41259	-0.225627
30.18	-0.094833	0.614953	0.344377	-0.136709	0.622185	0.36004	-0.143756	0.675854	0.347981	-0.170202	0.653319	0.365737	-0.19609	0.624449	0.357819	-0.272	0.524615	0.328687	-0.330977	0.473299	0.272567	-0.35382	0.400356	0.215625	-0.224534	0.600069	0.28041	-0.23721	0.525306	0.268736	-0.249069	0.449633	0.260645	-0.226056	0.398777	0.254525	-0.202719	0.34932	0.247262	-0.17921	0.299491	0.238227	-0.155069	0.271828	0.232221	-0.200281	0.548524	0.397388	-0.221401
30.212	-0.09771	0.608881	0.317499	-0.13838	0.624446	0.329999	-0.130756	0.679401	0.325623	-0.163874	0.662267	0.33704	-0.189892	0.632841	0.333773	-0.266054	0.530807	0.319148	-0.326382	0.473157	0.271967	-0.349231	0.395947	0.222287	-0.212266	0.603017	0.270801	-0.222919	0.529071	0.256475	-0.233872	0.454274	0.246933	-0.213369	0.403054	0.24404	-0.19376	0.351903	0.24162	-0.174073	0.300688	0.237771	-0.162988	0.267471	0.226275	-0.190245	0.54561	0.384983	-0.20779
30.244	-0.089967	0.606464	0.289059	-0.130268	0.619434	0.305175	-0.125	0.674798	0.304218	-0.156642	0.655572	0.316442	-0.18291	0.62625	0.314157	-0.260503	0.524986	0.30201	-0.321466	0.460969	0.262682	-0.344043	0.382748	0.21177	-0.207849	0.599088	0.254372	-0.216728	0.525902	0.236938	-0.227192	0.451711	0.227604	-0.194095	0.407564	0.231378	-0.161942	0.363099	0.234218	-0.129795	0.318293	0.236243	-0.123172	0.287512	0.217043	-0.181748	0.536424	0.365262	-0.205193
30.28	-0.084036	0.59817	0.272097	-0.126256	0.608665	0.284691	-0.124271	0.664118	0.284464	-0.155703	0.642987	0.293781	-0.181823	0.613186	0.29298	-0.25958	0.510581	0.285103	-0.323325	0.448002	0.249215	-0.34711	0.368676	0.201918	-0.219926	0.585155	0.226498	-0.232652	0.51059	0.213043	-0.246047	0.435761	0.201997	-0.201728	0.404029	0.208847	-0.157089	0.372969	0.215474	-0.112297	0.342228	0.221601	-0.115123	0.31333	0.199094	-0.173266	0.532717	0.336034	-0.189689
30.316	-0.072865	0.588593	0.242575	-0.113437	0.608752	0.241649	-0.100854	0.659424	0.260591	-0.136564	0.64783	0.249927	-0.162347	0.618588	0.256462	-0.24084	0.51762	0.27114	-0.310119	0.461826	0.236623	-0.343188	0.382162	0.199228	-0.218726	0.601693	0.217232	-0.230912	0.526772	0.204521	-0.24241	0.451114	0.195215	-0.188021	0.455447	0.189663	-0.133895	0.460044	0.182838	-0.079787	0.464126	0.175188	-0.077991	0.427446	0.175628	-0.152721	0.546417	0.314953	-0.176645
30.348	-0.066662	0.585215	0.23183	-0.104475	0.609973	0.228307	-0.088309	0.658108	0.250987	-0.123905	0.651252	0.236493	-0.146895	0.619539	0.242047	-0.215823	0.510839	0.253843	-0.292725	0.458617	0.2301	-0.335346	0.381399	0.195138	-0.192578	0.594082	0.198625	-0.207903	0.51988	0.185454	-0.222365	0.444919	0.175619	-0.170762	0.454409	0.1607	-0.118704	0.463744	0.147297	-0.066271	0.471852	0.135303	-0.057832	0.440409	0.15266	-0.131212	0.543044	0.301266	-0.158229
30.38	-0.043629	0.600759	0.204042	-0.083921	0.618953	0.213951	-0.069807	0.67244	0.22135	-0.105848	0.657956	0.224704	-0.131192	0.628177	0.227632	-0.203003	0.522299	0.235451	-0.28049	0.472476	0.207777	-0.32881	0.393331	0.186292	-0.150491	0.590539	0.17788	-0.170615	0.518381	0.164689	-0.19075	0.446475	0.153016	-0.140859	0.465436	0.139253	-0.091841	0.485397	0.125019	-0.043209	0.506522	0.110253	-0.027915	0.474265	0.11825	-0.123591	0.545388	0.296904	-0.158423
30.416	-0.006889	0.622963	0.192586	-0.047573	0.621502	0.212402	-0.056637	0.674867	0.222701	-0.081326	0.645949	0.231721	-0.109542	0.617776	0.227729	-0.193564	0.518195	0.212382	-0.27275	0.465206	0.190392	-0.322239	0.382945	0.172591	-0.130967	0.585424	0.167352	-0.142935	0.515155	0.140273	-0.154444	0.444927	0.112413	-0.107606	0.472554	0.104396	-0.060895	0.500299	0.096499	-0.0146	0.528726	0.088868	0.016175	0.508974	0.091788	-0.123131	0.532753	0.285946	-0.147916
30.452	-0.002195	0.617807	0.170208	-0.040026	0.633129	0.189782	-0.034036	0.687732	0.183356	-0.064267	0.670367	0.200971	-0.091119	0.641065	0.201722	-0.170273	0.537696	0.202692	-0.245435	0.47937	0.18463	-0.2954	0.398436	0.171006	-0.11512	0.608112	0.152061	-0.117193	0.537991	0.121471	-0.120006	0.467984	0.090398	-0.077965	0.501364	0.080753	-0.03608	0.535165	0.071404	0.005647	0.569073	0.062114	0.033343	0.546312	0.070036	-0.096574	0.559589	0.271232	-0.122702
30.484	0.025683	0.633164	0.155945	-0.012237	0.647624	0.175985	-0.013856	0.700178	0.15909	-0.040161	0.683258	0.182491	-0.066368	0.653288	0.182891	-0.143673	0.548064	0.18132	-0.215122	0.482399	0.175599	-0.2765	0.408324	0.164443	-0.092904	0.621783	0.130343	-0.081916	0.554483	0.095402	-0.071668	0.487241	0.060066	-0.034147	0.52642	0.054156	0.002968	0.566091	0.048284	0.039868	0.605892	0.042476	0.075487	0.604054	0.051113	-0.064652	0.566233	0.244444	-0.089228
30.516	0.050948	0.631064	0.149034	0.010822	0.6483	0.161056	0.01582	0.700804	0.143804	-0.015666	0.686121	0.161581	-0.043751	0.658113	0.160767	-0.128602	0.560807	0.153301	-0.191268	0.489373	0.172095	-0.254977	0.41872	0.158399	-0.077157	0.637649	0.108111	-0.071605	0.570818	0.071848	-0.06453	0.503948	0.035924	-0.025785	0.54308	0.034013	0.012762	0.582292	0.031623	0.050127	0.622224	0.029123	0.086307	0.619995	0.034507	-0.05094	0.574769	0.218829	-0.050974
30.548	0.069065	0.633187	0.139049	0.032751	0.658683	0.148059	0.048013	0.707243	0.126318	0.014023	0.700418	0.14435	-0.014274	0.67247	0.144867	-0.098904	0.572802	0.144874	-0.166452	0.503994	0.154144	-0.233298	0.434754	0.150437	-0.041304	0.642258	0.096206	-0.037596	0.572829	0.06537	-0.034866	0.503673	0.032616	-0.001951	0.544066	0.017356	0.032497	0.584252	0.003538	0.069567	0.621569	-0.005865	0.091935	0.593712	0.003181	-0.021242	0.584038	0.210696	-0.027188
30.58	0.12684	0.672834	0.125187	0.08213	0.679496	0.122593	0.079768	0.733637	0.111843	0.048698	0.710291	0.115618	0.020405	0.682341	0.118894	-0.065459	0.584728	0.124876	-0.132019	0.513891	0.13383	-0.207296	0.452603	0.142343	-0.017677	0.660731	0.073722	0.02873	0.616851	0.031621	0.074794	0.572828	-0.011019	0.114532	0.6098	-0.004968	0.15436	0.646659	0.001231	0.194057	0.683419	0.007279	0.225882	0.667177	0.016074	0.016617	0.601732	0.184369	0.036969
30.616	0.142327	0.681776	0.112268	0.09881	0.694178	0.111544	0.102034	0.743386	0.086916	0.068913	0.726677	0.099231	0.044584	0.695327	0.10484	-0.029533	0.587873	0.117592	-0.110952	0.534234	0.127082	-0.183104	0.468212	0.132807	0.002202	0.669929	0.064586	0.060441	0.64461	0.022238	0.118606	0.618692	-0.019936	0.166766	0.64034	-0.006182	0.215119	0.661654	0.007651	0.263321	0.6828	0.021541	0.297796	0.670313	0.022482	0.057252	0.612083	0.167169	0.080123
30.648	0.183698	0.684549	0.09715	0.143677	0.705288	0.099391	0.15753	0.756949	0.085781	0.121385	0.744941	0.094529	0.092474	0.717313	0.095194	0.003585	0.620702	0.091454	-0.072625	0.562567	0.110286	-0.148431	0.502903	0.123677	0.051845	0.699448	0.045715	0.122447	0.694147	0.0172	0.19282	0.68771	-0.011574	0.246092	0.674363	-0.003521	0.298894	0.66101	0.00301	0.351835	0.647593	0.008551	0.374613	0.645793	-0.02053	0.094369	0.621027	0.140305	0.126322
30.68	0.257083	0.751489	0.047828	0.219838	0.73042	0.062612	0.186354	0.773083	0.072648	0.176854	0.735603	0.078139	0.142201	0.715814	0.080913	0.032931	0.644132	0.08312	-0.039719	0.58197	0.104998	-0.123326	0.533334	0.121724	0.090965	0.707376	0.024838	0.159818	0.697682	-0.007484	0.228918	0.687542	-0.03978	0.275384	0.657655	-0.032477	0.322082	0.629355	-0.024741	0.369391	0.601601	-0.0171	0.405113	0.591805	-0.018665	0.126716	0.629336	0.122464	0.170108
30.744	0.328126	0.740362	0.002177	0.291005	0.730565	0.026095	0.276782	0.780651	0.044012	0.257815	0.747459	0.051868	0.219548	0.739584	0.057546	0.095174	0.706615	0.069886	0.018306	0.648737	0.080365	-0.067841	0.622794	0.113545	0.161483	0.772227	0.025449	0.209855	0.733397	-0.019046	0.258217	0.69451	-0.063471	0.289305	0.649914	-0.05479	0.322027	0.606628	-0.046538	0.356368	0.564592	-0.038326	0.386685	0.544704	-0.031209	0.183691	0.685305	0.11966	0.253607
30.78	0.400985	0.724431	-0.03288	0.369945	0.7306	-0.000531	0.355991	0.78322	-0.009326	0.341133	0.760268	0.01854	0.304274	0.749754	0.02857	0.186854	0.704097	0.059737	0.089572	0.69809	0.077698	-0.002036	0.665517	0.099999	0.250834	0.713297	-0.023468	0.298751	0.653932	-0.037211	0.348052	0.593436	-0.050311	0.378461	0.544595	-0.049114	0.412697	0.499821	-0.047054	0.451101	0.455893	-0.043689	0.476415	0.427933	-0.036977	0.283668	0.698884	0.101587	0.348982
30.844	0.42359	0.664296	-0.024217	0.401523	0.703821	-0.025257	0.438884	0.736624	-0.050477	0.403725	0.748271	-0.038219	0.368729	0.741554	-0.021188	0.259052	0.710824	0.039423	0.161566	0.714265	0.043013	0.073313	0.723304	0.083074	0.310909	0.662761	-0.038496	0.348349	0.595783	-0.046417	0.385829	0.527475	-0.054073	0.412802	0.477669	-0.051121	0.44084	0.429612	-0.047321	0.470125	0.380718	-0.042866	0.481266	0.346434	-0.031753	0.356276	0.743846	0.052533	0.404021
30.876	0.532968	0.579992	-0.060091	0.494723	0.604116	-0.059649	0.514578	0.655153	-0.064748	0.476764	0.645644	-0.061885	0.444125	0.658558	-0.04395	0.338044	0.689439	0.021533	0.248561	0.726214	0.040951	0.155533	0.731419	0.073892	0.367039	0.618634	-0.050607	0.393657	0.547041	-0.05564	0.418555	0.474043	-0.061119	0.434338	0.420869	-0.057218	0.448974	0.368129	-0.052866	0.46297	0.314809	-0.048163	0.452069	0.285902	-0.027679	0.439662	0.673455	0.042381	0.486297
30.944	0.5638	0.530401	-0.065586	0.530623	0.558718	-0.077535	0.555234	0.607305	-0.07015	0.518622	0.60206	-0.082892	0.490957	0.615535	-0.058461	0.400671	0.647136	0.025968	0.319427	0.699876	0.03406	0.235778	0.727021	0.072635	0.415512	0.595663	-0.062786	0.41938	0.519387	-0.057425	0.424349	0.443155	-0.052451	0.428828	0.389331	-0.043019	0.436924	0.335862	-0.034212	0.446056	0.282524	-0.025647	0.448095	0.252108	-0.005078	0.499832	0.611576	0.037065	0.546392
30.976	0.617766	0.459737	-0.091229	0.590769	0.494855	-0.081843	0.626296	0.53706	-0.084304	0.588246	0.540534	-0.07623	0.558433	0.556221	-0.054686	0.457997	0.59804	0.016977	0.390846	0.665649	0.036494	0.309984	0.712886	0.060643	0.474773	0.567619	-0.079559	0.461281	0.492844	-0.069845	0.451987	0.417862	-0.061677	0.448264	0.365501	-0.049114	0.445893	0.312097	-0.037889	0.444001	0.258937	-0.027325	0.473338	0.242498	-0.012849	0.551825	0.55178	0.027312	0.599184
31.044	0.666454	0.430474	-0.084466	0.635437	0.460227	-0.098682	0.66659	0.50511	-0.107065	0.628047	0.503129	-0.113122	0.601	0.518017	-0.088256	0.51068	0.557317	-0.004593	0.43609	0.617568	0.01001	0.39265	0.69783	0.041428	0.544757	0.5303	-0.09834	0.497279	0.472839	-0.081581	0.449868	0.415623	-0.065945	0.448533	0.364478	-0.048501	0.44778	0.313002	-0.030199	0.447762	0.261811	-0.011232	0.484552	0.260685	-0.009222	0.607128	0.525784	0.015691	0.63935
31.076	0.719821	0.416177	-0.119779	0.689725	0.449904	-0.11709	0.721095	0.493756	-0.129018	0.682941	0.495407	-0.120836	0.655427	0.513385	-0.097897	0.562715	0.562901	-0.020218	0.508806	0.63919	0.007326	0.439704	0.690923	0.051198	0.579124	0.51983	-0.112301	0.525815	0.469249	-0.09124	0.472584	0.418646	-0.070753	0.465134	0.366502	-0.056272	0.458018	0.314504	-0.040483	0.451394	0.262629	-0.023477	0.480955	0.243121	-0.01325	0.65866	0.527624	-0.008826	0.681191
31.112	0.753936	0.406343	-0.113222	0.720909	0.433196	-0.128566	0.749541	0.477956	-0.14333	0.71085	0.473787	-0.146885	0.68819	0.496007	-0.123381	0.611518	0.559369	-0.042712	0.532602	0.609116	-0.021529	0.484493	0.67163	0.02927	0.629011	0.507216	-0.130351	0.56879	0.466421	-0.106586	0.508549	0.425492	-0.08318	0.492162	0.377221	-0.063189	0.476283	0.328964	-0.042483	0.460785	0.280633	-0.021337	0.488237	0.257261	-0.01368	0.699514	0.511057	-0.018544	0.709901
31.144	0.773859	0.413765	-0.137822	0.742068	0.443371	-0.150406	0.772942	0.482646	-0.173769	0.734016	0.48321	-0.170816	0.713403	0.504027	-0.144463	0.644537	0.56163	-0.053146	0.56501	0.610005	-0.030186	0.513248	0.66285	0.027994	0.655419	0.512484	-0.143553	0.593787	0.479115	-0.113096	0.532316	0.445911	-0.083549	0.5154	0.396743	-0.067945	0.496813	0.348066	-0.051753	0.477425	0.300039	-0.035091	0.496136	0.278135	-0.012595	0.732427	0.508887	-0.038873	0.734178
31.18	0.784064	0.417115	-0.138104	0.753331	0.443546	-0.158304	0.785645	0.481804	-0.18185	0.746682	0.48076	-0.184511	0.729887	0.502051	-0.155848	0.671575	0.562634	-0.059072	0.593952	0.611379	-0.032301	0.538564	0.650579	0.032305	0.672042	0.519195	-0.152433	0.612146	0.483051	-0.12094	0.55229	0.446606	-0.089467	0.530531	0.39859	-0.074683	0.509819	0.350533	-0.058843	0.491073	0.302297	-0.04128	0.526024	0.292876	-0.035239	0.758724	0.508374	-0.056113	0.75311
31.212	0.805632	0.422512	-0.166094	0.772853	0.447701	-0.184614	0.801232	0.492275	-0.200768	0.762846	0.486956	-0.206164	0.748094	0.506923	-0.175661	0.697569	0.562475	-0.072165	0.628441	0.613309	-0.029973	0.5714	0.639374	0.040719	0.677179	0.514723	-0.162193	0.626519	0.489867	-0.110735	0.576605	0.464855	-0.058851	0.559018	0.413436	-0.055269	0.54068	0.362076	-0.051155	0.521607	0.311143	-0.046905	0.54846	0.29892	-0.06864	0.782234	0.504423	-0.081556	0.770155
31.248	0.824777	0.419184	-0.16798	0.790287	0.443127	-0.184818	0.815601	0.490021	-0.198185	0.777622	0.482334	-0.203754	0.762209	0.50444	-0.175406	0.710994	0.565466	-0.076886	0.642794	0.610436	-0.028071	0.589823	0.626546	0.047619	0.690827	0.505735	-0.159927	0.64079	0.481129	-0.108104	0.591989	0.457206	-0.055953	0.578749	0.407167	-0.044565	0.563633	0.355689	-0.035076	0.544691	0.305927	-0.032646	0.535515	0.312624	-0.067877	0.797226	0.507802	-0.082576	0.778905
31.28	0.831752	0.420036	-0.186303	0.797847	0.447831	-0.197457	0.825476	0.490957	-0.217389	0.786569	0.48821	-0.215201	0.773474	0.509699	-0.184583	0.727762	0.567949	-0.078162	0.668815	0.609511	-0.01525	0.609027	0.607726	0.057791	0.692818	0.512955	-0.157629	0.634966	0.480022	-0.118489	0.576566	0.446755	-0.079568	0.576057	0.392821	-0.068693	0.577165	0.33899	-0.058768	0.578981	0.285027	-0.049254	0.563005	0.252552	-0.055004	0.809172	0.503955	-0.091494	0.782586
31.312	0.851404	0.432886	-0.199839	0.814817	0.458333	-0.207621	0.837765	0.504899	-0.225765	0.799351	0.498698	-0.222166	0.786291	0.516515	-0.189326	0.739806	0.562059	-0.077659	0.685538	0.596041	-0.006471	0.626255	0.58607	0.065956	0.702483	0.520507	-0.164187	0.642781	0.48781	-0.12795	0.582635	0.454974	-0.09248	0.585092	0.401616	-0.080238	0.58885	0.348576	-0.067157	0.593755	0.295925	-0.052484	0.578281	0.264583	-0.063363	0.817433	0.496263	-0.100733	0.795281
31.348	0.861664	0.437093	-0.212224	0.824593	0.462922	-0.214434	0.845428	0.509951	-0.234058	0.807789	0.50389	-0.225539	0.791606	0.519327	-0.1927	0.736969	0.557397	-0.081385	0.680546	0.578628	-0.006123	0.639492	0.561107	0.078209	0.71337	0.511857	-0.170578	0.65423	0.47953	-0.133358	0.594413	0.447547	-0.097218	0.610843	0.395771	-0.102802	0.627243	0.343865	-0.108196	0.643245	0.291944	-0.113037	0.609216	0.281751	-0.103812	0.824652	0.505561	-0.102174	0.800294
31.38	0.859121	0.460667	-0.20319	0.821555	0.484972	-0.209837	0.841406	0.527788	-0.238309	0.803952	0.522778	-0.228404	0.789347	0.533062	-0.192902	0.739644	0.554341	-0.074605	0.686483	0.561967	0.006213	0.647861	0.543793	0.09287	0.716027	0.522885	-0.169953	0.665161	0.477601	-0.134724	0.614304	0.432546	-0.099405	0.644684	0.390354	-0.116226	0.674352	0.347623	-0.132921	0.703188	0.304465	-0.149667	0.674252	0.282933	-0.142457	0.827248	0.508172	-0.10428	0.804201
31.416	0.83234	0.453539	-0.210223	0.806804	0.490788	-0.213411	0.842346	0.526504	-0.236176	0.805392	0.534755	-0.22674	0.790369	0.539013	-0.190087	0.740039	0.541724	-0.069788	0.702479	0.533029	0.019688	0.655449	0.522959	0.104514	0.723656	0.525769	-0.170235	0.679692	0.469556	-0.14243	0.635877	0.413285	-0.114234	0.671736	0.38159	-0.141122	0.707516	0.350212	-0.168646	0.743347	0.3189	-0.196666	0.734089	0.289551	-0.176657	0.832384	0.508391	-0.101111	0.811686
31.448	0.81781	0.457552	-0.228156	0.799222	0.495974	-0.213116	0.8376	0.533152	-0.227333	0.804157	0.541683	-0.209088	0.790549	0.541708	-0.171527	0.743189	0.532308	-0.050294	0.709657	0.507948	0.038383	0.656182	0.500676	0.120668	0.719859	0.538949	-0.150454	0.694643	0.46763	-0.138597	0.670677	0.396137	-0.125218	0.709655	0.373257	-0.156696	0.748636	0.351103	-0.188705	0.788292	0.329165	-0.220626	0.788035	0.292621	-0.225001	0.83123	0.500138	-0.093837	0.815465
31.48	0.82851	0.47267	-0.216792	0.81	0.510226	-0.199625	0.830436	0.549066	-0.233377	0.806419	0.556113	-0.203422	0.790291	0.553629	-0.167003	0.736543	0.535709	-0.049681	0.696013	0.509986	0.035573	0.652347	0.486847	0.120371	0.718782	0.534708	-0.151319	0.701684	0.461092	-0.139226	0.685664	0.387561	-0.12599	0.726589	0.371724	-0.159237	0.768087	0.354685	-0.191175	0.8103	0.336781	-0.222436	0.823382	0.305532	-0.23744	0.830208	0.51298	-0.087071	0.821136
31.544	0.829477	0.47311	-0.216411	0.811859	0.510053	-0.197117	0.8332	0.55022	-0.228671	0.809369	0.556107	-0.198328	0.794238	0.55268	-0.161591	0.743621	0.531663	-0.043547	0.705272	0.504209	0.041973	0.65983	0.483797	0.125917	0.718344	0.533709	-0.143544	0.703025	0.458834	-0.138972	0.688477	0.383946	-0.133374	0.731817	0.369383	-0.163787	0.774889	0.354586	-0.194404	0.818008	0.339606	-0.225216	0.835186	0.311167	-0.241162	0.833277	0.506921	-0.08902	0.827158
31.58	0.816383	0.478167	-0.21513	0.800604	0.514251	-0.192889	0.82501	0.555751	-0.22069	0.801011	0.560377	-0.190314	0.790149	0.554857	-0.152593	0.753573	0.52811	-0.031413	0.71413	0.500562	0.053205	0.665381	0.480605	0.134732	0.722726	0.538104	-0.129782	0.707922	0.463169	-0.124641	0.694968	0.388234	-0.117519	0.735747	0.373487	-0.15166	0.775771	0.357881	-0.18637	0.815644	0.341733	-0.22215	0.837247	0.324825	-0.247189	0.839601	0.503376	-0.084537	0.838675
31.612	0.812323	0.489204	-0.185864	0.793292	0.52914	-0.176493	0.821953	0.562951	-0.209894	0.793366	0.57416	-0.185928	0.783559	0.566469	-0.14823	0.752243	0.529406	-0.027721	0.715559	0.495303	0.055354	0.66672	0.47297	0.135528	0.71653	0.529532	-0.1246	0.713538	0.453036	-0.12212	0.711506	0.376497	-0.118567	0.748973	0.36325	-0.156425	0.786311	0.349121	-0.194014	0.824032	0.334356	-0.231048	0.844036	0.321174	-0.258996	0.838794	0.515352	-0.082674	0.841911
31.676	0.809011	0.487725	-0.194495	0.790393	0.526018	-0.17924	0.818527	0.563924	-0.208088	0.790477	0.571755	-0.182175	0.782478	0.564415	-0.143893	0.756773	0.528094	-0.021734	0.718708	0.496779	0.061709	0.668242	0.471578	0.139704	0.714424	0.527311	-0.11587	0.710531	0.450821	-0.115488	0.707859	0.374146	-0.114212	0.742219	0.361571	-0.155252	0.776871	0.349594	-0.196138	0.811872	0.337757	-0.236998	0.833928	0.326218	-0.264216	0.839207	0.513567	-0.08208	0.841455
31.744	0.810542	0.507948	-0.180615	0.78201	0.54013	-0.166645	0.806792	0.586151	-0.186063	0.773283	0.585783	-0.166235	0.7734	0.570587	-0.129799	0.77276	0.513871	-0.014195	0.754043	0.44811	0.053823	0.715893	0.366977	0.086174	0.70615	0.545811	-0.086249	0.702742	0.470337	-0.098705	0.700159	0.394462	-0.111075	0.73544	0.373907	-0.148989	0.771439	0.354442	-0.186678	0.808426	0.334755	-0.224908	0.83094	0.326794	-0.253751	0.83703	0.54013	-0.091686	0.83574
31.776	0.81054	0.513418	-0.203869	0.790078	0.544097	-0.17768	0.814415	0.590989	-0.194574	0.786951	0.588959	-0.166955	0.783177	0.573884	-0.130352	0.77013	0.516461	-0.014758	0.746856	0.454119	0.05613	0.706822	0.37379	0.091842	0.706513	0.548093	-0.089319	0.703789	0.472362	-0.100259	0.701695	0.396417	-0.110969	0.736796	0.373394	-0.147054	0.772014	0.351458	-0.183526	0.80755	0.329754	-0.220699	0.830821	0.327482	-0.249527	0.836202	0.538594	-0.091414	0.83383
31.812	0.8071	0.520645	-0.218131	0.783912	0.545373	-0.188182	0.807175	0.595271	-0.194993	0.778327	0.587381	-0.170023	0.77705	0.572884	-0.133191	0.772241	0.518048	-0.016545	0.758322	0.453743	0.053945	0.732084	0.368979	0.088399	0.706402	0.546124	-0.090952	0.704996	0.470223	-0.100905	0.704321	0.394021	-0.110618	0.738772	0.371033	-0.147607	0.774026	0.34933	-0.184405	0.809888	0.327814	-0.221837	0.834523	0.327466	-0.249746	0.8366	0.539079	-0.095131	0.834918
31.844	0.814126	0.515293	-0.180308	0.783036	0.545171	-0.166628	0.806363	0.593415	-0.182316	0.771797	0.590276	-0.164702	0.768988	0.574747	-0.128647	0.759651	0.517367	-0.014403	0.744896	0.45186	0.054395	0.721858	0.365468	0.086133	0.699697	0.544023	-0.094491	0.700752	0.467776	-0.101444	0.703079	0.391317	-0.107491	0.742716	0.373989	-0.141945	0.780659	0.357299	-0.17832	0.818716	0.340568	-0.215274	0.838791	0.329806	-0.244476	0.830289	0.538412	-0.087837	0.832003
31.88	0.810865	0.513157	-0.194848	0.786663	0.544516	-0.173018	0.811298	0.591262	-0.189973	0.780966	0.589812	-0.165512	0.776501	0.574858	-0.128961	0.761795	0.517835	-0.013422	0.751102	0.450816	0.055733	0.727513	0.364	0.089319	0.698128	0.543322	-0.090136	0.70415	0.467955	-0.102346	0.711618	0.392539	-0.113622	0.75115	0.375356	-0.148285	0.790211	0.358167	-0.183103	0.829036	0.340795	-0.21861	0.850801	0.330782	-0.246716	0.828099	0.54073	-0.08915	0.829652
31.912	0.811703	0.515496	-0.20122	0.789401	0.545316	-0.175536	0.81334	0.592975	-0.190676	0.784748	0.589913	-0.164323	0.779397	0.574917	-0.127863	0.762066	0.51761	-0.012726	0.754091	0.45031	0.056406	0.728217	0.364869	0.091568	0.696825	0.541867	-0.088537	0.704086	0.466814	-0.101917	0.712712	0.391666	-0.114517	0.751831	0.373658	-0.149341	0.790516	0.356142	-0.184517	0.829065	0.338596	-0.220605	0.851612	0.329416	-0.248494	0.826823	0.542667	-0.088666	0.827896
31.944	0.814916	0.51503	-0.178873	0.785489	0.546359	-0.164777	0.810524	0.593353	-0.18133	0.776261	0.591876	-0.162881	0.772368	0.575829	-0.127033	0.760064	0.516344	-0.013656	0.744433	0.452226	0.056623	0.714445	0.368889	0.091646	0.700377	0.53825	-0.094976	0.706565	0.46231	-0.102507	0.713979	0.386278	-0.109454	0.751585	0.36941	-0.146351	0.788917	0.352502	-0.183249	0.826156	0.335116	-0.220752	0.848939	0.325709	-0.248381	0.830095	0.539971	-0.086476	0.830435
31.98	0.817653	0.513757	-0.178476	0.787743	0.545315	-0.166009	0.812059	0.591798	-0.185062	0.777828	0.590748	-0.166529	0.77336	0.574732	-0.130781	0.759441	0.515656	-0.017615	0.747791	0.449861	0.051263	0.719861	0.366268	0.085385	0.701881	0.53775	-0.100402	0.708849	0.461615	-0.104835	0.71725	0.385413	-0.108807	0.752161	0.368791	-0.148541	0.787332	0.352761	-0.188012	0.823316	0.336707	-0.227533	0.844455	0.327329	-0.256575	0.831279	0.539621	-0.088068	0.828513
32.012	0.81313	0.510957	-0.173996	0.783571	0.543451	-0.163182	0.809111	0.588825	-0.183057	0.774474	0.588994	-0.165223	0.770546	0.573251	-0.129156	0.758481	0.514423	-0.01495	0.743818	0.448706	0.054306	0.71344	0.364721	0.088365	0.702319	0.534441	-0.099203	0.711305	0.458476	-0.103792	0.721099	0.382495	-0.107931	0.753223	0.368059	-0.150257	0.784922	0.354202	-0.192963	0.816413	0.340478	-0.236183	0.832752	0.335352	-0.268877	0.831242	0.54055	-0.083627	0.827063
32.048	0.822256	0.509322	-0.179346	0.792633	0.541166	-0.166909	0.815025	0.586743	-0.189783	0.78197	0.586312	-0.169152	0.776604	0.57146	-0.132838	0.759774	0.515285	-0.017743	0.743449	0.449343	0.050565	0.715722	0.363658	0.081418	0.702138	0.537297	-0.100258	0.707941	0.460979	-0.104061	0.714581	0.384581	-0.107647	0.743791	0.369615	-0.151805	0.773563	0.355423	-0.195697	0.803542	0.341514	-0.239802	0.823985	0.339873	-0.270477	0.831475	0.540545	-0.087555	0.827406
32.08	0.824678	0.51326	-0.181689	0.79582	0.545002	-0.167359	0.817312	0.590842	-0.190493	0.785276	0.590196	-0.168307	0.77897	0.57422	-0.132585	0.758736	0.51434	-0.019809	0.742491	0.448326	0.048757	0.710203	0.364859	0.082141	0.70181	0.540375	-0.101651	0.703688	0.463823	-0.102637	0.706685	0.387242	-0.103222	0.735725	0.375703	-0.148387	0.76443	0.36443	-0.193747	0.792859	0.353217	-0.239533	0.814964	0.358577	-0.268539	0.831196	0.53804	-0.089234	0.827462
32.112	0.824321	0.506025	-0.199555	0.795682	0.533678	-0.178103	0.817981	0.583258	-0.189223	0.785683	0.577624	-0.168157	0.780829	0.564533	-0.131049	0.764727	0.513807	-0.013191	0.745926	0.448307	0.055628	0.703959	0.3704	0.093065	0.704883	0.545527	-0.091083	0.702325	0.470077	-0.10436	0.700193	0.394611	-0.117675	0.734859	0.391367	-0.160198	0.77032	0.388424	-0.202045	0.806621	0.385487	-0.243433	0.836558	0.387853	-0.264973	0.834534	0.53735	-0.086251	0.829992
32.148	0.827413	0.512021	-0.199506	0.797351	0.538098	-0.177992	0.817117	0.588796	-0.188781	0.785104	0.58144	-0.167791	0.778106	0.568463	-0.130942	0.755542	0.517909	-0.014037	0.735393	0.447341	0.04848	0.70273	0.361589	0.074983	0.699274	0.554291	-0.091988	0.693773	0.478482	-0.101152	0.688974	0.402724	-0.11055	0.726213	0.407653	-0.150743	0.76482	0.411559	-0.18971	0.804376	0.414925	-0.228204	0.838041	0.414779	-0.243623	0.828617	0.545872	-0.081975	0.82498
32.18	0.823664	0.517139	-0.193816	0.797198	0.546935	-0.172424	0.821328	0.594926	-0.186163	0.789624	0.591654	-0.163677	0.78259	0.575684	-0.127943	0.759852	0.515455	-0.015345	0.732776	0.448325	0.04906	0.702377	0.361157	0.076366	0.701559	0.5483	-0.093139	0.6934	0.472689	-0.102708	0.68514	0.397187	-0.113013	0.722376	0.403803	-0.152636	0.761025	0.410594	-0.190835	0.799844	0.417582	-0.228818	0.833837	0.416634	-0.242735	0.831341	0.545177	-0.084541	0.826868
32.248	0.823914	0.517626	-0.187312	0.798742	0.548533	-0.165929	0.821649	0.595835	-0.183959	0.791549	0.593801	-0.159258	0.783457	0.577902	-0.12381	0.757668	0.5182	-0.012114	0.733167	0.44996	0.052236	0.70399	0.362178	0.078822	0.70009	0.549952	-0.091253	0.693152	0.474532	-0.102232	0.685588	0.399196	-0.113761	0.723557	0.406409	-0.152445	0.761562	0.413607	-0.191092	0.799519	0.420753	-0.229679	0.833857	0.418961	-0.242495	0.829876	0.547993	-0.081487	0.825265
32.28	0.824211	0.517354	-0.180185	0.795875	0.547274	-0.161529	0.820225	0.595417	-0.175126	0.787125	0.592249	-0.154823	0.779245	0.577166	-0.119129	0.755269	0.520518	-0.006054	0.732947	0.449359	0.05479	0.704239	0.360975	0.076211	0.697558	0.547701	-0.086421	0.701885	0.471493	-0.093033	0.706209	0.395141	-0.099916	0.735917	0.405022	-0.144635	0.764819	0.416054	-0.189639	0.793457	0.427498	-0.234449	0.829856	0.429261	-0.238171	0.826361	0.558821	-0.072462	0.825798
32.316	0.825376	0.517694	-0.175899	0.794483	0.547213	-0.161044	0.822882	0.594998	-0.163731	0.785854	0.59177	-0.152075	0.779056	0.576053	-0.11667	0.758883	0.518153	-0.004413	0.736577	0.447159	0.056572	0.705421	0.359735	0.078809	0.697968	0.545819	-0.08269	0.706061	0.470344	-0.092747	0.714295	0.394771	-0.102869	0.744432	0.406498	-0.14686	0.771231	0.418419	-0.19294	0.796647	0.430334	-0.23964	0.832878	0.434472	-0.236442	0.826913	0.560225	-0.072892	0.827666
32.38	0.82512	0.529586	-0.171492	0.792483	0.556513	-0.155465	0.817078	0.606202	-0.157997	0.780705	0.600027	-0.14539	0.776051	0.582389	-0.11026	0.762609	0.517592	0.000434	0.737505	0.444053	0.057674	0.706064	0.355703	0.077125	0.701197	0.547143	-0.075808	0.710493	0.472678	-0.090839	0.719553	0.397948	-0.106559	0.740171	0.412409	-0.155157	0.763475	0.427054	-0.20243	0.788093	0.441502	-0.248935	0.822469	0.446651	-0.236596	0.828946	0.567775	-0.063333	0.830589
32.412	0.825821	0.548346	-0.161039	0.792162	0.571989	-0.142196	0.815507	0.622051	-0.137136	0.779047	0.613352	-0.126507	0.775351	0.593343	-0.092684	0.764958	0.521585	0.013125	0.739883	0.446104	0.067625	0.708038	0.35699	0.082695	0.705638	0.552868	-0.063867	0.713875	0.478975	-0.082134	0.721725	0.404743	-0.101518	0.742202	0.416959	-0.151014	0.763457	0.430436	-0.199735	0.785623	0.444282	-0.248038	0.817986	0.452831	-0.232632	0.833752	0.570732	-0.050821	0.833866
32.444	0.828743	0.559502	-0.160657	0.796028	0.58326	-0.140345	0.819302	0.63364	-0.13742	0.783582	0.624918	-0.124587	0.77803	0.602992	-0.092315	0.762051	0.52533	0.008027	0.734755	0.452623	0.065459	0.697459	0.366537	0.084819	0.707663	0.558806	-0.0729	0.705559	0.485549	-0.095021	0.703593	0.412424	-0.117403	0.729252	0.427928	-0.163182	0.755551	0.442909	-0.208743	0.782725	0.457485	-0.253784	0.813292	0.4621	-0.233813	0.835763	0.568608	-0.053044	0.835212
32.48	0.837267	0.573006	-0.135158	0.797754	0.592912	-0.125519	0.81429	0.643801	-0.111206	0.77713	0.631943	-0.112032	0.773483	0.608682	-0.080356	0.763741	0.52669	0.017636	0.736143	0.450507	0.069863	0.701048	0.362166	0.080846	0.708186	0.558556	-0.062805	0.705453	0.483532	-0.077718	0.702594	0.408428	-0.093398	0.727751	0.423884	-0.139598	0.752852	0.439152	-0.185875	0.778175	0.454234	-0.232227	0.81345	0.444425	-0.228946	0.834797	0.577761	-0.040424	0.835467
32.544	0.846099	0.592371	-0.125808	0.802638	0.603051	-0.118887	0.8072	0.653808	-0.09739	0.773473	0.635371	-0.104093	0.769981	0.610745	-0.073725	0.760152	0.524797	0.019707	0.73062	0.448492	0.070258	0.695998	0.360243	0.08119	0.700826	0.567285	-0.053084	0.704098	0.49206	-0.066683	0.707877	0.417087	-0.08054	0.728702	0.433306	-0.128692	0.751996	0.447017	-0.176436	0.776971	0.459267	-0.223866	0.811233	0.450517	-0.234909	0.829744	0.576984	-0.039205	0.831903
32.576	0.839962	0.605771	-0.107	0.796629	0.614489	-0.097198	0.800757	0.664081	-0.072929	0.767362	0.64486	-0.078907	0.763587	0.616114	-0.05241	0.754525	0.517576	0.027726	0.72926	0.436847	0.073234	0.690326	0.350582	0.081355	0.69774	0.554082	-0.049739	0.701622	0.478703	-0.062195	0.705392	0.403284	-0.075171	0.728929	0.428557	-0.117819	0.752116	0.453565	-0.160815	0.776457	0.478487	-0.20347	0.810275	0.482798	-0.217433	0.821325	0.582418	-0.022012	0.82766
32.608	0.840513	0.628351	-0.094294	0.795374	0.626337	-0.091661	0.783732	0.675563	-0.069312	0.757318	0.648718	-0.079568	0.75322	0.621173	-0.052031	0.743049	0.526351	0.0318	0.716457	0.447512	0.08118	0.688288	0.35636	0.092384	0.690974	0.565747	-0.048933	0.708814	0.493667	-0.067164	0.726241	0.421883	-0.085607	0.746296	0.463143	-0.116058	0.767711	0.50328	-0.146924	0.790013	0.543253	-0.177869	0.826339	0.537918	-0.174634	0.815059	0.58652	-0.016309	0.823312
32.644	0.838316	0.62812	-0.09784	0.794212	0.625806	-0.088043	0.787608	0.671454	-0.057734	0.759275	0.646205	-0.06683	0.755262	0.615726	-0.042272	0.747575	0.511998	0.031726	0.722378	0.429733	0.076218	0.703261	0.335671	0.083367	0.705024	0.534596	-0.059307	0.752057	0.478458	-0.081246	0.799669	0.422438	-0.102962	0.804608	0.470827	-0.127381	0.809657	0.519455	-0.151741	0.816776	0.568078	-0.174748	0.851385	0.564405	-0.162987	0.811803	0.587249	-0.007106	0.824998
32.676	0.832035	0.633079	-0.094979	0.788525	0.628632	-0.083483	0.78138	0.673115	-0.051742	0.75378	0.646916	-0.060416	0.751186	0.615808	-0.036566	0.74813	0.510265	0.034372	0.721978	0.427905	0.078253	0.699708	0.33427	0.083833	0.705595	0.532684	-0.057032	0.752504	0.476633	-0.079861	0.800265	0.420799	-0.102073	0.803853	0.468963	-0.127015	0.807316	0.517359	-0.152078	0.8126	0.565759	-0.176056	0.847202	0.564258	-0.163875	0.810765	0.587371	-0.003657	0.824663
32.712	0.816167	0.658557	-0.101146	0.777296	0.64549	-0.082199	0.77618	0.677809	-0.037986	0.748879	0.651716	-0.047948	0.74737	0.619078	-0.026413	0.747412	0.508336	0.034615	0.7172	0.428186	0.080392	0.698814	0.333833	0.088366	0.701378	0.538657	-0.053519	0.73795	0.476219	-0.07952	0.774158	0.413739	-0.1052	0.779863	0.462903	-0.128489	0.786825	0.512038	-0.151604	0.795709	0.561121	-0.174363	0.830113	0.558919	-0.161623	0.810643	0.586239	-0.001601	0.822991
32.744	0.810055	0.674138	-0.096821	0.774986	0.656819	-0.07416	0.772347	0.690873	-0.031285	0.748465	0.660607	-0.03765	0.746458	0.626382	-0.018038	0.7453	0.510228	0.034712	0.710338	0.429641	0.0756	0.69492	0.335308	0.085596	0.697476	0.545801	-0.049808	0.730921	0.481881	-0.075952	0.764886	0.418106	-0.102442	0.772588	0.467368	-0.125206	0.780681	0.51674	-0.147898	0.789583	0.566094	-0.169594	0.824343	0.563858	-0.157895	0.809677	0.586365	0.001883	0.821155
32.78	0.801032	0.684117	-0.090865	0.766179	0.664061	-0.070289	0.766301	0.690163	-0.022056	0.741183	0.662257	-0.032806	0.741305	0.627959	-0.013613	0.746096	0.512064	0.039212	0.712378	0.431064	0.081194	0.691478	0.33679	0.088391	0.692862	0.551306	-0.040446	0.729448	0.491451	-0.071031	0.7662	0.431714	-0.101265	0.767851	0.481455	-0.123704	0.770322	0.531217	-0.146286	0.775014	0.580977	-0.168033	0.811066	0.577802	-0.161575	0.807812	0.59129	0.005244	0.820032
32.812	0.798145	0.697145	-0.08925	0.764065	0.674569	-0.069993	0.762122	0.698707	-0.020705	0.738612	0.669968	-0.03284	0.739459	0.634891	-0.0148	0.746741	0.516702	0.034215	0.711499	0.436116	0.074638	0.69191	0.342234	0.082224	0.693496	0.557616	-0.043548	0.732154	0.49736	-0.070626	0.771702	0.43772	-0.098089	0.772669	0.487472	-0.121532	0.774655	0.537406	-0.1445	0.776706	0.587287	-0.166783	0.813309	0.586	-0.164181	0.808099	0.596635	0.003851	0.820327
32.848	0.796463	0.70996	-0.089103	0.760993	0.68752	-0.072474	0.760477	0.706215	-0.021018	0.735313	0.680556	-0.036371	0.736747	0.647195	-0.015899	0.745635	0.534043	0.040916	0.715647	0.450895	0.079306	0.693913	0.357773	0.080393	0.692279	0.574895	-0.037987	0.724813	0.515083	-0.07281	0.758061	0.455764	-0.107143	0.753412	0.505227	-0.130523	0.748684	0.553933	-0.155202	0.743782	0.602609	-0.180993	0.780062	0.607715	-0.178178	0.811386	0.606788	0.00333	0.820086
32.88	0.799604	0.727756	-0.071024	0.764619	0.699139	-0.071927	0.737281	0.715068	-0.027195	0.726457	0.686398	-0.051528	0.73023	0.656144	-0.026669	0.745871	0.552101	0.045758	0.71905	0.468959	0.087114	0.689924	0.377244	0.086627	0.689375	0.598884	-0.027252	0.710315	0.535753	-0.064217	0.731194	0.473019	-0.100915	0.727314	0.521385	-0.127161	0.72516	0.568886	-0.15473	0.724478	0.616673	-0.182906	0.748459	0.63435	-0.2049	0.815598	0.614443	0.000211	0.820674
32.948	0.815641	0.749395	-0.047511	0.785824	0.716326	-0.055428	0.74212	0.735349	-0.028087	0.74355	0.701927	-0.048399	0.742324	0.671279	-0.023907	0.741057	0.565776	0.047588	0.721313	0.479038	0.084815	0.696924	0.387205	0.096229	0.692877	0.618084	-0.027517	0.713223	0.57024	-0.083094	0.733979	0.522568	-0.138215	0.722419	0.571075	-0.16085	0.711886	0.61971	-0.183633	0.702092	0.668452	-0.206161	0.719592	0.698566	-0.21791	0.818674	0.6204	0.005187	0.819674
32.98	0.790245	0.772744	-0.070689	0.759604	0.740287	-0.063715	0.760872	0.736862	-0.009142	0.73827	0.715593	-0.032933	0.740889	0.684478	-0.009062	0.749211	0.577016	0.059358	0.735585	0.49153	0.103728	0.723717	0.406934	0.149704	0.696405	0.650128	0.005992	0.685536	0.62527	-0.065701	0.674297	0.600018	-0.137302	0.683328	0.645851	-0.165592	0.69302	0.691371	-0.194222	0.703968	0.73631	-0.223123	0.736499	0.721593	-0.232019	0.821746	0.616906	-0.003259	0.807605
33.044	0.777854	0.802121	-0.065161	0.759994	0.760587	-0.063245	0.761665	0.75092	-0.009209	0.74799	0.726117	-0.036149	0.750334	0.694503	-0.012347	0.756966	0.585449	0.056118	0.740725	0.502313	0.104892	0.72866	0.419964	0.156218	0.70485	0.661176	0.006843	0.68883	0.643181	-0.065851	0.672114	0.624852	-0.138357	0.674402	0.672985	-0.163822	0.677377	0.720337	-0.190666	0.68199	0.766602	-0.21896	0.695341	0.746786	-0.246977	0.828044	0.622803	-0.008967	0.812
33.076	0.785998	0.822509	-0.067972	0.771313	0.779791	-0.064976	0.775669	0.770573	-0.010778	0.762772	0.744523	-0.036868	0.761529	0.712674	-0.012889	0.75486	0.603391	0.057346	0.749793	0.524614	0.115546	0.735933	0.438803	0.161195	0.702563	0.676426	0.005276	0.684547	0.662394	-0.067853	0.666065	0.648125	-0.140943	0.662941	0.691271	-0.174586	0.66212	0.734684	-0.20796	0.661967	0.778107	-0.241072	0.680076	0.795124	-0.268143	0.827038	0.640839	-0.006577	0.81621
33.112	0.781565	0.842638	-0.071378	0.773996	0.798565	-0.064322	0.770223	0.796841	-0.009315	0.766694	0.765891	-0.032884	0.764377	0.732516	-0.011129	0.754597	0.618705	0.051424	0.750602	0.532941	0.099319	0.740409	0.452094	0.155189	0.70209	0.693366	0.001701	0.680509	0.675478	-0.069631	0.658739	0.657348	-0.140954	0.664183	0.700094	-0.175112	0.67088	0.742924	-0.208917	0.678832	0.785812	-0.242913	0.686667	0.806033	-0.272864	0.827659	0.661235	-0.008287	0.821125
33.144	0.781884	0.850599	-0.065967	0.780475	0.80535	-0.066853	0.779536	0.793651	-0.013079	0.779042	0.767187	-0.041824	0.771486	0.736347	-0.01795	0.746586	0.630185	0.051783	0.746892	0.538563	0.085871	0.73619	0.460557	0.143975	0.694857	0.701621	-0.003017	0.673649	0.685645	-0.074866	0.652147	0.669323	-0.146547	0.658235	0.715528	-0.174804	0.664066	0.761812	-0.203098	0.669896	0.807802	-0.231183	0.671358	0.834933	-0.255587	0.82285	0.679318	0.001498	0.832287
33.18	0.781644	0.859142	-0.072183	0.779408	0.81582	-0.059138	0.768728	0.820523	-0.004974	0.772615	0.78639	-0.023468	0.768454	0.751256	-0.003856	0.754754	0.632109	0.050753	0.746877	0.54723	0.100696	0.73375	0.461842	0.149981	0.687357	0.691946	0.000908	0.669978	0.69495	-0.073592	0.652315	0.697892	-0.148043	0.653513	0.742947	-0.179094	0.654909	0.78798	-0.210206	0.656697	0.832972	-0.241378	0.661003	0.869261	-0.245311	0.817615	0.698094	0.00257	0.823222
33.212	0.778719	0.870693	-0.081354	0.773236	0.829445	-0.063607	0.76983	0.841571	-0.01	0.767704	0.805672	-0.025329	0.761455	0.769984	-0.009556	0.742084	0.649496	0.032973	0.759373	0.57057	0.087324	0.738373	0.487968	0.133625	0.689839	0.724323	-0.016799	0.667891	0.724675	-0.090188	0.645882	0.724569	-0.163549	0.649739	0.77167	-0.190594	0.654267	0.818687	-0.217924	0.659013	0.865398	-0.245172	0.66739	0.90089	-0.241812	0.818365	0.709378	-0.003833	0.829219
33.248	0.782629	0.880897	-0.0918	0.774782	0.847576	-0.062232	0.771554	0.87564	-0.015034	0.767595	0.836927	-0.018446	0.761586	0.799972	-0.00513	0.743026	0.675944	0.026435	0.759147	0.593864	0.076419	0.735699	0.514519	0.126915	0.69203	0.750673	-0.025237	0.670638	0.747556	-0.098753	0.64875	0.744336	-0.172358	0.648833	0.791269	-0.200527	0.650002	0.83871	-0.227687	0.65203	0.886018	-0.254331	0.659817	0.921867	-0.251793	0.820706	0.733361	-0.010312	0.822111
33.28	0.776584	0.889865	-0.094114	0.770839	0.859934	-0.060663	0.772671	0.892643	-0.01636	0.767565	0.853941	-0.015344	0.763006	0.816335	-0.002902	0.74903	0.690674	0.026946	0.762873	0.60517	0.072381	0.738985	0.525736	0.123857	0.690861	0.760326	-0.024063	0.668531	0.760729	-0.097378	0.645643	0.761198	-0.170812	0.640623	0.80791	-0.199697	0.636364	0.855334	-0.227075	0.633013	0.903066	-0.254014	0.640736	0.939221	-0.253265	0.821045	0.756432	-0.0073	0.820424
[truncated: 4,625 more rows]
[truncated: 62 more columns]
