# Supplementary material for: A Markerless 3D Computerized Motion Capture System Incorporating a Skeleton Model for Monkeys
Source: PLoS One. 2016 Nov 3;11(11):e0166154. doi: 10.1371/journal.pone.0166154 (PMC5094601; doi:10.1371/journal.pone.0166154)
Supplement: S2 File — (ZIP) [file pone.0166154.s004.zip › File S2/ShuttlingExperiment-MonkeyR-Session2-Exp2-manual.txt]

23.044	-0.22641	0.34583	0.41295	-0.19824	0.36598	0.38379	-0.20757	0.41935	0.3945	-0.1823	0.40617	0.3678	-0.16683	0.44202	0.35909	-0.11149	0.55447	0.32314	-0.053809	0.63306	0.32731	0.003064	0.70469	0.29413	-0.080646	0.46764	0.3695	-0.013513	0.44141	0.3437	0.053627	0.41517	0.31794	0.038378	0.36428	0.30471	0.023135	0.31338	0.2915	0.007896	0.26247	0.27831	-0.010561	0.23086	0.27513	-0.18336	0.48811	0.29041	-0.17717
22.144	0.66612	0.62002	0.21685	0.70936	0.61871	0.2035	0.71805	0.6713	0.18903	0.74486	0.64298	0.18688	0.77524	0.62065	0.20022	0.86857	0.53978	0.24205	0.89567	0.45444	0.28086	0.88487	0.36659	0.32126	0.79257	0.60209	0.27337	0.7531	0.53727	0.26332	0.71366	0.47244	0.25324	0.67783	0.43568	0.23419	0.64201	0.39892	0.21513	0.60621	0.36215	0.19605	0.60739	0.33125	0.17619	0.84547	0.58838	0.15405	0.82927
31.776	0.84391	0.54504	-0.19467	0.8184	0.54346	-0.1573	0.81158	0.59715	-0.14631	0.79665	0.56807	-0.12495	0.78134	0.55075	-0.09231	0.73399	0.48544	0.010127	0.7044	0.40577	0.058084	0.69581	0.31097	0.078197	0.69478	0.52367	-0.077285	0.7126	0.45354	-0.10226	0.73046	0.38341	-0.12722	0.74479	0.33477	-0.14788	0.75913	0.28614	-0.16853	0.77349	0.2375	-0.18917	0.78298	0.22605	-0.15557	0.81544	0.53648	-0.027284	0.83663
30.244	-0.068719	0.65675	0.31447	-0.10805	0.63432	0.31457	-0.14377	0.67462	0.30229	-0.15368	0.6374	0.30875	-0.1844	0.61993	0.29001	-0.28002	0.55421	0.23053	-0.34964	0.4916	0.20306	-0.38985	0.40566	0.18153	-0.18541	0.58112	0.19946	-0.17418	0.50747	0.18188	-0.16296	0.4338	0.16434	-0.15162	0.38124	0.15404	-0.14028	0.32867	0.14376	-0.12896	0.27609	0.1335	-0.12156	0.24017	0.1357	-0.23507	0.57582	0.32083	-0.24157
42.184	0.48751	0.65302	0.30093	0.52691	0.63616	0.28632	0.54881	0.67989	0.26067	0.56595	0.64491	0.26343	0.58804	0.62892	0.23416	0.65925	0.56802	0.1435	0.70654	0.56485	0.0582	0.73455	0.52893	-0.027775	0.67067	0.5988	0.24128	0.69192	0.52548	0.2356	0.71316	0.45215	0.22989	0.7038	0.39893	0.2387	0.69444	0.34571	0.2475	0.68508	0.29249	0.2563	0.69281	0.25717	0.26289	0.56093	0.57213	0.17443	0.55951
42.588	0.48402	0.65102	0.169	0.5155	0.62958	0.14451	0.53899	0.67163	0.11749	0.54958	0.63422	0.11381	0.57622	0.61903	0.088133	0.66097	0.56048	0.008199	0.71247	0.49795	-0.046206	0.75724	0.41474	-0.069416	0.65965	0.59073	0.1068	0.64267	0.53344	0.15465	0.62567	0.47613	0.20246	0.61	0.43674	0.23712	0.59432	0.39735	0.27176	0.57863	0.35795	0.30639	0.57014	0.33652	0.33501	0.56023	0.57772	0.02212	0.53045
86.14	0.13103	0.65751	0.1053	0.10509	0.65355	0.14219	0.086757	0.70527	0.14842	0.077501	0.67548	0.17191	0.045387	0.65725	0.18728	-0.05368	0.58959	0.23835	-0.13568	0.53918	0.22231	-0.20101	0.46726	0.21717	0.001305	0.62132	0.15705	0.000839	0.58081	0.092104	0.000382	0.54032	0.027138	0.020365	0.50828	-0.01251	0.040357	0.47626	-0.052172	0.060355	0.44426	-0.091844	0.078705	0.41426	-0.10249	0.018047	0.64756	0.28455	0.046629
86.432	0.56529	0.63467	-0.034215	0.52216	0.62214	-0.028506	0.4996	0.6687	-0.00919	0.48009	0.6354	-0.015107	0.44389	0.64564	-0.001536	0.3241	0.66931	0.044203	0.24329	0.68637	0.096171	0.14874	0.68768	0.11907	0.36723	0.63329	-0.042297	0.39255	0.56222	-0.055221	0.41787	0.49114	-0.068144	0.44084	0.44144	-0.068436	0.46383	0.39175	-0.068739	0.48683	0.34207	-0.069054	0.50585	0.3112	-0.063047	0.41762	0.64254	0.078534	0.46179
104.11	-0.30416	0.46852	0.51469	-0.30288	0.48017	0.47095	-0.3123	0.53451	0.47372	-0.30647	0.51467	0.4406	-0.28008	0.52995	0.41471	-0.19035	0.57053	0.32926	-0.11916	0.60857	0.27442	-0.043435	0.61128	0.21338	-0.20122	0.54509	0.42863	-0.15791	0.48516	0.40882	-0.11462	0.42521	0.389	-0.088041	0.37857	0.37827	-0.061456	0.33192	0.36754	-0.034879	0.28527	0.3568	-0.010953	0.26019	0.3446	-0.28259	0.52439	0.32776	-0.25184
103.98	-0.24741	0.43985	0.43768	-0.20591	0.44353	0.41994	-0.1965	0.49771	0.425	-0.17134	0.47218	0.40952	-0.14696	0.49716	0.38999	-0.062041	0.57061	0.32369	-0.014659	0.65488	0.31042	0.058554	0.71871	0.31614	-0.069134	0.51433	0.40984	-0.020701	0.45971	0.38678	0.027739	0.40512	0.36369	0.041853	0.35902	0.33774	0.055973	0.31294	0.31177	0.070096	0.26686	0.28578	0.045168	0.24643	0.30342	-0.13779	0.50535	0.29835	-0.15707
111.55	-0.063337	0.60024	0.22349	-0.099329	0.60527	0.25049	-0.09592	0.65882	0.26358	-0.12377	0.6346	0.27633	-0.1593	0.61624	0.27542	-0.27058	0.54871	0.26792	-0.32588	0.47018	0.25071	-0.34616	0.37707	0.23104	-0.2101	0.62067	0.22545	-0.22912	0.56075	0.18178	-0.24813	0.50082	0.1381	-0.20777	0.4658	0.15004	-0.1674	0.43079	0.16196	-0.12702	0.39578	0.17387	-0.091356	0.40255	0.17959	-0.1985	0.5594	0.34093	-0.22893
112.58	0.7686	0.43263	-0.19874	0.74804	0.47293	-0.20058	0.77423	0.49676	-0.24296	0.74571	0.51356	-0.22223	0.72148	0.54516	-0.21846	0.63807	0.64338	-0.19857	0.5625	0.68725	-0.15514	0.4908	0.69975	-0.090565	0.64365	0.55946	-0.25828	0.58094	0.5221	-0.23521	0.51822	0.48474	-0.21217	0.49708	0.43489	-0.20407	0.47592	0.38504	-0.19598	0.45476	0.33519	-0.18792	0.44775	0.29971	-0.1814	0.73265	0.6092	-0.17565	0.73699
128.79	-0.13798	0.35808	0.27478	-0.10134	0.37764	0.25676	-0.12386	0.41947	0.22861	-0.085591	0.41187	0.2302	-0.063727	0.44493	0.22482	0.015682	0.54711	0.2089	0.072817	0.62416	0.19099	0.12691	0.70373	0.17648	-0.038644	0.50883	0.28778	-0.033233	0.43729	0.3145	-0.027846	0.36577	0.34124	-0.052503	0.31774	0.33211	-0.077157	0.26971	0.32298	-0.1018	0.22168	0.31384	-0.13112	0.23211	0.33337	-0.038589	0.47335	0.16143	0.023835
128.32	0.21031	0.71832	0.21522	0.24629	0.69664	0.23213	0.28776	0.72185	0.20578	0.29224	0.69303	0.23174	0.32997	0.68128	0.22551	0.45049	0.63423	0.20932	0.538	0.59481	0.19169	0.61653	0.54058	0.17277	0.38499	0.66946	0.2808	0.31441	0.65877	0.30844	0.24383	0.64804	0.33608	0.19132	0.63944	0.32321	0.1388	0.63081	0.31034	0.086293	0.62217	0.29746	0.061669	0.60135	0.27984	0.36012	0.62107	0.16136	0.2903
137.22	0.65444	0.45501	-0.017037	0.62488	0.48931	-0.017011	0.65659	0.53119	3.7e-05	0.61868	0.53425	-0.008818	0.58313	0.55063	-0.017061	0.46322	0.59492	-0.042737	0.41158	0.67714	-0.052587	0.36367	0.75746	-0.025773	0.53443	0.53718	-0.090008	0.50565	0.46687	-0.080628	0.47688	0.39656	-0.071226	0.50723	0.35111	-0.067947	0.53757	0.30565	-0.064685	0.56792	0.26019	-0.061444	0.59301	0.23888	-0.077781	0.51785	0.56111	0.037963	0.48277
136.66	0.146	0.73101	0.040138	0.12239	0.69331	0.048581	0.07501	0.71405	0.067937	0.082566	0.67594	0.063982	0.051856	0.65403	0.07728	-0.04479	0.57508	0.11503	-0.10451	0.50343	0.14372	-0.17993	0.44197	0.14464	-0.009927	0.63201	0.036399	0.036492	0.61458	-0.021924	0.082915	0.59712	-0.080234	0.13709	0.60471	-0.078066	0.19128	0.61229	-0.075893	0.24546	0.61988	-0.073729	0.28196	0.62408	-0.073424	0.054571	0.58535	0.14074	0.12885
180.74	0.15277	0.75152	0.13728	0.18914	0.74009	0.11286	0.19548	0.78473	0.080951	0.21853	0.75322	0.07986	0.25055	0.7293	0.078126	0.35225	0.64779	0.081437	0.4269	0.58504	0.077697	0.50058	0.53132	0.043766	0.31055	0.73898	0.10559	0.28861	0.71406	0.17457	0.26669	0.68913	0.24354	0.23766	0.65259	0.27218	0.20865	0.61604	0.30082	0.17966	0.57947	0.32946	0.16877	0.54581	0.33939	0.25572	0.63487	0.047464	0.20758
179.68	0.34659	0.98304	0.30476	0.36197	0.9674	0.26515	0.37638	1.0142	0.23963	0.38002	0.97852	0.22421	0.38942	0.94116	0.21343	0.414	0.81619	0.18555	0.45257	0.72657	0.18706	0.50445	0.64552	0.17264	0.45578	0.89001	0.24424	0.4794	0.84412	0.30077	0.50305	0.79825	0.35731	0.47811	0.84498	0.37115	0.45314	0.8917	0.38499	0.42816	0.93842	0.39882	0.3953	0.95354	0.40526	0.35358	0.89645	0.16215	0.29093
187.72	0.82993	0.52911	-0.29315	0.80211	0.53463	-0.25785	0.79849	0.58967	-0.25514	0.78021	0.56502	-0.23099	0.75364	0.56038	-0.20146	0.6656	0.53589	-0.10845	0.61307	0.5629	-0.030774	0.58119	0.56305	0.061153	0.65803	0.56481	-0.20717	0.62807	0.49455	-0.20213	0.59814	0.42428	-0.19708	0.58245	0.37189	-0.19981	0.56679	0.3195	-0.20254	0.55114	0.2671	-0.20525	0.57864	0.25772	-0.18276	0.76325	0.52472	-0.13975	0.77693
186.35	-0.058658	0.57251	0.2664	-0.10055	0.5879	0.27403	-0.090542	0.63997	0.28949	-0.1261	0.62402	0.28697	-0.16086	0.60447	0.28385	-0.26895	0.53278	0.2706	-0.31751	0.44816	0.26837	-0.33389	0.35295	0.27994	-0.21203	0.60414	0.22257	-0.20513	0.53413	0.1924	-0.19825	0.4641	0.16226	-0.18825	0.41373	0.14324	-0.17827	0.36336	0.12425	-0.16829	0.31298	0.10527	-0.15778	0.27777	0.10508	-0.20446	0.56059	0.34614	-0.23504
197.28	-0.079986	0.55851	0.13419	-0.037823	0.54899	0.12072	-0.017471	0.59951	0.1116	0.002485	0.56632	0.10658	0.039967	0.57935	0.10155	0.16499	0.61224	0.084612	0.23442	0.67801	0.104	0.31519	0.71571	0.14301	0.098394	0.57481	0.15392	0.096795	0.49967	0.16845	0.095232	0.42452	0.18297	0.088571	0.37284	0.16618	0.081934	0.32115	0.14939	0.075314	0.26946	0.1326	0.063081	0.23686	0.12085	0.088776	0.57984	0.023126	0.04581
198.12	-0.27785	0.52024	0.37316	-0.24265	0.52537	0.34515	-0.23549	0.58012	0.34635	-0.21371	0.55535	0.32543	-0.20894	0.55514	0.28572	-0.19056	0.54487	0.15704	-0.15643	0.52043	0.06895	-0.11533	0.46544	7e-06	-0.14384	0.55605	0.24833	-0.11911	0.48433	0.25856	-0.094414	0.4126	0.2688	-0.077465	0.36252	0.28304	-0.06054	0.31244	0.29728	-0.043636	0.26235	0.31153	-0.072225	0.24333	0.29844	-0.26671	0.51855	0.22145	-0.29196
[truncated: 62 more columns]
