# Supplementary material for: A Markerless 3D Computerized Motion Capture System Incorporating a Skeleton Model for Monkeys
Source: PLoS One. 2016 Nov 3;11(11):e0166154. doi: 10.1371/journal.pone.0166154 (PMC5094601; doi:10.1371/journal.pone.0166154)
Supplement: S2 File — (ZIP) [file pone.0166154.s004.zip › File S2/ShuttlingExperiment-MonkeyR-Session2-Exp2-MCS.txt]

0.164	0.847987	1.023426	0.205544	0.843814	0.981308	0.189441	0.791705	0.969549	0.202903	0.815848	0.945241	0.184126	0.810277	0.908939	0.199635	0.802303	0.789305	0.248955	0.777638	0.697086	0.267831	0.734429	0.621557	0.310558	0.813885	0.814143	0.149756	0.831281	0.860191	0.091698	0.84852	0.905864	0.033611	0.851793	0.950669	0.064502	0.855175	0.996101	0.09459	0.858737	1.041664	0.124011	0.867717	1.059632	0.093238	0.817924	0.891124	0.254591	0.833292
0.2	0.848351	1.026323	0.207636	0.845664	0.983647	0.19244	0.793139	0.971319	0.202395	0.818774	0.946977	0.185583	0.812551	0.911077	0.201519	0.803557	0.791674	0.248548	0.780271	0.699133	0.26809	0.73618	0.624742	0.312023	0.815692	0.809834	0.147848	0.830803	0.858439	0.091337	0.845095	0.906715	0.035198	0.848908	0.950964	0.066929	0.852786	0.996579	0.096887	0.856612	1.042399	0.125243	0.865082	1.062863	0.096098	0.828129	0.892186	0.247652	0.838293
0.232	0.845572	1.036377	0.196925	0.841292	0.992038	0.188782	0.789281	0.982932	0.203489	0.813513	0.955726	0.189322	0.808556	0.918619	0.202991	0.803367	0.795788	0.24452	0.780811	0.704219	0.269324	0.738678	0.6274	0.312221	0.811734	0.827657	0.146812	0.834536	0.873922	0.090541	0.856514	0.920257	0.034134	0.848864	0.965494	0.064083	0.841143	1.010393	0.094095	0.833282	1.055574	0.125342	0.845082	1.075645	0.09725	0.831141	0.893772	0.257065	0.842724
0.264	0.84569	1.031957	0.203015	0.843462	0.989287	0.188	0.791714	0.975349	0.201227	0.817072	0.951537	0.183349	0.811857	0.914678	0.198019	0.805241	0.792635	0.241082	0.778513	0.700928	0.262429	0.735416	0.625845	0.308701	0.80468	0.822055	0.141919	0.828877	0.867813	0.085572	0.852592	0.913717	0.029124	0.849121	0.959089	0.059564	0.845083	1.004432	0.089941	0.840806	1.049736	0.120325	0.849014	1.072014	0.092294	0.835222	0.890807	0.247994	0.839118
0.3	0.842954	1.033798	0.201142	0.841648	0.9902	0.188971	0.788858	0.977514	0.19856	0.815452	0.952464	0.184645	0.810449	0.915639	0.199397	0.805009	0.793574	0.243151	0.778526	0.703945	0.270856	0.735912	0.627323	0.312999	0.80703	0.823295	0.144629	0.832609	0.869963	0.09001	0.857213	0.916739	0.035195	0.848837	0.961848	0.064859	0.840792	1.006787	0.094928	0.832984	1.051579	0.12546	0.844283	1.072322	0.097427	0.838642	0.890417	0.251392	0.840371
0.332	0.842631	1.035858	0.199923	0.841069	0.992296	0.187425	0.788711	0.979329	0.198711	0.814918	0.954469	0.183751	0.809766	0.917879	0.199088	0.804558	0.796573	0.245146	0.776873	0.705857	0.269131	0.733748	0.627875	0.310335	0.812985	0.825521	0.146571	0.834651	0.87094	0.089171	0.855443	0.916328	0.031646	0.848489	0.961223	0.062033	0.840446	1.006502	0.09171	0.832334	1.052151	0.120783	0.844522	1.070983	0.091779	0.838371	0.893234	0.254612	0.83944
0.364	0.843409	1.034074	0.198108	0.841354	0.990425	0.186177	0.787985	0.979195	0.194001	0.814364	0.953313	0.181189	0.809376	0.916951	0.19708	0.80494	0.796258	0.243628	0.772358	0.70766	0.267711	0.733367	0.629803	0.31088	0.810995	0.821371	0.143833	0.833841	0.867143	0.087296	0.856078	0.913177	0.031124	0.849449	0.959012	0.060559	0.842103	1.004743	0.089969	0.833994	1.050586	0.119611	0.842711	1.071184	0.090582	0.837902	0.893483	0.2486	0.841292
0.4	0.849108	1.022199	0.201971	0.84465	0.980249	0.185519	0.790652	0.971654	0.192234	0.815566	0.945882	0.176743	0.811019	0.909977	0.193299	0.806293	0.790919	0.243933	0.779103	0.699836	0.265416	0.737784	0.625872	0.31322	0.803713	0.819159	0.144547	0.829726	0.860777	0.085839	0.855446	0.902583	0.027166	0.851726	0.949945	0.054565	0.847747	0.997264	0.081946	0.843765	1.04467	0.109446	0.845172	1.068675	0.08167	0.839069	0.888729	0.248734	0.839904
0.432	0.849102	1.019136	0.201013	0.843801	0.977643	0.183671	0.78964	0.97003	0.190243	0.814032	0.944103	0.174188	0.810138	0.907948	0.190341	0.807505	0.788214	0.239565	0.783637	0.696427	0.261538	0.739494	0.624684	0.309315	0.803314	0.818007	0.140668	0.829341	0.861908	0.083633	0.855087	0.905989	0.026611	0.851389	0.952961	0.054693	0.848673	0.999666	0.083304	0.846178	1.046438	0.112192	0.845197	1.071232	0.085116	0.839252	0.886242	0.245957	0.84113
0.464	0.844144	1.030456	0.195661	0.841973	0.986422	0.185456	0.79001	0.974008	0.198383	0.815728	0.948358	0.183809	0.809605	0.911835	0.199064	0.802001	0.790708	0.245555	0.781836	0.698674	0.26967	0.733352	0.62561	0.310638	0.818611	0.816179	0.147454	0.83587	0.86328	0.090181	0.8524	0.910519	0.033285	0.846489	0.956899	0.061699	0.840824	1.002996	0.090238	0.834383	1.048822	0.120766	0.834197	1.07607	0.096246	0.833936	0.887649	0.254964	0.842166
0.5	0.846782	1.030498	0.203637	0.843258	0.988242	0.187672	0.792506	0.974523	0.203902	0.816472	0.951076	0.183783	0.810916	0.914886	0.199577	0.804766	0.795068	0.248059	0.777231	0.70523	0.273632	0.732692	0.629574	0.313734	0.81891	0.820676	0.149153	0.839359	0.863926	0.08978	0.858848	0.907313	0.030483	0.852157	0.952895	0.060213	0.846713	0.998731	0.089761	0.841753	1.044683	0.119367	0.845117	1.069338	0.092334	0.833618	0.893349	0.255958	0.840587
0.536	0.848126	1.025909	0.198138	0.84175	0.983422	0.183816	0.792074	0.971816	0.204712	0.813376	0.94692	0.183359	0.809059	0.910498	0.199354	0.805826	0.789718	0.246191	0.776921	0.699257	0.26721	0.734433	0.624548	0.311576	0.803551	0.815062	0.146457	0.827569	0.857901	0.088279	0.85103	0.900891	0.030459	0.848837	0.947909	0.058472	0.847756	0.99506	0.086333	0.847042	1.042256	0.114352	0.8531	1.062081	0.084034	0.838235	0.88738	0.249467	0.840515
0.568	0.848532	1.02603	0.20571	0.842505	0.984655	0.188137	0.792107	0.972103	0.205945	0.814143	0.948827	0.183545	0.809833	0.911808	0.19767	0.806247	0.789126	0.239245	0.779031	0.699163	0.26473	0.735118	0.624644	0.308539	0.802184	0.820439	0.141097	0.829772	0.861689	0.083138	0.856556	0.903118	0.025234	0.852857	0.947885	0.056664	0.849331	0.993253	0.087245	0.845436	1.03911	0.116961	0.845004	1.058821	0.08608	0.837319	0.886938	0.247323	0.839797
0.6	0.84626	1.026148	0.201219	0.842463	0.983537	0.186342	0.791611	0.969977	0.20323	0.815344	0.945883	0.183557	0.811359	0.909006	0.198874	0.808568	0.786871	0.243274	0.772733	0.699914	0.267681	0.733325	0.623767	0.312103	0.799226	0.813501	0.14482	0.825551	0.856517	0.088161	0.850993	0.899473	0.031853	0.847819	0.945199	0.061356	0.845802	0.992077	0.08926	0.844268	1.039133	0.116069	0.8433	1.056335	0.083525	0.839717	0.884763	0.245988	0.840639
0.636	0.847519	1.025624	0.203223	0.842392	0.98305	0.188574	0.791637	0.971069	0.206245	0.814418	0.946421	0.186151	0.810406	0.90915	0.199937	0.807605	0.785706	0.238703	0.779399	0.696944	0.268165	0.734787	0.622473	0.312885	0.799734	0.817232	0.140578	0.828795	0.860131	0.084417	0.857146	0.903217	0.028208	0.853391	0.948226	0.059091	0.849532	0.993724	0.08924	0.845456	1.039502	0.118547	0.842653	1.058522	0.087288	0.838182	0.883688	0.245492	0.841573
0.668	0.845417	1.034496	0.197438	0.843095	0.99002	0.189342	0.789478	0.979728	0.195952	0.815926	0.952719	0.185802	0.810133	0.916126	0.201187	0.803202	0.794905	0.248639	0.7822	0.70223	0.269356	0.737253	0.628008	0.312074	0.81964	0.819418	0.150727	0.836248	0.868142	0.094698	0.852221	0.916851	0.03918	0.849116	0.963796	0.066884	0.846469	1.010345	0.09489	0.84383	1.056724	0.125806	0.831391	1.080547	0.100844	0.832488	0.892702	0.257333	0.842231
0.704	0.84802	1.029353	0.192203	0.842412	0.985721	0.181505	0.790669	0.977059	0.197938	0.81362	0.950119	0.181381	0.809227	0.913796	0.196944	0.805667	0.79344	0.243949	0.774922	0.704062	0.265913	0.733819	0.628845	0.309851	0.805922	0.822696	0.144987	0.829355	0.868153	0.088403	0.852211	0.913639	0.031975	0.851379	0.960414	0.060266	0.851354	1.007562	0.087814	0.852249	1.054526	0.115728	0.844837	1.075267	0.086302	0.838356	0.891061	0.252033	0.840801
0.736	0.846764	1.030362	0.200975	0.843053	0.986646	0.189492	0.791028	0.975913	0.2036	0.815543	0.949938	0.187701	0.809984	0.913436	0.202815	0.803245	0.792191	0.248421	0.774911	0.701391	0.269588	0.732148	0.624469	0.311272	0.813843	0.819859	0.150015	0.833232	0.863123	0.090518	0.85176	0.906211	0.031207	0.850449	0.951176	0.062164	0.84985	0.997173	0.091677	0.849598	1.043529	0.12008	0.848415	1.062377	0.088614	0.837238	0.888858	0.257681	0.84119
0.772	0.841135	1.035436	0.203581	0.840802	0.991631	0.192648	0.789833	0.976654	0.206317	0.816389	0.952669	0.190476	0.81026	0.916593	0.206413	0.802479	0.796431	0.253947	0.773918	0.705115	0.272037	0.73042	0.628044	0.312552	0.814207	0.818022	0.154206	0.833886	0.864384	0.09721	0.852053	0.910508	0.040215	0.848893	0.956525	0.068958	0.846106	1.003112	0.096778	0.842952	1.049835	0.12426	0.841142	1.066298	0.091712	0.835883	0.893884	0.257487	0.840815
0.804	0.846256	1.026495	0.20501	0.845409	0.983004	0.192433	0.791766	0.971017	0.197405	0.819107	0.9457	0.185611	0.813269	0.909393	0.201277	0.804936	0.789212	0.250018	0.774869	0.698843	0.267904	0.733332	0.623885	0.310647	0.812689	0.815577	0.151195	0.832515	0.859	0.092161	0.852073	0.902063	0.033514	0.851236	0.948204	0.062709	0.85095	0.995336	0.090426	0.850709	1.042701	0.117318	0.85171	1.059991	0.084841	0.835163	0.887396	0.259061	0.83748
0.836	0.845334	1.026884	0.20725	0.84588	0.983921	0.192937	0.793179	0.969314	0.199629	0.821083	0.945775	0.185657	0.813619	0.910141	0.201958	0.80096	0.791771	0.252743	0.774544	0.699935	0.269489	0.735115	0.624461	0.314772	0.820026	0.813565	0.154306	0.833523	0.858276	0.094374	0.846666	0.902801	0.034902	0.850005	0.949706	0.062424	0.853249	0.997559	0.088732	0.855963	1.045913	0.113722	0.852749	1.060386	0.080135	0.833386	0.889516	0.25896	0.836841
0.872	0.8454	1.027544	0.205647	0.847244	0.985098	0.189973	0.795339	0.968222	0.197822	0.823722	0.946314	0.18232	0.816846	0.91013	0.197661	0.804757	0.790223	0.246166	0.781996	0.697849	0.266125	0.738209	0.625331	0.312282	0.813537	0.818404	0.147504	0.830978	0.861669	0.087105	0.845749	0.905186	0.026533	0.849702	0.950556	0.056701	0.853777	0.996704	0.085754	0.857741	1.043142	0.113771	0.856932	1.061014	0.081614	0.836318	0.887987	0.256557	0.838729
0.904	0.844936	1.034838	0.19852	0.841209	0.990267	0.191685	0.788555	0.981736	0.204375	0.813379	0.954133	0.192122	0.808686	0.9171	0.205874	0.805276	0.794212	0.246342	0.782827	0.701577	0.266169	0.740136	0.627104	0.312256	0.815541	0.823053	0.148213	0.836667	0.866286	0.089457	0.856861	0.909328	0.030901	0.849909	0.953902	0.061763	0.843827	0.999363	0.0914	0.837981	1.044896	0.120228	0.840057	1.064865	0.089707	0.834143	0.892301	0.256674	0.842248
0.936	0.85055	1.023546	0.20626	0.844415	0.981591	0.190369	0.790673	0.974002	0.199885	0.814257	0.9476	0.183358	0.80932	0.911584	0.199809	0.804072	0.792439	0.250693	0.77898	0.700723	0.26797	0.737121	0.626856	0.311713	0.809923	0.815837	0.150829	0.829349	0.858254	0.090922	0.84841	0.900689	0.031719	0.846802	0.947028	0.060718	0.84631	0.994322	0.088278	0.846627	1.041855	0.114897	0.852049	1.058339	0.082448	0.833563	0.891405	0.258425	0.839998
0.972	0.849584	1.023418	0.207375	0.846039	0.980825	0.192426	0.791629	0.972595	0.195632	0.817428	0.946089	0.183078	0.811491	0.910447	0.199979	0.802997	0.792435	0.253359	0.781936	0.699442	0.271227	0.738404	0.625368	0.314596	0.815649	0.817844	0.154828	0.832762	0.860015	0.093853	0.84937	0.90195	0.033251	0.848971	0.947373	0.063539	0.848993	0.994158	0.091858	0.849336	1.041431	0.118413	0.855667	1.057742	0.085984	0.835279	0.889983	0.261181	0.839399
1.004	0.846315	1.033931	0.199289	0.847016	0.989291	0.191524	0.794624	0.975349	0.201569	0.822446	0.950234	0.190428	0.81472	0.914091	0.205756	0.800916	0.794055	0.253815	0.779861	0.700825	0.270844	0.734301	0.626788	0.312197	0.818961	0.819772	0.156289	0.833067	0.862535	0.094948	0.846687	0.905239	0.034122	0.844397	0.950997	0.064101	0.84268	0.99761	0.092828	0.841124	1.044568	0.120744	0.849322	1.062202	0.089613	0.833231	0.89087	0.264186	0.842093
1.036	0.842069	1.034491	0.200615	0.844321	0.989817	0.193516	0.7917	0.974513	0.200303	0.820796	0.949892	0.191464	0.813002	0.913741	0.206996	0.799416	0.793636	0.254643	0.779558	0.700275	0.272557	0.733439	0.625916	0.312529	0.817751	0.8155	0.156335	0.83094	0.861629	0.097616	0.843712	0.907337	0.039199	0.84203	0.952975	0.068848	0.839323	0.99966	0.097	0.836155	1.046531	0.124109	0.844635	1.063661	0.092741	0.830581	0.891238	0.260574	0.839465
1.068	0.842974	1.028221	0.200113	0.847074	0.984465	0.189215	0.795737	0.966242	0.197478	0.825477	0.944097	0.18521	0.817564	0.908578	0.201493	0.802598	0.790873	0.25367	0.781906	0.698032	0.272756	0.737337	0.624328	0.315381	0.821518	0.814573	0.155373	0.832536	0.859787	0.095031	0.843815	0.904817	0.034943	0.844751	0.951523	0.063246	0.844633	0.998608	0.091124	0.843842	1.045909	0.118586	0.843056	1.06278	0.086003	0.832257	0.889328	0.261717	0.839072
1.1	0.844418	1.032596	0.20492	0.84769	0.988652	0.194507	0.796126	0.971602	0.203023	0.825427	0.948791	0.190919	0.81737	0.912494	0.204993	0.802342	0.791834	0.248821	0.777629	0.700033	0.266916	0.735001	0.626464	0.310712	0.819953	0.819487	0.151555	0.832789	0.863367	0.090863	0.845436	0.906819	0.030492	0.84666	0.952602	0.059681	0.847964	0.99965	0.087222	0.848501	1.047173	0.112871	0.842968	1.061654	0.079526	0.834701	0.88896	0.260444	0.841624
1.136	0.846457	1.03043	0.197552	0.845492	0.986906	0.185097	0.794182	0.972503	0.199198	0.820229	0.948464	0.182732	0.814404	0.912118	0.198112	0.805625	0.791653	0.244657	0.779303	0.700773	0.266984	0.737862	0.626034	0.312343	0.806667	0.818638	0.145045	0.828921	0.86193	0.086231	0.850228	0.905389	0.027478	0.850908	0.951827	0.056466	0.851189	0.998775	0.08466	0.85101	1.045957	0.112256	0.842154	1.063104	0.080946	0.83352	0.890647	0.250959	0.846081
1.168	0.846127	1.026654	0.203521	0.84635	0.983498	0.189784	0.794445	0.967792	0.200655	0.821629	0.944448	0.184938	0.815647	0.907914	0.200364	0.806234	0.786623	0.246212	0.783568	0.694662	0.267118	0.736663	0.623891	0.311799	0.804289	0.810428	0.146441	0.826399	0.855539	0.089681	0.847864	0.900536	0.033405	0.848896	0.948544	0.059231	0.851079	0.997215	0.084044	0.853763	1.045991	0.108423	0.848839	1.061545	0.07552	0.836269	0.885119	0.25178	0.842518
1.2	0.844267	1.029501	0.19877	0.844522	0.986225	0.18543	0.793639	0.969873	0.199231	0.820347	0.946883	0.182266	0.814525	0.910578	0.198017	0.805966	0.789941	0.244778	0.782936	0.698661	0.269627	0.73778	0.625125	0.314027	0.804707	0.815449	0.14496	0.829	0.858772	0.087205	0.852678	0.902123	0.029788	0.850454	0.94913	0.057672	0.850378	0.996833	0.084439	0.851061	1.044723	0.110254	0.852367	1.061759	0.077596	0.839228	0.887406	0.249879	0.842082
1.236	0.847241	1.024443	0.203657	0.847036	0.982833	0.185767	0.795795	0.966328	0.197222	0.82237	0.944932	0.1782	0.815635	0.909648	0.195329	0.803923	0.792085	0.248414	0.781445	0.700572	0.272726	0.735126	0.626198	0.31408	0.805667	0.81648	0.148085	0.828592	0.858673	0.088613	0.851043	0.900899	0.029163	0.850414	0.948054	0.056882	0.850097	0.995638	0.083901	0.849915	1.043321	0.11031	0.851535	1.060742	0.077937	0.838054	0.889533	0.251456	0.841101
1.3	0.845194	1.032386	0.209964	0.84584	0.990599	0.192518	0.795452	0.972587	0.20545	0.822205	0.951786	0.18601	0.815752	0.915338	0.2008	0.805	0.794139	0.24601	0.778039	0.702882	0.266497	0.734541	0.628185	0.31055	0.80878	0.823704	0.147756	0.832913	0.861083	0.085881	0.856168	0.898387	0.024269	0.853123	0.94403	0.054153	0.85162	0.990595	0.08282	0.851308	1.037483	0.110403	0.852802	1.054457	0.077826	0.838292	0.891344	0.254784	0.842041
1.332	0.845123	1.032151	0.205158	0.844036	0.989133	0.191046	0.792444	0.974436	0.203903	0.818558	0.950822	0.186892	0.813006	0.913961	0.201373	0.80552	0.791756	0.244584	0.77548	0.702215	0.267665	0.732642	0.627421	0.311432	0.807407	0.820715	0.146054	0.831594	0.860149	0.085728	0.854939	0.899507	0.02562	0.852215	0.944901	0.055726	0.850537	0.991417	0.084347	0.849584	1.038361	0.111444	0.852356	1.054402	0.078453	0.837147	0.889343	0.253747	0.84001
1.364	0.846197	1.028455	0.202964	0.844295	0.985238	0.18958	0.793778	0.970646	0.206263	0.818726	0.946883	0.187815	0.813898	0.909503	0.201143	0.808357	0.785947	0.240918	0.785108	0.694519	0.265384	0.737186	0.623418	0.311039	0.806664	0.820542	0.14403	0.829335	0.861842	0.084105	0.851369	0.902878	0.024149	0.849511	0.946765	0.056256	0.848647	0.992056	0.086579	0.848207	1.037884	0.11457	0.851948	1.054328	0.081772	0.838776	0.883425	0.253397	0.841635
1.4	0.845208	1.035974	0.202621	0.842527	0.991507	0.194378	0.788338	0.982414	0.199175	0.814658	0.954777	0.190565	0.810134	0.917282	0.203912	0.806372	0.793132	0.241117	0.775465	0.704941	0.268126	0.733059	0.628269	0.309854	0.805638	0.823085	0.142959	0.834799	0.868117	0.089243	0.862651	0.913455	0.035761	0.852083	0.957487	0.06637	0.843147	1.002368	0.096314	0.835978	1.047644	0.125851	0.850378	1.066122	0.097573	0.837023	0.890605	0.249532	0.841251
1.464	0.847221	1.027852	0.201768	0.845027	0.984488	0.188911	0.790982	0.974286	0.193404	0.817553	0.948144	0.181671	0.813026	0.911328	0.196543	0.808728	0.789632	0.241268	0.786673	0.69805	0.267453	0.738748	0.62536	0.31199	0.80816	0.821086	0.142683	0.831739	0.864916	0.08436	0.854981	0.90901	0.026016	0.850628	0.953875	0.057188	0.84624	0.998543	0.088619	0.841979	1.043241	0.120135	0.854721	1.063333	0.092179	0.839199	0.887545	0.250232	0.841373
1.496	0.84843	1.028485	0.205948	0.845314	0.986036	0.190512	0.792133	0.975004	0.199468	0.817577	0.950127	0.183286	0.812642	0.913185	0.19722	0.807169	0.79063	0.237528	0.789765	0.699526	0.267784	0.741878	0.626987	0.311997	0.804898	0.822558	0.139159	0.832086	0.864004	0.081005	0.858615	0.905553	0.022802	0.853614	0.949628	0.054876	0.84941	0.994106	0.086516	0.845663	1.038825	0.117623	0.859531	1.058758	0.090157	0.839701	0.88811	0.245909	0.841837
1.528	0.846712	1.030835	0.197706	0.842342	0.987747	0.184336	0.790701	0.976519	0.199469	0.81454	0.951202	0.181566	0.810277	0.914799	0.197246	0.80753	0.79398	0.243075	0.778037	0.705175	0.269821	0.73375	0.629844	0.311754	0.806475	0.820466	0.143463	0.83323	0.861098	0.084897	0.858951	0.901736	0.026331	0.85089	0.946801	0.056061	0.844084	0.992899	0.084609	0.836475	1.039655	0.111045	0.848436	1.05656	0.08078	0.840402	0.891586	0.246854	0.842154
1.564	0.848473	1.026561	0.19956	0.842311	0.9846	0.183657	0.790872	0.974094	0.200135	0.813232	0.949294	0.179837	0.809431	0.912647	0.195012	0.807576	0.791345	0.240501	0.785283	0.69919	0.26346	0.74012	0.627176	0.31129	0.804937	0.822468	0.142045	0.83136	0.862688	0.082637	0.857312	0.902979	0.023251	0.851565	0.947938	0.053791	0.846357	0.993507	0.083582	0.841467	1.039427	0.112292	0.852043	1.057585	0.082203	0.839683	0.888985	0.248971	0.842211
1.596	0.837903	1.041111	0.202068	0.840196	0.996437	0.194735	0.78734	0.981392	0.199871	0.816553	0.95673	0.191455	0.811413	0.919323	0.204802	0.806098	0.79537	0.243228	0.779207	0.704342	0.265357	0.735372	0.629932	0.310163	0.810617	0.826499	0.145492	0.837822	0.867758	0.087737	0.864007	0.909136	0.030206	0.85109	0.952463	0.061023	0.838809	0.996875	0.090428	0.827037	1.041695	0.118623	0.845011	1.061042	0.093169	0.839482	0.891664	0.254226	0.84138
1.632	0.844315	1.032015	0.198885	0.844208	0.988464	0.186461	0.793535	0.973006	0.201285	0.81991	0.949594	0.184406	0.814193	0.913253	0.199491	0.806513	0.792631	0.244417	0.781512	0.701844	0.268272	0.73459	0.629028	0.310782	0.810436	0.819763	0.144974	0.838749	0.860589	0.087228	0.866303	0.901384	0.029579	0.854142	0.946649	0.057619	0.843663	0.992646	0.085207	0.83433	1.038959	0.112201	0.852641	1.056316	0.085465	0.838806	0.890545	0.250252	0.841885
1.664	0.844989	1.029152	0.200317	0.843648	0.986649	0.18472	0.794593	0.969637	0.20301	0.819228	0.947682	0.182007	0.813501	0.911736	0.198182	0.80524	0.792035	0.245153	0.782198	0.700277	0.266704	0.734184	0.628641	0.309486	0.801291	0.815395	0.144867	0.83055	0.85508	0.086957	0.859075	0.895046	0.029452	0.850867	0.941856	0.056652	0.843495	0.989312	0.082918	0.836902	1.036904	0.108851	0.855901	1.053771	0.082225	0.838971	0.889779	0.244731	0.840654
1.7	0.842317	1.036202	0.192203	0.839017	0.992028	0.183794	0.788101	0.980862	0.201389	0.812226	0.954546	0.185394	0.807803	0.917838	0.200646	0.804409	0.796161	0.246621	0.779706	0.703832	0.26566	0.73345	0.629296	0.308023	0.807095	0.823142	0.14777	0.833318	0.868324	0.092429	0.858584	0.913444	0.03708	0.844319	0.959307	0.062655	0.831147	1.00497	0.088449	0.819981	1.050856	0.116973	0.846491	1.06635	0.097188	0.834606	0.89419	0.253155	0.840699
1.732	0.839121	1.035205	0.212485	0.841252	0.992229	0.19837	0.787828	0.978674	0.195711	0.817231	0.954522	0.186746	0.811285	0.917748	0.201265	0.802952	0.795913	0.245094	0.780002	0.7038	0.267416	0.73453	0.628833	0.310036	0.811884	0.823931	0.146563	0.837603	0.86268	0.086205	0.862449	0.90152	0.026038	0.853742	0.9457	0.057314	0.846963	0.990603	0.088007	0.842077	1.035602	0.118799	0.870774	1.050444	0.100999	0.831948	0.894214	0.254069	0.836021
1.764	0.845419	1.029711	0.205791	0.844278	0.986556	0.19214	0.790255	0.976072	0.194105	0.817579	0.950463	0.183099	0.812599	0.913553	0.197052	0.806578	0.791428	0.239679	0.781136	0.700839	0.264839	0.736533	0.627466	0.30991	0.807453	0.824987	0.142006	0.833823	0.864019	0.081822	0.859902	0.903001	0.021666	0.853791	0.946395	0.054321	0.847718	0.990327	0.086254	0.8423	1.03445	0.117452	0.868369	1.050609	0.097245	0.834938	0.889915	0.251716	0.838351
1.8	0.846117	1.025897	0.207381	0.845498	0.983208	0.192302	0.791858	0.970911	0.196258	0.819343	0.946405	0.183224	0.814525	0.909127	0.196727	0.808712	0.785928	0.23761	0.790539	0.696673	0.272983	0.738737	0.624517	0.313867	0.805539	0.820635	0.140449	0.831786	0.862933	0.082373	0.857717	0.905243	0.024247	0.852306	0.949841	0.055317	0.847487	0.99469	0.086171	0.84364	1.039598	0.116666	0.866623	1.055654	0.092922	0.835664	0.884569	0.250007	0.839058
1.832	0.8412	1.034078	0.209008	0.840172	0.990707	0.196078	0.785895	0.981411	0.192762	0.813437	0.954781	0.185032	0.808878	0.917683	0.199431	0.804786	0.795053	0.243626	0.784109	0.703345	0.269126	0.739181	0.628503	0.312111	0.811213	0.828786	0.147232	0.834817	0.868576	0.086922	0.857786	0.908155	0.026874	0.848929	0.951471	0.059071	0.841095	0.995665	0.090322	0.834413	1.040156	0.121098	0.85894	1.057019	0.09959	0.837642	0.89113	0.258203	0.838802
1.868	0.843864	1.030751	0.208012	0.842479	0.987387	0.195038	0.788213	0.97774	0.194879	0.815499	0.951442	0.185426	0.811659	0.914115	0.19886	0.809547	0.790894	0.238793	0.788957	0.699834	0.267137	0.739537	0.628517	0.311494	0.807997	0.82536	0.141398	0.834099	0.865457	0.08178	0.859736	0.905603	0.02205	0.851338	0.948455	0.055034	0.843192	0.991364	0.088026	0.835275	1.034385	0.120882	0.863235	1.051231	0.104167	0.836995	0.889431	0.250742	0.837304
1.9	0.846831	1.024562	0.20943	0.84558	0.982363	0.193072	0.791295	0.973047	0.191366	0.818667	0.947497	0.180343	0.81427	0.910692	0.194873	0.809946	0.789015	0.239339	0.788754	0.698052	0.267719	0.739649	0.627092	0.313228	0.807954	0.822734	0.141529	0.833622	0.863342	0.081818	0.8591	0.904031	0.021991	0.852245	0.947565	0.054371	0.84537	0.990917	0.087019	0.838951	1.03427	0.119652	0.86731	1.049811	0.102377	0.839336	0.887295	0.249913	0.839616
1.936	0.843983	1.023982	0.211958	0.843277	0.982283	0.194315	0.789157	0.971443	0.193532	0.816841	0.946829	0.181079	0.81304	0.909392	0.194567	0.81108	0.786027	0.234999	0.793961	0.695973	0.268659	0.742073	0.62497	0.310942	0.811072	0.820063	0.13754	0.836238	0.862532	0.079135	0.861026	0.905054	0.020709	0.85369	0.948304	0.053323	0.847175	0.991813	0.085795	0.841866	1.035452	0.117979	0.869242	1.050926	0.098988	0.8368	0.884832	0.247497	0.8382
1.968	0.842493	1.027448	0.20857	0.839752	0.985682	0.191504	0.785735	0.976125	0.194929	0.811976	0.950973	0.180617	0.807732	0.914176	0.195375	0.805616	0.792491	0.240116	0.782093	0.703345	0.271081	0.734864	0.629288	0.312162	0.816308	0.824228	0.142819	0.839864	0.866071	0.083721	0.862675	0.907867	0.024715	0.852315	0.951029	0.056677	0.8428	0.994787	0.088069	0.834381	1.038811	0.119047	0.862802	1.054423	0.101991	0.83682	0.889503	0.253356	0.839928
2.004	0.843432	1.027212	0.201053	0.841811	0.983611	0.188921	0.789138	0.971192	0.199598	0.815381	0.946118	0.185163	0.812059	0.908224	0.197363	0.811223	0.783468	0.234223	0.790125	0.693154	0.265175	0.738608	0.622928	0.309904	0.807089	0.82209	0.138654	0.834947	0.862454	0.079945	0.86265	0.90275	0.021196	0.853471	0.946385	0.052789	0.844604	0.990345	0.084014	0.836513	1.034419	0.114818	0.866495	1.049105	0.099531	0.835958	0.882008	0.250353	0.839071
2.036	0.839549	1.031928	0.196675	0.838565	0.987988	0.185817	0.790304	0.973314	0.206915	0.814758	0.949706	0.187712	0.81038	0.912587	0.20055	0.807034	0.789523	0.239477	0.783754	0.6994	0.267095	0.736859	0.627007	0.310829	0.813735	0.826222	0.143275	0.838077	0.866718	0.083426	0.862095	0.907042	0.023711	0.849072	0.950518	0.054284	0.836024	0.994524	0.084129	0.822787	1.038747	0.113213	0.857312	1.050302	0.10895	0.836579	0.887019	0.255896	0.841293
2.068	0.838492	1.032366	0.195175	0.841354	0.98838	0.184805	0.792705	0.969694	0.202694	0.820156	0.947585	0.185844	0.814257	0.910913	0.20053	0.805868	0.789648	0.246753	0.782839	0.697368	0.268757	0.734388	0.624828	0.312829	0.821339	0.822365	0.150257	0.840643	0.862602	0.088266	0.859677	0.902698	0.026261	0.849679	0.948421	0.05456	0.839167	0.994164	0.082639	0.82822	1.039842	0.110546	0.862985	1.050064	0.105135	0.836673	0.886449	0.262359	0.840267
2.1	0.83371	1.03175	0.19551	0.839844	0.988108	0.185202	0.791073	0.966817	0.198957	0.820979	0.946483	0.18425	0.81481	0.910552	0.200149	0.805634	0.791561	0.250633	0.781018	0.699634	0.2697	0.734093	0.627331	0.312747	0.821649	0.822116	0.153552	0.838804	0.862542	0.091039	0.855798	0.902943	0.028746	0.846976	0.949503	0.05613	0.837928	0.996113	0.08335	0.829273	1.042748	0.110648	0.864419	1.051359	0.104741	0.83772	0.888375	0.264239	0.838956
2.168	0.826515	1.036239	0.193204	0.835195	0.992336	0.185773	0.791448	0.968768	0.208599	0.820599	0.949633	0.190981	0.814564	0.912768	0.204232	0.806774	0.790363	0.24467	0.779409	0.700874	0.268305	0.735504	0.627891	0.311284	0.820646	0.822127	0.148062	0.839228	0.862943	0.086623	0.85589	0.903604	0.025322	0.846535	0.948689	0.054853	0.83824	0.99484	0.083043	0.831419	1.041447	0.110453	0.865668	1.0504	0.100783	0.836892	0.887548	0.259229	0.842664
2.2	0.832402	1.035552	0.195728	0.837748	0.991693	0.185715	0.792792	0.970091	0.207922	0.820194	0.950047	0.188604	0.814292	0.91345	0.202341	0.806547	0.791989	0.244557	0.77849	0.702126	0.267268	0.734782	0.628419	0.310941	0.821733	0.822172	0.147139	0.842634	0.862411	0.08591	0.862661	0.902428	0.024712	0.851211	0.947405	0.053636	0.840941	0.993124	0.081826	0.832468	1.039209	0.109464	0.866229	1.049174	0.099359	0.834354	0.890532	0.256991	0.842876
2.264	0.835195	1.032028	0.195501	0.839248	0.988831	0.182526	0.795918	0.966207	0.207159	0.821539	0.947031	0.184753	0.815201	0.911081	0.200081	0.80601	0.791627	0.247165	0.778777	0.700993	0.268677	0.734217	0.627362	0.31196	0.818865	0.819501	0.148462	0.838267	0.86203	0.088101	0.856794	0.90466	0.027745	0.847057	0.950435	0.055896	0.837686	0.996368	0.083895	0.829903	1.042297	0.111967	0.864999	1.050268	0.104936	0.837932	0.889455	0.256384	0.84175
2.296	0.833028	1.033584	0.193985	0.838602	0.990552	0.180982	0.799861	0.965351	0.210355	0.82412	0.947673	0.185358	0.817612	0.911069	0.199153	0.806923	0.789452	0.241842	0.784267	0.698539	0.266826	0.739371	0.62641	0.312005	0.813138	0.822016	0.144309	0.835974	0.863773	0.084827	0.858511	0.905261	0.02544	0.849794	0.950958	0.053865	0.842126	0.997379	0.081485	0.836197	1.043855	0.108545	0.870639	1.051942	0.098719	0.838882	0.886811	0.254571	0.838941
2.332	0.838469	1.030734	0.202593	0.840593	0.988202	0.187211	0.80097	0.964205	0.216636	0.823199	0.946155	0.190065	0.817555	0.90913	0.203197	0.809754	0.786511	0.243248	0.785464	0.695888	0.268111	0.737333	0.62461	0.311534	0.815644	0.82035	0.145977	0.836568	0.862871	0.086172	0.857028	0.905158	0.026303	0.848953	0.950882	0.05483	0.841885	0.997061	0.082978	0.836517	1.043203	0.11087	0.870458	1.051918	0.099864	0.837003	0.885109	0.256664	0.843268
2.364	0.840642	1.03092	0.193708	0.837314	0.987147	0.182459	0.796905	0.970495	0.215411	0.815649	0.947761	0.18972	0.81158	0.910707	0.203358	0.809243	0.788178	0.244096	0.783255	0.698048	0.269729	0.735671	0.625115	0.312004	0.812981	0.820435	0.146073	0.836271	0.864121	0.088003	0.858889	0.907715	0.02986	0.849416	0.953496	0.058274	0.8405	0.9996	0.086364	0.832766	1.045821	0.114368	0.868152	1.05385	0.109043	0.835789	0.887098	0.255333	0.84113
2.4	0.839653	1.032197	0.191899	0.838501	0.988122	0.181155	0.79833	0.970539	0.213575	0.818499	0.948386	0.188485	0.813091	0.911876	0.202443	0.806761	0.790682	0.245374	0.78101	0.700327	0.269951	0.735681	0.626494	0.312995	0.818069	0.822661	0.147619	0.83697	0.864837	0.086852	0.855012	0.906975	0.026014	0.845905	0.952523	0.054955	0.838165	0.99858	0.083535	0.831698	1.04497	0.111703	0.867312	1.0524	0.106562	0.837343	0.88857	0.25803	0.84361
2.432	0.841235	1.029326	0.1936	0.838709	0.985638	0.181785	0.797779	0.968522	0.213572	0.817386	0.946325	0.188083	0.81233	0.90989	0.202476	0.807714	0.789181	0.247066	0.784852	0.698055	0.269365	0.738949	0.626149	0.31204	0.822479	0.820289	0.150071	0.839044	0.861746	0.088306	0.854875	0.903044	0.026848	0.847459	0.948574	0.056322	0.840946	0.995315	0.084146	0.835221	1.042149	0.111825	0.870871	1.049695	0.107129	0.83675	0.88731	0.260602	0.844443
2.464	0.838499	1.030539	0.19059	0.837571	0.986415	0.180199	0.798877	0.968272	0.2143	0.818414	0.946204	0.188638	0.813756	0.909127	0.201689	0.8093	0.786334	0.240797	0.787595	0.695089	0.265369	0.739008	0.624579	0.309054	0.812897	0.820722	0.143458	0.833537	0.863634	0.083773	0.853815	0.906531	0.024236	0.848195	0.952094	0.053949	0.843353	0.998144	0.083052	0.839187	1.044327	0.111579	0.874127	1.052016	0.103287	0.836527	0.884922	0.254001	0.840155
2.5	0.833464	1.031207	0.195064	0.834623	0.987265	0.183863	0.792735	0.967762	0.213036	0.815476	0.946544	0.18938	0.810788	0.909772	0.203284	0.807353	0.787954	0.245624	0.782356	0.697583	0.269822	0.735575	0.625344	0.312505	0.819263	0.821411	0.148949	0.838051	0.86293	0.088033	0.855722	0.904206	0.0271	0.848772	0.949586	0.056739	0.842638	0.995883	0.085129	0.837532	1.042457	0.112846	0.872147	1.050945	0.103934	0.838809	0.884961	0.260656	0.841031
2.532	0.841713	1.029696	0.194509	0.838474	0.985788	0.183873	0.795939	0.970307	0.214708	0.815827	0.946908	0.190546	0.81188	0.909551	0.203366	0.809699	0.786263	0.242831	0.780027	0.69852	0.271304	0.734825	0.624517	0.312896	0.81667	0.820805	0.146394	0.83658	0.862706	0.085921	0.855666	0.904464	0.025695	0.84862	0.949632	0.055689	0.842679	0.995561	0.084724	0.837879	1.041547	0.113227	0.87189	1.051034	0.103148	0.83321	0.885487	0.257943	0.838892
2.568	0.841948	1.028056	0.197709	0.838544	0.984448	0.186011	0.794468	0.96914	0.21485	0.815053	0.945805	0.19123	0.810842	0.90873	0.204654	0.808203	0.78626	0.245354	0.783176	0.695567	0.268402	0.736092	0.624231	0.311879	0.815137	0.820456	0.148289	0.835498	0.862691	0.08818	0.855278	0.904834	0.028107	0.84815	0.950264	0.057495	0.842991	0.996097	0.086735	0.839637	1.041923	0.11576	0.872716	1.050922	0.102524	0.835451	0.884684	0.259478	0.840663
2.6	0.841863	1.029533	0.201546	0.840831	0.986823	0.186553	0.795419	0.968231	0.210918	0.818424	0.947348	0.187262	0.812902	0.910707	0.201204	0.805982	0.789513	0.244939	0.782105	0.698324	0.26749	0.737135	0.625267	0.31101	0.821518	0.821791	0.148251	0.837794	0.864676	0.08742	0.85333	0.907214	0.026553	0.847025	0.951776	0.057351	0.841818	0.997244	0.087061	0.838935	1.042828	0.116084	0.869956	1.052951	0.099113	0.832311	0.888226	0.259471	0.839927
2.668	0.838953	1.02844	0.204942	0.840289	0.986253	0.188504	0.793319	0.965809	0.207921	0.81886	0.946248	0.185768	0.813664	0.909746	0.200271	0.807481	0.788729	0.24471	0.778555	0.700493	0.270834	0.734164	0.627164	0.312193	0.813365	0.818135	0.146558	0.836218	0.860272	0.087711	0.858202	0.902256	0.029272	0.849217	0.946764	0.059681	0.842315	0.992728	0.088401	0.838018	1.038913	0.116507	0.868302	1.051147	0.099373	0.83488	0.887774	0.254352	0.840138
2.7	0.840485	1.026446	0.205571	0.842001	0.984698	0.188045	0.794352	0.964021	0.205586	0.820326	0.944959	0.183536	0.815258	0.908533	0.198433	0.808996	0.788059	0.245974	0.787505	0.696091	0.268217	0.738942	0.624605	0.310572	0.819043	0.820523	0.14893	0.834735	0.863857	0.088152	0.850147	0.906844	0.027444	0.844841	0.951151	0.058661	0.841003	0.996287	0.089016	0.839266	1.041586	0.118358	0.869624	1.051494	0.100281	0.837417	0.886404	0.259514	0.839975
2.732	0.834606	1.030574	0.205508	0.837674	0.987993	0.19041	0.789408	0.967425	0.206401	0.81688	0.94753	0.187028	0.811676	0.911429	0.20266	0.806381	0.792025	0.25132	0.78311	0.699643	0.268602	0.736459	0.627133	0.310331	0.822016	0.819061	0.153168	0.838487	0.862066	0.09244	0.854107	0.904898	0.031785	0.846541	0.950205	0.06107	0.840375	0.996301	0.089587	0.83761	1.042614	0.117463	0.868627	1.050986	0.099647	0.833427	0.891028	0.260862	0.837465
2.764	0.830306	1.028685	0.201727	0.839872	0.986297	0.188939	0.793988	0.95948	0.203999	0.824819	0.942633	0.186868	0.817535	0.906539	0.202681	0.804613	0.786834	0.252905	0.774424	0.695667	0.269899	0.729522	0.623495	0.317315	0.824504	0.812189	0.155559	0.837307	0.856235	0.094648	0.84987	0.900043	0.033959	0.844761	0.946405	0.062266	0.839713	0.993293	0.089818	0.835546	1.040204	0.116988	0.868014	1.049536	0.102605	0.83546	0.884349	0.263132	0.839945
2.796	0.831121	1.028791	0.19938	0.841601	0.986469	0.187111	0.796679	0.958949	0.20323	0.827673	0.942709	0.185876	0.820376	0.906364	0.200673	0.806826	0.785996	0.248185	0.778532	0.695108	0.270583	0.730249	0.62317	0.316325	0.821333	0.815724	0.150423	0.836124	0.859536	0.089463	0.850675	0.90324	0.028397	0.846892	0.949182	0.05785	0.843077	0.995325	0.087012	0.839889	1.04153	0.115939	0.872833	1.05089	0.1027	0.834463	0.884547	0.259959	0.837442
2.832	0.833202	1.030503	0.205459	0.839838	0.98798	0.191004	0.793722	0.963682	0.207605	0.822648	0.94597	0.188206	0.817086	0.909223	0.201858	0.809682	0.787185	0.242592	0.782229	0.698338	0.270975	0.73445	0.62484	0.312116	0.813916	0.818164	0.144091	0.835868	0.860978	0.084843	0.857506	0.903667	0.025737	0.850017	0.948331	0.056351	0.843241	0.993355	0.086684	0.837545	1.038749	0.116725	0.869474	1.05034	0.103071	0.839001	0.885841	0.252296	0.844187
2.868	0.835864	1.032117	0.204981	0.840184	0.989807	0.189436	0.793907	0.966754	0.207736	0.821235	0.948381	0.186721	0.816035	0.911633	0.200861	0.809734	0.789868	0.243908	0.777392	0.702745	0.270856	0.731667	0.628729	0.310955	0.815103	0.820458	0.14588	0.835983	0.864499	0.087411	0.856157	0.908405	0.029057	0.847176	0.953323	0.058521	0.8415	0.998707	0.08819	0.838632	1.044032	0.117622	0.872442	1.051432	0.105394	0.837035	0.888692	0.254352	0.839943
2.9	0.83341	1.031382	0.207989	0.83919	0.989919	0.190718	0.794463	0.963918	0.20948	0.821989	0.947516	0.187121	0.816879	0.910271	0.200342	0.810499	0.787084	0.24017	0.786422	0.696458	0.26729	0.737111	0.624723	0.311326	0.811696	0.820829	0.142521	0.834745	0.86217	0.082431	0.857394	0.903502	0.022236	0.851708	0.948777	0.052284	0.846212	0.994117	0.082262	0.841566	1.039364	0.112159	0.877064	1.045699	0.105426	0.836705	0.885978	0.252206	0.840561
2.932	0.826332	1.035562	0.197754	0.83455	0.992437	0.186628	0.790837	0.967277	0.2081	0.819668	0.949404	0.188741	0.814899	0.912408	0.202355	0.810646	0.790127	0.244479	0.780608	0.701664	0.270416	0.737293	0.626723	0.312699	0.823174	0.823207	0.148061	0.8414	0.864246	0.086628	0.858962	0.904987	0.025419	0.84965	0.949725	0.055411	0.840894	0.99532	0.084202	0.833107	1.041054	0.112502	0.868314	1.049303	0.106271	0.8379	0.888272	0.259637	0.842329
2.968	0.826137	1.036088	0.188552	0.832345	0.99143	0.183341	0.78876	0.971513	0.209201	0.816189	0.950146	0.191419	0.811899	0.913088	0.20439	0.809185	0.790479	0.244292	0.781619	0.700358	0.267303	0.737653	0.626401	0.310954	0.81921	0.825345	0.147703	0.839165	0.866381	0.086523	0.858309	0.90704	0.025253	0.848233	0.95225	0.054318	0.839218	0.998142	0.082657	0.831813	1.044271	0.110493	0.868075	1.049367	0.109068	0.835592	0.889001	0.259866	0.841552
3	0.821496	1.034356	0.19057	0.827458	0.990033	0.182981	0.787517	0.968518	0.21336	0.812731	0.948049	0.191614	0.809456	0.910777	0.204537	0.809957	0.787686	0.242918	0.777124	0.700746	0.270242	0.733586	0.626138	0.312535	0.814153	0.820858	0.145369	0.836011	0.863348	0.08605	0.85718	0.905889	0.026949	0.847719	0.951544	0.055539	0.838922	0.997716	0.083475	0.831445	1.044016	0.111124	0.867873	1.048337	0.110187	0.833204	0.887309	0.255469	0.844609
3.036	0.813875	1.036468	0.186984	0.82407	0.992727	0.180261	0.790589	0.968301	0.215576	0.81558	0.949812	0.191849	0.811287	0.91288	0.205228	0.808808	0.79052	0.244198	0.779942	0.700382	0.264648	0.737766	0.627815	0.31119	0.814252	0.820828	0.14555	0.836404	0.864755	0.087404	0.857686	0.908688	0.029338	0.848638	0.954902	0.056863	0.840727	1.001693	0.083803	0.835564	1.048548	0.110604	0.872247	1.049555	0.110359	0.834741	0.889902	0.253758	0.841298
3.068	0.81031	1.034815	0.187546	0.824202	0.992768	0.178124	0.793344	0.962635	0.21282	0.819465	0.947603	0.187932	0.814916	0.909763	0.200568	0.810213	0.785351	0.239318	0.788745	0.694493	0.269486	0.73766	0.623513	0.315069	0.813451	0.820624	0.142475	0.834988	0.865408	0.08435	0.85607	0.910022	0.025888	0.848404	0.955645	0.054676	0.84206	1.002498	0.08175	0.838405	1.048882	0.109211	0.875085	1.047966	0.109539	0.831513	0.884641	0.254171	0.837898
3.104	0.807838	1.032317	0.198645	0.821477	0.991898	0.183395	0.788156	0.957652	0.211127	0.815369	0.94607	0.185578	0.810332	0.90953	0.201301	0.805146	0.789132	0.251475	0.780947	0.696919	0.272459	0.732079	0.624442	0.315783	0.824846	0.816257	0.154412	0.837789	0.860623	0.093713	0.850382	0.904822	0.033087	0.845051	0.952501	0.059069	0.8397	1.000454	0.084688	0.835025	1.048324	0.110187	0.870955	1.052927	0.104508	0.828755	0.888378	0.262587	0.837663
3.136	0.810125	1.036882	0.199469	0.826429	0.99621	0.187945	0.790428	0.962597	0.212286	0.821036	0.950812	0.191043	0.815013	0.913433	0.203566	0.80589	0.789927	0.24333	0.782428	0.699205	0.269045	0.734089	0.62685	0.311122	0.819849	0.823541	0.147584	0.834876	0.867818	0.087502	0.849416	0.911595	0.02751	0.841917	0.956322	0.057481	0.835103	1.001998	0.086205	0.830753	1.047603	0.114187	0.866882	1.050614	0.108689	0.82933	0.888827	0.259646	0.838181
3.168	0.802647	1.035895	0.189527	0.821557	0.995374	0.182348	0.78892	0.962411	0.212268	0.819661	0.950154	0.19148	0.814978	0.91224	0.203364	0.809872	0.787464	0.239776	0.788831	0.69662	0.26848	0.738355	0.625498	0.311782	0.813335	0.82388	0.143603	0.836477	0.866587	0.08463	0.85929	0.90914	0.025698	0.849441	0.954623	0.054193	0.840657	1.00053	0.082333	0.834413	1.046383	0.110554	0.870576	1.051092	0.106279	0.830561	0.88685	0.256152	0.837397
3.2	0.800739	1.037037	0.188403	0.821114	0.997211	0.181331	0.792227	0.964116	0.214332	0.822073	0.95259	0.19187	0.816026	0.915563	0.205265	0.806917	0.79286	0.245695	0.783604	0.700978	0.268158	0.73491	0.627858	0.309518	0.81292	0.824095	0.147653	0.834625	0.864623	0.086837	0.855896	0.904995	0.026088	0.848118	0.951002	0.05442	0.841507	0.997616	0.082017	0.836876	1.04413	0.109371	0.87333	1.047194	0.106077	0.834555	0.891316	0.256808	0.840055
3.232	0.799245	1.037456	0.187935	0.819538	0.997455	0.181687	0.791226	0.965161	0.216009	0.820748	0.95299	0.193429	0.815635	0.9156	0.206367	0.809629	0.791822	0.243827	0.785858	0.699947	0.265917	0.736569	0.628015	0.308979	0.811218	0.823165	0.145764	0.833877	0.865444	0.086662	0.855934	0.907512	0.027624	0.847856	0.953469	0.055625	0.840795	1.00001	0.082939	0.836309	1.046222	0.110271	0.872991	1.046715	0.109707	0.836471	0.890612	0.254037	0.84191
3.264	0.794116	1.034297	0.197336	0.817083	0.996627	0.186842	0.791766	0.959325	0.217553	0.821714	0.951795	0.19352	0.815427	0.915036	0.206903	0.805927	0.79262	0.244968	0.78122	0.702958	0.272896	0.731606	0.629555	0.31115	0.808577	0.821743	0.145636	0.831762	0.864344	0.086782	0.854369	0.90698	0.027995	0.845691	0.95286	0.056428	0.837823	0.999068	0.084552	0.832149	1.045339	0.112679	0.8688	1.046963	0.112972	0.836637	0.890766	0.252208	0.842987
3.296	0.792951	1.034968	0.189706	0.816715	0.997303	0.181391	0.792317	0.961198	0.214616	0.822341	0.952905	0.190982	0.816789	0.915496	0.203422	0.809562	0.791608	0.24069	0.782655	0.701784	0.267202	0.73459	0.629441	0.31086	0.817091	0.825201	0.143538	0.835777	0.868821	0.083897	0.853975	0.91211	0.024117	0.846233	0.957433	0.053229	0.839144	1.003301	0.081647	0.834431	1.048902	0.10981	0.871003	1.047775	0.112279	0.837383	0.889717	0.254607	0.84046
3.332	0.788582	1.035888	0.191943	0.812663	0.998727	0.18241	0.787883	0.961004	0.214084	0.818251	0.953645	0.190596	0.813486	0.916299	0.204148	0.808794	0.792929	0.24504	0.779848	0.704198	0.272858	0.734782	0.628383	0.313467	0.814902	0.823816	0.147327	0.838408	0.865982	0.088356	0.861171	0.90806	0.029475	0.848128	0.954107	0.055605	0.836729	1.000581	0.081615	0.828924	1.046938	0.108323	0.865551	1.048846	0.109404	0.835275	0.891452	0.256477	0.83964
3.364	0.786302	1.038446	0.19269	0.81211	1.002105	0.184634	0.7882	0.964126	0.216048	0.819493	0.957737	0.193465	0.814451	0.92044	0.206523	0.808815	0.796808	0.244633	0.777671	0.708323	0.270928	0.734029	0.63198	0.311924	0.811197	0.82725	0.146371	0.83514	0.869413	0.087688	0.858388	0.911324	0.02902	0.846597	0.956721	0.056492	0.836407	1.002881	0.083283	0.830189	1.048802	0.110157	0.866869	1.049375	0.110204	0.835731	0.895559	0.254282	0.841663
3.396	0.774235	1.033023	0.189907	0.803776	0.998981	0.185512	0.781708	0.960796	0.21808	0.814708	0.956161	0.197613	0.811314	0.918129	0.208993	0.811204	0.792692	0.241658	0.773066	0.706715	0.266086	0.732381	0.630506	0.309685	0.811949	0.827769	0.145136	0.83746	0.867953	0.085867	0.862198	0.90806	0.026796	0.847192	0.952317	0.054886	0.834146	0.997498	0.082301	0.825124	1.042811	0.11001	0.861355	1.047961	0.107338	0.835707	0.891414	0.255976	0.840885
3.464	0.775278	1.030868	0.187489	0.80711	0.998664	0.185019	0.787252	0.960813	0.218794	0.820811	0.957545	0.198922	0.815829	0.919967	0.210595	0.810884	0.795295	0.242945	0.780831	0.707336	0.271669	0.735214	0.632017	0.312047	0.815059	0.827662	0.144833	0.841011	0.867245	0.085078	0.866212	0.906972	0.025432	0.850583	0.951313	0.053265	0.83765	0.996456	0.081057	0.828389	1.041899	0.109002	0.86492	1.045296	0.110973	0.837004	0.894065	0.254428	0.842247
3.532	0.771414	1.030023	0.192214	0.804131	0.998912	0.188156	0.782912	0.956708	0.215318	0.817844	0.956554	0.197682	0.812955	0.918893	0.209211	0.808099	0.794027	0.24233	0.780282	0.705718	0.271175	0.734105	0.631416	0.311937	0.813926	0.826366	0.145002	0.839969	0.865866	0.085539	0.864982	0.905379	0.026451	0.848764	0.948672	0.055617	0.83447	0.993493	0.083131	0.824182	1.03889	0.110112	0.860575	1.043141	0.110839	0.832846	0.892999	0.255034	0.838779
3.564	0.775071	1.031493	0.195194	0.80486	0.998218	0.187886	0.781565	0.956684	0.215208	0.815294	0.954436	0.195598	0.811513	0.916315	0.206363	0.809683	0.790676	0.238688	0.78785	0.70184	0.272323	0.739198	0.6281	0.313072	0.811705	0.82999	0.143314	0.836313	0.869948	0.083074	0.860663	0.909687	0.022744	0.846361	0.953829	0.051361	0.833314	0.998277	0.080013	0.823171	1.042693	0.10912	0.859348	1.048589	0.107793	0.830904	0.889653	0.257284	0.838073
3.6	0.770922	1.029259	0.19065	0.802417	0.996843	0.188077	0.777516	0.955261	0.213965	0.813369	0.953487	0.198462	0.809547	0.915529	0.209997	0.808575	0.79055	0.243637	0.779962	0.702232	0.27163	0.735264	0.627212	0.312056	0.820365	0.823837	0.146993	0.841519	0.864975	0.086583	0.862286	0.906033	0.026452	0.845363	0.950154	0.053681	0.829235	0.994769	0.080361	0.816328	1.039654	0.107405	0.851807	1.048026	0.103811	0.827811	0.890087	0.258721	0.834629
3.632	0.768802	1.029622	0.193134	0.80058	0.997554	0.190713	0.774514	0.955034	0.212962	0.811187	0.954386	0.199429	0.80797	0.916447	0.210149	0.809024	0.791388	0.241535	0.776119	0.704296	0.268026	0.732667	0.630099	0.310958	0.816855	0.829156	0.145721	0.842529	0.866472	0.084228	0.867621	0.903564	0.022753	0.848059	0.948592	0.046712	0.829766	0.994268	0.070269	0.814745	1.040559	0.094186	0.848833	1.052003	0.086911	0.828245	0.890948	0.259574	0.836237
3.668	0.774073	1.032951	0.191572	0.803611	0.999105	0.186106	0.77911	0.958724	0.214036	0.813315	0.955431	0.195392	0.809671	0.917598	0.207045	0.809021	0.793067	0.241781	0.785029	0.701252	0.263181	0.738071	0.629029	0.307724	0.81765	0.829066	0.145138	0.836712	0.865907	0.080947	0.8552	0.902643	0.016584	0.839784	0.946818	0.044682	0.825047	0.991404	0.072387	0.813001	1.036384	0.099971	0.846057	1.048426	0.089527	0.827804	0.892707	0.258177	0.834688
3.7	0.775595	1.032844	0.193342	0.803946	0.998296	0.185935	0.781053	0.958552	0.215871	0.813585	0.954445	0.194565	0.810324	0.916344	0.205585	0.810401	0.790914	0.23824	0.786136	0.699252	0.26184	0.73738	0.627428	0.307199	0.813705	0.828438	0.142006	0.837155	0.86524	0.079274	0.860245	0.901867	0.016411	0.843731	0.944546	0.046038	0.828176	0.987958	0.075035	0.815348	1.031942	0.103331	0.847297	1.045312	0.091426	0.829247	0.890648	0.255148	0.837448
3.736	0.772676	1.031339	0.186991	0.800378	0.995803	0.183149	0.775972	0.959372	0.215414	0.808922	0.953153	0.195323	0.806388	0.915438	0.206929	0.809164	0.791358	0.24261	0.782505	0.701439	0.26775	0.736656	0.628065	0.311193	0.816665	0.827869	0.146421	0.83945	0.866047	0.084574	0.861596	0.90384	0.022667	0.842868	0.946802	0.050415	0.825665	0.990869	0.077164	0.812146	1.035603	0.103329	0.844953	1.047819	0.092837	0.825532	0.891885	0.259338	0.836724
3.768	0.776309	1.035429	0.192653	0.802862	0.999171	0.186912	0.780366	0.963399	0.221527	0.81141	0.956068	0.198901	0.808268	0.917841	0.209201	0.808959	0.7922	0.240085	0.786938	0.70083	0.265977	0.736903	0.628692	0.308477	0.817561	0.830749	0.144485	0.838556	0.868331	0.081392	0.859114	0.905705	0.018155	0.843693	0.948331	0.048308	0.829168	0.991766	0.077627	0.817707	1.035721	0.10605	0.851205	1.046665	0.096126	0.8232	0.892248	0.259096	0.836316
3.804	0.77773	1.035203	0.191269	0.803049	0.998272	0.184477	0.781852	0.963579	0.221051	0.8113	0.955198	0.196733	0.808418	0.917161	0.207744	0.80987	0.792139	0.24049	0.788341	0.70074	0.267162	0.738391	0.628546	0.31003	0.815556	0.830191	0.14404	0.836898	0.866683	0.080272	0.857805	0.903089	0.016133	0.84353	0.946749	0.045524	0.829517	0.990612	0.074722	0.817869	1.03483	0.103589	0.851193	1.046681	0.094131	0.825553	0.892239	0.257836	0.839124
3.836	0.776994	1.030845	0.193925	0.801802	0.994214	0.184717	0.779521	0.95739	0.217835	0.809292	0.950745	0.193392	0.806165	0.913432	0.205721	0.807309	0.790596	0.244556	0.784071	0.700053	0.269287	0.735944	0.628497	0.310966	0.821928	0.825406	0.148629	0.840522	0.86605	0.087021	0.858764	0.906249	0.025458	0.842369	0.949343	0.053983	0.828049	0.993683	0.081611	0.818418	1.038648	0.108228	0.850455	1.048792	0.093906	0.821938	0.891577	0.26064	0.839427
3.872	0.774402	1.032999	0.197106	0.801524	0.997699	0.188825	0.77955	0.959157	0.221281	0.810653	0.953744	0.19823	0.807762	0.915602	0.209464	0.809102	0.790492	0.24354	0.786221	0.69883	0.266253	0.737342	0.627426	0.309065	0.816213	0.826519	0.147148	0.836183	0.86573	0.084712	0.854994	0.904984	0.022155	0.840897	0.948774	0.051646	0.827653	0.992961	0.080876	0.816749	1.037493	0.109994	0.849173	1.049789	0.098091	0.82195	0.890921	0.261147	0.838257
3.904	0.77711	1.034814	0.192586	0.80377	0.999114	0.184653	0.78236	0.961849	0.218754	0.81284	0.955638	0.1951	0.809281	0.917641	0.206228	0.808536	0.792733	0.240681	0.786362	0.70121	0.26451	0.739323	0.629832	0.309236	0.81801	0.831407	0.14553	0.836839	0.868254	0.08132	0.855294	0.905014	0.01714	0.840647	0.948311	0.046962	0.825942	0.992053	0.075971	0.813492	1.036113	0.104666	0.846803	1.048263	0.095343	0.827223	0.892028	0.260486	0.840889
3.936	0.766546	1.035541	0.194609	0.795766	1.001484	0.188546	0.775289	0.963166	0.222419	0.80716	0.958401	0.2003	0.804183	0.920126	0.211486	0.805937	0.7947	0.245667	0.783906	0.702433	0.267814	0.737753	0.628606	0.31153	0.818873	0.831917	0.150632	0.838311	0.86782	0.086164	0.857356	0.903737	0.021858	0.842185	0.947676	0.050585	0.82762	0.991963	0.078981	0.815022	1.036508	0.107338	0.847923	1.049188	0.09731	0.822457	0.893795	0.264911	0.83953
3.968	0.78094	1.03882	0.191875	0.807402	1.00266	0.185736	0.783539	0.965237	0.218725	0.815239	0.958226	0.196945	0.810582	0.920162	0.208957	0.806017	0.795155	0.245581	0.783997	0.702309	0.265941	0.737538	0.628063	0.308962	0.818524	0.828105	0.149161	0.840909	0.866609	0.087378	0.862641	0.904903	0.025528	0.845688	0.949307	0.052085	0.830015	0.994331	0.078181	0.817628	1.039526	0.104294	0.85232	1.049323	0.097943	0.822927	0.894752	0.260722	0.837658
4.036	0.79132	1.035542	0.18648	0.81504	0.997178	0.182523	0.789177	0.964353	0.218049	0.819965	0.953887	0.196392	0.814402	0.915916	0.207095	0.80632	0.790583	0.240879	0.786158	0.698942	0.267542	0.737712	0.627173	0.312392	0.812957	0.83049	0.146088	0.838824	0.867818	0.084624	0.861256	0.90486	0.021793	0.847788	0.94965	0.049943	0.834912	0.994975	0.077481	0.824308	1.040516	0.104614	0.858868	1.050129	0.097369	0.82848	0.889005	0.261447	0.838395
4.068	0.791475	1.036609	0.184441	0.816669	0.998906	0.183212	0.788039	0.965393	0.216031	0.821233	0.955656	0.197854	0.814724	0.917693	0.208406	0.80374	0.792266	0.24241	0.7826	0.701208	0.268403	0.735485	0.628719	0.311115	0.819961	0.831632	0.149909	0.840951	0.867056	0.085983	0.861474	0.902365	0.022676	0.848781	0.947266	0.051177	0.837713	0.993488	0.078088	0.82908	1.040131	0.104187	0.864874	1.046656	0.099301	0.829266	0.88877	0.266329	0.840908
4.132	0.796902	1.028004	0.172534	0.823266	0.992054	0.180634	0.794048	0.965208	0.218294	0.828516	0.953401	0.204106	0.820632	0.915685	0.213981	0.805193	0.790656	0.244817	0.781865	0.698716	0.265684	0.734485	0.62638	0.308814	0.818211	0.829346	0.150329	0.839411	0.86887	0.088576	0.860246	0.908251	0.026888	0.850398	0.954299	0.054609	0.841474	1.000601	0.082248	0.834015	1.046919	0.110119	0.870554	1.049453	0.113714	0.827859	0.888572	0.26565	0.839001
4.164	0.805662	1.030943	0.177848	0.830064	0.993264	0.183974	0.798742	0.965703	0.219676	0.832769	0.952988	0.205329	0.824528	0.915055	0.214185	0.807584	0.789373	0.242764	0.785651	0.698732	0.270293	0.737472	0.626635	0.313059	0.817919	0.833031	0.150188	0.838271	0.871744	0.08752	0.858786	0.910396	0.025104	0.852089	0.956275	0.054218	0.84509	1.002266	0.083088	0.837979	1.048266	0.111929	0.874413	1.051089	0.1155	0.826165	0.887331	0.268064	0.840484
4.2	0.7925	1.027485	0.171841	0.819254	0.992334	0.182118	0.786345	0.962456	0.213955	0.823029	0.952961	0.204505	0.815628	0.915014	0.213642	0.80189	0.789293	0.242884	0.780268	0.700156	0.273186	0.733199	0.626897	0.312529	0.818664	0.829183	0.15031	0.838645	0.870393	0.089597	0.857609	0.911494	0.029182	0.850637	0.957186	0.058516	0.843535	1.003441	0.086893	0.837415	1.049767	0.115246	0.873723	1.049651	0.120771	0.822731	0.886974	0.266692	0.838128
4.232	0.797749	1.027278	0.172174	0.823086	0.990704	0.181205	0.789246	0.961692	0.212635	0.825333	0.950803	0.202452	0.818881	0.91286	0.211972	0.808154	0.787337	0.242436	0.780549	0.696737	0.264033	0.734384	0.625109	0.309662	0.823208	0.827541	0.148857	0.840155	0.868125	0.086434	0.856826	0.908578	0.02422	0.850256	0.953918	0.054237	0.844006	0.999845	0.083402	0.838303	1.046025	0.112068	0.874775	1.047038	0.116624	0.824845	0.886441	0.26474	0.83703
4.268	0.808551	1.030091	0.17623	0.831438	0.99149	0.182833	0.797429	0.96419	0.215798	0.83186	0.95087	0.203093	0.824139	0.913032	0.212229	0.809048	0.787523	0.241302	0.785924	0.69679	0.266889	0.735376	0.627077	0.310106	0.818837	0.830137	0.148088	0.838813	0.868853	0.085326	0.858359	0.907571	0.022687	0.853112	0.95311	0.052562	0.848489	0.998931	0.082085	0.844866	1.044725	0.111506	0.881504	1.044849	0.114634	0.829877	0.885555	0.26524	0.840885
4.3	0.799649	1.028862	0.17162	0.824341	0.991662	0.179999	0.791251	0.963914	0.213022	0.826582	0.952064	0.201384	0.819632	0.914245	0.210642	0.807448	0.788707	0.239964	0.787728	0.698012	0.268378	0.738333	0.627103	0.31132	0.821142	0.830244	0.146635	0.837339	0.870625	0.083939	0.853683	0.910708	0.021367	0.848184	0.955649	0.051828	0.842899	1.001212	0.081366	0.839247	1.046721	0.110382	0.875889	1.045285	0.11304	0.829901	0.886449	0.263562	0.841389
4.332	0.797996	1.032645	0.17498	0.82247	0.99547	0.183125	0.790427	0.968841	0.218819	0.824977	0.955991	0.205921	0.818523	0.917569	0.214152	0.807522	0.790658	0.240121	0.786452	0.698904	0.264206	0.738948	0.627588	0.308786	0.81635	0.835265	0.14794	0.835272	0.875364	0.085871	0.85399	0.915309	0.023902	0.847122	0.960389	0.053966	0.84171	1.005715	0.083963	0.837584	1.050938	0.113971	0.874166	1.050545	0.117601	0.825728	0.888391	0.26681	0.839896
4.368	0.790682	1.025292	0.166824	0.819323	0.991978	0.177791	0.788115	0.960587	0.209694	0.825345	0.953178	0.200496	0.818212	0.915624	0.21113	0.805279	0.791197	0.245236	0.784506	0.698831	0.266061	0.739039	0.626446	0.309876	0.819771	0.828394	0.150702	0.834661	0.871359	0.089501	0.849116	0.914279	0.028594	0.844318	0.960837	0.056721	0.84007	1.007359	0.084642	0.836394	1.053575	0.11398	0.87281	1.051937	0.118048	0.825533	0.890213	0.26492	0.841484
4.4	0.795382	1.022799	0.167031	0.824248	0.990263	0.179638	0.792838	0.959866	0.212477	0.830269	0.952424	0.204128	0.822207	0.914832	0.214243	0.806253	0.790159	0.24608	0.782744	0.698271	0.265976	0.735559	0.626793	0.309628	0.824545	0.825366	0.151665	0.839764	0.868711	0.091028	0.854509	0.911913	0.030844	0.848474	0.958451	0.05895	0.842956	1.005556	0.086044	0.838284	1.052729	0.113285	0.874533	1.0522	0.119296	0.82389	0.889538	0.264753	0.839957
4.436	0.792003	1.02669	0.168986	0.818014	0.99164	0.181028	0.782824	0.961132	0.209941	0.820181	0.951825	0.203362	0.813789	0.914028	0.214188	0.803348	0.789318	0.249282	0.779458	0.697746	0.269134	0.733107	0.624699	0.30982	0.823765	0.82412	0.155745	0.840553	0.86781	0.095845	0.857115	0.911223	0.036671	0.847973	0.958267	0.062909	0.839798	1.006227	0.087848	0.832995	1.05435	0.1126	0.868621	1.054372	0.121859	0.820005	0.888812	0.268446	0.837764
4.468	0.796734	1.025957	0.170539	0.822168	0.989948	0.180838	0.786432	0.959109	0.209593	0.823415	0.948994	0.202117	0.816575	0.911097	0.213308	0.804016	0.7864	0.250686	0.778236	0.694517	0.270198	0.729049	0.622797	0.313438	0.823216	0.823469	0.157305	0.83895	0.867842	0.097458	0.854628	0.911945	0.0378	0.845726	0.959845	0.062274	0.836606	1.008112	0.086009	0.82867	1.056179	0.109806	0.86415	1.055442	0.118906	0.820879	0.885344	0.272779	0.839424
4.504	0.799759	1.024745	0.169564	0.823603	0.987879	0.180667	0.785625	0.957774	0.206047	0.822787	0.94712	0.200663	0.815327	0.9101	0.212912	0.801604	0.787671	0.253311	0.778396	0.695332	0.269227	0.730775	0.62371	0.309839	0.82602	0.819304	0.159291	0.839242	0.86516	0.100042	0.852442	0.910803	0.041414	0.842893	0.959491	0.064052	0.832843	1.008729	0.085462	0.823628	1.057912	0.106712	0.858374	1.058043	0.118471	0.818987	0.88776	0.269603	0.840164
4.536	0.800747	1.02909	0.172949	0.823913	0.991314	0.18168	0.785537	0.960664	0.206325	0.822335	0.949348	0.199806	0.81492	0.912519	0.213087	0.801286	0.790852	0.256555	0.775387	0.698324	0.268693	0.730788	0.624512	0.310108	0.823874	0.821227	0.161079	0.838946	0.866256	0.101523	0.854112	0.911123	0.042351	0.842483	0.959728	0.064298	0.830955	1.008771	0.08541	0.820384	1.057759	0.106448	0.855735	1.059604	0.115906	0.823434	0.890108	0.273563	0.840174
4.568	0.809128	1.030638	0.172557	0.82844	0.991139	0.183214	0.787018	0.965233	0.2086	0.82261	0.950159	0.203028	0.816119	0.912082	0.213059	0.805163	0.786562	0.244998	0.783333	0.696769	0.274345	0.734337	0.62483	0.314172	0.818674	0.824997	0.151081	0.838168	0.870276	0.093179	0.857705	0.915249	0.035569	0.84609	0.963124	0.058725	0.835276	1.011471	0.081508	0.826425	1.059668	0.104809	0.862181	1.060069	0.113023	0.820006	0.885873	0.265936	0.839804
4.604	0.803412	1.029907	0.173374	0.824535	0.991177	0.183222	0.784056	0.962707	0.206489	0.820531	0.949896	0.201321	0.814355	0.912327	0.212075	0.805056	0.788137	0.246848	0.783487	0.696796	0.269293	0.735297	0.625802	0.310626	0.824432	0.825253	0.153259	0.841787	0.869025	0.09343	0.858535	0.912533	0.033936	0.845738	0.959618	0.058342	0.833551	1.007319	0.081861	0.82344	1.055066	0.105615	0.859469	1.057046	0.112192	0.823575	0.887466	0.26741	0.838863
4.668	0.795221	1.028799	0.1659	0.819876	0.993374	0.179276	0.78114	0.960881	0.200247	0.819222	0.952425	0.198896	0.812835	0.915322	0.21142	0.803071	0.792591	0.251353	0.781925	0.700081	0.270511	0.734485	0.627048	0.310881	0.820989	0.825255	0.155804	0.839876	0.867965	0.095706	0.857608	0.91039	0.035689	0.845119	0.958557	0.058162	0.832494	1.007213	0.079541	0.82093	1.055867	0.100852	0.856339	1.05877	0.109942	0.824962	0.891941	0.267326	0.841716
4.7	0.794717	1.028724	0.166154	0.820374	0.994608	0.180608	0.782443	0.959959	0.198637	0.820943	0.953674	0.199402	0.814328	0.916649	0.211689	0.803474	0.793872	0.25146	0.7806	0.701553	0.269512	0.733942	0.628418	0.310557	0.821331	0.827	0.15628	0.838232	0.869074	0.095177	0.854592	0.910774	0.034493	0.842809	0.958541	0.058003	0.831578	1.007188	0.080109	0.821735	1.056123	0.101775	0.857121	1.0567	0.111368	0.826112	0.893043	0.268152	0.841577
4.732	0.795735	1.026915	0.167597	0.821173	0.993094	0.183674	0.782841	0.95549	0.196231	0.821257	0.950528	0.2012	0.813986	0.913298	0.21371	0.801502	0.790293	0.253369	0.775877	0.697803	0.26724	0.732612	0.62421	0.311236	0.825384	0.821172	0.158574	0.840361	0.863386	0.09709	0.854784	0.905594	0.036011	0.845051	0.954843	0.057747	0.835388	1.004419	0.078814	0.826162	1.054039	0.099957	0.861709	1.055831	0.108953	0.824243	0.88905	0.270356	0.84153
4.768	0.807169	1.028033	0.165625	0.829967	0.993487	0.183597	0.78931	0.958111	0.193915	0.827053	0.951707	0.201462	0.819491	0.914336	0.212682	0.805083	0.790849	0.250138	0.7787	0.699974	0.2712	0.734863	0.625482	0.312945	0.82488	0.826711	0.155505	0.838512	0.866692	0.091827	0.851932	0.906723	0.028411	0.845709	0.95526	0.052841	0.839399	1.004112	0.076613	0.833642	1.053018	0.100051	0.86912	1.051219	0.109274	0.824877	0.890185	0.272727	0.839787
4.832	0.808406	1.023291	0.161639	0.829682	0.989853	0.183397	0.788695	0.953871	0.190495	0.82545	0.948522	0.202494	0.81846	0.910596	0.212518	0.80572	0.785541	0.246051	0.78312	0.69334	0.267583	0.735617	0.620579	0.310769	0.822839	0.826092	0.153018	0.83792	0.865222	0.089103	0.852555	0.904224	0.025178	0.847793	0.952689	0.049966	0.842827	1.001419	0.074183	0.838015	1.049985	0.098099	0.872693	1.046767	0.109578	0.819619	0.884926	0.268894	0.838893
4.864	0.801525	1.025153	0.159141	0.823961	0.99353	0.182557	0.78446	0.955723	0.190788	0.821265	0.952408	0.203409	0.815327	0.914055	0.213329	0.806034	0.788015	0.245053	0.77313	0.69877	0.267506	0.729367	0.622924	0.310233	0.820153	0.828586	0.151462	0.83601	0.866574	0.08702	0.851515	0.904531	0.022534	0.84701	0.952863	0.047662	0.842129	1.001175	0.072757	0.83779	1.049291	0.098091	0.872607	1.04513	0.108833	0.819366	0.887138	0.267532	0.838394
4.932	0.804124	1.020005	0.158529	0.825738	0.990634	0.185146	0.786495	0.953368	0.193465	0.822552	0.951788	0.20828	0.816716	0.913288	0.216004	0.80806	0.78625	0.240982	0.775416	0.699712	0.270277	0.731068	0.624964	0.312161	0.822246	0.8317	0.149862	0.837363	0.868676	0.084856	0.852177	0.905379	0.019988	0.846957	0.95239	0.047133	0.843306	0.999965	0.073433	0.841448	1.047074	0.099371	0.87541	1.039971	0.111214	0.82249	0.884322	0.268741	0.839376
4.964	0.803463	1.029582	0.165642	0.823215	0.996092	0.188938	0.779808	0.964829	0.202602	0.816785	0.956755	0.212235	0.811396	0.917916	0.22046	0.80426	0.790436	0.246791	0.779255	0.699314	0.268734	0.730603	0.626897	0.309619	0.824013	0.832932	0.156288	0.841565	0.867725	0.090954	0.856517	0.902568	0.025597	0.849864	0.950135	0.051759	0.843842	0.998294	0.076812	0.839228	1.046302	0.101873	0.87313	1.041204	0.114956	0.819672	0.88793	0.274248	0.841991
5.032	0.800568	1.022585	0.16202	0.821094	0.991657	0.187808	0.779023	0.958673	0.200352	0.815791	0.953617	0.212424	0.810981	0.914628	0.219164	0.805529	0.786483	0.241634	0.774155	0.699139	0.269561	0.728101	0.625366	0.31113	0.82275	0.834608	0.153365	0.843588	0.87025	0.089457	0.864282	0.905707	0.026022	0.853622	0.952651	0.05176	0.844383	1.000234	0.076732	0.837596	1.04755	0.10201	0.870584	1.042588	0.117424	0.820561	0.8828	0.274124	0.844651
5.064	0.799361	1.024537	0.164383	0.82096	0.993727	0.189584	0.779922	0.958915	0.201944	0.816913	0.954688	0.213705	0.811982	0.915454	0.21987	0.806079	0.786807	0.239624	0.772708	0.70029	0.266882	0.729108	0.625897	0.308533	0.820039	0.833963	0.150679	0.841499	0.871907	0.088361	0.862777	0.909701	0.026761	0.853011	0.955661	0.054694	0.844739	1.002296	0.08183	0.838816	1.048695	0.109391	0.872451	1.043353	0.123173	0.814785	0.884083	0.270509	0.838388
5.1	0.800876	1.023639	0.160674	0.821888	0.993416	0.187085	0.780257	0.960068	0.200968	0.817208	0.955537	0.212709	0.812313	0.916517	0.21995	0.806787	0.788444	0.242294	0.774197	0.70103	0.268937	0.731337	0.62568	0.311091	0.822496	0.833461	0.151659	0.839218	0.869197	0.086454	0.856164	0.904826	0.021766	0.852046	0.951707	0.04952	0.846576	0.999205	0.075834	0.841298	1.046459	0.101769	0.874399	1.04087	0.116443	0.820809	0.885735	0.270966	0.839927
5.132	0.801971	1.020241	0.159021	0.821899	0.99015	0.186232	0.779088	0.958842	0.200727	0.81581	0.953449	0.212782	0.811017	0.914547	0.220162	0.806014	0.786747	0.243911	0.778674	0.698167	0.271256	0.733421	0.624879	0.31212	0.823976	0.831732	0.154326	0.840117	0.868883	0.089936	0.854832	0.906003	0.025891	0.848484	0.953915	0.051437	0.842876	1.002281	0.076193	0.838867	1.05045	0.101149	0.871608	1.04403	0.116477	0.820103	0.883722	0.273417	0.838457
5.168	0.805576	1.021677	0.157479	0.82545	0.99108	0.184376	0.781972	0.961515	0.201522	0.818958	0.954705	0.212084	0.813806	0.915624	0.21938	0.807101	0.787494	0.243422	0.779778	0.697658	0.267064	0.735352	0.625059	0.311296	0.822928	0.833558	0.15405	0.840733	0.871363	0.090579	0.858229	0.909009	0.027519	0.85077	0.957152	0.051957	0.844908	1.00577	0.075875	0.841667	1.053938	0.100294	0.874659	1.046682	0.114731	0.820309	0.884296	0.27459	0.838057
5.2	0.800602	1.020217	0.15643	0.820478	0.990702	0.184226	0.778086	0.958312	0.197443	0.814564	0.953837	0.210567	0.81016	0.915241	0.219594	0.806403	0.788484	0.248511	0.783951	0.696572	0.26958	0.735473	0.625041	0.311434	0.823508	0.830534	0.156748	0.842399	0.86873	0.09367	0.860617	0.907017	0.030923	0.851696	0.955607	0.054477	0.843776	1.004636	0.077367	0.837732	1.053715	0.10051	0.870196	1.04902	0.117143	0.820921	0.886674	0.274797	0.841503
5.236	0.799888	1.017328	0.154808	0.822226	0.988891	0.182005	0.780934	0.958905	0.202608	0.818633	0.953986	0.211475	0.812836	0.915208	0.21911	0.80435	0.787583	0.243687	0.786373	0.696635	0.272149	0.737484	0.624109	0.312536	0.821246	0.831493	0.153013	0.841007	0.868813	0.089764	0.860258	0.906192	0.027041	0.852546	0.954225	0.052167	0.84498	1.002795	0.076115	0.838161	1.051277	0.099963	0.870699	1.046468	0.116163	0.821223	0.884675	0.273062	0.841288
5.268	0.804653	1.017577	0.159196	0.826074	0.987564	0.185209	0.783784	0.959104	0.205591	0.821343	0.952319	0.213708	0.816261	0.913407	0.220566	0.809903	0.785405	0.242931	0.786565	0.69575	0.271708	0.738142	0.623343	0.312762	0.823523	0.831867	0.152525	0.840962	0.871135	0.089622	0.85579	0.910421	0.026502	0.84967	0.957928	0.052776	0.844204	1.005885	0.078314	0.839994	1.053682	0.103771	0.873061	1.047223	0.118381	0.81995	0.883344	0.273751	0.839369
5.3	0.801265	1.020784	0.160184	0.824573	0.990785	0.184734	0.784002	0.959266	0.204798	0.82199	0.953897	0.212077	0.815821	0.914987	0.219115	0.80599	0.787008	0.241624	0.780986	0.697423	0.269298	0.73632	0.623444	0.311663	0.822647	0.833246	0.151537	0.838673	0.873261	0.088573	0.854319	0.913392	0.025907	0.847266	0.961087	0.052045	0.839957	1.00909	0.07748	0.83281	1.05733	0.102756	0.866481	1.054262	0.117173	0.822572	0.883187	0.272952	0.840348
5.336	0.805741	1.022127	0.161925	0.82591	0.990183	0.186895	0.782564	0.96054	0.204019	0.819731	0.952786	0.213158	0.814489	0.913517	0.218908	0.807682	0.784617	0.236439	0.782673	0.696464	0.269338	0.734838	0.623699	0.31181	0.819594	0.835102	0.147444	0.837167	0.874077	0.084058	0.854109	0.913203	0.020742	0.847949	0.960999	0.046851	0.840982	1.008868	0.07254	0.833591	1.056743	0.098111	0.867745	1.054519	0.111366	0.823463	0.880165	0.270429	0.842192
5.368	0.808326	1.018788	0.158745	0.827632	0.986875	0.184343	0.783502	0.959022	0.202301	0.82046	0.950356	0.211471	0.815472	0.911103	0.21747	0.809196	0.782294	0.236958	0.790078	0.692084	0.268465	0.739617	0.621357	0.311872	0.820446	0.833235	0.148186	0.840012	0.871112	0.084673	0.856589	0.909138	0.020581	0.849978	0.956851	0.046722	0.843195	1.004732	0.072452	0.836239	1.052745	0.097965	0.870689	1.050618	0.110569	0.825354	0.877805	0.272365	0.84282
5.404	0.807493	1.023651	0.163535	0.824913	0.990267	0.188606	0.780175	0.959603	0.198454	0.816087	0.951398	0.211392	0.810889	0.91262	0.219425	0.80397	0.785281	0.246375	0.768728	0.696952	0.265052	0.730773	0.621688	0.311492	0.823176	0.830577	0.156811	0.841319	0.869091	0.093606	0.859226	0.907454	0.030699	0.850612	0.956039	0.054243	0.841775	1.004937	0.077094	0.833392	1.053831	0.099941	0.86807	1.053733	0.112052	0.818023	0.882517	0.27587	0.840882
5.436	0.805194	1.023532	0.162633	0.82269	0.990483	0.187889	0.777903	0.960549	0.198894	0.813935	0.952232	0.211349	0.809736	0.913388	0.219322	0.806676	0.786008	0.245516	0.770314	0.699334	0.268465	0.729243	0.623252	0.309995	0.827721	0.83009	0.155765	0.842724	0.868949	0.092088	0.857181	0.907767	0.028817	0.847408	0.955948	0.052791	0.838336	1.0047	0.075816	0.830418	1.05355	0.098676	0.865302	1.052763	0.110141	0.817268	0.884104	0.273912	0.841315
5.468	0.806776	1.019706	0.159515	0.82623	0.988261	0.185362	0.782845	0.957715	0.199084	0.819539	0.951086	0.210521	0.814132	0.912471	0.218182	0.806803	0.785251	0.24299	0.7842	0.695533	0.272275	0.737883	0.622939	0.314913	0.821055	0.830314	0.151777	0.840258	0.867421	0.087919	0.857731	0.904356	0.023853	0.850196	0.952361	0.048973	0.842239	1.00085	0.07299	0.834267	1.049341	0.096434	0.86908	1.048853	0.108035	0.817265	0.88384	0.270199	0.839383
5.532	0.8119	1.022904	0.159514	0.829865	0.989752	0.18446	0.784951	0.96091	0.198237	0.821353	0.951885	0.209091	0.81569	0.912938	0.21617	0.807303	0.784922	0.238939	0.788037	0.694114	0.268899	0.737621	0.622307	0.31133	0.822145	0.831959	0.148397	0.839997	0.867658	0.083127	0.857726	0.903477	0.017997	0.851166	0.951483	0.043483	0.844571	0.99957	0.068728	0.838125	1.047564	0.093924	0.87304	1.045604	0.10503	0.821226	0.882068	0.269993	0.8379
5.564	0.806382	1.023032	0.15831	0.826166	0.990884	0.182688	0.7829	0.960797	0.196955	0.819822	0.953379	0.207052	0.814614	0.914841	0.214872	0.807807	0.787727	0.240767	0.786974	0.696189	0.265697	0.739068	0.625121	0.310284	0.822308	0.833695	0.149787	0.837834	0.86894	0.083817	0.853725	0.904101	0.018179	0.847	0.951805	0.044305	0.839857	1.000057	0.06924	0.832045	1.048383	0.093478	0.866991	1.048915	0.10464	0.823598	0.885384	0.27	0.840461
5.632	0.80136	1.022064	0.158338	0.823494	0.991378	0.182815	0.7825	0.957738	0.197213	0.819898	0.95297	0.207327	0.814007	0.914586	0.216606	0.804947	0.78814	0.247142	0.786263	0.696449	0.272196	0.736534	0.624442	0.311978	0.821912	0.829227	0.155843	0.840371	0.862802	0.090041	0.856082	0.896463	0.024479	0.848006	0.945043	0.048942	0.839088	0.994431	0.071196	0.829668	1.044316	0.092522	0.863883	1.045639	0.10583	0.824516	0.885514	0.273001	0.839054
5.664	0.799231	1.021099	0.157198	0.820467	0.989151	0.181171	0.778437	0.956252	0.195257	0.815688	0.950191	0.205282	0.811203	0.911673	0.215159	0.806865	0.785345	0.247332	0.788617	0.694292	0.273859	0.738312	0.623695	0.313169	0.822328	0.825919	0.155386	0.838653	0.861316	0.090233	0.854518	0.896726	0.025799	0.845397	0.945497	0.049036	0.836476	0.994978	0.070676	0.827512	1.044557	0.091814	0.861965	1.046571	0.104388	0.823535	0.883432	0.273633	0.838744
5.732	0.79678	1.027112	0.166517	0.819181	0.993184	0.186242	0.777897	0.959194	0.199434	0.815617	0.952334	0.206818	0.809719	0.913728	0.215253	0.800513	0.786695	0.243436	0.781976	0.696159	0.272565	0.731524	0.624146	0.311611	0.82205	0.831593	0.154558	0.841694	0.870388	0.092242	0.860066	0.909028	0.030126	0.84904	0.956314	0.05534	0.838021	1.004223	0.079245	0.827128	1.052142	0.102744	0.861232	1.051897	0.116201	0.820455	0.882359	0.275561	0.836971
5.764	0.802704	1.022909	0.158887	0.825128	0.990933	0.181884	0.784733	0.955872	0.194011	0.822144	0.951264	0.204111	0.815805	0.913313	0.214259	0.805308	0.787979	0.246943	0.784235	0.695861	0.270481	0.735487	0.623268	0.312844	0.818466	0.827999	0.152733	0.83501	0.865498	0.088158	0.851321	0.90305	0.023734	0.845898	0.951503	0.048503	0.840111	1.000233	0.072534	0.834554	1.048778	0.096192	0.86842	1.044655	0.109491	0.824822	0.886599	0.270729	0.83829
5.8	0.790396	1.028102	0.163357	0.813666	0.99558	0.184529	0.775277	0.956533	0.189968	0.812164	0.953424	0.202331	0.807184	0.91543	0.213227	0.801947	0.790331	0.247887	0.777896	0.699881	0.272759	0.730574	0.626215	0.312045	0.818794	0.829733	0.154861	0.8398	0.864615	0.090589	0.859122	0.899565	0.026442	0.850935	0.947172	0.052341	0.841697	0.995429	0.076406	0.832837	1.043747	0.100111	0.868658	1.045299	0.107859	0.825195	0.887731	0.272766	0.837945
5.832	0.794038	1.028679	0.160381	0.817863	0.996501	0.181383	0.778186	0.960694	0.194824	0.816076	0.956033	0.203039	0.810746	0.917867	0.213655	0.803805	0.79234	0.247932	0.776601	0.702272	0.270791	0.731249	0.628405	0.311832	0.820718	0.830788	0.155091	0.839662	0.866304	0.090463	0.858043	0.901715	0.026387	0.846868	0.949242	0.050737	0.836848	0.997622	0.073733	0.829251	1.045875	0.096602	0.864926	1.045389	0.105176	0.822172	0.890652	0.270495	0.836978
5.864	0.798296	1.026849	0.160777	0.821855	0.994288	0.18147	0.782409	0.957469	0.191722	0.820002	0.953273	0.201338	0.81319	0.915759	0.212746	0.801088	0.792053	0.250846	0.778554	0.699639	0.270288	0.731991	0.627159	0.313373	0.821321	0.830375	0.157702	0.837874	0.866159	0.092319	0.854284	0.901729	0.027076	0.845419	0.950112	0.050621	0.836507	0.998929	0.073203	0.829062	1.047476	0.095565	0.864425	1.046276	0.104982	0.821214	0.890601	0.272927	0.836638
5.9	0.795495	1.02455	0.157058	0.81818	0.990626	0.176707	0.7781	0.953187	0.184154	0.815401	0.947937	0.194506	0.808442	0.911494	0.209757	0.796628	0.791393	0.259319	0.767854	0.699374	0.271786	0.726133	0.624761	0.316681	0.822	0.816284	0.16307	0.837479	0.8551	0.099332	0.853462	0.894195	0.036393	0.843733	0.944598	0.054992	0.833775	0.995151	0.073084	0.825646	1.045594	0.09183	0.860202	1.043988	0.103955	0.819917	0.891065	0.274431	0.834247
5.936	0.794727	1.022283	0.158861	0.819432	0.990077	0.178723	0.781062	0.952341	0.189403	0.81894	0.948923	0.198156	0.812287	0.911933	0.211109	0.800739	0.789992	0.254506	0.770176	0.699681	0.270636	0.727985	0.625531	0.313584	0.820916	0.824305	0.160215	0.835167	0.862724	0.096135	0.849441	0.90084	0.032481	0.838501	0.949809	0.053783	0.828764	0.999559	0.07396	0.821347	1.049248	0.094154	0.856081	1.048088	0.105996	0.819206	0.88971	0.273581	0.837383
5.968	0.794522	1.022325	0.16033	0.818293	0.989731	0.180659	0.779189	0.952325	0.190192	0.81679	0.948347	0.199863	0.81026	0.911289	0.212833	0.799411	0.789153	0.255843	0.773789	0.696879	0.270348	0.729147	0.624004	0.313601	0.823227	0.821876	0.161777	0.838289	0.860901	0.098196	0.852168	0.899727	0.034743	0.841774	0.949206	0.055602	0.830437	0.998962	0.075293	0.820155	1.048817	0.095018	0.854785	1.049938	0.107129	0.818279	0.888784	0.273532	0.838662
6	0.796269	1.022706	0.156141	0.819689	0.991947	0.179491	0.780657	0.954822	0.190419	0.817954	0.952008	0.201586	0.811893	0.914112	0.212249	0.802198	0.789442	0.248093	0.773502	0.699412	0.26993	0.728779	0.626413	0.313511	0.820824	0.829081	0.15507	0.83764	0.86469	0.089663	0.854104	0.90031	0.024498	0.843815	0.949076	0.04731	0.833179	0.998184	0.069074	0.822276	1.047395	0.090264	0.856821	1.04883	0.102517	0.817244	0.888715	0.272186	0.835334
6.036	0.804401	1.019981	0.151819	0.825619	0.99072	0.178921	0.785567	0.954497	0.188928	0.821811	0.952319	0.203244	0.814922	0.914643	0.214053	0.802537	0.790394	0.2502	0.777979	0.698225	0.269378	0.733441	0.62533	0.314959	0.818584	0.831496	0.156862	0.836286	0.862183	0.089018	0.854157	0.893038	0.021353	0.847033	0.942984	0.042971	0.839291	0.992873	0.064346	0.830921	1.042843	0.08562	0.865076	1.046649	0.098598	0.818554	0.889447	0.27482	0.837848
6.068	0.791383	1.018341	0.157522	0.815326	0.988899	0.182035	0.776166	0.953773	0.197586	0.813898	0.950927	0.207121	0.807263	0.913225	0.217918	0.796483	0.788728	0.252648	0.774542	0.696252	0.270695	0.731582	0.623083	0.314922	0.817891	0.824379	0.159116	0.837427	0.857927	0.093532	0.855802	0.8916	0.028281	0.845975	0.940338	0.051223	0.835411	0.989513	0.072724	0.824548	1.03861	0.093653	0.860062	1.043318	0.101575	0.814286	0.88785	0.272522	0.836042
6.104	0.79606	1.023301	0.156058	0.817907	0.992377	0.180745	0.77808	0.955402	0.189421	0.814652	0.952354	0.20272	0.808573	0.914757	0.214502	0.79881	0.791122	0.253972	0.776542	0.699461	0.27676	0.726957	0.625865	0.314126	0.818854	0.825868	0.159858	0.835631	0.857987	0.092713	0.851866	0.89009	0.02601	0.842589	0.939515	0.0477	0.832136	0.989329	0.067759	0.82154	1.039135	0.08732	0.856303	1.04092	0.098799	0.809606	0.891984	0.271418	0.828585
6.136	0.796349	1.023637	0.152683	0.816718	0.992725	0.178658	0.776667	0.955192	0.184478	0.812282	0.952285	0.20022	0.805959	0.915355	0.214201	0.795401	0.794054	0.2609	0.772336	0.700754	0.274549	0.727946	0.626546	0.316631	0.818962	0.824084	0.16618	0.835327	0.854502	0.098045	0.851244	0.885017	0.030457	0.842186	0.935728	0.049073	0.832659	0.986698	0.066655	0.822597	1.037733	0.083855	0.857451	1.040079	0.095013	0.81146	0.894697	0.275087	0.832263
6.168	0.80201	1.019437	0.150311	0.820827	0.990035	0.179056	0.781436	0.951977	0.182683	0.815606	0.950767	0.201494	0.809827	0.913042	0.212481	0.801122	0.788966	0.249525	0.780037	0.697261	0.273194	0.731992	0.625901	0.316014	0.819262	0.829373	0.156418	0.837297	0.85816	0.087884	0.855173	0.886975	0.019457	0.846548	0.93674	0.04074	0.837111	0.98658	0.061376	0.826863	1.03637	0.081605	0.861046	1.0448	0.091966	0.81422	0.888664	0.272097	0.833327
6.2	0.798813	1.026425	0.157871	0.817142	0.993904	0.183561	0.775437	0.957627	0.187206	0.810387	0.952822	0.204006	0.804333	0.915347	0.217144	0.794302	0.792468	0.261245	0.769515	0.699736	0.276492	0.725015	0.626356	0.320739	0.820634	0.8279	0.169694	0.835047	0.858145	0.101206	0.849836	0.888207	0.033416	0.839346	0.93815	0.052683	0.828684	0.988659	0.070421	0.818507	1.039002	0.087692	0.854206	1.041752	0.095396	0.811543	0.891222	0.282873	0.835067
6.232	0.793512	1.021349	0.152559	0.81371	0.989678	0.177741	0.772728	0.953456	0.184707	0.808707	0.949411	0.199318	0.802441	0.912549	0.21337	0.792306	0.79142	0.260359	0.77265	0.698689	0.281559	0.725109	0.625551	0.322806	0.821855	0.826053	0.168838	0.83622	0.856972	0.100542	0.850664	0.887705	0.032669	0.839001	0.937826	0.050608	0.827035	0.988405	0.067149	0.816749	1.038879	0.083474	0.851875	1.040139	0.093691	0.813404	0.889711	0.281871	0.83683
6.268	0.794383	1.020235	0.149482	0.814587	0.98825	0.174279	0.772264	0.954627	0.185321	0.808905	0.949003	0.197592	0.803361	0.9122	0.212185	0.795237	0.791421	0.260702	0.769822	0.698852	0.275083	0.72714	0.625478	0.320332	0.819338	0.825352	0.167317	0.835657	0.857247	0.099962	0.851793	0.888934	0.032933	0.839994	0.9393	0.050074	0.828752	0.990246	0.066053	0.819378	1.041114	0.08193	0.854167	1.041514	0.093419	0.816194	0.890202	0.279973	0.83762
6.3	0.791191	1.02036	0.147397	0.811548	0.988173	0.171604	0.770221	0.952825	0.179035	0.806486	0.948122	0.192637	0.800984	0.912127	0.208563	0.79313	0.793899	0.26171	0.774779	0.700627	0.280349	0.728559	0.626609	0.319903	0.818467	0.825936	0.167829	0.836784	0.858672	0.101429	0.854417	0.890998	0.035188	0.841402	0.941259	0.051621	0.829112	0.992223	0.066688	0.819152	1.043211	0.081662	0.854153	1.044275	0.092472	0.813955	0.893367	0.278884	0.835842
6.364	0.793421	1.019284	0.147696	0.812932	0.987224	0.172623	0.77101	0.952876	0.179977	0.807023	0.947855	0.194052	0.801408	0.912121	0.210159	0.793793	0.794526	0.263713	0.772428	0.701129	0.279062	0.728815	0.625971	0.320742	0.819928	0.823862	0.168441	0.83674	0.858067	0.102229	0.853057	0.891952	0.035939	0.84063	0.942558	0.051727	0.828191	0.993542	0.066583	0.817982	1.044454	0.081466	0.852786	1.045369	0.092731	0.814192	0.894597	0.277376	0.83616
6.432	0.788838	1.020684	0.143784	0.808479	0.988411	0.168096	0.767852	0.952018	0.171569	0.803321	0.94788	0.187216	0.797641	0.912208	0.203357	0.789434	0.794725	0.257319	0.776205	0.701216	0.280709	0.732823	0.624367	0.321264	0.814768	0.825014	0.162247	0.835108	0.858671	0.096745	0.854939	0.891663	0.031099	0.840812	0.941478	0.047915	0.827663	0.992104	0.063356	0.817273	1.042923	0.078352	0.851685	1.042834	0.091049	0.811547	0.894586	0.272017	0.832961
6.5	0.787318	1.017412	0.141137	0.805923	0.984379	0.165723	0.763964	0.949021	0.169694	0.799285	0.943636	0.185397	0.795602	0.907924	0.202678	0.7936	0.791009	0.259791	0.776622	0.697653	0.280941	0.7329	0.622433	0.323077	0.809864	0.820261	0.16258	0.830112	0.85586	0.09819	0.850215	0.890963	0.033751	0.838445	0.941713	0.049205	0.827366	0.993068	0.063769	0.818639	1.044234	0.078537	0.852365	1.042913	0.092716	0.804712	0.892838	0.270357	0.831154
6.532	0.782743	1.013348	0.136917	0.800064	0.981493	0.164012	0.755121	0.952053	0.176423	0.79107	0.944367	0.189564	0.788944	0.908755	0.207512	0.792	0.792438	0.266229	0.775451	0.698623	0.286846	0.730911	0.622198	0.327348	0.802302	0.822522	0.168468	0.825683	0.854414	0.10318	0.84893	0.885914	0.037947	0.837199	0.937827	0.049906	0.826682	0.990255	0.061363	0.817659	1.042744	0.073039	0.852862	1.045628	0.083187	0.803659	0.894191	0.276929	0.832649
6.568	0.783689	1.000979	0.128101	0.799097	0.976842	0.163073	0.755192	0.946107	0.174868	0.789222	0.944853	0.193902	0.787314	0.908783	0.210399	0.791579	0.79106	0.264387	0.770822	0.697754	0.282121	0.730476	0.621941	0.326492	0.807899	0.820874	0.167052	0.827677	0.853472	0.10088	0.847819	0.885689	0.03484	0.837772	0.937578	0.047905	0.827907	0.989768	0.060359	0.818355	1.041902	0.073211	0.854499	1.046165	0.077776	0.805681	0.89262	0.275446	0.832865
6.6	0.779124	1.00441	0.127524	0.794305	0.979428	0.161977	0.749064	0.951146	0.175623	0.783644	0.947788	0.193408	0.78319	0.911763	0.210556	0.792466	0.794381	0.265557	0.766719	0.703367	0.285728	0.726993	0.627634	0.328118	0.802772	0.821878	0.167266	0.826234	0.854501	0.102464	0.849126	0.886904	0.03784	0.836509	0.938514	0.049874	0.824575	0.99065	0.061086	0.814286	1.042784	0.072917	0.850544	1.047212	0.076063	0.806166	0.895879	0.274151	0.832673
6.632	0.778307	1.001854	0.129643	0.792454	0.980004	0.166625	0.748731	0.949115	0.177878	0.781836	0.949719	0.198465	0.781607	0.913463	0.214158	0.791842	0.795459	0.264667	0.773473	0.702585	0.283594	0.730127	0.628898	0.325549	0.803905	0.828166	0.167217	0.826119	0.856408	0.099772	0.847818	0.884342	0.032088	0.838737	0.93641	0.045896	0.829661	0.988667	0.059303	0.820949	1.040879	0.072596	0.857254	1.046199	0.071722	0.805276	0.896739	0.277656	0.83789
6.668	0.776726	1.000613	0.131017	0.791242	0.981444	0.169327	0.752196	0.944049	0.177674	0.783113	0.949963	0.200696	0.782055	0.913188	0.215105	0.789539	0.793215	0.261092	0.77421	0.701114	0.286957	0.728996	0.627174	0.328054	0.800615	0.825546	0.163302	0.825828	0.85283	0.096467	0.850407	0.880103	0.029422	0.840332	0.931669	0.044844	0.830208	0.983352	0.059774	0.819863	1.035036	0.074387	0.855616	1.043038	0.071442	0.800779	0.895035	0.273172	0.831162
6.704	0.775007	0.998727	0.127767	0.789305	0.980161	0.166322	0.750824	0.942042	0.174219	0.781234	0.948598	0.19775	0.780219	0.912129	0.213233	0.788002	0.793407	0.263297	0.767063	0.701723	0.287234	0.727313	0.624939	0.329428	0.80627	0.823096	0.165951	0.827262	0.851497	0.098121	0.84737	0.879865	0.030052	0.837085	0.931023	0.046321	0.826903	0.982435	0.062011	0.817751	1.034028	0.077255	0.853083	1.041337	0.070997	0.796634	0.895587	0.273598	0.828941
6.736	0.772386	0.993121	0.124462	0.78687	0.976997	0.164192	0.752537	0.934768	0.171746	0.780933	0.945232	0.19639	0.779517	0.909239	0.213176	0.785947	0.792003	0.267669	0.768504	0.6992	0.289778	0.728862	0.621611	0.33021	0.802235	0.820898	0.170168	0.824296	0.849879	0.103011	0.846001	0.878619	0.035931	0.836878	0.930408	0.050476	0.827641	0.982536	0.064193	0.818957	1.03465	0.077627	0.853819	1.0417	0.068591	0.800329	0.893516	0.277998	0.833293
6.768	0.756658	1.006263	0.144708	0.778363	0.986101	0.178959	0.755051	0.936011	0.178831	0.782865	0.947459	0.203735	0.780848	0.910411	0.218827	0.784981	0.789381	0.267496	0.760737	0.698411	0.293569	0.72701	0.616097	0.333622	0.799379	0.823024	0.171545	0.823117	0.852036	0.104997	0.847626	0.880742	0.038898	0.839051	0.932922	0.052153	0.8306	0.985506	0.064595	0.822739	1.03805	0.07675	0.856443	1.044345	0.063677	0.802558	0.889385	0.283334	0.835412
6.804	0.76233	1.001291	0.140393	0.781667	0.98168	0.17628	0.757427	0.932399	0.175697	0.78401	0.944096	0.201758	0.781871	0.907856	0.217658	0.785796	0.789161	0.267871	0.763328	0.698407	0.293803	0.7293	0.619423	0.336944	0.792193	0.815943	0.16803	0.822223	0.84251	0.102817	0.851901	0.869431	0.037578	0.8446	0.922508	0.049254	0.836787	0.97548	0.060707	0.828419	1.028446	0.071938	0.858334	1.043492	0.056826	0.800644	0.891177	0.275191	0.832
6.836	0.768069	0.994393	0.130477	0.786149	0.977426	0.168339	0.759925	0.929184	0.172032	0.786619	0.942161	0.197373	0.783811	0.906258	0.214266	0.785435	0.788421	0.267645	0.772774	0.697333	0.299515	0.732786	0.618344	0.338731	0.791062	0.812667	0.167243	0.822044	0.838364	0.102116	0.852495	0.864378	0.036839	0.846801	0.917815	0.047623	0.840775	0.9712	0.058174	0.834376	1.024593	0.068511	0.859237	1.045774	0.051635	0.802437	0.89009	0.27235	0.833157
6.872	0.756148	0.998352	0.132247	0.778344	0.980069	0.167217	0.75004	0.933356	0.174903	0.780828	0.944469	0.196186	0.7785	0.90845	0.213308	0.781865	0.790356	0.267635	0.763328	0.698783	0.295174	0.728542	0.618461	0.337258	0.791284	0.817999	0.168741	0.824706	0.838214	0.103013	0.857686	0.858639	0.037166	0.849621	0.911757	0.048209	0.841159	0.964777	0.059011	0.832278	1.017835	0.069668	0.855713	1.041465	0.054054	0.803252	0.890367	0.276077	0.835496
6.904	0.755334	0.999902	0.138706	0.778106	0.980841	0.172839	0.75076	0.933538	0.178805	0.781474	0.944551	0.200214	0.779759	0.908515	0.216788	0.784478	0.790314	0.268312	0.765156	0.698878	0.295139	0.730175	0.619289	0.337366	0.78033	0.815722	0.167984	0.817774	0.835208	0.104063	0.855124	0.854868	0.040057	0.849225	0.908495	0.049784	0.842742	0.961995	0.059494	0.835867	1.015512	0.06911	0.857501	1.041508	0.054734	0.798568	0.892405	0.271407	0.832004
6.936	0.752685	0.988655	0.129305	0.777294	0.97389	0.164271	0.750044	0.928231	0.177838	0.782017	0.941533	0.195832	0.779939	0.906325	0.213958	0.783413	0.790401	0.270087	0.769187	0.698305	0.298139	0.733814	0.619299	0.341855	0.776926	0.811211	0.168804	0.816901	0.830981	0.106613	0.856736	0.850751	0.044259	0.851257	0.904716	0.051845	0.845308	0.958629	0.059296	0.839046	1.012534	0.066653	0.856743	1.042019	0.053724	0.799665	0.892241	0.267985	0.832981
6.968	0.749939	0.991254	0.132511	0.776161	0.975001	0.165602	0.748315	0.929944	0.180069	0.781773	0.941839	0.196274	0.779389	0.906814	0.214781	0.781779	0.7914	0.272206	0.774001	0.698664	0.300487	0.734973	0.620177	0.34158	0.774899	0.811491	0.170958	0.814881	0.829125	0.108134	0.85473	0.846919	0.04534	0.850503	0.901008	0.052992	0.845788	0.955102	0.059988	0.840948	1.009215	0.066762	0.856225	1.040651	0.055279	0.800679	0.892887	0.269211	0.834199
7	0.740666	0.993975	0.132978	0.764456	0.976841	0.16746	0.732917	0.934216	0.182305	0.766562	0.944108	0.199479	0.766052	0.909131	0.218621	0.774772	0.79464	0.279577	0.769001	0.699672	0.300703	0.733934	0.618982	0.342137	0.78034	0.825596	0.181308	0.817812	0.841383	0.116552	0.854832	0.856634	0.051444	0.850587	0.910629	0.057932	0.846451	0.964842	0.064233	0.84232	1.018932	0.070509	0.857593	1.049231	0.05666	0.80017	0.893739	0.290388	0.83668
7.036	0.741942	0.990172	0.131052	0.764413	0.974922	0.167242	0.73198	0.933614	0.183375	0.765133	0.944271	0.201033	0.765158	0.909418	0.220194	0.775113	0.795224	0.281198	0.767483	0.69981	0.299613	0.734621	0.619016	0.342816	0.77544	0.831329	0.184444	0.81386	0.844432	0.1197	0.852036	0.857064	0.054757	0.848881	0.911264	0.060821	0.845583	0.965613	0.066471	0.842131	1.019897	0.071952	0.85474	1.052229	0.060018	0.800102	0.894014	0.295944	0.836892
7.1	0.733818	0.989559	0.132491	0.758127	0.976751	0.168465	0.727826	0.935106	0.187806	0.761221	0.947641	0.203724	0.760908	0.912243	0.222075	0.770953	0.796031	0.279564	0.762118	0.7007	0.300065	0.731844	0.617843	0.343215	0.772557	0.840517	0.186175	0.813351	0.851258	0.122229	0.853714	0.861371	0.057732	0.851218	0.91572	0.061426	0.848366	0.970249	0.065356	0.845438	1.024637	0.06954	0.859772	1.055709	0.056559	0.806058	0.890576	0.30139	0.839419
7.132	0.726029	0.99285	0.132994	0.748991	0.978108	0.169099	0.718104	0.935496	0.18493	0.750831	0.947182	0.202752	0.752564	0.91203	0.221381	0.769154	0.796741	0.279051	0.764114	0.701613	0.298779	0.73509	0.621517	0.344493	0.761556	0.841669	0.186869	0.807577	0.849537	0.126293	0.852931	0.857697	0.065439	0.850067	0.912442	0.065391	0.848522	0.967173	0.065689	0.847548	1.021958	0.066208	0.858324	1.055885	0.056727	0.80611	0.89103	0.298663	0.838077
7.2	0.724381	0.994394	0.133927	0.744433	0.979365	0.171626	0.709262	0.940104	0.187772	0.742056	0.949761	0.206643	0.745687	0.914387	0.224794	0.766727	0.798221	0.279979	0.767001	0.703678	0.304055	0.737564	0.621075	0.346322	0.743802	0.840482	0.189098	0.796378	0.84468	0.133806	0.848416	0.848932	0.078126	0.847201	0.903378	0.072116	0.84756	0.957859	0.066564	0.848655	1.012387	0.061274	0.85688	1.047698	0.054973	0.797124	0.895626	0.294321	0.83178
7.232	0.702732	0.984777	0.138954	0.73101	0.974497	0.172772	0.705496	0.931355	0.195481	0.73919	0.946576	0.208122	0.740388	0.910868	0.225773	0.752941	0.792682	0.278365	0.764785	0.702284	0.312673	0.738046	0.61774	0.352427	0.726618	0.841665	0.191202	0.784558	0.844158	0.14124	0.84228	0.846123	0.090997	0.845612	0.899451	0.079353	0.84954	0.952968	0.068505	0.853556	1.00648	0.057878	0.85512	1.04285	0.052954	0.795702	0.884529	0.292652	0.830377
7.3	0.694151	0.986041	0.13726	0.720092	0.978221	0.173525	0.700987	0.929329	0.190124	0.729626	0.949255	0.207691	0.733115	0.913686	0.225367	0.752825	0.796178	0.277582	0.766004	0.705769	0.311693	0.740015	0.621528	0.352903	0.710471	0.853233	0.203356	0.774437	0.859201	0.162615	0.839309	0.866077	0.123746	0.846214	0.914714	0.099057	0.852762	0.963313	0.074396	0.858742	1.012153	0.049379	0.853625	1.047634	0.040254	0.786608	0.890235	0.30198	0.837217
7.332	0.699735	0.989749	0.148888	0.726783	0.973628	0.181406	0.696967	0.931372	0.200432	0.732046	0.941814	0.214068	0.733707	0.905938	0.2315	0.748028	0.787603	0.283907	0.761158	0.697191	0.315829	0.738464	0.612862	0.355138	0.725808	0.835249	0.195852	0.794068	0.842218	0.163006	0.862921	0.850115	0.132325	0.859969	0.902589	0.117127	0.857748	0.954819	0.100904	0.855605	1.006817	0.08376	0.83818	1.032215	0.06382	0.784159	0.881495	0.302418	0.838935
7.368	0.68728	0.97965	0.145702	0.715609	0.96569	0.178098	0.687923	0.923015	0.198938	0.722819	0.935328	0.211437	0.727537	0.900743	0.230512	0.752003	0.787586	0.288996	0.760416	0.694035	0.313154	0.73761	0.611477	0.356446	0.722208	0.821461	0.19614	0.789325	0.819309	0.159493	0.856477	0.817138	0.122712	0.848297	0.870065	0.111661	0.843037	0.923742	0.102087	0.839339	0.977642	0.093374	0.831358	0.989178	0.059457	0.767628	0.889062	0.29833	0.835066
7.4	0.689185	0.982704	0.148746	0.718622	0.969861	0.180635	0.693243	0.925781	0.201683	0.727747	0.939561	0.213742	0.732094	0.904374	0.231943	0.755423	0.789226	0.287469	0.76111	0.694015	0.307644	0.738615	0.61	0.351095	0.717754	0.816901	0.195394	0.783542	0.797863	0.161225	0.849378	0.778705	0.127059	0.840946	0.831045	0.113731	0.833078	0.883773	0.100734	0.826566	0.936789	0.090893	0.824437	0.928165	0.055437	0.764242	0.891959	0.292048	0.836449
7.436	0.69974	0.988132	0.153123	0.72511	0.971836	0.186838	0.694181	0.929896	0.204132	0.728614	0.940209	0.219396	0.73158	0.905187	0.237847	0.74937	0.789399	0.293499	0.760802	0.695251	0.312709	0.738867	0.610716	0.352052	0.700593	0.81414	0.205812	0.757275	0.783974	0.164003	0.813846	0.75385	0.121702	0.815159	0.806456	0.10699	0.815931	0.859065	0.092212	0.815785	0.911042	0.075449	0.806278	0.898683	0.042174	0.759933	0.89264	0.29304	0.834419
7.468	0.68505	0.978999	0.149823	0.721208	0.968895	0.174994	0.700015	0.931742	0.209156	0.73709	0.944166	0.209301	0.736101	0.909969	0.229202	0.739134	0.795272	0.288156	0.754438	0.701569	0.309179	0.736455	0.615351	0.349708	0.686059	0.822495	0.203744	0.733903	0.764973	0.187197	0.782145	0.707696	0.171054	0.790062	0.748254	0.135318	0.79682	0.788296	0.09875	0.802996	0.828031	0.061837	0.780627	0.810338	0.038584	0.762479	0.895811	0.279167	0.825642
7.504	0.693152	0.976919	0.149315	0.726967	0.961784	0.175219	0.700617	0.924688	0.20604	0.738627	0.933362	0.208516	0.738203	0.9001	0.23016	0.740639	0.78755	0.29375	0.759833	0.695344	0.316446	0.741149	0.607544	0.351409	0.681085	0.808354	0.212075	0.722452	0.748489	0.186969	0.764403	0.688608	0.161738	0.779288	0.72836	0.127942	0.790927	0.768272	0.093278	0.798867	0.807043	0.057362	0.763014	0.803483	0.049832	0.766351	0.886899	0.27784	0.822498
7.536	0.690319	0.970147	0.147302	0.725397	0.954758	0.171289	0.699539	0.925697	0.210008	0.738253	0.930073	0.20695	0.74035	0.897651	0.229558	0.749875	0.787473	0.295799	0.763764	0.695191	0.31996	0.741754	0.608411	0.353024	0.679102	0.808041	0.224527	0.7171	0.743291	0.207331	0.75445	0.677701	0.189129	0.774318	0.699569	0.143458	0.791042	0.722096	0.096949	0.802699	0.7436	0.049025	0.766255	0.745158	0.044267	0.777324	0.884022	0.267468	0.823351
7.572	0.679709	0.95589	0.140386	0.717275	0.947089	0.163896	0.696061	0.936037	0.213317	0.734083	0.935967	0.204257	0.736601	0.903383	0.226324	0.743674	0.792232	0.292241	0.756818	0.696734	0.305876	0.74207	0.610472	0.347437	0.659892	0.834882	0.248854	0.684739	0.765645	0.227547	0.71027	0.696565	0.206387	0.731848	0.707519	0.157147	0.753945	0.718361	0.108278	0.776494	0.729369	0.059569	0.751266	0.729772	0.032891	0.779615	0.884393	0.259585	0.803064
7.604	0.674739	0.95012	0.139922	0.71378	0.93904	0.159811	0.696786	0.928173	0.210795	0.733794	0.926314	0.198348	0.737049	0.895035	0.222144	0.748033	0.787691	0.292167	0.763951	0.694513	0.313914	0.744341	0.607401	0.350294	0.662276	0.829002	0.251726	0.678265	0.756741	0.231959	0.694311	0.684346	0.21204	0.7162	0.691709	0.162324	0.739048	0.699182	0.113084	0.763354	0.706193	0.064592	0.745494	0.691155	0.036296	0.786636	0.870422	0.242241	0.804132
7.636	0.676368	0.941215	0.126811	0.714007	0.931301	0.149921	0.695491	0.932323	0.201931	0.732361	0.924697	0.19157	0.735837	0.893159	0.215851	0.747449	0.78441	0.286885	0.760789	0.690838	0.312081	0.746185	0.601929	0.350213	0.661844	0.827086	0.24833	0.679698	0.754609	0.231251	0.697416	0.682051	0.21408	0.719502	0.686039	0.164102	0.742246	0.690246	0.114466	0.766589	0.693849	0.065508	0.753907	0.677443	0.035184	0.787008	0.86323	0.232737	0.801787
7.672	0.672687	0.945112	0.134593	0.711407	0.932825	0.15446	0.697267	0.934922	0.207576	0.732603	0.925176	0.194083	0.736758	0.893541	0.217625	0.750689	0.784836	0.286462	0.761199	0.692931	0.316969	0.748188	0.603471	0.352475	0.665834	0.828943	0.246853	0.682291	0.755758	0.231482	0.698341	0.682459	0.216057	0.717644	0.685128	0.164915	0.737379	0.687869	0.113951	0.758231	0.690459	0.063469	0.747739	0.667021	0.037247	0.790661	0.859378	0.227048	0.804325
7.704	0.669716	0.928218	0.132206	0.710292	0.918992	0.149944	0.698848	0.919491	0.203803	0.734147	0.912814	0.188465	0.738868	0.882919	0.214208	0.754332	0.779244	0.290448	0.76357	0.686542	0.31982	0.750839	0.595623	0.352967	0.667235	0.824327	0.256701	0.682723	0.752342	0.235689	0.698709	0.68043	0.214892	0.717859	0.680325	0.163446	0.737058	0.680125	0.112121	0.758161	0.679322	0.061507	0.765684	0.65238	0.03751	0.791123	0.854684	0.22988	0.802525
7.736	0.673278	0.921796	0.131237	0.715739	0.910519	0.141946	0.712452	0.908425	0.196721	0.744722	0.901688	0.175713	0.749027	0.873434	0.203102	0.761464	0.7749	0.285721	0.765916	0.685871	0.324373	0.751335	0.595108	0.354666	0.67488	0.818627	0.251846	0.68402	0.744614	0.234528	0.692565	0.670269	0.21655	0.709665	0.672368	0.164354	0.727229	0.674784	0.1125	0.745417	0.677133	0.06075	0.756534	0.647899	0.041307	0.797497	0.844247	0.217082	0.803564
7.8	0.665122	0.914502	0.132187	0.708128	0.900644	0.134277	0.718072	0.906105	0.187884	0.743758	0.893644	0.161174	0.748856	0.868183	0.190858	0.763442	0.778251	0.281633	0.770858	0.689297	0.321509	0.756777	0.597678	0.353071	0.678133	0.830201	0.251264	0.681153	0.755186	0.235886	0.68542	0.680343	0.221534	0.711425	0.694067	0.175435	0.736894	0.70655	0.128889	0.761732	0.717684	0.082013	0.75789	0.682235	0.073317	0.797698	0.8339	0.200419	0.798718
7.832	0.663358	0.904456	0.108205	0.70535	0.888656	0.113875	0.710741	0.892933	0.168268	0.738126	0.879634	0.143742	0.74591	0.857504	0.175522	0.768262	0.777838	0.274213	0.772402	0.692027	0.321045	0.760702	0.600501	0.354221	0.685318	0.833931	0.243146	0.68198	0.758398	0.230725	0.680921	0.682936	0.219587	0.703947	0.693734	0.171065	0.725396	0.702776	0.121631	0.745477	0.709747	0.071593	0.747103	0.673048	0.070173	0.802895	0.824294	0.188449	0.802268
7.9	0.669046	0.908447	0.110156	0.707946	0.886338	0.103255	0.723437	0.876095	0.154819	0.743351	0.865775	0.122809	0.749387	0.846237	0.156805	0.766583	0.773932	0.263037	0.774861	0.69271	0.317001	0.764852	0.601962	0.352499	0.684528	0.823298	0.221348	0.682606	0.746899	0.225335	0.682095	0.670694	0.229877	0.703051	0.678837	0.179702	0.723305	0.687088	0.129435	0.743142	0.695544	0.078934	0.748391	0.660086	0.070952	0.805385	0.811178	0.175012	0.803871
7.932	0.665831	0.882171	0.10049	0.702885	0.857105	0.093613	0.716145	0.844366	0.145053	0.735768	0.833371	0.113084	0.744508	0.818033	0.148486	0.770272	0.759199	0.260692	0.782117	0.681555	0.317627	0.769367	0.593002	0.354298	0.682654	0.80536	0.230089	0.678443	0.728949	0.227921	0.674364	0.65255	0.225806	0.693631	0.655762	0.174639	0.713127	0.658539	0.123562	0.732839	0.660617	0.072582	0.743854	0.625743	0.076277	0.797536	0.798876	0.169107	0.795724
8	0.677919	0.871285	0.089922	0.709276	0.838995	0.085218	0.730513	0.838208	0.135494	0.741825	0.815656	0.105595	0.745766	0.801457	0.142255	0.759645	0.74618	0.258154	0.774137	0.676112	0.322607	0.767484	0.586714	0.355894	0.675709	0.764921	0.200998	0.685827	0.693641	0.227244	0.693268	0.621549	0.252739	0.713248	0.608463	0.203608	0.732996	0.595719	0.154264	0.751741	0.58234	0.1049	0.74015	0.548328	0.112239	0.800687	0.785728	0.17217	0.810341
8.032	0.673996	0.853067	0.074133	0.705161	0.820333	0.071385	0.731936	0.827344	0.118804	0.740359	0.800205	0.091962	0.746728	0.786183	0.128641	0.768171	0.730879	0.244425	0.782711	0.664449	0.313852	0.774176	0.577438	0.355189	0.678153	0.745133	0.196513	0.680621	0.67514	0.227549	0.682778	0.604927	0.25932	0.710669	0.594787	0.214133	0.737172	0.58478	0.167991	0.761214	0.572678	0.121994	0.754682	0.538848	0.134918	0.79897	0.771994	0.154818	0.813651
8.064	0.678886	0.839615	0.077074	0.693522	0.796996	0.081307	0.747936	0.804646	0.084073	0.730069	0.769973	0.085638	0.739315	0.760657	0.123215	0.771333	0.720595	0.242781	0.784725	0.655847	0.31378	0.773171	0.570647	0.357557	0.681654	0.728581	0.192956	0.681618	0.655592	0.216202	0.681641	0.582439	0.240005	0.704373	0.547503	0.205593	0.726565	0.512392	0.171044	0.746899	0.476325	0.137836	0.734251	0.454532	0.164457	0.802724	0.764948	0.154877	0.819773
8.1	0.683594	0.816331	0.080824	0.702663	0.775349	0.083262	0.756087	0.788118	0.078264	0.742004	0.751963	0.082488	0.749782	0.743366	0.120526	0.775167	0.705428	0.242227	0.788359	0.642925	0.314879	0.776464	0.558689	0.359412	0.688489	0.72382	0.189557	0.685666	0.649025	0.205712	0.68311	0.574137	0.222098	0.698048	0.531688	0.191244	0.712877	0.489171	0.160239	0.727133	0.446179	0.129918	0.719685	0.426638	0.160001	0.812547	0.732271	0.150102	0.825805
8.132	0.677282	0.788817	0.042908	0.70147	0.754243	0.059251	0.751188	0.777462	0.064723	0.742748	0.740403	0.073594	0.752099	0.735454	0.111993	0.780077	0.709885	0.236337	0.787535	0.648541	0.311035	0.776156	0.564064	0.355705	0.695854	0.743128	0.186857	0.692499	0.668377	0.202758	0.690255	0.593738	0.219254	0.706527	0.543688	0.204352	0.72328	0.493414	0.190887	0.740105	0.443071	0.178768	0.735436	0.434596	0.214235	0.815946	0.720436	0.140127	0.830482
8.168	0.680242	0.758758	0.018009	0.711265	0.733367	0.038984	0.749893	0.771018	0.050578	0.752156	0.733105	0.059571	0.759799	0.728899	0.098417	0.781616	0.706622	0.22463	0.789857	0.648725	0.302585	0.7765	0.568314	0.355363	0.697289	0.739474	0.173994	0.695534	0.667349	0.199124	0.695382	0.595652	0.225176	0.714282	0.545604	0.214809	0.734532	0.495583	0.206543	0.755191	0.445806	0.199583	0.749373	0.439018	0.235301	0.816458	0.715722	0.127788	0.82713
8.2	0.676926	0.73399	0.049113	0.718791	0.719761	0.05866	0.748765	0.763985	0.043925	0.763335	0.730769	0.058179	0.768998	0.723226	0.096633	0.784638	0.689959	0.22079	0.789134	0.640377	0.303516	0.774645	0.564006	0.359094	0.700464	0.71827	0.16828	0.691253	0.644566	0.186924	0.682178	0.57068	0.205708	0.696703	0.520745	0.188163	0.709712	0.470832	0.169272	0.72291	0.420511	0.151267	0.728313	0.413448	0.186731	0.81898	0.688638	0.123174	0.823718
8.236	0.706348	0.679367	0.05393	0.748774	0.694404	0.058438	0.743413	0.746566	0.040699	0.776661	0.730177	0.05288	0.778463	0.721493	0.091569	0.781744	0.682218	0.215405	0.78663	0.637958	0.300684	0.772422	0.564755	0.358994	0.697688	0.679718	0.155919	0.693891	0.605353	0.174496	0.69057	0.530388	0.192947	0.693929	0.481072	0.167233	0.696817	0.433324	0.139687	0.699198	0.385276	0.11093	0.72006	0.355738	0.117888	0.823843	0.691035	0.121458	0.834918
8.268	0.702479	0.681264	0.050742	0.746097	0.692934	0.05393	0.746344	0.740579	0.025944	0.777584	0.724137	0.042631	0.779344	0.715205	0.081436	0.782824	0.674816	0.205009	0.787766	0.633092	0.292132	0.772666	0.562672	0.35489	0.698955	0.669982	0.145185	0.701883	0.597058	0.168922	0.7051	0.52367	0.192675	0.702699	0.475874	0.164433	0.699767	0.429369	0.134826	0.697301	0.382443	0.104273	0.703242	0.348351	0.090827	0.824344	0.685603	0.110998	0.836367
8.304	0.7078	0.661247	0.052036	0.750259	0.676368	0.047786	0.741938	0.723868	0.020614	0.776761	0.709837	0.031386	0.780068	0.701988	0.070187	0.788412	0.662896	0.194116	0.787344	0.629025	0.284612	0.770441	0.561991	0.350323	0.70561	0.657297	0.132739	0.705795	0.582927	0.151741	0.707222	0.507878	0.170741	0.705044	0.455769	0.151096	0.702329	0.405254	0.129295	0.699192	0.354348	0.105998	0.696621	0.329842	0.078063	0.831523	0.659633	0.100481	0.841467
8.336	0.716636	0.649714	0.047205	0.758952	0.664859	0.041579	0.749894	0.712276	0.013989	0.78502	0.69846	0.023869	0.786053	0.691752	0.062897	0.787202	0.658767	0.188443	0.786847	0.62467	0.279082	0.770617	0.558424	0.346293	0.704792	0.659087	0.125611	0.706459	0.58555	0.147041	0.708733	0.511766	0.168715	0.705593	0.46046	0.14997	0.702087	0.409371	0.130634	0.698377	0.358388	0.111026	0.695678	0.335083	0.082786	0.831028	0.654273	0.094958	0.842899
8.372	0.72334	0.627936	0.018987	0.764551	0.646679	0.019584	0.752976	0.69869	0.00403	0.788659	0.685134	0.012097	0.789032	0.679515	0.051283	0.787694	0.651098	0.177936	0.788374	0.618989	0.26963	0.771986	0.555004	0.339814	0.703207	0.653021	0.118009	0.704035	0.578974	0.13774	0.705646	0.504629	0.157615	0.700787	0.452619	0.139822	0.695003	0.401286	0.121294	0.688516	0.3498	0.102343	0.679776	0.319952	0.082333	0.828079	0.646842	0.082382	0.843165
8.404	0.721856	0.622981	0.00249	0.762864	0.640758	0.009408	0.753933	0.693712	-0.004252	0.788076	0.67893	0.007385	0.787487	0.674143	0.046629	0.782849	0.647865	0.173576	0.785589	0.613098	0.264229	0.769606	0.549389	0.334641	0.701455	0.645153	0.108833	0.703844	0.571893	0.131036	0.706526	0.498413	0.153541	0.700154	0.44654	0.136316	0.693122	0.395138	0.11859	0.685595	0.343665	0.100583	0.675622	0.312552	0.083471	0.828482	0.644348	0.080343	0.843512
8.436	0.729242	0.603402	-0.01927	0.76199	0.629406	-0.00211	0.747615	0.679191	-0.021923	0.778688	0.672089	0.000481	0.779364	0.667636	0.03984	0.779677	0.642967	0.167259	0.781961	0.610183	0.258778	0.767286	0.546531	0.329882	0.698336	0.64061	0.102564	0.703402	0.56846	0.127581	0.708962	0.496247	0.152833	0.703828	0.442648	0.14335	0.698183	0.389083	0.133532	0.692168	0.335562	0.123506	0.679043	0.316134	0.095155	0.825201	0.639902	0.074197	0.839747
8.5	0.757069	0.600151	-0.018055	0.781688	0.634671	-0.00244	0.748701	0.677602	-0.014455	0.783591	0.680191	0.002596	0.782825	0.671819	0.041186	0.778728	0.634332	0.164852	0.779755	0.603254	0.256701	0.766923	0.540116	0.327753	0.699862	0.627471	0.097033	0.694754	0.551214	0.102054	0.690294	0.474571	0.107558	0.687237	0.419424	0.111714	0.684208	0.364859	0.115328	0.681354	0.310013	0.118382	0.668714	0.279074	0.102517	0.827307	0.636598	0.073107	0.839132
8.536	0.772916	0.589001	-0.032728	0.784234	0.627207	-0.011426	0.745254	0.661798	-0.0305	0.773572	0.671283	-0.005575	0.774056	0.661925	0.032837	0.771736	0.619217	0.15504	0.774602	0.590978	0.248076	0.763241	0.529527	0.321841	0.694438	0.621586	0.085277	0.691991	0.545517	0.093956	0.689352	0.469114	0.104233	0.687446	0.414126	0.112199	0.684078	0.360065	0.120951	0.680568	0.305674	0.129236	0.6756	0.271303	0.116427	0.822577	0.616236	0.064024	0.83608
8.568	0.772583	0.583744	-0.031747	0.783047	0.62334	-0.012644	0.745285	0.656804	-0.036122	0.772366	0.66798	-0.010544	0.772993	0.65897	0.027869	0.772058	0.618152	0.150365	0.768125	0.592252	0.243718	0.760086	0.531006	0.317047	0.696795	0.62207	0.077989	0.692316	0.546324	0.087621	0.688821	0.470366	0.099224	0.686505	0.415857	0.108423	0.684887	0.36223	0.120523	0.683039	0.308416	0.132964	0.679617	0.272017	0.128284	0.825207	0.610632	0.06126	0.837746
8.632	0.775213	0.578391	-0.033644	0.781775	0.618597	-0.014071	0.744792	0.650017	-0.041373	0.768651	0.66276	-0.013385	0.768218	0.654282	0.025214	0.763839	0.615839	0.148635	0.767945	0.587677	0.241713	0.76065	0.52632	0.316139	0.690434	0.62251	0.074581	0.68668	0.54688	0.085355	0.684785	0.471312	0.097818	0.683423	0.417406	0.107586	0.682678	0.363938	0.120308	0.681694	0.310575	0.133601	0.680195	0.273955	0.131957	0.818532	0.60528	0.060649	0.834212
8.7	0.770729	0.578444	-0.048808	0.777358	0.614356	-0.022163	0.740747	0.65022	-0.043314	0.764536	0.657513	-0.013334	0.76334	0.647308	0.02494	0.757097	0.603253	0.146505	0.75956	0.569727	0.237939	0.759314	0.503017	0.308177	0.686502	0.611423	0.070018	0.681669	0.536229	0.082545	0.679236	0.461007	0.097242	0.677763	0.407089	0.108905	0.678583	0.35428	0.125183	0.679882	0.301344	0.142757	0.687542	0.273081	0.165629	0.815483	0.596176	0.061001	0.832774
8.732	0.772432	0.579765	-0.053915	0.757165	0.608998	-0.022972	0.749382	0.654261	-0.053823	0.742279	0.651809	-0.015502	0.747087	0.640382	0.02234	0.761284	0.591635	0.141967	0.760788	0.558399	0.233514	0.76599	0.491556	0.303334	0.679932	0.586612	0.07816	0.696387	0.514178	0.096883	0.715405	0.442008	0.115514	0.729074	0.390268	0.129085	0.744851	0.339557	0.143097	0.761264	0.288771	0.157201	0.768168	0.255945	0.142023	0.806529	0.603675	0.049719	0.831871
8.8	0.769277	0.583186	-0.050792	0.747871	0.609354	-0.020781	0.741812	0.656404	-0.049647	0.729313	0.650965	-0.013072	0.739166	0.635829	0.022256	0.769107	0.57635	0.133083	0.766515	0.543988	0.224864	0.769488	0.478876	0.296731	0.68012	0.579452	0.080406	0.699706	0.507855	0.099376	0.721641	0.436572	0.118019	0.73728	0.38545	0.131527	0.754807	0.335318	0.145381	0.774282	0.285507	0.158853	0.794829	0.254927	0.156055	0.802198	0.598085	0.037288	0.825384
8.832	0.768739	0.578856	-0.050012	0.747972	0.606328	-0.020714	0.747835	0.654242	-0.048684	0.732766	0.649335	-0.013008	0.740845	0.63246	0.022118	0.766247	0.568521	0.13223	0.765345	0.529259	0.221556	0.77601	0.459955	0.289308	0.67889	0.576629	0.07766	0.697057	0.50439	0.095282	0.716997	0.432415	0.112191	0.731262	0.380841	0.124246	0.746862	0.329738	0.13621	0.763605	0.278839	0.148155	0.793169	0.258217	0.155887	0.802906	0.594044	0.039006	0.827198
8.868	0.768851	0.57943	-0.049218	0.748381	0.606911	-0.019729	0.750024	0.655267	-0.046788	0.734245	0.650108	-0.011461	0.7418	0.6326	0.023494	0.765269	0.566378	0.132815	0.769727	0.521964	0.219819	0.780073	0.449649	0.285063	0.678175	0.576253	0.078391	0.69681	0.503978	0.095559	0.717085	0.431867	0.112284	0.73158	0.380194	0.124316	0.747319	0.329065	0.136263	0.764182	0.278065	0.147911	0.793495	0.256522	0.154072	0.802378	0.597121	0.041083	0.82285
8.9	0.77242	0.568036	-0.040696	0.743719	0.592516	-0.015787	0.756923	0.644218	-0.031412	0.729215	0.635283	-0.005538	0.737266	0.618895	0.029534	0.763215	0.55783	0.139928	0.774479	0.510359	0.224547	0.781039	0.43642	0.288057	0.680088	0.56363	0.077605	0.689963	0.488677	0.08916	0.700956	0.413979	0.101467	0.709186	0.360694	0.1106	0.719463	0.307786	0.120462	0.730624	0.255052	0.130087	0.766006	0.249724	0.138795	0.806408	0.588338	0.05018	0.826573
8.936	0.780112	0.569056	-0.035865	0.753209	0.595429	-0.010885	0.764731	0.645638	-0.031488	0.739187	0.638767	-0.002828	0.746927	0.620387	0.031594	0.772029	0.552194	0.139313	0.780255	0.493467	0.217794	0.788788	0.416141	0.278667	0.686532	0.563462	0.081962	0.695804	0.488427	0.093725	0.705504	0.413499	0.105776	0.712617	0.359969	0.114487	0.720788	0.30654	0.123251	0.729594	0.253202	0.131801	0.765318	0.249595	0.139824	0.811549	0.586857	0.049578	0.833317
8.968	0.76839	0.570429	-0.048961	0.75023	0.596673	-0.016908	0.762592	0.647375	-0.035839	0.742965	0.640206	-0.002894	0.749732	0.621604	0.031541	0.772001	0.553266	0.139204	0.781897	0.4919	0.214458	0.79144	0.412622	0.270281	0.688533	0.564151	0.079078	0.696641	0.48944	0.093692	0.705669	0.414753	0.10804	0.712168	0.361217	0.1178	0.719946	0.3078	0.126889	0.728715	0.254444	0.135491	0.762869	0.241732	0.140731	0.814958	0.589086	0.051715	0.835426
9.004	0.774283	0.578152	-0.026913	0.744858	0.601533	-0.001823	0.765388	0.652922	-0.006047	0.733346	0.643375	0.013859	0.743424	0.622353	0.045559	0.775009	0.547019	0.143588	0.776569	0.486669	0.219344	0.789569	0.404782	0.267919	0.690401	0.560825	0.085107	0.694686	0.485701	0.099137	0.699258	0.410487	0.113311	0.700798	0.355973	0.119279	0.702625	0.301539	0.124857	0.70481	0.247069	0.130174	0.740689	0.240893	0.135294	0.815537	0.588196	0.056995	0.837239
9.036	0.784068	0.579667	-0.012879	0.750016	0.602596	0.00606	0.769039	0.654701	0.003435	0.734439	0.644474	0.018037	0.744098	0.623068	0.049628	0.774539	0.546587	0.14739	0.777402	0.4834	0.220537	0.793971	0.401857	0.268359	0.691224	0.561385	0.087828	0.697943	0.48765	0.107317	0.704977	0.413848	0.126782	0.705419	0.359157	0.129569	0.705479	0.30447	0.132393	0.705281	0.249799	0.135176	0.740915	0.241749	0.138403	0.817605	0.588865	0.062682	0.838801
9.068	0.790299	0.582171	0.001616	0.754206	0.603183	0.018969	0.767674	0.656641	0.011273	0.734468	0.644367	0.027443	0.745624	0.622589	0.058346	0.780565	0.544968	0.15419	0.78122	0.480291	0.225863	0.796251	0.397124	0.271156	0.694894	0.565849	0.100924	0.698374	0.490485	0.114119	0.702469	0.414984	0.127006	0.703526	0.360287	0.131375	0.705189	0.305704	0.135319	0.707173	0.251089	0.139025	0.741851	0.239585	0.142888	0.821392	0.589582	0.069834	0.842958
9.104	0.797655	0.590541	0.010383	0.758329	0.605851	0.026642	0.766283	0.660851	0.025017	0.733579	0.643624	0.037177	0.746538	0.621854	0.067277	0.786749	0.544297	0.160506	0.792259	0.476551	0.22966	0.801037	0.388805	0.268882	0.698173	0.566747	0.111882	0.698855	0.491127	0.123752	0.700451	0.415497	0.135532	0.699936	0.360978	0.137724	0.698552	0.306228	0.13952	0.69663	0.251607	0.140712	0.731738	0.241173	0.139783	0.822831	0.591953	0.07518	0.845331
9.136	0.79983	0.58726	0.014987	0.762326	0.605076	0.032926	0.774722	0.659242	0.032989	0.741051	0.644271	0.045519	0.751953	0.62255	0.076502	0.785456	0.545026	0.172702	0.785281	0.473794	0.23804	0.800209	0.385258	0.272242	0.700572	0.575263	0.122539	0.697511	0.498951	0.127672	0.695743	0.422429	0.133095	0.69496	0.367559	0.137193	0.694953	0.31301	0.142274	0.695422	0.258353	0.147114	0.730073	0.246853	0.142775	0.828553	0.591456	0.090033	0.8458
9.172	0.791755	0.589411	0.023758	0.756241	0.609802	0.042929	0.772352	0.662925	0.042217	0.738209	0.650319	0.056051	0.750978	0.627357	0.085479	0.790244	0.545834	0.176471	0.797329	0.470507	0.236157	0.806835	0.381092	0.269106	0.704746	0.577293	0.129333	0.700456	0.501218	0.137054	0.697208	0.424793	0.144299	0.694264	0.369846	0.146547	0.692341	0.315133	0.147939	0.691283	0.26029	0.148873	0.724538	0.246149	0.141611	0.832126	0.591829	0.093501	0.84796
9.204	0.7933	0.587601	0.034233	0.761403	0.612063	0.054929	0.776153	0.663838	0.040799	0.745322	0.654914	0.062872	0.756258	0.631321	0.092701	0.789779	0.547544	0.184831	0.792723	0.473737	0.247252	0.803299	0.382378	0.275267	0.705531	0.580858	0.136808	0.700156	0.504589	0.140956	0.695304	0.428055	0.144759	0.691929	0.373172	0.147222	0.689855	0.318504	0.148841	0.688499	0.263703	0.150153	0.720414	0.247328	0.14167	0.832578	0.590246	0.100633	0.847931
9.236	0.796107	0.5909	0.0443	0.761523	0.613088	0.0632	0.780754	0.665242	0.063676	0.745654	0.654544	0.076656	0.757077	0.630934	0.105941	0.791305	0.547745	0.196489	0.797873	0.472233	0.255893	0.806286	0.379896	0.279432	0.71002	0.583738	0.144111	0.701059	0.507846	0.148908	0.692928	0.431664	0.153471	0.686271	0.377068	0.153258	0.680919	0.322567	0.152209	0.676694	0.267877	0.15059	0.707736	0.250888	0.140284	0.838514	0.587002	0.112807	0.850221
9.268	0.792041	0.595657	0.045939	0.759686	0.617543	0.068689	0.779281	0.669484	0.068391	0.745622	0.658593	0.084651	0.75764	0.633295	0.112457	0.793568	0.544493	0.197932	0.799009	0.466393	0.255016	0.808365	0.373039	0.277719	0.712299	0.586669	0.150181	0.704002	0.510817	0.156396	0.696134	0.434836	0.162529	0.688336	0.380626	0.15955	0.681568	0.326414	0.155861	0.675435	0.272094	0.151907	0.704801	0.254809	0.137955	0.838827	0.585818	0.114336	0.850192
9.3	0.788634	0.579879	0.056548	0.762842	0.609679	0.078689	0.780219	0.657953	0.05682	0.752454	0.654782	0.083978	0.762109	0.6315	0.11443	0.79063	0.548987	0.208987	0.803523	0.469088	0.262397	0.810441	0.374283	0.280214	0.711354	0.594161	0.160646	0.70265	0.518156	0.163488	0.694586	0.441994	0.166308	0.687631	0.38769	0.163746	0.681516	0.333367	0.160641	0.676073	0.278968	0.157252	0.704098	0.261144	0.141408	0.838098	0.586784	0.125012	0.848712
9.336	0.789196	0.583416	0.04119	0.769472	0.610485	0.07156	0.787393	0.660539	0.055059	0.763751	0.65443	0.085439	0.772115	0.629218	0.114736	0.796879	0.540799	0.2048	0.795734	0.460249	0.259207	0.807478	0.36638	0.279424	0.716644	0.587691	0.159755	0.710281	0.512352	0.171681	0.703347	0.437036	0.18379	0.693255	0.383805	0.175576	0.683103	0.33061	0.167622	0.67308	0.277396	0.159724	0.701168	0.261346	0.142345	0.841694	0.588317	0.124208	0.851945
9.368	0.796234	0.593079	0.060397	0.765735	0.613002	0.087144	0.785701	0.664793	0.089616	0.753223	0.652643	0.107212	0.762877	0.626084	0.13444	0.792828	0.534418	0.217119	0.797076	0.450325	0.264662	0.806938	0.356536	0.28271	0.725488	0.583277	0.153867	0.713531	0.508612	0.165832	0.702426	0.434008	0.177813	0.690419	0.38156	0.169728	0.678376	0.328606	0.16231	0.665824	0.275986	0.154935	0.693714	0.259123	0.138206	0.855445	0.583947	0.151307	0.856363
9.404	0.796193	0.586664	0.071383	0.77565	0.614972	0.100015	0.790123	0.664462	0.079063	0.767668	0.659528	0.110567	0.775515	0.632749	0.138743	0.798361	0.5392	0.224905	0.795898	0.45491	0.27338	0.806934	0.359626	0.287242	0.721302	0.591956	0.181821	0.70959	0.516351	0.184929	0.698756	0.440489	0.187727	0.687993	0.387648	0.177295	0.677314	0.334969	0.16677	0.666675	0.282236	0.156146	0.691804	0.262837	0.137615	0.847681	0.585081	0.145979	0.854187
9.436	0.785278	0.595872	0.078335	0.768155	0.621575	0.111338	0.785808	0.672258	0.096023	0.764237	0.664907	0.127622	0.772809	0.634912	0.15162	0.799136	0.532026	0.221987	0.794125	0.447992	0.26991	0.805565	0.353328	0.284522	0.727305	0.583446	0.16682	0.716621	0.50886	0.179827	0.704283	0.434707	0.193862	0.688576	0.384055	0.181463	0.674006	0.332808	0.168934	0.660527	0.281435	0.156066	0.688173	0.264394	0.13877	0.856171	0.579864	0.150097	0.858212
9.472	0.782585	0.597514	0.086171	0.765834	0.623894	0.118848	0.784076	0.674143	0.103101	0.762408	0.667516	0.134832	0.770861	0.637746	0.159435	0.795777	0.535338	0.233111	0.80158	0.45011	0.280139	0.809328	0.353577	0.290422	0.718531	0.585688	0.185372	0.707749	0.510407	0.193883	0.697555	0.435109	0.202545	0.685363	0.383328	0.190599	0.673664	0.331337	0.178025	0.661782	0.279474	0.165189	0.687869	0.264389	0.144302	0.846176	0.58345	0.155954	0.852422
9.504	0.789204	0.596612	0.091798	0.77076	0.623317	0.123263	0.78623	0.673972	0.105424	0.764783	0.667471	0.137309	0.77335	0.637905	0.161851	0.798303	0.536465	0.23554	0.80538	0.451864	0.28242	0.808899	0.35576	0.293136	0.720332	0.585599	0.187436	0.70892	0.511455	0.202537	0.698278	0.437237	0.21775	0.686628	0.385759	0.203933	0.67531	0.334078	0.189758	0.66444	0.282373	0.17532	0.685961	0.267159	0.149665	0.848678	0.583895	0.158113	0.854
9.54	0.778466	0.597344	0.092259	0.7659	0.622731	0.127468	0.786123	0.672497	0.112635	0.7665	0.665322	0.145516	0.775646	0.634708	0.168445	0.803605	0.529207	0.232767	0.806098	0.445411	0.281434	0.8125	0.349841	0.29285	0.725774	0.574921	0.181418	0.711361	0.503474	0.203563	0.697795	0.431944	0.226567	0.686089	0.381695	0.210227	0.674708	0.330466	0.194854	0.662853	0.279384	0.181118	0.679871	0.260108	0.155228	0.852979	0.577927	0.154742	0.855696
9.572	0.788851	0.600538	0.077395	0.779827	0.622714	0.115776	0.79165	0.675058	0.101182	0.778955	0.664163	0.136433	0.784281	0.634373	0.161923	0.800452	0.531614	0.236973	0.804934	0.447188	0.284727	0.811648	0.351094	0.292287	0.726202	0.576138	0.180264	0.711723	0.505316	0.205367	0.697101	0.43447	0.230924	0.686629	0.383576	0.213425	0.675472	0.332786	0.196242	0.663785	0.282139	0.17929	0.678573	0.260808	0.153373	0.855064	0.580678	0.163696	0.857873
9.608	0.794812	0.606938	0.087224	0.778987	0.624462	0.125819	0.778198	0.678827	0.113676	0.767076	0.663563	0.147802	0.776177	0.63302	0.171028	0.803993	0.528141	0.238266	0.808083	0.444047	0.285517	0.811648	0.348612	0.294096	0.72546	0.571735	0.187281	0.710811	0.501702	0.214205	0.695738	0.431824	0.241612	0.689592	0.381576	0.222052	0.682611	0.330708	0.203504	0.674279	0.280217	0.186666	0.682311	0.258203	0.158839	0.85287	0.579883	0.162706	0.858598
9.64	0.797444	0.613873	0.08732	0.782413	0.631214	0.126292	0.77674	0.684775	0.112805	0.768777	0.669688	0.147897	0.77779	0.638789	0.171137	0.805073	0.532707	0.239516	0.809108	0.448426	0.286978	0.812943	0.352572	0.294291	0.72655	0.57591	0.190008	0.713142	0.505475	0.21717	0.698684	0.435	0.244567	0.69252	0.384234	0.224359	0.685206	0.333862	0.204017	0.676943	0.283641	0.183863	0.68256	0.258866	0.157336	0.853461	0.582484	0.162587	0.858105
9.672	0.777128	0.598212	0.100619	0.766751	0.622915	0.137021	0.768597	0.674615	0.11594	0.760049	0.665998	0.153026	0.770618	0.636085	0.176245	0.803871	0.533154	0.24229	0.810349	0.448316	0.288363	0.815015	0.352548	0.295595	0.72375	0.574038	0.189771	0.713609	0.50358	0.217278	0.702002	0.433588	0.245822	0.694788	0.384289	0.225514	0.686723	0.333976	0.206745	0.678545	0.283797	0.189541	0.68765	0.260613	0.163123	0.851086	0.586713	0.166838	0.857809
9.704	0.777389	0.596804	0.100449	0.774858	0.625248	0.135485	0.778128	0.674639	0.109846	0.774534	0.669892	0.148441	0.782795	0.638919	0.171667	0.807971	0.532713	0.239395	0.81313	0.448518	0.287118	0.815843	0.352434	0.295333	0.728428	0.570357	0.185214	0.718189	0.501677	0.217767	0.706836	0.433064	0.250426	0.698009	0.383188	0.229121	0.688872	0.333543	0.20776	0.679448	0.28404	0.18642	0.686901	0.258938	0.160668	0.855854	0.5815	0.16178	0.86014
9.772	0.77042	0.596148	0.110586	0.77288	0.621013	0.148269	0.765258	0.672748	0.127823	0.770792	0.664453	0.165556	0.781087	0.633546	0.187052	0.811429	0.527947	0.247963	0.817305	0.442118	0.291812	0.817457	0.346308	0.297412	0.728635	0.570002	0.199059	0.718688	0.499547	0.226428	0.707765	0.429521	0.25442	0.697385	0.382823	0.229133	0.687117	0.334825	0.205313	0.677219	0.287132	0.182106	0.684306	0.260721	0.157941	0.854724	0.582317	0.1698	0.860563
9.804	0.766885	0.595702	0.118463	0.791444	0.625411	0.142099	0.76535	0.673561	0.130009	0.796545	0.67062	0.153095	0.800677	0.639466	0.176545	0.811572	0.533493	0.245787	0.825214	0.44877	0.289805	0.81935	0.353588	0.298399	0.729211	0.579634	0.20229	0.722408	0.508433	0.229124	0.715836	0.437204	0.256814	0.696433	0.392497	0.232784	0.677578	0.347419	0.20854	0.658984	0.302481	0.184169	0.685314	0.277223	0.180081	0.853766	0.584045	0.165359	0.859256
9.836	0.762268	0.599527	0.112693	0.786486	0.627849	0.138282	0.759637	0.676024	0.129824	0.79104	0.67185	0.152456	0.795803	0.641187	0.176652	0.809535	0.536014	0.247169	0.818175	0.450968	0.292715	0.816267	0.354918	0.298913	0.731142	0.580849	0.195148	0.72368	0.51032	0.223516	0.716735	0.439865	0.252645	0.698893	0.394841	0.228136	0.67946	0.349455	0.205483	0.659988	0.30464	0.18218	0.685709	0.278809	0.179011	0.858848	0.586049	0.170863	0.862854
9.868	0.744589	0.612792	0.119611	0.77293	0.631983	0.149182	0.765485	0.685881	0.138155	0.789849	0.671934	0.165217	0.795721	0.639623	0.187596	0.814371	0.529108	0.252391	0.824181	0.442085	0.294023	0.816878	0.346011	0.301602	0.731897	0.567345	0.205743	0.716884	0.495935	0.229175	0.700805	0.424288	0.252915	0.704368	0.379285	0.221028	0.709463	0.334649	0.189398	0.716881	0.290273	0.157111	0.747657	0.272496	0.146843	0.857418	0.590428	0.181012	0.863736
9.9	0.745392	0.618571	0.123809	0.778948	0.634646	0.149454	0.773315	0.689202	0.141155	0.800356	0.672527	0.163667	0.804605	0.64103	0.187062	0.815879	0.53193	0.252044	0.820247	0.445664	0.295964	0.813657	0.349792	0.302132	0.735126	0.573139	0.202415	0.71989	0.50275	0.228305	0.704117	0.432219	0.255169	0.701069	0.388601	0.222342	0.699033	0.345076	0.189195	0.697264	0.30153	0.156454	0.729498	0.286249	0.147753	0.861896	0.587821	0.17723	0.864807
9.936	0.741463	0.615106	0.125422	0.77727	0.629855	0.148784	0.772362	0.684835	0.14272	0.800784	0.667081	0.162581	0.804045	0.635599	0.186327	0.813577	0.527205	0.254617	0.826477	0.440166	0.294638	0.816	0.344864	0.301664	0.735009	0.569932	0.203132	0.723164	0.500368	0.232983	0.710554	0.430873	0.26353	0.703738	0.389935	0.227912	0.69991	0.347978	0.193153	0.696819	0.305918	0.158752	0.72825	0.288774	0.150229	0.862836	0.58368	0.183875	0.866348
9.968	0.734192	0.618783	0.13261	0.773253	0.6327	0.150651	0.769721	0.687497	0.143122	0.799745	0.669123	0.159848	0.801874	0.638161	0.184514	0.80776	0.53083	0.255044	0.820264	0.444649	0.29759	0.814565	0.348374	0.303009	0.73081	0.572906	0.200175	0.721657	0.504011	0.23234	0.711259	0.435186	0.265342	0.705849	0.392653	0.231391	0.701147	0.350189	0.197114	0.697057	0.307606	0.163384	0.728918	0.290279	0.15745	0.859243	0.5842	0.183503	0.864354
10.004	0.727809	0.6224	0.130576	0.768174	0.63237	0.148421	0.772097	0.6867	0.137371	0.7993	0.66586	0.155924	0.802309	0.636161	0.182015	0.810758	0.533635	0.260026	0.820827	0.44607	0.301182	0.814269	0.34945	0.304135	0.728539	0.581693	0.218724	0.716925	0.509977	0.242545	0.705607	0.438303	0.266822	0.704246	0.396362	0.232063	0.702657	0.354002	0.197713	0.699992	0.311718	0.163588	0.729964	0.291513	0.15749	0.853751	0.588749	0.18376	0.862041
10.036	0.724016	0.617423	0.133344	0.764403	0.628071	0.150759	0.763127	0.683402	0.148501	0.793021	0.662412	0.162191	0.799641	0.631503	0.186388	0.819322	0.524882	0.258033	0.82816	0.437959	0.298968	0.815807	0.342715	0.303047	0.736291	0.571806	0.221667	0.718419	0.499068	0.238645	0.700541	0.425969	0.255686	0.703151	0.382067	0.22196	0.709221	0.338446	0.188867	0.718925	0.294832	0.155662	0.75017	0.27638	0.148025	0.858678	0.575608	0.177978	0.864534
10.072	0.72609	0.595069	0.140957	0.764723	0.612873	0.156447	0.759094	0.666294	0.141654	0.789953	0.651676	0.160408	0.79806	0.623146	0.18655	0.820256	0.524427	0.266038	0.828976	0.435142	0.302317	0.816155	0.339745	0.304254	0.739623	0.58529	0.245954	0.720924	0.511137	0.25052	0.701787	0.437	0.2552	0.70258	0.392539	0.223664	0.705562	0.347906	0.192499	0.710649	0.302775	0.162078	0.742723	0.284838	0.159932	0.85138	0.573628	0.180551	0.860765
10.104	0.735775	0.598594	0.144372	0.775011	0.618956	0.15433	0.762968	0.672585	0.143446	0.797551	0.659933	0.156017	0.804011	0.630256	0.180841	0.821193	0.528542	0.255545	0.828498	0.441904	0.297614	0.815985	0.346788	0.302433	0.744341	0.587619	0.217535	0.730398	0.515438	0.238613	0.715656	0.443367	0.260368	0.709255	0.399902	0.228271	0.703036	0.35611	0.19564	0.698935	0.311941	0.163827	0.731118	0.29405	0.1623	0.865088	0.571147	0.171684	0.865469
10.14	0.727238	0.59764	0.13857	0.766911	0.616835	0.148998	0.755107	0.670802	0.143121	0.789966	0.656823	0.153582	0.796347	0.629115	0.181243	0.813025	0.532638	0.265648	0.827021	0.442678	0.299097	0.816671	0.346702	0.302799	0.741242	0.60152	0.237812	0.728569	0.526343	0.244181	0.715755	0.451148	0.250831	0.708496	0.404277	0.223794	0.703548	0.357189	0.19645	0.70436	0.309763	0.168687	0.736949	0.293142	0.1626	0.856505	0.575718	0.182897	0.862387
10.172	0.731691	0.594903	0.137236	0.767754	0.614274	0.156535	0.759362	0.667927	0.144521	0.789843	0.654289	0.164626	0.796205	0.62552	0.191168	0.812863	0.525983	0.271815	0.816453	0.436671	0.309178	0.81402	0.340081	0.307225	0.738272	0.589803	0.239926	0.716752	0.516471	0.245116	0.69602	0.44273	0.251025	0.698911	0.396099	0.22189	0.704535	0.349952	0.192886	0.715459	0.303465	0.164066	0.743856	0.282926	0.151635	0.856481	0.566982	0.187786	0.862486
10.204	0.728755	0.591263	0.139144	0.766089	0.609142	0.157452	0.761193	0.66263	0.14268	0.790726	0.648037	0.163468	0.798024	0.619897	0.190252	0.817723	0.522526	0.271827	0.828316	0.433306	0.306322	0.816362	0.33851	0.306575	0.742627	0.585677	0.241297	0.726887	0.511096	0.249334	0.710453	0.436327	0.257575	0.707722	0.391088	0.226151	0.706281	0.346557	0.19382	0.710654	0.30234	0.160626	0.742332	0.286385	0.149814	0.859542	0.565552	0.188139	0.864644
10.24	0.729614	0.598066	0.138213	0.767792	0.614439	0.156187	0.762511	0.668918	0.145848	0.792879	0.652725	0.164081	0.798984	0.623468	0.189948	0.815205	0.522588	0.268034	0.827301	0.433421	0.302221	0.815665	0.338397	0.30437	0.735855	0.581971	0.240139	0.720055	0.507498	0.248637	0.705209	0.432515	0.25772	0.70515	0.386516	0.227094	0.708436	0.341502	0.195665	0.717235	0.296203	0.163839	0.747546	0.279128	0.150821	0.854809	0.569481	0.185187	0.862922
10.272	0.73218	0.616759	0.145996	0.775146	0.626808	0.156147	0.776078	0.681974	0.147375	0.806648	0.660909	0.158978	0.809941	0.630707	0.183879	0.81705	0.527312	0.257983	0.822765	0.441541	0.301852	0.812888	0.346212	0.305215	0.743804	0.587606	0.214493	0.730038	0.515629	0.236275	0.716105	0.443635	0.258872	0.708612	0.398905	0.228859	0.7034	0.353723	0.197685	0.699047	0.308299	0.167406	0.732329	0.292617	0.165158	0.865244	0.564009	0.174063	0.867333
10.304	0.733864	0.615765	0.138717	0.775096	0.628095	0.152782	0.771524	0.683451	0.150591	0.803252	0.663752	0.161771	0.806504	0.633877	0.187705	0.813372	0.53083	0.26578	0.82372	0.442187	0.303728	0.812871	0.346225	0.305754	0.741327	0.596074	0.229861	0.729355	0.521911	0.244566	0.717262	0.447786	0.259792	0.708697	0.402638	0.230696	0.701705	0.357023	0.200812	0.695536	0.311172	0.171628	0.728466	0.295217	0.167488	0.859771	0.569664	0.183023	0.863555
10.368	0.736635	0.614358	0.14378	0.777436	0.629012	0.156842	0.771956	0.684088	0.15094	0.80435	0.666316	0.163291	0.807361	0.635428	0.187866	0.813836	0.529502	0.261244	0.824087	0.442933	0.302678	0.819402	0.346899	0.305958	0.74274	0.592165	0.220076	0.729958	0.518428	0.236086	0.717519	0.444462	0.252818	0.71215	0.396222	0.227645	0.709888	0.348135	0.201826	0.713071	0.299846	0.175238	0.743923	0.279851	0.170943	0.863148	0.5654	0.178701	0.865723
10.4	0.749075	0.614527	0.13394	0.784307	0.633053	0.155473	0.77178	0.687305	0.152675	0.803771	0.672873	0.169515	0.806131	0.641164	0.192837	0.811056	0.533138	0.261862	0.822415	0.445627	0.301815	0.816476	0.349377	0.305045	0.741162	0.596792	0.218091	0.732181	0.522715	0.234815	0.722233	0.448813	0.252207	0.715338	0.399882	0.229737	0.7078	0.350837	0.206368	0.697457	0.302305	0.183612	0.72985	0.286786	0.190374	0.86486	0.574746	0.184254	0.865559
10.468	0.755644	0.606448	0.124277	0.78455	0.629621	0.150255	0.763652	0.680993	0.14702	0.795441	0.671285	0.167408	0.80076	0.640042	0.191289	0.813601	0.533144	0.26301	0.826091	0.444221	0.300065	0.817159	0.347823	0.303356	0.74481	0.60373	0.2314	0.732047	0.529392	0.244427	0.719811	0.45496	0.257665	0.711251	0.406854	0.232752	0.703316	0.358773	0.207558	0.69611	0.310531	0.182255	0.727196	0.291798	0.188504	0.858536	0.569624	0.178102	0.863213
10.5	0.768376	0.598728	0.126239	0.795223	0.626044	0.150268	0.769905	0.675166	0.143517	0.802474	0.66971	0.164205	0.806092	0.639125	0.189001	0.813765	0.534695	0.264008	0.822788	0.445682	0.301964	0.81515	0.349212	0.304656	0.74518	0.605195	0.230044	0.731917	0.53092	0.2422	0.718899	0.456764	0.254881	0.710541	0.40908	0.230576	0.703303	0.360597	0.206044	0.6957	0.312075	0.182822	0.726248	0.292768	0.189639	0.860853	0.571874	0.180514	0.864325
10.532	0.768366	0.599244	0.129787	0.792775	0.627443	0.155329	0.768989	0.676395	0.143624	0.799001	0.67166	0.168035	0.801262	0.640878	0.192855	0.804917	0.535759	0.267666	0.822802	0.446074	0.299868	0.814888	0.349863	0.302799	0.737568	0.607969	0.235774	0.727962	0.532856	0.246588	0.718376	0.457916	0.257674	0.710981	0.410836	0.231824	0.70309	0.36315	0.205989	0.695215	0.315562	0.18161	0.724923	0.295129	0.188661	0.854606	0.577049	0.188372	0.862189
10.568	0.764877	0.592704	0.129232	0.788963	0.620799	0.155218	0.768317	0.670484	0.14006	0.796407	0.665439	0.166571	0.800201	0.63594	0.192389	0.808215	0.535272	0.270947	0.823324	0.445324	0.303887	0.814589	0.349209	0.305856	0.741755	0.60989	0.239335	0.730094	0.534386	0.24591	0.718438	0.459268	0.253095	0.710367	0.411302	0.229853	0.70454	0.362413	0.205741	0.697803	0.313755	0.182819	0.727337	0.293469	0.190519	0.856567	0.575018	0.189312	0.863962
10.604	0.753968	0.583284	0.12403	0.780567	0.610953	0.147978	0.759519	0.661091	0.134472	0.789566	0.655572	0.158575	0.796396	0.628484	0.186072	0.813111	0.535686	0.271127	0.823673	0.444092	0.302182	0.81324	0.347802	0.305286	0.749095	0.61523	0.245314	0.733038	0.540657	0.249602	0.718749	0.466284	0.254254	0.709748	0.418464	0.231411	0.7022	0.369185	0.209531	0.694907	0.320118	0.189323	0.722312	0.296777	0.196282	0.857396	0.574728	0.185893	0.862255
10.636	0.764644	0.594269	0.12991	0.79192	0.621889	0.153125	0.771371	0.671999	0.13951	0.80175	0.666369	0.163238	0.805172	0.635685	0.187836	0.812406	0.531043	0.261883	0.821448	0.444099	0.302771	0.813766	0.34826	0.306712	0.748049	0.598933	0.215582	0.730513	0.52632	0.23263	0.712891	0.453817	0.250059	0.708312	0.405119	0.225771	0.706506	0.355942	0.201677	0.709505	0.306665	0.178042	0.740154	0.288154	0.168897	0.867312	0.560439	0.180991	0.867913
10.668	0.769049	0.596811	0.129874	0.790445	0.624769	0.158235	0.772861	0.674446	0.140273	0.797475	0.669165	0.170049	0.801057	0.639271	0.195831	0.808231	0.536934	0.274161	0.818805	0.449118	0.313976	0.810523	0.353017	0.317841	0.740509	0.607016	0.238856	0.7189	0.533893	0.245317	0.698382	0.460509	0.252762	0.700296	0.411385	0.229108	0.703875	0.361991	0.206053	0.709721	0.312576	0.183525	0.74009	0.292549	0.177911	0.855079	0.569297	0.18841	0.861989
10.704	0.770803	0.593868	0.125618	0.792009	0.620752	0.15516	0.775811	0.671296	0.137898	0.799551	0.664893	0.168139	0.802185	0.63562	0.194495	0.806352	0.53557	0.274638	0.812447	0.446301	0.312367	0.810724	0.349495	0.311	0.738838	0.60655	0.239242	0.716039	0.533675	0.244133	0.695761	0.460114	0.250759	0.699592	0.411395	0.22566	0.707279	0.362693	0.202085	0.720065	0.313711	0.179741	0.748072	0.292899	0.16647	0.85522	0.571947	0.19083	0.862769
10.736	0.775335	0.586972	0.126854	0.789055	0.617262	0.157482	0.76587	0.66415	0.137991	0.787763	0.662102	0.170201	0.794617	0.632428	0.195373	0.811767	0.530958	0.272286	0.826063	0.440294	0.303035	0.813414	0.344842	0.304909	0.749019	0.609391	0.245359	0.72768	0.536016	0.248988	0.707465	0.462564	0.253159	0.704407	0.415244	0.226939	0.703189	0.367215	0.201413	0.705613	0.319047	0.176166	0.73622	0.300223	0.168463	0.857925	0.567221	0.188256	0.864448
10.772	0.781221	0.583202	0.128015	0.789371	0.615635	0.158433	0.76644	0.660282	0.13374	0.784149	0.661034	0.168509	0.791533	0.631682	0.193818	0.810418	0.531271	0.271261	0.827208	0.440236	0.300601	0.815371	0.344223	0.303618	0.747867	0.610829	0.245464	0.727651	0.537148	0.248256	0.708673	0.463552	0.251812	0.705203	0.416087	0.226538	0.702276	0.367814	0.201765	0.701115	0.319457	0.177564	0.732149	0.301889	0.169172	0.857492	0.570197	0.188615	0.863321
10.804	0.774254	0.586823	0.128801	0.785165	0.618678	0.15895	0.769136	0.665333	0.132431	0.785236	0.664681	0.167962	0.792993	0.634448	0.191982	0.812706	0.53146	0.265232	0.824087	0.442001	0.300985	0.813121	0.345895	0.304834	0.751974	0.610337	0.233049	0.730524	0.537553	0.242336	0.709638	0.464925	0.252328	0.705633	0.417087	0.227341	0.701749	0.36876	0.202241	0.699637	0.320509	0.177308	0.730886	0.302643	0.170113	0.861721	0.564093	0.180922	0.865594
10.872	0.778651	0.584933	0.130976	0.788495	0.618085	0.160073	0.769037	0.663182	0.132898	0.786117	0.664333	0.167962	0.793477	0.635224	0.193263	0.811941	0.536034	0.270919	0.823029	0.445558	0.304302	0.812629	0.349394	0.305301	0.748459	0.614162	0.240576	0.728766	0.540438	0.244576	0.711305	0.466582	0.249601	0.707137	0.418247	0.225963	0.702623	0.369519	0.202161	0.69885	0.321026	0.177886	0.729969	0.30318	0.170439	0.858785	0.57177	0.186438	0.864087
10.904	0.779021	0.582227	0.126881	0.787033	0.615734	0.156132	0.77093	0.660473	0.126754	0.785009	0.661928	0.163127	0.792312	0.634352	0.190437	0.810808	0.539427	0.274808	0.814335	0.449225	0.311432	0.809965	0.352257	0.30902	0.745642	0.615104	0.244894	0.723671	0.541904	0.247476	0.703663	0.468373	0.251121	0.70204	0.420374	0.225692	0.70069	0.371817	0.200903	0.699224	0.323373	0.17657	0.729733	0.304149	0.170104	0.855774	0.574814	0.188775	0.862274
10.936	0.789298	0.586494	0.12246	0.793369	0.619878	0.152645	0.778969	0.664435	0.122231	0.789324	0.665865	0.159846	0.79572	0.636722	0.185844	0.812152	0.536606	0.265151	0.821008	0.447193	0.302923	0.813724	0.350252	0.305896	0.748934	0.610799	0.228297	0.733897	0.537728	0.244717	0.718	0.465203	0.261459	0.709037	0.418504	0.236044	0.699708	0.370919	0.211411	0.691342	0.323474	0.187519	0.720218	0.300957	0.185832	0.865234	0.572555	0.184566	0.86575
10.968	0.778054	0.598101	0.108282	0.78816	0.624926	0.143264	0.777889	0.675399	0.121985	0.790486	0.668939	0.158356	0.796925	0.639199	0.183687	0.812533	0.537371	0.260945	0.824058	0.448535	0.29876	0.814978	0.352186	0.303746	0.746708	0.611936	0.230126	0.732909	0.538255	0.24486	0.720352	0.464598	0.259697	0.709239	0.417916	0.234151	0.69834	0.370569	0.209374	0.688222	0.323228	0.185061	0.718099	0.301989	0.187442	0.855873	0.569629	0.173528	0.862405
11	0.776669	0.594121	0.129333	0.788078	0.624181	0.161107	0.777752	0.672633	0.135092	0.791309	0.669735	0.171575	0.796235	0.638681	0.195363	0.807471	0.533152	0.267109	0.822027	0.443602	0.302139	0.812866	0.347041	0.305054	0.746184	0.611411	0.231907	0.729779	0.537619	0.242429	0.71562	0.463905	0.253631	0.705994	0.416148	0.231137	0.696893	0.367251	0.209077	0.688215	0.318536	0.187412	0.717497	0.296438	0.18783	0.859685	0.567515	0.186189	0.864005
11.036	0.774777	0.592083	0.135602	0.786383	0.624713	0.164629	0.769204	0.670577	0.137563	0.786447	0.670868	0.172567	0.7919	0.639862	0.196362	0.805806	0.534257	0.267855	0.818298	0.445225	0.305201	0.811761	0.348367	0.307091	0.741183	0.606533	0.226418	0.729506	0.532419	0.240436	0.718946	0.458687	0.255023	0.709863	0.411522	0.231325	0.700437	0.362881	0.208804	0.691045	0.314197	0.188844	0.720173	0.292051	0.191108	0.860883	0.571143	0.189932	0.864532
11.068	0.779766	0.593733	0.126703	0.786411	0.620618	0.162445	0.769511	0.669846	0.142621	0.783042	0.664049	0.178769	0.789375	0.632597	0.202055	0.806562	0.525145	0.271435	0.817129	0.436524	0.308058	0.811638	0.340567	0.307724	0.739797	0.591852	0.229117	0.724854	0.51752	0.24098	0.709773	0.443083	0.253148	0.707081	0.394355	0.227697	0.706255	0.34604	0.201545	0.708807	0.297979	0.174319	0.739571	0.277385	0.175477	0.862192	0.563844	0.195365	0.86613
11.104	0.789058	0.591831	0.12364	0.791266	0.618586	0.160034	0.769695	0.666153	0.14035	0.782406	0.661223	0.176922	0.788491	0.629988	0.200375	0.805755	0.523308	0.269883	0.81938	0.433645	0.304349	0.811389	0.337392	0.302967	0.735284	0.584445	0.223173	0.725461	0.512015	0.245447	0.71543	0.439814	0.268436	0.709411	0.398138	0.23434	0.702736	0.355697	0.200952	0.695868	0.313353	0.168074	0.722924	0.288685	0.166252	0.862399	0.571652	0.199049	0.865401
11.136	0.788171	0.597803	0.128231	0.791083	0.625481	0.163875	0.766211	0.671522	0.14439	0.781145	0.668069	0.180276	0.786896	0.636776	0.20367	0.802306	0.53006	0.273253	0.815388	0.441192	0.310056	0.808951	0.344899	0.31023	0.730009	0.593025	0.231761	0.7227	0.519028	0.2494	0.715936	0.445158	0.267735	0.710135	0.403635	0.233596	0.704333	0.361381	0.199586	0.698099	0.31936	0.165946	0.72275	0.292264	0.165282	0.854715	0.574734	0.196433	0.8632
11.172	0.786793	0.610682	0.106775	0.792026	0.63129	0.146726	0.776978	0.683348	0.134358	0.788545	0.671454	0.169683	0.794654	0.640771	0.194064	0.810228	0.53564	0.267316	0.821881	0.44626	0.303577	0.813501	0.349878	0.30444	0.735032	0.599902	0.237036	0.724103	0.524874	0.247459	0.713418	0.449794	0.258176	0.706667	0.405493	0.226986	0.700611	0.361019	0.195585	0.694765	0.316563	0.164336	0.721727	0.291603	0.165719	0.852545	0.578606	0.183353	0.860324
11.204	0.787328	0.59129	0.126046	0.789873	0.616799	0.163346	0.767464	0.664231	0.145855	0.780954	0.658069	0.18198	0.787677	0.626719	0.205829	0.806825	0.518825	0.276228	0.815839	0.429514	0.312743	0.806307	0.333488	0.311329	0.729075	0.57449	0.239268	0.709187	0.500872	0.246867	0.689693	0.426836	0.255103	0.697736	0.380579	0.226285	0.707187	0.335413	0.196418	0.717531	0.290399	0.165552	0.7498	0.274277	0.17361	0.854051	0.567213	0.19872	0.861563
11.236	0.781527	0.59367	0.1289	0.785209	0.619112	0.166111	0.767085	0.668476	0.147686	0.779076	0.661586	0.184182	0.787695	0.629785	0.206177	0.81303	0.521206	0.270744	0.823396	0.433202	0.308607	0.811599	0.338169	0.308793	0.736488	0.574469	0.228091	0.715396	0.501698	0.239666	0.693609	0.428776	0.251627	0.698073	0.382194	0.223664	0.706106	0.336115	0.194912	0.714869	0.290151	0.166304	0.74835	0.276703	0.173365	0.861605	0.568675	0.193307	0.865458
11.272	0.787455	0.593728	0.125512	0.790652	0.618822	0.163	0.770468	0.667739	0.145408	0.783181	0.660864	0.181661	0.790415	0.629043	0.204015	0.812375	0.520571	0.26942	0.824583	0.432565	0.306977	0.812915	0.337342	0.306802	0.735138	0.568097	0.219703	0.714419	0.497179	0.23997	0.693374	0.426305	0.260706	0.698622	0.382651	0.22845	0.703959	0.338365	0.196779	0.70977	0.294232	0.165192	0.742706	0.279764	0.17285	0.863237	0.573287	0.19748	0.866095
11.304	0.787847	0.595881	0.127578	0.791295	0.621824	0.164452	0.76685	0.668751	0.147303	0.782002	0.663428	0.182877	0.788919	0.631154	0.204953	0.810115	0.521058	0.26942	0.821495	0.432278	0.306101	0.811281	0.336372	0.306527	0.734535	0.570758	0.220538	0.716766	0.49879	0.239931	0.698598	0.426667	0.259676	0.701938	0.382211	0.227757	0.707332	0.338243	0.194981	0.712858	0.294317	0.161522	0.745741	0.280438	0.170683	0.862724	0.574657	0.199399	0.865795
11.34	0.788262	0.594025	0.126431	0.791303	0.620834	0.162714	0.76589	0.666999	0.144604	0.78122	0.662764	0.180246	0.788534	0.631154	0.202969	0.811017	0.523254	0.269821	0.823979	0.435029	0.306852	0.813552	0.339457	0.307795	0.73248	0.566709	0.219056	0.717815	0.495072	0.241775	0.702195	0.423691	0.26489	0.70236	0.382833	0.229212	0.704039	0.340081	0.194785	0.706765	0.297696	0.16068	0.74022	0.284395	0.168827	0.860245	0.577838	0.197875	0.864944
11.372	0.784073	0.59309	0.12869	0.790181	0.619426	0.164929	0.768995	0.667891	0.147087	0.784333	0.662177	0.182504	0.790023	0.630016	0.204702	0.807456	0.520761	0.269807	0.82274	0.432816	0.306232	0.812599	0.337476	0.307187	0.729398	0.567554	0.220703	0.7148	0.495543	0.241892	0.699628	0.423698	0.263476	0.700109	0.383096	0.227195	0.702064	0.340876	0.192771	0.704923	0.298998	0.158476	0.73807	0.285742	0.167686	0.857285	0.577319	0.199566	0.863726
11.404	0.789528	0.605263	0.109184	0.793464	0.623231	0.150539	0.780961	0.676395	0.140744	0.790287	0.661947	0.175785	0.795052	0.631065	0.200371	0.808047	0.524957	0.273377	0.816792	0.436976	0.313449	0.807361	0.340902	0.314792	0.727295	0.576578	0.235958	0.712666	0.502492	0.24865	0.698157	0.428221	0.261631	0.700368	0.385357	0.227492	0.702768	0.342793	0.193114	0.705043	0.300188	0.158776	0.73793	0.286488	0.167768	0.851997	0.575605	0.194598	0.861758
11.468	0.788613	0.604844	0.119768	0.789729	0.624726	0.16043	0.761181	0.671136	0.150642	0.776787	0.661537	0.185137	0.784918	0.62963	0.207626	0.808865	0.520152	0.273288	0.823082	0.43033	0.307614	0.810429	0.334543	0.308562	0.72838	0.571787	0.234213	0.709732	0.498568	0.246638	0.691684	0.425307	0.25942	0.696073	0.383311	0.225011	0.700636	0.340447	0.191427	0.70479	0.297908	0.157659	0.737426	0.285587	0.169181	0.853289	0.574491	0.198017	0.861327
11.5	0.786073	0.597211	0.128159	0.787749	0.621972	0.165959	0.764404	0.669427	0.149022	0.777716	0.662867	0.185128	0.785676	0.630704	0.20709	0.809734	0.520598	0.270394	0.820246	0.432061	0.308626	0.810729	0.33603	0.307872	0.732382	0.56938	0.22397	0.715658	0.496899	0.242029	0.697828	0.424365	0.260434	0.696428	0.38123	0.226747	0.695902	0.338073	0.192959	0.69444	0.29511	0.158752	0.728237	0.281998	0.164798	0.859002	0.570508	0.194529	0.862811
11.568	0.787059	0.593377	0.12634	0.790969	0.61735	0.164484	0.773374	0.667398	0.147791	0.785277	0.658974	0.18399	0.790844	0.626843	0.206512	0.807689	0.516871	0.271054	0.820895	0.428469	0.308224	0.811356	0.332665	0.307524	0.728053	0.56039	0.221929	0.71088	0.489254	0.244472	0.693642	0.418076	0.267487	0.698327	0.377816	0.230781	0.704361	0.336234	0.195586	0.711148	0.294747	0.160333	0.745164	0.281799	0.166219	0.855468	0.574373	0.200078	0.86239
11.6	0.788912	0.609319	0.10934	0.793483	0.624307	0.151805	0.783483	0.678457	0.145275	0.791895	0.661287	0.179277	0.797497	0.62945	0.202202	0.813074	0.51994	0.267597	0.826476	0.432482	0.306338	0.814935	0.337203	0.308967	0.729966	0.561403	0.22399	0.714393	0.48883	0.243243	0.698227	0.41614	0.262862	0.7007	0.376081	0.225597	0.704471	0.335386	0.18928	0.708811	0.29481	0.153103	0.74216	0.283321	0.163728	0.854999	0.57639	0.191672	0.864008
11.668	0.792092	0.599492	0.121243	0.792172	0.619467	0.161854	0.767806	0.668191	0.15041	0.780433	0.657619	0.185797	0.786365	0.626219	0.209219	0.804254	0.518793	0.278008	0.815242	0.429866	0.315412	0.807717	0.333656	0.312556	0.721735	0.564392	0.235238	0.705988	0.490595	0.248021	0.690982	0.416574	0.261429	0.693792	0.375844	0.224858	0.696999	0.335235	0.188273	0.699723	0.294425	0.151807	0.732626	0.283111	0.163619	0.848425	0.578434	0.205597	0.858648
11.7	0.786168	0.596389	0.129811	0.789948	0.620326	0.168004	0.769027	0.669566	0.152397	0.78256	0.661662	0.188137	0.788179	0.62948	0.210472	0.805032	0.519863	0.27588	0.81961	0.429909	0.309798	0.810028	0.333634	0.307823	0.721401	0.56564	0.235255	0.706919	0.491896	0.249599	0.692841	0.418121	0.264456	0.69643	0.378865	0.226732	0.699958	0.338855	0.189788	0.70345	0.299034	0.15289	0.735229	0.284803	0.164724	0.847488	0.582739	0.205087	0.859881
11.736	0.791571	0.599692	0.120553	0.792933	0.620862	0.160515	0.768417	0.669194	0.148227	0.782092	0.659636	0.183508	0.788087	0.627543	0.206071	0.806798	0.517958	0.271757	0.821013	0.429009	0.308301	0.811139	0.332795	0.307766	0.726067	0.561173	0.224063	0.711154	0.489437	0.246237	0.696113	0.417735	0.268891	0.69709	0.379101	0.230202	0.697612	0.339307	0.192854	0.697865	0.299761	0.15517	0.729194	0.282028	0.162593	0.852982	0.579086	0.202294	0.862193
11.768	0.800542	0.60176	0.121551	0.798532	0.623501	0.161166	0.780223	0.673558	0.145271	0.788199	0.663519	0.182135	0.793633	0.631258	0.204493	0.810007	0.520926	0.268577	0.822291	0.432646	0.306704	0.811994	0.336794	0.306642	0.729295	0.56221	0.21932	0.714394	0.490264	0.241003	0.699566	0.418256	0.26334	0.698172	0.379122	0.225398	0.697466	0.339108	0.187964	0.697206	0.299291	0.15069	0.728269	0.282472	0.161067	0.856193	0.57974	0.197186	0.863995
11.8	0.796879	0.600723	0.124414	0.796457	0.622628	0.164001	0.777278	0.672821	0.148776	0.786834	0.663024	0.185328	0.791995	0.630976	0.207729	0.807477	0.522031	0.273275	0.819651	0.433572	0.311132	0.812238	0.337447	0.309894	0.728464	0.564528	0.221495	0.714079	0.492425	0.242628	0.698916	0.420532	0.264331	0.698117	0.380084	0.227732	0.697719	0.339259	0.191397	0.697478	0.298512	0.155066	0.729622	0.282599	0.163153	0.855932	0.580586	0.201746	0.861935
11.836	0.798811	0.599895	0.127639	0.796331	0.62358	0.166097	0.769377	0.669407	0.149277	0.781483	0.663112	0.185852	0.789419	0.631271	0.207947	0.81368	0.522743	0.272593	0.82626	0.434093	0.309571	0.814089	0.338519	0.309657	0.73123	0.566381	0.229058	0.714328	0.494034	0.24763	0.69697	0.421695	0.266623	0.697122	0.38148	0.229518	0.69785	0.340351	0.193553	0.698849	0.29937	0.157506	0.730743	0.282214	0.163992	0.85679	0.582483	0.199435	0.86421
11.872	0.785718	0.597356	0.128042	0.790546	0.621231	0.166164	0.77051	0.670886	0.150757	0.78433	0.662695	0.186318	0.790857	0.630549	0.208448	0.810895	0.520955	0.272624	0.822407	0.431901	0.309474	0.812547	0.335833	0.308479	0.729434	0.563985	0.225944	0.71379	0.492851	0.249437	0.697639	0.421872	0.273456	0.696975	0.38341	0.234683	0.698161	0.343055	0.197877	0.701302	0.302868	0.161326	0.732259	0.283866	0.168193	0.85592	0.582382	0.202208	0.863708
11.904	0.786853	0.598653	0.123011	0.790138	0.621731	0.161768	0.768671	0.670979	0.147047	0.78212	0.662399	0.18265	0.78848	0.630709	0.205385	0.808149	0.522453	0.271167	0.81992	0.434237	0.309293	0.812324	0.338349	0.307415	0.730542	0.567797	0.220101	0.712777	0.495858	0.239427	0.694723	0.423829	0.259455	0.695993	0.381012	0.225588	0.697989	0.338358	0.191424	0.700132	0.295951	0.156954	0.733492	0.284953	0.167683	0.858575	0.578813	0.200399	0.863197
11.972	0.782909	0.590303	0.132771	0.789423	0.61771	0.16815	0.768363	0.665849	0.149124	0.783924	0.661142	0.184593	0.789985	0.63006	0.20814	0.80742	0.523933	0.277923	0.818251	0.435738	0.316203	0.810277	0.339926	0.314137	0.726292	0.573968	0.237286	0.709573	0.500495	0.250641	0.69323	0.426896	0.264592	0.6951	0.385507	0.229029	0.697812	0.343843	0.193789	0.701212	0.302152	0.158906	0.733746	0.287672	0.168198	0.851882	0.576923	0.200811	0.860368
12.004	0.778654	0.588826	0.1326	0.786553	0.616307	0.16762	0.767777	0.664843	0.148116	0.783235	0.65976	0.183597	0.790679	0.627773	0.20606	0.813097	0.518434	0.27213	0.823671	0.429695	0.309611	0.811639	0.333829	0.309701	0.732095	0.566412	0.231936	0.713125	0.493466	0.245658	0.69421	0.420213	0.259719	0.699689	0.377254	0.225862	0.707696	0.33419	0.192902	0.717296	0.291123	0.159863	0.749537	0.278137	0.172228	0.856944	0.57236	0.196054	0.862938
12.04	0.779465	0.591276	0.126042	0.789	0.613522	0.164263	0.776851	0.66586	0.149975	0.790044	0.655028	0.18507	0.794848	0.623254	0.208356	0.80942	0.514611	0.276766	0.818965	0.424575	0.312662	0.809489	0.328142	0.308334	0.72713	0.554128	0.228373	0.706717	0.483208	0.248405	0.686129	0.412353	0.268634	0.691616	0.375463	0.228821	0.696885	0.337622	0.189689	0.702138	0.299949	0.150638	0.733182	0.286531	0.165133	0.853364	0.576121	0.205282	0.863634
12.072	0.791125	0.590318	0.131516	0.796046	0.617269	0.167498	0.772799	0.664183	0.149323	0.788397	0.659404	0.184788	0.792901	0.626762	0.207223	0.807405	0.515398	0.272455	0.819202	0.426413	0.310009	0.809491	0.330205	0.308256	0.728376	0.55723	0.221569	0.709309	0.486417	0.243888	0.689331	0.415824	0.26664	0.691333	0.376735	0.228551	0.693796	0.337859	0.190128	0.696352	0.298947	0.151945	0.728884	0.286473	0.16367	0.855846	0.57649	0.204821	0.864947
12.104	0.785835	0.590693	0.128478	0.791624	0.617119	0.164704	0.775795	0.666708	0.144823	0.788121	0.660368	0.181313	0.793167	0.628401	0.204107	0.809134	0.519188	0.269935	0.824208	0.431096	0.307298	0.815084	0.335107	0.308226	0.726879	0.553905	0.218458	0.712749	0.484154	0.246594	0.697555	0.414565	0.275341	0.694245	0.379762	0.233368	0.691828	0.343471	0.192604	0.690175	0.307227	0.152005	0.721537	0.28958	0.160141	0.85212	0.584584	0.201909	0.863845
12.136	0.789836	0.587951	0.12531	0.793221	0.616363	0.160325	0.765637	0.661156	0.141248	0.78228	0.658967	0.17647	0.788398	0.628197	0.200298	0.80758	0.523228	0.270621	0.81865	0.436238	0.311272	0.811775	0.340327	0.310154	0.725386	0.559501	0.219876	0.709998	0.488506	0.244113	0.693864	0.417538	0.269142	0.688343	0.377417	0.232486	0.683296	0.337523	0.195715	0.678969	0.297734	0.158623	0.713793	0.286054	0.160195	0.851137	0.584369	0.198198	0.860096
12.168	0.776453	0.580884	0.126526	0.791494	0.612812	0.15476	0.765575	0.658332	0.135087	0.789833	0.658288	0.165591	0.794005	0.628474	0.190972	0.807021	0.526495	0.267011	0.822302	0.440489	0.308675	0.816742	0.344493	0.311224	0.725156	0.566121	0.216682	0.721054	0.494762	0.243714	0.716347	0.423634	0.27147	0.694988	0.383803	0.241119	0.676346	0.342071	0.211157	0.658825	0.299881	0.181573	0.693095	0.289893	0.172353	0.85179	0.583947	0.193316	0.859022
12.204	0.780469	0.581345	0.117353	0.79213	0.612135	0.148325	0.764979	0.657471	0.129817	0.787414	0.656725	0.161677	0.791316	0.62725	0.187395	0.803456	0.526527	0.264495	0.819953	0.440764	0.306445	0.816639	0.344453	0.308069	0.720189	0.564473	0.214708	0.718931	0.493753	0.243538	0.716862	0.423323	0.273393	0.696683	0.384321	0.241199	0.677537	0.344206	0.209697	0.658234	0.303939	0.178633	0.691984	0.292708	0.169252	0.846053	0.585858	0.190185	0.855978
12.268	0.774462	0.576932	0.116246	0.787486	0.606284	0.148059	0.758038	0.65156	0.133995	0.782625	0.649619	0.164171	0.789202	0.619965	0.189308	0.809043	0.517658	0.263173	0.829651	0.432538	0.302934	0.816634	0.338332	0.30763	0.722829	0.549331	0.215473	0.726347	0.488148	0.261322	0.729864	0.427298	0.308334	0.704012	0.411136	0.263289	0.678526	0.395152	0.217844	0.653595	0.378589	0.17277	0.68143	0.355213	0.168108	0.846854	0.574681	0.185719	0.852435
12.3	0.770432	0.56486	0.100048	0.781008	0.595366	0.131674	0.766886	0.642817	0.106372	0.781796	0.640436	0.142361	0.789326	0.612478	0.169556	0.81297	0.514897	0.25103	0.82957	0.432158	0.297621	0.815246	0.338145	0.305667	0.724031	0.537269	0.205172	0.728141	0.481986	0.258204	0.731407	0.42726	0.312545	0.705994	0.41285	0.266411	0.680767	0.398542	0.21997	0.655578	0.384189	0.17348	0.682147	0.359843	0.166255	0.844886	0.56971	0.16995	0.85072
12.368	0.778444	0.55687	0.090542	0.783858	0.589883	0.120917	0.758111	0.632743	0.095558	0.775212	0.634847	0.130546	0.781991	0.608337	0.158697	0.803781	0.516451	0.243431	0.823995	0.436871	0.293538	0.812843	0.343038	0.304927	0.719853	0.536625	0.184712	0.722147	0.483587	0.239431	0.723642	0.431201	0.295398	0.699093	0.421053	0.247882	0.67566	0.409632	0.199759	0.654028	0.397138	0.151088	0.677205	0.372033	0.137079	0.844114	0.56896	0.163939	0.849237
12.4	0.774325	0.543563	0.067418	0.779676	0.576301	0.098123	0.752809	0.6189	0.07379	0.770474	0.620864	0.108506	0.778809	0.596548	0.138329	0.804215	0.511202	0.229639	0.82014	0.435578	0.286781	0.80665	0.34298	0.302854	0.719031	0.538124	0.176861	0.719257	0.48083	0.227373	0.719663	0.423782	0.278322	0.702567	0.417856	0.226666	0.683514	0.410759	0.175603	0.664076	0.404323	0.124514	0.679949	0.396234	0.092308	0.844015	0.548374	0.141797	0.84217
12.436	0.756562	0.526609	0.062148	0.761804	0.560137	0.092005	0.756578	0.605375	0.059208	0.762908	0.606678	0.097722	0.774077	0.584651	0.128158	0.806974	0.507202	0.222888	0.822343	0.42961	0.278211	0.804134	0.337715	0.296137	0.718836	0.544939	0.181721	0.716192	0.483316	0.226749	0.714352	0.421497	0.270047	0.702497	0.422054	0.215595	0.688	0.420876	0.162144	0.673599	0.421536	0.108944	0.689839	0.419817	0.075884	0.838564	0.544632	0.131064	0.83779
12.468	0.743276	0.517689	0.050212	0.746386	0.551942	0.079547	0.764004	0.593289	0.046564	0.757003	0.59692	0.084811	0.769284	0.577623	0.116998	0.805488	0.507877	0.2184	0.815362	0.432182	0.277667	0.800335	0.339775	0.295913	0.724051	0.549951	0.170227	0.713873	0.488069	0.213948	0.703887	0.426075	0.257362	0.701772	0.426112	0.202548	0.697724	0.423309	0.147823	0.69388	0.421863	0.093118	0.702626	0.438581	0.061534	0.844825	0.531405	0.125508	0.840746
12.504	0.737543	0.528961	0.025746	0.756414	0.560247	0.05241	0.779347	0.594446	0.015027	0.781117	0.59955	0.053715	0.786264	0.580573	0.088216	0.800321	0.511328	0.196586	0.807582	0.435777	0.256924	0.786834	0.346462	0.285597	0.716095	0.553357	0.154575	0.703051	0.486416	0.189465	0.690335	0.419674	0.224754	0.696203	0.423819	0.170409	0.702754	0.427367	0.1161	0.709589	0.43064	0.061735	0.722651	0.433079	0.027329	0.836577	0.542845	0.104999	0.834957
12.536	0.740359	0.52335	0.024252	0.773688	0.547304	0.043208	0.77231	0.593918	0.012858	0.797067	0.58719	0.042215	0.797281	0.571382	0.078604	0.795083	0.512502	0.193912	0.805519	0.438658	0.255822	0.800653	0.345374	0.278457	0.714381	0.546283	0.139267	0.702594	0.493489	0.08471	0.691096	0.441375	0.028855	0.708173	0.402386	-0.00661	0.726671	0.363741	-0.041468	0.746105	0.324678	-0.075795	0.78031	0.312867	-0.083959	0.83964	0.541653	0.104829	0.836608
12.568	0.758466	0.51199	-0.005208	0.780888	0.539988	0.022357	0.776709	0.588015	-0.004876	0.795152	0.583383	0.029218	0.795341	0.568539	0.066258	0.795107	0.51131	0.183261	0.810736	0.439514	0.247826	0.808814	0.346669	0.27741	0.715687	0.543444	0.125286	0.705324	0.494554	0.066951	0.694894	0.44486	0.009103	0.709751	0.406108	-0.027415	0.724773	0.366152	-0.062133	0.740144	0.32523	-0.095892	0.771889	0.320042	-0.114059	0.842126	0.538744	0.095433	0.843256
12.604	0.792586	0.514005	-0.02423	0.785486	0.543163	0.009618	0.768494	0.588262	-0.018047	0.772119	0.586107	0.020778	0.779309	0.568917	0.05585	0.800667	0.505095	0.166354	0.825242	0.431355	0.224613	0.819175	0.341316	0.2589	0.717442	0.542293	0.117655	0.704224	0.479497	0.075888	0.690928	0.416894	0.033853	0.711193	0.389278	-0.009136	0.730652	0.362651	-0.05309	0.749706	0.336707	-0.097848	0.780765	0.33573	-0.117731	0.840963	0.536094	0.076267	0.842199
12.64	0.789283	0.513592	-0.036319	0.777592	0.542783	-0.003822	0.781694	0.591424	-0.030709	0.771032	0.587543	0.006644	0.777617	0.569922	0.041409	0.797734	0.50544	0.150802	0.815362	0.437388	0.217655	0.815827	0.348172	0.253366	0.714323	0.532127	0.095143	0.714021	0.466015	0.056122	0.714862	0.399339	0.01753	0.733567	0.37643	-0.029801	0.751169	0.354959	-0.077641	0.768627	0.333832	-0.126583	0.779143	0.328734	-0.162025	0.839919	0.539527	0.0623	0.842144
12.672	0.804001	0.506885	-0.042014	0.784121	0.538711	-0.016818	0.789259	0.583628	-0.049492	0.772136	0.583608	-0.014439	0.778412	0.567478	0.021137	0.798413	0.507529	0.133503	0.812165	0.441517	0.203719	0.813822	0.35272	0.242394	0.716224	0.523485	0.071915	0.723472	0.457907	0.032464	0.732922	0.391802	-0.00608	0.751403	0.369233	-0.053387	0.769864	0.347349	-0.100509	0.787874	0.325546	-0.148475	0.793671	0.326145	-0.185095	0.84245	0.539607	0.045264	0.84304
12.704	0.811788	0.506261	-0.052231	0.789687	0.537587	-0.028283	0.794363	0.582347	-0.061407	0.775903	0.582095	-0.027059	0.779621	0.56595	0.008774	0.791985	0.506357	0.122035	0.810113	0.443124	0.193132	0.813895	0.35725	0.236303	0.714089	0.516816	0.054155	0.726574	0.45101	0.016328	0.740164	0.384596	-0.021422	0.760841	0.361119	-0.068282	0.78223	0.338736	-0.11452	0.804258	0.316346	-0.161759	0.816256	0.311312	-0.196917	0.841188	0.53728	0.036048	0.844311
12.74	0.809726	0.513489	-0.078513	0.79065	0.541526	-0.048591	0.789065	0.589083	-0.077391	0.776026	0.584877	-0.040844	0.780861	0.568237	-0.00514	0.797079	0.506259	0.107212	0.808281	0.444554	0.181654	0.813595	0.359961	0.228581	0.718501	0.515223	0.040026	0.731024	0.449003	0.002986	0.745158	0.382255	-0.033475	0.768267	0.36046	-0.079358	0.791995	0.339819	-0.124867	0.815417	0.319532	-0.171513	0.824276	0.321245	-0.20761	0.845346	0.536204	0.02081	0.84682
12.772	0.812314	0.513644	-0.084337	0.795238	0.542194	-0.053695	0.793475	0.589676	-0.082564	0.781992	0.585869	-0.045448	0.784895	0.568397	-0.009912	0.794919	0.503771	0.101719	0.808091	0.442174	0.17577	0.813447	0.35841	0.223868	0.72114	0.515066	0.029887	0.732059	0.449242	-0.008101	0.744241	0.382915	-0.045768	0.768514	0.363524	-0.092062	0.793837	0.344617	-0.137396	0.819712	0.325541	-0.183129	0.829171	0.322744	-0.218952	0.849509	0.532289	0.018744	0.851647
12.808	0.808131	0.511589	-0.082828	0.788584	0.539202	-0.05283	0.788127	0.587398	-0.080748	0.774158	0.582606	-0.044626	0.778907	0.563134	-0.010459	0.795538	0.492644	0.096291	0.813677	0.427235	0.166526	0.821174	0.344278	0.217547	0.723477	0.502561	0.021773	0.742859	0.436392	-0.012422	0.764634	0.370186	-0.046222	0.789326	0.352014	-0.092916	0.812822	0.334731	-0.1399	0.835827	0.317233	-0.187842	0.846402	0.311889	-0.223146	0.850199	0.531201	0.017137	0.854132
12.84	0.808485	0.509091	-0.085335	0.788364	0.535636	-0.054748	0.785867	0.583971	-0.082007	0.772559	0.578239	-0.045764	0.775786	0.559427	-0.0109	0.788153	0.490607	0.098227	0.808795	0.427302	0.169962	0.819502	0.34296	0.218518	0.720977	0.499868	0.019587	0.7423	0.433747	-0.01337	0.76494	0.367379	-0.045695	0.79001	0.350396	-0.092193	0.814678	0.334405	-0.13881	0.839223	0.318589	-0.186073	0.854042	0.314348	-0.219799	0.847235	0.530275	0.023111	0.851701
12.876	0.813934	0.506035	-0.092963	0.79487	0.532367	-0.061505	0.792003	0.581014	-0.08802	0.779648	0.574934	-0.051489	0.781589	0.556778	-0.016104	0.790007	0.489711	0.094788	0.811721	0.423859	0.163836	0.822065	0.342308	0.216815	0.720929	0.501694	0.018449	0.741825	0.436176	-0.015709	0.764228	0.370471	-0.049071	0.79144	0.35416	-0.094449	0.817859	0.338547	-0.140167	0.843924	0.322971	-0.186599	0.855255	0.313795	-0.220638	0.847339	0.532086	0.019798	0.852062
12.908	0.816257	0.504465	-0.090437	0.795667	0.53267	-0.061698	0.797548	0.580583	-0.089856	0.781619	0.576318	-0.054482	0.78305	0.558524	-0.019009	0.789405	0.492876	0.092389	0.804887	0.426399	0.162184	0.817546	0.344342	0.21333	0.723177	0.506248	0.013767	0.74546	0.438101	-0.013695	0.767312	0.36943	-0.041464	0.793478	0.354292	-0.087988	0.818925	0.339875	-0.134673	0.844491	0.325337	-0.182059	0.855328	0.312626	-0.215284	0.850618	0.531523	0.018272	0.854785
12.94	0.819872	0.507843	-0.096037	0.800185	0.535181	-0.065859	0.800562	0.583791	-0.092981	0.786082	0.578572	-0.057121	0.787123	0.559363	-0.022461	0.791796	0.489487	0.08599	0.810242	0.42615	0.157771	0.821386	0.344399	0.20928	0.72795	0.504855	0.005865	0.747151	0.435617	-0.0209	0.76793	0.366334	-0.046708	0.797173	0.35174	-0.091326	0.825312	0.337121	-0.136297	0.852772	0.322185	-0.181991	0.85958	0.314533	-0.217493	0.856561	0.52277	0.012052	0.857047
12.972	0.821005	0.508718	-0.100108	0.802869	0.536795	-0.069646	0.804936	0.585335	-0.096733	0.790717	0.580653	-0.060689	0.791159	0.5612	-0.026121	0.793857	0.490547	0.082022	0.812498	0.425122	0.151689	0.823927	0.345982	0.206717	0.726728	0.507084	0.004902	0.744635	0.437158	-0.021034	0.763874	0.36712	-0.046216	0.794048	0.353348	-0.090498	0.824094	0.340148	-0.134696	0.853846	0.326984	-0.17959	0.863037	0.320206	-0.214765	0.85527	0.526357	0.00684	0.854768
13.036	0.822252	0.509298	-0.107159	0.806758	0.538101	-0.075913	0.802175	0.584946	-0.105362	0.79333	0.58161	-0.067479	0.792389	0.564396	-0.031637	0.79067	0.500346	0.081081	0.809162	0.436325	0.152218	0.820127	0.355712	0.205264	0.722989	0.514132	0.004367	0.741007	0.446122	-0.026153	0.76026	0.377891	-0.056089	0.790897	0.360653	-0.098875	0.821508	0.344086	-0.141527	0.852217	0.327722	-0.184577	0.869426	0.325258	-0.217188	0.851495	0.533781	0.004105	0.853436
13.068	0.819537	0.509283	-0.106193	0.803396	0.536657	-0.074012	0.802806	0.58572	-0.100543	0.791424	0.580338	-0.063603	0.791445	0.561939	-0.028665	0.793258	0.495415	0.081086	0.816353	0.428368	0.147622	0.822259	0.35003	0.204103	0.726668	0.511868	0.00311	0.748574	0.441299	-0.017707	0.771914	0.370694	-0.038067	0.798956	0.353994	-0.083708	0.825218	0.338201	-0.12964	0.850649	0.322261	-0.176709	0.859728	0.317034	-0.212334	0.853878	0.538265	0.007677	0.855701
13.104	0.820315	0.510954	-0.108828	0.805779	0.539191	-0.076615	0.804851	0.587551	-0.103875	0.794799	0.583028	-0.06642	0.793848	0.564304	-0.031348	0.792741	0.495603	0.078559	0.813776	0.43338	0.150865	0.822099	0.353693	0.206234	0.725615	0.510467	0.001417	0.745298	0.439471	-0.019699	0.765928	0.368427	-0.040479	0.79253	0.351187	-0.085656	0.818821	0.334175	-0.130829	0.844935	0.316986	-0.17636	0.855671	0.318963	-0.211612	0.852729	0.537654	0.00511	0.855009
13.136	0.824582	0.506132	-0.100183	0.807103	0.535169	-0.070229	0.804102	0.581911	-0.100482	0.793	0.57893	-0.063181	0.79201	0.560299	-0.028318	0.791153	0.492862	0.081145	0.815672	0.429877	0.151277	0.821512	0.349547	0.205284	0.728013	0.505007	-0.000368	0.751249	0.434731	-0.020812	0.774724	0.364008	-0.041315	0.796553	0.347721	-0.089811	0.81653	0.332349	-0.138856	0.835749	0.316821	-0.188766	0.840836	0.313148	-0.225371	0.853669	0.536736	0.009832	0.857046
13.168	0.824849	0.503566	-0.10276	0.807838	0.532533	-0.072481	0.805388	0.579549	-0.102272	0.794346	0.576352	-0.064969	0.792948	0.558218	-0.029807	0.790775	0.492165	0.080789	0.818419	0.431704	0.152066	0.822605	0.351512	0.20648	0.727221	0.504812	-0.000298	0.748998	0.433566	-0.018884	0.771724	0.362013	-0.036945	0.790734	0.346377	-0.086206	0.807473	0.331172	-0.136178	0.823314	0.31606	-0.186632	0.817731	0.317558	-0.223049	0.853202	0.535392	0.009414	0.8563
13.204	0.826689	0.499466	-0.101372	0.809911	0.529174	-0.071687	0.809329	0.575959	-0.10194	0.797491	0.573418	-0.064834	0.795774	0.556036	-0.029309	0.792476	0.492325	0.082645	0.818714	0.430447	0.152966	0.822767	0.351163	0.208167	0.726935	0.50434	0.00313	0.748046	0.433627	-0.018023	0.768951	0.362476	-0.039195	0.782916	0.344186	-0.089342	0.796531	0.327155	-0.13973	0.809958	0.310519	-0.190547	0.814226	0.323597	-0.224849	0.852844	0.536061	0.010087	0.855312
13.236	0.82521	0.495078	-0.103394	0.808585	0.525109	-0.073941	0.808539	0.571717	-0.104406	0.796525	0.569485	-0.067334	0.794733	0.553167	-0.031258	0.791076	0.492484	0.082654	0.819528	0.429123	0.151554	0.823041	0.348752	0.206898	0.724862	0.509274	0.004393	0.744596	0.439392	-0.020256	0.764162	0.369315	-0.044643	0.776482	0.351506	-0.094833	0.790055	0.33402	-0.144845	0.804628	0.316776	-0.194494	0.81508	0.332082	-0.226148	0.851776	0.536869	0.010338	0.856102
13.272	0.821613	0.488467	-0.109167	0.807969	0.520143	-0.079881	0.811421	0.56614	-0.110847	0.799733	0.565353	-0.0736	0.798722	0.550159	-0.03687	0.795931	0.492631	0.079348	0.818674	0.433087	0.153014	0.822004	0.353745	0.208625	0.725219	0.5269	0.012673	0.739232	0.459544	-0.020987	0.754587	0.392155	-0.054494	0.768848	0.37385	-0.104348	0.784252	0.35639	-0.15397	0.800512	0.339479	-0.203598	0.817087	0.368305	-0.219593	0.854519	0.539111	0.007623	0.855632
13.304	0.8183	0.48706	-0.110595	0.800947	0.516139	-0.080601	0.806643	0.564385	-0.10748	0.7911	0.560502	-0.071889	0.792185	0.548728	-0.03393	0.795645	0.502626	0.087343	0.817226	0.434344	0.153614	0.82253	0.353475	0.20753	0.723138	0.533901	0.020566	0.733745	0.469262	-0.018897	0.746358	0.404701	-0.057202	0.764277	0.388337	-0.105867	0.782427	0.372209	-0.154787	0.801167	0.356811	-0.203494	0.817823	0.389442	-0.206932	0.852501	0.542562	0.010236	0.854615
13.336	0.814387	0.492245	-0.109467	0.798677	0.523386	-0.080643	0.808526	0.570105	-0.108517	0.792022	0.568353	-0.073175	0.793101	0.555958	-0.035224	0.796878	0.506474	0.08526	0.820722	0.435057	0.14767	0.82452	0.355849	0.204698	0.724499	0.536359	0.018175	0.732667	0.470815	-0.020437	0.743037	0.405218	-0.057995	0.762918	0.390795	-0.106773	0.782548	0.375918	-0.155565	0.801933	0.361127	-0.20433	0.818422	0.393796	-0.206982	0.85385	0.544169	0.007792	0.855153
13.372	0.808187	0.489904	-0.101875	0.790156	0.519812	-0.073136	0.799774	0.567816	-0.099612	0.781692	0.564761	-0.065178	0.785616	0.551831	-0.027904	0.798247	0.502355	0.090941	0.825228	0.427774	0.147507	0.825775	0.350247	0.206053	0.72512	0.536258	0.025675	0.735484	0.473344	-0.016851	0.747961	0.410264	-0.058073	0.767059	0.393346	-0.106494	0.785477	0.376613	-0.155242	0.803394	0.360228	-0.204273	0.819765	0.392802	-0.209103	0.854368	0.544529	0.014423	0.853297
13.408	0.807488	0.490432	-0.102548	0.788886	0.519789	-0.073607	0.801749	0.56829	-0.097389	0.781577	0.564471	-0.064215	0.784919	0.552301	-0.026564	0.79594	0.504321	0.093296	0.82362	0.431785	0.152168	0.826643	0.352275	0.207854	0.719054	0.532299	0.029824	0.728736	0.467493	-0.01014	0.739961	0.402357	-0.049462	0.760213	0.389218	-0.098985	0.780523	0.376289	-0.148271	0.800724	0.363348	-0.197743	0.818973	0.393882	-0.207051	0.847324	0.546297	0.013663	0.850259
13.44	0.805317	0.490872	-0.098407	0.787328	0.520734	-0.069577	0.795627	0.568537	-0.096536	0.778255	0.565456	-0.061724	0.781455	0.554102	-0.023737	0.792209	0.508322	0.097262	0.814818	0.435871	0.1585	0.822385	0.354704	0.211517	0.717998	0.536392	0.03095	0.727398	0.469277	-0.004761	0.738545	0.402059	-0.039735	0.759308	0.390845	-0.089426	0.77942	0.3795	-0.139132	0.799175	0.368041	-0.189048	0.818491	0.396206	-0.202615	0.846936	0.547533	0.018662	0.849773
13.472	0.803767	0.495413	-0.099334	0.784478	0.522775	-0.068908	0.790675	0.572333	-0.093151	0.773446	0.566529	-0.058624	0.77858	0.554428	-0.02112	0.795402	0.506425	0.098136	0.820677	0.432233	0.156042	0.824841	0.351475	0.209997	0.717302	0.534322	0.036489	0.728163	0.467137	0.001262	0.740668	0.399916	-0.033476	0.758808	0.391159	-0.084775	0.776985	0.382151	-0.135689	0.795293	0.37294	-0.186611	0.816886	0.399863	-0.199258	0.845167	0.547125	0.016825	0.847974
13.508	0.805163	0.497621	-0.090479	0.784183	0.525804	-0.062003	0.791597	0.574669	-0.087339	0.772502	0.569838	-0.053661	0.77825	0.556636	-0.016631	0.797074	0.505198	0.100857	0.820796	0.430109	0.158425	0.825151	0.349337	0.21247	0.717929	0.532657	0.040305	0.726218	0.466003	0.003181	0.735748	0.399096	-0.033742	0.752532	0.39109	-0.085703	0.770823	0.383313	-0.136798	0.790623	0.37548	-0.187443	0.815084	0.400328	-0.199358	0.845365	0.548219	0.019877	0.847931
13.54	0.802155	0.502473	-0.089169	0.782858	0.529955	-0.058865	0.787365	0.579144	-0.084098	0.770996	0.573602	-0.049102	0.777481	0.559604	-0.012403	0.798729	0.505335	0.103704	0.817573	0.43017	0.163299	0.825409	0.348825	0.216954	0.718674	0.532748	0.044459	0.726296	0.463953	0.011328	0.734839	0.394866	-0.021773	0.750744	0.385822	-0.07389	0.76717	0.378548	-0.125718	0.784051	0.372124	-0.177724	0.808361	0.394974	-0.193687	0.845821	0.547804	0.021942	0.84804
13.576	0.813038	0.504919	-0.086911	0.788938	0.530005	-0.05799	0.789322	0.579426	-0.083252	0.771621	0.572023	-0.049274	0.778181	0.559347	-0.012176	0.799497	0.509515	0.105585	0.814245	0.437719	0.170089	0.824824	0.353619	0.21817	0.719304	0.533481	0.044713	0.726052	0.464658	0.011612	0.734259	0.395845	-0.020932	0.751943	0.388375	-0.072324	0.76895	0.380667	-0.123802	0.785395	0.372825	-0.17546	0.808734	0.395144	-0.192923	0.846413	0.54703	0.021079	0.848638
13.608	0.811328	0.505099	-0.079782	0.785072	0.530478	-0.053108	0.785012	0.57889	-0.080411	0.765944	0.572266	-0.047029	0.773481	0.561215	-0.009643	0.797268	0.516658	0.109735	0.815715	0.440781	0.168549	0.828197	0.353567	0.210482	0.716679	0.549522	0.053418	0.724967	0.475573	0.035187	0.734254	0.401956	0.017334	0.744278	0.375008	-0.028894	0.752425	0.347982	-0.075653	0.759339	0.321568	-0.122725	0.777568	0.350984	-0.134633	0.844079	0.556108	0.025774	0.848216
13.64	0.813989	0.504085	-0.075266	0.789855	0.531068	-0.048153	0.784303	0.576418	-0.07965	0.769638	0.572521	-0.043683	0.775687	0.559856	-0.00641	0.795532	0.509688	0.111904	0.810744	0.439655	0.17909	0.82871	0.35048	0.216649	0.715405	0.534151	0.050651	0.71686	0.459161	0.035145	0.719647	0.384554	0.020431	0.73118	0.362275	-0.026965	0.743504	0.339862	-0.074782	0.756949	0.31772	-0.121724	0.782143	0.344261	-0.123945	0.844103	0.547526	0.028443	0.850516
13.676	0.807913	0.504687	-0.073941	0.78701	0.533479	-0.046021	0.786835	0.580209	-0.076212	0.771683	0.576997	-0.04039	0.777801	0.562968	-0.003767	0.796295	0.509056	0.112521	0.814255	0.439842	0.178652	0.832459	0.350591	0.212361	0.706809	0.533962	0.067342	0.704415	0.460314	0.046471	0.702828	0.386482	0.026314	0.735354	0.359647	-0.008086	0.768053	0.332115	-0.041665	0.8016	0.304958	-0.074177	0.827182	0.330005	-0.065873	0.830546	0.54673	0.022012	0.840688
13.708	0.811024	0.502583	-0.072694	0.788379	0.530234	-0.044987	0.79022	0.578183	-0.073199	0.772778	0.573504	-0.038618	0.779386	0.560626	-0.00172	0.799681	0.510651	0.11577	0.817825	0.439395	0.179567	0.833149	0.349408	0.212585	0.711072	0.53653	0.069162	0.704276	0.462753	0.049626	0.697868	0.388688	0.030382	0.732596	0.362886	-0.003483	0.767704	0.337458	-0.036986	0.803169	0.312092	-0.070181	0.829556	0.336567	-0.062576	0.835323	0.551121	0.026781	0.843491
13.74	0.806566	0.510608	-0.079382	0.78642	0.536201	-0.047979	0.785044	0.585599	-0.073126	0.771105	0.578578	-0.037343	0.778145	0.564895	-0.000596	0.800618	0.511459	0.115735	0.817573	0.442537	0.182582	0.834286	0.352815	0.216414	0.711784	0.534082	0.068691	0.703421	0.459366	0.054125	0.694776	0.384543	0.039113	0.727921	0.357328	0.004423	0.761752	0.330834	-0.02994	0.796099	0.304647	-0.064265	0.825958	0.32611	-0.061842	0.835669	0.549888	0.026149	0.843991
13.776	0.807914	0.510638	-0.076185	0.785152	0.535501	-0.046024	0.789486	0.586296	-0.068095	0.770693	0.57806	-0.034919	0.777213	0.564948	0.001963	0.797748	0.513927	0.119089	0.813471	0.441285	0.18182	0.830773	0.351739	0.214504	0.712386	0.541413	0.067859	0.697055	0.466668	0.061436	0.681335	0.391952	0.054319	0.719331	0.371081	0.020712	0.757893	0.350008	-0.011839	0.796394	0.329038	-0.044776	0.826702	0.348719	-0.051517	0.839007	0.554619	0.032836	0.844195
13.808	0.810339	0.508511	-0.07592	0.787001	0.533538	-0.046343	0.793732	0.584513	-0.067281	0.773275	0.576291	-0.035101	0.779671	0.563003	0.001782	0.799808	0.511229	0.118847	0.819407	0.437941	0.179944	0.832335	0.350719	0.220729	0.714273	0.538585	0.067766	0.701291	0.463147	0.068878	0.688329	0.387683	0.069783	0.722713	0.366655	0.032375	0.757362	0.345096	-0.004153	0.792347	0.323434	-0.040742	0.825347	0.331679	-0.054844	0.84029	0.551198	0.032063	0.846582
13.84	0.811757	0.516582	-0.076107	0.786892	0.538847	-0.045579	0.793839	0.591395	-0.061985	0.772172	0.580335	-0.031506	0.778551	0.566191	0.005042	0.798597	0.511816	0.120825	0.821613	0.439186	0.181431	0.833152	0.350618	0.219501	0.714076	0.540377	0.068491	0.700613	0.465022	0.069527	0.687361	0.389597	0.070751	0.722097	0.36963	0.033313	0.757358	0.349112	-0.003118	0.792987	0.328754	-0.039388	0.826353	0.335925	-0.053103	0.840554	0.551601	0.034736	0.845068
13.872	0.810425	0.524694	-0.07311	0.783654	0.542516	-0.0413	0.786601	0.59648	-0.05346	0.765625	0.581416	-0.024224	0.774158	0.566072	0.011484	0.800837	0.507514	0.124231	0.822872	0.432496	0.182254	0.834118	0.343603	0.220054	0.713183	0.539161	0.080233	0.701924	0.463444	0.0794	0.690741	0.38767	0.078124	0.72318	0.367577	0.038313	0.756428	0.346529	0.000051	0.790426	0.325362	-0.038167	0.821662	0.322164	-0.057775	0.83745	0.548849	0.036631	0.843428
13.936	0.810285	0.52478	-0.073316	0.78458	0.543162	-0.040946	0.787156	0.596924	-0.054068	0.767134	0.582376	-0.023909	0.776138	0.566639	0.011514	0.804189	0.506836	0.123272	0.819821	0.433889	0.186268	0.832417	0.343971	0.221705	0.714883	0.539697	0.083059	0.703207	0.464129	0.079553	0.691675	0.388561	0.07596	0.724764	0.369556	0.036594	0.758128	0.349018	-0.001539	0.791803	0.328419	-0.039523	0.822936	0.322325	-0.05811	0.836727	0.548607	0.034257	0.843438
13.968	0.806262	0.526606	-0.069492	0.783379	0.547481	-0.036515	0.78928	0.60067	-0.051002	0.769588	0.588259	-0.019697	0.776545	0.572085	0.015946	0.797634	0.511127	0.128345	0.816117	0.438527	0.190665	0.832923	0.34721	0.219502	0.711826	0.543804	0.080731	0.703703	0.467975	0.074085	0.695625	0.392179	0.0674	0.728213	0.369159	0.029753	0.76111	0.345219	-0.007093	0.794271	0.321142	-0.043885	0.822994	0.308987	-0.063543	0.836063	0.54609	0.038789	0.843016
14.004	0.809485	0.530018	-0.066647	0.784097	0.549135	-0.034462	0.787955	0.602819	-0.047934	0.767517	0.588895	-0.017789	0.774452	0.572188	0.017519	0.795278	0.509892	0.128828	0.822233	0.43768	0.188258	0.835318	0.346866	0.219742	0.708881	0.542549	0.082196	0.700698	0.466766	0.075109	0.692476	0.391054	0.067795	0.72584	0.368304	0.030698	0.759511	0.345572	-0.006042	0.793415	0.322831	-0.042796	0.821454	0.310308	-0.063143	0.833123	0.546278	0.039309	0.840735
14.036	0.803295	0.531134	-0.063421	0.780652	0.553264	-0.031115	0.784836	0.605655	-0.04865	0.766208	0.594544	-0.016207	0.773616	0.576338	0.018445	0.795847	0.50873	0.127237	0.819798	0.434499	0.185447	0.832962	0.344955	0.220476	0.709641	0.544899	0.08441	0.701603	0.469068	0.077856	0.693108	0.393306	0.070471	0.72682	0.370267	0.033677	0.760507	0.347441	-0.003255	0.794133	0.324552	-0.040667	0.81964	0.312025	-0.064313	0.833487	0.543926	0.037497	0.841618
14.072	0.806183	0.531799	-0.055785	0.782982	0.554393	-0.024213	0.787759	0.606694	-0.042326	0.768408	0.596058	-0.010175	0.775695	0.577254	0.023987	0.796957	0.50838	0.131247	0.819912	0.433738	0.189343	0.833104	0.342421	0.219609	0.711326	0.546531	0.087664	0.702594	0.470864	0.08005	0.693882	0.395191	0.072279	0.727097	0.372722	0.034803	0.760704	0.349981	-0.002134	0.794554	0.327266	-0.039052	0.820018	0.31493	-0.062684	0.834175	0.542873	0.040803	0.842089
14.104	0.806357	0.533771	-0.053748	0.784109	0.556756	-0.021761	0.788023	0.608789	-0.040751	0.769808	0.59857	-0.007798	0.776417	0.579649	0.0265	0.795404	0.51025	0.134099	0.81735	0.437518	0.194828	0.8313	0.345827	0.222971	0.709067	0.547226	0.091516	0.699915	0.471597	0.084048	0.690639	0.395986	0.076171	0.724417	0.374034	0.038816	0.758721	0.352014	0.002	0.793212	0.329996	-0.034998	0.817851	0.317313	-0.059352	0.831034	0.54123	0.041797	0.840337
14.136	0.808036	0.538345	-0.049528	0.783183	0.559953	-0.018466	0.787179	0.612569	-0.035658	0.767062	0.601018	-0.004289	0.774513	0.581328	0.029389	0.795911	0.509628	0.134623	0.81291	0.4362	0.195718	0.830001	0.344849	0.221945	0.710804	0.549258	0.091491	0.701625	0.473677	0.083551	0.692551	0.398043	0.075295	0.725577	0.375295	0.037542	0.75931	0.35194	0.000828	0.79344	0.328337	-0.035942	0.817105	0.313041	-0.059927	0.832909	0.540194	0.042822	0.838782
14.172	0.804222	0.541828	-0.0487	0.782054	0.564329	-0.016315	0.790694	0.616995	-0.031542	0.770087	0.606083	-0.00027	0.776805	0.584992	0.032715	0.795815	0.508843	0.135634	0.810714	0.435029	0.197406	0.829539	0.343719	0.224132	0.71153	0.549312	0.091899	0.702536	0.473717	0.0838	0.693587	0.398066	0.075648	0.727562	0.37646	0.038475	0.761528	0.354479	0.001642	0.795505	0.332499	-0.035213	0.818624	0.316776	-0.059049	0.833777	0.53982	0.044331	0.840904
14.204	0.801661	0.544936	-0.045042	0.780134	0.567509	-0.012281	0.783976	0.619834	-0.030456	0.76631	0.609173	0.002662	0.774348	0.587252	0.03483	0.797365	0.508403	0.135016	0.819004	0.435411	0.1954	0.832918	0.343446	0.222422	0.713195	0.548905	0.091575	0.703183	0.473246	0.085674	0.693555	0.39761	0.079544	0.727073	0.374661	0.042101	0.760675	0.352197	0.004507	0.794535	0.32956	-0.033561	0.81545	0.312448	-0.058998	0.835368	0.53491	0.042485	0.84199
14.24	0.800288	0.547809	-0.048049	0.779864	0.568202	-0.013215	0.778577	0.620952	-0.030537	0.764386	0.608482	0.003603	0.773469	0.586567	0.035434	0.799488	0.507977	0.134723	0.816683	0.4346	0.195852	0.831658	0.342846	0.222246	0.713954	0.54939	0.094855	0.705318	0.473456	0.090446	0.696703	0.3977	0.0853	0.728429	0.374908	0.046076	0.760182	0.352342	0.007062	0.792295	0.329491	-0.032314	0.811825	0.311311	-0.058122	0.833238	0.534957	0.040712	0.838951
14.272	0.805207	0.556491	-0.042619	0.783983	0.576648	-0.008127	0.779535	0.628779	-0.026809	0.766404	0.616476	0.007816	0.774307	0.593708	0.039364	0.796543	0.512516	0.137466	0.81286	0.437828	0.197751	0.831741	0.345973	0.222506	0.712995	0.556289	0.095182	0.704056	0.480279	0.093418	0.695483	0.404228	0.091645	0.726139	0.381725	0.051848	0.756948	0.358974	0.012392	0.787814	0.3361	-0.027405	0.806882	0.319117	-0.054087	0.833309	0.540463	0.04481	0.840203
14.308	0.807633	0.562624	-0.03941	0.774811	0.577162	-0.011904	0.78069	0.63225	-0.015867	0.753768	0.61437	0.005848	0.76329	0.590564	0.035896	0.792569	0.506276	0.128226	0.816616	0.442793	0.197352	0.817539	0.357369	0.241425	0.701928	0.529132	0.084445	0.706801	0.472931	0.13628	0.711864	0.416456	0.188304	0.709685	0.379886	0.148719	0.708069	0.344525	0.108021	0.707522	0.311329	0.066476	0.71346	0.341145	0.046063	0.823775	0.553854	0.041551	0.835552
14.34	0.811508	0.560463	-0.031129	0.776353	0.574125	-0.006216	0.775605	0.628451	-0.017196	0.750437	0.610183	0.006283	0.758856	0.587573	0.037739	0.785078	0.505431	0.133705	0.816382	0.437543	0.195432	0.816836	0.351938	0.239738	0.699686	0.514827	0.076313	0.706314	0.465029	0.134128	0.713949	0.415513	0.192443	0.709159	0.378921	0.152769	0.704166	0.342918	0.112988	0.703291	0.308206	0.072524	0.710624	0.336912	0.05109	0.825024	0.547874	0.048247	0.837378
14.372	0.809532	0.548825	-0.030969	0.777139	0.566766	-0.005037	0.780171	0.620481	-0.019187	0.755034	0.605772	0.006667	0.76354	0.584206	0.038639	0.789917	0.506567	0.137362	0.816519	0.439555	0.202018	0.817448	0.352519	0.242845	0.703764	0.519616	0.08162	0.709567	0.46493	0.134904	0.716044	0.410451	0.188653	0.708677	0.370381	0.152398	0.701475	0.330433	0.116281	0.694816	0.291453	0.079391	0.70233	0.316745	0.053946	0.829424	0.547382	0.05044	0.840695
14.436	0.804873	0.544809	-0.027062	0.772744	0.566323	-0.003624	0.781809	0.619259	-0.018334	0.753745	0.607602	0.006011	0.762909	0.586454	0.038073	0.792023	0.510692	0.13758	0.817117	0.443424	0.202672	0.818254	0.355496	0.242101	0.704742	0.522991	0.083873	0.707296	0.470312	0.139549	0.709851	0.417536	0.195605	0.705163	0.37706	0.158991	0.700531	0.336749	0.122076	0.695874	0.296351	0.084952	0.702539	0.317739	0.055761	0.828789	0.552345	0.049687	0.840592
14.472	0.806738	0.55031	-0.032108	0.772929	0.566449	-0.006799	0.777908	0.621115	-0.015333	0.750704	0.604592	0.007072	0.759375	0.5836	0.039299	0.786308	0.507521	0.138611	0.816005	0.441236	0.202631	0.818396	0.353717	0.242325	0.699641	0.515261	0.081956	0.706113	0.465453	0.139643	0.712597	0.416121	0.197905	0.708376	0.37566	0.161544	0.703041	0.334827	0.126222	0.697224	0.294638	0.090549	0.700574	0.319209	0.063583	0.823554	0.550882	0.051742	0.837603
14.504	0.80766	0.555823	-0.03254	0.774677	0.570063	-0.005109	0.777724	0.625093	-0.012037	0.752157	0.607	0.011057	0.763101	0.585416	0.042153	0.798028	0.508092	0.137662	0.81319	0.440555	0.205608	0.817375	0.352136	0.243479	0.713064	0.512827	0.077905	0.712382	0.465591	0.138129	0.710705	0.418691	0.198947	0.706553	0.377284	0.163386	0.702362	0.336167	0.127549	0.698035	0.295052	0.091525	0.700796	0.318933	0.06369	0.833783	0.552922	0.051071	0.843191
14.568	0.806999	0.559643	-0.033238	0.774794	0.574264	-0.005087	0.776914	0.629052	-0.013537	0.75237	0.611305	0.010953	0.762507	0.589672	0.042467	0.794135	0.511348	0.139348	0.814429	0.443899	0.206014	0.817848	0.354838	0.242443	0.705554	0.522598	0.087028	0.708482	0.469523	0.142052	0.710939	0.416878	0.197878	0.708289	0.375697	0.162719	0.704765	0.334669	0.128122	0.702617	0.296014	0.092095	0.70234	0.323181	0.067673	0.82763	0.553664	0.050943	0.839299
14.636	0.804159	0.561642	-0.033606	0.774453	0.574756	-0.002148	0.77648	0.629762	-0.00754	0.75382	0.610703	0.01782	0.764242	0.588491	0.049049	0.797445	0.507542	0.144248	0.813803	0.439432	0.211954	0.818369	0.349016	0.246935	0.71064	0.517423	0.08882	0.705361	0.46086	0.140072	0.700246	0.404723	0.192219	0.705349	0.357087	0.166896	0.712183	0.308864	0.143078	0.718633	0.262365	0.117098	0.711633	0.282592	0.087452	0.832348	0.549778	0.056562	0.841873
14.668	0.803966	0.561033	-0.029888	0.77256	0.5738	0.000009	0.775643	0.628977	-0.003943	0.751189	0.609666	0.019413	0.761767	0.58778	0.050525	0.795135	0.508471	0.145282	0.814591	0.440256	0.211951	0.819044	0.35002	0.246841	0.710566	0.512913	0.084133	0.704495	0.459692	0.138447	0.698122	0.406753	0.192847	0.705232	0.359647	0.167299	0.709942	0.312116	0.142206	0.713478	0.266203	0.115466	0.704447	0.287148	0.086856	0.832221	0.549455	0.057437	0.842093
14.736	0.796374	0.558382	-0.029917	0.768084	0.575459	0.000922	0.776771	0.629784	-0.005349	0.751676	0.614009	0.01993	0.762145	0.591661	0.050866	0.794802	0.510928	0.145506	0.81435	0.442352	0.21162	0.818545	0.352554	0.246764	0.707593	0.521454	0.090254	0.699154	0.466105	0.14228	0.691138	0.411008	0.195047	0.702861	0.364479	0.170003	0.714085	0.317032	0.147065	0.723562	0.270792	0.12266	0.710169	0.288163	0.093458	0.830791	0.5518	0.05733	0.840964
14.768	0.798737	0.556817	-0.027761	0.769449	0.574279	0.001883	0.77597	0.628442	-0.007141	0.751238	0.612946	0.018675	0.762515	0.591062	0.049718	0.798041	0.510303	0.143478	0.818238	0.443501	0.210928	0.82193	0.354153	0.246797	0.710331	0.512496	0.087778	0.699822	0.462157	0.144474	0.68951	0.412635	0.202394	0.70209	0.367655	0.174499	0.713881	0.322257	0.148264	0.724141	0.277863	0.120863	0.709157	0.295724	0.092707	0.8307	0.55252	0.05495	0.841106
14.804	0.79712	0.555871	-0.028589	0.769749	0.575169	0.00177	0.777927	0.628931	-0.008786	0.753719	0.615048	0.018421	0.764444	0.592965	0.049533	0.797728	0.512455	0.144596	0.818738	0.444757	0.211143	0.821759	0.355062	0.246738	0.709363	0.522388	0.091642	0.699088	0.468958	0.145465	0.689232	0.415883	0.200071	0.702387	0.369554	0.175148	0.713844	0.323118	0.150196	0.722455	0.277955	0.123066	0.704999	0.295115	0.095739	0.832208	0.551493	0.055152	0.841445
14.836	0.790548	0.562094	-0.040527	0.767241	0.578554	-0.005454	0.784531	0.630983	-0.004727	0.758538	0.615708	0.019948	0.769899	0.592758	0.05011	0.804788	0.509519	0.141638	0.814813	0.444125	0.212835	0.818848	0.354548	0.248219	0.714979	0.523396	0.091949	0.696559	0.476535	0.149666	0.678349	0.42992	0.207987	0.691715	0.384392	0.180882	0.706298	0.339418	0.153628	0.720786	0.294677	0.125895	0.705386	0.308815	0.095657	0.835514	0.551043	0.051962	0.844883
14.872	0.802831	0.576777	-0.046898	0.777596	0.584524	-0.010139	0.784025	0.639048	-0.003801	0.762353	0.61636	0.019357	0.772588	0.593847	0.050485	0.805984	0.513064	0.146033	0.814873	0.446181	0.216129	0.819913	0.355424	0.248629	0.718527	0.523857	0.092962	0.698217	0.48021	0.152397	0.677524	0.436739	0.212207	0.690867	0.395197	0.179477	0.704007	0.353857	0.146426	0.716687	0.31286	0.113154	0.702282	0.331863	0.085235	0.838763	0.56067	0.059826	0.846332
14.904	0.786129	0.584141	-0.058124	0.76596	0.588944	-0.017897	0.784589	0.638417	-0.002419	0.760258	0.616168	0.018382	0.770422	0.593992	0.049674	0.802186	0.513725	0.145364	0.81452	0.446827	0.214759	0.819325	0.356091	0.246827	0.714891	0.530459	0.092117	0.69621	0.483429	0.149517	0.677294	0.436835	0.207532	0.686294	0.393852	0.17558	0.695027	0.35146	0.14316	0.704425	0.31052	0.109941	0.693857	0.332955	0.082934	0.838607	0.551903	0.05651	0.846527
14.94	0.781057	0.583024	-0.05502	0.759829	0.587936	-0.01537	0.781905	0.634994	0.00276	0.754983	0.614133	0.021664	0.766339	0.591939	0.052366	0.801639	0.511842	0.146325	0.812939	0.444802	0.215777	0.819027	0.353979	0.247413	0.714582	0.529014	0.092737	0.69399	0.482237	0.149747	0.673424	0.435795	0.207439	0.68361	0.392425	0.176186	0.693988	0.349722	0.144287	0.706332	0.308565	0.111836	0.700738	0.331415	0.083675	0.839199	0.549647	0.057419	0.846536
14.972	0.781085	0.577484	-0.052017	0.761833	0.586975	-0.012189	0.785594	0.635237	-0.000131	0.759231	0.617092	0.022069	0.769813	0.594567	0.052788	0.802404	0.51363	0.147095	0.815458	0.445772	0.21533	0.819348	0.355273	0.248638	0.714905	0.535193	0.0963	0.695498	0.487544	0.153116	0.676214	0.439901	0.210317	0.68567	0.395769	0.179313	0.695086	0.35214	0.147524	0.704696	0.308586	0.115396	0.700598	0.329658	0.085474	0.839824	0.551702	0.058271	0.847508
15.004	0.775353	0.581988	-0.052377	0.759536	0.589173	-0.010584	0.785669	0.635876	0.002804	0.760571	0.616908	0.025763	0.771964	0.59382	0.055724	0.806675	0.511524	0.147449	0.814379	0.444165	0.217165	0.818844	0.353948	0.251205	0.719183	0.536461	0.096977	0.697301	0.490226	0.1538	0.675759	0.444116	0.211036	0.685298	0.400545	0.179459	0.694607	0.357196	0.147469	0.704424	0.314402	0.115083	0.700311	0.335892	0.085528	0.843108	0.55001	0.058388	0.848969
15.04	0.774827	0.590032	-0.05498	0.755666	0.592794	-0.014077	0.783654	0.634661	0.007979	0.75511	0.614963	0.025705	0.767721	0.592461	0.055601	0.80601	0.510877	0.14636	0.81931	0.444361	0.215577	0.822384	0.354571	0.24971	0.716193	0.530552	0.098953	0.695259	0.47234	0.144308	0.675342	0.414121	0.190767	0.686443	0.363432	0.173336	0.700185	0.313314	0.15616	0.714533	0.263393	0.139287	0.705469	0.272932	0.105141	0.839599	0.546675	0.054751	0.846019
15.072	0.775248	0.574021	-0.038024	0.758701	0.587097	0.002008	0.774149	0.640215	0.003175	0.754041	0.622205	0.031269	0.767823	0.598533	0.05973	0.810036	0.513871	0.146016	0.816219	0.447424	0.216008	0.819549	0.357745	0.249871	0.720815	0.53998	0.101635	0.702615	0.485008	0.152098	0.684857	0.429829	0.203042	0.690916	0.377559	0.187157	0.698331	0.325884	0.170553	0.705936	0.274186	0.153282	0.703666	0.275462	0.11663	0.84475	0.551417	0.055556	0.849791
15.108	0.776956	0.576637	-0.037753	0.7583	0.587956	0.001882	0.773073	0.641137	0.005884	0.751771	0.621862	0.032172	0.766463	0.598474	0.060267	0.811357	0.515081	0.145549	0.819444	0.448181	0.215301	0.820408	0.358328	0.249897	0.722443	0.542546	0.099255	0.70336	0.487814	0.149098	0.684824	0.433209	0.199462	0.690564	0.381083	0.184114	0.697229	0.32884	0.16925	0.704126	0.276654	0.154535	0.703108	0.27627	0.117837	0.845206	0.552778	0.055088	0.849651
15.14	0.755269	0.564532	-0.025729	0.746208	0.585391	0.013359	0.776574	0.631293	0.008025	0.754146	0.622636	0.038678	0.76712	0.598911	0.067381	0.807486	0.513472	0.153046	0.815998	0.44524	0.221688	0.819618	0.354143	0.252835	0.721126	0.536882	0.099801	0.69982	0.478575	0.144279	0.679797	0.420527	0.190033	0.692566	0.370817	0.171743	0.70872	0.321255	0.155411	0.726504	0.272253	0.140199	0.710396	0.274804	0.107582	0.845582	0.550538	0.063978	0.849516
15.172	0.753609	0.565761	-0.036457	0.752374	0.586081	0.003967	0.778335	0.63376	-0.006937	0.763902	0.623805	0.027938	0.774782	0.600068	0.057972	0.808857	0.515352	0.150143	0.817126	0.446806	0.218857	0.820256	0.355719	0.252029	0.719754	0.539931	0.105196	0.701425	0.483914	0.154384	0.683801	0.427704	0.204032	0.693075	0.376949	0.185233	0.704286	0.326781	0.166404	0.716515	0.276682	0.147621	0.707788	0.276221	0.111919	0.843885	0.555714	0.061303	0.850177
15.236	0.750113	0.565174	-0.023129	0.746973	0.587008	0.01636	0.77533	0.633313	0.004991	0.758194	0.62526	0.039064	0.770612	0.600582	0.066956	0.808211	0.512785	0.149992	0.813678	0.444784	0.219297	0.819563	0.354504	0.252601	0.720089	0.536081	0.098216	0.699598	0.480222	0.145579	0.681163	0.424862	0.194509	0.694931	0.375505	0.17663	0.711261	0.32585	0.161763	0.728082	0.2768	0.147746	0.715609	0.284833	0.11443	0.843401	0.553607	0.060973	0.84949
15.272	0.753211	0.577372	-0.028604	0.747621	0.593675	0.013235	0.770675	0.643599	0.008277	0.754555	0.629469	0.040849	0.767731	0.60435	0.068513	0.808333	0.514126	0.150536	0.813179	0.44602	0.219504	0.819147	0.355935	0.253528	0.719843	0.54138	0.104984	0.702162	0.484753	0.153573	0.685642	0.42799	0.20285	0.694803	0.376926	0.184928	0.707005	0.326512	0.167508	0.720396	0.276233	0.150253	0.713197	0.28426	0.115135	0.844032	0.552409	0.060938	0.852156
15.304	0.74823	0.571694	-0.020885	0.744038	0.591848	0.019393	0.772989	0.638261	0.010824	0.754802	0.628863	0.043984	0.76859	0.604146	0.071289	0.810865	0.515954	0.152025	0.814549	0.448007	0.221778	0.819563	0.357153	0.254741	0.722574	0.543272	0.102487	0.702341	0.484881	0.146792	0.683863	0.426939	0.192496	0.693086	0.37601	0.176458	0.704749	0.324633	0.162355	0.717815	0.273768	0.149422	0.718859	0.284509	0.114443	0.845638	0.555961	0.06256	0.851741
15.368	0.746546	0.570126	-0.027637	0.745954	0.590446	0.012799	0.773036	0.637571	0.001712	0.758456	0.628	0.03662	0.771693	0.603248	0.064561	0.812379	0.515906	0.149968	0.817209	0.447541	0.219067	0.82023	0.356723	0.252611	0.723162	0.545549	0.107664	0.706298	0.48928	0.157002	0.690023	0.432849	0.206707	0.695724	0.380888	0.189931	0.702953	0.329343	0.172934	0.711135	0.277814	0.155884	0.716383	0.284806	0.120143	0.84636	0.557944	0.06108	0.85184
15.436	0.745269	0.567572	-0.02857	0.748022	0.589803	0.010743	0.774386	0.636075	-0.00484	0.762594	0.628311	0.031546	0.774249	0.604149	0.060622	0.810096	0.518425	0.149259	0.814801	0.450091	0.218773	0.81871	0.358917	0.251505	0.722789	0.546296	0.10015	0.704732	0.490485	0.149027	0.687462	0.434932	0.198532	0.694062	0.382986	0.183349	0.701507	0.330699	0.169191	0.709408	0.278535	0.155623	0.715806	0.285053	0.120106	0.846949	0.559124	0.061209	0.852312
15.504	0.755733	0.574735	-0.023624	0.75961	0.589585	0.018945	0.77602	0.641681	0.010148	0.770145	0.625432	0.0451	0.780782	0.599875	0.073068	0.812671	0.508776	0.155709	0.815535	0.44068	0.224916	0.819242	0.34967	0.254784	0.724905	0.531132	0.10373	0.699199	0.476325	0.150132	0.674637	0.421885	0.197916	0.689213	0.375572	0.173498	0.706123	0.32872	0.151849	0.724618	0.282843	0.131168	0.738331	0.303381	0.104053	0.848216	0.551206	0.067791	0.851427
15.536	0.752778	0.567224	-0.038202	0.764377	0.581284	0.003227	0.762063	0.63633	-0.003315	0.771531	0.618046	0.029806	0.78132	0.594497	0.059864	0.811283	0.511191	0.151844	0.817906	0.443594	0.221135	0.820096	0.352997	0.253132	0.723035	0.533165	0.101523	0.70121	0.482491	0.154568	0.680103	0.431869	0.208258	0.690597	0.384374	0.18327	0.702194	0.337069	0.15846	0.714371	0.289865	0.133817	0.732531	0.306637	0.106593	0.847149	0.554696	0.064436	0.85416
15.604	0.752584	0.574385	-0.033902	0.761574	0.586931	0.008649	0.767654	0.641675	0.002498	0.770864	0.622434	0.03627	0.781929	0.597008	0.064359	0.81476	0.507189	0.14915	0.818028	0.441897	0.220685	0.81756	0.352139	0.254406	0.723594	0.533563	0.108184	0.701251	0.489208	0.166615	0.67924	0.44498	0.225674	0.684604	0.415493	0.180146	0.689865	0.386662	0.134046	0.695113	0.358284	0.087829	0.708254	0.388414	0.07145	0.845514	0.552476	0.060684	0.851751
15.636	0.772371	0.582932	-0.032138	0.755399	0.590272	0.00916	0.773405	0.641597	0.018989	0.751654	0.620435	0.043344	0.765865	0.59513	0.069788	0.809593	0.506453	0.149169	0.809631	0.441131	0.221855	0.813832	0.349737	0.253666	0.721456	0.532527	0.09844	0.698658	0.485938	0.154056	0.676127	0.4399	0.210331	0.683168	0.400405	0.17367	0.689374	0.36092	0.137016	0.696079	0.322792	0.099887	0.711775	0.348715	0.0793	0.844831	0.553726	0.063236	0.851026
15.672	0.774245	0.56582	-0.039263	0.755976	0.576109	0.000834	0.770727	0.62922	0.005969	0.749724	0.609269	0.031976	0.764023	0.587533	0.061484	0.808185	0.510183	0.152434	0.818742	0.441858	0.221072	0.81908	0.350956	0.254815	0.721716	0.528822	0.096553	0.700218	0.486168	0.156076	0.678927	0.443588	0.215828	0.683856	0.406206	0.176486	0.687996	0.369307	0.136664	0.693181	0.333075	0.096918	0.708939	0.35937	0.076814	0.846063	0.547942	0.063425	0.851371
15.704	0.777215	0.573712	-0.034135	0.758435	0.584707	0.005544	0.774276	0.637484	0.010844	0.752359	0.618163	0.036637	0.766343	0.595046	0.065585	0.809528	0.512702	0.154532	0.814102	0.445668	0.225057	0.81649	0.35442	0.25707	0.721593	0.540988	0.108315	0.699162	0.491238	0.162114	0.676538	0.441534	0.216116	0.682018	0.402568	0.178085	0.687312	0.364046	0.139558	0.692539	0.325742	0.10075	0.707341	0.350829	0.078307	0.845039	0.55115	0.064716	0.851722
15.74	0.777257	0.572958	-0.027999	0.756685	0.585277	0.010359	0.770659	0.638744	0.013334	0.748398	0.620028	0.039231	0.763657	0.595986	0.066493	0.810594	0.510532	0.14881	0.818093	0.443891	0.219308	0.818646	0.353266	0.252522	0.720174	0.535255	0.104073	0.699111	0.48744	0.159912	0.678207	0.439861	0.21632	0.682033	0.401711	0.177588	0.685458	0.364097	0.138328	0.689034	0.327235	0.098848	0.704209	0.35302	0.07763	0.84186	0.553234	0.059406	0.85069
15.772	0.76976	0.539936	-0.018999	0.747248	0.561934	0.013444	0.766122	0.613779	0.006443	0.739891	0.603119	0.033116	0.755075	0.582051	0.062443	0.801988	0.507315	0.153128	0.811682	0.440948	0.223593	0.815998	0.349816	0.254947	0.716136	0.525403	0.095897	0.696445	0.483076	0.15631	0.67722	0.440992	0.217187	0.682633	0.402401	0.179138	0.687702	0.36431	0.140554	0.693666	0.327113	0.101822	0.70597	0.353771	0.079829	0.841113	0.54649	0.064768	0.851787
15.84	0.773757	0.566771	-0.026814	0.755991	0.582158	0.011844	0.773669	0.634717	0.011695	0.751518	0.618779	0.039482	0.765633	0.594311	0.066962	0.809092	0.50818	0.150583	0.80782	0.442031	0.22202	0.813713	0.351183	0.253865	0.722413	0.533158	0.098729	0.698116	0.487707	0.15519	0.674039	0.442323	0.211912	0.67882	0.407068	0.170602	0.683347	0.372326	0.128869	0.688111	0.338444	0.086932	0.699835	0.366896	0.066991	0.846664	0.550619	0.063406	0.853854
15.872	0.781057	0.565767	-0.032959	0.760199	0.577059	0.005556	0.773559	0.630597	0.009557	0.751416	0.611127	0.03498	0.766096	0.587957	0.063253	0.811579	0.506046	0.15009	0.814186	0.440925	0.222719	0.815307	0.350221	0.256901	0.723387	0.529031	0.099455	0.70032	0.486882	0.158788	0.677217	0.445012	0.218531	0.678756	0.411288	0.175809	0.680907	0.378241	0.132556	0.683903	0.34605	0.089133	0.699764	0.373643	0.070814	0.846326	0.548493	0.061934	0.85132
15.908	0.780801	0.565924	-0.029844	0.758313	0.573127	0.008722	0.772962	0.625104	0.019834	0.748992	0.603409	0.041484	0.766403	0.580158	0.068024	0.81963	0.497575	0.148941	0.817265	0.433484	0.222262	0.815045	0.34284	0.25574	0.731875	0.530435	0.103936	0.706477	0.485863	0.160474	0.680919	0.441587	0.217537	0.683284	0.408679	0.174415	0.68581	0.376693	0.130605	0.688856	0.34612	0.086576	0.701997	0.375715	0.069477	0.853536	0.537128	0.058912	0.854152
15.94	0.776751	0.580278	-0.026941	0.754103	0.586029	0.011772	0.768241	0.637653	0.024609	0.744415	0.615022	0.045459	0.761287	0.59117	0.071915	0.813597	0.505703	0.15084	0.817563	0.440328	0.222568	0.814709	0.349597	0.254366	0.723549	0.532221	0.107122	0.701361	0.486106	0.164056	0.679195	0.440262	0.221649	0.67979	0.410368	0.17619	0.681189	0.382689	0.129231	0.683093	0.355823	0.082129	0.697365	0.386011	0.06685	0.845776	0.545311	0.06034	0.852666
15.972	0.776254	0.568421	-0.022824	0.758177	0.579682	0.017067	0.773176	0.632662	0.020555	0.752228	0.613344	0.047045	0.768282	0.588992	0.073375	0.818672	0.502054	0.150469	0.817518	0.438232	0.223584	0.81464	0.347962	0.255949	0.731176	0.529673	0.102418	0.712021	0.48418	0.160348	0.69263	0.438741	0.218889	0.690787	0.405207	0.176119	0.688632	0.372978	0.132353	0.686556	0.342265	0.087954	0.694285	0.372403	0.068483	0.853801	0.543883	0.061487	0.853395
16.008	0.758637	0.575023	-0.026712	0.756483	0.584598	0.017476	0.77825	0.635236	0.017732	0.765274	0.615905	0.048917	0.779265	0.590231	0.075009	0.822208	0.498682	0.150191	0.818198	0.435585	0.224157	0.815237	0.345106	0.256346	0.734598	0.528476	0.10067	0.718574	0.485895	0.16148	0.702164	0.443703	0.222734	0.697108	0.407351	0.18256	0.692437	0.3716	0.14188	0.689897	0.337432	0.100606	0.699431	0.365642	0.079246	0.857954	0.538343	0.060804	0.853957
16.04	0.750307	0.574548	-0.026738	0.755314	0.582662	0.017524	0.776082	0.633806	0.016103	0.768772	0.61319	0.048328	0.781776	0.587434	0.074903	0.8212	0.495818	0.152247	0.818425	0.433123	0.225768	0.815055	0.342853	0.255242	0.733142	0.523195	0.104004	0.716745	0.479061	0.164255	0.702381	0.434758	0.225452	0.697852	0.401578	0.182902	0.693911	0.370266	0.138839	0.691107	0.341142	0.09394	0.700534	0.371661	0.075876	0.85578	0.536351	0.062945	0.854212
16.108	0.769465	0.563312	-0.015021	0.760151	0.572828	0.028224	0.769444	0.627241	0.028747	0.757783	0.605935	0.059145	0.773038	0.580704	0.084957	0.820624	0.490842	0.159506	0.819216	0.426083	0.23142	0.813339	0.334871	0.259331	0.732044	0.514119	0.110673	0.717381	0.466242	0.168482	0.701449	0.418828	0.227114	0.695329	0.388791	0.182396	0.690891	0.359867	0.136725	0.687502	0.332658	0.090519	0.701863	0.36239	0.074621	0.85415	0.53445	0.070798	0.853
16.14	0.764745	0.571341	-0.012064	0.752348	0.583002	0.029849	0.772854	0.634012	0.032831	0.753076	0.615964	0.061098	0.768692	0.589267	0.085554	0.816079	0.494153	0.156277	0.820592	0.428858	0.228218	0.816177	0.337614	0.259318	0.723758	0.522367	0.119139	0.712167	0.473806	0.177174	0.700576	0.425463	0.23598	0.696875	0.397985	0.189313	0.693349	0.371992	0.141591	0.690356	0.347454	0.093488	0.704352	0.377929	0.078633	0.842634	0.538711	0.066085	0.845662
16.172	0.744515	0.553452	-0.002231	0.744792	0.574532	0.037792	0.774246	0.620065	0.025626	0.758999	0.611987	0.060598	0.774184	0.585779	0.085584	0.820002	0.494095	0.160488	0.82235	0.427956	0.230854	0.813421	0.337142	0.258484	0.727521	0.520244	0.124389	0.717159	0.467928	0.179808	0.706381	0.415617	0.236204	0.703077	0.390942	0.188114	0.699566	0.36809	0.138854	0.696913	0.346698	0.089357	0.708196	0.379372	0.077261	0.846965	0.542885	0.071877	0.849877
16.204	0.748613	0.5529	-0.011202	0.755567	0.574563	0.027919	0.778502	0.621886	0.010341	0.771583	0.613125	0.047759	0.782768	0.587724	0.076224	0.817355	0.498003	0.163056	0.819824	0.431276	0.233146	0.814044	0.339941	0.260907	0.725194	0.52463	0.130125	0.71349	0.46907	0.182446	0.701296	0.413268	0.23542	0.700836	0.388994	0.186737	0.70006	0.366568	0.136933	0.699058	0.3451	0.086894	0.708844	0.378008	0.073853	0.846794	0.545305	0.074694	0.849352
16.236	0.72993	0.573558	0.006994	0.737967	0.588929	0.048776	0.769032	0.633354	0.037522	0.758493	0.621577	0.073171	0.774063	0.593105	0.095321	0.820402	0.492973	0.157886	0.823761	0.426726	0.228457	0.815067	0.335997	0.25764	0.727329	0.524661	0.126483	0.712688	0.472999	0.181197	0.698366	0.421399	0.236773	0.699132	0.39825	0.187594	0.699952	0.376344	0.137574	0.700771	0.355348	0.087404	0.709431	0.388645	0.074589	0.845071	0.543384	0.069666	0.848937
16.272	0.721284	0.579775	0.009997	0.735237	0.594572	0.050415	0.767726	0.637179	0.035467	0.760761	0.626132	0.072235	0.775565	0.597632	0.094705	0.818949	0.498609	0.160244	0.819722	0.432687	0.231037	0.815797	0.341978	0.260941	0.727083	0.534604	0.129783	0.713678	0.480615	0.182593	0.700372	0.426615	0.236044	0.699338	0.408195	0.184769	0.698533	0.390661	0.132958	0.697992	0.373625	0.08108	0.706435	0.407733	0.070328	0.845253	0.550791	0.07342	0.848003
16.308	0.718503	0.58205	0.00726	0.74503	0.590036	0.043024	0.765867	0.639681	0.029896	0.774035	0.619796	0.062434	0.786415	0.591117	0.086617	0.822747	0.490811	0.15722	0.82524	0.422897	0.225969	0.814289	0.333096	0.257552	0.730373	0.521517	0.125865	0.738278	0.467386	0.179941	0.74508	0.413111	0.235387	0.720977	0.395393	0.190257	0.698548	0.378476	0.143609	0.677444	0.361819	0.096484	0.687671	0.39394	0.081945	0.846889	0.544847	0.071473	0.849262
16.34	0.711249	0.590373	0.009521	0.744303	0.595086	0.040051	0.763398	0.645444	0.027408	0.777203	0.62274	0.055955	0.788796	0.594348	0.081082	0.822837	0.494717	0.155025	0.825952	0.427213	0.224126	0.815978	0.337645	0.256519	0.729833	0.523241	0.124716	0.740183	0.472367	0.181605	0.749256	0.421796	0.239978	0.721742	0.40393	0.196735	0.695276	0.38725	0.152055	0.669668	0.370905	0.106916	0.683604	0.399837	0.089001	0.845644	0.550183	0.069937	0.848481
16.372	0.716348	0.587507	0.01663	0.751891	0.59177	0.044257	0.769934	0.642334	0.030213	0.785911	0.619299	0.057235	0.796279	0.590872	0.082275	0.824495	0.49129	0.155749	0.826343	0.424935	0.226225	0.815502	0.334999	0.257679	0.731211	0.520269	0.121379	0.741867	0.473506	0.181085	0.752078	0.427014	0.241788	0.726998	0.404332	0.1996	0.704763	0.383308	0.155537	0.684064	0.362888	0.10967	0.693421	0.394623	0.093746	0.846239	0.545527	0.068905	0.847306
16.408	0.715029	0.585901	0.005124	0.751349	0.588628	0.031954	0.766764	0.640914	0.023686	0.784818	0.615638	0.0473	0.794208	0.589039	0.075414	0.82113	0.494093	0.159537	0.825966	0.424344	0.226881	0.816166	0.333675	0.257416	0.728938	0.519747	0.124052	0.741506	0.47342	0.184133	0.753477	0.427672	0.245535	0.723913	0.410758	0.203209	0.695265	0.395144	0.159597	0.667576	0.379907	0.11514	0.681325	0.409083	0.097424	0.845723	0.546336	0.073514	0.848052
16.44	0.710111	0.573597	0.015918	0.749711	0.578811	0.037129	0.754816	0.633927	0.036368	0.780526	0.609084	0.051811	0.790648	0.582908	0.079451	0.820778	0.49055	0.162068	0.826284	0.42018	0.228769	0.813	0.328947	0.255846	0.727793	0.50747	0.119681	0.740806	0.463755	0.181099	0.752118	0.421383	0.244293	0.728587	0.399641	0.200614	0.706144	0.376712	0.156724	0.68546	0.355501	0.111365	0.692264	0.388216	0.096471	0.843949	0.548479	0.078136	0.848054
16.476	0.708733	0.577708	0.03322	0.75368	0.57692	0.03846	0.764383	0.63082	0.04383	0.79088	0.602192	0.044406	0.79847	0.577951	0.074456	0.817807	0.49104	0.166354	0.824458	0.420394	0.233098	0.817191	0.328381	0.261838	0.724564	0.519789	0.130128	0.738759	0.469817	0.186232	0.753524	0.420033	0.242591	0.731329	0.399276	0.197326	0.709738	0.37893	0.151618	0.687817	0.358978	0.105938	0.691836	0.392123	0.090797	0.841968	0.543519	0.079336	0.845115
16.508	0.70414	0.575948	0.036849	0.749237	0.57702	0.040586	0.758092	0.63133	0.044932	0.78576	0.603799	0.045055	0.794485	0.57939	0.074901	0.818569	0.491396	0.165913	0.826793	0.421168	0.232979	0.81671	0.329574	0.262468	0.724767	0.517951	0.131798	0.733338	0.467893	0.189306	0.742601	0.41787	0.247269	0.725511	0.396251	0.20038	0.708248	0.376048	0.152677	0.69093	0.356985	0.104764	0.693997	0.390959	0.0911	0.840627	0.541488	0.077367	0.843411
16.544	0.706554	0.569333	0.025667	0.749571	0.575863	0.038088	0.75148	0.631066	0.040546	0.781316	0.607055	0.047935	0.791378	0.581435	0.076251	0.820461	0.490053	0.161742	0.829675	0.418949	0.227252	0.816938	0.328386	0.258782	0.726852	0.509508	0.124253	0.738282	0.464014	0.184773	0.74913	0.418286	0.246099	0.726906	0.396521	0.201617	0.706764	0.375084	0.155834	0.687547	0.354725	0.109787	0.693749	0.387779	0.095407	0.842042	0.542814	0.073859	0.845415
16.576	0.706963	0.572627	0.024425	0.750459	0.57657	0.036256	0.75628	0.631753	0.037138	0.784477	0.606031	0.044866	0.793946	0.580232	0.072934	0.821385	0.489671	0.157996	0.827207	0.421883	0.226303	0.81665	0.332641	0.258941	0.727544	0.516081	0.125233	0.739646	0.470378	0.185579	0.751426	0.425009	0.247063	0.72556	0.40061	0.206471	0.701927	0.377434	0.16433	0.677862	0.354128	0.121351	0.68411	0.385132	0.102733	0.842362	0.542377	0.070233	0.844181
16.608	0.707844	0.57936	0.023444	0.751368	0.582956	0.03524	0.754782	0.637015	0.045663	0.78411	0.61144	0.048358	0.793616	0.585215	0.076151	0.819035	0.491669	0.159468	0.825318	0.422371	0.227287	0.81646	0.331419	0.257462	0.725186	0.520814	0.126867	0.734398	0.473376	0.186312	0.744053	0.426185	0.246285	0.724069	0.398316	0.203961	0.704811	0.371219	0.161169	0.685744	0.344696	0.117853	0.687978	0.37643	0.099654	0.840518	0.542706	0.071006	0.843469
16.64	0.707716	0.582414	0.011613	0.750542	0.581204	0.026135	0.759064	0.634367	0.037961	0.785318	0.605795	0.041983	0.794277	0.581035	0.07145	0.818931	0.492163	0.160878	0.826519	0.421918	0.227639	0.81502	0.331357	0.259087	0.725704	0.517725	0.124281	0.73841	0.470877	0.18342	0.750815	0.424555	0.243515	0.727521	0.398374	0.202156	0.706314	0.372265	0.159783	0.686177	0.346951	0.116092	0.69353	0.377689	0.097515	0.842465	0.541217	0.072176	0.843688
16.704	0.712431	0.574492	0.018937	0.754345	0.579484	0.03519	0.75609	0.634026	0.042956	0.785232	0.609157	0.05041	0.795124	0.58251	0.078054	0.82252	0.487165	0.160729	0.827941	0.41773	0.228325	0.815826	0.327275	0.258793	0.72903	0.51512	0.129356	0.739021	0.466876	0.188226	0.749009	0.419105	0.248039	0.726943	0.395819	0.204192	0.706095	0.372049	0.16058	0.6852	0.34842	0.116008	0.693203	0.379289	0.098001	0.843742	0.537467	0.072356	0.843841
16.736	0.707659	0.554857	0.030707	0.749266	0.567805	0.042931	0.745244	0.622914	0.038286	0.777311	0.603688	0.049319	0.788465	0.577897	0.077181	0.821048	0.486232	0.161613	0.829267	0.417097	0.229096	0.817273	0.326693	0.259632	0.728002	0.517611	0.131501	0.740535	0.469053	0.189478	0.754243	0.420365	0.2478	0.728662	0.39814	0.205414	0.703966	0.376669	0.162231	0.680297	0.355683	0.118588	0.694165	0.383512	0.099171	0.841999	0.530787	0.070419	0.841657
16.772	0.708681	0.562467	0.028219	0.750319	0.573138	0.042355	0.750491	0.628018	0.034769	0.780366	0.60722	0.048731	0.790788	0.581431	0.07692	0.819792	0.489358	0.162203	0.827344	0.419103	0.228725	0.815936	0.328288	0.258461	0.728445	0.525727	0.133236	0.739282	0.475535	0.190328	0.750328	0.425424	0.248193	0.723448	0.402241	0.207244	0.698072	0.379747	0.164808	0.673564	0.358173	0.12212	0.683251	0.388449	0.10399	0.841468	0.530142	0.06906	0.844108
16.804	0.714116	0.572718	0.010878	0.751957	0.580239	0.034512	0.757045	0.634939	0.029582	0.781689	0.611847	0.049163	0.791958	0.586027	0.077804	0.821182	0.493232	0.16423	0.831834	0.419747	0.22713	0.819568	0.32824	0.255422	0.730604	0.527894	0.132351	0.742299	0.478488	0.190009	0.754223	0.429145	0.24843	0.724175	0.405651	0.209791	0.694954	0.383374	0.169708	0.666629	0.361913	0.128974	0.677235	0.390285	0.108199	0.845648	0.533306	0.071989	0.844754
16.836	0.710075	0.561676	-0.001235	0.744957	0.570629	0.02618	0.746644	0.625772	0.024094	0.770991	0.603532	0.044998	0.783394	0.578483	0.073535	0.820082	0.488479	0.160261	0.830223	0.418357	0.226436	0.819232	0.327511	0.255454	0.727107	0.517988	0.131608	0.740651	0.470097	0.190302	0.753922	0.422512	0.250101	0.727441	0.399976	0.208692	0.702791	0.378378	0.165774	0.679292	0.357961	0.121544	0.686791	0.390019	0.105365	0.839406	0.528817	0.067021	0.839541
16.872	0.723241	0.565483	-0.004928	0.755406	0.576253	0.025	0.753471	0.631237	0.023464	0.777638	0.610257	0.045844	0.788052	0.584772	0.074843	0.817367	0.492031	0.161873	0.828503	0.420462	0.226408	0.8196	0.329067	0.255073	0.725753	0.520734	0.1286	0.739836	0.472343	0.186867	0.75426	0.423918	0.245996	0.725126	0.401465	0.206322	0.697063	0.380878	0.164643	0.670425	0.36146	0.121929	0.680206	0.391993	0.103959	0.840978	0.531568	0.069424	0.841966
16.904	0.739816	0.559476	-0.014941	0.762704	0.574984	0.020869	0.751633	0.628841	0.018193	0.773887	0.611885	0.04544	0.784315	0.586889	0.074926	0.814211	0.495813	0.163982	0.82602	0.424481	0.228545	0.819115	0.332778	0.256732	0.721855	0.515867	0.127638	0.738631	0.470975	0.187792	0.755798	0.425665	0.248618	0.727441	0.401873	0.209311	0.700126	0.379923	0.167982	0.672262	0.359198	0.127346	0.682764	0.38878	0.108635	0.837464	0.535136	0.070804	0.838721
16.94	0.751218	0.554716	-0.015125	0.766483	0.571237	0.024123	0.75161	0.624189	0.01972	0.770202	0.608486	0.050208	0.781791	0.582717	0.078179	0.813894	0.489325	0.161918	0.827232	0.418752	0.226801	0.817585	0.328357	0.257576	0.719995	0.514602	0.131688	0.73406	0.468437	0.191136	0.748529	0.422414	0.25148	0.723778	0.398659	0.2096	0.7005	0.37578	0.166529	0.676146	0.353272	0.123593	0.682474	0.384701	0.106	0.832692	0.533723	0.069721	0.836197
16.972	0.764774	0.552323	-0.023078	0.7684	0.570319	0.018301	0.754688	0.62294	0.008445	0.764273	0.608562	0.043459	0.776179	0.584083	0.07257	0.809371	0.495137	0.161398	0.82452	0.42523	0.226985	0.817962	0.334312	0.257638	0.714289	0.522579	0.13637	0.731619	0.474522	0.193996	0.749283	0.426512	0.252302	0.722545	0.402089	0.211844	0.69645	0.378981	0.169997	0.671093	0.356612	0.127601	0.678837	0.386951	0.108402	0.827241	0.53674	0.067909	0.833702
17.004	0.768979	0.5534	-0.023418	0.767158	0.571978	0.017811	0.755634	0.624569	0.005434	0.760143	0.610616	0.041618	0.772019	0.586579	0.071118	0.805519	0.498772	0.160976	0.823501	0.428309	0.225557	0.818116	0.337227	0.257198	0.711263	0.525043	0.131072	0.731016	0.475633	0.186641	0.750868	0.426269	0.243107	0.721211	0.402273	0.204757	0.693226	0.379871	0.164102	0.666928	0.358841	0.122246	0.676883	0.388797	0.103494	0.825389	0.537633	0.066938	0.832491
17.04	0.776855	0.549534	-0.019411	0.771291	0.567899	0.021566	0.755843	0.619158	0.008293	0.759766	0.6057	0.044728	0.771632	0.581345	0.074081	0.807281	0.492253	0.162391	0.827484	0.420408	0.224893	0.818931	0.328933	0.255179	0.71393	0.500843	0.11942	0.73223	0.46301	0.183749	0.750268	0.425547	0.248626	0.726064	0.395838	0.209802	0.702676	0.365934	0.171002	0.680776	0.336434	0.130916	0.686094	0.36561	0.10937	0.829931	0.532567	0.06995	0.834977
17.076	0.781084	0.549978	-0.021181	0.771114	0.568884	0.018712	0.767228	0.622325	0.004896	0.76187	0.608273	0.040928	0.773289	0.58527	0.071404	0.80587	0.501686	0.165572	0.821947	0.430625	0.229786	0.81666	0.338891	0.258806	0.711411	0.530456	0.139742	0.732028	0.480537	0.194585	0.752779	0.43069	0.250017	0.723623	0.400998	0.214824	0.695077	0.371865	0.178608	0.667317	0.342909	0.141912	0.67936	0.366043	0.116045	0.824546	0.541099	0.07131	0.832913
17.108	0.780395	0.553225	-0.023277	0.768969	0.569282	0.017455	0.764174	0.623262	0.00674	0.758204	0.606785	0.041607	0.770975	0.58285	0.070665	0.80883	0.495054	0.157829	0.823748	0.427134	0.224826	0.818008	0.337253	0.256943	0.714931	0.507135	0.119163	0.733842	0.468545	0.183041	0.752416	0.430859	0.248333	0.724429	0.401675	0.212407	0.697778	0.373985	0.174283	0.672369	0.346738	0.135688	0.683398	0.373012	0.112654	0.829453	0.538207	0.066062	0.836549
17.14	0.778494	0.550487	-0.017175	0.766273	0.570637	0.021452	0.761454	0.6231	0.005101	0.754996	0.61028	0.041408	0.768524	0.58574	0.069803	0.809128	0.495944	0.15439	0.824094	0.428	0.221432	0.81903	0.33819	0.254333	0.714416	0.510268	0.118461	0.733465	0.470762	0.181665	0.751787	0.432125	0.246379	0.723246	0.401014	0.212799	0.696275	0.371394	0.177053	0.670143	0.342374	0.140018	0.682584	0.366129	0.11493	0.828827	0.539003	0.062543	0.83618
17.176	0.770927	0.543291	-0.011715	0.762276	0.569497	0.0241	0.76327	0.619797	0.001171	0.756356	0.612596	0.038922	0.768342	0.589059	0.068843	0.804504	0.503048	0.159952	0.818542	0.434451	0.227188	0.817093	0.342916	0.256944	0.711587	0.522929	0.123123	0.732407	0.478334	0.182339	0.753438	0.434121	0.24254	0.722165	0.403112	0.211338	0.693032	0.372961	0.177454	0.66596	0.343619	0.142333	0.680381	0.364747	0.115958	0.830563	0.541803	0.067496	0.836886
17.208	0.779894	0.544345	-0.007201	0.766776	0.570767	0.027043	0.765952	0.620642	0.002564	0.756726	0.613992	0.039906	0.768601	0.590198	0.069285	0.803463	0.504445	0.15895	0.822541	0.433684	0.222699	0.818088	0.343132	0.255558	0.710359	0.525489	0.119643	0.731324	0.484063	0.180672	0.752324	0.442789	0.242135	0.722174	0.411328	0.209923	0.694106	0.380474	0.175977	0.668195	0.349048	0.140238	0.685751	0.367448	0.11364	0.828589	0.542885	0.065986	0.83525
17.244	0.781167	0.539069	-0.00275	0.766988	0.568927	0.028064	0.764083	0.615506	-0.002219	0.755175	0.613099	0.035723	0.766934	0.590028	0.065768	0.802121	0.506671	0.157862	0.819838	0.438169	0.224188	0.818333	0.347634	0.256849	0.710598	0.530334	0.117292	0.727032	0.487923	0.179014	0.743499	0.445817	0.241228	0.719937	0.411902	0.205763	0.697152	0.37834	0.169466	0.675144	0.345189	0.13279	0.686206	0.36861	0.106799	0.830377	0.540518	0.064268	0.835185
17.276	0.777766	0.537693	-0.008492	0.765377	0.565785	0.024678	0.762527	0.61424	-0.002532	0.754882	0.609572	0.035467	0.766589	0.587039	0.06582	0.801325	0.505319	0.158731	0.820978	0.437234	0.224821	0.818395	0.346568	0.25615	0.710249	0.527533	0.115544	0.725023	0.482541	0.175774	0.740073	0.437953	0.236604	0.716252	0.404341	0.201356	0.693389	0.371439	0.16497	0.672209	0.3395	0.128029	0.691719	0.35848	0.103541	0.830809	0.536722	0.064455	0.83531
17.308	0.782814	0.534933	-0.015079	0.770088	0.560355	0.020061	0.76964	0.611029	-0.00301	0.760471	0.603276	0.034124	0.772353	0.581059	0.064391	0.807757	0.50054	0.156646	0.822998	0.434844	0.225832	0.818991	0.345226	0.258195	0.716129	0.51233	0.1094	0.731422	0.473778	0.173782	0.746468	0.436031	0.239023	0.719205	0.40584	0.202869	0.692844	0.375874	0.165748	0.667443	0.346	0.12819	0.688107	0.36215	0.102445	0.835164	0.53864	0.064117	0.840524
17.344	0.776169	0.528337	-0.007236	0.766343	0.559215	0.024238	0.76864	0.606005	-0.005566	0.760189	0.604059	0.0325	0.770389	0.581688	0.063614	0.801771	0.499317	0.157674	0.821189	0.431257	0.224147	0.817659	0.340604	0.256442	0.713896	0.510272	0.104007	0.727358	0.469886	0.167654	0.740182	0.43033	0.23229	0.717689	0.394964	0.197564	0.695557	0.359466	0.16256	0.673789	0.323121	0.128732	0.68981	0.339263	0.100039	0.836002	0.535411	0.067088	0.840519
17.376	0.783832	0.542398	-0.029972	0.774096	0.564364	0.008377	0.774032	0.617014	-0.008757	0.766924	0.60563	0.027908	0.776494	0.584441	0.060288	0.805052	0.507075	0.160823	0.822316	0.435945	0.224827	0.82	0.344172	0.255026	0.712626	0.535429	0.127	0.7247	0.484521	0.183239	0.736824	0.433574	0.239861	0.712657	0.397268	0.206975	0.689179	0.361439	0.173065	0.66637	0.325638	0.138685	0.684262	0.337692	0.108844	0.830779	0.545277	0.068014	0.838876
17.408	0.801443	0.553513	-0.024419	0.781648	0.567201	0.013882	0.767864	0.619454	0.000778	0.760613	0.602416	0.035103	0.772115	0.579977	0.065472	0.807273	0.500304	0.159383	0.823783	0.430979	0.225078	0.820219	0.340238	0.256739	0.717493	0.515183	0.109504	0.728985	0.473529	0.172558	0.739971	0.431918	0.23585	0.721101	0.392062	0.20353	0.702843	0.351938	0.171156	0.684748	0.311402	0.140202	0.707531	0.318891	0.112549	0.838742	0.537957	0.067985	0.840443
17.444	0.799225	0.554275	-0.024419	0.779118	0.566948	0.014091	0.760648	0.617592	0.00073	0.755569	0.600599	0.035494	0.768166	0.578457	0.065898	0.807955	0.499158	0.159461	0.82555	0.429607	0.224749	0.821562	0.338677	0.256141	0.71926	0.510839	0.108006	0.730541	0.471517	0.172883	0.741011	0.432472	0.238171	0.722524	0.391719	0.206632	0.705084	0.350494	0.174984	0.689377	0.30883	0.142864	0.711812	0.308279	0.113598	0.840304	0.537559	0.06879	0.842516
17.476	0.79821	0.558108	-0.024057	0.777316	0.570163	0.014216	0.756596	0.619653	0.000163	0.752118	0.602739	0.035038	0.76523	0.580472	0.065117	0.80637	0.499576	0.156435	0.825128	0.431063	0.222413	0.820011	0.340953	0.255383	0.716093	0.512871	0.107761	0.727258	0.471353	0.171	0.737965	0.43075	0.235097	0.720199	0.391105	0.202301	0.702686	0.350237	0.170345	0.684554	0.309732	0.139552	0.710253	0.311286	0.11345	0.83637	0.537751	0.065137	0.841144
17.508	0.808948	0.557633	-0.018161	0.784596	0.570921	0.017553	0.769216	0.621938	0.001761	0.75946	0.605195	0.035603	0.770196	0.582974	0.066466	0.802891	0.502885	0.161067	0.822026	0.433572	0.226078	0.8193	0.342962	0.257928	0.713354	0.516985	0.110614	0.728676	0.473845	0.171929	0.743802	0.431369	0.233999	0.721993	0.392485	0.202713	0.702604	0.352946	0.170573	0.68335	0.313587	0.138821	0.712387	0.317331	0.116724	0.834638	0.542352	0.070662	0.8391
17.54	0.810128	0.555189	-0.022819	0.784515	0.568913	0.011849	0.770721	0.620299	-0.004314	0.759228	0.603724	0.029071	0.76893	0.58238	0.060966	0.79881	0.505679	0.159873	0.822235	0.435799	0.222643	0.819729	0.345784	0.256245	0.708409	0.5241	0.113702	0.724591	0.480164	0.174408	0.740623	0.436192	0.23535	0.718393	0.396801	0.20463	0.698043	0.357549	0.172467	0.678455	0.318138	0.139985	0.70512	0.317478	0.114608	0.830548	0.54339	0.068578	0.838205
17.604	0.810041	0.556021	-0.0205	0.782837	0.568956	0.013222	0.770999	0.621142	-0.001746	0.757307	0.603524	0.030227	0.768934	0.581713	0.061075	0.805058	0.50264	0.155382	0.823169	0.435279	0.222816	0.819684	0.345448	0.257131	0.715401	0.5139	0.104482	0.727021	0.473653	0.168396	0.737769	0.4341	0.233149	0.715859	0.396257	0.200436	0.694438	0.358037	0.167732	0.67324	0.319677	0.135316	0.700427	0.320906	0.110647	0.835846	0.542599	0.064859	0.841352
17.636	0.808526	0.555627	-0.022991	0.78135	0.568565	0.010762	0.76982	0.620891	-0.00393	0.755999	0.603213	0.027953	0.766564	0.581938	0.05959	0.799121	0.504696	0.156961	0.821267	0.436659	0.222541	0.819362	0.346132	0.255299	0.709259	0.518814	0.106927	0.72343	0.473319	0.166709	0.73789	0.428526	0.227137	0.717573	0.391035	0.193523	0.698273	0.3529	0.160636	0.678649	0.315302	0.128969	0.70811	0.320331	0.108046	0.830897	0.542595	0.066061	0.837655
17.672	0.806249	0.550169	-0.013352	0.777344	0.566829	0.017138	0.770704	0.618839	-0.001407	0.753135	0.604051	0.030091	0.765397	0.582398	0.060846	0.804061	0.504517	0.155616	0.820888	0.437625	0.224234	0.819828	0.347018	0.257302	0.715956	0.518445	0.102561	0.72655	0.474818	0.164344	0.736703	0.431604	0.226693	0.711965	0.396699	0.192859	0.688313	0.361691	0.158503	0.665556	0.32674	0.124054	0.695696	0.329124	0.103266	0.838225	0.54315	0.06595	0.845427
17.704	0.804674	0.541215	-0.005798	0.776229	0.563598	0.021287	0.774627	0.613732	-0.003166	0.75472	0.604195	0.028964	0.765704	0.583457	0.060701	0.799993	0.508889	0.159224	0.82148	0.442016	0.226279	0.820536	0.351608	0.258963	0.710708	0.523053	0.107953	0.723602	0.476314	0.167017	0.736302	0.430094	0.226646	0.712194	0.396485	0.191238	0.688381	0.362661	0.155948	0.665988	0.329021	0.1204	0.696329	0.332356	0.10016	0.832312	0.546033	0.068101	0.838916
17.74	0.795492	0.549454	-0.009788	0.771114	0.570388	0.022011	0.766111	0.621219	0.000283	0.750988	0.610095	0.034489	0.762764	0.587825	0.06526	0.799546	0.507611	0.160295	0.819874	0.439942	0.227206	0.819626	0.348679	0.258465	0.71096	0.527235	0.111224	0.723476	0.478936	0.169268	0.736043	0.430952	0.227728	0.713614	0.396301	0.192051	0.692848	0.361288	0.15579	0.671784	0.326413	0.120734	0.703158	0.328237	0.101961	0.834482	0.540044	0.068628	0.838749
17.772	0.79716	0.56545	-0.023614	0.775223	0.58028	0.013072	0.764207	0.632738	-0.001187	0.753961	0.616326	0.032701	0.7658	0.594085	0.063404	0.802319	0.513981	0.158087	0.815207	0.447371	0.227908	0.819202	0.356208	0.259503	0.710892	0.533743	0.114522	0.725938	0.485283	0.171921	0.740917	0.436891	0.229578	0.715404	0.408142	0.190816	0.69118	0.379359	0.15124	0.667868	0.35052	0.111332	0.699856	0.350145	0.093215	0.831656	0.551269	0.065964	0.838057
17.808	0.793135	0.545383	-0.009029	0.768363	0.566779	0.022159	0.767788	0.618782	0.002091	0.749996	0.607536	0.034904	0.76194	0.585374	0.065269	0.798269	0.505962	0.15893	0.821644	0.436986	0.222895	0.819768	0.346549	0.255959	0.706594	0.522067	0.113969	0.720224	0.475091	0.172965	0.734429	0.428263	0.232248	0.707015	0.400917	0.193834	0.682808	0.373021	0.153579	0.659783	0.344993	0.11291	0.692974	0.338519	0.09846	0.828695	0.544407	0.067185	0.836999
17.84	0.79216	0.547157	-0.0116	0.768282	0.568488	0.02031	0.76577	0.619933	-0.000449	0.749655	0.608767	0.033274	0.761912	0.586756	0.063904	0.799747	0.506662	0.1578	0.820604	0.438818	0.223959	0.818622	0.348136	0.255816	0.709092	0.522094	0.111182	0.719718	0.475025	0.170721	0.730142	0.428432	0.231101	0.706019	0.400812	0.190897	0.682711	0.373243	0.150252	0.660631	0.345613	0.109302	0.694363	0.338388	0.096746	0.83021	0.542194	0.065647	0.836115
17.872	0.794959	0.550293	-0.012357	0.771339	0.57177	0.019654	0.773214	0.624196	0.001349	0.755053	0.612686	0.033886	0.766204	0.591239	0.06531	0.800753	0.514042	0.162907	0.819727	0.445073	0.228499	0.819771	0.353368	0.257758	0.708731	0.530129	0.11966	0.724125	0.477941	0.173743	0.739578	0.425781	0.228201	0.708765	0.405944	0.188018	0.679318	0.386197	0.146716	0.651708	0.366091	0.10471	0.683452	0.354138	0.090637	0.829257	0.551674	0.070541	0.83723
17.908	0.781671	0.529967	-0.001932	0.767571	0.561349	0.027361	0.768203	0.607	-0.00432	0.757546	0.606113	0.033226	0.769168	0.584074	0.06414	0.80715	0.504125	0.15836	0.820865	0.437372	0.227363	0.818319	0.346183	0.257108	0.719192	0.504181	0.104068	0.72911	0.461985	0.16732	0.737172	0.421061	0.232221	0.713192	0.39149	0.193369	0.689818	0.361698	0.153828	0.66569	0.331995	0.115565	0.697278	0.314074	0.110107	0.836577	0.548163	0.069622	0.844539
17.94	0.777819	0.534587	-0.010968	0.76677	0.563468	0.022017	0.76633	0.611886	-0.005347	0.758435	0.607847	0.032675	0.768468	0.585893	0.064136	0.80016	0.506717	0.161026	0.818461	0.438124	0.227607	0.81751	0.346313	0.257429	0.709499	0.519106	0.112888	0.724068	0.470338	0.170095	0.738315	0.42213	0.228213	0.712528	0.391583	0.191312	0.688479	0.36066	0.153627	0.665464	0.329404	0.116574	0.697557	0.31204	0.112795	0.830341	0.547724	0.070818	0.838499
17.976	0.770473	0.532719	-0.014074	0.765705	0.561302	0.020612	0.773416	0.609821	-0.004577	0.765806	0.605134	0.03343	0.776676	0.582703	0.064546	0.810914	0.498984	0.157965	0.820895	0.434532	0.229855	0.819253	0.344205	0.262507	0.722457	0.501096	0.105321	0.727375	0.461419	0.170671	0.730653	0.422814	0.237361	0.713158	0.390921	0.196848	0.697899	0.358109	0.155661	0.68343	0.324436	0.116075	0.714322	0.304951	0.121314	0.840793	0.53967	0.067801	0.844114
18.008	0.757442	0.531954	-0.011573	0.760355	0.563441	0.020736	0.771817	0.608958	-0.00924	0.76787	0.608353	0.029606	0.77621	0.586411	0.061424	0.801508	0.507511	0.159598	0.817876	0.439139	0.22676	0.817396	0.347916	0.2582	0.711939	0.525328	0.110481	0.725745	0.47861	0.169465	0.739552	0.432437	0.229124	0.715327	0.397736	0.195037	0.692732	0.362562	0.160407	0.672891	0.326738	0.125824	0.706336	0.311632	0.124122	0.83463	0.54578	0.068993	0.840954
18.04	0.751918	0.532888	-0.005661	0.758422	0.565306	0.025151	0.770481	0.608915	-0.007251	0.76878	0.609911	0.031752	0.777976	0.587821	0.063234	0.804884	0.507822	0.1601	0.817744	0.441018	0.229156	0.818381	0.349963	0.259489	0.714455	0.525633	0.113406	0.728139	0.47916	0.172811	0.742129	0.433058	0.232835	0.716105	0.400294	0.198342	0.691831	0.367577	0.162721	0.670692	0.334491	0.126457	0.704788	0.322389	0.120329	0.836609	0.540956	0.066992	0.841068
18.104	0.743372	0.534405	-0.001918	0.750863	0.567304	0.028151	0.759814	0.611126	-0.005356	0.760436	0.612539	0.033669	0.772059	0.590066	0.063781	0.807132	0.510018	0.156359	0.817378	0.443548	0.226307	0.818265	0.352501	0.256951	0.716534	0.533049	0.110766	0.726057	0.485917	0.170228	0.735584	0.439131	0.230192	0.710626	0.417024	0.187275	0.686721	0.394804	0.143745	0.665264	0.371881	0.099811	0.695916	0.351825	0.097504	0.837742	0.547516	0.064217	0.843769
18.14	0.739283	0.534131	0.000353	0.749737	0.566853	0.029743	0.761863	0.609099	-0.00447	0.763058	0.611131	0.034509	0.773487	0.588422	0.065231	0.805939	0.507398	0.160047	0.821909	0.438959	0.226986	0.819263	0.347479	0.256847	0.715796	0.527607	0.114329	0.727832	0.479727	0.173015	0.739946	0.432064	0.232379	0.713476	0.412306	0.18947	0.688478	0.39292	0.145299	0.666157	0.372814	0.100537	0.695173	0.350456	0.098394	0.8384	0.544569	0.06881	0.844785
18.172	0.73571	0.535908	0.008487	0.748972	0.569877	0.03519	0.757955	0.610284	-0.002025	0.762746	0.614077	0.036542	0.773366	0.591135	0.067006	0.806001	0.50868	0.160236	0.820751	0.439939	0.227449	0.818556	0.348455	0.258155	0.715733	0.528529	0.113834	0.730431	0.481023	0.172095	0.745196	0.433877	0.230998	0.717342	0.413363	0.189009	0.690919	0.392635	0.146024	0.665416	0.371581	0.102892	0.69266	0.347175	0.099189	0.837744	0.547763	0.06962	0.844444
18.236	0.741582	0.532715	0.009832	0.752318	0.567819	0.036202	0.756236	0.609287	-0.001191	0.761828	0.613621	0.037207	0.773684	0.591587	0.067545	0.810516	0.513675	0.16148	0.81851	0.445352	0.229869	0.818984	0.353953	0.259445	0.721134	0.53672	0.11375	0.729503	0.486785	0.171138	0.737782	0.437314	0.229122	0.713308	0.423198	0.182555	0.689565	0.409343	0.135441	0.667156	0.394876	0.08796	0.6941	0.370258	0.084073	0.843646	0.556006	0.07254	0.847917
18.304	0.745528	0.533433	0.011928	0.75442	0.568089	0.03954	0.752855	0.611469	0.00414	0.75993	0.614513	0.042416	0.772533	0.590642	0.070982	0.811512	0.506956	0.158777	0.823471	0.437762	0.226185	0.820379	0.346204	0.257498	0.719596	0.530374	0.115868	0.731565	0.48168	0.173563	0.743194	0.433299	0.231887	0.716791	0.415895	0.187575	0.692315	0.397835	0.142181	0.669506	0.379124	0.096428	0.694528	0.352157	0.095619	0.839294	0.552224	0.069408	0.846791
18.336	0.76444	0.538777	0.003197	0.762027	0.567007	0.038448	0.759781	0.616702	0.012801	0.758988	0.61177	0.051529	0.772886	0.587959	0.079421	0.815493	0.504338	0.164438	0.823609	0.436097	0.23272	0.818305	0.344754	0.261258	0.724762	0.52631	0.118579	0.727761	0.479866	0.179374	0.730899	0.434014	0.240882	0.710429	0.416648	0.193602	0.690314	0.400321	0.145645	0.670228	0.384064	0.097726	0.688761	0.352684	0.101661	0.846205	0.548104	0.075017	0.851205
18.372	0.761203	0.528125	0.005867	0.757088	0.55818	0.039381	0.752594	0.60635	0.010759	0.75162	0.603668	0.049707	0.767612	0.581862	0.077756	0.816142	0.505329	0.164367	0.82183	0.43905	0.234205	0.818888	0.348108	0.262093	0.725177	0.526312	0.118118	0.732251	0.477528	0.17673	0.74002	0.429586	0.23642	0.71386	0.414646	0.191494	0.689733	0.399629	0.145243	0.66733	0.382802	0.09858	0.686904	0.351781	0.101517	0.846564	0.548594	0.074222	0.850347
18.404	0.742234	0.526612	0.020739	0.746259	0.561538	0.049138	0.741531	0.605022	0.014232	0.74667	0.608129	0.052813	0.763642	0.584971	0.079669	0.816569	0.502965	0.161311	0.824867	0.435451	0.230348	0.821595	0.344115	0.260071	0.725127	0.525824	0.118267	0.732568	0.477725	0.177376	0.739927	0.430018	0.237204	0.71359	0.412758	0.192878	0.688785	0.394991	0.147477	0.665007	0.376668	0.101934	0.682063	0.34402	0.102453	0.846247	0.544299	0.070674	0.850286
18.472	0.748142	0.543726	0.002605	0.76176	0.567658	0.038485	0.752356	0.619671	0.020856	0.766899	0.610182	0.055778	0.780752	0.585062	0.082667	0.824057	0.49629	0.162345	0.830376	0.428577	0.230857	0.822391	0.337764	0.259027	0.733715	0.511959	0.114956	0.74066	0.468967	0.177897	0.746803	0.426629	0.241988	0.71849	0.408405	0.199256	0.69145	0.390247	0.155427	0.665503	0.37161	0.111187	0.691694	0.346213	0.106428	0.852886	0.544255	0.074211	0.853981
18.504	0.745025	0.538432	0.006003	0.761359	0.565838	0.038061	0.741011	0.615195	0.021684	0.763209	0.609708	0.053262	0.776981	0.584741	0.080382	0.819461	0.497305	0.162829	0.829734	0.42701	0.228886	0.82048	0.335628	0.257772	0.726919	0.515565	0.119953	0.738072	0.469726	0.18039	0.74927	0.424075	0.241287	0.717745	0.407625	0.200154	0.687643	0.390837	0.157908	0.658828	0.373318	0.115265	0.683956	0.347118	0.109314	0.84748	0.542528	0.073028	0.850734
18.54	0.733473	0.543407	0.011818	0.759967	0.568009	0.039027	0.744165	0.619815	0.025783	0.771397	0.610989	0.052199	0.784096	0.585263	0.079202	0.823699	0.495352	0.160586	0.828705	0.427571	0.229207	0.820576	0.33718	0.258927	0.733236	0.514645	0.114951	0.74327	0.471136	0.177379	0.752264	0.428488	0.241177	0.719002	0.411488	0.20168	0.687372	0.394533	0.160598	0.656325	0.377506	0.119194	0.682434	0.353425	0.109797	0.853043	0.542496	0.072872	0.853691
18.572	0.734162	0.535339	0.028585	0.76402	0.564661	0.045796	0.743894	0.61339	0.02692	0.775793	0.609694	0.048922	0.787425	0.584707	0.076854	0.82325	0.497055	0.161453	0.828155	0.428757	0.22991	0.82114	0.337312	0.257459	0.733081	0.519483	0.115871	0.740436	0.473067	0.176098	0.747042	0.427164	0.237334	0.716415	0.404086	0.198355	0.687931	0.380342	0.158358	0.660149	0.356008	0.118289	0.688255	0.332984	0.112213	0.853438	0.541969	0.07216	0.852521
18.608	0.731532	0.547867	0.001618	0.760042	0.571135	0.027918	0.745761	0.623427	0.015902	0.773754	0.613218	0.041035	0.785897	0.588919	0.069879	0.824536	0.502554	0.157237	0.829526	0.436762	0.228053	0.821928	0.346319	0.258132	0.733906	0.517455	0.111544	0.741447	0.475244	0.175238	0.747928	0.433877	0.240167	0.718417	0.405773	0.203872	0.689541	0.378075	0.166531	0.661147	0.350206	0.128763	0.687527	0.328774	0.114657	0.852715	0.546876	0.06774	0.853689
18.64	0.734	0.553293	0.001553	0.765184	0.572812	0.027854	0.747874	0.625619	0.027456	0.779253	0.61246	0.046336	0.790896	0.587861	0.074632	0.826105	0.500862	0.159807	0.828209	0.435555	0.230459	0.821527	0.345352	0.259017	0.735468	0.521777	0.115896	0.745167	0.4751	0.175916	0.753903	0.429089	0.237343	0.722456	0.400463	0.203207	0.691854	0.372209	0.167851	0.661851	0.343869	0.132045	0.68765	0.324018	0.114916	0.854769	0.544335	0.069231	0.85351
18.672	0.738986	0.538254	0.009064	0.769457	0.56722	0.025753	0.736847	0.609073	0.041699	0.775732	0.608503	0.044913	0.787522	0.584532	0.073514	0.823993	0.499531	0.159535	0.828867	0.433679	0.229639	0.822065	0.343509	0.258619	0.733116	0.514406	0.11139	0.743988	0.469244	0.172222	0.754043	0.425101	0.234514	0.719792	0.402632	0.198762	0.686095	0.380443	0.162217	0.653615	0.357937	0.125225	0.68289	0.340482	0.11165	0.852679	0.543999	0.069813	0.852362
18.708	0.733079	0.541909	0.031753	0.764245	0.573604	0.040295	0.732843	0.619444	0.042717	0.771598	0.618757	0.047197	0.784065	0.593531	0.07468	0.823405	0.504378	0.156991	0.82957	0.436605	0.225735	0.822425	0.345975	0.255796	0.731196	0.520147	0.112789	0.741657	0.473754	0.172905	0.751038	0.4284	0.23454	0.718736	0.406108	0.196835	0.687953	0.383362	0.157942	0.658048	0.360212	0.118752	0.68811	0.34352	0.105704	0.849024	0.553397	0.069056	0.852289
18.74	0.71865	0.546856	0.030287	0.755025	0.569727	0.044509	0.736874	0.622166	0.041172	0.772525	0.611589	0.052928	0.784895	0.585185	0.079557	0.82405	0.492196	0.158681	0.832405	0.423927	0.227267	0.822537	0.333653	0.25962	0.730918	0.506698	0.115419	0.741241	0.460159	0.175101	0.749804	0.414545	0.23628	0.726913	0.387513	0.194707	0.705607	0.359046	0.15321	0.686366	0.329655	0.1117	0.709258	0.30107	0.116785	0.847684	0.543509	0.071709	0.849453
18.776	0.719335	0.543813	0.041828	0.756038	0.56901	0.050136	0.735138	0.620539	0.046125	0.772432	0.612253	0.053892	0.784918	0.58605	0.080483	0.824522	0.494604	0.160591	0.831115	0.427355	0.229891	0.821112	0.337252	0.260963	0.730923	0.513334	0.121256	0.740177	0.466647	0.181048	0.748452	0.420661	0.242009	0.725629	0.395676	0.199305	0.704576	0.368773	0.156904	0.684568	0.341441	0.114475	0.70822	0.313752	0.120577	0.847065	0.547648	0.074004	0.848868
18.808	0.70899	0.550408	0.041898	0.747238	0.573478	0.04932	0.728391	0.625679	0.050663	0.765759	0.615344	0.055031	0.779166	0.588953	0.081206	0.820451	0.495623	0.159482	0.833182	0.425265	0.225679	0.822338	0.334732	0.258469	0.724715	0.517368	0.125559	0.731126	0.468078	0.183673	0.737896	0.418984	0.241875	0.722364	0.392729	0.196465	0.705523	0.365242	0.152599	0.688847	0.337789	0.108848	0.709547	0.309072	0.11912	0.839366	0.544612	0.070041	0.843593
18.876	0.703318	0.552614	0.040613	0.74208	0.574471	0.04899	0.724059	0.626418	0.055842	0.761402	0.615308	0.058054	0.776388	0.588442	0.082945	0.8239	0.493763	0.156321	0.833971	0.425851	0.225177	0.824114	0.33546	0.257636	0.728777	0.510747	0.119326	0.73489	0.464084	0.179612	0.74053	0.41811	0.240996	0.721493	0.392143	0.197135	0.703604	0.365169	0.153512	0.685774	0.338109	0.110472	0.706132	0.30829	0.118009	0.843532	0.546342	0.069648	0.846907
18.908	0.701851	0.55253	0.038132	0.740362	0.574097	0.048211	0.722066	0.625728	0.056565	0.759364	0.614581	0.059246	0.774689	0.587714	0.083927	0.823183	0.493254	0.156992	0.833045	0.425777	0.226498	0.823165	0.335428	0.259736	0.727338	0.508678	0.121923	0.735448	0.463258	0.183052	0.741782	0.418727	0.245468	0.72226	0.393013	0.201525	0.705162	0.365677	0.157845	0.688644	0.337863	0.114615	0.708079	0.30741	0.122581	0.839932	0.549685	0.071602	0.843766
18.94	0.698399	0.558307	0.034305	0.737451	0.577828	0.046282	0.721433	0.630317	0.05391	0.757923	0.617257	0.058371	0.772838	0.590085	0.08302	0.820392	0.495014	0.156068	0.831395	0.428145	0.225555	0.822832	0.338391	0.259114	0.725267	0.50501	0.11745	0.729467	0.464153	0.18231	0.733311	0.423473	0.247557	0.71973	0.395962	0.202505	0.70536	0.368484	0.157985	0.69121	0.3414	0.113261	0.708892	0.310556	0.122467	0.83695	0.552871	0.071403	0.842946
18.972	0.698281	0.564046	0.023363	0.739776	0.578132	0.034703	0.731867	0.632831	0.038922	0.765891	0.614676	0.044642	0.7783	0.590317	0.073156	0.817832	0.503923	0.1594	0.828726	0.435367	0.227269	0.823037	0.344679	0.259281	0.724726	0.518932	0.116704	0.738833	0.474078	0.177042	0.751973	0.429718	0.238511	0.72608	0.399819	0.200994	0.701163	0.370213	0.162471	0.677266	0.340452	0.123475	0.702259	0.3135	0.124698	0.841461	0.554797	0.072122	0.844907
19.008	0.699042	0.559995	0.030134	0.741487	0.574731	0.035748	0.733044	0.628902	0.043533	0.767935	0.611437	0.043121	0.780474	0.587215	0.071494	0.81978	0.500754	0.156695	0.831673	0.433559	0.225011	0.823484	0.34437	0.258207	0.72534	0.510865	0.115274	0.738828	0.469486	0.178391	0.751836	0.428879	0.242528	0.725676	0.401141	0.203646	0.700073	0.373534	0.164129	0.674836	0.345881	0.124516	0.700488	0.319567	0.123801	0.839086	0.554445	0.069859	0.845582
19.04	0.693056	0.560361	0.03648	0.735291	0.574157	0.045113	0.728869	0.62924	0.044672	0.762572	0.610644	0.050806	0.775609	0.585682	0.078345	0.81678	0.497345	0.1608	0.831536	0.42599	0.224834	0.821983	0.335306	0.25566	0.722605	0.507942	0.116917	0.738319	0.464691	0.177836	0.752741	0.422685	0.240077	0.726743	0.394707	0.201056	0.701894	0.364216	0.163359	0.6774	0.333494	0.125966	0.703019	0.307008	0.12834	0.837683	0.551725	0.075197	0.842014
19.076	0.69477	0.56353	0.036139	0.736088	0.579568	0.045422	0.724805	0.632636	0.056819	0.760448	0.616797	0.057304	0.774575	0.589933	0.08252	0.818963	0.496066	0.157617	0.834058	0.426825	0.223786	0.824006	0.337707	0.257722	0.723318	0.505719	0.117687	0.739513	0.466865	0.181543	0.755066	0.428855	0.246152	0.731123	0.401829	0.205555	0.708338	0.373226	0.165564	0.687501	0.343809	0.125725	0.712606	0.317946	0.133597	0.83477	0.549112	0.070229	0.84074
19.108	0.689573	0.563717	0.032277	0.732706	0.575548	0.039273	0.72728	0.629283	0.051009	0.761136	0.609902	0.049605	0.774811	0.585521	0.077475	0.818135	0.498394	0.160877	0.832415	0.429502	0.226857	0.823277	0.340058	0.258814	0.723686	0.506957	0.11993	0.73969	0.466786	0.183346	0.754742	0.427619	0.24819	0.729705	0.401385	0.207925	0.705886	0.374864	0.166806	0.683319	0.348071	0.125326	0.706789	0.320054	0.130098	0.836923	0.550853	0.073557	0.841794
19.176	0.694438	0.554911	0.033442	0.733715	0.573271	0.046421	0.717616	0.624198	0.060673	0.75432	0.611032	0.062346	0.769614	0.584897	0.087778	0.818417	0.492557	0.162624	0.829366	0.423651	0.230279	0.819971	0.332503	0.260109	0.723397	0.503195	0.122422	0.728935	0.460123	0.185355	0.733214	0.418124	0.249397	0.718519	0.392516	0.203597	0.704414	0.364544	0.159156	0.690917	0.336334	0.114935	0.714181	0.309436	0.125105	0.836515	0.548883	0.077512	0.841755
19.208	0.698896	0.548516	0.033679	0.737687	0.567468	0.047272	0.726497	0.621507	0.040013	0.760224	0.607307	0.053339	0.774019	0.582163	0.080281	0.817006	0.493399	0.160897	0.830973	0.423553	0.225885	0.819817	0.333854	0.256798	0.722694	0.507441	0.120876	0.735961	0.464382	0.1828	0.748375	0.422059	0.245928	0.723472	0.398936	0.203597	0.6997	0.375363	0.160564	0.677074	0.351577	0.11726	0.700856	0.323575	0.11988	0.837766	0.543137	0.072045	0.841737
19.24	0.696293	0.550485	0.033865	0.73564	0.569158	0.046123	0.723376	0.623104	0.04301	0.758092	0.608575	0.053233	0.771773	0.583349	0.080463	0.815314	0.493513	0.161458	0.831654	0.421723	0.224513	0.819921	0.331393	0.255569	0.721401	0.505635	0.119943	0.737012	0.464676	0.182481	0.751719	0.424449	0.246097	0.728128	0.398764	0.204269	0.705942	0.371617	0.16262	0.685128	0.343544	0.121117	0.708091	0.315503	0.128449	0.836316	0.546076	0.074475	0.838901
19.272	0.68981	0.556033	0.023401	0.729048	0.571246	0.040068	0.7218	0.626066	0.036965	0.753953	0.608647	0.050545	0.768189	0.584468	0.078739	0.813302	0.498375	0.164577	0.831054	0.424743	0.225661	0.82153	0.333516	0.256094	0.717604	0.522163	0.134351	0.728676	0.476128	0.194583	0.739712	0.430157	0.255012	0.721175	0.402136	0.211883	0.70276	0.374168	0.168635	0.684444	0.346268	0.125324	0.706931	0.317512	0.129495	0.831984	0.549407	0.076557	0.837821
19.304	0.686859	0.557832	0.030949	0.726068	0.576219	0.044152	0.710442	0.628084	0.055734	0.746876	0.614538	0.059061	0.763517	0.588194	0.083541	0.816202	0.495666	0.156336	0.832316	0.42496	0.220901	0.821343	0.335229	0.25415	0.719996	0.512279	0.122404	0.736769	0.471071	0.18472	0.753331	0.43044	0.247728	0.72742	0.403994	0.207896	0.702287	0.377095	0.167932	0.678633	0.349543	0.127909	0.706396	0.325454	0.129061	0.832912	0.548723	0.069284	0.839872
19.34	0.702754	0.555342	0.028655	0.742043	0.572779	0.042744	0.729159	0.62657	0.045704	0.764037	0.611207	0.053943	0.776813	0.585911	0.081234	0.815835	0.495721	0.162097	0.830599	0.424298	0.225951	0.821675	0.333711	0.256763	0.721093	0.511195	0.122132	0.738244	0.471731	0.18531	0.755064	0.433113	0.249457	0.726682	0.409166	0.210066	0.700035	0.384723	0.169637	0.676326	0.359095	0.128812	0.704184	0.335185	0.130102	0.836092	0.548967	0.074709	0.841005
19.372	0.69726	0.549885	0.02981	0.735314	0.569298	0.044781	0.720494	0.62277	0.046067	0.755647	0.609151	0.056027	0.770202	0.583559	0.082453	0.817172	0.493732	0.161545	0.831664	0.421965	0.225072	0.82129	0.331437	0.255653	0.721977	0.504835	0.122678	0.739698	0.465437	0.185948	0.755953	0.427552	0.250765	0.728839	0.404398	0.209561	0.703039	0.380571	0.168006	0.678364	0.355697	0.126087	0.704336	0.329675	0.127119	0.834472	0.552154	0.077726	0.841448
19.408	0.696808	0.553673	0.030897	0.736084	0.570962	0.045278	0.725429	0.62549	0.042872	0.759227	0.609837	0.054232	0.772533	0.584825	0.081524	0.814886	0.497017	0.163456	0.83234	0.42348	0.223807	0.821199	0.333173	0.254163	0.720743	0.508312	0.121008	0.737002	0.470196	0.185281	0.752378	0.43286	0.250635	0.726818	0.406886	0.210337	0.702287	0.380915	0.16922	0.679505	0.354531	0.127542	0.707564	0.330745	0.128122	0.834848	0.554998	0.079464	0.84217
19.44	0.699124	0.554368	0.029521	0.73815	0.572634	0.043364	0.724685	0.626413	0.045751	0.759799	0.611781	0.054244	0.773067	0.586579	0.081558	0.815618	0.497717	0.163329	0.830557	0.425546	0.226239	0.821191	0.334518	0.255743	0.721779	0.507845	0.121568	0.738817	0.467319	0.184183	0.755315	0.42733	0.247808	0.727692	0.403093	0.207635	0.701044	0.378743	0.166683	0.675463	0.353997	0.125405	0.702737	0.329378	0.123529	0.834609	0.556738	0.079181	0.840926
19.472	0.696042	0.554335	0.025989	0.733307	0.574518	0.041873	0.71718	0.627554	0.043344	0.752454	0.614689	0.053858	0.767032	0.589651	0.080815	0.814304	0.501126	0.16123	0.832259	0.428736	0.223368	0.823326	0.338392	0.25578	0.720468	0.510243	0.118163	0.735223	0.470962	0.182059	0.74878	0.432342	0.247008	0.72465	0.405942	0.205861	0.701647	0.379458	0.163993	0.680051	0.352563	0.121749	0.7104	0.331862	0.120085	0.834186	0.557814	0.076865	0.841837
19.508	0.694514	0.553768	0.028467	0.733704	0.571634	0.042362	0.721801	0.625745	0.041709	0.756258	0.610611	0.051914	0.769993	0.585574	0.07937	0.814244	0.497199	0.161868	0.832426	0.424306	0.223078	0.822563	0.333709	0.253922	0.721427	0.499363	0.115633	0.739239	0.462796	0.180271	0.755735	0.426409	0.24559	0.730236	0.398605	0.205869	0.705607	0.369276	0.166792	0.681743	0.339649	0.127443	0.710737	0.316969	0.12779	0.833319	0.552899	0.076342	0.840949
19.54	0.69954	0.544166	0.029777	0.737512	0.565196	0.042627	0.721693	0.618461	0.040504	0.757272	0.606165	0.050607	0.770635	0.582021	0.078735	0.813447	0.496812	0.163732	0.832175	0.424786	0.225331	0.822613	0.334341	0.254897	0.719316	0.50549	0.120188	0.737637	0.464698	0.182232	0.755073	0.425034	0.245454	0.72964	0.399074	0.205094	0.704695	0.371903	0.164886	0.681161	0.344373	0.124512	0.709876	0.32142	0.124544	0.833757	0.549569	0.077054	0.840243
19.576	0.703676	0.54809	0.029886	0.743321	0.567808	0.039234	0.728	0.620881	0.04369	0.764445	0.607582	0.047695	0.776608	0.583846	0.076607	0.815116	0.498888	0.163402	0.831763	0.428241	0.227198	0.823877	0.337562	0.25679	0.721618	0.50317	0.117155	0.736553	0.46435	0.18134	0.75048	0.426543	0.24662	0.724902	0.399584	0.206609	0.700625	0.371882	0.16635	0.676908	0.34395	0.125935	0.705975	0.32247	0.119063	0.834476	0.554067	0.077502	0.841894
19.608	0.710358	0.538991	0.027666	0.74567	0.564343	0.040259	0.723365	0.615211	0.039623	0.760433	0.607278	0.04878	0.772358	0.582581	0.077254	0.811886	0.495844	0.1636	0.831467	0.422774	0.224154	0.821154	0.332109	0.254577	0.718506	0.503231	0.118761	0.734733	0.46089	0.180277	0.749792	0.419368	0.242992	0.724775	0.391735	0.203189	0.69938	0.363325	0.164129	0.674174	0.334875	0.125136	0.703443	0.312832	0.121906	0.832434	0.551695	0.079113	0.840718
19.644	0.704376	0.546925	0.005597	0.737709	0.566078	0.029448	0.724471	0.619629	0.02553	0.755429	0.605639	0.044713	0.769177	0.581955	0.073577	0.813573	0.496721	0.160564	0.8319	0.427399	0.22537	0.825367	0.337418	0.257532	0.718977	0.502052	0.120199	0.733666	0.460728	0.18317	0.74725	0.420202	0.2475	0.720716	0.392455	0.20893	0.695562	0.3648	0.169161	0.671047	0.337014	0.129137	0.700193	0.315305	0.12352	0.831134	0.547328	0.072543	0.838629
19.676	0.697812	0.543517	0.021941	0.733333	0.563918	0.041145	0.720129	0.617389	0.034064	0.752531	0.604448	0.051406	0.767127	0.579916	0.078665	0.813056	0.492819	0.160411	0.831774	0.422159	0.223462	0.821916	0.332961	0.256316	0.717637	0.500181	0.119523	0.732976	0.458949	0.18206	0.747535	0.418452	0.245547	0.7205	0.393841	0.205496	0.694021	0.367114	0.166363	0.670185	0.339309	0.12687	0.700792	0.319064	0.1249	0.830473	0.544184	0.072661	0.837908
19.708	0.698703	0.552853	0.013219	0.730339	0.575978	0.035852	0.70739	0.626415	0.038328	0.742172	0.617079	0.05328	0.758317	0.592496	0.079869	0.808227	0.505383	0.160958	0.832688	0.430242	0.217809	0.825107	0.339337	0.250587	0.710631	0.533569	0.141732	0.729947	0.481292	0.194235	0.749238	0.42904	0.24686	0.721012	0.400947	0.209368	0.693164	0.372882	0.171555	0.665734	0.344692	0.133525	0.694593	0.323022	0.126451	0.817896	0.553778	0.069776	0.831665
19.772	0.695033	0.540298	0.011339	0.72786	0.563252	0.032396	0.707779	0.614891	0.03103	0.741964	0.604748	0.046866	0.75665	0.581024	0.075156	0.804217	0.496077	0.160397	0.827562	0.424969	0.222484	0.821063	0.334001	0.254508	0.710401	0.498381	0.116095	0.732021	0.459765	0.178558	0.753176	0.422216	0.242014	0.723754	0.394176	0.206	0.694394	0.365104	0.17076	0.665889	0.335815	0.135542	0.691277	0.31087	0.1262	0.822865	0.546472	0.072198	0.833355
19.808	0.690243	0.541183	0.015593	0.725419	0.562682	0.034203	0.708336	0.615296	0.031921	0.742592	0.603493	0.046345	0.756819	0.57967	0.074654	0.802986	0.494271	0.159418	0.826912	0.424984	0.22289	0.820617	0.335453	0.257356	0.709066	0.49712	0.114846	0.727965	0.459989	0.178926	0.746277	0.423851	0.244045	0.717591	0.394962	0.208066	0.689176	0.365836	0.172009	0.661266	0.336785	0.135959	0.683325	0.312574	0.119427	0.822213	0.543665	0.070904	0.833644
19.872	0.688229	0.534456	0.010113	0.722876	0.556611	0.028976	0.703733	0.608627	0.029118	0.738692	0.597706	0.042494	0.753386	0.57479	0.071273	0.80102	0.492844	0.158479	0.825497	0.422315	0.22021	0.816885	0.33315	0.254826	0.706637	0.497679	0.115512	0.7253	0.457611	0.178034	0.743845	0.418363	0.241379	0.715949	0.392392	0.202829	0.686531	0.367119	0.164924	0.656535	0.342638	0.127798	0.679249	0.316399	0.116646	0.819769	0.543087	0.070344	0.831625
19.904	0.683508	0.535786	0.005202	0.717654	0.555703	0.027202	0.701463	0.608751	0.026425	0.734456	0.59568	0.042512	0.74953	0.573505	0.07151	0.79812	0.494227	0.159538	0.823729	0.425193	0.221883	0.818325	0.336482	0.257211	0.702806	0.4969	0.118644	0.721214	0.459453	0.18293	0.738882	0.422728	0.248134	0.710964	0.396274	0.209408	0.68323	0.370072	0.170226	0.655734	0.343857	0.130871	0.678218	0.3178	0.117999	0.813473	0.545888	0.071177	0.826544
19.972	0.692893	0.538884	0.009887	0.723659	0.561865	0.033734	0.707168	0.613894	0.025034	0.737901	0.603363	0.046607	0.752227	0.579609	0.075028	0.797742	0.492819	0.159274	0.82219	0.422737	0.220998	0.81957	0.333559	0.255881	0.703874	0.495667	0.115624	0.722623	0.453651	0.177074	0.740712	0.412294	0.240139	0.710767	0.388992	0.20183	0.680437	0.365656	0.163338	0.650041	0.342624	0.125316	0.670059	0.317386	0.107948	0.817284	0.53972	0.06982	0.824082
20.004	0.695581	0.53648	0.000365	0.719191	0.562688	0.028678	0.689515	0.60917	0.027974	0.722125	0.603929	0.048793	0.74036	0.580359	0.075519	0.799776	0.495441	0.155767	0.817471	0.427082	0.222092	0.817915	0.33623	0.253756	0.704954	0.501246	0.118868	0.722846	0.458937	0.180716	0.739746	0.417311	0.244109	0.708028	0.396489	0.205654	0.678041	0.376237	0.165114	0.64887	0.356077	0.12431	0.668334	0.331529	0.10524	0.816066	0.540977	0.064677	0.823242
20.072	0.684167	0.540895	-0.002925	0.712612	0.561898	0.0253	0.690243	0.612219	0.027983	0.722524	0.601176	0.046993	0.739616	0.577653	0.074526	0.795174	0.492399	0.157135	0.816617	0.423521	0.221579	0.816306	0.332969	0.253951	0.698149	0.497399	0.126251	0.723198	0.454883	0.185601	0.747771	0.413099	0.246497	0.716303	0.389976	0.209283	0.683747	0.367792	0.172313	0.650701	0.346485	0.136095	0.673792	0.322709	0.120937	0.80907	0.542103	0.067602	0.820078
20.104	0.695133	0.544426	0.001812	0.725637	0.563644	0.029144	0.709004	0.616474	0.028018	0.739452	0.602894	0.048309	0.754071	0.57837	0.075811	0.798603	0.49027	0.15836	0.817117	0.42097	0.223141	0.81649	0.330627	0.255323	0.702323	0.495961	0.122038	0.723029	0.458466	0.185614	0.743432	0.421633	0.250204	0.710704	0.395737	0.21527	0.678347	0.370041	0.179598	0.646115	0.344348	0.143892	0.672933	0.324781	0.128057	0.811249	0.544718	0.070746	0.820749
20.14	0.6855	0.55354	-0.00474	0.71877	0.563666	0.024182	0.715387	0.618818	0.025183	0.740992	0.597445	0.045345	0.753525	0.573888	0.074545	0.792336	0.48922	0.162812	0.812687	0.418168	0.225459	0.813545	0.326279	0.253395	0.697547	0.495707	0.121346	0.720781	0.456637	0.18312	0.743705	0.4187	0.246198	0.709178	0.393837	0.213082	0.675086	0.369478	0.179196	0.641336	0.345067	0.146956	0.669981	0.325418	0.13616	0.809503	0.544112	0.076371	0.819501
20.172	0.696075	0.539073	-0.005869	0.719975	0.558782	0.0271	0.706807	0.611909	0.019627	0.730865	0.598491	0.047266	0.744742	0.575347	0.076559	0.789495	0.491547	0.164997	0.812549	0.42033	0.226307	0.812085	0.328245	0.252857	0.695263	0.494673	0.124114	0.718646	0.456574	0.186394	0.741345	0.41933	0.249975	0.705765	0.392289	0.21889	0.670876	0.364867	0.18711	0.637433	0.336659	0.155653	0.667083	0.321504	0.140409	0.805588	0.546069	0.07844	0.818254
20.208	0.680638	0.543628	-0.006177	0.706368	0.563977	0.02496	0.692625	0.616847	0.017451	0.71836	0.603964	0.043833	0.73385	0.57973	0.071598	0.783328	0.491928	0.154782	0.814165	0.41951	0.212361	0.81262	0.328335	0.245598	0.686543	0.500015	0.11984	0.718014	0.459269	0.176604	0.74961	0.419395	0.234098	0.711396	0.392718	0.206595	0.674488	0.365251	0.178123	0.640427	0.337264	0.151361	0.671312	0.32233	0.140129	0.798618	0.542853	0.066706	0.811533
20.24	0.682981	0.547824	-0.01693	0.705931	0.564168	0.01849	0.704126	0.618491	0.00845	0.721579	0.602066	0.039257	0.737349	0.579598	0.068123	0.786573	0.497877	0.155992	0.813922	0.427705	0.216866	0.814786	0.33701	0.24879	0.688462	0.509767	0.128397	0.718516	0.468292	0.185515	0.74863	0.427152	0.243412	0.71132	0.39883	0.215639	0.674505	0.370676	0.186911	0.638589	0.342367	0.157947	0.666498	0.324401	0.142349	0.795847	0.547394	0.065519	0.809056
20.276	0.692046	0.550479	-0.022969	0.7077	0.568296	0.015554	0.692823	0.621148	0.009531	0.711731	0.606487	0.040339	0.727206	0.583724	0.068955	0.77483	0.500385	0.155485	0.811188	0.430889	0.212944	0.816389	0.341974	0.251094	0.677589	0.50749	0.120543	0.714251	0.469634	0.176193	0.750949	0.43228	0.232424	0.71157	0.406386	0.205486	0.672965	0.380315	0.17763	0.636404	0.353326	0.14879	0.662927	0.328981	0.141835	0.788374	0.54739	0.064311	0.803581
20.308	0.707095	0.547161	-0.019062	0.720443	0.567704	0.018968	0.70409	0.619704	0.009255	0.722075	0.607535	0.041662	0.736363	0.58451	0.070614	0.77908	0.500759	0.159052	0.809604	0.429549	0.217554	0.815109	0.338916	0.250971	0.68175	0.519463	0.130325	0.713834	0.476029	0.184767	0.746071	0.432879	0.239828	0.705965	0.408494	0.2125	0.666664	0.384201	0.183894	0.629167	0.359157	0.154089	0.654953	0.335186	0.143665	0.792138	0.547008	0.067329	0.80532
20.34	0.715737	0.550412	-0.028266	0.717079	0.567346	0.013682	0.700897	0.61941	0.004631	0.710149	0.604565	0.039514	0.726435	0.581659	0.067607	0.776984	0.497888	0.152267	0.81144	0.428387	0.210209	0.814692	0.339818	0.247653	0.679408	0.505837	0.119428	0.709934	0.468397	0.17876	0.740241	0.431012	0.238807	0.704616	0.407032	0.205283	0.66957	0.383602	0.170874	0.636157	0.360508	0.135763	0.662545	0.335809	0.130147	0.78893	0.54457	0.061029	0.800903
20.376	0.715171	0.549554	-0.029569	0.71512	0.567801	0.011838	0.70133	0.619946	0.00042	0.70833	0.605899	0.036159	0.725037	0.583017	0.064238	0.776522	0.497855	0.148374	0.810561	0.429218	0.208047	0.816299	0.340646	0.246238	0.678338	0.504999	0.11795	0.710773	0.468855	0.17706	0.742171	0.432206	0.236888	0.705807	0.408212	0.203339	0.670049	0.384241	0.169196	0.636301	0.360764	0.133698	0.662357	0.335628	0.128151	0.78629	0.541998	0.055638	0.800648
20.408	0.71867	0.545967	-0.019732	0.716193	0.566787	0.020342	0.703785	0.618167	0.004638	0.708313	0.606356	0.041566	0.725178	0.582722	0.068911	0.777357	0.495089	0.150117	0.811345	0.425591	0.208876	0.815969	0.337022	0.247308	0.679647	0.500056	0.116993	0.707881	0.463165	0.17802	0.735612	0.427501	0.240272	0.700934	0.40263	0.206473	0.666615	0.377448	0.172204	0.632253	0.351991	0.138346	0.655811	0.324083	0.134133	0.78839	0.540768	0.058561	0.801709
20.444	0.728184	0.541894	-0.019419	0.723094	0.564395	0.019506	0.709306	0.614431	0.00122	0.712707	0.604454	0.03882	0.728535	0.581069	0.067304	0.777452	0.493874	0.152422	0.810421	0.424589	0.211742	0.816009	0.335992	0.249313	0.680426	0.499559	0.120185	0.709107	0.462104	0.180815	0.737683	0.425096	0.242393	0.701954	0.400606	0.209671	0.66655	0.376438	0.176058	0.631868	0.351987	0.142312	0.655735	0.32435	0.138435	0.788899	0.540443	0.06132	0.80245
20.476	0.727924	0.541694	-0.020003	0.720787	0.563402	0.019033	0.705002	0.613051	0.000902	0.707921	0.602797	0.038462	0.7226	0.579742	0.067602	0.768534	0.493692	0.154291	0.8079	0.423995	0.209821	0.81517	0.335622	0.249064	0.67396	0.496394	0.1124	0.704241	0.461674	0.173714	0.733638	0.428117	0.236461	0.698998	0.402053	0.203848	0.664747	0.37584	0.170588	0.631364	0.349376	0.137116	0.655087	0.321332	0.136497	0.785689	0.539493	0.063727	0.79942
20.508	0.729674	0.542647	-0.022624	0.721814	0.561645	0.017679	0.709287	0.613352	0.002849	0.709995	0.600134	0.039579	0.723983	0.577079	0.068906	0.76848	0.492012	0.156203	0.807254	0.423811	0.21297	0.815512	0.3352	0.249883	0.676132	0.494908	0.109811	0.70326	0.461302	0.173198	0.729642	0.428776	0.237831	0.69664	0.401198	0.204699	0.66381	0.373891	0.170867	0.631389	0.346715	0.136939	0.654573	0.318285	0.138316	0.791136	0.537637	0.066816	0.80337
20.572	0.712406	0.541543	-0.018264	0.710027	0.564557	0.020622	0.701521	0.616158	0.002371	0.70411	0.606069	0.040004	0.720778	0.583028	0.067909	0.772766	0.499698	0.152931	0.811547	0.429272	0.207429	0.816589	0.341205	0.24712	0.674445	0.51538	0.126482	0.704908	0.473794	0.183236	0.735178	0.432333	0.240442	0.69992	0.405188	0.208773	0.664916	0.378312	0.176509	0.630287	0.351431	0.143783	0.652986	0.322552	0.142799	0.783496	0.542253	0.059537	0.800257
20.608	0.702076	0.548599	-0.027252	0.711323	0.565214	0.013832	0.713336	0.619279	0.003531	0.718879	0.603066	0.038625	0.732911	0.580425	0.068572	0.776442	0.496855	0.159685	0.810321	0.425063	0.215024	0.813258	0.335573	0.250075	0.679367	0.505081	0.127487	0.709815	0.460487	0.182338	0.74062	0.416845	0.237856	0.704589	0.397173	0.202278	0.669095	0.377112	0.166281	0.63482	0.355833	0.12987	0.655732	0.325631	0.13018	0.788885	0.545697	0.070427	0.802687
20.64	0.686604	0.560391	-0.025263	0.705141	0.570989	0.014632	0.715837	0.624455	0.007344	0.723472	0.604177	0.039801	0.737076	0.580983	0.069213	0.778833	0.495386	0.157545	0.808823	0.425273	0.217558	0.814122	0.335383	0.252067	0.683563	0.498821	0.117833	0.710638	0.456573	0.176146	0.737477	0.414731	0.235008	0.704233	0.393094	0.197601	0.671059	0.372812	0.159261	0.638866	0.352826	0.120688	0.659805	0.322948	0.120861	0.794881	0.544148	0.068092	0.808325
20.704	0.685268	0.553741	-0.012723	0.706695	0.569651	0.023788	0.719047	0.620841	0.007118	0.727849	0.605722	0.041994	0.74172	0.581906	0.070493	0.783552	0.495292	0.156282	0.809878	0.424743	0.217014	0.812361	0.335123	0.251708	0.687098	0.500136	0.119231	0.713542	0.459879	0.1789	0.739455	0.41913	0.238899	0.704983	0.397604	0.202502	0.671443	0.376813	0.164921	0.639923	0.356142	0.12611	0.664351	0.329033	0.122893	0.797609	0.544226	0.065974	0.811054
20.772	0.687048	0.544318	-0.009206	0.705787	0.563544	0.027194	0.711788	0.615701	0.00965	0.722025	0.602506	0.044912	0.736768	0.57898	0.073134	0.781686	0.49326	0.157557	0.80992	0.423122	0.217812	0.813957	0.332647	0.249774	0.685859	0.506753	0.12117	0.708986	0.462353	0.179239	0.732558	0.418729	0.23806	0.700355	0.398778	0.199369	0.668748	0.378636	0.160037	0.638448	0.357376	0.120714	0.661955	0.329155	0.119713	0.801456	0.537599	0.065885	0.814947
20.804	0.68988	0.552036	-0.009669	0.706089	0.568215	0.029354	0.701752	0.622688	0.020861	0.715572	0.606069	0.053328	0.734321	0.581909	0.078533	0.792598	0.494459	0.152455	0.815871	0.42551	0.215899	0.817364	0.335262	0.247901	0.694772	0.504193	0.121155	0.714342	0.461647	0.18197	0.733267	0.420379	0.244235	0.701012	0.400303	0.2052	0.669196	0.380655	0.16555	0.637524	0.360418	0.125578	0.660221	0.331737	0.121936	0.804981	0.54244	0.061296	0.816289
20.84	0.691529	0.556355	-0.009907	0.707081	0.567869	0.030995	0.724276	0.619601	0.021373	0.726326	0.60117	0.055683	0.742927	0.576927	0.081865	0.793887	0.490268	0.159504	0.81601	0.4208	0.222144	0.816295	0.330664	0.251931	0.696858	0.497231	0.123792	0.718458	0.455526	0.184378	0.738602	0.414416	0.246192	0.704816	0.395011	0.207874	0.671411	0.375392	0.169132	0.6401	0.356009	0.129058	0.665404	0.329967	0.124229	0.806604	0.543105	0.070951	0.819132
20.872	0.688948	0.56912	-0.00918	0.708095	0.577235	0.031	0.724795	0.629215	0.024132	0.729691	0.607974	0.056469	0.744419	0.582923	0.08348	0.789974	0.491937	0.162386	0.816595	0.419872	0.220736	0.816279	0.329201	0.250871	0.695371	0.495871	0.120286	0.720029	0.453584	0.179428	0.74412	0.412925	0.240262	0.708675	0.392527	0.204473	0.673612	0.372435	0.168129	0.639337	0.351477	0.131191	0.663958	0.325089	0.124515	0.807863	0.543426	0.074701	0.820491
20.908	0.689828	0.568777	-0.014947	0.707292	0.573815	0.026503	0.717838	0.627957	0.027027	0.724814	0.603438	0.056542	0.741643	0.57915	0.083002	0.794566	0.491747	0.161119	0.816864	0.421997	0.223662	0.816378	0.331611	0.2539	0.697922	0.49604	0.126097	0.722317	0.453849	0.185746	0.745835	0.412946	0.247281	0.711575	0.391918	0.210889	0.676912	0.37217	0.17416	0.642421	0.352195	0.137191	0.666974	0.326291	0.129036	0.808228	0.544687	0.072748	0.822305
20.94	0.699734	0.57439	-0.009894	0.716148	0.58045	0.031835	0.732299	0.633027	0.028905	0.735475	0.610058	0.060233	0.750058	0.584568	0.086624	0.794231	0.49249	0.163478	0.819049	0.420236	0.222184	0.817055	0.329937	0.253048	0.698658	0.501498	0.124112	0.72102	0.457293	0.182618	0.742973	0.414215	0.242627	0.708662	0.392867	0.206729	0.674476	0.371602	0.170388	0.641783	0.34991	0.133877	0.668663	0.326272	0.126306	0.811993	0.543515	0.07528	0.822167
20.972	0.691076	0.574687	-0.009906	0.712037	0.578036	0.030043	0.725702	0.631411	0.029937	0.733452	0.606074	0.058497	0.748359	0.581156	0.085147	0.793642	0.490963	0.162838	0.816642	0.420524	0.224001	0.816963	0.33027	0.253641	0.698314	0.498738	0.122647	0.723017	0.45562	0.181113	0.747237	0.41411	0.241163	0.711975	0.394595	0.20483	0.676318	0.374922	0.168852	0.641452	0.354638	0.132425	0.666201	0.328611	0.124935	0.812137	0.539989	0.073428	0.82396
21.008	0.689522	0.58494	-0.010263	0.712253	0.582198	0.028734	0.732045	0.633483	0.032351	0.737787	0.604928	0.058152	0.752767	0.580079	0.084386	0.797578	0.490751	0.161218	0.820898	0.419236	0.221543	0.819191	0.328836	0.252673	0.701362	0.501279	0.121798	0.722363	0.456853	0.180527	0.742998	0.41433	0.240639	0.708025	0.396234	0.203244	0.673641	0.377671	0.165529	0.640589	0.35733	0.127502	0.664558	0.329905	0.122778	0.81435	0.542489	0.072454	0.823811
21.04	0.693286	0.584021	-0.003257	0.718695	0.583677	0.034134	0.732997	0.636784	0.03691	0.743501	0.608942	0.061989	0.757635	0.58343	0.088188	0.79881	0.491662	0.165165	0.823226	0.417925	0.222339	0.821284	0.326872	0.251568	0.701743	0.503079	0.129257	0.724088	0.457727	0.186741	0.745751	0.412554	0.244844	0.711812	0.395097	0.205759	0.678223	0.378148	0.166051	0.646922	0.361259	0.125167	0.671537	0.33466	0.120099	0.813171	0.544108	0.076327	0.824211
21.076	0.689403	0.580787	-0.004629	0.716441	0.579851	0.031619	0.728595	0.633506	0.036781	0.741456	0.60502	0.060029	0.756404	0.579744	0.086162	0.801488	0.489918	0.163795	0.821812	0.41861	0.225442	0.820232	0.327752	0.254993	0.704504	0.503654	0.130051	0.722652	0.458305	0.18914	0.739748	0.413525	0.249212	0.707184	0.396551	0.20862	0.675131	0.379958	0.167439	0.643996	0.363558	0.125637	0.668799	0.337546	0.118327	0.815581	0.544679	0.076398	0.826538
21.108	0.683358	0.587129	-0.001564	0.713417	0.584644	0.032156	0.721223	0.638105	0.043203	0.738668	0.608496	0.061599	0.754511	0.581932	0.086235	0.802193	0.487521	0.158768	0.823621	0.414361	0.219229	0.821457	0.322988	0.251173	0.704013	0.508136	0.13217	0.721119	0.460253	0.189262	0.738176	0.412771	0.246844	0.705581	0.396765	0.206135	0.673482	0.380145	0.165257	0.641933	0.363098	0.124297	0.665464	0.335568	0.117885	0.813838	0.543197	0.07203	0.826717
21.14	0.690775	0.587373	0.011132	0.725847	0.58623	0.03962	0.736681	0.639876	0.044215	0.755912	0.611029	0.061964	0.767891	0.584667	0.088657	0.802477	0.48951	0.166112	0.822471	0.415946	0.225802	0.823013	0.323907	0.253296	0.707534	0.500958	0.125153	0.722616	0.456762	0.18591	0.737328	0.413415	0.247663	0.703429	0.396724	0.208215	0.670026	0.380701	0.168098	0.637532	0.364485	0.127226	0.663096	0.33998	0.117559	0.82132	0.544465	0.079753	0.830319
21.176	0.686016	0.582337	0.010028	0.723816	0.581402	0.03483	0.732583	0.635186	0.042103	0.754981	0.606418	0.055912	0.766653	0.580781	0.08364	0.801142	0.488324	0.165258	0.821388	0.414332	0.224895	0.82312	0.321733	0.252558	0.706669	0.499715	0.122983	0.722539	0.456271	0.183875	0.737454	0.414208	0.246119	0.703465	0.397162	0.207079	0.67046	0.379534	0.167526	0.639309	0.36073	0.126989	0.665867	0.336592	0.119101	0.821378	0.541927	0.078709	0.829938
21.208	0.672985	0.594119	0.008913	0.713426	0.586886	0.027937	0.735328	0.637385	0.026658	0.753151	0.605782	0.041154	0.7652	0.582089	0.071161	0.803234	0.49587	0.161852	0.821172	0.424544	0.225197	0.819631	0.333085	0.255744	0.709769	0.50787	0.122172	0.723462	0.463562	0.183447	0.736711	0.419684	0.245679	0.703904	0.399848	0.206971	0.671376	0.380548	0.167517	0.638977	0.361308	0.127943	0.664702	0.336759	0.118687	0.824471	0.546285	0.07457	0.832793
21.244	0.67523	0.593681	0.028873	0.718955	0.588053	0.039059	0.733297	0.639557	0.051543	0.757037	0.608547	0.052095	0.768697	0.582939	0.079897	0.802665	0.490075	0.161902	0.819186	0.418142	0.224392	0.819576	0.326653	0.253532	0.707727	0.504062	0.123802	0.728339	0.457393	0.181184	0.748457	0.411628	0.240201	0.711853	0.395379	0.203842	0.676414	0.378907	0.166277	0.64336	0.361284	0.127567	0.669783	0.337575	0.118167	0.821724	0.54217	0.074284	0.830228
21.276	0.672694	0.597244	0.021943	0.715398	0.587339	0.033181	0.738174	0.637525	0.034208	0.757087	0.604209	0.041731	0.766626	0.581053	0.072722	0.796423	0.49708	0.167151	0.821702	0.422932	0.224081	0.820816	0.330784	0.25179	0.705404	0.503711	0.118886	0.72262	0.462237	0.181287	0.739673	0.421102	0.244293	0.706465	0.40178	0.205764	0.673548	0.383053	0.166527	0.641355	0.364229	0.126967	0.668263	0.341512	0.116607	0.822251	0.5455	0.079803	0.831053
21.308	0.67876	0.599889	0.033324	0.721773	0.590987	0.044164	0.738987	0.640676	0.059744	0.760762	0.608256	0.059067	0.770944	0.582441	0.087119	0.799934	0.488858	0.168828	0.822348	0.414274	0.225529	0.816972	0.322803	0.252128	0.707522	0.505577	0.124642	0.725048	0.458478	0.182239	0.74247	0.412207	0.240858	0.706912	0.39476	0.20344	0.67136	0.376261	0.166314	0.636154	0.357302	0.12922	0.658704	0.33097	0.11685	0.825778	0.536771	0.080523	0.830379
21.344	0.673117	0.603799	0.025912	0.715191	0.59219	0.037915	0.73659	0.641244	0.05116	0.755788	0.607283	0.052891	0.768207	0.58265	0.081714	0.804865	0.494049	0.169562	0.82524	0.416811	0.225391	0.821273	0.324924	0.256361	0.709625	0.525197	0.14524	0.725353	0.468552	0.19433	0.741283	0.411968	0.243571	0.705725	0.394195	0.206028	0.670346	0.376515	0.168226	0.635132	0.358816	0.130307	0.657681	0.33298	0.117094	0.820388	0.541387	0.07913	0.828409
21.376	0.669968	0.599158	0.052731	0.714629	0.591899	0.05121	0.733825	0.641418	0.065713	0.755809	0.610373	0.056794	0.768683	0.584614	0.083955	0.805488	0.491968	0.165689	0.829645	0.415514	0.220425	0.822508	0.32446	0.251586	0.708355	0.51774	0.140646	0.723395	0.464845	0.194094	0.738784	0.411977	0.24779	0.70435	0.40062	0.207394	0.670919	0.38947	0.166053	0.639391	0.377552	0.123981	0.664502	0.352597	0.114433	0.818079	0.539179	0.074294	0.827275
21.408	0.666547	0.597814	0.046768	0.711276	0.591371	0.049401	0.728026	0.640377	0.068069	0.751456	0.610163	0.060022	0.765859	0.584205	0.086299	0.80825	0.490827	0.164213	0.830881	0.416208	0.221597	0.824342	0.325002	0.251032	0.711625	0.515117	0.138104	0.724563	0.46455	0.194037	0.73713	0.414166	0.250439	0.703368	0.403647	0.208609	0.670232	0.392796	0.166346	0.638636	0.381576	0.123117	0.662947	0.355921	0.11309	0.821854	0.53948	0.0736	0.828263
21.44	0.663482	0.601431	0.051736	0.707591	0.593081	0.057575	0.727178	0.644049	0.064468	0.74864	0.611416	0.064938	0.763689	0.585249	0.090746	0.809822	0.491503	0.16656	0.830004	0.417579	0.226032	0.824733	0.325377	0.253209	0.713244	0.509265	0.135399	0.731448	0.459169	0.190557	0.74924	0.409731	0.247146	0.712356	0.397737	0.209199	0.676147	0.385653	0.170584	0.641409	0.372812	0.13105	0.665564	0.347684	0.119625	0.825138	0.542324	0.077675	0.83153
21.472	0.668438	0.604496	0.050926	0.711841	0.594623	0.059138	0.732162	0.644603	0.069327	0.752632	0.61134	0.069735	0.766984	0.584694	0.095347	0.80909	0.488584	0.169751	0.833104	0.413214	0.225285	0.826114	0.321952	0.253793	0.712322	0.506263	0.138484	0.731947	0.456929	0.193728	0.751218	0.408353	0.25039	0.714172	0.394108	0.213062	0.67681	0.378835	0.176357	0.639798	0.363332	0.139556	0.659878	0.335337	0.126672	0.824109	0.538015	0.079956	0.828845
21.508	0.673129	0.591931	0.067286	0.718006	0.591369	0.073171	0.728604	0.645281	0.07735	0.755164	0.616724	0.079165	0.770059	0.588144	0.102079	0.81158	0.486171	0.168313	0.835073	0.409311	0.222978	0.825943	0.31834	0.253925	0.714042	0.516797	0.152655	0.733137	0.462774	0.2034	0.753041	0.409012	0.254493	0.715452	0.398979	0.216881	0.67801	0.38827	0.178903	0.64207	0.376715	0.140298	0.662481	0.347431	0.131719	0.818909	0.539536	0.079269	0.822999
21.54	0.67314	0.59801	0.071148	0.718183	0.596752	0.075507	0.728859	0.648755	0.089662	0.755634	0.62061	0.085218	0.77129	0.591584	0.107425	0.815818	0.48768	0.17017	0.83461	0.412894	0.228871	0.827273	0.321734	0.258564	0.718913	0.517138	0.152365	0.734339	0.463747	0.205396	0.75052	0.410708	0.259033	0.71335	0.401773	0.220446	0.676815	0.393308	0.180976	0.640961	0.384031	0.14105	0.659821	0.353726	0.132518	0.825049	0.537397	0.080055	0.827258
21.576	0.672277	0.593556	0.088651	0.717543	0.594402	0.089345	0.726965	0.648598	0.092529	0.754472	0.620894	0.091107	0.769133	0.592204	0.114153	0.810814	0.48993	0.180417	0.834385	0.410742	0.230835	0.82579	0.318698	0.25701	0.714988	0.52322	0.161685	0.734306	0.466577	0.20949	0.754172	0.410361	0.257958	0.717988	0.40225	0.218544	0.681899	0.393394	0.178749	0.646919	0.383673	0.138792	0.660002	0.349335	0.136974	0.822149	0.53784	0.089553	0.82645
21.612	0.671328	0.5999	0.084939	0.7163	0.594834	0.086119	0.73326	0.647387	0.088031	0.756982	0.616372	0.087837	0.771454	0.589449	0.113472	0.816503	0.494376	0.190085	0.833942	0.417607	0.246281	0.824979	0.324782	0.268986	0.721621	0.520417	0.163414	0.743284	0.465754	0.212937	0.76428	0.411046	0.263224	0.725187	0.402841	0.225764	0.686503	0.395018	0.187646	0.648299	0.387507	0.148972	0.659912	0.353651	0.140755	0.833256	0.544963	0.101501	0.833577
21.644	0.671257	0.601317	0.086025	0.716293	0.596833	0.087045	0.732323	0.649419	0.092203	0.756465	0.618799	0.090135	0.771154	0.591481	0.115037	0.816044	0.494928	0.188867	0.834607	0.41751	0.244018	0.824988	0.32495	0.268065	0.720067	0.522089	0.165772	0.741913	0.467293	0.214661	0.763286	0.412279	0.264058	0.723942	0.40439	0.226717	0.684744	0.396993	0.189029	0.645589	0.390473	0.151323	0.659701	0.357861	0.142232	0.829815	0.548723	0.101379	0.831623
21.676	0.671542	0.597553	0.107533	0.716728	0.596035	0.105005	0.729732	0.649058	0.112654	0.755509	0.620308	0.106688	0.770775	0.591748	0.129811	0.817261	0.490909	0.196806	0.834226	0.41228	0.250738	0.826411	0.318612	0.270771	0.722259	0.521047	0.17345	0.744376	0.466208	0.222718	0.765994	0.411392	0.27233	0.727059	0.402761	0.235025	0.687904	0.395219	0.197448	0.649604	0.388558	0.159566	0.663139	0.355188	0.153058	0.832954	0.542892	0.108819	0.829805
21.712	0.673813	0.60179	0.114096	0.71834	0.596287	0.107943	0.736581	0.647999	0.114265	0.759112	0.617105	0.106258	0.773815	0.589319	0.130289	0.817408	0.490786	0.200271	0.8343	0.413004	0.254418	0.825158	0.320016	0.272684	0.722343	0.520615	0.175892	0.745784	0.466513	0.225074	0.768956	0.412408	0.27483	0.729735	0.403008	0.237913	0.690261	0.394252	0.201302	0.650871	0.386571	0.164697	0.665787	0.354056	0.156862	0.832989	0.540153	0.110343	0.832037
21.744	0.671525	0.606552	0.11514	0.715746	0.598839	0.10919	0.736207	0.650194	0.111429	0.757487	0.617939	0.105833	0.772436	0.590432	0.130262	0.819	0.494099	0.202852	0.835655	0.416473	0.257177	0.824435	0.323628	0.275488	0.723716	0.518188	0.175836	0.740054	0.468018	0.231931	0.755708	0.417475	0.288477	0.72307	0.404438	0.246505	0.688486	0.393908	0.205177	0.65339	0.385855	0.164321	0.670514	0.354485	0.156734	0.835118	0.547475	0.115562	0.836907
21.78	0.670916	0.604497	0.114874	0.715762	0.599928	0.110605	0.73197	0.652816	0.108227	0.755897	0.62204	0.106201	0.770183	0.594722	0.131165	0.814952	0.49863	0.204841	0.833588	0.42005	0.257851	0.826862	0.326154	0.275638	0.719469	0.519848	0.173328	0.737404	0.469106	0.227917	0.7542	0.417907	0.282871	0.719096	0.406579	0.242232	0.683883	0.396303	0.201375	0.649455	0.387558	0.160125	0.672179	0.361389	0.14848	0.832596	0.556937	0.121245	0.835768
21.812	0.674187	0.604223	0.128862	0.716677	0.597809	0.114503	0.739822	0.646486	0.126969	0.758292	0.61665	0.109759	0.771432	0.58975	0.13535	0.813297	0.495864	0.211675	0.833556	0.415975	0.262015	0.825622	0.321871	0.277836	0.717449	0.515245	0.177573	0.737616	0.46358	0.230448	0.756468	0.411674	0.283663	0.722256	0.400098	0.242245	0.687986	0.389283	0.200706	0.655261	0.379556	0.158615	0.68236	0.359446	0.145032	0.83097	0.557143	0.13005	0.833596
21.844	0.668492	0.610601	0.131406	0.711444	0.602087	0.119835	0.734625	0.651817	0.126679	0.753483	0.619838	0.114519	0.767843	0.592395	0.13919	0.812451	0.495799	0.211997	0.83515	0.415727	0.261092	0.826931	0.3217	0.278106	0.716037	0.513693	0.179158	0.734052	0.460274	0.230959	0.751576	0.407406	0.283611	0.716734	0.39868	0.24234	0.682074	0.389686	0.20092	0.647686	0.380483	0.159464	0.672381	0.358174	0.143874	0.828818	0.552396	0.127036	0.829502
21.88	0.672452	0.612994	0.136539	0.713109	0.600547	0.120937	0.742961	0.645954	0.131143	0.756602	0.613452	0.114234	0.770653	0.586766	0.139569	0.814096	0.493046	0.214947	0.833198	0.415029	0.267631	0.827007	0.321149	0.280307	0.718192	0.51401	0.183906	0.732552	0.459696	0.236082	0.746123	0.405493	0.289339	0.711542	0.397384	0.247858	0.676955	0.38978	0.20623	0.642674	0.382674	0.164481	0.66826	0.362572	0.14775	0.830819	0.548556	0.128876	0.830316
21.912	0.66367	0.623136	0.136318	0.703071	0.605875	0.122177	0.738573	0.644265	0.139726	0.748424	0.611894	0.120154	0.764089	0.584888	0.144497	0.812693	0.489723	0.216434	0.835186	0.410732	0.267693	0.826982	0.316577	0.28297	0.716313	0.513434	0.18858	0.730111	0.457691	0.238814	0.743625	0.402294	0.290071	0.707946	0.392052	0.250215	0.673051	0.381004	0.209785	0.640004	0.369266	0.168309	0.668945	0.355079	0.150712	0.828045	0.544457	0.129809	0.828914
21.944	0.669462	0.613187	0.146733	0.7113	0.602722	0.132903	0.738179	0.649852	0.143152	0.754263	0.61781	0.127586	0.769066	0.590105	0.151716	0.814318	0.492225	0.222481	0.833984	0.412602	0.273549	0.825383	0.318547	0.286941	0.718993	0.519764	0.19497	0.731782	0.46138	0.242907	0.743691	0.403548	0.292299	0.709664	0.398831	0.249959	0.676441	0.394213	0.206946	0.644366	0.388975	0.163143	0.670604	0.368746	0.147323	0.831484	0.542675	0.133973	0.826443
21.98	0.667415	0.617245	0.148775	0.709047	0.605738	0.135167	0.737127	0.651966	0.14621	0.752377	0.619661	0.130346	0.767227	0.592149	0.154447	0.812131	0.495121	0.225288	0.833873	0.415011	0.274332	0.825045	0.320862	0.285165	0.715678	0.52234	0.200045	0.730925	0.463188	0.246027	0.745712	0.404571	0.293113	0.711692	0.39865	0.250796	0.677743	0.392808	0.208381	0.644443	0.38681	0.165691	0.672901	0.374624	0.146071	0.826636	0.54727	0.137082	0.825998
22.012	0.666182	0.620041	0.146771	0.708931	0.608757	0.13699	0.735641	0.655586	0.149078	0.752607	0.623087	0.135591	0.767556	0.594615	0.159018	0.813796	0.495035	0.228287	0.834423	0.414334	0.277615	0.828373	0.319417	0.288603	0.718389	0.524462	0.205234	0.733256	0.466117	0.252852	0.747688	0.407962	0.301336	0.712645	0.402434	0.259744	0.678435	0.396779	0.217349	0.644627	0.390885	0.174519	0.670386	0.378067	0.15156	0.828968	0.549181	0.141544	0.828943
22.044	0.665417	0.597034	0.163515	0.70916	0.601722	0.152665	0.718268	0.654244	0.167142	0.744907	0.630329	0.151461	0.76167	0.601096	0.172128	0.811639	0.498104	0.230908	0.835216	0.416447	0.277248	0.829433	0.321486	0.289936	0.714134	0.528565	0.216074	0.731891	0.463434	0.252057	0.749319	0.398715	0.28945	0.710146	0.395901	0.251786	0.671809	0.393739	0.213245	0.635184	0.391518	0.173668	0.661576	0.377149	0.152803	0.819474	0.554469	0.144418	0.823057
22.08	0.667326	0.592374	0.170586	0.710036	0.600067	0.157479	0.716326	0.653273	0.171247	0.743773	0.631234	0.154283	0.759584	0.602577	0.1765	0.807953	0.501764	0.240406	0.831391	0.419231	0.284219	0.825975	0.324301	0.291316	0.713642	0.534204	0.215274	0.729183	0.468485	0.251447	0.744931	0.402606	0.288504	0.704828	0.401988	0.25215	0.665879	0.400919	0.214388	0.629438	0.398599	0.174902	0.654133	0.378968	0.156167	0.825987	0.552742	0.15247	0.825338
22.112	0.662822	0.615285	0.16943	0.707483	0.612141	0.162583	0.723533	0.664202	0.171113	0.747401	0.63479	0.161477	0.762848	0.605125	0.182876	0.809082	0.500678	0.242792	0.830802	0.417242	0.286321	0.8242	0.322104	0.292476	0.715606	0.535731	0.218205	0.732808	0.469923	0.253407	0.750348	0.404223	0.28952	0.708968	0.406824	0.254533	0.668703	0.409076	0.218018	0.630417	0.410076	0.179826	0.649632	0.384252	0.16213	0.827964	0.550873	0.154388	0.827643
22.144	0.656768	0.616796	0.168033	0.701722	0.61385	0.163468	0.717861	0.662859	0.182873	0.741901	0.635212	0.16928	0.757923	0.605366	0.190118	0.806991	0.501047	0.248966	0.830201	0.416499	0.289505	0.826681	0.320972	0.292542	0.713771	0.536021	0.224187	0.734624	0.471825	0.260512	0.755166	0.407989	0.298765	0.71292	0.408751	0.26448	0.671432	0.409534	0.22898	0.630308	0.409903	0.192806	0.645257	0.381051	0.175547	0.826818	0.553061	0.162202	0.824256
22.18	0.65517	0.618641	0.172141	0.700144	0.615833	0.167651	0.715062	0.668039	0.177311	0.739549	0.638812	0.168788	0.754826	0.608879	0.189667	0.800304	0.503893	0.248171	0.828539	0.419583	0.286444	0.826905	0.323766	0.292362	0.702555	0.528723	0.225956	0.727755	0.467017	0.263468	0.752298	0.406114	0.303064	0.70834	0.400292	0.271168	0.663589	0.395244	0.240209	0.61835	0.390834	0.210527	0.630682	0.372208	0.181527	0.811463	0.565707	0.165781	0.81965
22.212	0.650596	0.621971	0.169108	0.695855	0.621334	0.16778	0.707464	0.67311	0.182002	0.733839	0.645562	0.173388	0.750263	0.615443	0.193388	0.79915	0.509188	0.248216	0.826603	0.425615	0.288414	0.825991	0.330049	0.293441	0.701889	0.535763	0.229188	0.728708	0.4726	0.263499	0.755559	0.409704	0.299307	0.708373	0.406116	0.272424	0.661353	0.402632	0.2448	0.614706	0.398837	0.216599	0.627912	0.379189	0.188403	0.809142	0.56617	0.162308	0.81805
22.244	0.644811	0.604632	0.175548	0.689156	0.611699	0.181281	0.691111	0.666883	0.181757	0.72194	0.643217	0.185456	0.739817	0.613152	0.204162	0.793207	0.507567	0.255899	0.826639	0.423388	0.288609	0.825096	0.32808	0.293392	0.694417	0.532423	0.243665	0.72662	0.468945	0.272061	0.758445	0.405913	0.302641	0.707269	0.402408	0.283676	0.656779	0.399197	0.262223	0.606362	0.395948	0.240831	0.614798	0.386115	0.206391	0.79691	0.566594	0.171356	0.798377
22.276	0.63611	0.606234	0.183687	0.681207	0.610283	0.184071	0.686999	0.66525	0.183753	0.716389	0.639561	0.184017	0.734757	0.609883	0.20277	0.790287	0.506091	0.255166	0.825452	0.422336	0.28752	0.825445	0.326834	0.291556	0.691328	0.530183	0.242279	0.718123	0.467139	0.276691	0.74474	0.404557	0.312852	0.695368	0.397852	0.290367	0.646309	0.391735	0.266785	0.597412	0.385798	0.242399	0.590285	0.375894	0.207656	0.794177	0.566796	0.171674	0.795535
22.308	0.608875	0.622379	0.18088	0.65406	0.62001	0.179092	0.667445	0.673273	0.180782	0.692884	0.64367	0.178551	0.713948	0.614828	0.19642	0.77644	0.511749	0.246763	0.82096	0.431028	0.276701	0.828519	0.335729	0.288297	0.676434	0.533532	0.249839	0.707865	0.471403	0.282007	0.738694	0.409664	0.316377	0.689637	0.405574	0.29189	0.642042	0.400422	0.264813	0.594762	0.394532	0.235925	0.572522	0.388508	0.206853	0.764729	0.567066	0.160511	0.772737
22.344	0.602436	0.618736	0.186481	0.647593	0.61635	0.184158	0.660751	0.669965	0.183902	0.686091	0.640309	0.182228	0.705805	0.612067	0.20162	0.763366	0.511659	0.258249	0.813627	0.431262	0.277957	0.82577	0.335867	0.283106	0.66235	0.532609	0.261735	0.697937	0.469893	0.28745	0.732665	0.407286	0.315103	0.680598	0.406796	0.297207	0.629143	0.406274	0.278106	0.577937	0.406053	0.257467	0.566674	0.406329	0.22231	0.751553	0.575879	0.177582	0.753538
22.376	0.598511	0.619126	0.171264	0.643475	0.624253	0.169681	0.648388	0.677714	0.182006	0.678052	0.653467	0.174295	0.696334	0.62443	0.194441	0.750344	0.521088	0.252559	0.803924	0.443436	0.275926	0.821908	0.349098	0.287434	0.650351	0.54429	0.249594	0.680182	0.479787	0.278316	0.708727	0.415141	0.308933	0.65606	0.419458	0.293095	0.603935	0.424558	0.27638	0.552094	0.430923	0.258675	0.538436	0.445871	0.22778	0.745616	0.583431	0.170268	0.745769
22.44	0.564725	0.639698	0.180459	0.609691	0.636262	0.176397	0.625466	0.688309	0.1859	0.649682	0.658722	0.17794	0.667837	0.629354	0.197755	0.724347	0.527053	0.254746	0.785949	0.452912	0.267413	0.814218	0.362896	0.289189	0.623935	0.548506	0.248266	0.649862	0.482962	0.277806	0.672538	0.416341	0.30869	0.619068	0.427735	0.297697	0.566655	0.439417	0.284724	0.515147	0.453986	0.269982	0.519666	0.487791	0.255369	0.723383	0.59881	0.18133	0.736812
22.472	0.530232	0.631353	0.187404	0.573896	0.639513	0.196107	0.575536	0.694471	0.191557	0.606057	0.671675	0.200159	0.629362	0.642135	0.213302	0.698716	0.537695	0.249423	0.745143	0.459405	0.283635	0.790248	0.374277	0.295004	0.600678	0.561497	0.269118	0.590653	0.488472	0.290119	0.578596	0.41633	0.312837	0.537864	0.45066	0.296789	0.497085	0.484692	0.280186	0.457363	0.519232	0.262786	0.468354	0.55211	0.249962	0.675554	0.598024	0.169298	0.67618
22.508	0.486828	0.657318	0.21573	0.531561	0.650284	0.216135	0.550152	0.69953	0.200444	0.572583	0.668663	0.208919	0.597561	0.639737	0.220871	0.671567	0.536045	0.253389	0.73118	0.46387	0.280672	0.781322	0.382565	0.29978	0.57538	0.560532	0.280062	0.546644	0.492599	0.302084	0.516479	0.426876	0.32631	0.488804	0.475937	0.32288	0.459385	0.523529	0.319232	0.431672	0.571032	0.3141	0.445576	0.602656	0.300914	0.640829	0.592144	0.172213	0.650717
22.54	0.455128	0.683469	0.21329	0.49759	0.667924	0.215781	0.526427	0.714584	0.212337	0.542016	0.678944	0.216018	0.567606	0.649155	0.224346	0.644104	0.544107	0.246891	0.703977	0.469996	0.271583	0.761958	0.393531	0.295688	0.553315	0.565767	0.290777	0.503887	0.515205	0.32015	0.454474	0.465778	0.350814	0.44148	0.518296	0.339403	0.427865	0.570235	0.327883	0.414806	0.621989	0.315164	0.408312	0.653221	0.296811	0.605145	0.614127	0.1818	0.596455
22.572	0.420456	0.684349	0.185559	0.458018	0.686349	0.210738	0.464171	0.740769	0.216595	0.487993	0.713774	0.231793	0.515452	0.685148	0.236981	0.598175	0.583787	0.248179	0.654792	0.504092	0.250228	0.721064	0.43741	0.276473	0.503617	0.588719	0.289251	0.446504	0.553273	0.325617	0.389673	0.518725	0.363678	0.375969	0.564726	0.337294	0.361993	0.610451	0.310536	0.347845	0.656025	0.283504	0.372254	0.680105	0.296654	0.555155	0.658415	0.192368	0.540777
22.636	0.393274	0.709146	0.186495	0.422727	0.7051	0.220647	0.431756	0.757917	0.233859	0.44845	0.727461	0.251731	0.476033	0.698378	0.253084	0.560838	0.598278	0.250861	0.626293	0.526175	0.265605	0.700715	0.462234	0.277206	0.46746	0.611624	0.292445	0.409873	0.596603	0.340508	0.352446	0.581361	0.389046	0.34181	0.624426	0.35734	0.331094	0.667099	0.324901	0.3211	0.710295	0.293155	0.34758	0.727299	0.311937	0.523327	0.675625	0.194027	0.492366
22.672	0.322692	0.765626	0.192888	0.348351	0.745119	0.223697	0.380931	0.786694	0.238638	0.38197	0.75047	0.253014	0.413497	0.727051	0.252148	0.509927	0.643013	0.243654	0.586491	0.585282	0.257953	0.641832	0.506333	0.266434	0.420197	0.673267	0.2857	0.35432	0.667573	0.32393	0.288557	0.661529	0.362799	0.285616	0.703504	0.328392	0.282015	0.745799	0.294008	0.278557	0.789407	0.262028	0.282055	0.808149	0.293326	0.470113	0.703777	0.169418	0.418478
22.74	0.213226	0.758692	0.252146	0.25199	0.780498	0.260741	0.247103	0.790501	0.314851	0.277555	0.801253	0.292853	0.310661	0.78035	0.285993	0.413833	0.707458	0.255252	0.504187	0.671702	0.243339	0.57698	0.606723	0.254423	0.318768	0.712637	0.295469	0.257774	0.666807	0.30476	0.196947	0.619526	0.311976	0.147293	0.595747	0.31123	0.098417	0.570669	0.305968	0.049541	0.545488	0.298126	0.03571	0.577705	0.307929	0.375181	0.787775	0.205631	0.38232
22.772	0.186388	0.747075	0.242279	0.22022	0.773242	0.257174	0.21481	0.768048	0.311958	0.24197	0.789816	0.294253	0.279396	0.778443	0.286829	0.398126	0.736503	0.254368	0.488622	0.701164	0.246597	0.557135	0.63147	0.245623	0.304637	0.706547	0.288239	0.242845	0.664855	0.306808	0.181073	0.622591	0.325561	0.134293	0.606051	0.302596	0.087397	0.588957	0.280008	0.039919	0.571372	0.260395	0.037137	0.562254	0.295762	0.338811	0.809826	0.214779	0.377365
22.808	0.053038	0.682631	0.240539	0.072599	0.722616	0.248905	0.062393	0.728881	0.302918	0.081695	0.754697	0.280874	0.121437	0.757359	0.281331	0.251353	0.760405	0.274325	0.346267	0.764757	0.249593	0.439239	0.734098	0.242779	0.180208	0.700322	0.321934	0.134169	0.638434	0.323556	0.08852	0.575393	0.324751	0.054388	0.536465	0.305067	0.020714	0.497708	0.285578	-0.01308	0.458905	0.267435	-0.023652	0.456781	0.302464	0.163742	0.810155	0.254362	0.219645
22.84	0.001832	0.701734	0.274501	0.03335	0.729173	0.291887	0.002365	0.764644	0.320542	0.041324	0.765926	0.318194	0.080278	0.760037	0.311271	0.204779	0.732531	0.280889	0.297369	0.758598	0.26108	0.3949	0.76176	0.255452	0.133766	0.670817	0.328593	0.090482	0.606874	0.334802	0.045494	0.542659	0.341049	0.010831	0.500897	0.324806	-0.024443	0.461211	0.307256	-0.060514	0.421335	0.2887	-0.039016	0.394557	0.301535	0.117182	0.778473	0.252878	0.116516
22.876	-0.079589	0.641036	0.258433	-0.041146	0.641119	0.282318	-0.051366	0.680587	0.319194	-0.018227	0.659939	0.317165	0.019801	0.665325	0.306181	0.144219	0.669833	0.26652	0.221597	0.726378	0.238735	0.311603	0.770331	0.237426	0.080955	0.623795	0.338671	0.061676	0.549598	0.342647	0.045641	0.473464	0.346836	0.035101	0.417809	0.344511	0.020333	0.364816	0.342373	0.003869	0.311356	0.340277	-0.007738	0.275787	0.338308	0.054875	0.653652	0.214864	0.014062
22.908	-0.081389	0.527048	0.241418	-0.045326	0.54573	0.261475	-0.065465	0.594708	0.277392	-0.028797	0.582863	0.28365	0.004661	0.603836	0.27638	0.118641	0.663327	0.25227	0.202244	0.711293	0.230461	0.282912	0.768615	0.234216	0.071695	0.613381	0.330465	0.051857	0.539808	0.338576	0.033922	0.465389	0.347489	0.028393	0.410689	0.338677	0.024764	0.356735	0.32966	0.022064	0.302242	0.320165	0.034434	0.267226	0.321627	0.048582	0.605075	0.202765	0.003809
22.94	-0.087783	0.520341	0.279964	-0.052772	0.541609	0.299212	-0.077898	0.584712	0.322781	-0.039529	0.577581	0.324397	-0.007553	0.593785	0.306929	0.100691	0.63745	0.248788	0.177806	0.693467	0.226402	0.243692	0.764901	0.236585	0.045543	0.608743	0.330402	0.036149	0.532943	0.333794	0.025994	0.457619	0.337058	0.026102	0.405177	0.323255	0.027195	0.352164	0.30995	0.029047	0.299339	0.296578	0.024331	0.266349	0.311596	0.018023	0.587344	0.205159	-0.024452
22.976	-0.131116	0.44595	0.347466	-0.102149	0.472495	0.324913	-0.108693	0.520898	0.350739	-0.08421	0.515068	0.320854	-0.056283	0.539987	0.306009	0.040985	0.613572	0.255961	0.104634	0.68733	0.268652	0.168289	0.75958	0.249265	-0.007522	0.570858	0.334882	0.011675	0.496929	0.330604	0.028893	0.422951	0.326301	0.041477	0.373038	0.309791	0.047474	0.320904	0.294884	0.050113	0.268853	0.281371	0.015457	0.262646	0.293004	-0.036701	0.563182	0.208427	-0.082601
23.008	-0.160349	0.432314	0.369945	-0.141902	0.460173	0.339372	-0.153398	0.509673	0.36104	-0.134105	0.504144	0.327522	-0.10233	0.526121	0.316863	0.005748	0.590749	0.279243	0.069172	0.663046	0.267019	0.137535	0.726687	0.243096	-0.056561	0.556172	0.352376	-0.02685	0.486768	0.341556	0.000604	0.41727	0.330909	0.018882	0.37043	0.313033	0.029889	0.319895	0.29662	0.032423	0.268294	0.282251	-0.00396	0.267655	0.289277	-0.073733	0.558038	0.222532	-0.101041
23.044	-0.186942	0.410115	0.381584	-0.167587	0.437565	0.351217	-0.180905	0.487336	0.371275	-0.160044	0.481352	0.338809	-0.131883	0.507386	0.32749	-0.035423	0.586156	0.287597	0.017637	0.655773	0.246772	0.083292	0.712568	0.206456	-0.082119	0.5445	0.369031	-0.046098	0.48028	0.349478	-0.012295	0.415403	0.330574	0.010061	0.369763	0.312544	0.029222	0.321673	0.295981	0.045419	0.272467	0.280887	0.016229	0.250606	0.275457	-0.122117	0.553296	0.244236	-0.137573
23.076	-0.22645	0.400524	0.39057	-0.205629	0.429805	0.363005	-0.212146	0.477375	0.390358	-0.193713	0.473892	0.3561	-0.165318	0.49927	0.343631	-0.068218	0.575228	0.299158	-0.013383	0.647174	0.26361	0.058028	0.693217	0.217386	-0.114757	0.528361	0.377762	-0.074464	0.466625	0.358594	-0.034691	0.405204	0.339468	-0.008834	0.362391	0.319052	0.016027	0.318502	0.299007	0.039719	0.274064	0.279686	0.012346	0.249459	0.27979	-0.1564	0.546132	0.255891	-0.170655
23.112	-0.257533	0.401622	0.386715	-0.234242	0.433135	0.364022	-0.234032	0.474938	0.400142	-0.217277	0.476079	0.364879	-0.188916	0.50112	0.35159	-0.091973	0.57579	0.304133	-0.036571	0.646488	0.265095	0.038951	0.68562	0.216087	-0.132148	0.526897	0.385603	-0.091846	0.465062	0.366101	-0.050907	0.40423	0.346161	-0.025502	0.361577	0.324052	-0.000662	0.318244	0.302224	0.023686	0.27467	0.280858	0.00075	0.2476	0.271466	-0.185629	0.551812	0.269756	-0.189269
23.144	-0.268345	0.393481	0.392685	-0.248218	0.432932	0.383268	-0.262722	0.46341	0.426962	-0.24061	0.47612	0.397384	-0.216739	0.503479	0.380597	-0.134415	0.585303	0.320847	-0.069894	0.623712	0.257916	0.007082	0.667324	0.215337	-0.155191	0.524451	0.401551	-0.111952	0.466284	0.37767	-0.069137	0.408176	0.353968	-0.044314	0.367406	0.328014	-0.019823	0.3259	0.302705	0.004395	0.284275	0.278081	-0.015034	0.253854	0.271497	-0.22878	0.551412	0.297659	-0.220976
23.176	-0.26694	0.414856	0.375882	-0.260147	0.45738	0.389972	-0.286171	0.456892	0.439176	-0.268004	0.487797	0.423896	-0.246316	0.509299	0.398948	-0.170885	0.569979	0.31535	-0.10814	0.607309	0.251695	-0.032702	0.652826	0.212033	-0.179177	0.526207	0.408614	-0.130091	0.47203	0.385246	-0.081557	0.417267	0.362057	-0.058595	0.375666	0.334487	-0.036593	0.332051	0.309831	-0.015024	0.287598	0.286287	-0.032845	0.255335	0.285105	-0.239413	0.492687	0.298351	-0.214631
23.24	-0.282697	0.420675	0.396398	-0.285297	0.464981	0.405426	-0.307638	0.464375	0.456375	-0.29823	0.49657	0.436494	-0.274084	0.519156	0.415164	-0.193368	0.583784	0.34134	-0.126768	0.620904	0.282991	-0.069983	0.616043	0.207184	-0.188825	0.522348	0.424261	-0.138269	0.476025	0.389352	-0.08754	0.42966	0.354485	-0.067379	0.382241	0.335322	-0.047334	0.33478	0.316538	-0.027218	0.287194	0.29798	-0.034675	0.252529	0.28807	-0.278463	0.524901	0.330141	-0.25919
23.276	-0.290504	0.42978	0.515344	-0.307657	0.437243	0.474159	-0.323245	0.489368	0.479021	-0.327882	0.467172	0.447325	-0.303263	0.491378	0.42968	-0.220678	0.558846	0.366555	-0.184568	0.608142	0.295483	-0.155094	0.609437	0.207998	-0.221374	0.496496	0.447984	-0.164308	0.457371	0.413044	-0.106615	0.417253	0.37961	-0.093406	0.370536	0.353394	-0.081753	0.323523	0.327588	-0.071077	0.275889	0.302272	-0.086612	0.258658	0.330768	-0.296891	0.49111	0.342292	-0.261787
23.34	-0.301305	0.450378	0.535413	-0.321482	0.458223	0.49571	-0.334321	0.511186	0.501136	-0.34254	0.488953	0.470221	-0.317868	0.505994	0.445458	-0.236007	0.547465	0.361142	-0.214188	0.590454	0.280102	-0.169877	0.593406	0.200731	-0.233059	0.504714	0.455333	-0.178997	0.461396	0.420845	-0.124026	0.41724	0.388736	-0.109944	0.368783	0.366766	-0.096988	0.320106	0.345218	-0.084927	0.271197	0.32341	-0.117965	0.25871	0.333803	-0.318589	0.483654	0.357691	-0.278904
23.372	-0.322238	0.451325	0.531659	-0.329497	0.468406	0.490362	-0.335734	0.522073	0.501608	-0.337729	0.506486	0.465858	-0.31417	0.520823	0.436923	-0.234238	0.557352	0.340718	-0.205136	0.585033	0.251762	-0.176411	0.57202	0.159591	-0.224963	0.519708	0.436531	-0.177664	0.462171	0.417547	-0.12986	0.405165	0.397112	-0.108991	0.357868	0.378277	-0.088988	0.31049	0.359049	-0.069806	0.26274	0.339933	-0.104306	0.251173	0.334437	-0.322375	0.505832	0.350805	-0.291825
23.44	-0.321549	0.453324	0.519395	-0.326689	0.477878	0.481711	-0.338794	0.527565	0.502695	-0.336293	0.519468	0.464573	-0.316184	0.525935	0.430818	-0.248964	0.537372	0.3204	-0.216833	0.552812	0.229208	-0.182952	0.535374	0.138794	-0.256669	0.53562	0.423699	-0.214395	0.473356	0.411464	-0.17208	0.41231	0.396022	-0.143058	0.368323	0.383631	-0.114307	0.324442	0.369058	-0.086006	0.280959	0.353823	-0.116118	0.267369	0.337762	-0.347524	0.509814	0.33326	-0.305093
23.472	-0.304621	0.450761	0.490871	-0.306131	0.495063	0.48178	-0.351979	0.510558	0.509194	-0.32937	0.534691	0.488547	-0.314518	0.53998	0.452135	-0.265372	0.547819	0.332545	-0.247407	0.519508	0.241671	-0.262317	0.461541	0.167132	-0.253903	0.554169	0.435441	-0.211623	0.491246	0.424324	-0.168742	0.429525	0.409819	-0.157523	0.378291	0.394796	-0.146557	0.327763	0.376198	-0.136194	0.277991	0.35578	-0.170854	0.276634	0.343628	-0.361438	0.533355	0.365418	-0.337528
23.54	-0.29772	0.4336	0.496952	-0.305133	0.475079	0.480393	-0.345628	0.493228	0.513562	-0.330044	0.513925	0.484354	-0.318123	0.520293	0.446791	-0.275975	0.532805	0.324282	-0.256852	0.506981	0.232614	-0.265598	0.450185	0.155454	-0.264022	0.555847	0.424157	-0.221206	0.493481	0.41149	-0.178078	0.431248	0.398705	-0.19738	0.380141	0.402924	-0.217068	0.329294	0.408429	-0.237712	0.278857	0.41497	-0.268408	0.278583	0.435441	-0.364146	0.498636	0.363365	-0.325679
23.572	-0.312817	0.4471	0.496155	-0.317106	0.484391	0.470891	-0.334434	0.52131	0.508482	-0.328621	0.529195	0.470686	-0.312564	0.528692	0.434279	-0.258011	0.51788	0.317105	-0.236839	0.499505	0.224449	-0.239737	0.44285	0.147802	-0.249005	0.523111	0.419759	-0.220145	0.452738	0.408283	-0.191687	0.382043	0.395554	-0.219543	0.337613	0.41355	-0.250189	0.295205	0.433012	-0.284624	0.255929	0.449966	-0.316532	0.275284	0.451503	-0.34964	0.4817	0.346556	-0.32883
23.608	-0.322393	0.450333	0.493944	-0.321644	0.484396	0.464179	-0.335318	0.527485	0.496525	-0.327868	0.529828	0.45827	-0.306572	0.526924	0.425054	-0.239861	0.508098	0.316801	-0.2232	0.46127	0.234483	-0.245884	0.394312	0.171506	-0.231379	0.516231	0.419712	-0.228682	0.440998	0.405222	-0.225726	0.365027	0.38996	-0.266067	0.336349	0.413704	-0.306034	0.308394	0.439349	-0.345863	0.280486	0.465284	-0.373114	0.290546	0.48796	-0.337654	0.523747	0.345222	-0.342782
23.64	-0.328746	0.45737	0.479162	-0.329058	0.485421	0.443647	-0.317663	0.534019	0.467788	-0.323924	0.529225	0.429545	-0.3	0.518557	0.39966	-0.226039	0.475579	0.302737	-0.211114	0.419675	0.225074	-0.236949	0.35623	0.157926	-0.229202	0.491954	0.404837	-0.249882	0.417934	0.405384	-0.270047	0.34367	0.405029	-0.315135	0.32484	0.430633	-0.359645	0.306934	0.457254	-0.404232	0.288578	0.483633	-0.410214	0.310885	0.512238	-0.318156	0.520277	0.314598	-0.338689
23.676	-0.320952	0.468828	0.482553	-0.32232	0.495477	0.445996	-0.316832	0.545828	0.468679	-0.320814	0.539152	0.430411	-0.299085	0.525902	0.399911	-0.232847	0.475073	0.301229	-0.214616	0.409635	0.232277	-0.238436	0.348956	0.16167	-0.23611	0.504429	0.400374	-0.255148	0.430207	0.400152	-0.274357	0.355747	0.39898	-0.318931	0.336335	0.425058	-0.362451	0.316895	0.45276	-0.405744	0.296831	0.481625	-0.417727	0.308635	0.514499	-0.324776	0.52071	0.306708	-0.343791
23.708	-0.32763	0.478793	0.465195	-0.324953	0.509779	0.432338	-0.315016	0.556178	0.461351	-0.318388	0.554839	0.422469	-0.298708	0.536912	0.393092	-0.239548	0.472351	0.29818	-0.227576	0.395047	0.240482	-0.248947	0.33432	0.168318	-0.235416	0.51425	0.392688	-0.255722	0.440482	0.395787	-0.274697	0.366308	0.398768	-0.319387	0.347551	0.424241	-0.364379	0.328898	0.449204	-0.409578	0.310209	0.473976	-0.425229	0.305134	0.506878	-0.326854	0.527605	0.301186	-0.340509
23.74	-0.330571	0.480075	0.465061	-0.328326	0.511184	0.432311	-0.318592	0.557378	0.461664	-0.322193	0.556104	0.422801	-0.3007	0.539766	0.393883	-0.236115	0.478792	0.300837	-0.223443	0.4054	0.2378	-0.247359	0.339175	0.17019	-0.232848	0.509611	0.399692	-0.258829	0.437516	0.399185	-0.284467	0.365147	0.398049	-0.329466	0.347702	0.424287	-0.374287	0.33047	0.450884	-0.41873	0.312917	0.478901	-0.432653	0.301146	0.511042	-0.322881	0.53469	0.309304	-0.343042
23.776	-0.348114	0.477712	0.444398	-0.336053	0.515653	0.422944	-0.325094	0.549595	0.465496	-0.322173	0.559642	0.427875	-0.301938	0.541866	0.398645	-0.240629	0.476303	0.304959	-0.227096	0.401645	0.243904	-0.243422	0.33401	0.176426	-0.24044	0.511509	0.402005	-0.264155	0.438626	0.403854	-0.287213	0.365142	0.4052	-0.33439	0.346148	0.425839	-0.381445	0.328821	0.447922	-0.428244	0.311996	0.471127	-0.434172	0.31554	0.507342	-0.32715	0.532589	0.307465	-0.342411
23.808	-0.346342	0.481633	0.441451	-0.335614	0.519958	0.420007	-0.325059	0.554197	0.462711	-0.322997	0.564483	0.425095	-0.303136	0.544968	0.397141	-0.244109	0.474437	0.307801	-0.225873	0.400994	0.246414	-0.242721	0.333667	0.178616	-0.243619	0.503427	0.407395	-0.266181	0.430059	0.405766	-0.288117	0.356296	0.40387	-0.336497	0.342497	0.425519	-0.384734	0.331061	0.448617	-0.432693	0.320012	0.472569	-0.437029	0.327073	0.50846	-0.332596	0.528787	0.316068	-0.347465
23.844	-0.346319	0.485133	0.445784	-0.338804	0.522752	0.421879	-0.325748	0.559281	0.462137	-0.327361	0.567958	0.424107	-0.307554	0.547463	0.397159	-0.249559	0.474374	0.311089	-0.234872	0.401267	0.248063	-0.252515	0.332035	0.18168	-0.246171	0.503837	0.410999	-0.267414	0.430216	0.408668	-0.288126	0.356274	0.405433	-0.335621	0.345161	0.429917	-0.384013	0.335353	0.452912	-0.432602	0.326011	0.475301	-0.436127	0.32941	0.51164	-0.338233	0.5292	0.322769	-0.353298
23.876	-0.351446	0.479841	0.446704	-0.341258	0.518103	0.424888	-0.330868	0.552666	0.467193	-0.329064	0.562644	0.429485	-0.309215	0.543661	0.400925	-0.249291	0.474661	0.309629	-0.233149	0.398933	0.250518	-0.246975	0.325365	0.188822	-0.24985	0.515424	0.404669	-0.267683	0.440942	0.404214	-0.285483	0.366229	0.403362	-0.333019	0.352912	0.427261	-0.380798	0.341536	0.450708	-0.42865	0.330647	0.474294	-0.42979	0.334746	0.510796	-0.33788	0.527634	0.309727	-0.352655
23.912	-0.354679	0.475522	0.433799	-0.344395	0.517541	0.420628	-0.333852	0.542568	0.469421	-0.332163	0.560345	0.434749	-0.311169	0.54491	0.405337	-0.248414	0.487887	0.310096	-0.234465	0.419038	0.243578	-0.232654	0.332904	0.201006	-0.248951	0.520755	0.408541	-0.266194	0.446171	0.404155	-0.282895	0.371312	0.399384	-0.329641	0.359276	0.425378	-0.376669	0.347463	0.451021	-0.423766	0.336462	0.476985	-0.434768	0.328995	0.511299	-0.337611	0.540816	0.315568	-0.352336
23.944	-0.36014	0.48155	0.432534	-0.346925	0.522498	0.418621	-0.335689	0.547928	0.466928	-0.332119	0.564718	0.431881	-0.313596	0.547131	0.401715	-0.257871	0.483569	0.304484	-0.253174	0.415805	0.234627	-0.245225	0.325957	0.199188	-0.24789	0.522847	0.399908	-0.266913	0.44867	0.401092	-0.285746	0.374429	0.401322	-0.331243	0.360595	0.42845	-0.377061	0.34831	0.455852	-0.423266	0.336802	0.482858	-0.439956	0.331275	0.515183	-0.34396	0.540141	0.314051	-0.355871
23.976	-0.362289	0.476644	0.431253	-0.34739	0.517026	0.417296	-0.336201	0.542484	0.465336	-0.331345	0.558935	0.430259	-0.311333	0.543499	0.399538	-0.250326	0.487681	0.298741	-0.234425	0.416116	0.23404	-0.232938	0.324394	0.201564	-0.249031	0.527866	0.393809	-0.268408	0.453997	0.39829	-0.287489	0.380196	0.401618	-0.334307	0.367427	0.426502	-0.381233	0.355994	0.452459	-0.428167	0.345008	0.478452	-0.442002	0.347836	0.512449	-0.34153	0.536834	0.302903	-0.354619
24.04	-0.361279	0.48371	0.444807	-0.349204	0.524109	0.428467	-0.334858	0.551357	0.474882	-0.33369	0.566777	0.439054	-0.317612	0.550754	0.406644	-0.269397	0.491973	0.302357	-0.259787	0.414429	0.243896	-0.25684	0.327455	0.20072	-0.253244	0.529667	0.397344	-0.272661	0.455791	0.402497	-0.292634	0.381866	0.405828	-0.340477	0.37082	0.430164	-0.389545	0.360877	0.451171	-0.43905	0.351103	0.470964	-0.442739	0.361705	0.505821	-0.357103	0.544895	0.320723	-0.368019
24.076	-0.363067	0.486673	0.454637	-0.348439	0.524205	0.434064	-0.33853	0.557691	0.477318	-0.333213	0.567767	0.439974	-0.315085	0.552424	0.408189	-0.260495	0.495678	0.30545	-0.242202	0.418527	0.248212	-0.241385	0.328526	0.210439	-0.253969	0.532922	0.402074	-0.273239	0.459065	0.405614	-0.291957	0.38524	0.408877	-0.339172	0.377713	0.435232	-0.388034	0.370368	0.458212	-0.437417	0.36287	0.479329	-0.443116	0.368942	0.514938	-0.350219	0.546554	0.315748	-0.364621
24.108	-0.363312	0.487902	0.460918	-0.349616	0.525354	0.439553	-0.340953	0.560111	0.48194	-0.33564	0.569489	0.444404	-0.317859	0.554275	0.412185	-0.264143	0.498628	0.307318	-0.249436	0.424004	0.245587	-0.244274	0.333498	0.208708	-0.256201	0.536509	0.403063	-0.274455	0.462291	0.405969	-0.292623	0.388278	0.407871	-0.340139	0.382262	0.434228	-0.388474	0.376303	0.458161	-0.437077	0.36996	0.481041	-0.443674	0.37045	0.517	-0.354187	0.54892	0.318536	-0.367617
24.172	-0.361845	0.487372	0.465867	-0.350093	0.524289	0.442527	-0.342313	0.561406	0.483244	-0.337984	0.569165	0.445224	-0.319938	0.554473	0.413143	-0.265395	0.49957	0.309716	-0.24898	0.425985	0.247344	-0.243639	0.335885	0.209985	-0.256596	0.537676	0.405735	-0.272877	0.463187	0.411262	-0.289053	0.388785	0.415591	-0.338366	0.384955	0.438727	-0.388402	0.381305	0.459702	-0.438754	0.377293	0.479158	-0.443188	0.372588	0.515149	-0.356815	0.547207	0.323487	-0.368848
24.24	-0.361681	0.481037	0.469617	-0.351327	0.518279	0.44612	-0.339266	0.554268	0.486673	-0.338159	0.562834	0.448593	-0.320607	0.550076	0.415304	-0.267303	0.501668	0.307377	-0.245451	0.427077	0.247996	-0.243916	0.337652	0.208973	-0.25717	0.537706	0.403759	-0.273	0.463313	0.412652	-0.28839	0.388935	0.421056	-0.338466	0.386776	0.442713	-0.389001	0.384317	0.462996	-0.439773	0.381344	0.482098	-0.441244	0.370879	0.517178	-0.360052	0.545008	0.324577	-0.370838
24.272	-0.357159	0.471424	0.4627	-0.351699	0.513723	0.447585	-0.348202	0.542448	0.494979	-0.346156	0.558418	0.459409	-0.327897	0.545509	0.426527	-0.271139	0.495964	0.320831	-0.256478	0.429342	0.250664	-0.248556	0.340617	0.210057	-0.259241	0.535825	0.415396	-0.271497	0.46059	0.421119	-0.284583	0.385817	0.424106	-0.335194	0.387324	0.445446	-0.386127	0.388029	0.464837	-0.437193	0.388487	0.484236	-0.427115	0.368126	0.513084	-0.365181	0.534304	0.340063	-0.369981
24.34	-0.355505	0.476697	0.474954	-0.352329	0.517329	0.455393	-0.350702	0.551022	0.499687	-0.349404	0.563141	0.462605	-0.331507	0.550094	0.429762	-0.275241	0.499335	0.325166	-0.256714	0.431894	0.257159	-0.248058	0.345099	0.213852	-0.264059	0.540546	0.419569	-0.270014	0.464375	0.424013	-0.276916	0.388638	0.425589	-0.327535	0.387547	0.446866	-0.37831	0.38515	0.466368	-0.428715	0.382049	0.486796	-0.415562	0.359024	0.512169	-0.370732	0.530695	0.345684	-0.372864
24.372	-0.360875	0.486331	0.486441	-0.354773	0.521889	0.459203	-0.334554	0.559771	0.494731	-0.340799	0.566136	0.456722	-0.323707	0.547591	0.42642	-0.271884	0.480061	0.33087	-0.262066	0.411914	0.261959	-0.251585	0.327505	0.215001	-0.25173	0.518115	0.425458	-0.254892	0.441572	0.424062	-0.257843	0.365241	0.422426	-0.307226	0.375533	0.443788	-0.356503	0.385779	0.465282	-0.405545	0.395893	0.487364	-0.395637	0.376479	0.516922	-0.363238	0.520888	0.358382	-0.371009
24.408	-0.366136	0.487258	0.485958	-0.351424	0.521688	0.460599	-0.337312	0.558867	0.499454	-0.334097	0.564688	0.460977	-0.318735	0.546951	0.42902	-0.271438	0.481401	0.328379	-0.260262	0.418246	0.254842	-0.251241	0.331394	0.211837	-0.246077	0.510906	0.424105	-0.25187	0.434605	0.423487	-0.25827	0.358817	0.421613	-0.306384	0.374662	0.442747	-0.354404	0.390212	0.463956	-0.402245	0.405546	0.485607	-0.392175	0.390215	0.517422	-0.362868	0.512811	0.366546	-0.371466
24.44	-0.363438	0.493067	0.488347	-0.346016	0.525144	0.461647	-0.338904	0.567109	0.497691	-0.330084	0.568874	0.4597	-0.316729	0.547094	0.42958	-0.277051	0.469361	0.335624	-0.28319	0.400467	0.267922	-0.273525	0.317603	0.220054	-0.246285	0.515365	0.423087	-0.25244	0.439049	0.421911	-0.258272	0.362782	0.420694	-0.30548	0.379639	0.44268	-0.352727	0.396242	0.464613	-0.399694	0.41252	0.486848	-0.388846	0.397929	0.518743	-0.361541	0.521624	0.363141	-0.36991
24.508	-0.364299	0.493492	0.487964	-0.345261	0.52464	0.461262	-0.342786	0.568729	0.495446	-0.33039	0.568744	0.458426	-0.317129	0.546541	0.428636	-0.278071	0.467595	0.335756	-0.284343	0.399102	0.267014	-0.280203	0.316539	0.21627	-0.246284	0.511438	0.424535	-0.252869	0.435185	0.421249	-0.259321	0.359191	0.417745	-0.304371	0.380459	0.44025	-0.349503	0.401449	0.462793	-0.3943	0.422042	0.485802	-0.384133	0.406326	0.517379	-0.361807	0.520923	0.365448	-0.37265
24.544	-0.363183	0.489931	0.485124	-0.343369	0.522351	0.46064	-0.347694	0.56629	0.494798	-0.331219	0.567247	0.459441	-0.319596	0.546619	0.427855	-0.285338	0.472707	0.328796	-0.287966	0.396874	0.267253	-0.279492	0.312911	0.217989	-0.250314	0.514847	0.417346	-0.257341	0.438716	0.415462	-0.262496	0.362721	0.415128	-0.307212	0.383331	0.438075	-0.352216	0.403298	0.461174	-0.396232	0.422606	0.485406	-0.382948	0.409065	0.516796	-0.368488	0.524686	0.364071	-0.376543
24.576	-0.368322	0.490333	0.480417	-0.34463	0.521544	0.45816	-0.345598	0.563689	0.494354	-0.327984	0.564553	0.459544	-0.316313	0.546261	0.426344	-0.280895	0.479311	0.321743	-0.274446	0.407295	0.256263	-0.271586	0.321605	0.210375	-0.253612	0.51935	0.413091	-0.257022	0.442891	0.411662	-0.259252	0.366672	0.411229	-0.305126	0.385169	0.434488	-0.350894	0.403145	0.458104	-0.395816	0.420509	0.482911	-0.379192	0.413499	0.514889	-0.369974	0.52128	0.355093	-0.377316
24.608	-0.363453	0.491616	0.482858	-0.337793	0.522746	0.462671	-0.347426	0.567347	0.494793	-0.32394	0.566994	0.463687	-0.316728	0.547111	0.430348	-0.294896	0.475773	0.325839	-0.297312	0.391058	0.278164	-0.280013	0.314147	0.221732	-0.247888	0.526359	0.403099	-0.253128	0.449982	0.404309	-0.258506	0.373737	0.404546	-0.303069	0.390317	0.431438	-0.347235	0.406287	0.458993	-0.390109	0.421638	0.488001	-0.37039	0.414615	0.518176	-0.373597	0.527138	0.369981	-0.37976
24.644	-0.372966	0.498074	0.49399	-0.34303	0.519789	0.467928	-0.348398	0.571899	0.485964	-0.323903	0.560625	0.457755	-0.31972	0.54142	0.423068	-0.30544	0.470842	0.314584	-0.314451	0.390081	0.259731	-0.297075	0.300574	0.223296	-0.256794	0.531873	0.382009	-0.243605	0.457506	0.394217	-0.230163	0.383697	0.407091	-0.275868	0.396966	0.43367	-0.321398	0.410302	0.460567	-0.366504	0.423562	0.487806	-0.348257	0.418477	0.519242	-0.384489	0.511877	0.368048	-0.382584
24.676	-0.36083	0.501127	0.504993	-0.337694	0.518873	0.470376	-0.33439	0.57205	0.485367	-0.319323	0.557323	0.452498	-0.320141	0.538685	0.417211	-0.319994	0.470191	0.306494	-0.301263	0.391584	0.251395	-0.284295	0.301994	0.216622	-0.251561	0.531687	0.353209	-0.236532	0.459537	0.373759	-0.22156	0.387596	0.394518	-0.266854	0.398816	0.423498	-0.311998	0.40999	0.452601	-0.35715	0.421238	0.481908	-0.343922	0.417119	0.51597	-0.376557	0.510139	0.38359	-0.380462
24.712	-0.364098	0.501524	0.498435	-0.339374	0.52097	0.465895	-0.339197	0.573926	0.482099	-0.321312	0.560588	0.450058	-0.323461	0.540779	0.415439	-0.32714	0.46881	0.306696	-0.301897	0.39477	0.248327	-0.284459	0.305323	0.213668	-0.257803	0.532466	0.346947	-0.238669	0.461333	0.367921	-0.218364	0.390897	0.390751	-0.262294	0.400602	0.421793	-0.306586	0.410622	0.452221	-0.35103	0.42061	0.482058	-0.335093	0.416106	0.514773	-0.38045	0.51153	0.38461	-0.382424
24.744	-0.362929	0.515729	0.49594	-0.342248	0.52905	0.457927	-0.332733	0.58251	0.468379	-0.32262	0.564403	0.435274	-0.325875	0.540772	0.403056	-0.333462	0.456462	0.302757	-0.315914	0.374035	0.251567	-0.304371	0.28138	0.218709	-0.258387	0.519477	0.334546	-0.224896	0.452132	0.348408	-0.191025	0.385082	0.362374	-0.230834	0.389493	0.399411	-0.270379	0.393448	0.436661	-0.308849	0.397295	0.474592	-0.283834	0.386649	0.499199	-0.381788	0.513307	0.374967	-0.383103
24.78	-0.359126	0.513963	0.488131	-0.338229	0.53109	0.45184	-0.332212	0.584105	0.466533	-0.320161	0.569007	0.432604	-0.325386	0.543767	0.402097	-0.339846	0.454163	0.308219	-0.327118	0.373924	0.252843	-0.305853	0.283888	0.217617	-0.26199	0.515822	0.335852	-0.224037	0.449521	0.340014	-0.185521	0.384104	0.344995	-0.221247	0.385927	0.386207	-0.257556	0.387587	0.426699	-0.292512	0.389974	0.468016	-0.264098	0.384559	0.490434	-0.384292	0.514585	0.379905	-0.384722
24.812	-0.36003	0.514387	0.48109	-0.339272	0.534383	0.446236	-0.328564	0.584336	0.467031	-0.319104	0.572793	0.430934	-0.32507	0.547916	0.399966	-0.342402	0.4586	0.30467	-0.326415	0.376701	0.252146	-0.304984	0.286262	0.217108	-0.264461	0.518917	0.332382	-0.229216	0.450955	0.328363	-0.193397	0.383328	0.32482	-0.221172	0.383478	0.371805	-0.250621	0.382566	0.417775	-0.280133	0.381915	0.463407	-0.249161	0.382317	0.482984	-0.386691	0.517887	0.376644	-0.388834
24.844	-0.346957	0.508743	0.500112	-0.340668	0.528773	0.46	-0.330198	0.580882	0.475039	-0.331059	0.568303	0.438075	-0.334322	0.545881	0.405001	-0.342984	0.464622	0.302453	-0.334566	0.380956	0.250009	-0.321225	0.286634	0.219539	-0.262443	0.516541	0.342694	-0.238075	0.453953	0.306522	-0.214287	0.391362	0.269921	-0.223364	0.383532	0.323043	-0.230902	0.374746	0.376546	-0.234088	0.366922	0.430485	-0.197286	0.365521	0.430008	-0.387872	0.521384	0.376544	-0.383645
24.88	-0.328136	0.512524	0.494632	-0.337974	0.53183	0.454889	-0.328511	0.585229	0.465864	-0.340508	0.5715	0.431334	-0.341191	0.547857	0.399121	-0.340975	0.463317	0.299472	-0.331237	0.379336	0.248002	-0.329673	0.284236	0.217096	-0.261382	0.5131	0.343684	-0.256775	0.447042	0.305575	-0.252575	0.380977	0.266785	-0.24131	0.366567	0.317745	-0.230058	0.352208	0.369158	-0.214901	0.338707	0.419184	-0.182182	0.338468	0.402161	-0.387995	0.521317	0.372002	-0.384815
24.912	-0.337578	0.51648	0.498835	-0.34105	0.532614	0.456677	-0.322509	0.584277	0.463004	-0.334643	0.569091	0.429131	-0.336347	0.543698	0.398222	-0.340387	0.453313	0.303573	-0.325173	0.378612	0.240695	-0.317247	0.283165	0.216302	-0.25805	0.498289	0.346942	-0.253726	0.438565	0.299394	-0.249759	0.378924	0.251587	-0.237976	0.374611	0.304623	-0.226835	0.368723	0.357978	-0.216059	0.362174	0.411234	-0.181425	0.353627	0.402367	-0.386744	0.515428	0.37312	-0.385386
24.944	-0.341774	0.516498	0.496809	-0.340993	0.532226	0.454356	-0.321491	0.583373	0.461691	-0.331044	0.568143	0.42701	-0.333977	0.544109	0.395014	-0.342093	0.457798	0.296472	-0.32838	0.379934	0.237109	-0.317325	0.283536	0.219984	-0.259769	0.503043	0.337713	-0.263986	0.438078	0.297281	-0.267816	0.37298	0.256173	-0.254562	0.363458	0.307855	-0.240812	0.354905	0.360005	-0.222966	0.345946	0.410406	-0.189631	0.353771	0.396679	-0.386773	0.520461	0.367328	-0.386743
24.976	-0.331285	0.520195	0.491931	-0.332695	0.533649	0.448717	-0.322684	0.58777	0.453388	-0.328801	0.569332	0.41948	-0.331677	0.545219	0.387439	-0.337851	0.458777	0.288053	-0.338716	0.37143	0.241999	-0.333772	0.274702	0.220376	-0.253984	0.503244	0.326328	-0.266307	0.435415	0.292683	-0.280087	0.367469	0.258896	-0.257303	0.353885	0.30588	-0.233245	0.340922	0.352759	-0.202817	0.326907	0.394046	-0.17575	0.3396	0.372232	-0.382128	0.52213	0.358543	-0.381245
25.008	-0.338952	0.510323	0.480481	-0.334879	0.529636	0.439734	-0.325746	0.58248	0.453126	-0.327457	0.569016	0.416496	-0.332503	0.544374	0.385247	-0.346916	0.456345	0.288615	-0.340655	0.375728	0.231392	-0.328639	0.278679	0.218108	-0.26003	0.496504	0.326519	-0.27794	0.433323	0.287108	-0.296027	0.370105	0.246941	-0.270385	0.363172	0.293775	-0.245851	0.356919	0.341687	-0.218555	0.350213	0.387592	-0.192564	0.367033	0.367947	-0.384386	0.52382	0.35894	-0.3865
25.044	-0.334833	0.512629	0.475751	-0.331932	0.531861	0.434869	-0.323351	0.584897	0.448013	-0.325649	0.571289	0.411479	-0.331796	0.546013	0.381082	-0.350413	0.456071	0.28801	-0.347911	0.373326	0.23425	-0.333537	0.276908	0.221169	-0.261787	0.494328	0.32425	-0.280341	0.431183	0.285138	-0.298795	0.368039	0.245278	-0.273606	0.361825	0.292477	-0.24895	0.356225	0.340332	-0.221235	0.34966	0.386165	-0.195707	0.366929	0.366313	-0.385502	0.522639	0.359599	-0.387814
25.108	-0.327058	0.520753	0.470681	-0.327226	0.536897	0.428384	-0.318189	0.590785	0.437015	-0.322951	0.574496	0.401844	-0.330317	0.547946	0.372904	-0.352633	0.454123	0.284832	-0.354176	0.370424	0.23241	-0.336064	0.274517	0.21913	-0.262214	0.49173	0.318136	-0.283793	0.427395	0.282816	-0.305321	0.363025	0.246875	-0.279065	0.358562	0.293887	-0.25321	0.354564	0.341544	-0.22481	0.349911	0.387097	-0.199666	0.368486	0.367759	-0.382878	0.522693	0.356896	-0.385918
25.14	-0.321888	0.525975	0.46927	-0.32382	0.540237	0.426345	-0.313113	0.594077	0.432052	-0.320085	0.576366	0.397948	-0.326852	0.549621	0.368874	-0.348829	0.454954	0.280931	-0.348141	0.372242	0.226705	-0.333408	0.275425	0.216575	-0.259673	0.492758	0.315476	-0.283544	0.427982	0.282211	-0.307429	0.363109	0.248093	-0.280196	0.358261	0.294537	-0.252782	0.354372	0.341434	-0.223254	0.35091	0.38623	-0.198378	0.368439	0.36554	-0.38217	0.522194	0.353259	-0.385464
25.208	-0.330015	0.547373	0.469917	-0.326851	0.551991	0.424987	-0.313643	0.605196	0.420041	-0.318224	0.580688	0.38993	-0.324926	0.552588	0.361734	-0.34577	0.452875	0.277153	-0.350629	0.36886	0.224545	-0.340382	0.270963	0.214417	-0.255772	0.486688	0.314052	-0.281381	0.422992	0.280333	-0.307765	0.359506	0.246427	-0.278107	0.352621	0.291226	-0.248687	0.345476	0.336185	-0.21711	0.336688	0.379637	-0.191136	0.35381	0.360588	-0.376286	0.52066	0.348964	-0.381899
25.24	-0.33102	0.553077	0.462763	-0.326711	0.554703	0.41772	-0.320977	0.608787	0.40896	-0.320847	0.581695	0.38079	-0.325768	0.552754	0.353209	-0.341872	0.450911	0.27097	-0.340661	0.366286	0.218917	-0.330285	0.26813	0.20983	-0.253862	0.487333	0.311762	-0.278932	0.42285	0.279437	-0.304966	0.358645	0.246773	-0.276491	0.356025	0.292623	-0.247349	0.353345	0.338454	-0.215466	0.349353	0.381533	-0.190909	0.36314	0.357956	-0.378737	0.520029	0.338327	-0.384342
25.308	-0.330597	0.555783	0.460746	-0.326037	0.556266	0.415701	-0.324131	0.610349	0.405262	-0.321762	0.582457	0.377999	-0.327032	0.553075	0.351065	-0.342905	0.449999	0.270968	-0.348923	0.365096	0.220222	-0.333379	0.268114	0.208571	-0.253942	0.486868	0.308402	-0.278336	0.421605	0.276782	-0.303596	0.356521	0.244975	-0.274882	0.354967	0.290981	-0.246627	0.353541	0.337715	-0.215104	0.350746	0.381223	-0.189704	0.364453	0.358421	-0.377597	0.519192	0.339657	-0.383502
25.34	-0.334905	0.543904	0.440102	-0.329536	0.555411	0.396646	-0.328164	0.610457	0.399908	-0.324871	0.590101	0.36675	-0.328277	0.560552	0.339951	-0.337846	0.457028	0.260787	-0.350477	0.369085	0.217758	-0.334988	0.272449	0.205662	-0.252544	0.490545	0.308816	-0.275266	0.42609	0.274472	-0.298528	0.361735	0.239717	-0.271128	0.356793	0.286337	-0.244192	0.351855	0.333848	-0.213779	0.345302	0.377643	-0.186526	0.357997	0.356433	-0.378083	0.523839	0.329446	-0.38321
25.376	-0.337678	0.546359	0.445236	-0.329409	0.555016	0.40157	-0.330079	0.610175	0.400904	-0.323622	0.587697	0.369617	-0.327428	0.558117	0.34288	-0.338277	0.454595	0.263687	-0.33768	0.370579	0.21143	-0.326622	0.273198	0.20144	-0.251632	0.487985	0.309419	-0.271383	0.424511	0.271503	-0.291831	0.361694	0.232625	-0.268276	0.358818	0.281262	-0.24444	0.355979	0.330168	-0.216176	0.352128	0.375976	-0.189127	0.36522	0.354702	-0.37712	0.52272	0.33209	-0.383741
25.408	-0.345827	0.551211	0.444037	-0.334872	0.559408	0.400881	-0.337632	0.614409	0.399018	-0.328154	0.591648	0.368729	-0.330869	0.561397	0.342536	-0.338291	0.455748	0.265369	-0.34976	0.368247	0.221482	-0.333986	0.271942	0.209068	-0.254035	0.491835	0.312239	-0.273523	0.428828	0.273283	-0.293489	0.365898	0.23385	-0.270272	0.360101	0.282681	-0.246707	0.354633	0.331928	-0.218855	0.348437	0.377593	-0.189881	0.361243	0.358574	-0.380611	0.521343	0.333682	-0.38446
25.444	-0.362871	0.569975	0.438071	-0.342851	0.567581	0.397529	-0.335481	0.620813	0.385588	-0.324745	0.591249	0.362407	-0.327894	0.55924	0.338276	-0.337136	0.448387	0.268385	-0.342008	0.364998	0.215962	-0.329141	0.268387	0.201933	-0.253258	0.488755	0.31247	-0.272332	0.424166	0.276052	-0.292105	0.359641	0.239175	-0.269205	0.354085	0.287925	-0.245539	0.348732	0.336739	-0.217751	0.342595	0.382577	-0.188351	0.352873	0.362818	-0.378801	0.517688	0.332565	-0.38384
25.476	-0.367445	0.580856	0.4255	-0.34333	0.577245	0.38737	-0.336471	0.630114	0.37362	-0.322424	0.599909	0.353269	-0.326792	0.568225	0.329268	-0.338072	0.458255	0.260548	-0.348411	0.3684	0.221573	-0.335502	0.271129	0.213305	-0.251935	0.490587	0.30686	-0.273917	0.426697	0.270607	-0.296838	0.36287	0.233682	-0.273146	0.359861	0.2822	-0.250273	0.357753	0.33197	-0.222264	0.354338	0.377183	-0.196107	0.369128	0.355751	-0.377596	0.526663	0.32885	-0.383662
25.512	-0.365322	0.578614	0.430635	-0.340874	0.574773	0.39273	-0.335595	0.627532	0.377518	-0.320536	0.59725	0.357988	-0.32553	0.565738	0.333811	-0.340637	0.456711	0.263481	-0.351238	0.36783	0.22176	-0.337363	0.27046	0.214191	-0.25314	0.493837	0.304729	-0.274708	0.429254	0.270029	-0.296342	0.364826	0.234642	-0.27309	0.36125	0.283708	-0.249655	0.357749	0.333098	-0.220969	0.353126	0.378304	-0.193848	0.367229	0.357646	-0.377138	0.528207	0.329337	-0.384239
25.544	-0.362138	0.586292	0.428588	-0.338748	0.579196	0.390482	-0.331961	0.63058	0.371863	-0.318454	0.598598	0.353959	-0.324568	0.566519	0.330658	-0.342963	0.455519	0.263849	-0.3486	0.367249	0.219879	-0.332122	0.270423	0.212367	-0.255331	0.490936	0.305866	-0.275296	0.426087	0.270526	-0.294715	0.361202	0.234441	-0.27013	0.360686	0.283003	-0.245777	0.361028	0.331937	-0.217111	0.361605	0.377225	-0.192078	0.37544	0.353957	-0.377826	0.525015	0.332197	-0.384395
25.576	-0.361738	0.582808	0.43303	-0.338162	0.576759	0.394862	-0.336189	0.627994	0.374838	-0.320053	0.59685	0.357654	-0.325564	0.564972	0.333967	-0.341931	0.454693	0.265702	-0.343032	0.369192	0.216204	-0.329965	0.271977	0.207739	-0.254146	0.490781	0.306532	-0.278496	0.426518	0.27289	-0.303014	0.362338	0.238397	-0.27589	0.358832	0.285264	-0.24884	0.355872	0.332684	-0.219854	0.352629	0.377959	-0.193877	0.367679	0.356787	-0.377142	0.524034	0.333459	-0.383384
25.612	-0.360772	0.580903	0.432207	-0.337309	0.574751	0.393989	-0.333075	0.626467	0.375217	-0.318246	0.595083	0.357346	-0.323713	0.564158	0.33263	-0.341223	0.457384	0.260253	-0.347506	0.369492	0.215888	-0.331351	0.272886	0.209501	-0.254769	0.492768	0.30421	-0.280126	0.428081	0.272173	-0.306348	0.363394	0.239902	-0.279528	0.360608	0.286881	-0.253105	0.358693	0.334463	-0.224915	0.357444	0.380703	-0.197889	0.372336	0.360755	-0.37923	0.525873	0.328113	-0.385873
25.644	-0.359249	0.576674	0.428927	-0.336805	0.575103	0.389646	-0.33706	0.628057	0.374553	-0.320547	0.59926	0.353951	-0.325524	0.567671	0.329698	-0.340487	0.457993	0.259456	-0.342722	0.369812	0.214537	-0.3341	0.271466	0.211468	-0.253291	0.49287	0.302313	-0.278553	0.42759	0.271436	-0.30523	0.362554	0.240515	-0.280034	0.360843	0.288568	-0.25384	0.359885	0.336079	-0.223247	0.357852	0.38024	-0.198189	0.371308	0.356918	-0.378495	0.528625	0.3254	-0.387358
25.68	-0.359745	0.57523	0.429293	-0.33798	0.573718	0.389626	-0.338249	0.626768	0.374727	-0.322212	0.597976	0.353732	-0.326759	0.566805	0.32886	-0.340131	0.458365	0.256374	-0.351496	0.368902	0.216446	-0.33765	0.271547	0.212602	-0.25388	0.495208	0.298196	-0.278203	0.428771	0.268939	-0.303535	0.362331	0.239227	-0.278409	0.360194	0.286988	-0.253197	0.358776	0.335513	-0.223895	0.355137	0.380066	-0.198227	0.371103	0.359009	-0.37699	0.528185	0.323816	-0.38409
25.712	-0.357302	0.584348	0.430589	-0.337097	0.578183	0.390541	-0.340429	0.628566	0.368485	-0.323945	0.597797	0.350926	-0.327503	0.565536	0.3273	-0.337175	0.454006	0.259115	-0.350467	0.364886	0.218959	-0.334108	0.268245	0.210959	-0.250803	0.495485	0.297794	-0.273625	0.429296	0.267029	-0.297744	0.363327	0.236279	-0.273095	0.359486	0.284578	-0.24844	0.356014	0.33342	-0.219306	0.351959	0.378352	-0.193041	0.36809	0.358039	-0.375866	0.526454	0.321988	-0.382635
25.744	-0.360825	0.579507	0.42581	-0.337981	0.574503	0.387039	-0.340324	0.625363	0.366005	-0.322372	0.595196	0.348856	-0.326502	0.564014	0.323986	-0.33767	0.455374	0.252356	-0.348548	0.366315	0.211012	-0.332537	0.269399	0.205443	-0.251187	0.489033	0.29784	-0.276359	0.423467	0.267486	-0.302694	0.358071	0.236851	-0.277026	0.356614	0.284384	-0.251129	0.35549	0.332381	-0.222701	0.353213	0.377983	-0.196891	0.369231	0.357336	-0.376009	0.525614	0.31919	-0.384106
25.808	-0.35894	0.577294	0.423719	-0.335246	0.573619	0.385328	-0.336301	0.6256	0.366699	-0.318478	0.595932	0.348689	-0.323558	0.564558	0.324728	-0.338695	0.456203	0.255361	-0.348106	0.367153	0.214792	-0.331326	0.271118	0.207884	-0.252193	0.491162	0.30013	-0.277075	0.425515	0.269599	-0.302691	0.359979	0.238088	-0.276121	0.359892	0.28493	-0.249338	0.360813	0.33212	-0.219642	0.361603	0.377089	-0.194861	0.376601	0.354507	-0.376675	0.52762	0.321416	-0.383809
25.84	-0.360968	0.573078	0.429331	-0.338295	0.571517	0.390171	-0.344359	0.623108	0.371645	-0.324641	0.595082	0.352875	-0.329276	0.563775	0.328256	-0.342758	0.455181	0.256447	-0.339353	0.369588	0.207431	-0.324473	0.272869	0.202521	-0.254861	0.49188	0.295508	-0.281233	0.424947	0.269138	-0.308403	0.357969	0.242591	-0.281131	0.359433	0.289364	-0.253855	0.361939	0.336456	-0.224876	0.364102	0.382098	-0.199009	0.378261	0.360173	-0.377329	0.528577	0.321544	-0.385335
25.908	-0.366733	0.581137	0.424487	-0.346147	0.576011	0.384502	-0.342985	0.628087	0.367059	-0.32956	0.597202	0.347324	-0.332424	0.565754	0.32281	-0.338615	0.456424	0.252016	-0.352157	0.366526	0.214697	-0.331987	0.271361	0.206461	-0.252969	0.491966	0.297256	-0.276553	0.425673	0.266919	-0.301835	0.359594	0.236087	-0.276267	0.359949	0.28348	-0.250593	0.361916	0.331316	-0.219994	0.363685	0.374896	-0.198579	0.382039	0.351061	-0.378856	0.526695	0.317045	-0.386258
25.94	-0.374475	0.582067	0.419952	-0.348207	0.576262	0.383533	-0.344208	0.627738	0.364264	-0.327057	0.596673	0.347912	-0.331246	0.56514	0.323527	-0.341998	0.455432	0.253422	-0.35004	0.366256	0.212724	-0.332273	0.270265	0.207384	-0.25501	0.49166	0.294931	-0.279005	0.425052	0.265591	-0.304186	0.358702	0.235381	-0.277293	0.359625	0.281992	-0.250093	0.361604	0.32904	-0.219306	0.363462	0.37277	-0.197475	0.381728	0.34935	-0.379105	0.524148	0.32184	-0.384978
25.972	-0.378702	0.582609	0.416433	-0.349405	0.576547	0.382464	-0.343559	0.627927	0.363431	-0.325208	0.596723	0.348743	-0.329475	0.565112	0.32448	-0.340759	0.455324	0.254277	-0.348194	0.36707	0.211161	-0.330159	0.271065	0.205747	-0.253676	0.493012	0.294388	-0.27674	0.426303	0.264584	-0.300937	0.35988	0.233826	-0.273172	0.360623	0.27995	-0.244824	0.362765	0.326316	-0.212609	0.36519	0.368775	-0.19276	0.384938	0.344765	-0.37817	0.523838	0.322844	-0.383409
26.008	-0.373812	0.577577	0.411913	-0.346651	0.576124	0.375741	-0.347875	0.628482	0.358911	-0.327406	0.600091	0.341571	-0.331333	0.568394	0.317438	-0.341192	0.458299	0.247976	-0.354516	0.368651	0.210322	-0.333172	0.273715	0.202981	-0.255027	0.494352	0.291512	-0.278605	0.426482	0.264978	-0.303562	0.35865	0.238019	-0.275715	0.358824	0.283977	-0.246721	0.360177	0.330034	-0.21378	0.360792	0.371452	-0.196211	0.384819	0.349657	-0.379672	0.526195	0.316187	-0.383765
26.04	-0.376292	0.580153	0.412093	-0.348437	0.575736	0.376698	-0.347958	0.626962	0.356501	-0.327862	0.597051	0.341466	-0.331731	0.565178	0.317642	-0.341437	0.454675	0.249197	-0.351451	0.364807	0.210709	-0.332079	0.2693	0.205982	-0.254959	0.491421	0.291686	-0.278513	0.424027	0.26385	-0.303946	0.356833	0.235976	-0.276413	0.359039	0.282165	-0.247527	0.362462	0.328123	-0.213199	0.366653	0.368269	-0.195508	0.387576	0.343356	-0.380372	0.523998	0.315944	-0.386068
26.076	-0.38011	0.583936	0.409164	-0.350836	0.576864	0.375372	-0.341175	0.628324	0.358125	-0.3249	0.59637	0.342669	-0.328826	0.564383	0.31895	-0.340198	0.453991	0.250531	-0.345325	0.364635	0.209168	-0.326157	0.268564	0.205377	-0.25394	0.491499	0.294135	-0.278633	0.425563	0.2644	-0.305081	0.359689	0.234829	-0.27617	0.360014	0.280575	-0.246353	0.362317	0.326426	-0.212219	0.36632	0.366614	-0.194532	0.388182	0.342404	-0.379526	0.524739	0.315023	-0.387534
26.108	-0.380799	0.584836	0.412448	-0.35353	0.578192	0.376938	-0.343707	0.629934	0.360679	-0.328939	0.598145	0.343477	-0.33279	0.56686	0.31884	-0.343202	0.458237	0.24729	-0.352939	0.368868	0.208042	-0.331419	0.274017	0.20261	-0.256802	0.492656	0.291325	-0.282327	0.426133	0.263087	-0.30991	0.359803	0.2348	-0.283121	0.360338	0.281454	-0.255926	0.362213	0.328505	-0.22513	0.364708	0.372209	-0.205203	0.387101	0.350767	-0.382703	0.527344	0.31366	-0.388856
26.14	-0.383025	0.58178	0.411175	-0.352882	0.5752	0.378055	-0.341322	0.627055	0.363011	-0.325336	0.595295	0.346888	-0.329836	0.564252	0.322157	-0.342325	0.456517	0.250188	-0.348847	0.368216	0.207674	-0.327585	0.273301	0.199711	-0.254792	0.492279	0.292087	-0.280773	0.425811	0.264509	-0.307694	0.359416	0.236777	-0.28102	0.36097	0.28392	-0.254042	0.363549	0.331198	-0.225106	0.366654	0.376766	-0.203969	0.388623	0.356242	-0.377855	0.526078	0.318061	-0.383958
26.176	-0.383882	0.578618	0.411298	-0.354164	0.574044	0.377485	-0.348699	0.626175	0.360484	-0.329875	0.595706	0.344963	-0.333807	0.56452	0.320353	-0.343097	0.456179	0.248701	-0.350627	0.366999	0.208342	-0.331359	0.271523	0.201353	-0.256015	0.494012	0.289116	-0.28025	0.426923	0.261305	-0.305885	0.35996	0.233538	-0.280348	0.361059	0.281222	-0.254116	0.36309	0.328878	-0.224842	0.365416	0.374108	-0.203634	0.388143	0.354366	-0.38003	0.525659	0.316072	-0.384642
26.212	-0.383968	0.583462	0.407098	-0.352377	0.577068	0.375338	-0.343514	0.628651	0.357992	-0.325092	0.597156	0.344123	-0.329861	0.565617	0.320137	-0.342293	0.456227	0.250894	-0.35091	0.36714	0.210467	-0.330305	0.272343	0.202466	-0.254468	0.493346	0.290731	-0.279067	0.426273	0.263067	-0.304809	0.359402	0.235015	-0.277405	0.361349	0.281514	-0.248921	0.364631	0.327613	-0.215798	0.369327	0.369607	-0.196832	0.391085	0.346462	-0.377997	0.526585	0.318054	-0.385154
26.244	-0.382533	0.595375	0.406616	-0.35228	0.584938	0.374592	-0.34428	0.633828	0.350363	-0.326348	0.60078	0.339782	-0.330546	0.569311	0.315394	-0.341376	0.46012	0.244921	-0.352099	0.370299	0.206464	-0.330242	0.275134	0.199334	-0.253787	0.49705	0.285269	-0.278092	0.430482	0.256316	-0.303946	0.364229	0.227259	-0.275939	0.365812	0.273411	-0.246842	0.367975	0.319349	-0.214006	0.369638	0.361788	-0.19375	0.38899	0.337932	-0.37877	0.528342	0.313914	-0.38361
26.312	-0.377799	0.595475	0.409564	-0.348251	0.585431	0.376782	-0.34536	0.633081	0.349362	-0.325284	0.600926	0.339927	-0.330181	0.568632	0.316745	-0.343254	0.4567	0.250802	-0.341649	0.371557	0.201387	-0.322902	0.27599	0.193647	-0.256204	0.494093	0.291546	-0.279685	0.42833	0.260017	-0.303638	0.362744	0.228128	-0.274251	0.36301	0.273688	-0.244444	0.364286	0.319467	-0.210629	0.365451	0.360948	-0.191398	0.385788	0.336994	-0.380306	0.524948	0.319436	-0.384595
26.344	-0.37622	0.60101	0.409632	-0.34837	0.587303	0.376659	-0.341156	0.633861	0.348003	-0.324645	0.599616	0.338957	-0.329252	0.567078	0.315841	-0.343116	0.454866	0.249292	-0.337341	0.371222	0.197966	-0.320037	0.275652	0.189714	-0.256099	0.494847	0.286961	-0.280799	0.428276	0.258409	-0.306446	0.361728	0.229821	-0.274083	0.362405	0.273247	-0.241985	0.363391	0.317375	-0.208172	0.363867	0.359461	-0.188804	0.386995	0.338605	-0.380918	0.525289	0.314138	-0.385801
26.38	-0.375664	0.591111	0.416703	-0.348561	0.584085	0.381124	-0.347903	0.633824	0.357476	-0.328401	0.602764	0.343986	-0.332735	0.571254	0.319514	-0.343756	0.461522	0.249117	-0.353905	0.372538	0.209053	-0.330689	0.278354	0.197471	-0.256148	0.496697	0.289704	-0.283019	0.431312	0.260133	-0.312006	0.366095	0.230957	-0.28208	0.362244	0.275403	-0.251321	0.359198	0.319977	-0.217589	0.356363	0.361331	-0.199913	0.38209	0.341899	-0.380536	0.528918	0.318082	-0.387099
26.412	-0.376374	0.596369	0.409499	-0.34837	0.587367	0.375096	-0.338256	0.637832	0.355474	-0.323095	0.604966	0.340803	-0.329059	0.572354	0.318311	-0.345913	0.459653	0.254481	-0.353105	0.370857	0.213289	-0.331917	0.275634	0.204	-0.257109	0.496463	0.292292	-0.284187	0.43214	0.261076	-0.312894	0.368051	0.230232	-0.281059	0.3643	0.273965	-0.248965	0.360767	0.317906	-0.214747	0.357458	0.359609	-0.194501	0.382025	0.341212	-0.380774	0.528849	0.32207	-0.3859
26.444	-0.375058	0.595399	0.411646	-0.348146	0.586049	0.376466	-0.337411	0.636454	0.35685	-0.323331	0.60338	0.341573	-0.329767	0.570733	0.319267	-0.347798	0.45795	0.256019	-0.351191	0.370608	0.210718	-0.330735	0.275003	0.201251	-0.258229	0.495762	0.291072	-0.285915	0.431409	0.260635	-0.314738	0.367315	0.230414	-0.281654	0.363959	0.273546	-0.248267	0.359784	0.316601	-0.214484	0.354986	0.359134	-0.19329	0.380231	0.343134	-0.379468	0.529655	0.323279	-0.387319
26.476	-0.37861	0.594627	0.413364	-0.350221	0.583742	0.379818	-0.338412	0.633249	0.358597	-0.323827	0.599529	0.345317	-0.329586	0.567769	0.321524	-0.345868	0.457584	0.25295	-0.352272	0.368172	0.212121	-0.333906	0.272018	0.20498	-0.256466	0.493375	0.290392	-0.283899	0.429134	0.259263	-0.312428	0.365042	0.228241	-0.279203	0.363275	0.271098	-0.245449	0.361286	0.313866	-0.211002	0.359264	0.355659	-0.19201	0.385292	0.338121	-0.378873	0.529296	0.319604	-0.386669
26.508	-0.377429	0.604016	0.408039	-0.349928	0.589758	0.375014	-0.334376	0.637395	0.352023	-0.322419	0.602191	0.340032	-0.328407	0.569197	0.317982	-0.345284	0.455533	0.255234	-0.351536	0.367883	0.210809	-0.332545	0.272011	0.199901	-0.255503	0.494069	0.288051	-0.282514	0.429013	0.258096	-0.310393	0.364065	0.228109	-0.276073	0.36238	0.270175	-0.241517	0.361241	0.312363	-0.206396	0.361078	0.353634	-0.189901	0.388772	0.336023	-0.377899	0.530949	0.318221	-0.387086
26.544	-0.370525	0.603295	0.408789	-0.344423	0.589141	0.374621	-0.332067	0.636761	0.349638	-0.319464	0.601705	0.337944	-0.326445	0.569243	0.315734	-0.346636	0.45737	0.252278	-0.350951	0.369614	0.208517	-0.332741	0.273886	0.199363	-0.256144	0.493787	0.286088	-0.285631	0.428126	0.26031	-0.316337	0.362591	0.234595	-0.280988	0.360894	0.275541	-0.245111	0.360041	0.316465	-0.208513	0.360082	0.356095	-0.194128	0.389251	0.338944	-0.376358	0.532597	0.316783	-0.385936
26.608	-0.370446	0.601006	0.409426	-0.343602	0.588071	0.375335	-0.330848	0.636479	0.352077	-0.317884	0.601865	0.339438	-0.325207	0.568855	0.317913	-0.346935	0.455312	0.256603	-0.350425	0.368794	0.2099	-0.33165	0.273176	0.198858	-0.255243	0.491236	0.286717	-0.285728	0.426201	0.260121	-0.316917	0.361247	0.233569	-0.280167	0.360733	0.273666	-0.242837	0.360708	0.313318	-0.204807	0.360866	0.352282	-0.191383	0.391213	0.336525	-0.375441	0.536183	0.314815	-0.387854
26.64	-0.367906	0.601556	0.411268	-0.340729	0.58924	0.377219	-0.331728	0.637475	0.352031	-0.316603	0.603372	0.340412	-0.324138	0.570509	0.318608	-0.34739	0.457499	0.256019	-0.350516	0.368516	0.214337	-0.331576	0.273199	0.199522	-0.255561	0.49234	0.286188	-0.286493	0.427197	0.260237	-0.317893	0.362076	0.234065	-0.279948	0.361052	0.272971	-0.241717	0.360533	0.311871	-0.20305	0.360544	0.3499	-0.190942	0.391783	0.33482	-0.376166	0.538777	0.312653	-0.389532
26.708	-0.371376	0.599628	0.408042	-0.342543	0.588015	0.375146	-0.331796	0.636955	0.352012	-0.316401	0.603052	0.340255	-0.324032	0.569954	0.319177	-0.347511	0.456604	0.258912	-0.350377	0.369884	0.212982	-0.331631	0.274755	0.197227	-0.256142	0.492881	0.289682	-0.287266	0.428269	0.262892	-0.31915	0.363629	0.236298	-0.280717	0.361996	0.27399	-0.242439	0.360997	0.311959	-0.202952	0.360878	0.349551	-0.191836	0.392607	0.334748	-0.375053	0.53931	0.314277	-0.388574
26.74	-0.377291	0.598583	0.40934	-0.347845	0.588323	0.376504	-0.336713	0.638002	0.355309	-0.320979	0.604616	0.342424	-0.326676	0.572929	0.318241	-0.343816	0.462929	0.247607	-0.35366	0.370702	0.214036	-0.334416	0.274475	0.201205	-0.253901	0.494916	0.28568	-0.28554	0.429655	0.26091	-0.318314	0.36448	0.236396	-0.2799	0.362469	0.274347	-0.241077	0.36111	0.312494	-0.201505	0.360113	0.349105	-0.191738	0.392658	0.335208	-0.375452	0.543743	0.303257	-0.390018
26.776	-0.377987	0.599575	0.406935	-0.348375	0.58831	0.374577	-0.337213	0.637395	0.351789	-0.321315	0.603663	0.340119	-0.32712	0.571822	0.316432	-0.343426	0.461663	0.247038	-0.353131	0.36949	0.21396	-0.333404	0.273916	0.201076	-0.253103	0.495059	0.283501	-0.285647	0.43014	0.259082	-0.319855	0.36527	0.235418	-0.282329	0.363517	0.273574	-0.244727	0.362532	0.312537	-0.206566	0.361947	0.350208	-0.19686	0.394101	0.335418	-0.371869	0.545171	0.300349	-0.385658
26.808	-0.376508	0.597729	0.407197	-0.346369	0.586207	0.375433	-0.333808	0.635359	0.353381	-0.318291	0.601444	0.341774	-0.324636	0.569427	0.318609	-0.343413	0.45898	0.250902	-0.354824	0.368225	0.215058	-0.334281	0.273321	0.199934	-0.252912	0.494738	0.284689	-0.284561	0.429999	0.258909	-0.317431	0.365495	0.233462	-0.279573	0.364668	0.272309	-0.241331	0.364226	0.31096	-0.202304	0.363505	0.348846	-0.192781	0.396545	0.336044	-0.371884	0.544098	0.30227	-0.387749
26.844	-0.366199	0.581873	0.405838	-0.33698	0.578722	0.371423	-0.339277	0.629755	0.350194	-0.316777	0.601035	0.336405	-0.322367	0.569645	0.312699	-0.339477	0.461656	0.243191	-0.352671	0.369176	0.213094	-0.334688	0.273735	0.198645	-0.250496	0.498387	0.281526	-0.282311	0.432703	0.258184	-0.314992	0.367054	0.235054	-0.276589	0.363925	0.273316	-0.238897	0.36153	0.312622	-0.201549	0.359922	0.351929	-0.194859	0.395169	0.344109	-0.371202	0.543538	0.298717	-0.385588
26.876	-0.369875	0.588877	0.410014	-0.342043	0.583864	0.374664	-0.337321	0.635885	0.356551	-0.319397	0.605216	0.340317	-0.325119	0.572702	0.317728	-0.341168	0.46097	0.251392	-0.352475	0.368454	0.219843	-0.338788	0.271956	0.204776	-0.250946	0.499857	0.282742	-0.281906	0.433912	0.259357	-0.314219	0.368233	0.236499	-0.275043	0.364636	0.273914	-0.235736	0.361367	0.311578	-0.19638	0.358663	0.348752	-0.192154	0.39481	0.34402	-0.370845	0.546713	0.300899	-0.384867
26.908	-0.371383	0.594859	0.408396	-0.342596	0.585189	0.374811	-0.333531	0.635138	0.352882	-0.317171	0.602137	0.339867	-0.324428	0.569455	0.317869	-0.346137	0.457135	0.254058	-0.352875	0.366895	0.215796	-0.342673	0.269651	0.206618	-0.254324	0.493034	0.283459	-0.286211	0.427314	0.260692	-0.319158	0.361827	0.238248	-0.278135	0.363129	0.274225	-0.237579	0.363966	0.310747	-0.196632	0.365062	0.346571	-0.193321	0.400817	0.339114	-0.372268	0.543534	0.304292	-0.387309
26.944	-0.377065	0.600687	0.408792	-0.346483	0.589173	0.377448	-0.337158	0.637602	0.352291	-0.319572	0.604105	0.342582	-0.325449	0.571316	0.320427	-0.341031	0.458652	0.25543	-0.354791	0.36851	0.219524	-0.339287	0.272627	0.207818	-0.249789	0.496331	0.283482	-0.280047	0.429761	0.259857	-0.31163	0.363597	0.23666	-0.271475	0.364449	0.273126	-0.231285	0.366509	0.309866	-0.190358	0.369071	0.344237	-0.188427	0.403948	0.332876	-0.371505	0.545266	0.303497	-0.385826
26.976	-0.378351	0.604292	0.40891	-0.348866	0.591433	0.377047	-0.338937	0.639139	0.350964	-0.322538	0.605002	0.341408	-0.328681	0.572788	0.318459	-0.345938	0.461722	0.251498	-0.35262	0.371611	0.212551	-0.341557	0.274158	0.206449	-0.254712	0.498667	0.2828	-0.284001	0.431904	0.259418	-0.313752	0.365227	0.236065	-0.272877	0.367295	0.272071	-0.23178	0.36936	0.30814	-0.189959	0.371362	0.342645	-0.185295	0.406162	0.331952	-0.375078	0.54418	0.306916	-0.389109
27.012	-0.372969	0.602137	0.409102	-0.345701	0.592792	0.374192	-0.337051	0.64301	0.352928	-0.321639	0.610074	0.338655	-0.327433	0.576373	0.317765	-0.343789	0.460982	0.257935	-0.356738	0.370042	0.223129	-0.341759	0.273827	0.210197	-0.253505	0.502833	0.28368	-0.282948	0.436583	0.258932	-0.313091	0.370376	0.234346	-0.272404	0.370791	0.270455	-0.231628	0.371547	0.306663	-0.190398	0.372401	0.34214	-0.183649	0.40686	0.331384	-0.37583	0.54419	0.310078	-0.38755
27.044	-0.366574	0.602157	0.40981	-0.340887	0.594485	0.373344	-0.339561	0.644417	0.35003	-0.321511	0.612848	0.335814	-0.327744	0.579022	0.315443	-0.344419	0.463266	0.257081	-0.354595	0.37392	0.217289	-0.339568	0.277345	0.206198	-0.253359	0.504964	0.281132	-0.282138	0.438618	0.255863	-0.311754	0.372315	0.230916	-0.270902	0.373009	0.267231	-0.230543	0.373978	0.303549	-0.189957	0.375294	0.339546	-0.182803	0.409516	0.328271	-0.374664	0.546404	0.310853	-0.386686
27.08	-0.360826	0.605795	0.411079	-0.338576	0.595948	0.372908	-0.338858	0.644625	0.347065	-0.322523	0.612105	0.332894	-0.32859	0.578045	0.312723	-0.346296	0.461844	0.255434	-0.351816	0.372566	0.214683	-0.338303	0.275609	0.207675	-0.256611	0.505858	0.280109	-0.284286	0.439392	0.254103	-0.312568	0.372883	0.228243	-0.271658	0.373071	0.264146	-0.231009	0.374195	0.300483	-0.190154	0.376193	0.336524	-0.183731	0.410981	0.326399	-0.378638	0.541882	0.311842	-0.389279
27.112	-0.355212	0.599299	0.413963	-0.338124	0.595994	0.372173	-0.357182	0.641855	0.348739	-0.334669	0.615485	0.330737	-0.33896	0.58181	0.309391	-0.349012	0.46604	0.249333	-0.355675	0.373631	0.216192	-0.339288	0.276775	0.20976	-0.261062	0.507401	0.283527	-0.2868	0.44218	0.252965	-0.313321	0.377031	0.222264	-0.271603	0.377395	0.257096	-0.230278	0.3782	0.292731	-0.188879	0.379197	0.328105	-0.184517	0.414668	0.319687	-0.383601	0.540554	0.311552	-0.391338
27.144	-0.309977	0.6135	0.420788	-0.312055	0.607181	0.376004	-0.35226	0.641955	0.361927	-0.332681	0.619252	0.3369	-0.338052	0.586123	0.315098	-0.352146	0.4722	0.252791	-0.355475	0.380922	0.216754	-0.340171	0.284301	0.208684	-0.262904	0.514847	0.281571	-0.289574	0.448552	0.254167	-0.316434	0.381982	0.226884	-0.271539	0.384205	0.257943	-0.227365	0.387332	0.289535	-0.18279	0.391392	0.320278	-0.177715	0.424558	0.305264	-0.384032	0.547929	0.315236	-0.392051
27.18	-0.31319	0.637519	0.407208	-0.311789	0.623712	0.364115	-0.351299	0.654615	0.341507	-0.329565	0.628587	0.322187	-0.335681	0.592628	0.306043	-0.351074	0.47091	0.262708	-0.355555	0.383392	0.219361	-0.341227	0.28732	0.209458	-0.261154	0.51845	0.279001	-0.288167	0.451495	0.253521	-0.315707	0.384636	0.227581	-0.271406	0.386014	0.258721	-0.22704	0.388033	0.290149	-0.181534	0.390643	0.319687	-0.176034	0.42273	0.302731	-0.381604	0.552184	0.319222	-0.390375
27.212	-0.317563	0.639205	0.395589	-0.315393	0.623847	0.353061	-0.354103	0.654295	0.328537	-0.33227	0.627354	0.310641	-0.338971	0.590203	0.297693	-0.357136	0.46547	0.264817	-0.357629	0.378162	0.219145	-0.339593	0.281877	0.210465	-0.268204	0.515927	0.277114	-0.295067	0.447961	0.254698	-0.321598	0.380058	0.230953	-0.275394	0.382678	0.259965	-0.229461	0.385333	0.289762	-0.183478	0.388087	0.319073	-0.177695	0.420509	0.302994	-0.387184	0.550268	0.316669	-0.394917
27.244	-0.323145	0.643556	0.400974	-0.320287	0.623879	0.36031	-0.352075	0.657016	0.329952	-0.333301	0.625587	0.316438	-0.339593	0.588938	0.302132	-0.355156	0.465363	0.265015	-0.35495	0.379997	0.216893	-0.341	0.283963	0.208572	-0.265954	0.516226	0.276762	-0.292309	0.4482	0.253767	-0.318903	0.380181	0.230884	-0.272839	0.383097	0.259239	-0.227384	0.385723	0.289017	-0.181708	0.38722	0.319038	-0.176381	0.420824	0.305586	-0.384864	0.548043	0.320343	-0.394485
27.308	-0.315796	0.649212	0.398384	-0.322353	0.62442	0.361088	-0.358311	0.655387	0.33359	-0.344088	0.621271	0.321022	-0.349276	0.585302	0.304334	-0.359908	0.463193	0.260245	-0.354051	0.376098	0.214393	-0.342264	0.278574	0.208695	-0.271224	0.512398	0.279072	-0.295355	0.443909	0.255023	-0.319763	0.375418	0.230701	-0.273013	0.379242	0.258304	-0.226668	0.382939	0.286782	-0.179844	0.386122	0.315229	-0.176754	0.421081	0.304575	-0.390795	0.542472	0.320299	-0.397722
27.34	-0.316047	0.647455	0.401363	-0.3192	0.622266	0.363893	-0.352746	0.652979	0.332938	-0.337441	0.618764	0.322049	-0.343132	0.582928	0.30548	-0.357562	0.461564	0.260969	-0.353334	0.375258	0.214383	-0.34222	0.278366	0.208455	-0.270049	0.512616	0.280495	-0.293676	0.444595	0.254604	-0.317868	0.376456	0.228978	-0.271843	0.379799	0.257525	-0.226147	0.383174	0.287018	-0.179959	0.386242	0.31589	-0.177355	0.42134	0.305562	-0.390643	0.538681	0.321634	-0.396338
27.408	-0.278734	0.622758	0.373184	-0.315217	0.601358	0.357178	-0.344973	0.643816	0.338918	-0.355491	0.606263	0.337036	-0.357572	0.574115	0.313879	-0.358899	0.463464	0.247446	-0.357746	0.372507	0.211251	-0.340786	0.276512	0.208278	-0.273075	0.508132	0.284411	-0.294433	0.442905	0.250503	-0.316168	0.377865	0.216577	-0.273913	0.37966	0.25102	-0.231157	0.382127	0.284652	-0.18748	0.384648	0.31741	-0.182993	0.419516	0.306783	-0.396892	0.534434	0.31414	-0.399992
27.472	-0.274628	0.627139	0.378233	-0.310932	0.608527	0.358682	-0.329661	0.650791	0.328881	-0.345863	0.615291	0.330381	-0.35087	0.581161	0.310492	-0.361005	0.464413	0.254491	-0.360849	0.375565	0.213843	-0.347417	0.279346	0.206551	-0.272378	0.513512	0.272745	-0.295306	0.445569	0.24574	-0.319003	0.377699	0.218705	-0.274701	0.38159	0.250078	-0.231282	0.385994	0.281765	-0.187228	0.390095	0.314562	-0.184681	0.425483	0.305219	-0.390701	0.539642	0.32006	-0.396876
27.544	-0.27606	0.622025	0.372132	-0.31411	0.605843	0.35377	-0.335635	0.651593	0.33204	-0.351653	0.616033	0.330158	-0.355752	0.58283	0.308449	-0.362116	0.468779	0.245926	-0.358025	0.377788	0.209089	-0.343616	0.280842	0.208421	-0.273959	0.518991	0.265237	-0.296605	0.449355	0.243482	-0.320298	0.379784	0.221756	-0.276243	0.38463	0.252779	-0.23274	0.389364	0.284404	-0.188781	0.394302	0.316075	-0.188421	0.429156	0.304901	-0.392017	0.540718	0.315407	-0.396919
27.576	-0.275704	0.625172	0.370115	-0.313389	0.608774	0.351168	-0.335862	0.654607	0.330572	-0.351219	0.61882	0.327605	-0.355247	0.585093	0.306467	-0.361679	0.469516	0.245953	-0.358097	0.378012	0.210493	-0.341991	0.281398	0.208239	-0.274716	0.521613	0.264052	-0.296232	0.451494	0.242752	-0.319313	0.381281	0.222644	-0.275578	0.386868	0.253245	-0.232848	0.392431	0.285416	-0.190226	0.398192	0.318992	-0.19194	0.433692	0.310169	-0.393357	0.541643	0.313692	-0.398938
27.608	-0.27143	0.623748	0.369838	-0.30756	0.606035	0.349107	-0.333408	0.651494	0.331696	-0.345953	0.614988	0.325761	-0.350534	0.581207	0.304852	-0.359541	0.465878	0.244412	-0.356569	0.37441	0.208663	-0.34478	0.276836	0.207331	-0.274664	0.523831	0.25435	-0.295108	0.452561	0.235831	-0.317254	0.381331	0.218587	-0.274042	0.384961	0.250875	-0.231138	0.389615	0.283196	-0.187688	0.395531	0.315902	-0.191267	0.431902	0.311863	-0.389124	0.536121	0.314736	-0.3971
27.644	-0.273563	0.621529	0.375882	-0.308823	0.605554	0.352419	-0.330112	0.651998	0.331982	-0.34434	0.616179	0.325626	-0.349164	0.581699	0.305759	-0.357792	0.46406	0.248806	-0.357686	0.373791	0.209929	-0.343643	0.276717	0.207199	-0.271658	0.519773	0.256285	-0.292835	0.449338	0.235077	-0.31504	0.378851	0.214415	-0.272843	0.382946	0.248395	-0.231041	0.387893	0.282618	-0.188788	0.394005	0.31678	-0.193192	0.430368	0.31376	-0.386779	0.536865	0.316782	-0.395142
27.676	-0.261612	0.622792	0.366253	-0.29838	0.606559	0.345438	-0.32373	0.65312	0.330487	-0.336962	0.6171	0.323241	-0.343869	0.581811	0.305827	-0.359937	0.461894	0.257164	-0.358536	0.37412	0.213415	-0.344524	0.277834	0.2107	-0.272696	0.515376	0.260079	-0.296383	0.444657	0.242489	-0.320964	0.37386	0.224712	-0.276141	0.378498	0.254592	-0.231683	0.384536	0.285252	-0.187911	0.3915	0.316432	-0.191766	0.427625	0.310868	-0.383581	0.537729	0.324165	-0.393553
27.712	-0.266811	0.620589	0.365072	-0.304977	0.604524	0.346824	-0.331089	0.651241	0.334127	-0.344764	0.615265	0.32753	-0.350172	0.581326	0.307202	-0.360757	0.465194	0.248685	-0.360414	0.374815	0.210853	-0.347099	0.278085	0.21032	-0.272592	0.517131	0.259285	-0.296856	0.446809	0.241376	-0.322903	0.376606	0.224441	-0.278462	0.381693	0.254548	-0.233535	0.387605	0.284526	-0.188907	0.393305	0.314374	-0.193135	0.429421	0.309683	-0.387311	0.538398	0.316626	-0.396361
27.744	-0.267184	0.627764	0.369138	-0.302376	0.608474	0.348243	-0.329187	0.652794	0.329542	-0.340427	0.615781	0.324257	-0.346867	0.580934	0.306106	-0.361393	0.462254	0.255024	-0.361575	0.373432	0.213135	-0.3452	0.277243	0.21019	-0.272537	0.514393	0.26206	-0.297046	0.444729	0.241898	-0.322419	0.375117	0.222063	-0.277561	0.380114	0.25251	-0.232675	0.385961	0.282906	-0.188105	0.392293	0.313366	-0.192858	0.428584	0.310252	-0.386609	0.539868	0.319723	-0.395328
27.78	-0.267819	0.628741	0.379628	-0.30085	0.607952	0.356729	-0.326785	0.650905	0.333989	-0.336953	0.613501	0.329293	-0.343901	0.579544	0.309568	-0.359939	0.463362	0.253027	-0.360961	0.373977	0.213436	-0.343898	0.278346	0.211691	-0.270963	0.514141	0.259898	-0.295858	0.444189	0.240971	-0.321827	0.374214	0.222533	-0.276356	0.380311	0.251297	-0.231223	0.386748	0.280644	-0.185825	0.393235	0.310513	-0.192621	0.429285	0.31118	-0.382738	0.53764	0.322122	-0.390335
27.812	-0.259713	0.622294	0.373827	-0.295824	0.604927	0.352776	-0.32059	0.650617	0.334272	-0.333724	0.614269	0.328712	-0.341796	0.579763	0.31037	-0.363046	0.462246	0.258426	-0.364328	0.37434	0.215393	-0.347158	0.278617	0.210281	-0.274086	0.513746	0.261809	-0.299242	0.444017	0.242471	-0.324816	0.374267	0.223031	-0.279034	0.379378	0.251889	-0.233649	0.385181	0.281175	-0.187812	0.390959	0.310343	-0.194492	0.427009	0.312252	-0.386702	0.53908	0.32425	-0.394414
27.844	-0.273087	0.609454	0.354286	-0.313597	0.596494	0.338872	-0.336124	0.645272	0.326175	-0.353375	0.610548	0.32166	-0.358313	0.576003	0.302469	-0.365459	0.458712	0.245388	-0.358612	0.368812	0.207586	-0.345531	0.272167	0.206793	-0.283163	0.519634	0.238598	-0.301225	0.445795	0.229408	-0.321277	0.37179	0.222452	-0.27661	0.378957	0.2509	-0.232723	0.387568	0.280471	-0.188784	0.397466	0.311249	-0.202032	0.431361	0.316405	-0.389192	0.534739	0.312378	-0.396682
27.88	-0.266501	0.60848	0.359665	-0.306251	0.597792	0.340889	-0.328247	0.647866	0.333121	-0.345387	0.61411	0.323647	-0.351103	0.578405	0.307019	-0.362838	0.45763	0.260042	-0.363374	0.370067	0.216299	-0.346977	0.274367	0.210788	-0.279905	0.518475	0.253899	-0.298803	0.446102	0.237404	-0.318418	0.373697	0.221252	-0.272988	0.381864	0.249944	-0.227997	0.390805	0.279268	-0.183472	0.399928	0.308915	-0.194487	0.43481	0.311685	-0.388325	0.53365	0.326543	-0.395523
27.912	-0.268194	0.608861	0.352865	-0.309222	0.598229	0.337053	-0.330399	0.648415	0.328156	-0.348752	0.614632	0.321444	-0.354388	0.579805	0.3031	-0.365116	0.461576	0.249928	-0.361552	0.372349	0.209428	-0.345452	0.276271	0.20861	-0.282504	0.522718	0.244961	-0.300807	0.449392	0.233228	-0.32057	0.375947	0.222469	-0.275371	0.383997	0.250188	-0.230706	0.393128	0.279297	-0.187493	0.402828	0.309496	-0.201669	0.43639	0.313477	-0.387562	0.534872	0.320623	-0.393434
27.948	-0.264258	0.607594	0.351825	-0.305729	0.600467	0.335182	-0.324102	0.652173	0.329388	-0.34444	0.620079	0.320374	-0.351236	0.584266	0.304002	-0.366378	0.463229	0.257149	-0.364229	0.375076	0.213493	-0.347574	0.278668	0.209649	-0.287148	0.52661	0.242386	-0.304979	0.45281	0.232698	-0.324002	0.378918	0.223751	-0.278588	0.385218	0.252068	-0.233875	0.393487	0.281183	-0.190745	0.403779	0.311455	-0.205054	0.437436	0.315047	-0.385227	0.537432	0.327232	-0.391685
27.98	-0.267049	0.616032	0.346454	-0.306738	0.605094	0.327689	-0.329894	0.654691	0.322245	-0.346283	0.620902	0.311557	-0.352558	0.584528	0.296224	-0.365325	0.461736	0.253824	-0.363276	0.372205	0.212468	-0.352574	0.274306	0.210683	-0.281792	0.521365	0.248154	-0.301267	0.448819	0.234038	-0.321444	0.376273	0.220114	-0.276313	0.385963	0.247896	-0.23086	0.39552	0.276261	-0.186924	0.40668	0.305404	-0.20199	0.439668	0.310917	-0.386258	0.535444	0.324303	-0.393263
28.012	-0.266201	0.606018	0.347498	-0.305907	0.599615	0.326769	-0.322359	0.651739	0.31835	-0.342499	0.620027	0.307787	-0.349706	0.582534	0.296432	-0.367746	0.457028	0.267007	-0.366647	0.371824	0.21846	-0.349008	0.276567	0.211329	-0.286968	0.517621	0.254643	-0.301772	0.444846	0.235564	-0.316776	0.371561	0.216842	-0.274327	0.379196	0.248825	-0.233642	0.387993	0.282716	-0.194391	0.398277	0.317903	-0.21061	0.430981	0.321716	-0.38948	0.535559	0.332574	-0.393074
28.076	-0.255758	0.609272	0.333846	-0.297734	0.60357	0.317933	-0.313826	0.655745	0.311168	-0.335686	0.624355	0.303248	-0.344123	0.586802	0.292196	-0.364846	0.460885	0.264291	-0.366601	0.373078	0.220326	-0.348372	0.277112	0.212723	-0.282411	0.520309	0.250482	-0.300021	0.448308	0.23125	-0.317988	0.376264	0.211701	-0.2753	0.381831	0.24505	-0.233052	0.388286	0.278918	-0.191587	0.3955	0.313195	-0.205328	0.428711	0.32081	-0.382721	0.535561	0.333855	-0.390214
28.108	-0.25551	0.614181	0.332701	-0.297695	0.604464	0.31952	-0.317963	0.65489	0.310416	-0.337767	0.621574	0.305691	-0.345959	0.584178	0.294403	-0.365506	0.458604	0.265762	-0.366475	0.372426	0.219268	-0.348543	0.277237	0.210991	-0.283373	0.51853	0.253309	-0.300872	0.446678	0.233395	-0.318584	0.374742	0.212779	-0.275512	0.379817	0.245458	-0.233082	0.38585	0.278877	-0.191448	0.392867	0.312942	-0.205319	0.426042	0.320389	-0.383323	0.533599	0.335063	-0.390366
28.176	-0.248536	0.611435	0.31261	-0.29258	0.602073	0.308009	-0.314027	0.652673	0.303857	-0.334618	0.619504	0.302702	-0.343052	0.582309	0.290653	-0.362634	0.457253	0.258364	-0.366475	0.368982	0.215487	-0.351635	0.272558	0.211252	-0.282743	0.51771	0.237086	-0.300471	0.443812	0.227572	-0.318604	0.369787	0.217504	-0.274355	0.370494	0.248974	-0.231285	0.372994	0.281957	-0.190089	0.377304	0.316462	-0.204796	0.409544	0.326224	-0.374954	0.533103	0.327962	-0.383416
28.208	-0.249452	0.60173	0.309494	-0.292312	0.59967	0.295119	-0.302755	0.652731	0.284758	-0.328202	0.623505	0.279796	-0.33834	0.586013	0.270156	-0.363529	0.460015	0.246762	-0.368379	0.370208	0.208243	-0.34636	0.275448	0.204241	-0.280658	0.51647	0.227318	-0.292189	0.443186	0.208319	-0.304629	0.36968	0.188682	-0.269641	0.371414	0.229602	-0.236302	0.375178	0.271818	-0.2052	0.381457	0.314765	-0.220918	0.414655	0.315251	-0.374633	0.534532	0.31793	-0.381827
28.24	-0.234496	0.603233	0.28588	-0.279457	0.600213	0.281532	-0.294108	0.653444	0.281059	-0.319059	0.623531	0.278169	-0.330822	0.5861	0.270274	-0.362278	0.460856	0.250449	-0.369227	0.372163	0.209573	-0.347201	0.277568	0.202554	-0.285968	0.523442	0.223272	-0.294045	0.44983	0.203727	-0.301831	0.375989	0.183703	-0.268013	0.376988	0.226456	-0.236138	0.378849	0.270604	-0.207118	0.381511	0.316731	-0.228051	0.41003	0.326933	-0.365692	0.529482	0.328197	-0.376219
28.276	-0.225568	0.610936	0.281108	-0.270181	0.603273	0.280425	-0.289548	0.652332	0.264226	-0.311782	0.621214	0.2722	-0.325609	0.584206	0.265813	-0.362846	0.460015	0.250489	-0.370608	0.371832	0.208752	-0.350567	0.2767	0.199852	-0.290306	0.5258	0.22039	-0.293276	0.452364	0.199064	-0.295772	0.378872	0.177176	-0.265883	0.377533	0.222894	-0.237014	0.376834	0.269075	-0.208822	0.377034	0.316146	-0.228113	0.406435	0.326908	-0.360656	0.526249	0.329707	-0.368313
28.308	-0.227825	0.612976	0.270534	-0.272566	0.606525	0.273068	-0.291539	0.6525	0.249579	-0.313981	0.623797	0.263757	-0.327964	0.587045	0.256256	-0.365382	0.463276	0.238703	-0.370788	0.376884	0.193488	-0.349405	0.282638	0.177423	-0.294465	0.53246	0.213477	-0.295464	0.458892	0.192948	-0.296256	0.385123	0.171791	-0.268475	0.381071	0.218479	-0.24324	0.377632	0.266329	-0.22057	0.376015	0.316448	-0.238272	0.407285	0.324661	-0.362531	0.522178	0.323746	-0.363593
28.344	-0.213414	0.601649	0.236633	-0.256046	0.599236	0.251734	-0.276586	0.647497	0.234864	-0.296804	0.620577	0.254756	-0.31442	0.585699	0.246229	-0.365229	0.46738	0.226392	-0.369231	0.383386	0.176286	-0.351513	0.288641	0.165301	-0.292453	0.536236	0.209826	-0.29577	0.462665	0.189211	-0.298304	0.38895	0.167491	-0.272421	0.382178	0.215052	-0.248301	0.378354	0.263935	-0.228663	0.378429	0.314656	-0.24725	0.409648	0.322141	-0.368534	0.521594	0.314423	-0.353178
28.376	-0.214708	0.612021	0.224567	-0.258534	0.61025	0.23583	-0.277103	0.658026	0.21528	-0.299098	0.631932	0.234315	-0.316518	0.596685	0.228255	-0.365231	0.477484	0.21368	-0.367902	0.391251	0.168333	-0.347277	0.29782	0.151857	-0.304427	0.555522	0.186598	-0.306832	0.480155	0.174397	-0.30976	0.404807	0.162821	-0.276381	0.397647	0.205759	-0.246256	0.390947	0.25062	-0.21922	0.385987	0.298488	-0.244537	0.407905	0.314078	-0.355483	0.527862	0.302905	-0.348632
28.412	-0.221217	0.585765	0.219951	-0.264353	0.598656	0.214908	-0.258197	0.649804	0.194514	-0.292535	0.63262	0.20155	-0.311922	0.598051	0.198246	-0.367374	0.480743	0.190982	-0.37082	0.395091	0.143235	-0.348886	0.301372	0.135641	-0.303246	0.551606	0.154859	-0.298597	0.475619	0.166753	-0.297348	0.399835	0.181038	-0.279863	0.408753	0.233099	-0.26589	0.418987	0.285152	-0.255113	0.429633	0.338451	-0.276278	0.45356	0.357518	-0.360397	0.545045	0.271434	-0.350571
28.444	-0.212409	0.576208	0.19419	-0.251848	0.594812	0.206625	-0.249258	0.644278	0.181552	-0.278979	0.632344	0.203917	-0.300618	0.599803	0.198975	-0.363338	0.488417	0.188355	-0.370905	0.405776	0.136046	-0.3502	0.312322	0.122358	-0.295583	0.560893	0.160068	-0.294388	0.484148	0.167205	-0.299083	0.408433	0.178581	-0.278597	0.419894	0.229241	-0.255862	0.430851	0.278564	-0.234597	0.442814	0.328511	-0.253847	0.467895	0.347786	-0.341719	0.534662	0.278744	-0.344055
28.48	-0.200001	0.582688	0.170038	-0.23652	0.599079	0.191244	-0.254731	0.636357	0.154726	-0.271474	0.629125	0.189277	-0.29151	0.594923	0.190948	-0.347548	0.477927	0.197903	-0.366032	0.38626	0.170572	-0.342871	0.292936	0.158029	-0.312742	0.564975	0.154651	-0.306462	0.494607	0.125938	-0.300167	0.426117	0.093757	-0.295664	0.377424	0.070033	-0.289585	0.329447	0.044115	-0.282572	0.282432	0.017117	-0.254031	0.269848	-0.00241	-0.288455	0.516798	0.272934	-0.306488
28.512	-0.193191	0.583047	0.161421	-0.230243	0.598439	0.18245	-0.248281	0.636583	0.146683	-0.265502	0.628217	0.180733	-0.28615	0.594478	0.182822	-0.344481	0.479069	0.191034	-0.361032	0.386986	0.163796	-0.338033	0.293414	0.153548	-0.311716	0.56707	0.147384	-0.30446	0.496724	0.119384	-0.297481	0.427791	0.089238	-0.292368	0.378799	0.067255	-0.287905	0.330384	0.042165	-0.283834	0.282686	0.016363	-0.255398	0.272719	-0.004361	-0.287934	0.520934	0.266572	-0.305174
28.544	-0.202667	0.567276	0.117318	-0.23397	0.589416	0.141413	-0.234421	0.638973	0.116209	-0.256665	0.629504	0.146847	-0.277254	0.596019	0.152067	-0.336578	0.481648	0.166162	-0.36029	0.3873	0.165322	-0.339106	0.293085	0.163034	-0.303156	0.561601	0.108894	-0.296125	0.489081	0.086117	-0.291229	0.417499	0.061124	-0.288666	0.366683	0.042661	-0.290102	0.315563	0.022942	-0.29176	0.264946	0.003313	-0.259706	0.272163	-0.012726	-0.268376	0.524256	0.22835	-0.290127
28.58	-0.191956	0.561619	0.088666	-0.22127	0.585692	0.113404	-0.218552	0.635429	0.088723	-0.240984	0.627283	0.119623	-0.262826	0.595178	0.127575	-0.325832	0.484459	0.152206	-0.353619	0.39157	0.15707	-0.339574	0.296497	0.163082	-0.292331	0.561124	0.091607	-0.292974	0.487985	0.069514	-0.293635	0.41525	0.046653	-0.294185	0.363395	0.030104	-0.295101	0.311425	0.012915	-0.295968	0.259696	-0.00438	-0.263316	0.265315	-0.020197	-0.25414	0.526777	0.211674	-0.280352
28.612	-0.180289	0.559064	0.073908	-0.209516	0.580792	0.100805	-0.216722	0.628309	0.073256	-0.233969	0.619503	0.107164	-0.256662	0.588136	0.116324	-0.323099	0.48023	0.14604	-0.349345	0.387777	0.163128	-0.335808	0.291956	0.169662	-0.287976	0.554844	0.083456	-0.291274	0.481365	0.062986	-0.294565	0.408655	0.041556	-0.296265	0.356932	0.026138	-0.297549	0.304979	0.009032	-0.298321	0.253744	-0.009149	-0.265445	0.259711	-0.024483	-0.260651	0.532089	0.208504	-0.279458
28.648	-0.170054	0.566014	0.067741	-0.203818	0.587265	0.089142	-0.211017	0.631881	0.056905	-0.231524	0.624313	0.089245	-0.252388	0.592288	0.099907	-0.312709	0.481973	0.13178	-0.344389	0.393065	0.156832	-0.337525	0.297106	0.169985	-0.284226	0.554281	0.063057	-0.287795	0.479298	0.048204	-0.292026	0.40513	0.032267	-0.295478	0.352449	0.020669	-0.299264	0.299673	0.00662	-0.302104	0.247876	-0.010032	-0.273712	0.255159	-0.032255	-0.234158	0.526173	0.179706	-0.252456
28.68	-0.166115	0.568181	0.052361	-0.201849	0.589033	0.070716	-0.202676	0.636557	0.042111	-0.227934	0.627075	0.070309	-0.248609	0.595699	0.083269	-0.308935	0.487161	0.121431	-0.343324	0.401439	0.153798	-0.340477	0.305469	0.16953	-0.284866	0.550982	0.042932	-0.291483	0.474872	0.03748	-0.298281	0.399549	0.030271	-0.299286	0.345925	0.024859	-0.299941	0.291786	0.016524	-0.300093	0.238621	0.004491	-0.285039	0.246969	-0.028124	-0.221694	0.528372	0.154451	-0.237225
28.712	-0.168396	0.557125	0.026117	-0.196022	0.577815	0.055378	-0.203516	0.626763	0.030538	-0.21941	0.616392	0.064647	-0.240896	0.586536	0.079749	-0.304219	0.482013	0.123902	-0.341347	0.399589	0.16147	-0.347234	0.303359	0.175197	-0.285468	0.540455	0.040064	-0.294318	0.464486	0.036348	-0.303772	0.389071	0.031966	-0.299643	0.335587	0.026053	-0.296308	0.281762	0.016406	-0.29358	0.229157	0.002338	-0.284134	0.240599	-0.031402	-0.210572	0.517792	0.143874	-0.233708
28.776	-0.158816	0.549502	0.027833	-0.188344	0.57038	0.055039	-0.196286	0.618177	0.02801	-0.213368	0.608613	0.061776	-0.23603	0.579476	0.076392	-0.303912	0.478015	0.119575	-0.343255	0.396412	0.156112	-0.350716	0.300478	0.169322	-0.278585	0.536632	0.03783	-0.289557	0.460931	0.036846	-0.300579	0.38586	0.03662	-0.296459	0.332868	0.031167	-0.294337	0.279483	0.019432	-0.293164	0.227987	0.002501	-0.286909	0.241732	-0.031156	-0.211409	0.511862	0.146346	-0.23249
28.812	-0.141209	0.561754	0.005699	-0.17	0.582831	0.033503	-0.174418	0.632205	0.008982	-0.192753	0.621775	0.041822	-0.216655	0.59379	0.057058	-0.287545	0.494549	0.102544	-0.331803	0.41658	0.140399	-0.351746	0.322576	0.151375	-0.260437	0.53403	0.010783	-0.29078	0.467246	0.0323	-0.320114	0.401055	0.056479	-0.296036	0.357888	0.036718	-0.275804	0.314229	0.013606	-0.258805	0.273971	-0.014421	-0.259024	0.300491	-0.039741	-0.195092	0.53283	0.123263	-0.211474
28.844	-0.099011	0.560957	-0.006296	-0.136726	0.573198	0.015545	-0.139906	0.626835	0.002607	-0.165479	0.607802	0.025131	-0.191847	0.584647	0.044035	-0.272447	0.500924	0.101454	-0.325169	0.42879	0.139107	-0.348405	0.336164	0.152548	-0.257228	0.531272	0.004034	-0.297864	0.476735	0.039662	-0.338224	0.422433	0.076197	-0.307817	0.386171	0.049304	-0.277628	0.350929	0.021098	-0.24814	0.317209	-0.008688	-0.241793	0.345613	-0.031149	-0.17462	0.532211	0.105408	-0.215997
28.908	-0.124787	0.557175	0.00579	-0.16599	0.575686	0.009164	-0.154423	0.629508	0.001973	-0.19014	0.615027	0.008005	-0.211578	0.590057	0.030088	-0.275439	0.501329	0.098489	-0.327763	0.428484	0.134789	-0.352363	0.335717	0.143015	-0.262048	0.528072	-0.000207	-0.298182	0.470978	0.036426	-0.335064	0.41404	0.073495	-0.309098	0.38559	0.035652	-0.283973	0.359953	-0.004453	-0.260393	0.338021	-0.046409	-0.256768	0.373008	-0.056979	-0.17946	0.539667	0.099534	-0.217288
28.976	-0.102852	0.550107	0.009851	-0.144982	0.566637	0.011672	-0.135913	0.620689	0.003305	-0.171032	0.604615	0.008868	-0.195006	0.58109	0.030051	-0.267605	0.496746	0.095814	-0.321865	0.42538	0.132637	-0.35221	0.334159	0.140993	-0.255587	0.521345	-0.003588	-0.295093	0.471675	0.039812	-0.333524	0.421999	0.0841	-0.309214	0.395043	0.04317	-0.285274	0.368028	0.00195	-0.261698	0.34103	-0.039617	-0.253229	0.372954	-0.055748	-0.171868	0.53505	0.094931	-0.212721
29.044	-0.080716	0.573989	0.043693	-0.124955	0.582421	0.038949	-0.12511	0.637443	0.034448	-0.156958	0.614853	0.033225	-0.183026	0.590694	0.051227	-0.262127	0.502967	0.105072	-0.317975	0.430897	0.138302	-0.345935	0.338906	0.145789	-0.245856	0.527085	0.006432	-0.287224	0.476085	0.046996	-0.327989	0.425243	0.088869	-0.299185	0.399537	0.050708	-0.270063	0.374953	0.011481	-0.240844	0.352412	-0.026958	-0.222545	0.384284	-0.027897	-0.166793	0.54047	0.108758	-0.209089
29.076	-0.070897	0.581937	0.050391	-0.115664	0.58451	0.04409	-0.124855	0.638008	0.053638	-0.152345	0.611952	0.044024	-0.179983	0.588451	0.060578	-0.263607	0.502419	0.11071	-0.322714	0.431654	0.139061	-0.348521	0.339715	0.145616	-0.234729	0.524991	0.014546	-0.277134	0.471128	0.049978	-0.319458	0.417552	0.086799	-0.293579	0.389692	0.048935	-0.269416	0.364744	0.008024	-0.24506	0.343554	-0.033114	-0.231642	0.377768	-0.033127	-0.16822	0.535038	0.126763	-0.212001
29.112	-0.066196	0.579643	0.06605	-0.109937	0.579158	0.054348	-0.124241	0.631672	0.063314	-0.14841	0.603954	0.050147	-0.177561	0.581183	0.065295	-0.266084	0.498139	0.113497	-0.325562	0.42708	0.139705	-0.348344	0.334849	0.1487	-0.223909	0.513738	0.021626	-0.273468	0.464294	0.054808	-0.322327	0.414718	0.089764	-0.295321	0.386562	0.052873	-0.268638	0.360925	0.013834	-0.241816	0.338382	-0.025551	-0.227816	0.372265	-0.027913	-0.176186	0.535528	0.14319	-0.217549
29.144	-0.075808	0.58264	0.095208	-0.11753	0.584942	0.077768	-0.131019	0.637269	0.088991	-0.153988	0.611689	0.070433	-0.184164	0.588142	0.081053	-0.274777	0.502949	0.115651	-0.332415	0.429387	0.14042	-0.351368	0.335864	0.149041	-0.225722	0.510473	0.025464	-0.272928	0.459765	0.059383	-0.321102	0.409704	0.093347	-0.295264	0.384854	0.053316	-0.268351	0.361366	0.013176	-0.238586	0.340023	-0.024312	-0.22123	0.372084	-0.019269	-0.191801	0.557544	0.141915	-0.217456
29.176	-0.084047	0.567116	0.131048	-0.119806	0.576962	0.105084	-0.11835	0.632273	0.105286	-0.144777	0.610684	0.086313	-0.175815	0.587671	0.09546	-0.269787	0.505431	0.127781	-0.331294	0.432412	0.143885	-0.352916	0.339003	0.152427	-0.21295	0.50719	0.042487	-0.26957	0.459395	0.062385	-0.327067	0.411974	0.082192	-0.298361	0.38491	0.045153	-0.268421	0.360305	0.007439	-0.238212	0.33768	-0.030026	-0.219493	0.369135	-0.026742	-0.191654	0.568402	0.1552	-0.21349
29.212	-0.096714	0.567195	0.151368	-0.129351	0.58275	0.124107	-0.122651	0.637366	0.129067	-0.149619	0.620164	0.106634	-0.181042	0.595824	0.110043	-0.277219	0.50803	0.123942	-0.335648	0.434112	0.143962	-0.355613	0.340996	0.15301	-0.202578	0.505544	0.053315	-0.260105	0.455175	0.062786	-0.318492	0.405882	0.071508	-0.293329	0.373791	0.035933	-0.26776	0.342389	0.000532	-0.241035	0.312963	-0.033913	-0.216869	0.340467	-0.030044	-0.21022	0.571887	0.166071	-0.201445
29.244	-0.089995	0.576204	0.186291	-0.121965	0.583148	0.154981	-0.129172	0.637553	0.158564	-0.1485	0.614109	0.133957	-0.180963	0.590487	0.133484	-0.280934	0.504036	0.133719	-0.341788	0.43004	0.146568	-0.359665	0.335948	0.153672	-0.20302	0.500678	0.066427	-0.263463	0.452872	0.066835	-0.32449	0.406145	0.066412	-0.293477	0.372819	0.03696	-0.262538	0.339451	0.00775	-0.231104	0.307153	-0.020687	-0.206288	0.333312	-0.013816	-0.2146	0.565423	0.180047	-0.206257
29.28	-0.083925	0.575589	0.208178	-0.118451	0.580997	0.179379	-0.125904	0.635552	0.18107	-0.147079	0.610984	0.159236	-0.179784	0.588295	0.153584	-0.281573	0.505767	0.138227	-0.34288	0.430933	0.145046	-0.361625	0.336672	0.152858	-0.195134	0.503493	0.08277	-0.248524	0.449625	0.070168	-0.302105	0.396451	0.057165	-0.282401	0.357144	0.025246	-0.263486	0.316557	-0.005375	-0.244274	0.276296	-0.03523	-0.211677	0.292444	-0.030454	-0.222392	0.569072	0.191645	-0.211803
29.312	-0.083742	0.568508	0.225093	-0.117815	0.579612	0.197435	-0.123653	0.633266	0.208215	-0.145268	0.613258	0.182511	-0.177211	0.590421	0.174001	-0.276571	0.506986	0.149424	-0.339983	0.433146	0.149739	-0.36189	0.339069	0.154754	-0.186113	0.508073	0.10006	-0.238121	0.45562	0.079245	-0.28998	0.40351	0.058621	-0.271726	0.364078	0.026028	-0.253983	0.324324	-0.006687	-0.235616	0.28474	-0.038523	-0.201921	0.297225	-0.030829	-0.221449	0.568344	0.209668	-0.215299
29.344	-0.092772	0.572937	0.258341	-0.124274	0.579637	0.226535	-0.132427	0.633947	0.23052	-0.15093	0.610435	0.205387	-0.181917	0.587917	0.193449	-0.27936	0.505962	0.159641	-0.341253	0.432471	0.145505	-0.361995	0.338252	0.147705	-0.182582	0.501682	0.125056	-0.234782	0.454988	0.093728	-0.287041	0.409075	0.061483	-0.26509	0.3677	0.033641	-0.243341	0.325443	0.006837	-0.221191	0.283028	-0.018469	-0.190885	0.289574	0.001362	-0.23229	0.569949	0.223904	-0.226048
29.38	-0.113724	0.55748	0.280721	-0.141475	0.576297	0.250301	-0.130575	0.629922	0.257066	-0.156338	0.615566	0.231418	-0.186491	0.593257	0.217087	-0.281555	0.511845	0.17514	-0.339156	0.437483	0.152182	-0.354816	0.342877	0.150175	-0.183739	0.511777	0.144249	-0.223432	0.458441	0.105377	-0.263445	0.406144	0.065051	-0.235841	0.368786	0.036785	-0.207044	0.329958	0.011633	-0.178492	0.290547	-0.011751	-0.148854	0.301903	0.007019	-0.237933	0.570741	0.246652	-0.229869
29.412	-0.106282	0.570221	0.304688	-0.13568	0.583861	0.273128	-0.139059	0.63773	0.28437	-0.158335	0.61949	0.255731	-0.186428	0.597135	0.23845	-0.274583	0.515385	0.187425	-0.332668	0.442728	0.159057	-0.350945	0.348418	0.149581	-0.172177	0.508848	0.172222	-0.210518	0.458834	0.129366	-0.248613	0.411005	0.084409	-0.221905	0.37559	0.053854	-0.196742	0.337394	0.024782	-0.171254	0.29875	-0.001725	-0.142679	0.304925	0.020802	-0.237741	0.579414	0.259527	-0.234488
29.448	-0.128304	0.568279	0.34577	-0.149472	0.57505	0.306314	-0.136184	0.627451	0.295366	-0.158537	0.605058	0.272434	-0.187843	0.585519	0.253095	-0.282995	0.514489	0.196996	-0.337944	0.440803	0.164236	-0.354362	0.345954	0.151842	-0.180916	0.510437	0.185596	-0.229828	0.456072	0.1625	-0.27897	0.402747	0.138288	-0.229539	0.399862	0.114733	-0.180449	0.397336	0.090504	-0.13137	0.395038	0.065812	-0.117305	0.382761	0.097333	-0.251574	0.57941	0.270155	-0.24523
29.48	-0.128347	0.556818	0.363188	-0.149839	0.565291	0.324256	-0.15975	0.619347	0.328745	-0.170169	0.597309	0.298231	-0.196776	0.578004	0.275278	-0.283282	0.507261	0.206638	-0.336576	0.435247	0.168079	-0.35293	0.340833	0.15486	-0.180608	0.504046	0.202027	-0.229694	0.447764	0.183718	-0.27922	0.391851	0.164701	-0.235434	0.390303	0.132108	-0.191401	0.389189	0.099648	-0.147159	0.388006	0.067673	-0.127417	0.378458	0.097119	-0.256996	0.567076	0.286243	-0.253028
29.516	-0.143798	0.550529	0.393024	-0.158249	0.563418	0.352091	-0.156555	0.618365	0.356449	-0.167939	0.59905	0.32445	-0.193733	0.580007	0.300216	-0.277565	0.509563	0.227194	-0.330609	0.439035	0.185708	-0.347342	0.346232	0.163034	-0.174685	0.506395	0.224762	-0.225682	0.452385	0.20414	-0.277581	0.399456	0.183101	-0.22704	0.399055	0.163591	-0.175614	0.39835	0.145469	-0.123519	0.39646	0.128631	-0.115495	0.384945	0.162477	-0.255189	0.567114	0.309477	-0.252978
29.548	-0.147528	0.55409	0.402361	-0.168111	0.575054	0.36792	-0.158518	0.627928	0.379747	-0.178553	0.615492	0.34858	-0.203028	0.595249	0.323726	-0.282238	0.52045	0.248093	-0.33174	0.452142	0.197164	-0.348925	0.359908	0.167376	-0.179609	0.52586	0.248262	-0.218683	0.476711	0.204164	-0.257739	0.427758	0.159607	-0.210965	0.404518	0.175388	-0.163738	0.381907	0.190928	-0.116523	0.359591	0.206364	-0.093282	0.340829	0.227607	-0.26525	0.566803	0.338348	-0.260056
29.58	-0.154058	0.546225	0.413571	-0.176567	0.569705	0.382098	-0.16574	0.621531	0.397186	-0.187708	0.611456	0.366469	-0.211046	0.59214	0.339979	-0.287153	0.520079	0.25923	-0.331852	0.455114	0.200392	-0.348007	0.363223	0.169931	-0.184742	0.516303	0.269314	-0.218421	0.467708	0.220429	-0.252095	0.41992	0.170233	-0.204961	0.39911	0.186985	-0.157199	0.379155	0.203712	-0.109583	0.360015	0.219619	-0.089855	0.33893	0.241708	-0.273248	0.566725	0.350086	-0.264583
29.616	-0.168846	0.553341	0.43126	-0.182906	0.576491	0.395016	-0.163322	0.626659	0.40582	-0.183799	0.617116	0.373933	-0.208083	0.596293	0.349362	-0.286748	0.518598	0.275065	-0.329198	0.456688	0.211344	-0.345355	0.366826	0.174827	-0.184054	0.513332	0.281401	-0.213888	0.462449	0.231961	-0.243339	0.412457	0.180583	-0.19698	0.393569	0.201221	-0.149371	0.376514	0.221306	-0.101907	0.360245	0.240722	-0.096462	0.334296	0.265788	-0.26947	0.569004	0.363127	-0.265022
29.648	-0.162074	0.560718	0.453556	-0.1758	0.57893	0.414459	-0.168652	0.632371	0.42419	-0.182403	0.617446	0.390781	-0.205773	0.598963	0.363371	-0.282393	0.527331	0.279939	-0.33057	0.4668	0.218983	-0.354219	0.378545	0.181525	-0.181044	0.511812	0.294045	-0.213861	0.465584	0.241806	-0.246361	0.420379	0.18767	-0.200866	0.400385	0.209224	-0.154934	0.381718	0.231784	-0.109208	0.363818	0.254276	-0.095974	0.341452	0.279943	-0.268763	0.574004	0.370394	-0.268776
29.68	-0.130628	0.592635	0.458764	-0.160166	0.607208	0.427748	-0.167714	0.659342	0.443867	-0.185035	0.64265	0.413113	-0.209025	0.620187	0.39036	-0.283634	0.537589	0.321759	-0.321748	0.48369	0.250032	-0.344631	0.40076	0.204857	-0.181507	0.548689	0.323885	-0.216021	0.494227	0.282218	-0.25026	0.440337	0.239094	-0.206962	0.407898	0.246288	-0.163749	0.375335	0.253572	-0.120718	0.342808	0.260746	-0.128204	0.338871	0.296484	-0.268995	0.577676	0.41557	-0.266198
29.712	-0.138946	0.586552	0.469661	-0.171339	0.600312	0.441266	-0.173582	0.65398	0.453237	-0.195648	0.63582	0.426654	-0.218512	0.615163	0.401397	-0.289618	0.536831	0.325646	-0.327192	0.490384	0.2483	-0.358112	0.412126	0.198808	-0.187653	0.542829	0.341252	-0.225785	0.48818	0.303445	-0.263665	0.43469	0.263178	-0.221782	0.401138	0.253719	-0.179885	0.367286	0.245277	-0.138481	0.333058	0.238872	-0.134121	0.333862	0.275374	-0.284553	0.565983	0.424767	-0.274304
29.744	-0.148861	0.580526	0.478068	-0.181617	0.596949	0.451499	-0.1747	0.651339	0.45786	-0.202013	0.634899	0.435292	-0.222481	0.609891	0.411666	-0.284388	0.52053	0.338795	-0.32443	0.472489	0.263451	-0.346229	0.394558	0.208843	-0.189239	0.557926	0.330005	-0.228837	0.497923	0.304244	-0.268734	0.438068	0.278801	-0.22613	0.405048	0.271297	-0.183446	0.372158	0.262934	-0.140891	0.339628	0.254401	-0.138011	0.336191	0.290789	-0.270477	0.562821	0.431392	-0.264786
29.776	-0.149864	0.58023	0.477748	-0.182746	0.597768	0.452067	-0.1732	0.651921	0.457452	-0.201963	0.636446	0.436059	-0.223032	0.611288	0.413237	-0.286915	0.521795	0.342799	-0.326304	0.473059	0.267498	-0.347935	0.39523	0.212343	-0.192544	0.560384	0.330431	-0.232222	0.500055	0.30548	-0.272105	0.439739	0.280924	-0.229187	0.406659	0.275108	-0.18624	0.373812	0.2677	-0.143451	0.341203	0.259656	-0.140298	0.33837	0.296073	-0.269283	0.563338	0.435332	-0.263089
29.808	-0.125839	0.574085	0.469029	-0.167133	0.590057	0.45963	-0.159137	0.644435	0.464585	-0.193132	0.627616	0.455231	-0.214662	0.604743	0.430507	-0.281297	0.521161	0.354819	-0.318724	0.477906	0.275235	-0.346375	0.403871	0.217164	-0.180292	0.540164	0.354979	-0.22622	0.48775	0.322972	-0.272132	0.435848	0.290293	-0.235546	0.395756	0.284503	-0.199632	0.355021	0.278627	-0.163637	0.314632	0.271362	-0.159572	0.31301	0.30776	-0.2682	0.565456	0.44735	-0.267754
29.844	-0.132366	0.596679	0.46995	-0.17551	0.606898	0.460783	-0.175233	0.661947	0.467683	-0.206428	0.640792	0.45762	-0.226821	0.616361	0.434122	-0.288163	0.529649	0.362165	-0.324036	0.489139	0.281461	-0.347436	0.41575	0.223804	-0.189573	0.559673	0.369846	-0.22084	0.497519	0.337937	-0.252011	0.435621	0.305004	-0.22369	0.390989	0.290768	-0.195544	0.345869	0.277762	-0.167512	0.300408	0.266374	-0.162917	0.294604	0.302449	-0.283462	0.564718	0.459636	-0.274142
29.876	-0.131448	0.598686	0.474072	-0.174178	0.609369	0.463683	-0.170523	0.664329	0.459556	-0.203053	0.643393	0.454396	-0.223843	0.618051	0.432225	-0.2849	0.527136	0.364672	-0.321979	0.48981	0.283083	-0.345497	0.418544	0.223046	-0.187224	0.559265	0.361435	-0.221178	0.494356	0.339684	-0.255242	0.42957	0.317282	-0.223806	0.387885	0.30146	-0.192485	0.346062	0.285088	-0.161085	0.304234	0.268908	-0.152344	0.298701	0.30409	-0.271603	0.56417	0.460245	-0.267151
29.908	-0.128858	0.588931	0.468796	-0.169886	0.604693	0.457967	-0.159566	0.658661	0.452115	-0.194549	0.641964	0.447425	-0.217126	0.61552	0.428011	-0.284864	0.521445	0.368977	-0.327184	0.479067	0.291655	-0.349936	0.407348	0.229449	-0.189684	0.557959	0.35653	-0.223416	0.49295	0.333825	-0.257207	0.428008	0.31076	-0.224586	0.386612	0.295954	-0.192144	0.345142	0.28113	-0.159846	0.303614	0.266162	-0.149893	0.299113	0.301235	-0.265714	0.563372	0.461891	-0.264507
29.944	-0.108814	0.603266	0.447822	-0.153878	0.607429	0.446387	-0.159761	0.662359	0.446791	-0.189241	0.636783	0.445612	-0.212859	0.609568	0.428596	-0.283662	0.513408	0.37763	-0.324777	0.472865	0.299511	-0.347398	0.406256	0.233529	-0.190523	0.554172	0.364734	-0.224448	0.491771	0.33552	-0.258392	0.429209	0.306121	-0.22564	0.387302	0.293028	-0.1931	0.345242	0.280524	-0.160397	0.30332	0.268208	-0.149355	0.302659	0.303231	-0.265528	0.554063	0.471043	-0.266049
29.976	-0.108743	0.608162	0.462093	-0.153031	0.612402	0.453591	-0.157627	0.667075	0.446877	-0.187221	0.641719	0.444277	-0.210619	0.613735	0.428275	-0.280022	0.515784	0.379131	-0.32587	0.467615	0.30836	-0.347257	0.408108	0.23525	-0.193749	0.564823	0.352926	-0.225537	0.500348	0.325971	-0.257379	0.435642	0.298921	-0.227545	0.391006	0.28776	-0.197213	0.346816	0.277112	-0.166654	0.302869	0.265905	-0.152061	0.304958	0.299551	-0.251693	0.557837	0.469208	-0.258705
30.012	-0.114754	0.605715	0.438325	-0.1592	0.614328	0.436955	-0.159497	0.668103	0.423584	-0.19139	0.646475	0.429693	-0.21191	0.615805	0.415255	-0.270336	0.510039	0.369905	-0.326897	0.461314	0.307615	-0.351183	0.400005	0.236741	-0.197968	0.57086	0.3287	-0.228985	0.502626	0.312962	-0.259826	0.434182	0.297328	-0.230888	0.389983	0.283476	-0.201845	0.345629	0.269815	-0.172859	0.301576	0.256588	-0.157273	0.303603	0.28975	-0.233361	0.5588	0.454181	-0.249947
30.044	-0.106027	0.611454	0.416988	-0.149149	0.619321	0.428434	-0.154272	0.672928	0.414956	-0.182491	0.650921	0.430526	-0.206369	0.62357	0.415478	-0.274658	0.528879	0.36456	-0.327322	0.483868	0.296172	-0.350285	0.414803	0.23236	-0.219362	0.609112	0.332129	-0.232464	0.536642	0.313874	-0.244835	0.462903	0.301277	-0.22139	0.415515	0.288319	-0.197319	0.36861	0.274212	-0.172691	0.322749	0.256223	-0.158311	0.310459	0.287545	-0.228049	0.559014	0.451775	-0.24862
30.112	-0.100746	0.611706	0.388298	-0.141219	0.61851	0.407508	-0.149513	0.672234	0.396738	-0.174261	0.649318	0.416423	-0.198777	0.621645	0.402286	-0.270428	0.525396	0.354997	-0.328562	0.478354	0.29293	-0.350277	0.413374	0.224647	-0.208129	0.598087	0.316207	-0.229689	0.528245	0.294169	-0.251808	0.457852	0.274825	-0.226571	0.409997	0.267098	-0.20079	0.362258	0.259975	-0.174457	0.314739	0.253657	-0.15591	0.302313	0.28303	-0.220859	0.557288	0.439537	-0.23978
30.144	-0.100508	0.617534	0.35357	-0.140052	0.628015	0.373025	-0.145385	0.681276	0.358787	-0.170995	0.661247	0.380391	-0.196397	0.63217	0.371309	-0.270709	0.530947	0.339377	-0.329672	0.474694	0.287606	-0.349848	0.408479	0.221343	-0.210045	0.595627	0.288192	-0.231491	0.52377	0.27377	-0.253293	0.4515	0.261607	-0.22632	0.403558	0.259191	-0.198959	0.3562	0.2542	-0.170991	0.309216	0.248184	-0.155925	0.294788	0.278405	-0.204297	0.5565	0.412729	-0.225789
30.18	-0.09432	0.615071	0.343939	-0.136471	0.622108	0.358925	-0.143202	0.676001	0.347704	-0.17003	0.653199	0.364516	-0.195558	0.623791	0.357294	-0.270675	0.522868	0.329105	-0.329768	0.473184	0.272497	-0.352877	0.400467	0.216486	-0.230872	0.607531	0.288142	-0.240084	0.533316	0.270279	-0.249193	0.4579	0.256813	-0.220336	0.409829	0.254394	-0.190856	0.363162	0.251496	-0.160979	0.316022	0.248259	-0.15335	0.288158	0.271438	-0.199668	0.546173	0.398501	-0.220705
30.212	-0.097658	0.607438	0.316227	-0.138283	0.623369	0.328412	-0.129503	0.678289	0.326427	-0.163251	0.661444	0.336332	-0.188834	0.63151	0.333363	-0.264228	0.52837	0.319344	-0.325601	0.473253	0.270089	-0.35121	0.394034	0.224525	-0.213524	0.60425	0.274545	-0.224501	0.531508	0.256367	-0.236223	0.457687	0.243565	-0.211603	0.407934	0.242335	-0.186567	0.359086	0.239382	-0.161076	0.310189	0.23575	-0.150831	0.282309	0.257652	-0.190511	0.543111	0.38694	-0.208906
30.244	-0.089463	0.607729	0.288759	-0.128722	0.622241	0.30606	-0.122253	0.677404	0.302496	-0.153653	0.659383	0.316975	-0.179412	0.629749	0.314757	-0.254408	0.526834	0.303556	-0.320416	0.469598	0.263143	-0.348447	0.39057	0.217969	-0.200247	0.600884	0.257661	-0.214333	0.528202	0.242033	-0.229078	0.454774	0.23286	-0.200104	0.408166	0.231678	-0.172231	0.36122	0.22781	-0.144668	0.314158	0.222393	-0.130263	0.293583	0.249093	-0.176576	0.5368	0.368263	-0.202665
30.28	-0.084641	0.599455	0.273316	-0.12565	0.612635	0.287346	-0.121652	0.66798	0.28219	-0.153115	0.648996	0.295156	-0.178144	0.618672	0.29484	-0.251468	0.514287	0.288349	-0.31831	0.456692	0.250442	-0.345243	0.37681	0.207239	-0.210945	0.590616	0.232498	-0.229526	0.518128	0.217954	-0.248457	0.445216	0.206417	-0.208057	0.408096	0.209155	-0.16801	0.37086	0.211952	-0.12816	0.333756	0.213661	-0.116635	0.313675	0.242083	-0.164916	0.533522	0.339793	-0.186122
30.316	-0.074041	0.586376	0.242981	-0.111413	0.60758	0.257339	-0.092845	0.659986	0.262193	-0.129191	0.648282	0.270149	-0.157623	0.62121	0.271006	-0.242785	0.526069	0.269878	-0.311057	0.466995	0.236274	-0.343908	0.385408	0.19958	-0.19266	0.605302	0.228724	-0.213833	0.536335	0.206642	-0.234757	0.465911	0.190696	-0.179919	0.460413	0.189794	-0.125659	0.454001	0.186427	-0.0715	0.446358	0.18245	-0.07777	0.41078	0.189232	-0.160508	0.531202	0.330587	-0.18885
30.348	-0.06321	0.594721	0.226854	-0.100426	0.611548	0.246436	-0.087459	0.66552	0.249786	-0.12088	0.649756	0.262279	-0.146961	0.620117	0.260547	-0.22362	0.51697	0.250106	-0.297825	0.45957	0.2284	-0.337348	0.379803	0.193994	-0.174625	0.588968	0.197813	-0.198925	0.518075	0.184214	-0.222882	0.446394	0.174256	-0.169814	0.454571	0.165938	-0.116836	0.463481	0.156623	-0.063668	0.471402	0.146551	-0.059462	0.435404	0.152373	-0.141913	0.531283	0.309628	-0.17135
30.38	-0.052143	0.600753	0.194147	-0.079511	0.616318	0.226657	-0.073076	0.670925	0.220824	-0.09583	0.653713	0.247499	-0.125365	0.62771	0.242239	-0.213235	0.532882	0.22444	-0.288035	0.47631	0.20101	-0.332866	0.393577	0.182289	-0.140874	0.59029	0.180065	-0.160996	0.519979	0.159148	-0.181103	0.449563	0.141424	-0.129632	0.465211	0.135315	-0.077431	0.480275	0.128456	-0.024984	0.493266	0.121635	-0.019437	0.457006	0.123645	-0.143365	0.537941	0.299053	-0.174687
30.416	-0.016415	0.622159	0.191486	-0.055956	0.622898	0.213523	-0.063344	0.67705	0.220696	-0.087974	0.64931	0.23297	-0.11489	0.620093	0.22858	-0.193888	0.516922	0.212222	-0.271629	0.462384	0.189827	-0.321873	0.381037	0.171443	-0.133238	0.586213	0.167218	-0.142625	0.515446	0.140095	-0.151919	0.444753	0.112357	-0.105431	0.473152	0.105471	-0.059009	0.501639	0.099036	-0.012717	0.530605	0.092997	0.012724	0.504222	0.091288	-0.123219	0.532953	0.285382	-0.156102
30.452	-0.002443	0.617257	0.172441	-0.040137	0.633981	0.191141	-0.033131	0.688222	0.1829	-0.063832	0.67207	0.200878	-0.090791	0.642831	0.201245	-0.170276	0.539624	0.200992	-0.244159	0.478918	0.18588	-0.29519	0.398446	0.173637	-0.11464	0.610728	0.15206	-0.1154	0.541593	0.11934	-0.116811	0.472617	0.086035	-0.074045	0.505963	0.078998	-0.031327	0.539489	0.072235	0.011354	0.573094	0.065542	0.035263	0.545238	0.064403	-0.09583	0.558539	0.269648	-0.123172
30.484	0.024261	0.630273	0.158255	-0.013526	0.646129	0.177493	-0.013421	0.698507	0.159873	-0.040579	0.682725	0.183088	-0.067049	0.652971	0.183709	-0.145662	0.548662	0.182501	-0.214556	0.48	0.177226	-0.276914	0.40651	0.165094	-0.096259	0.624719	0.133489	-0.082303	0.559421	0.096175	-0.068997	0.494199	0.058289	-0.031532	0.533832	0.054499	0.005749	0.573709	0.050846	0.042911	0.613682	0.04722	0.075525	0.596841	0.04599	-0.065763	0.565399	0.2451	-0.091408
30.516	0.05083	0.631355	0.14908	0.010657	0.648406	0.161197	0.01561	0.701098	0.144547	-0.015903	0.686178	0.162078	-0.043862	0.658013	0.161153	-0.128481	0.560407	0.152966	-0.191043	0.488679	0.171313	-0.25476	0.417727	0.158468	-0.080641	0.6413	0.110953	-0.072487	0.576585	0.071442	-0.063302	0.511955	0.031981	-0.025158	0.551621	0.03344	0.012909	0.591287	0.034577	0.050215	0.631439	0.035845	0.082785	0.617513	0.026319	-0.050693	0.574483	0.218402	-0.050629
30.548	0.070597	0.635581	0.143169	0.032711	0.659745	0.148758	0.047209	0.708018	0.125822	0.012465	0.700418	0.141992	-0.014977	0.67167	0.143581	-0.096857	0.569977	0.146756	-0.168595	0.50558	0.153684	-0.233513	0.43493	0.150855	-0.044278	0.642194	0.097363	-0.042277	0.571992	0.068732	-0.039537	0.50222	0.03747	-0.005142	0.54236	0.023313	0.03059	0.582109	0.009952	0.067344	0.619487	0.00015	0.086167	0.588515	-0.004782	-0.01867	0.584429	0.210983	-0.026854
30.58	0.127144	0.672186	0.124934	0.08258	0.679743	0.122215	0.081237	0.734268	0.113252	0.049723	0.711382	0.116001	0.021411	0.683431	0.119098	-0.064481	0.585776	0.124571	-0.132198	0.516163	0.134933	-0.207007	0.453965	0.142455	-0.016115	0.661112	0.07288	0.029311	0.615755	0.031263	0.074409	0.570255	-0.01088	0.113647	0.607587	-0.00366	0.152904	0.644905	0.003614	0.192136	0.68204	0.010962	0.225457	0.667194	0.01579	0.017406	0.603043	0.184384	0.039528
30.616	0.141893	0.680481	0.112524	0.098704	0.693926	0.111624	0.102975	0.742586	0.086116	0.069484	0.726925	0.098781	0.045117	0.695588	0.104672	-0.029197	0.588487	0.117967	-0.11052	0.534519	0.127342	-0.182821	0.468461	0.132958	0.002626	0.670289	0.064295	0.06055	0.643567	0.022251	0.118534	0.616271	-0.019467	0.16619	0.638518	-0.004332	0.213741	0.660856	0.010952	0.261209	0.683233	0.026409	0.296004	0.674401	0.018774	0.057128	0.613293	0.167661	0.081699
30.648	0.184657	0.68241	0.098235	0.145078	0.704186	0.098601	0.160452	0.755032	0.083398	0.123807	0.744265	0.091618	0.094524	0.717061	0.092987	0.003933	0.622091	0.091535	-0.071797	0.562753	0.109707	-0.148222	0.503298	0.123481	0.05303	0.700144	0.045021	0.12389	0.692552	0.017266	0.194689	0.684029	-0.010636	0.248163	0.671826	-0.002967	0.30108	0.659185	0.003786	0.354119	0.646371	0.009967	0.374761	0.645999	-0.020625	0.094417	0.62229	0.140524	0.126499
30.68	0.257332	0.751663	0.048144	0.220044	0.730811	0.063125	0.186595	0.773606	0.072613	0.177038	0.736206	0.078529	0.142407	0.716316	0.081217	0.033238	0.644165	0.083083	-0.039639	0.582239	0.105093	-0.123272	0.533414	0.121575	0.091333	0.707546	0.025049	0.159984	0.697045	-0.007519	0.228923	0.68616	-0.039992	0.275924	0.657122	-0.032198	0.322879	0.629306	-0.02438	0.370497	0.602167	-0.01662	0.406118	0.591856	-0.017715	0.127042	0.629059	0.122334	0.169261
30.744	0.328383	0.741154	0.001723	0.291835	0.731084	0.026409	0.277374	0.781072	0.044483	0.258846	0.747749	0.052828	0.220426	0.739953	0.058249	0.095698	0.70713	0.069721	0.018625	0.649316	0.080306	-0.067586	0.623246	0.11385	0.161534	0.772516	0.024565	0.210652	0.73367	-0.01911	0.260002	0.694973	-0.062623	0.290393	0.649885	-0.054598	0.322821	0.606398	-0.046497	0.356631	0.564003	-0.03821	0.386523	0.543719	-0.030568	0.183935	0.687284	0.120274	0.253996
30.78	0.398113	0.720298	-0.031002	0.368709	0.730395	0.001888	0.355536	0.782325	-0.011239	0.341372	0.762572	0.019321	0.304607	0.75131	0.02931	0.187748	0.703067	0.060029	0.090578	0.698205	0.078507	-0.001403	0.665605	0.098197	0.251811	0.714011	-0.022546	0.298859	0.654529	-0.037568	0.347402	0.594139	-0.051774	0.377191	0.545067	-0.050227	0.411973	0.500821	-0.047385	0.45027	0.457118	-0.043633	0.474684	0.42834	-0.037259	0.284151	0.697287	0.102254	0.349566
30.844	0.422402	0.66477	-0.023441	0.400743	0.704484	-0.025354	0.438549	0.73631	-0.050903	0.403428	0.748498	-0.039088	0.368495	0.741765	-0.021802	0.259413	0.709895	0.039615	0.161927	0.714023	0.043303	0.073555	0.723364	0.083058	0.311536	0.662789	-0.038685	0.348582	0.595574	-0.04657	0.385926	0.527154	-0.054295	0.412901	0.47732	-0.051349	0.441184	0.429388	-0.047444	0.470717	0.380608	-0.042792	0.482474	0.346794	-0.030829	0.356204	0.744041	0.052435	0.404069
30.876	0.533229	0.579492	-0.060201	0.494959	0.60359	-0.060104	0.514786	0.654682	-0.064893	0.476949	0.645162	-0.062423	0.444359	0.658167	-0.044335	0.338375	0.689332	0.02161	0.248827	0.726171	0.040901	0.155744	0.731577	0.07387	0.367637	0.618788	-0.050563	0.394015	0.547111	-0.055574	0.418666	0.474052	-0.061056	0.43429	0.420862	-0.057135	0.448817	0.368098	-0.052809	0.462762	0.314787	-0.048163	0.452396	0.286279	-0.026893	0.439846	0.673355	0.042848	0.486444
30.944	0.564011	0.531175	-0.065561	0.530687	0.559399	-0.077315	0.555234	0.608046	-0.070143	0.518551	0.602696	-0.082627	0.490866	0.616145	-0.058205	0.400456	0.647595	0.02617	0.318998	0.69998	0.034076	0.23531	0.726806	0.072671	0.415743	0.596527	-0.062738	0.419726	0.520215	-0.057999	0.425138	0.443938	-0.053647	0.430176	0.390267	-0.043509	0.436825	0.336832	-0.033551	0.444796	0.283498	-0.023776	0.448276	0.251946	-0.005187	0.499353	0.611675	0.03791	0.545993
30.976	0.617968	0.460388	-0.0911	0.590336	0.494921	-0.081395	0.625007	0.537831	-0.083862	0.586944	0.540511	-0.075554	0.557112	0.556331	-0.054142	0.456639	0.598594	0.017155	0.390177	0.666796	0.036877	0.30886	0.713212	0.061018	0.473789	0.567722	-0.0792	0.461031	0.492793	-0.069701	0.452165	0.417769	-0.061652	0.448456	0.36545	-0.049074	0.446142	0.312064	-0.037638	0.443916	0.258981	-0.026649	0.472747	0.241582	-0.01243	0.550398	0.552459	0.027653	0.597911
31.044	0.665721	0.429352	-0.084499	0.635085	0.459689	-0.098314	0.666912	0.504042	-0.107001	0.628272	0.502773	-0.112634	0.601292	0.51771	-0.087735	0.510988	0.557059	-0.004454	0.436273	0.617048	0.010092	0.392722	0.697424	0.040475	0.545124	0.529942	-0.09824	0.497298	0.472698	-0.081722	0.449657	0.415666	-0.066181	0.44962	0.364544	-0.048704	0.449918	0.31304	-0.030451	0.450769	0.261849	-0.011696	0.487361	0.257852	-0.012272	0.607394	0.526053	0.015811	0.639559
31.076	0.719552	0.415648	-0.120146	0.689843	0.449707	-0.11736	0.7216	0.49317	-0.129681	0.683527	0.49526	-0.121228	0.65611	0.513182	-0.098144	0.56375	0.562514	-0.019975	0.509158	0.638368	0.007326	0.440313	0.690192	0.051449	0.578876	0.519683	-0.112406	0.525969	0.468925	-0.090686	0.473083	0.418011	-0.069682	0.465557	0.365707	-0.055634	0.458457	0.313777	-0.039758	0.451737	0.261894	-0.023215	0.481091	0.241912	-0.013473	0.659902	0.527305	-0.009524	0.682167
31.112	0.727937	0.405958	-0.120151	0.706511	0.445545	-0.125008	0.748032	0.478722	-0.140048	0.710926	0.490085	-0.135765	0.685551	0.510783	-0.112971	0.599503	0.569395	-0.035485	0.535163	0.636016	-0.006859	0.471423	0.676627	0.052384	0.614642	0.515752	-0.122168	0.555649	0.472185	-0.100267	0.49666	0.428677	-0.078195	0.487267	0.378144	-0.058956	0.478257	0.327483	-0.04007	0.469567	0.276475	-0.021746	0.497109	0.252528	-0.02721	0.689336	0.523447	-0.01505	0.705821
31.144	0.768909	0.41302	-0.147423	0.765126	0.455423	-0.13207	0.771101	0.484173	-0.178943	0.765488	0.499576	-0.143527	0.73547	0.512342	-0.12144	0.637224	0.54133	-0.045799	0.571946	0.609385	-0.02727	0.52	0.663832	0.029276	0.641434	0.487978	-0.134351	0.571693	0.478335	-0.103958	0.501724	0.468488	-0.074062	0.50497	0.414034	-0.068493	0.507341	0.35963	-0.062715	0.508786	0.305076	-0.057247	0.500016	0.270123	-0.04949	0.736128	0.507952	-0.044469	0.732236
31.18	0.756932	0.398574	-0.161095	0.777873	0.431066	-0.137698	0.781854	0.47028	-0.176009	0.795145	0.472747	-0.139385	0.768913	0.492785	-0.118284	0.677882	0.544473	-0.04747	0.604267	0.602337	-0.027606	0.549751	0.646234	0.034932	0.695475	0.506436	-0.142458	0.624093	0.49042	-0.119204	0.552917	0.474279	-0.093396	0.538777	0.422474	-0.079918	0.525416	0.370819	-0.066947	0.511962	0.318839	-0.054708	0.511053	0.282753	-0.046694	0.740962	0.462727	-0.018483	0.710895
31.212	0.758392	0.429695	-0.244325	0.776441	0.438539	-0.203786	0.792737	0.490551	-0.210758	0.797313	0.469687	-0.17811	0.777315	0.492327	-0.152683	0.706554	0.555419	-0.06688	0.643046	0.616298	-0.027558	0.579204	0.644778	0.037487	0.684521	0.515789	-0.160275	0.6362	0.474501	-0.117896	0.592032	0.433154	-0.071302	0.58048	0.385681	-0.04742	0.567937	0.338707	-0.022494	0.552936	0.292246	0.000689	0.566253	0.262198	-0.015271	0.77639	0.477126	-0.06753	0.744765
31.248	0.76894	0.451861	-0.251937	0.78628	0.448693	-0.210261	0.809916	0.497704	-0.205116	0.810269	0.469584	-0.178155	0.789678	0.492874	-0.154327	0.717623	0.556957	-0.072811	0.650421	0.609028	-0.029131	0.595054	0.632054	0.043459	0.704979	0.511845	-0.165224	0.646833	0.476477	-0.129321	0.588674	0.440327	-0.093927	0.597953	0.403752	-0.054176	0.603247	0.369043	-0.011148	0.609484	0.335364	0.032455	0.590807	0.309262	0.014836	0.786296	0.478452	-0.066453	0.753538
31.28	0.785757	0.442889	-0.259162	0.802941	0.448339	-0.217663	0.824965	0.498331	-0.222182	0.82592	0.47599	-0.190244	0.805252	0.498329	-0.165304	0.732548	0.559217	-0.08057	0.668654	0.604203	-0.024869	0.613843	0.615325	0.05199	0.708231	0.517231	-0.172113	0.653504	0.47687	-0.135737	0.598663	0.4356	-0.099538	0.608893	0.396045	-0.062409	0.618945	0.358344	-0.023332	0.629335	0.321382	0.016291	0.607435	0.297554	-0.00085	0.807145	0.486826	-0.088429	0.776321
31.312	0.788357	0.462696	-0.278092	0.802321	0.465159	-0.235108	0.829865	0.512592	-0.235733	0.82557	0.489482	-0.204607	0.806696	0.509072	-0.175871	0.739726	0.560565	-0.079189	0.68238	0.596136	-0.011126	0.631576	0.592415	0.06865	0.709422	0.524524	-0.171221	0.660195	0.475766	-0.137263	0.610705	0.426037	-0.103949	0.628765	0.387185	-0.068238	0.648648	0.34919	-0.033217	0.669217	0.311335	0.002325	0.652522	0.278541	0.0039	0.814712	0.490172	-0.095448	0.787367
31.348	0.804627	0.466827	-0.283223	0.81592	0.471324	-0.239614	0.841498	0.520168	-0.240055	0.836454	0.497921	-0.208391	0.813356	0.514528	-0.180665	0.735126	0.558462	-0.08788	0.687752	0.581199	-0.006857	0.6464	0.561472	0.076817	0.728037	0.519062	-0.182925	0.680997	0.466714	-0.15211	0.634101	0.413467	-0.122646	0.658079	0.369026	-0.099185	0.685485	0.325969	-0.076783	0.714116	0.282312	-0.05482	0.735119	0.251248	-0.052095	0.820763	0.500473	-0.092565	0.79706
31.38	0.811646	0.46992	-0.277522	0.826069	0.480688	-0.235986	0.844207	0.532261	-0.243828	0.845292	0.513199	-0.209783	0.822132	0.524737	-0.179556	0.742773	0.55332	-0.081299	0.69855	0.557903	0.00494	0.658516	0.541075	0.090893	0.73602	0.542247	-0.183658	0.694203	0.48206	-0.161456	0.654148	0.42258	-0.136354	0.683323	0.375913	-0.131481	0.712364	0.329503	-0.126627	0.741062	0.282503	-0.122206	0.760604	0.252203	-0.11426	0.822638	0.490694	-0.101563	0.801755
31.416	0.83928	0.460393	-0.248343	0.835055	0.495017	-0.219517	0.835579	0.537958	-0.254233	0.832342	0.540526	-0.215402	0.811132	0.542591	-0.181807	0.739842	0.53756	-0.073582	0.704788	0.527945	0.016251	0.684611	0.482008	0.098476	0.72995	0.532612	-0.176198	0.693874	0.468126	-0.155859	0.658636	0.4036	-0.134006	0.699028	0.369076	-0.147913	0.739427	0.334291	-0.160865	0.780105	0.299254	-0.173011	0.79226	0.275936	-0.147122	0.828791	0.493002	-0.101495	0.813577
31.448	0.818864	0.463058	-0.249166	0.821952	0.496481	-0.218796	0.832061	0.540076	-0.251326	0.829098	0.541643	-0.212419	0.810256	0.542099	-0.17724	0.746098	0.534227	-0.064342	0.715004	0.51119	0.024753	0.702497	0.454077	0.101707	0.730996	0.542402	-0.16591	0.704375	0.471838	-0.152005	0.679231	0.40106	-0.136378	0.714716	0.369535	-0.164358	0.749816	0.338876	-0.193722	0.78469	0.30835	-0.224333	0.818672	0.295189	-0.219061	0.834375	0.496381	-0.101951	0.819944
31.48	0.817605	0.466185	-0.233662	0.826299	0.500119	-0.205052	0.830332	0.543201	-0.23999	0.834752	0.545479	-0.201258	0.813533	0.54459	-0.167931	0.744062	0.532446	-0.060555	0.710761	0.499623	0.023407	0.710571	0.442722	0.099888	0.729936	0.54064	-0.162635	0.708373	0.468944	-0.145781	0.688838	0.397145	-0.127076	0.725521	0.37177	-0.159397	0.76186	0.346288	-0.19203	0.79803	0.320508	-0.225296	0.830781	0.310946	-0.23955	0.836968	0.506338	-0.097308	0.824377
31.544	0.817692	0.479191	-0.240336	0.825378	0.509201	-0.207339	0.825708	0.556793	-0.235566	0.831166	0.553822	-0.197014	0.812192	0.550976	-0.16205	0.748114	0.53253	-0.05048	0.711736	0.504049	0.034866	0.700856	0.445437	0.1105	0.727772	0.544497	-0.150836	0.702578	0.4722	-0.149094	0.678189	0.399693	-0.146295	0.721944	0.37833	-0.171889	0.765494	0.357021	-0.197736	0.809043	0.335654	-0.224122	0.838054	0.330597	-0.246346	0.835557	0.498294	-0.093574	0.828161
31.58	0.803724	0.486654	-0.226631	0.815108	0.516571	-0.19466	0.814063	0.564102	-0.223215	0.822943	0.561144	-0.185309	0.807256	0.555277	-0.149255	0.753908	0.527616	-0.034446	0.718737	0.492981	0.049461	0.712917	0.433385	0.125634	0.730547	0.547006	-0.133119	0.709037	0.473515	-0.130263	0.689839	0.399814	-0.124731	0.732669	0.380129	-0.153931	0.772979	0.360178	-0.186392	0.8131	0.33978	-0.220484	0.837981	0.328558	-0.245875	0.839227	0.495029	-0.08426	0.835945
31.612	0.788789	0.496971	-0.193127	0.807653	0.530118	-0.168901	0.805498	0.572607	-0.204863	0.820428	0.57462	-0.168873	0.803902	0.565787	-0.134102	0.750569	0.527174	-0.023629	0.718227	0.489415	0.059601	0.7183	0.432484	0.137188	0.720048	0.533109	-0.122442	0.714349	0.456667	-0.121029	0.710384	0.380264	-0.117926	0.747522	0.36503	-0.155596	0.785023	0.349412	-0.192699	0.823627	0.333464	-0.228905	0.843546	0.321616	-0.257655	0.838936	0.508669	-0.075872	0.841938
31.676	0.799517	0.492539	-0.220032	0.811317	0.519162	-0.185406	0.815245	0.568328	-0.210437	0.821778	0.562002	-0.172465	0.806882	0.555779	-0.13608	0.75704	0.524567	-0.02038	0.723636	0.489767	0.064031	0.718002	0.429999	0.139873	0.719928	0.531173	-0.116462	0.709003	0.45542	-0.112897	0.69971	0.379464	-0.108262	0.736127	0.364872	-0.147067	0.771435	0.35093	-0.187122	0.806541	0.3371	-0.228251	0.825317	0.326267	-0.258383	0.841231	0.504968	-0.077744	0.83917
31.744	0.786309	0.517869	-0.198149	0.812796	0.542879	-0.171475	0.798358	0.59427	-0.187367	0.825011	0.585845	-0.160322	0.811551	0.568155	-0.127963	0.766656	0.503628	-0.028391	0.77804	0.446668	0.048134	0.749959	0.395041	0.123609	0.714192	0.538044	-0.111019	0.705472	0.461971	-0.110731	0.698237	0.385547	-0.109807	0.733969	0.367924	-0.148501	0.770968	0.351287	-0.186459	0.808984	0.334664	-0.224885	0.831279	0.327138	-0.253998	0.842993	0.518565	-0.097658	0.842469
31.776	0.785219	0.520518	-0.219495	0.803923	0.542561	-0.184708	0.80047	0.595131	-0.202065	0.81583	0.58387	-0.168018	0.804455	0.568798	-0.133124	0.766449	0.511346	-0.023966	0.772685	0.453999	0.054047	0.746616	0.403431	0.131886	0.710552	0.539629	-0.106222	0.704392	0.463325	-0.107364	0.699054	0.386879	-0.108122	0.734887	0.368086	-0.145511	0.771025	0.349867	-0.182879	0.807414	0.331764	-0.220663	0.830488	0.327696	-0.249328	0.839262	0.524205	-0.096336	0.838985
31.812	0.784888	0.516801	-0.229757	0.802083	0.540801	-0.195481	0.789736	0.592561	-0.211122	0.808672	0.583169	-0.17834	0.798332	0.570202	-0.142309	0.765042	0.5198	-0.028127	0.762379	0.463312	0.050466	0.764619	0.396875	0.119869	0.70879	0.542775	-0.111688	0.705862	0.466289	-0.110257	0.703638	0.389711	-0.108611	0.739062	0.370018	-0.146152	0.775066	0.351024	-0.18345	0.811585	0.332067	-0.221124	0.835772	0.328281	-0.249034	0.837897	0.531102	-0.100612	0.835425
31.844	0.787367	0.51039	-0.174574	0.805751	0.543128	-0.149428	0.79545	0.588144	-0.180495	0.814228	0.588689	-0.146306	0.798827	0.570645	-0.114537	0.749002	0.504125	-0.015521	0.736193	0.447118	0.061366	0.743136	0.365804	0.112236	0.716595	0.534758	-0.108728	0.705659	0.458969	-0.107168	0.696445	0.383038	-0.103851	0.737495	0.369657	-0.138106	0.778038	0.356292	-0.172927	0.818378	0.3428	-0.208692	0.836803	0.332289	-0.23903	0.837304	0.505467	-0.066946	0.824648
31.88	0.795196	0.516532	-0.193838	0.805399	0.544331	-0.159639	0.805284	0.593618	-0.185038	0.812804	0.588255	-0.1471	0.799711	0.570391	-0.114002	0.756222	0.503994	-0.011211	0.74808	0.445815	0.06529	0.748542	0.361606	0.111241	0.718983	0.537887	-0.10102	0.708218	0.462253	-0.10637	0.699029	0.386329	-0.110283	0.741154	0.37056	-0.142114	0.782717	0.355377	-0.174746	0.823721	0.340587	-0.208812	0.844093	0.336612	-0.23934	0.840283	0.503948	-0.068857	0.825959
31.912	0.797183	0.517719	-0.198701	0.805236	0.54329	-0.162249	0.809398	0.59368	-0.184828	0.813108	0.586076	-0.146707	0.800098	0.569105	-0.11305	0.756563	0.505203	-0.008542	0.749752	0.447091	0.068223	0.748398	0.3624	0.1128	0.71426	0.535992	-0.097196	0.708258	0.460137	-0.105672	0.703775	0.384006	-0.112707	0.745153	0.368203	-0.145295	0.785166	0.353053	-0.179622	0.823903	0.338282	-0.215879	0.846227	0.336207	-0.245047	0.837454	0.504104	-0.070486	0.823327
31.944	0.813182	0.515756	-0.178834	0.811237	0.549546	-0.148885	0.801268	0.593028	-0.182178	0.80517	0.595048	-0.143377	0.790745	0.576371	-0.111683	0.744785	0.506804	-0.014284	0.731097	0.448899	0.06198	0.736664	0.367336	0.112363	0.713675	0.537142	-0.108192	0.712278	0.46062	-0.110614	0.713109	0.384055	-0.110843	0.752245	0.368352	-0.146285	0.789857	0.352049	-0.182944	0.826884	0.335102	-0.220545	0.850034	0.327264	-0.248205	0.83378	0.51071	-0.066739	0.819267
31.98	0.819342	0.515224	-0.178794	0.814564	0.548695	-0.148777	0.801049	0.591407	-0.181825	0.804717	0.59371	-0.143016	0.790646	0.574429	-0.111454	0.746128	0.504097	-0.013419	0.739037	0.44545	0.063488	0.742965	0.362005	0.111613	0.711498	0.534169	-0.106215	0.713549	0.457678	-0.109023	0.717789	0.381277	-0.109923	0.753923	0.367019	-0.149045	0.789088	0.352654	-0.188937	0.82431	0.337999	-0.22928	0.845115	0.32825	-0.258336	0.833675	0.51693	-0.066137	0.819809
32.012	0.812808	0.511494	-0.173261	0.80928	0.547482	-0.146143	0.800953	0.588522	-0.182987	0.802835	0.593584	-0.144309	0.789872	0.574173	-0.112408	0.74908	0.503772	-0.012952	0.740385	0.445649	0.064273	0.742612	0.362061	0.112527	0.713771	0.531455	-0.10662	0.717048	0.454739	-0.109261	0.722054	0.378319	-0.110184	0.754848	0.366394	-0.152444	0.787295	0.354556	-0.195073	0.819211	0.342729	-0.238312	0.83595	0.33612	-0.270465	0.83633	0.516217	-0.06598	0.819723
32.048	0.820172	0.511761	-0.17589	0.812217	0.546813	-0.148459	0.80694	0.588544	-0.184873	0.804007	0.592492	-0.146133	0.790309	0.573431	-0.11415	0.746771	0.503693	-0.014433	0.740265	0.445078	0.062669	0.740275	0.36089	0.110387	0.710723	0.531132	-0.10731	0.711824	0.45466	-0.11132	0.715251	0.378347	-0.113707	0.745347	0.36749	-0.158284	0.775854	0.356807	-0.202532	0.807115	0.346389	-0.246432	0.830097	0.339999	-0.274504	0.833694	0.517023	-0.067572	0.81886
32.08	0.82448	0.513403	-0.182136	0.813434	0.546276	-0.153108	0.809747	0.590204	-0.186975	0.80374	0.591379	-0.148408	0.790419	0.573115	-0.115793	0.747599	0.50584	-0.014207	0.73927	0.447184	0.062763	0.73808	0.362855	0.109965	0.709659	0.533664	-0.106099	0.709477	0.457256	-0.111485	0.711763	0.380984	-0.11545	0.741479	0.375141	-0.161363	0.771195	0.368137	-0.207009	0.800941	0.36055	-0.252883	0.831026	0.35129	-0.272283	0.83342	0.515436	-0.070729	0.817636
32.112	0.823361	0.505689	-0.196031	0.81518	0.535711	-0.16319	0.816887	0.583531	-0.191364	0.81017	0.58055	-0.153013	0.795746	0.56618	-0.118944	0.74893	0.511295	-0.011836	0.737549	0.45133	0.063725	0.736794	0.366745	0.110709	0.709052	0.542749	-0.101917	0.707988	0.466763	-0.111477	0.708487	0.390716	-0.11983	0.741447	0.3934	-0.163716	0.77538	0.395799	-0.206853	0.809979	0.398021	-0.249744	0.840924	0.388745	-0.267727	0.833222	0.519731	-0.071029	0.817568
32.148	0.825279	0.514868	-0.195292	0.813808	0.543805	-0.162464	0.811353	0.591765	-0.190445	0.804424	0.58797	-0.152207	0.790926	0.571179	-0.118934	0.746612	0.509022	-0.015135	0.738017	0.44545	0.057906	0.734281	0.362976	0.108693	0.710196	0.553322	-0.10137	0.698144	0.477875	-0.105852	0.687592	0.402342	-0.109196	0.725328	0.407154	-0.149121	0.763815	0.411258	-0.188271	0.802806	0.415219	-0.227493	0.829014	0.406967	-0.252313	0.831957	0.517802	-0.072869	0.818836
32.18	0.825196	0.518528	-0.191764	0.813695	0.54886	-0.160226	0.817138	0.596308	-0.188666	0.807059	0.593735	-0.151028	0.794364	0.575661	-0.117836	0.751713	0.508759	-0.014776	0.741323	0.449078	0.061422	0.736527	0.365599	0.111288	0.71265	0.547355	-0.102024	0.698272	0.472368	-0.107614	0.684613	0.397206	-0.11259	0.723444	0.404029	-0.150632	0.762137	0.411257	-0.188683	0.800673	0.418697	-0.226804	0.826704	0.409451	-0.250971	0.834913	0.512138	-0.075367	0.8196
32.248	0.823838	0.518225	-0.186965	0.813439	0.550147	-0.156649	0.820776	0.596504	-0.186334	0.809493	0.595709	-0.148965	0.797015	0.577741	-0.115756	0.755004	0.5117	-0.012617	0.739543	0.451018	0.061319	0.734151	0.367269	0.108972	0.714507	0.549992	-0.099255	0.697168	0.475967	-0.108176	0.680498	0.401707	-0.11649	0.721239	0.408645	-0.152518	0.761377	0.415841	-0.189075	0.80134	0.423124	-0.225833	0.826657	0.412452	-0.250224	0.836893	0.511915	-0.075265	0.821949
32.28	0.821331	0.517092	-0.17576	0.80889	0.550054	-0.147406	0.821683	0.595665	-0.177033	0.806207	0.596173	-0.141215	0.793289	0.577731	-0.108853	0.751391	0.511136	-0.008134	0.738319	0.447889	0.063678	0.733096	0.36367	0.109551	0.712251	0.54921	-0.096019	0.701581	0.473415	-0.099319	0.691653	0.397392	-0.10192	0.726629	0.405726	-0.143057	0.760711	0.4157	-0.184592	0.794294	0.426493	-0.226159	0.822475	0.418882	-0.248204	0.835638	0.519043	-0.068131	0.822277
32.316	0.82092	0.522807	-0.172559	0.80518	0.553098	-0.142889	0.820514	0.601173	-0.16699	0.801353	0.598483	-0.133142	0.789501	0.578759	-0.101263	0.751297	0.50836	-0.002516	0.743336	0.444213	0.069556	0.735718	0.357098	0.110145	0.709912	0.545919	-0.089786	0.701653	0.470122	-0.097211	0.693643	0.39415	-0.104022	0.72973	0.40429	-0.143727	0.763196	0.416338	-0.185128	0.795509	0.429224	-0.226895	0.82463	0.424157	-0.248333	0.834981	0.520651	-0.064342	0.821855
32.38	0.818442	0.52775	-0.16731	0.799713	0.556804	-0.138136	0.817412	0.605629	-0.158251	0.79474	0.601548	-0.126788	0.785494	0.581334	-0.094056	0.755218	0.50863	0.007619	0.742391	0.439707	0.074946	0.733994	0.350144	0.111159	0.711171	0.549341	-0.076594	0.70326	0.473946	-0.087093	0.695893	0.398566	-0.097419	0.7258	0.411399	-0.141488	0.755259	0.425146	-0.185553	0.784526	0.439379	-0.229569	0.818716	0.438773	-0.242958	0.837282	0.525914	-0.054119	0.824018
32.412	0.823173	0.548785	-0.158229	0.79855	0.571546	-0.127845	0.815127	0.623808	-0.137136	0.788732	0.613359	-0.110432	0.782175	0.59065	-0.078695	0.7598	0.510326	0.019064	0.739969	0.437052	0.080208	0.739023	0.345773	0.113599	0.712447	0.559372	-0.05905	0.700627	0.484161	-0.067135	0.690366	0.408768	-0.073876	0.724805	0.418312	-0.115644	0.758191	0.427297	-0.158333	0.790481	0.436299	-0.202227	0.816809	0.446603	-0.225908	0.838495	0.529686	-0.046493	0.823881
32.444	0.828317	0.558731	-0.158965	0.803567	0.580032	-0.127647	0.819125	0.632733	-0.135311	0.793136	0.620912	-0.108761	0.787127	0.59692	-0.077734	0.765908	0.512008	0.016975	0.748379	0.439794	0.080011	0.743352	0.348505	0.112809	0.715465	0.56247	-0.05794	0.699331	0.488078	-0.066279	0.6838	0.413547	-0.073955	0.720401	0.42207	-0.113856	0.756853	0.430416	-0.153909	0.793285	0.438659	-0.194066	0.816941	0.443016	-0.221902	0.840972	0.528655	-0.052746	0.823753
32.48	0.827121	0.56981	-0.142954	0.796095	0.58903	-0.116243	0.8153	0.640976	-0.112995	0.782911	0.628072	-0.095664	0.779423	0.602475	-0.065867	0.766685	0.512868	0.024366	0.742221	0.439947	0.083432	0.738579	0.349314	0.116138	0.714911	0.565438	-0.048597	0.700779	0.491213	-0.06106	0.687738	0.416681	-0.07256	0.725543	0.425819	-0.111408	0.762593	0.435238	-0.150853	0.799254	0.445033	-0.190952	0.815987	0.440725	-0.223538	0.841145	0.533749	-0.04516	0.824516
32.544	0.841222	0.592598	-0.13011	0.799871	0.601752	-0.114233	0.806468	0.653628	-0.096374	0.773189	0.633416	-0.094664	0.771994	0.607367	-0.065225	0.766656	0.51643	0.023904	0.747384	0.44346	0.084654	0.740637	0.35306	0.117289	0.709947	0.565454	-0.048142	0.694906	0.490486	-0.052095	0.68001	0.415472	-0.055737	0.717379	0.430832	-0.092888	0.754668	0.445983	-0.130223	0.792087	0.46108	-0.167764	0.805792	0.467783	-0.201328	0.839278	0.543932	-0.045882	0.827362
32.576	0.839337	0.607266	-0.109407	0.796748	0.612939	-0.095275	0.800226	0.66212	-0.07082	0.767766	0.640633	-0.073775	0.764072	0.611237	-0.047719	0.75326	0.508887	0.028099	0.74565	0.433668	0.088895	0.740085	0.341929	0.118177	0.70531	0.560825	-0.047703	0.701505	0.485015	-0.057998	0.698023	0.409125	-0.067437	0.737004	0.436681	-0.093964	0.775457	0.463799	-0.121711	0.813519	0.491047	-0.149864	0.811747	0.492619	-0.186536	0.832869	0.548921	-0.025587	0.821049
32.608	0.836954	0.630518	-0.105179	0.79464	0.623886	-0.090709	0.783599	0.672838	-0.068094	0.758988	0.642619	-0.069905	0.757412	0.612799	-0.044354	0.753433	0.509686	0.029675	0.748098	0.434285	0.090312	0.743029	0.344384	0.124705	0.702509	0.563673	-0.043498	0.703092	0.48817	-0.056706	0.704676	0.412711	-0.068246	0.741687	0.445263	-0.092365	0.778293	0.477402	-0.117432	0.81443	0.509504	-0.143457	0.806953	0.509476	-0.179518	0.83069	0.549481	-0.027142	0.818147
32.644	0.826589	0.647906	-0.104585	0.787637	0.634575	-0.08593	0.777325	0.676564	-0.051905	0.754629	0.645143	-0.056531	0.755706	0.614621	-0.031615	0.759716	0.509426	0.040782	0.736634	0.432347	0.094914	0.740405	0.340416	0.123147	0.700357	0.557597	-0.029171	0.713484	0.486087	-0.053105	0.728284	0.414515	-0.075045	0.762782	0.451594	-0.096921	0.796394	0.48839	-0.119878	0.829085	0.525393	-0.144016	0.811616	0.522096	-0.17629	0.830117	0.556242	-0.020053	0.823673
32.676	0.822506	0.647242	-0.101498	0.782607	0.63595	-0.083539	0.778694	0.672695	-0.043015	0.752047	0.645456	-0.051606	0.752934	0.614894	-0.026804	0.756738	0.509448	0.044894	0.733148	0.429852	0.095637	0.740421	0.337842	0.124091	0.697304	0.552841	-0.028493	0.714745	0.483752	-0.056734	0.733445	0.414468	-0.082643	0.766391	0.454539	-0.099985	0.797869	0.494621	-0.118845	0.826583	0.534567	-0.14075	0.806796	0.529251	-0.171279	0.826427	0.560406	-0.014282	0.823499
32.712	0.815469	0.665505	-0.10211	0.778695	0.646408	-0.084171	0.775015	0.674051	-0.037148	0.750703	0.645955	-0.049293	0.748738	0.614334	-0.026275	0.746573	0.505671	0.039296	0.723488	0.428116	0.09231	0.732368	0.33799	0.124445	0.701962	0.553932	-0.0417	0.721973	0.487005	-0.073066	0.742932	0.41979	-0.102532	0.767967	0.466091	-0.116675	0.791446	0.512559	-0.132857	0.812664	0.558915	-0.151683	0.791926	0.555113	-0.181884	0.825285	0.561447	-0.001277	0.822459
32.744	0.810662	0.678457	-0.092803	0.77603	0.656848	-0.073432	0.771141	0.685003	-0.026669	0.748843	0.654778	-0.037471	0.747081	0.621065	-0.017169	0.745556	0.506268	0.038572	0.73652	0.430689	0.098981	0.740057	0.337862	0.125017	0.695882	0.551434	-0.041069	0.723714	0.48662	-0.070613	0.752772	0.421971	-0.09843	0.770248	0.470974	-0.116125	0.787346	0.519266	-0.135738	0.803892	0.567472	-0.156756	0.7895	0.569242	-0.190665	0.817106	0.572078	0.001103	0.817076
32.78	0.800987	0.685796	-0.08773	0.765525	0.664534	-0.069519	0.763386	0.688384	-0.020185	0.739016	0.660726	-0.03315	0.740434	0.626003	-0.014555	0.748938	0.508568	0.035553	0.735056	0.433491	0.096222	0.738859	0.341047	0.12431	0.693331	0.554	-0.03991	0.724184	0.491297	-0.071121	0.756138	0.428674	-0.100264	0.768721	0.479118	-0.117561	0.780255	0.529007	-0.136707	0.790927	0.578659	-0.157783	0.77345	0.568854	-0.188705	0.813533	0.582949	0.000525	0.816976
32.812	0.794024	0.704157	-0.085381	0.76159	0.677775	-0.068132	0.758894	0.69658	-0.016454	0.736879	0.667813	-0.031083	0.74033	0.632477	-0.013328	0.754279	0.513399	0.035158	0.757533	0.437526	0.096675	0.754047	0.344021	0.123533	0.690364	0.55785	-0.032515	0.723755	0.499617	-0.068735	0.758676	0.441716	-0.103681	0.769618	0.492156	-0.12276	0.780285	0.542177	-0.142468	0.79046	0.592215	-0.162799	0.772256	0.591348	-0.194767	0.812766	0.590681	-0.003533	0.819613
32.848	0.79485	0.711075	-0.087839	0.76092	0.68559	-0.072303	0.7634	0.696535	-0.018592	0.737677	0.672568	-0.035666	0.738437	0.639883	-0.013477	0.743814	0.527933	0.0491	0.731291	0.449132	0.105222	0.737318	0.355235	0.129408	0.687296	0.572958	-0.025231	0.711708	0.518745	-0.073239	0.737465	0.464457	-0.119934	0.75048	0.515703	-0.133876	0.762668	0.566619	-0.149536	0.772758	0.617183	-0.167606	0.75638	0.607565	-0.19914	0.812613	0.59235	0.003827	0.818258
32.88	0.79378	0.730676	-0.075722	0.761793	0.699614	-0.068262	0.762199	0.69716	-0.013385	0.738907	0.676264	-0.036772	0.741818	0.644641	-0.013113	0.750841	0.535861	0.056111	0.73462	0.457395	0.111657	0.740854	0.364073	0.138431	0.683176	0.588201	-0.002312	0.684146	0.541176	-0.062595	0.685193	0.494202	-0.122656	0.709597	0.541381	-0.136435	0.73138	0.589128	-0.152286	0.752802	0.637013	-0.169056	0.753072	0.636591	-0.205932	0.814559	0.591528	-0.004536	0.817197
32.948	0.776026	0.759536	-0.069112	0.746273	0.727005	-0.059137	0.765494	0.709752	-0.010748	0.733978	0.695559	-0.028941	0.736703	0.66227	-0.007688	0.744972	0.548193	0.052418	0.741085	0.473248	0.114525	0.744567	0.380212	0.142213	0.689433	0.619514	0.002592	0.687405	0.589511	-0.067754	0.687482	0.558616	-0.137521	0.706865	0.606661	-0.155023	0.725961	0.654491	-0.173058	0.743864	0.702161	-0.19184	0.719135	0.698259	-0.218648	0.817188	0.596578	-0.004559	0.818303
32.98	0.786725	0.773022	-0.065847	0.760313	0.736536	-0.061913	0.7666	0.724962	-0.008719	0.744336	0.704945	-0.033845	0.746077	0.674073	-0.009264	0.750397	0.56729	0.06209	0.743785	0.486538	0.117078	0.746428	0.393028	0.146113	0.699353	0.642923	0.010557	0.68253	0.617795	-0.059909	0.664561	0.592484	-0.130142	0.688212	0.635488	-0.153779	0.713568	0.677424	-0.177367	0.738458	0.718961	-0.201004	0.706156	0.728449	-0.215317	0.822294	0.603107	-0.0036	0.823925
33.044	0.771434	0.800077	-0.067444	0.756082	0.75768	-0.063544	0.768747	0.746491	-0.011199	0.751108	0.721756	-0.035786	0.75223	0.690323	-0.011518	0.754338	0.58181	0.058406	0.748069	0.500696	0.112989	0.744991	0.408426	0.146019	0.70391	0.65825	0.00838	0.680565	0.634092	-0.060571	0.656771	0.609535	-0.129273	0.678247	0.652799	-0.154706	0.700337	0.69573	-0.180215	0.723005	0.738117	-0.205734	0.694733	0.743937	-0.228388	0.82498	0.614423	-0.009572	0.825491
33.076	0.784587	0.821117	-0.064587	0.772554	0.777582	-0.061447	0.778239	0.768462	-0.007285	0.766558	0.741688	-0.033205	0.764468	0.709288	-0.009864	0.754367	0.598552	0.058239	0.75111	0.518039	0.11398	0.750755	0.427575	0.151495	0.704137	0.677927	0.015006	0.686793	0.659496	-0.057296	0.667798	0.641522	-0.129371	0.677396	0.68601	-0.160208	0.687358	0.730772	-0.190467	0.697454	0.775818	-0.220648	0.67483	0.801654	-0.234161	0.825878	0.637138	-0.005662	0.827591
33.112	0.780718	0.84544	-0.076058	0.780249	0.801158	-0.066728	0.769478	0.802103	-0.012876	0.774815	0.769918	-0.034435	0.770273	0.737702	-0.012116	0.752671	0.628025	0.05278	0.75136	0.542771	0.099462	0.75272	0.454025	0.138131	0.706254	0.709765	0.008516	0.683149	0.687222	-0.06094	0.659844	0.664576	-0.130342	0.65883	0.709235	-0.162273	0.659608	0.75393	-0.194174	0.662402	0.798585	-0.226411	0.679587	0.829946	-0.235747	0.826167	0.663566	-0.011195	0.82089
33.144	0.779355	0.858451	-0.066129	0.780165	0.813233	-0.068427	0.777732	0.80044	-0.015297	0.779665	0.774962	-0.044913	0.773764	0.744643	-0.020659	0.753499	0.640625	0.050608	0.734556	0.551983	0.08544	0.747341	0.467992	0.131451	0.698539	0.712631	-0.001516	0.67696	0.692005	-0.0721	0.655008	0.671144	-0.142618	0.658685	0.71866	-0.169554	0.662484	0.766381	-0.196108	0.666667	0.814058	-0.222557	0.679285	0.846908	-0.233194	0.824843	0.683348	-0.012019	0.827317
33.18	0.769226	0.873321	-0.08199	0.775957	0.830606	-0.068674	0.768248	0.835503	-0.014571	0.777121	0.802424	-0.033508	0.77233	0.769294	-0.012923	0.755631	0.656284	0.04448	0.73205	0.57115	0.084564	0.747573	0.487451	0.130202	0.691682	0.721018	-0.006042	0.671736	0.708163	-0.078898	0.651719	0.695313	-0.151782	0.653015	0.741729	-0.180839	0.654203	0.788003	-0.210119	0.655569	0.834247	-0.239632	0.666553	0.869241	-0.241885	0.821086	0.711908	-0.014632	0.821641
33.212	0.766905	0.878834	-0.091745	0.770447	0.838619	-0.071448	0.766933	0.853874	-0.018948	0.771353	0.817321	-0.032295	0.767442	0.783141	-0.014117	0.754622	0.666837	0.034928	0.734348	0.580375	0.072555	0.749347	0.499498	0.121565	0.694045	0.733638	-0.018493	0.668698	0.722522	-0.090007	0.643322	0.711112	-0.161561	0.648089	0.759278	-0.186783	0.653224	0.807413	-0.212098	0.658516	0.855305	-0.237416	0.665271	0.890927	-0.242507	0.823702	0.723438	-0.019131	0.826382
33.248	0.778391	0.881356	-0.093944	0.77362	0.8477	-0.064134	0.772123	0.875665	-0.01686	0.769474	0.83683	-0.0203	0.76513	0.800458	-0.005475	0.750891	0.677915	0.03115	0.741496	0.590134	0.071516	0.752992	0.507472	0.120123	0.692034	0.747646	-0.019074	0.66911	0.741053	-0.091918	0.645825	0.734605	-0.164889	0.648023	0.782461	-0.191798	0.651242	0.830732	-0.217558	0.655695	0.878966	-0.242938	0.661564	0.914408	-0.251215	0.821767	0.738498	-0.013974	0.821947
33.28	0.774974	0.891665	-0.094736	0.771128	0.86009	-0.062593	0.772369	0.891033	-0.017174	0.7689	0.852126	-0.017936	0.765796	0.815422	-0.003485	0.755585	0.691949	0.031506	0.747297	0.601824	0.067415	0.751252	0.518153	0.116291	0.693452	0.757649	-0.021313	0.67012	0.758055	-0.094364	0.645815	0.758755	-0.167479	0.64161	0.806459	-0.194946	0.63837	0.854832	-0.220753	0.636095	0.903518	-0.246072	0.647617	0.937987	-0.252982	0.823347	0.756649	-0.013161	0.819667
[truncated: 4,625 more rows]
[truncated: 62 more columns]
