# Supplementary material for: A Markerless 3D Computerized Motion Capture System Incorporating a Skeleton Model for Monkeys
Source: PLoS One. 2016 Nov 3;11(11):e0166154. doi: 10.1371/journal.pone.0166154 (PMC5094601; doi:10.1371/journal.pone.0166154)
Supplement: S2 File — (ZIP) [file pone.0166154.s004.zip › File S2/ShuttlingExperiment-MonkeyR-Session3-Exp1-manual.txt]

16.272	0.36873	0.31459	0.45465	0.37487	0.35461	0.43439	0.35505	0.3894	0.47242	0.36981	0.40029	0.43795	0.3938	0.42129	0.4138	0.47479	0.48105	0.33092	0.52265	0.49459	0.24696	0.56127	0.47399	0.16006	0.46654	0.44509	0.42724	0.5148	0.394	0.39689	0.56308	0.34292	0.36657	0.53921	0.29548	0.37993	0.51536	0.24805	0.3933	0.49152	0.20062	0.4067	0.48169	0.20651	0.44161	0.37411	0.459	0.33511	0.38331
17.304	-0.091378	0.42719	0.48009	-0.066802	0.42685	0.44206	-0.059288	0.48085	0.43328	-0.045392	0.4525	0.4103	-0.0096	0.43751	0.40059	0.10262	0.37977	0.36783	0.19644	0.35875	0.35118	0.28847	0.36033	0.31965	0.034061	0.3987	0.44254	0.10356	0.36682	0.43883	0.17306	0.33495	0.43512	0.15996	0.29477	0.46994	0.14685	0.25459	0.50474	0.13373	0.2144	0.53953	0.10505	0.23181	0.55452	0.024814	0.42003	0.31337	0.005003
18.776	-0.24793	0.53079	0.18298	-0.23596	0.53959	0.22575	-0.23464	0.5948	0.22572	-0.22665	0.57244	0.25672	-0.198	0.55731	0.28019	-0.10928	0.49916	0.356	-0.014174	0.48308	0.37077	0.076735	0.45571	0.34949	-0.20559	0.53155	0.37375	-0.21526	0.45645	0.38498	-0.22491	0.38134	0.39621	-0.23453	0.36045	0.34652	-0.24416	0.33957	0.29684	-0.25382	0.31868	0.24715	-0.25286	0.29901	0.21613	-0.14554	0.50672	0.25972	-0.10575
20.14	0.19981	0.36207	-0.22781	0.17658	0.38482	-0.19631	0.1826	0.43692	-0.21362	0.16264	0.42629	-0.18179	0.15361	0.44764	-0.14919	0.12055	0.50883	-0.038903	0.086641	0.52374	0.051378	0.044244	0.50232	0.13629	0.082805	0.48254	-0.13123	0.043873	0.41928	-0.14971	0.004944	0.356	-0.16817	0.025449	0.30866	-0.18651	0.045952	0.26133	-0.20487	0.066454	0.21401	-0.22325	0.09852	0.21978	-0.24024	0.20027	0.45682	-0.078641	0.17053
42.684	0.37683	0.36053	0.095537	0.39087	0.40335	0.099977	0.34285	0.43048	0.10282	0.37801	0.44738	0.10456	0.41191	0.46445	0.091921	0.52619	0.51091	0.049714	0.6156	0.49672	0.013277	0.69383	0.44688	-0.016087	0.47879	0.49452	0.13985	0.54988	0.46841	0.15102	0.62097	0.44229	0.16216	0.59553	0.40093	0.18746	0.5701	0.35958	0.21279	0.54466	0.31825	0.23812	0.51682	0.29621	0.24759	0.43067	0.48847	0.0179	0.44691
42.42	0.35193	0.44241	0.2317	0.37867	0.46095	0.20022	0.39653	0.50629	0.2262	0.40662	0.49612	0.18987	0.4424	0.49361	0.17218	0.5565	0.47622	0.11152	0.62947	0.47501	0.046739	0.69796	0.43818	-0.011735	0.50332	0.44825	0.19536	0.55891	0.39594	0.20122	0.61448	0.34363	0.20705	0.57386	0.31747	0.23281	0.53325	0.29132	0.25859	0.49264	0.26518	0.28439	0.49854	0.2311	0.27199	0.46013	0.49789	0.081806	0.45312
57.692	0.67642	0.47815	-0.030545	0.63327	0.49154	-0.027637	0.63905	0.54404	-0.011513	0.60478	0.52642	-0.017799	0.57113	0.50904	-0.004916	0.46613	0.44357	0.036158	0.38929	0.44029	0.096232	0.31965	0.41018	0.15713	0.49629	0.4642	-0.060298	0.43643	0.42605	-0.031651	0.37655	0.3879	-0.003037	0.40785	0.34925	-0.025938	0.43915	0.3106	-0.048822	0.47046	0.27195	-0.071709	0.49797	0.25207	-0.057618	0.55939	0.48428	0.053016	0.60118
56.292	0.21163	0.35036	0.19992	0.1817	0.37988	0.21673	0.21229	0.42571	0.22047	0.17468	0.42325	0.2307	0.1417	0.44472	0.22353	0.029585	0.50612	0.19783	-0.064595	0.52541	0.18109	-0.15465	0.51104	0.14718	0.12057	0.46815	0.1675	0.077423	0.41062	0.14127	0.034272	0.3531	0.11501	0.082675	0.3374	0.0948	0.13108	0.32169	0.074608	0.17949	0.30597	0.054426	0.21351	0.2929	0.059145	0.064667	0.46617	0.28622	0.015117
80.368	-0.24278	0.50519	0.53105	-0.2092	0.51024	0.5011	-0.21205	0.56433	0.49033	-0.18624	0.53984	0.47423	-0.15535	0.52005	0.45829	-0.058613	0.44713	0.41008	0.035282	0.42469	0.39585	0.12967	0.42054	0.37261	-0.090473	0.4888	0.49889	-0.094672	0.41391	0.51417	-0.098874	0.33902	0.52948	-0.14086	0.30392	0.53114	-0.18284	0.26881	0.53283	-0.22483	0.23372	0.53454	-0.23142	0.23176	0.57064	-0.15653	0.46998	0.38706	-0.13293
80.236	-0.20817	0.50251	0.51725	-0.16614	0.50499	0.50058	-0.16062	0.55936	0.4926	-0.13305	0.53286	0.48468	-0.10372	0.51091	0.46862	-0.012365	0.4313	0.42047	0.076541	0.40012	0.39505	0.16981	0.40012	0.36733	-0.025905	0.47068	0.51483	-0.017046	0.39478	0.5193	-0.008183	0.31888	0.5238	-0.056258	0.29432	0.53294	-0.10433	0.26977	0.5421	-0.1524	0.24522	0.55129	-0.18835	0.24576	0.55886	-0.11086	0.46149	0.41522	-0.11073
88.772	0.74961	0.46616	-0.14667	0.72096	0.49312	-0.12426	0.73323	0.54252	-0.14568	0.70609	0.53634	-0.11829	0.67074	0.53765	-0.09963	0.55473	0.53204	-0.040376	0.4639	0.53835	-0.005271	0.38606	0.51741	0.049224	0.58877	0.52707	-0.13762	0.5429	0.4658	-0.13917	0.49704	0.40453	-0.14073	0.50455	0.35183	-0.12794	0.51208	0.29912	-0.11517	0.5196	0.24642	-0.10238	0.54299	0.2357	-0.12861	0.65274	0.50356	-0.025458	0.6792
89.136	0.84632	0.47181	-0.17066	0.81909	0.50518	-0.15668	0.84341	0.5494	-0.17912	0.81103	0.55056	-0.15732	0.78061	0.54959	-0.13136	0.68169	0.53646	-0.047438	0.59689	0.54794	-0.000535	0.51116	0.56402	0.042561	0.68161	0.53405	-0.15056	0.65088	0.46699	-0.17102	0.62015	0.39993	-0.19149	0.67001	0.38152	-0.20463	0.71987	0.36309	-0.21775	0.76973	0.34466	-0.23085	0.78743	0.31465	-0.24253	0.78268	0.52883	-0.066998	0.76758
97.208	-0.17103	0.48104	0.49646	-0.13203	0.48722	0.47431	-0.12428	0.54155	0.48056	-0.10006	0.51776	0.46126	-0.067717	0.49653	0.45106	0.032049	0.41913	0.41858	0.11812	0.3777	0.39863	0.21364	0.37304	0.38072	-0.003728	0.46229	0.50516	-0.053699	0.40521	0.51536	-0.10368	0.34812	0.52552	-0.15384	0.33014	0.53808	-0.20402	0.31216	0.55062	-0.25419	0.29417	0.56313	-0.2789	0.31481	0.58085	-0.043357	0.47872	0.38113	-0.044978
96.208	0.23416	0.29355	0.56964	0.24924	0.31362	0.53196	0.24199	0.36698	0.54422	0.25669	0.35375	0.51054	0.28611	0.37177	0.49029	0.38496	0.42142	0.42127	0.43144	0.46412	0.34685	0.49096	0.50868	0.28409	0.36396	0.37827	0.51257	0.4384	0.3627	0.50384	0.51283	0.34713	0.49508	0.47796	0.30923	0.51365	0.44309	0.27132	0.53223	0.40821	0.23342	0.55079	0.37359	0.223	0.55736	0.28834	0.38877	0.40582	0.33089
125.19	0.62324	0.51973	0.20767	0.60178	0.51434	0.24718	0.57435	0.56208	0.25145	0.57308	0.53333	0.27785	0.5485	0.50465	0.29101	0.47476	0.40447	0.33009	0.38334	0.37209	0.34084	0.28611	0.37576	0.34102	0.50717	0.46225	0.25103	0.44962	0.41241	0.24307	0.39207	0.36256	0.23514	0.4152	0.31523	0.22019	0.43834	0.26791	0.20528	0.46148	0.22058	0.19037	0.46534	0.21133	0.22573	0.55973	0.44692	0.3703	0.60112
125.56	0.78257	0.48033	0.13041	0.7436	0.49066	0.15102	0.75606	0.53903	0.17458	0.72135	0.52134	0.17726	0.68357	0.51656	0.18952	0.56142	0.49124	0.22741	0.47555	0.46246	0.26376	0.38527	0.45614	0.29949	0.59974	0.51208	0.13395	0.54793	0.45935	0.15384	0.49612	0.40664	0.17377	0.49766	0.3544	0.19009	0.4992	0.30216	0.20643	0.50074	0.24993	0.22279	0.51981	0.22703	0.24428	0.66254	0.49323	0.24763	0.67936
141.76	0.48638	0.65274	0.25028	0.51473	0.65237	0.21497	0.52551	0.70619	0.2089	0.54043	0.67791	0.18648	0.57927	0.6694	0.18205	0.70326	0.63199	0.16698	0.77974	0.5716	0.17199	0.82948	0.48896	0.18477	0.62689	0.65066	0.23375	0.62121	0.58158	0.26625	0.61553	0.51251	0.29877	0.60957	0.46316	0.32172	0.60362	0.41381	0.34466	0.59767	0.36444	0.36758	0.58297	0.33388	0.38173	0.62726	0.65928	0.1028	0.63434
143.03	0.1707	0.28537	0.55495	0.20235	0.30404	0.52851	0.1882	0.3574	0.53034	0.21849	0.34316	0.51022	0.24648	0.36883	0.49766	0.34353	0.44458	0.45473	0.41934	0.48342	0.40712	0.49716	0.48653	0.3488	0.30977	0.39154	0.5365	0.38617	0.38851	0.53289	0.46258	0.38548	0.52925	0.45093	0.3324	0.53594	0.43929	0.27932	0.54261	0.42764	0.22623	0.54925	0.41883	0.23206	0.58445	0.26594	0.39109	0.4128	0.20528
150.07	0.74032	0.52047	-0.2217	0.70858	0.52729	-0.19014	0.7063	0.58245	-0.1885	0.68449	0.55868	-0.16649	0.65196	0.53711	-0.15775	0.55192	0.45881	-0.12841	0.46846	0.40846	-0.12365	0.3759	0.38835	-0.10139	0.61395	0.4738	-0.20944	0.63793	0.40112	-0.2105	0.66192	0.32843	-0.21155	0.71667	0.32852	-0.211	0.77141	0.32862	-0.21042	0.82616	0.32871	-0.20983	0.85996	0.32093	-0.19767	0.63372	0.50204	-0.08281	0.59644
149.86	0.68271	0.46458	-0.17736	0.64096	0.48208	-0.17812	0.65131	0.53479	-0.19093	0.61568	0.52004	-0.18481	0.58123	0.50311	-0.17353	0.47381	0.43918	-0.13648	0.37867	0.42102	-0.14838	0.2858	0.39491	-0.13579	0.53365	0.44848	-0.21998	0.53789	0.37297	-0.23184	0.54211	0.29746	-0.24368	0.58745	0.26862	-0.23318	0.6328	0.23979	-0.22271	0.67816	0.21095	-0.21226	0.70859	0.2315	-0.21361	0.56278	0.46903	-0.093672	0.53973
[truncated: 62 more columns]
