# Supplementary material for: A Markerless 3D Computerized Motion Capture System Incorporating a Skeleton Model for Monkeys
Source: PLoS One. 2016 Nov 3;11(11):e0166154. doi: 10.1371/journal.pone.0166154 (PMC5094601; doi:10.1371/journal.pone.0166154)
Supplement: S2 File — (ZIP) [file pone.0166154.s004.zip › File S2/ShuttlingExperiment-MonkeyR-Session3-Exp1-MCS.txt]

0.26	0.832449	0.583048	0.01555	0.795797	0.598794	0.036917	0.801644	0.653422	0.030002	0.772089	0.636475	0.049013	0.756469	0.605664	0.06883	0.707314	0.499597	0.125375	0.689987	0.413136	0.167059	0.690871	0.316509	0.17633	0.675296	0.560448	0.048346	0.67829	0.49243	0.013195	0.681316	0.424297	-0.021946	0.685486	0.376373	-0.048339	0.689775	0.328459	-0.074559	0.694132	0.280478	-0.10073	0.709409	0.247182	-0.104005	0.796391	0.542372	0.094924	0.838253
0.296	0.828058	0.591792	0.016007	0.790947	0.600358	0.04046	0.7921	0.655558	0.043227	0.764638	0.633061	0.059444	0.74916	0.601044	0.077505	0.701901	0.491084	0.128522	0.694471	0.406463	0.176231	0.687355	0.310444	0.187951	0.675659	0.54988	0.048144	0.651224	0.477407	0.043776	0.62681	0.404836	0.039567	0.653576	0.364165	0.014316	0.680172	0.323558	-0.011412	0.706291	0.282156	-0.03617	0.702635	0.245831	-0.041115	0.790471	0.539499	0.10825	0.814809
0.328	0.832078	0.585256	0.01717	0.794756	0.595691	0.040539	0.798086	0.650796	0.04247	0.769329	0.62968	0.058285	0.752465	0.598351	0.076304	0.69999	0.490447	0.126131	0.694507	0.407259	0.177299	0.686423	0.310983	0.188271	0.673221	0.550435	0.046311	0.64956	0.477661	0.043183	0.625862	0.404908	0.040422	0.653159	0.363871	0.01688	0.679819	0.322647	-0.007251	0.706188	0.281414	-0.031681	0.701419	0.246162	-0.040881	0.789441	0.536407	0.102908	0.799788
0.36	0.826712	0.58586	0.017924	0.788947	0.596757	0.040352	0.797794	0.650128	0.051408	0.765853	0.630228	0.061797	0.749666	0.598596	0.079935	0.698802	0.489733	0.130024	0.686227	0.406607	0.179495	0.681635	0.310198	0.189754	0.677057	0.556399	0.054292	0.648683	0.485248	0.051458	0.620255	0.413845	0.049141	0.643044	0.367062	0.030203	0.667006	0.32138	0.010697	0.691596	0.275567	-0.009545	0.698035	0.24679	-0.032152	0.792894	0.524054	0.106336	0.79906
0.396	0.830973	0.582644	0.018768	0.792487	0.593606	0.039899	0.798306	0.648291	0.045426	0.767475	0.627785	0.057726	0.752077	0.596279	0.07653	0.703883	0.487857	0.128542	0.689268	0.405503	0.179239	0.683466	0.309172	0.189767	0.680784	0.556516	0.054447	0.649248	0.486815	0.051946	0.617787	0.41711	0.050197	0.641771	0.372694	0.028932	0.665938	0.327954	0.008579	0.690165	0.283019	-0.011619	0.696878	0.252759	-0.031523	0.797536	0.522147	0.100988	0.80006
0.464	0.829899	0.580058	0.021594	0.792064	0.592743	0.042932	0.80132	0.646809	0.050201	0.769201	0.627912	0.061699	0.753107	0.596469	0.079783	0.70279	0.488433	0.129422	0.690468	0.405081	0.179137	0.683771	0.30858	0.188309	0.680132	0.556857	0.054569	0.646198	0.488294	0.053217	0.612431	0.419781	0.052691	0.638922	0.377621	0.030063	0.664531	0.334908	0.007391	0.689941	0.29185	-0.015212	0.696747	0.260614	-0.033485	0.796656	0.523293	0.101921	0.798155
0.532	0.830812	0.583175	0.024948	0.792574	0.593495	0.046871	0.795413	0.648683	0.048673	0.766232	0.627477	0.06359	0.750462	0.594972	0.080588	0.701775	0.48376	0.128157	0.693721	0.401396	0.180513	0.684491	0.305234	0.19069	0.680468	0.549237	0.051186	0.64509	0.481346	0.052097	0.609541	0.413671	0.053112	0.634226	0.372269	0.027716	0.658617	0.330581	0.002344	0.682836	0.288894	-0.022474	0.689458	0.254688	-0.033691	0.79376	0.527146	0.111016	0.799952
0.564	0.826947	0.583366	0.022179	0.790127	0.59458	0.045986	0.796634	0.649177	0.051179	0.766595	0.628874	0.065633	0.750291	0.596995	0.083246	0.699785	0.487353	0.131737	0.688265	0.403419	0.180607	0.68337	0.30674	0.188364	0.679061	0.551521	0.053243	0.646209	0.482366	0.052775	0.613152	0.413359	0.052498	0.635439	0.371442	0.025449	0.658126	0.329248	-0.000967	0.681664	0.287029	-0.026105	0.690435	0.252629	-0.035626	0.793187	0.52598	0.111838	0.801315
0.632	0.828573	0.581743	0.019506	0.7932	0.594609	0.044622	0.80009	0.649411	0.045941	0.770899	0.630214	0.063316	0.754827	0.599455	0.082891	0.703677	0.493238	0.136977	0.691275	0.407646	0.182075	0.684793	0.311151	0.190474	0.673206	0.556355	0.060945	0.641332	0.486633	0.061104	0.609268	0.416772	0.06143	0.626444	0.373828	0.031413	0.643001	0.331814	-0.000252	0.658449	0.289295	-0.032826	0.667545	0.257399	-0.049356	0.794541	0.530832	0.10553	0.798543
0.664	0.824746	0.598474	0.020514	0.787949	0.603194	0.046407	0.786955	0.657874	0.053706	0.760964	0.63281	0.068461	0.746025	0.600589	0.08632	0.700299	0.489726	0.134659	0.690618	0.406234	0.184099	0.684992	0.309924	0.19153	0.677572	0.557464	0.05929	0.645094	0.488115	0.058329	0.612546	0.418832	0.057972	0.628103	0.374757	0.029791	0.643193	0.330603	0.001287	0.657469	0.28599	-0.026857	0.663855	0.255943	-0.047011	0.793758	0.526165	0.111107	0.796123
0.7	0.823716	0.595377	0.012947	0.789418	0.601513	0.041808	0.792372	0.655746	0.050696	0.766044	0.631841	0.066813	0.751057	0.600251	0.086162	0.704189	0.490928	0.138897	0.685893	0.404904	0.181907	0.6829	0.308028	0.191998	0.679974	0.556202	0.062497	0.645074	0.488013	0.060818	0.610241	0.419772	0.059657	0.625243	0.374632	0.032543	0.639705	0.329774	0.004652	0.653137	0.284747	-0.024209	0.660955	0.256633	-0.046746	0.797073	0.525132	0.109629	0.799167
0.732	0.820075	0.589523	0.013691	0.787583	0.59915	0.043648	0.796474	0.652807	0.052291	0.768354	0.631761	0.069305	0.753048	0.599827	0.087714	0.704826	0.489877	0.137589	0.688397	0.405382	0.184468	0.684897	0.308317	0.192759	0.68047	0.558455	0.063777	0.646921	0.489634	0.06268	0.613325	0.420902	0.062197	0.628529	0.375163	0.036767	0.6425	0.329565	0.010068	0.65494	0.284009	-0.01773	0.659694	0.259722	-0.044848	0.798015	0.524453	0.109409	0.799584
0.768	0.817634	0.587991	0.007983	0.787757	0.597675	0.040548	0.796507	0.651568	0.047647	0.770299	0.630431	0.06741	0.754645	0.599004	0.086578	0.704729	0.490457	0.138709	0.689219	0.404398	0.183054	0.685659	0.30725	0.192224	0.677907	0.557069	0.064032	0.644201	0.488378	0.060965	0.610752	0.419579	0.058907	0.626803	0.373687	0.033958	0.642123	0.32791	0.008244	0.656407	0.282061	-0.018702	0.657389	0.258614	-0.047135	0.797046	0.524415	0.107938	0.800392
0.8	0.792841	0.582719	0.00302	0.773959	0.597448	0.041422	0.791926	0.649765	0.043164	0.768932	0.633286	0.070032	0.753455	0.601055	0.087597	0.70492	0.490811	0.136058	0.695078	0.405798	0.183938	0.688508	0.308623	0.191645	0.679558	0.559289	0.062117	0.648169	0.489654	0.05817	0.617087	0.420089	0.055359	0.630003	0.373252	0.031273	0.642398	0.326106	0.006811	0.654663	0.279184	-0.017762	0.654582	0.255089	-0.045338	0.797075	0.528793	0.109638	0.795058
0.832	0.786104	0.579406	0.002501	0.771474	0.595446	0.04222	0.793495	0.646419	0.042361	0.771548	0.631713	0.071059	0.755179	0.599957	0.088379	0.70384	0.491458	0.136292	0.690626	0.407151	0.184058	0.686095	0.310372	0.192581	0.680101	0.55991	0.061997	0.649852	0.489737	0.057564	0.619786	0.419572	0.053953	0.633189	0.372122	0.030684	0.646181	0.324893	0.006276	0.659052	0.277812	-0.018698	0.655441	0.253123	-0.045707	0.79725	0.524782	0.106072	0.797841
0.868	0.774468	0.584374	-0.002862	0.769898	0.598008	0.040063	0.801689	0.643236	0.040417	0.7819	0.629608	0.071131	0.763694	0.599358	0.089401	0.70502	0.495014	0.137852	0.688545	0.410539	0.184491	0.684544	0.313475	0.192502	0.681854	0.566168	0.065655	0.651371	0.496098	0.059892	0.620865	0.425956	0.054911	0.63171	0.378575	0.029495	0.642865	0.3313	0.004029	0.654247	0.283998	-0.021506	0.65762	0.256921	-0.046301	0.798725	0.522247	0.102595	0.798303
0.9	0.773453	0.591203	-0.007419	0.767787	0.599567	0.036712	0.794939	0.647451	0.042269	0.776735	0.628698	0.071232	0.757976	0.598282	0.08869	0.698237	0.494107	0.137488	0.686111	0.409617	0.185425	0.683614	0.312758	0.193792	0.674813	0.567212	0.067779	0.648719	0.495751	0.059511	0.622712	0.424422	0.05174	0.633524	0.377238	0.026903	0.643882	0.329679	0.002061	0.65432	0.282212	-0.022414	0.657824	0.254546	-0.046165	0.791729	0.527128	0.108112	0.794895
0.936	0.784162	0.595644	-0.009232	0.773176	0.600336	0.034438	0.792805	0.650744	0.045326	0.774619	0.627889	0.071222	0.75746	0.596208	0.088494	0.703196	0.487686	0.135811	0.694853	0.40427	0.186189	0.689343	0.307672	0.194231	0.677583	0.557906	0.064018	0.645977	0.488327	0.059486	0.614664	0.418679	0.055565	0.629869	0.372438	0.030945	0.64416	0.325947	0.006112	0.657839	0.278652	-0.017623	0.654876	0.253756	-0.044532	0.79643	0.522743	0.109817	0.802192
0.968	0.792317	0.588333	-0.000494	0.775811	0.598744	0.040344	0.787579	0.652573	0.043485	0.769488	0.632089	0.071351	0.75448	0.599874	0.089599	0.707155	0.48961	0.140543	0.695764	0.405433	0.189267	0.689372	0.308737	0.196482	0.675888	0.555784	0.067523	0.643937	0.486536	0.060732	0.612269	0.417356	0.054717	0.629586	0.371796	0.031199	0.645753	0.325954	0.00682	0.661841	0.280083	-0.016956	0.652519	0.255923	-0.042752	0.795934	0.532748	0.111779	0.802046
1.036	0.801433	0.573956	0.016575	0.7793	0.592702	0.051278	0.787976	0.6465	0.041784	0.767473	0.632101	0.071678	0.752406	0.601303	0.091863	0.703766	0.495047	0.147315	0.689492	0.409388	0.191648	0.684087	0.312849	0.196985	0.673132	0.561775	0.074855	0.647997	0.489712	0.067786	0.622621	0.417673	0.060812	0.634681	0.370777	0.035491	0.646496	0.324037	0.009498	0.658567	0.27737	-0.016247	0.651914	0.252214	-0.042121	0.794004	0.527363	0.108133	0.797212
1.068	0.800224	0.573688	0.022034	0.777347	0.593893	0.055417	0.783844	0.647416	0.042333	0.763965	0.634364	0.073266	0.749837	0.603067	0.093305	0.704039	0.496146	0.150507	0.686745	0.409103	0.191028	0.684698	0.312124	0.195761	0.671311	0.563171	0.078989	0.645544	0.491405	0.071684	0.619794	0.419486	0.064857	0.631964	0.372921	0.038265	0.645223	0.326728	0.011653	0.659093	0.280492	-0.015189	0.657993	0.252671	-0.039519	0.793375	0.527705	0.108882	0.80048
1.132	0.795657	0.573248	0.027574	0.773266	0.594583	0.060567	0.779416	0.647584	0.045395	0.76008	0.635581	0.07707	0.746394	0.603973	0.096871	0.702282	0.495418	0.151434	0.688536	0.40835	0.193145	0.685494	0.311255	0.197073	0.668014	0.56288	0.080532	0.644052	0.490664	0.071246	0.620404	0.41811	0.06274	0.631244	0.370882	0.036756	0.642007	0.324355	0.009688	0.652507	0.277827	-0.01813	0.651499	0.250096	-0.042407	0.792022	0.530063	0.113967	0.798022
1.164	0.807078	0.574387	0.032531	0.777176	0.593509	0.060584	0.780021	0.646763	0.045098	0.756963	0.633101	0.073437	0.742726	0.602046	0.093688	0.697243	0.495594	0.151622	0.683349	0.409509	0.194408	0.68683	0.313006	0.199346	0.663293	0.561007	0.078808	0.639051	0.488485	0.073719	0.614964	0.415696	0.069346	0.625224	0.36762	0.045038	0.635663	0.320593	0.018751	0.646422	0.27462	-0.010476	0.653775	0.246473	-0.032935	0.787358	0.528449	0.114457	0.794825
1.2	0.808057	0.577232	0.031184	0.777819	0.595225	0.059619	0.774488	0.647288	0.040751	0.754356	0.633401	0.071157	0.742889	0.602735	0.093797	0.70591	0.497349	0.15996	0.689155	0.409118	0.197049	0.6907	0.312402	0.197958	0.664377	0.562047	0.091294	0.642453	0.489528	0.079785	0.620434	0.4168	0.068262	0.629178	0.369557	0.041055	0.638345	0.322917	0.013416	0.64755	0.276235	-0.014977	0.651725	0.247863	-0.038303	0.791095	0.536557	0.117342	0.797842
1.232	0.805521	0.581767	0.030455	0.7752	0.596977	0.060376	0.772493	0.650676	0.046749	0.752047	0.633888	0.075391	0.740003	0.602395	0.096298	0.702137	0.49416	0.155177	0.687617	0.407034	0.19644	0.687843	0.310109	0.199411	0.668122	0.559456	0.081723	0.64084	0.488283	0.073868	0.613721	0.416944	0.067041	0.623873	0.370596	0.039845	0.635067	0.324324	0.012833	0.646927	0.278021	-0.014142	0.647141	0.251133	-0.039258	0.790934	0.530811	0.117153	0.795708
1.264	0.807294	0.57841	0.034602	0.776237	0.596025	0.062363	0.773839	0.648385	0.044263	0.752669	0.634013	0.073712	0.741029	0.602829	0.095473	0.703624	0.49553	0.157345	0.68735	0.408645	0.198235	0.686375	0.311804	0.200916	0.666926	0.560351	0.085357	0.639897	0.4894	0.074903	0.613192	0.418142	0.065275	0.623301	0.3717	0.037928	0.634241	0.325241	0.011105	0.645719	0.278645	-0.01526	0.649293	0.249724	-0.037692	0.791526	0.52977	0.115593	0.797135
1.3	0.797555	0.565115	0.040675	0.77103	0.589289	0.068211	0.774098	0.639784	0.045194	0.75333	0.631264	0.077122	0.741091	0.599791	0.098134	0.701775	0.49207	0.158906	0.690483	0.404476	0.200646	0.68783	0.307026	0.201472	0.664869	0.557761	0.087465	0.638958	0.486454	0.076993	0.61323	0.415024	0.067605	0.623201	0.367612	0.042393	0.633356	0.320967	0.015506	0.643555	0.274896	-0.013268	0.653337	0.250557	-0.039032	0.789169	0.528978	0.11917	0.79423
1.332	0.800141	0.566863	0.044263	0.772585	0.590948	0.070855	0.774248	0.640849	0.046378	0.75348	0.632581	0.078366	0.740978	0.600914	0.098835	0.701273	0.492561	0.157543	0.69077	0.404554	0.198893	0.689518	0.307032	0.2006	0.664775	0.558407	0.085906	0.639718	0.486874	0.07508	0.614808	0.415316	0.065235	0.625902	0.368155	0.040262	0.637097	0.321119	0.014722	0.648375	0.274432	-0.01164	0.650335	0.249008	-0.037999	0.788445	0.532828	0.119469	0.795837
1.368	0.801741	0.565345	0.045878	0.77351	0.589775	0.071424	0.774908	0.639151	0.045619	0.753821	0.631516	0.077535	0.740566	0.600698	0.098563	0.698807	0.495095	0.159643	0.690493	0.407394	0.201864	0.688039	0.310206	0.203022	0.661367	0.5606	0.08795	0.639146	0.488457	0.075539	0.61706	0.416452	0.064123	0.627616	0.369371	0.039721	0.637983	0.322097	0.014605	0.648521	0.275299	-0.010916	0.646381	0.249632	-0.036855	0.784962	0.536555	0.120298	0.794597
1.4	0.80885	0.564821	0.043373	0.778791	0.588162	0.067806	0.778365	0.636866	0.041263	0.756856	0.62859	0.072758	0.743832	0.598338	0.095219	0.702204	0.494061	0.161178	0.691838	0.406296	0.203297	0.688343	0.30877	0.203946	0.666935	0.557622	0.087405	0.642167	0.485943	0.076763	0.617381	0.4143	0.066849	0.626985	0.366652	0.042162	0.636913	0.319458	0.016277	0.647494	0.272754	-0.010645	0.654919	0.247968	-0.036632	0.789301	0.53492	0.124971	0.796365
1.432	0.811193	0.567769	0.04079	0.781791	0.590653	0.066448	0.780859	0.640073	0.04094	0.760123	0.631207	0.072775	0.746168	0.601096	0.094527	0.701984	0.497539	0.158103	0.68847	0.41052	0.200078	0.684943	0.313556	0.203091	0.666927	0.561892	0.085011	0.645394	0.489361	0.073419	0.623757	0.416955	0.062009	0.632241	0.368832	0.037983	0.640873	0.320561	0.013891	0.649834	0.272544	-0.010153	0.65421	0.248112	-0.037011	0.789634	0.537021	0.120012	0.794529
1.468	0.809379	0.573666	0.037628	0.780689	0.595127	0.065239	0.776271	0.644631	0.040343	0.757868	0.634673	0.073274	0.744917	0.604391	0.09544	0.703829	0.500318	0.160326	0.687613	0.413382	0.201234	0.685164	0.316604	0.203356	0.66714	0.563463	0.086999	0.646228	0.490957	0.07392	0.62506	0.418503	0.06108	0.631219	0.370031	0.036536	0.637787	0.321857	0.011252	0.644699	0.273861	-0.014582	0.64946	0.246101	-0.038258	0.790712	0.539027	0.119878	0.791929
1.5	0.808794	0.570388	0.045965	0.778333	0.592085	0.07139	0.777225	0.642214	0.046857	0.755919	0.632214	0.077931	0.742924	0.60133	0.098684	0.702333	0.495728	0.158409	0.68986	0.408997	0.200745	0.686549	0.312457	0.202827	0.667194	0.561709	0.085824	0.643727	0.4898	0.074073	0.620541	0.417876	0.063231	0.628668	0.370268	0.038046	0.635697	0.323087	0.011348	0.642316	0.276167	-0.015986	0.646252	0.247927	-0.039188	0.790609	0.534247	0.119582	0.791086
1.536	0.809005	0.562354	0.048458	0.77865	0.58659	0.071644	0.78142	0.63583	0.045591	0.758122	0.628131	0.075896	0.743958	0.598049	0.097273	0.69923	0.494791	0.159629	0.688371	0.408475	0.202679	0.685146	0.312043	0.203546	0.665188	0.560429	0.08679	0.641584	0.488737	0.073609	0.618077	0.416849	0.060877	0.624394	0.368553	0.035408	0.631267	0.320652	0.009489	0.638746	0.272832	-0.017067	0.65238	0.247846	-0.040578	0.788801	0.530298	0.122883	0.78905
1.568	0.804477	0.56231	0.046247	0.776975	0.587601	0.071754	0.777871	0.636262	0.04445	0.757585	0.629686	0.077111	0.74463	0.599216	0.098688	0.703876	0.494808	0.161611	0.68804	0.408276	0.202606	0.686614	0.311977	0.203161	0.669454	0.559109	0.088094	0.646722	0.486832	0.076793	0.624019	0.414489	0.065936	0.63047	0.366154	0.041107	0.636726	0.318141	0.01544	0.642802	0.270368	-0.010836	0.654116	0.246815	-0.036735	0.791995	0.531016	0.121193	0.791383
1.636	0.801702	0.560513	0.047105	0.775947	0.587269	0.072918	0.779636	0.635826	0.04589	0.759154	0.63027	0.078631	0.745176	0.599968	0.100039	0.700589	0.496016	0.162397	0.688784	0.40917	0.203954	0.685861	0.312776	0.203356	0.665903	0.560751	0.089375	0.646037	0.488175	0.074611	0.626082	0.415288	0.060335	0.63084	0.365806	0.036048	0.636699	0.316944	0.011446	0.643089	0.267858	-0.01378	0.650718	0.241704	-0.038928	0.788721	0.531517	0.123209	0.790746
1.668	0.786447	0.562857	0.043572	0.767433	0.590804	0.073598	0.77406	0.640112	0.048631	0.756952	0.634991	0.083335	0.743409	0.603522	0.103393	0.700101	0.496039	0.161056	0.684718	0.408924	0.200683	0.687057	0.312545	0.203436	0.663725	0.557742	0.08656	0.642655	0.484842	0.075583	0.621368	0.411676	0.064711	0.628317	0.362046	0.041466	0.635885	0.313741	0.01609	0.643804	0.265653	-0.01129	0.651009	0.238758	-0.035713	0.788892	0.531684	0.123562	0.795361
1.732	0.796852	0.5603	0.042351	0.77535	0.587476	0.071393	0.783642	0.637305	0.048125	0.763844	0.631291	0.081205	0.749511	0.600906	0.102351	0.703524	0.496453	0.16284	0.684122	0.410609	0.203549	0.684151	0.314347	0.206759	0.669888	0.558172	0.087136	0.645343	0.486419	0.075458	0.62016	0.414527	0.063806	0.625096	0.365179	0.039433	0.630631	0.316805	0.013938	0.636675	0.268451	-0.012444	0.650206	0.242243	-0.034649	0.792004	0.53025	0.122139	0.793426
1.764	0.802839	0.564404	0.033542	0.780618	0.588777	0.064482	0.786275	0.640154	0.044149	0.76732	0.631263	0.077072	0.751787	0.601546	0.09837	0.701515	0.499276	0.159476	0.688963	0.413403	0.202636	0.687753	0.317078	0.204531	0.664055	0.561451	0.085691	0.643094	0.488187	0.07708	0.622059	0.414567	0.068855	0.629992	0.364915	0.04566	0.636465	0.317503	0.018372	0.642394	0.270646	-0.011541	0.652338	0.242549	-0.033439	0.789454	0.532257	0.117789	0.791816
1.8	0.8037	0.564263	0.035742	0.779616	0.586412	0.06698	0.782081	0.638535	0.047931	0.763448	0.627679	0.08045	0.747479	0.597881	0.10129	0.696258	0.495498	0.161626	0.684046	0.408621	0.20327	0.684688	0.312102	0.203911	0.662134	0.562131	0.089998	0.636777	0.490398	0.080868	0.611428	0.418502	0.072351	0.623863	0.371512	0.046841	0.637159	0.324981	0.021014	0.65076	0.278579	-0.005612	0.659115	0.250261	-0.027883	0.785224	0.528875	0.12266	0.791365
1.832	0.800849	0.565435	0.04552	0.773695	0.588845	0.073074	0.77258	0.638383	0.047989	0.75357	0.629761	0.080966	0.739997	0.598336	0.101243	0.696401	0.490934	0.159772	0.689881	0.404741	0.20525	0.690297	0.307742	0.209202	0.662443	0.558322	0.088698	0.637804	0.48643	0.079485	0.613184	0.4146	0.070835	0.625406	0.367959	0.045461	0.637169	0.321399	0.019321	0.648542	0.275095	-0.00745	0.659398	0.247294	-0.028838	0.785037	0.527737	0.122757	0.791327
1.868	0.804246	0.56732	0.039271	0.775914	0.588067	0.06778	0.774176	0.63925	0.046361	0.754617	0.627834	0.078138	0.7417	0.597144	0.099913	0.699915	0.491816	0.163042	0.685738	0.405133	0.205085	0.684432	0.308284	0.207155	0.663773	0.557686	0.091847	0.637979	0.486474	0.080213	0.612421	0.415007	0.069314	0.623985	0.367492	0.044476	0.636003	0.320243	0.019501	0.648178	0.273073	-0.006002	0.65975	0.248254	-0.030622	0.788011	0.524943	0.12123	0.792342
1.9	0.791026	0.559432	0.030189	0.768888	0.582793	0.061976	0.770454	0.634319	0.040973	0.753722	0.624726	0.074895	0.739889	0.594011	0.095732	0.695878	0.48888	0.156117	0.685673	0.402794	0.200238	0.68661	0.306205	0.204094	0.663568	0.556704	0.084434	0.637228	0.484952	0.079935	0.610899	0.413184	0.075995	0.62353	0.366632	0.05021	0.635467	0.320774	0.02253	0.646342	0.27545	-0.007448	0.652049	0.25381	-0.0368	0.785932	0.523284	0.119756	0.788602
1.932	0.800292	0.5589	0.038341	0.775937	0.584054	0.066981	0.780673	0.634591	0.044197	0.760666	0.626795	0.076776	0.745522	0.596841	0.097902	0.697297	0.493885	0.15932	0.6841	0.406972	0.201034	0.685916	0.310238	0.204369	0.665277	0.559483	0.08562	0.641067	0.487301	0.077383	0.616914	0.415098	0.069808	0.627302	0.367781	0.044783	0.637623	0.320582	0.019158	0.647807	0.273648	-0.006975	0.650579	0.251924	-0.036442	0.78727	0.529617	0.124195	0.788708
1.968	0.802299	0.560801	0.040346	0.776076	0.58478	0.068333	0.779052	0.635514	0.045598	0.758625	0.626785	0.077664	0.743765	0.596362	0.098227	0.696763	0.492063	0.157822	0.687443	0.405493	0.201039	0.686534	0.308938	0.203729	0.66482	0.557694	0.084253	0.64068	0.485306	0.077572	0.616638	0.412925	0.071186	0.627758	0.366081	0.044954	0.637286	0.319971	0.016708	0.646421	0.273874	-0.012158	0.651406	0.24775	-0.037787	0.785794	0.529556	0.122598	0.788501
2	0.804689	0.567733	0.034298	0.777793	0.588305	0.064289	0.775677	0.639793	0.043726	0.757358	0.628076	0.076131	0.743733	0.597662	0.097889	0.700026	0.493177	0.161276	0.687287	0.406853	0.203992	0.685225	0.310443	0.20531	0.664777	0.556674	0.088129	0.639299	0.484843	0.080144	0.613942	0.412885	0.07264	0.622819	0.366562	0.04504	0.632029	0.320506	0.016874	0.641464	0.274646	-0.01169	0.650037	0.247699	-0.035183	0.787497	0.528379	0.120369	0.790767
2.036	0.806032	0.565443	0.034893	0.779986	0.586715	0.065157	0.778125	0.638153	0.043963	0.760345	0.627103	0.076883	0.745111	0.597332	0.098044	0.697038	0.495032	0.159455	0.683645	0.408827	0.201717	0.683898	0.312478	0.204826	0.661295	0.558456	0.085541	0.63701	0.486088	0.079077	0.612782	0.413593	0.073102	0.624523	0.367205	0.046217	0.635326	0.321471	0.017841	0.645138	0.275581	-0.011341	0.654832	0.248669	-0.034668	0.785523	0.530819	0.120331	0.79207
2.068	0.803667	0.564761	0.036302	0.778947	0.587822	0.066358	0.778425	0.638672	0.043568	0.760946	0.629255	0.077152	0.745654	0.59959	0.098304	0.697641	0.497689	0.159966	0.687927	0.411417	0.202987	0.68665	0.315205	0.204642	0.662416	0.560229	0.085092	0.639387	0.487416	0.0787	0.616261	0.414465	0.072766	0.626158	0.367144	0.046487	0.636561	0.320624	0.019153	0.647223	0.274711	-0.010361	0.652258	0.247061	-0.0343	0.784999	0.53584	0.120977	0.79094
2.136	0.809581	0.56951	0.033916	0.781271	0.589716	0.06284	0.775275	0.63965	0.039361	0.757955	0.628502	0.072506	0.74396	0.59865	0.094749	0.699387	0.495801	0.1599	0.689244	0.40895	0.202354	0.687429	0.312286	0.204666	0.664407	0.559535	0.086633	0.640708	0.487166	0.078248	0.617204	0.414607	0.070384	0.62645	0.367756	0.043766	0.636644	0.321216	0.016814	0.648055	0.274718	-0.009964	0.654234	0.249526	-0.035973	0.786878	0.534491	0.122328	0.78945
2.168	0.816926	0.569115	0.026423	0.786103	0.587233	0.054146	0.780275	0.63805	0.032498	0.761048	0.624952	0.063817	0.747488	0.596555	0.088015	0.704058	0.498214	0.15968	0.69532	0.41186	0.204589	0.682663	0.31571	0.207642	0.660776	0.560193	0.088714	0.638978	0.487346	0.079914	0.617102	0.414663	0.071407	0.626082	0.36893	0.04316	0.634114	0.323136	0.014295	0.640628	0.277186	-0.014442	0.651198	0.2486	-0.034874	0.786863	0.537871	0.111436	0.791339
2.2	0.812823	0.566059	0.02814	0.783268	0.584826	0.056768	0.778935	0.63614	0.035813	0.759963	0.623266	0.06736	0.745156	0.595327	0.091128	0.69795	0.498756	0.161588	0.68317	0.413202	0.20492	0.680265	0.316987	0.207201	0.661291	0.562264	0.088277	0.640921	0.48895	0.079477	0.62119	0.415312	0.071682	0.62892	0.368204	0.044763	0.635802	0.321671	0.016501	0.642316	0.275314	-0.012444	0.649878	0.247617	-0.035531	0.785627	0.532603	0.118393	0.790209
2.232	0.799924	0.564401	0.029117	0.77147	0.585977	0.056865	0.772643	0.637324	0.036029	0.751476	0.626344	0.066933	0.739018	0.596768	0.090577	0.69809	0.494674	0.160296	0.68514	0.407899	0.203234	0.684555	0.310804	0.205895	0.660804	0.559107	0.088554	0.638818	0.486418	0.07883	0.617274	0.413575	0.069712	0.623492	0.366388	0.043198	0.630512	0.319323	0.016394	0.638581	0.272444	-0.010516	0.652146	0.247347	-0.033411	0.785726	0.527985	0.117872	0.789981
2.264	0.801192	0.561549	0.031031	0.772343	0.583268	0.058266	0.775544	0.63515	0.038585	0.753066	0.624105	0.068486	0.740857	0.594831	0.092314	0.70156	0.493922	0.162762	0.685888	0.407853	0.206181	0.681678	0.311161	0.20727	0.662074	0.556845	0.090251	0.639924	0.484335	0.079563	0.617909	0.411861	0.069677	0.627254	0.365402	0.043145	0.636492	0.318858	0.016162	0.645755	0.272609	-0.011131	0.656039	0.250224	-0.038231	0.787198	0.530091	0.116827	0.789101
2.3	0.803875	0.557388	0.034151	0.776375	0.58259	0.059709	0.780698	0.632168	0.035006	0.75861	0.624828	0.066318	0.74563	0.596363	0.090821	0.703351	0.49791	0.163608	0.687407	0.414365	0.211634	0.684254	0.317674	0.218507	0.663281	0.556528	0.088138	0.640882	0.484406	0.075373	0.61887	0.412085	0.063618	0.627384	0.364028	0.039443	0.636956	0.315386	0.016672	0.646892	0.266393	-0.004141	0.652137	0.240547	-0.029482	0.78854	0.529168	0.113783	0.794567
2.332	0.808482	0.562438	0.035803	0.778153	0.583724	0.061749	0.776051	0.633818	0.037487	0.755301	0.623486	0.068846	0.742024	0.594468	0.092206	0.699734	0.494569	0.161132	0.680454	0.408789	0.202527	0.681469	0.312306	0.204484	0.660421	0.55722	0.088434	0.633751	0.486004	0.078996	0.607018	0.414667	0.069972	0.621294	0.368222	0.044253	0.635933	0.322201	0.018286	0.651089	0.27607	-0.008593	0.658291	0.247543	-0.03117	0.786026	0.529966	0.115451	0.790128
2.368	0.800799	0.557781	0.033776	0.775048	0.583103	0.060994	0.779845	0.633179	0.037303	0.7588	0.625691	0.069292	0.744955	0.596772	0.092694	0.700187	0.497051	0.161762	0.680329	0.411101	0.202513	0.682612	0.314783	0.205717	0.664064	0.560712	0.088784	0.642282	0.488292	0.07618	0.620478	0.41556	0.06417	0.627798	0.365826	0.041352	0.635607	0.316808	0.017736	0.64311	0.267864	-0.007249	0.650289	0.244834	-0.035319	0.787957	0.530607	0.118759	0.786634
2.4	0.793141	0.552502	0.033606	0.77012	0.580266	0.060874	0.778419	0.629421	0.036182	0.757521	0.624185	0.068717	0.743801	0.595255	0.092191	0.699397	0.495508	0.161616	0.684684	0.409451	0.204945	0.683053	0.312628	0.206808	0.660325	0.558272	0.089139	0.637622	0.485965	0.078222	0.614979	0.413662	0.067594	0.62681	0.366313	0.04279	0.636982	0.319417	0.016335	0.646192	0.272651	-0.010989	0.652218	0.24709	-0.036772	0.785612	0.530469	0.116521	0.784128
2.432	0.788659	0.546655	0.0331	0.76688	0.574894	0.060909	0.77921	0.624331	0.03848	0.757122	0.619355	0.070245	0.743274	0.590289	0.093394	0.698555	0.490104	0.16163	0.688306	0.404102	0.206705	0.690771	0.3072	0.210555	0.658296	0.553261	0.089963	0.637115	0.480789	0.07704	0.615937	0.408229	0.064587	0.623684	0.359877	0.039806	0.631256	0.312068	0.013952	0.639217	0.264266	-0.012016	0.651082	0.241355	-0.038344	0.784147	0.526306	0.115621	0.784949
2.468	0.785791	0.543377	0.038496	0.764776	0.572794	0.065661	0.776787	0.621456	0.040907	0.755495	0.617886	0.073384	0.7425	0.58865	0.096425	0.701189	0.488249	0.164455	0.688324	0.401256	0.206722	0.688189	0.304248	0.208559	0.658294	0.550879	0.093105	0.636971	0.479091	0.076954	0.616242	0.406972	0.062166	0.623923	0.358447	0.038116	0.632024	0.309894	0.014319	0.640167	0.261403	-0.009853	0.651687	0.239015	-0.036602	0.785408	0.528053	0.117728	0.786628
2.5	0.784968	0.545146	0.037098	0.764618	0.57489	0.064409	0.775317	0.623093	0.038405	0.755163	0.619937	0.071658	0.741712	0.590751	0.09469	0.698948	0.490302	0.162734	0.684921	0.403443	0.203511	0.685181	0.306948	0.204748	0.659648	0.552142	0.089555	0.637079	0.479908	0.077222	0.61423	0.407449	0.06506	0.622192	0.358284	0.041021	0.630866	0.310055	0.015929	0.639908	0.261814	-0.010171	0.652359	0.237974	-0.03562	0.785343	0.528964	0.121193	0.787031
2.536	0.788689	0.546853	0.030321	0.767994	0.57444	0.059576	0.776091	0.624029	0.035738	0.756964	0.618467	0.069293	0.743282	0.589791	0.093107	0.699319	0.49059	0.163669	0.68701	0.403688	0.206345	0.684276	0.306575	0.207507	0.660666	0.552723	0.090198	0.638979	0.48057	0.07622	0.61734	0.408245	0.062909	0.624864	0.359151	0.039415	0.632833	0.310386	0.015602	0.641021	0.261682	-0.008919	0.651808	0.236815	-0.033901	0.785593	0.528611	0.121442	0.788431
2.568	0.791286	0.548705	0.023242	0.771183	0.574509	0.054539	0.774987	0.624706	0.031438	0.758494	0.617449	0.066081	0.745444	0.589393	0.091193	0.703889	0.491681	0.165646	0.690254	0.404805	0.207434	0.686953	0.30807	0.207774	0.66297	0.550766	0.091051	0.638694	0.479627	0.076104	0.614563	0.408243	0.061906	0.622169	0.3595	0.037948	0.630504	0.310835	0.014247	0.639324	0.262123	-0.009479	0.650533	0.237656	-0.034511	0.78896	0.530581	0.122326	0.791712
2.636	0.783001	0.537159	0.031404	0.765799	0.569827	0.057491	0.773647	0.614821	0.025702	0.757191	0.615345	0.061091	0.743986	0.588361	0.087078	0.701453	0.49428	0.165291	0.687326	0.407489	0.206879	0.683951	0.310708	0.208197	0.662666	0.554722	0.090961	0.640516	0.482865	0.075977	0.618255	0.410745	0.061288	0.625326	0.360794	0.038765	0.63302	0.311444	0.015852	0.641038	0.261994	-0.007787	0.650715	0.237961	-0.034096	0.787941	0.532751	0.124591	0.792418
2.668	0.781057	0.53635	0.03045	0.765231	0.568274	0.058285	0.7709	0.614233	0.027099	0.756635	0.613862	0.063431	0.743904	0.587209	0.089681	0.703374	0.494498	0.168799	0.691956	0.407515	0.210008	0.685451	0.311381	0.209458	0.662172	0.555013	0.095488	0.641103	0.483522	0.077199	0.619712	0.411666	0.059234	0.625556	0.361825	0.035813	0.633445	0.312631	0.012475	0.642852	0.263241	-0.011221	0.652031	0.237803	-0.036455	0.788458	0.534325	0.125757	0.793293
2.732	0.782298	0.534638	0.024626	0.766966	0.565789	0.053588	0.771748	0.612389	0.023479	0.758259	0.611027	0.060083	0.746193	0.584677	0.087144	0.706923	0.492747	0.168836	0.695447	0.4058	0.211162	0.689561	0.30933	0.210814	0.662808	0.554293	0.098165	0.642382	0.483041	0.078856	0.621916	0.411739	0.059974	0.62872	0.363041	0.035997	0.635912	0.314355	0.011977	0.643447	0.265667	-0.012091	0.652137	0.239044	-0.035927	0.789763	0.530192	0.119619	0.797405
2.764	0.779082	0.531272	0.024395	0.765837	0.562645	0.054136	0.769883	0.609371	0.023761	0.758347	0.608233	0.061035	0.745916	0.582072	0.087801	0.706124	0.491156	0.168657	0.693281	0.404007	0.210389	0.68899	0.307185	0.211132	0.661622	0.554266	0.098902	0.640367	0.482838	0.081367	0.619019	0.411535	0.064379	0.625403	0.362772	0.041094	0.631393	0.314295	0.016475	0.637362	0.266225	-0.008911	0.650285	0.243281	-0.034327	0.788423	0.531391	0.119235	0.795758
2.8	0.772184	0.524679	0.026897	0.761494	0.557972	0.055539	0.761512	0.602552	0.021607	0.75392	0.604013	0.059887	0.742618	0.578558	0.087605	0.706629	0.490265	0.171912	0.695906	0.402512	0.21265	0.689041	0.306046	0.210568	0.662044	0.554977	0.102978	0.641734	0.484106	0.082105	0.621717	0.41308	0.062649	0.626418	0.363773	0.040011	0.631271	0.314277	0.017379	0.636224	0.264844	-0.005267	0.646164	0.244126	-0.033859	0.788378	0.530754	0.121772	0.794119
2.832	0.764808	0.530262	0.016764	0.755645	0.561076	0.048562	0.753365	0.607835	0.01847	0.747995	0.606131	0.057109	0.736381	0.581234	0.085717	0.698126	0.493848	0.172687	0.68641	0.406213	0.212658	0.685533	0.309936	0.209988	0.656389	0.560012	0.104856	0.6323	0.489145	0.088293	0.608128	0.418137	0.072064	0.618556	0.36966	0.048436	0.629003	0.321807	0.023685	0.639648	0.274034	-0.001773	0.652835	0.249813	-0.026189	0.782778	0.528084	0.124966	0.795377
2.868	0.760407	0.532853	0.019128	0.753301	0.563876	0.05124	0.7512	0.610887	0.021148	0.747286	0.609338	0.059978	0.735815	0.584098	0.08803	0.698327	0.496304	0.173194	0.681595	0.408612	0.211353	0.682175	0.312082	0.209576	0.658552	0.565492	0.106367	0.639021	0.493602	0.088258	0.619468	0.421512	0.07089	0.626451	0.371693	0.048677	0.6335	0.322883	0.0245	0.640866	0.274171	-0.000894	0.650834	0.250091	-0.027113	0.783725	0.529369	0.12441	0.791478
2.9	0.750438	0.528951	0.017518	0.74984	0.560776	0.049616	0.743638	0.607411	0.019153	0.746573	0.606765	0.05809	0.736261	0.582653	0.087259	0.702365	0.49913	0.176493	0.686777	0.411638	0.215681	0.6827	0.315366	0.213609	0.660642	0.57122	0.113368	0.638663	0.500629	0.093	0.616619	0.42971	0.074161	0.622366	0.379589	0.05292	0.630211	0.329658	0.031798	0.639656	0.279886	0.010019	0.649032	0.257373	-0.017687	0.784565	0.531965	0.120811	0.788765
2.932	0.760412	0.510971	0.033842	0.759827	0.548787	0.058549	0.74689	0.587584	0.020048	0.753322	0.595451	0.057738	0.742222	0.572264	0.087275	0.705554	0.491967	0.178001	0.682701	0.405288	0.214404	0.680413	0.309506	0.209696	0.66417	0.564692	0.115901	0.638274	0.494945	0.096947	0.612069	0.424968	0.078585	0.620399	0.37609	0.054429	0.629873	0.328107	0.02924	0.639984	0.280241	0.002785	0.650534	0.256672	-0.02386	0.787479	0.522104	0.120233	0.785366
2.968	0.757429	0.50737	0.0349	0.760302	0.544756	0.060099	0.745145	0.584556	0.023485	0.755234	0.591581	0.060521	0.743027	0.569045	0.090095	0.702829	0.490907	0.180991	0.679547	0.403725	0.21586	0.679285	0.307812	0.210878	0.662355	0.564771	0.119635	0.639727	0.4951	0.096422	0.617055	0.424925	0.074265	0.623328	0.375655	0.049853	0.630811	0.326747	0.025921	0.638871	0.277627	0.001431	0.649393	0.253898	-0.025107	0.784561	0.520546	0.122861	0.78194
3	0.751582	0.517406	0.017615	0.753747	0.550306	0.048536	0.735591	0.594263	0.019388	0.746643	0.595615	0.0568	0.736266	0.572256	0.086921	0.701159	0.490425	0.179336	0.685663	0.402372	0.216982	0.683753	0.306239	0.210846	0.657455	0.561849	0.117923	0.634524	0.49142	0.097911	0.611413	0.420787	0.078228	0.620471	0.372308	0.053409	0.630077	0.324815	0.027241	0.639839	0.277603	-0.000813	0.646771	0.252987	-0.027785	0.782443	0.520222	0.122516	0.782617
3.036	0.753886	0.5122	0.017467	0.755888	0.545452	0.048029	0.731021	0.587222	0.020719	0.745439	0.589948	0.056881	0.735049	0.567826	0.087898	0.700109	0.489864	0.183441	0.685073	0.40175	0.220259	0.683275	0.306145	0.212333	0.653556	0.559385	0.122638	0.633453	0.488533	0.100976	0.612469	0.417543	0.078671	0.620108	0.370136	0.050129	0.629138	0.324034	0.020562	0.639441	0.277573	-0.009868	0.651752	0.249171	-0.030886	0.779168	0.522117	0.124625	0.783976
3.068	0.748087	0.507221	0.014946	0.751822	0.541422	0.044256	0.719971	0.580366	0.020095	0.739208	0.585284	0.053664	0.730162	0.563609	0.085298	0.69977	0.487264	0.183209	0.684043	0.400044	0.22201	0.682664	0.304441	0.214873	0.649801	0.554509	0.121668	0.624262	0.484714	0.102012	0.598701	0.414257	0.082974	0.607191	0.367739	0.053424	0.618067	0.321644	0.024862	0.630236	0.274854	-0.003672	0.642975	0.245911	-0.02369	0.776953	0.518676	0.121031	0.780043
3.136	0.737938	0.489941	0.02064	0.742726	0.52896	0.042915	0.71692	0.564939	0.008634	0.733794	0.574993	0.042325	0.727255	0.556049	0.076227	0.703905	0.489103	0.18289	0.692204	0.401094	0.221729	0.686564	0.305499	0.213186	0.65055	0.555744	0.123307	0.627421	0.485292	0.103816	0.604266	0.414586	0.084723	0.61301	0.369224	0.054342	0.622289	0.324314	0.023773	0.631985	0.279084	-0.007168	0.641212	0.249399	-0.02752	0.776557	0.519579	0.115086	0.777471
3.168	0.729634	0.49343	0.016579	0.740007	0.529166	0.042226	0.712382	0.570141	0.016135	0.734263	0.575155	0.048002	0.727524	0.555401	0.081444	0.703551	0.485305	0.185948	0.690867	0.396376	0.221787	0.691074	0.30093	0.211934	0.649088	0.554988	0.131908	0.623983	0.485444	0.110859	0.599086	0.415118	0.090202	0.604349	0.371836	0.055101	0.610251	0.329483	0.01971	0.616244	0.286687	-0.016709	0.62768	0.255676	-0.034209	0.77535	0.518763	0.118575	0.781745
3.232	0.707133	0.497795	0.0009	0.720041	0.531456	0.028168	0.696376	0.575453	0.003507	0.718008	0.577253	0.035905	0.717047	0.556818	0.069804	0.710079	0.484056	0.176068	0.698081	0.39633	0.215869	0.695377	0.300095	0.211317	0.659192	0.560271	0.127563	0.62847	0.491261	0.114486	0.598455	0.421777	0.102067	0.597963	0.381052	0.065431	0.596929	0.341136	0.027923	0.595775	0.301603	-0.010285	0.604734	0.272861	-0.031395	0.77833	0.508545	0.102292	0.784362
3.264	0.696309	0.504623	0.001957	0.712217	0.536857	0.029372	0.69043	0.582801	0.006424	0.713262	0.582622	0.038033	0.711959	0.560452	0.070723	0.703791	0.482616	0.172689	0.686568	0.396687	0.214645	0.684348	0.300001	0.214299	0.661803	0.561203	0.118637	0.629647	0.49189	0.113758	0.598125	0.422407	0.109653	0.591591	0.38409	0.071711	0.583969	0.346138	0.033313	0.575923	0.308037	-0.004397	0.56933	0.277496	-0.023487	0.777049	0.50006	0.101768	0.784449
3.3	0.69498	0.508986	0.009754	0.710859	0.542983	0.034946	0.685453	0.586819	0.011802	0.71015	0.588947	0.0419	0.710117	0.56578	0.074047	0.70602	0.484418	0.174185	0.686394	0.3986	0.21568	0.683734	0.301863	0.215593	0.66174	0.562086	0.12178	0.629687	0.492619	0.117278	0.5979	0.423031	0.113094	0.589393	0.383845	0.075746	0.579584	0.345199	0.03819	0.569034	0.305764	0.001316	0.558096	0.276837	-0.018922	0.777608	0.503802	0.102087	0.783698
3.332	0.674873	0.521139	0.002105	0.700147	0.546311	0.029915	0.687645	0.597829	0.012702	0.712453	0.589603	0.04161	0.712363	0.56644	0.07361	0.70784	0.485556	0.173165	0.687238	0.400441	0.214073	0.683766	0.304401	0.212797	0.661744	0.562852	0.121638	0.628731	0.493611	0.120551	0.595563	0.424288	0.119809	0.585925	0.386265	0.081511	0.575557	0.348826	0.042873	0.56513	0.31051	0.005081	0.550246	0.283362	-0.015009	0.777515	0.504809	0.099011	0.782219
3.368	0.670449	0.529518	-0.005375	0.696938	0.549815	0.025197	0.692373	0.60296	0.010265	0.713957	0.590115	0.040132	0.713559	0.567796	0.073136	0.707557	0.488552	0.175738	0.690567	0.402505	0.217313	0.68705	0.306119	0.216775	0.65944	0.566454	0.128271	0.626347	0.49736	0.124717	0.59402	0.427742	0.121381	0.58535	0.389651	0.082603	0.576706	0.351688	0.043964	0.567385	0.313364	0.005496	0.55232	0.286811	-0.015281	0.774204	0.508534	0.099568	0.782178
3.4	0.662362	0.539108	-0.002825	0.690515	0.557669	0.027327	0.678585	0.611546	0.021782	0.705184	0.59713	0.046369	0.706936	0.572201	0.077211	0.70834	0.484949	0.172558	0.69159	0.398514	0.21391	0.688458	0.301885	0.213316	0.657613	0.561835	0.125133	0.626963	0.491642	0.122926	0.596837	0.421138	0.12123	0.586736	0.379023	0.087767	0.575915	0.337635	0.053617	0.564658	0.296684	0.018647	0.544019	0.275893	-0.003533	0.774468	0.509268	0.096876	0.782442
3.432	0.660249	0.546527	-0.001955	0.689589	0.562373	0.028623	0.677321	0.616432	0.028605	0.704946	0.599948	0.050613	0.707881	0.573548	0.080088	0.712711	0.481791	0.170884	0.69717	0.395976	0.214285	0.691114	0.299413	0.215679	0.661724	0.559762	0.125256	0.629547	0.490309	0.123642	0.598323	0.420448	0.122593	0.588613	0.379065	0.088416	0.578909	0.337899	0.053847	0.569063	0.297138	0.018748	0.546685	0.278185	-0.003241	0.775931	0.504056	0.09199	0.784715
3.468	0.654049	0.547992	0.006613	0.687016	0.563255	0.033583	0.677649	0.618022	0.032543	0.706389	0.600843	0.05243	0.708345	0.573455	0.080863	0.709934	0.479157	0.168066	0.693562	0.39454	0.212726	0.689512	0.298364	0.213061	0.660032	0.556484	0.119448	0.628517	0.487576	0.130226	0.5977	0.418374	0.141975	0.590301	0.377942	0.106588	0.582448	0.33792	0.070534	0.574395	0.298473	0.03436	0.551152	0.28472	0.009768	0.773597	0.498437	0.088617	0.778269
3.5	0.64782	0.555157	0.012539	0.683114	0.567996	0.037755	0.679048	0.623249	0.035095	0.706744	0.603968	0.054594	0.707784	0.576677	0.083378	0.707113	0.482073	0.171389	0.692961	0.397704	0.216841	0.685908	0.301843	0.217185	0.654706	0.554966	0.119952	0.627543	0.485218	0.136178	0.600495	0.415327	0.153028	0.594603	0.377038	0.114772	0.587172	0.339472	0.075924	0.577894	0.302119	0.037541	0.555285	0.28446	0.014685	0.772762	0.501746	0.094244	0.77798
3.536	0.6402	0.551171	0.020728	0.676935	0.564472	0.043541	0.674385	0.619574	0.037374	0.702307	0.600711	0.056953	0.706139	0.573892	0.085916	0.71402	0.480875	0.175189	0.701706	0.394981	0.2194	0.691971	0.298531	0.221065	0.659601	0.55703	0.130236	0.625234	0.493989	0.156719	0.59125	0.43071	0.183887	0.606611	0.417868	0.133168	0.621138	0.405719	0.081767	0.634012	0.395313	0.030055	0.598277	0.399089	0.02282	0.774012	0.503124	0.093716	0.778881
3.568	0.637012	0.55298	0.031082	0.676279	0.565882	0.049495	0.677095	0.620014	0.037073	0.705113	0.601373	0.056737	0.708535	0.573766	0.085041	0.715059	0.478176	0.172059	0.70288	0.392416	0.216571	0.690924	0.296097	0.217916	0.658455	0.553997	0.128731	0.621157	0.492894	0.15552	0.584308	0.431541	0.183159	0.601224	0.418452	0.13319	0.616414	0.406176	0.082124	0.629016	0.395444	0.030712	0.59326	0.400199	0.024371	0.771114	0.501061	0.088294	0.775742
3.6	0.62264	0.558794	0.039903	0.66465	0.563889	0.055924	0.678664	0.613589	0.034852	0.701817	0.591705	0.057236	0.707024	0.565924	0.086641	0.718455	0.476707	0.177866	0.70172	0.390577	0.219776	0.687695	0.2953	0.21508	0.664981	0.555916	0.136114	0.623786	0.495462	0.158435	0.582543	0.434977	0.181651	0.602054	0.421782	0.132831	0.621212	0.408226	0.083768	0.636767	0.395134	0.03412	0.601347	0.386864	0.030219	0.774627	0.500778	0.093244	0.775732
3.636	0.634444	0.562008	0.029811	0.674214	0.568591	0.050353	0.682034	0.623073	0.04219	0.706794	0.599734	0.061133	0.70889	0.572382	0.089575	0.711348	0.478018	0.176555	0.697139	0.390878	0.217487	0.683427	0.295371	0.212401	0.657608	0.5529	0.128149	0.617077	0.495614	0.158394	0.576458	0.438437	0.189457	0.59342	0.416166	0.143058	0.611841	0.39244	0.098184	0.629009	0.366888	0.054941	0.607945	0.339706	0.068172	0.774213	0.504266	0.097505	0.775726
3.668	0.627377	0.556868	0.040071	0.669602	0.56344	0.054946	0.678909	0.616199	0.039243	0.704679	0.593829	0.057934	0.706915	0.568093	0.087655	0.710059	0.479035	0.179237	0.699166	0.392004	0.220576	0.685772	0.296642	0.216843	0.652973	0.552754	0.132303	0.609393	0.498557	0.164105	0.565752	0.444436	0.196581	0.582949	0.425108	0.148774	0.602596	0.404733	0.10222	0.622747	0.383663	0.05691	0.613385	0.351618	0.072228	0.770177	0.50723	0.099344	0.776492
3.704	0.626008	0.565494	0.046582	0.669427	0.569807	0.058575	0.67911	0.62328	0.046469	0.705558	0.598807	0.06125	0.70798	0.571607	0.089845	0.711597	0.477473	0.177465	0.700596	0.39023	0.21911	0.686096	0.294614	0.214741	0.650639	0.550062	0.135019	0.602444	0.498431	0.164657	0.553561	0.447206	0.194679	0.574503	0.430826	0.147385	0.597374	0.412895	0.101399	0.622054	0.393411	0.057941	0.627694	0.363189	0.078381	0.766801	0.507816	0.09475	0.773804
3.736	0.621463	0.575392	0.037377	0.66382	0.573656	0.053207	0.679762	0.626515	0.047953	0.702161	0.597865	0.062024	0.705852	0.570771	0.090805	0.713181	0.476657	0.179015	0.701156	0.389626	0.22047	0.684091	0.294819	0.216016	0.654477	0.551153	0.137336	0.605033	0.501484	0.168303	0.555141	0.452087	0.199569	0.574203	0.435296	0.151445	0.595232	0.417291	0.104408	0.617545	0.398318	0.058885	0.628376	0.36888	0.07819	0.769693	0.504651	0.096706	0.774864
3.804	0.627885	0.567654	0.043485	0.670581	0.569264	0.058361	0.685943	0.620361	0.042503	0.708905	0.595152	0.061339	0.710455	0.569405	0.091317	0.711214	0.479908	0.183647	0.69907	0.391484	0.222377	0.68595	0.295946	0.216667	0.654117	0.555983	0.141958	0.604809	0.504193	0.169205	0.554874	0.452857	0.196681	0.574319	0.436443	0.148632	0.595547	0.418479	0.101827	0.618663	0.398345	0.057516	0.629701	0.37072	0.079389	0.770071	0.5113	0.103749	0.778809
3.836	0.631854	0.557856	0.040068	0.67153	0.566902	0.059845	0.67886	0.620238	0.046089	0.703792	0.599227	0.067444	0.706416	0.5712	0.095379	0.711717	0.474125	0.180302	0.698901	0.387491	0.222602	0.682787	0.292424	0.217508	0.647951	0.540553	0.133393	0.596367	0.495615	0.168173	0.543956	0.451384	0.203229	0.564962	0.435356	0.155993	0.589596	0.416335	0.111384	0.61665	0.395018	0.070509	0.622508	0.368101	0.094977	0.769909	0.508399	0.101454	0.778772
3.9	0.636696	0.564671	0.038185	0.674755	0.572061	0.061481	0.686647	0.624278	0.046818	0.708015	0.602623	0.071204	0.709055	0.573883	0.098569	0.709851	0.474466	0.18122	0.703635	0.387014	0.223525	0.685122	0.292638	0.217692	0.641052	0.535007	0.133525	0.589665	0.491168	0.169923	0.537133	0.448231	0.20609	0.561014	0.431207	0.160193	0.586961	0.412592	0.116051	0.615045	0.391958	0.074691	0.625261	0.364933	0.097549	0.765324	0.512633	0.102326	0.782872
3.932	0.630467	0.565931	0.039688	0.669019	0.573521	0.062127	0.67644	0.62781	0.05344	0.700541	0.605202	0.074147	0.704282	0.574934	0.099654	0.713412	0.470492	0.175897	0.7058	0.384173	0.220746	0.685568	0.289655	0.218864	0.641304	0.529632	0.131975	0.592455	0.48595	0.171915	0.54253	0.443061	0.21174	0.564015	0.426281	0.164606	0.587509	0.40827	0.118926	0.612688	0.388302	0.075209	0.624268	0.360999	0.096989	0.765114	0.510969	0.095435	0.781536
4	0.633076	0.562307	0.049526	0.672734	0.571899	0.069112	0.675353	0.627028	0.062704	0.702766	0.605492	0.08014	0.70631	0.574343	0.104461	0.715344	0.467322	0.176431	0.707422	0.380608	0.220337	0.686958	0.286069	0.217362	0.642838	0.524258	0.12972	0.593503	0.481979	0.170284	0.543195	0.440047	0.21011	0.565214	0.422646	0.163087	0.589106	0.404132	0.117484	0.61472	0.384781	0.073791	0.627192	0.357913	0.095645	0.768565	0.5116	0.098664	0.784766
4.036	0.631841	0.564482	0.036607	0.665407	0.575553	0.064855	0.670591	0.629852	0.055158	0.692234	0.609722	0.080622	0.697139	0.577904	0.104075	0.711831	0.468542	0.17229	0.70375	0.382192	0.217937	0.679323	0.287893	0.218918	0.634128	0.51518	0.123267	0.588928	0.469443	0.164908	0.542251	0.42447	0.206227	0.563799	0.404816	0.159875	0.591561	0.382692	0.118327	0.62049	0.360134	0.078135	0.624543	0.328471	0.096365	0.762248	0.523408	0.098853	0.779765
4.068	0.629958	0.569004	0.042585	0.666725	0.575793	0.06804	0.676955	0.629552	0.058458	0.698233	0.6067	0.081778	0.702024	0.575044	0.105272	0.713703	0.466734	0.173803	0.706962	0.379706	0.218415	0.682049	0.285637	0.218561	0.636852	0.510273	0.11954	0.592569	0.465019	0.162144	0.546259	0.420828	0.203783	0.572407	0.402925	0.158968	0.600979	0.38272	0.117128	0.630756	0.360981	0.077017	0.633706	0.329551	0.09607	0.764836	0.526679	0.103618	0.781972
4.1	0.632026	0.553247	0.046657	0.667834	0.567261	0.070494	0.664629	0.622417	0.063835	0.692183	0.604144	0.084417	0.696505	0.572685	0.107939	0.710928	0.465268	0.177046	0.704077	0.378024	0.221372	0.681816	0.283254	0.220305	0.631709	0.505283	0.123326	0.587022	0.453893	0.158063	0.541183	0.403225	0.192072	0.570958	0.391119	0.147805	0.603736	0.376808	0.106638	0.637482	0.360995	0.067204	0.637608	0.327718	0.083039	0.758024	0.533866	0.11169	0.779113
4.136	0.61915	0.572466	0.030733	0.656966	0.577862	0.054976	0.664889	0.632581	0.051003	0.688147	0.608139	0.070553	0.694255	0.578262	0.096009	0.713883	0.475082	0.171579	0.712718	0.391169	0.22167	0.687172	0.298342	0.23497	0.629194	0.511772	0.125176	0.589406	0.457282	0.161487	0.549041	0.402964	0.197671	0.573533	0.389556	0.150684	0.601419	0.374982	0.106017	0.630093	0.359899	0.062156	0.63485	0.326573	0.077032	0.755017	0.539287	0.100414	0.777047
4.168	0.622539	0.572166	0.027979	0.660495	0.57556	0.052351	0.668824	0.630287	0.052203	0.691987	0.604353	0.069875	0.695471	0.574543	0.09601	0.708563	0.471683	0.173826	0.706975	0.384217	0.217221	0.683382	0.290016	0.218647	0.631134	0.504198	0.114243	0.597992	0.448862	0.15577	0.564524	0.393533	0.19747	0.588891	0.378623	0.150951	0.613467	0.364726	0.104165	0.637503	0.351318	0.056972	0.639964	0.317217	0.069896	0.755562	0.541779	0.112353	0.775053
4.204	0.626974	0.566533	0.050193	0.668541	0.574226	0.06632	0.669173	0.629736	0.069226	0.698922	0.606664	0.079172	0.701577	0.575211	0.10287	0.711048	0.467688	0.172568	0.708669	0.378759	0.214804	0.681634	0.284604	0.217615	0.631158	0.510044	0.119499	0.605482	0.451143	0.160182	0.579333	0.392705	0.200906	0.59726	0.378699	0.151227	0.615992	0.36318	0.102202	0.636696	0.346277	0.055011	0.642316	0.313705	0.071385	0.757581	0.539009	0.110488	0.776457
4.236	0.631577	0.564366	0.041926	0.672252	0.571617	0.060336	0.672366	0.626846	0.065154	0.701711	0.603511	0.075772	0.704173	0.573426	0.101402	0.713081	0.469911	0.177641	0.712146	0.381227	0.218448	0.682435	0.288993	0.218322	0.628792	0.505652	0.13014	0.620932	0.439324	0.167617	0.612886	0.37292	0.205808	0.619319	0.36982	0.152022	0.626197	0.366413	0.097835	0.634264	0.361516	0.044186	0.645232	0.327409	0.05246	0.753085	0.543377	0.113409	0.774375
4.304	0.609574	0.577318	0.071224	0.65297	0.58307	0.08268	0.657979	0.638161	0.079207	0.686709	0.613756	0.089157	0.693455	0.581191	0.11077	0.7145	0.469742	0.172366	0.713639	0.381097	0.213845	0.684711	0.28829	0.214422	0.626957	0.505749	0.131519	0.619826	0.439125	0.16858	0.612781	0.372297	0.206776	0.614637	0.374713	0.153136	0.616853	0.376427	0.098463	0.619866	0.375324	0.044231	0.627317	0.33993	0.05094	0.749414	0.544453	0.106773	0.770708
4.336	0.621547	0.572846	0.054039	0.664353	0.57977	0.067013	0.664386	0.634459	0.076077	0.69532	0.61116	0.080561	0.701412	0.580739	0.105212	0.71955	0.475889	0.178273	0.721135	0.385145	0.213541	0.68999	0.293672	0.218643	0.631759	0.524549	0.154318	0.631028	0.45323	0.182117	0.630018	0.381831	0.210255	0.628535	0.379879	0.155699	0.627102	0.378089	0.100994	0.624595	0.376161	0.046393	0.629562	0.339792	0.047896	0.7518	0.546679	0.108799	0.771718
4.4	0.59863	0.583358	0.085368	0.643457	0.586142	0.091056	0.651345	0.641039	0.089488	0.679626	0.614625	0.094308	0.690631	0.581204	0.112628	0.724159	0.467404	0.164412	0.72228	0.380267	0.208794	0.689249	0.288948	0.21451	0.633542	0.510195	0.142912	0.626761	0.440673	0.174444	0.621023	0.370802	0.206693	0.621043	0.374585	0.152578	0.621146	0.378397	0.097865	0.622925	0.381588	0.043537	0.628578	0.345359	0.044374	0.749741	0.54055	0.093238	0.771906
4.432	0.597199	0.585664	0.086309	0.641941	0.587114	0.093002	0.651175	0.641788	0.094187	0.678739	0.614514	0.098312	0.689063	0.581134	0.117097	0.721236	0.467828	0.170321	0.720269	0.378715	0.211014	0.686992	0.287131	0.214581	0.629986	0.507858	0.145018	0.623558	0.437261	0.174169	0.617457	0.366559	0.204128	0.61803	0.375171	0.150539	0.618874	0.383727	0.096521	0.62237	0.391716	0.042762	0.625987	0.355318	0.04214	0.747705	0.544359	0.103672	0.767531
4.468	0.606194	0.574411	0.094356	0.650044	0.585741	0.093082	0.647004	0.641019	0.091912	0.680205	0.620481	0.091461	0.687762	0.589323	0.115032	0.712464	0.482425	0.185201	0.712539	0.391382	0.220993	0.684051	0.297357	0.218738	0.629135	0.529164	0.143947	0.612564	0.454835	0.151788	0.594709	0.380787	0.159537	0.617745	0.399261	0.112284	0.642303	0.419439	0.066373	0.672206	0.441933	0.025821	0.702327	0.463347	0.031784	0.754379	0.545096	0.112431	0.773182
4.5	0.597465	0.585723	0.087617	0.642546	0.588607	0.090656	0.649903	0.643445	0.092536	0.67863	0.617058	0.093615	0.687022	0.586335	0.117395	0.713321	0.480425	0.188163	0.711871	0.387889	0.21992	0.681481	0.295089	0.213866	0.631057	0.534056	0.153578	0.61136	0.460037	0.151005	0.590756	0.385931	0.148743	0.618762	0.406094	0.105045	0.647388	0.427644	0.062256	0.679856	0.450525	0.024337	0.7013	0.479624	0.033618	0.755417	0.54396	0.116549	0.773219
4.532	0.596847	0.588056	0.084585	0.641667	0.589316	0.090808	0.650884	0.643815	0.093431	0.678513	0.616422	0.096472	0.688327	0.585581	0.119648	0.718098	0.479075	0.188585	0.713828	0.38738	0.222336	0.68443	0.294243	0.218218	0.634437	0.532125	0.157727	0.617945	0.457554	0.153261	0.600158	0.383468	0.147827	0.625458	0.406079	0.10424	0.651786	0.429776	0.061406	0.682323	0.45335	0.022881	0.702309	0.482746	0.033706	0.756297	0.541283	0.113307	0.776064
4.568	0.589187	0.589184	0.088885	0.634133	0.58716	0.093872	0.647616	0.64075	0.094742	0.673182	0.611402	0.097869	0.683809	0.580606	0.121019	0.715549	0.474173	0.190052	0.713584	0.380917	0.219311	0.679829	0.289363	0.217333	0.631829	0.531589	0.175387	0.613338	0.459174	0.158319	0.594849	0.386448	0.141077	0.623202	0.407972	0.099375	0.652833	0.430864	0.058931	0.685615	0.454969	0.022554	0.704064	0.484372	0.035778	0.748129	0.537519	0.114188	0.770138
4.6	0.593439	0.585653	0.082786	0.638305	0.583092	0.088189	0.651959	0.636611	0.091978	0.677281	0.606982	0.093791	0.689168	0.577002	0.116992	0.723915	0.473211	0.186613	0.717142	0.382332	0.221037	0.682299	0.292054	0.219246	0.642492	0.534812	0.177581	0.619539	0.463682	0.160153	0.59667	0.391885	0.142665	0.624965	0.411223	0.099812	0.654776	0.431647	0.058179	0.687406	0.452156	0.01987	0.704848	0.482525	0.03278	0.752645	0.537286	0.108586	0.774265
4.636	0.588171	0.59024	0.092886	0.633007	0.587544	0.098518	0.647968	0.640598	0.094157	0.672705	0.611056	0.100485	0.685102	0.580422	0.122957	0.722037	0.474449	0.190091	0.716619	0.381756	0.220288	0.6811	0.291168	0.215949	0.641833	0.535844	0.176524	0.619463	0.463822	0.162251	0.596554	0.391125	0.147798	0.624545	0.409828	0.104229	0.653475	0.431005	0.06197	0.685532	0.453763	0.024168	0.70023	0.486568	0.034005	0.755217	0.536776	0.112882	0.775037
4.668	0.590627	0.586462	0.092049	0.635572	0.581771	0.094689	0.652351	0.634454	0.091497	0.676136	0.603715	0.094971	0.68866	0.57401	0.11824	0.725107	0.471111	0.18856	0.714445	0.379833	0.221672	0.677218	0.290233	0.216483	0.647231	0.537308	0.180461	0.622989	0.4663	0.164025	0.597453	0.394911	0.147534	0.624481	0.413817	0.103387	0.652805	0.434263	0.060429	0.684332	0.455342	0.021457	0.699702	0.487152	0.033882	0.756068	0.533496	0.109419	0.776366
4.7	0.590121	0.585645	0.095333	0.635155	0.581878	0.09791	0.650999	0.634621	0.091559	0.67532	0.604545	0.096618	0.687405	0.574768	0.119927	0.722377	0.471683	0.190131	0.714214	0.379088	0.220199	0.67566	0.289804	0.216235	0.645084	0.538822	0.1801	0.619229	0.46801	0.165783	0.592983	0.396851	0.151728	0.620265	0.413635	0.107247	0.648693	0.431711	0.063741	0.679491	0.45015	0.02291	0.695846	0.480439	0.036661	0.756121	0.53391	0.112632	0.773393
4.736	0.586784	0.586577	0.095841	0.631753	0.58136	0.095681	0.648987	0.633904	0.093185	0.672588	0.602835	0.094277	0.684474	0.573907	0.118935	0.71927	0.472981	0.193688	0.712042	0.380185	0.223332	0.67403	0.290745	0.217073	0.640841	0.53877	0.182455	0.616912	0.467755	0.165977	0.592654	0.396514	0.149768	0.621918	0.413185	0.106346	0.652794	0.430703	0.064084	0.686384	0.447945	0.025032	0.703089	0.477762	0.039586	0.752258	0.534521	0.115579	0.773348
4.768	0.588599	0.592077	0.099356	0.632829	0.582451	0.098992	0.654981	0.632551	0.091035	0.675489	0.599558	0.094846	0.687295	0.570537	0.119445	0.721576	0.469419	0.194133	0.711696	0.376862	0.223207	0.673216	0.288125	0.217459	0.644392	0.536938	0.188379	0.623409	0.4656	0.169408	0.602773	0.393702	0.150937	0.628994	0.411252	0.105953	0.65752	0.429864	0.062502	0.689854	0.447682	0.022967	0.706772	0.476052	0.040146	0.753326	0.533394	0.117512	0.774238
4.8	0.59119	0.58666	0.098839	0.63583	0.579408	0.096843	0.654996	0.630803	0.088886	0.677304	0.598888	0.091454	0.689064	0.570357	0.116457	0.722445	0.471187	0.192883	0.711846	0.379162	0.223442	0.6735	0.290262	0.219249	0.648872	0.542533	0.187707	0.627296	0.470976	0.170479	0.606814	0.398528	0.153924	0.631142	0.414042	0.107242	0.657212	0.431054	0.061983	0.685543	0.449341	0.01935	0.700607	0.478766	0.036765	0.753928	0.529277	0.111906	0.773715
4.836	0.593522	0.578894	0.091161	0.638646	0.575392	0.092001	0.653885	0.628684	0.090122	0.67859	0.598529	0.091528	0.690369	0.569537	0.115856	0.723705	0.468828	0.189847	0.711432	0.377758	0.222545	0.672357	0.289443	0.216172	0.648399	0.538936	0.184389	0.623267	0.467166	0.174503	0.597639	0.395732	0.164939	0.619255	0.409245	0.116839	0.642688	0.424139	0.069699	0.66829	0.440027	0.025272	0.675545	0.471398	0.043451	0.754627	0.529508	0.110044	0.776412
4.868	0.594639	0.575314	0.089673	0.63959	0.575987	0.095001	0.651004	0.629564	0.086075	0.6776	0.602301	0.094456	0.689145	0.572267	0.117675	0.721313	0.468611	0.187987	0.710812	0.377362	0.221595	0.67156	0.288592	0.216903	0.648475	0.540744	0.178939	0.619018	0.469996	0.17356	0.589813	0.3988	0.169404	0.611485	0.41084	0.12121	0.633075	0.424164	0.072938	0.656183	0.439058	0.026795	0.661909	0.470668	0.044838	0.753659	0.523064	0.104616	0.773161
4.904	0.603566	0.572506	0.076919	0.647236	0.576038	0.0883	0.653816	0.631022	0.089948	0.682002	0.605057	0.097232	0.69321	0.574406	0.11994	0.724541	0.468613	0.18843	0.71306	0.376853	0.220853	0.672125	0.288527	0.215402	0.650594	0.540234	0.177573	0.621606	0.469443	0.174155	0.592623	0.398708	0.172039	0.613687	0.412064	0.123495	0.634524	0.425241	0.07444	0.657786	0.439124	0.02785	0.666049	0.470801	0.044864	0.758301	0.524744	0.106432	0.774321
4.936	0.589538	0.586832	0.08337	0.633414	0.582722	0.093692	0.650506	0.635274	0.090339	0.673383	0.605018	0.099493	0.685487	0.57474	0.12233	0.720361	0.47014	0.190908	0.710228	0.378625	0.223148	0.672039	0.289811	0.217604	0.644295	0.537513	0.176638	0.619923	0.46534	0.167005	0.594754	0.393025	0.158001	0.617623	0.412689	0.112689	0.640135	0.433607	0.067344	0.663436	0.455624	0.023466	0.672762	0.4846	0.044128	0.756326	0.527399	0.111413	0.77343
4.968	0.591343	0.584046	0.085099	0.635646	0.580686	0.093748	0.651401	0.633684	0.091401	0.675287	0.603725	0.098822	0.687802	0.57337	0.121393	0.723727	0.468331	0.189178	0.711499	0.377148	0.222374	0.673015	0.2884	0.216097	0.649875	0.538702	0.178185	0.623824	0.467409	0.166638	0.596949	0.395962	0.15577	0.619907	0.415024	0.110392	0.642817	0.435592	0.065174	0.666925	0.456892	0.021991	0.674973	0.486084	0.043111	0.759402	0.52573	0.10937	0.775826
5.004	0.602791	0.577261	0.07827	0.646667	0.581139	0.088705	0.652617	0.6362	0.090768	0.681223	0.610462	0.097108	0.692362	0.579905	0.119845	0.723764	0.474647	0.188203	0.714166	0.38342	0.221348	0.67782	0.294113	0.214287	0.64911	0.5434	0.172052	0.619457	0.472949	0.164949	0.589128	0.402269	0.158128	0.614511	0.419088	0.112724	0.640026	0.436791	0.067535	0.666165	0.455209	0.02346	0.675475	0.48609	0.041386	0.760205	0.528399	0.106228	0.776461
5.036	0.601747	0.575136	0.080471	0.644719	0.579299	0.094071	0.652525	0.633934	0.08953	0.67959	0.608592	0.10168	0.690831	0.577017	0.123212	0.722417	0.46842	0.187576	0.712305	0.378025	0.22292	0.676301	0.28837	0.218348	0.647254	0.536625	0.17519	0.619235	0.466006	0.163738	0.590597	0.395218	0.152809	0.615848	0.413972	0.108423	0.640959	0.434348	0.064293	0.667039	0.455418	0.021866	0.673173	0.485873	0.041827	0.755239	0.521941	0.104331	0.773816
5.072	0.612501	0.567544	0.062348	0.652726	0.575398	0.081549	0.652179	0.630548	0.086101	0.681585	0.607608	0.097556	0.693045	0.576608	0.119765	0.724545	0.469846	0.187064	0.712319	0.379731	0.222114	0.673426	0.29188	0.215894	0.654275	0.543986	0.185973	0.624556	0.474208	0.173389	0.594232	0.404021	0.161117	0.616139	0.419829	0.113776	0.638513	0.437157	0.066814	0.663005	0.454661	0.022186	0.673344	0.484612	0.041499	0.751629	0.523812	0.102077	0.774685
5.104	0.58412	0.579351	0.080515	0.627678	0.576111	0.092436	0.64341	0.629126	0.091445	0.666801	0.599229	0.100556	0.681954	0.569251	0.122114	0.725688	0.465075	0.187218	0.714917	0.373558	0.219529	0.674001	0.286222	0.212398	0.652155	0.536441	0.188956	0.622624	0.467017	0.174437	0.592276	0.397423	0.160289	0.614878	0.416091	0.114451	0.637043	0.434835	0.067973	0.66072	0.452612	0.023043	0.669374	0.481708	0.043721	0.751242	0.52518	0.105549	0.770893
5.136	0.593008	0.565947	0.071409	0.637124	0.571845	0.079679	0.642213	0.62688	0.073584	0.671432	0.602711	0.082501	0.682686	0.576464	0.109742	0.713728	0.484924	0.193654	0.707132	0.39553	0.231086	0.675974	0.305095	0.228863	0.64012	0.555362	0.178557	0.615567	0.482733	0.177555	0.590876	0.409618	0.177459	0.612485	0.418801	0.128753	0.632988	0.427812	0.078949	0.653944	0.43869	0.030839	0.660226	0.470158	0.048903	0.747	0.533228	0.107758	0.768592
5.172	0.603237	0.569687	0.079937	0.647073	0.576096	0.089257	0.652033	0.630876	0.082124	0.681189	0.607133	0.092465	0.69187	0.578354	0.11769	0.720998	0.478523	0.19501	0.713635	0.384768	0.222611	0.677188	0.29489	0.214625	0.650742	0.554267	0.195976	0.622561	0.483552	0.187584	0.59422	0.412754	0.179501	0.612267	0.424366	0.129192	0.632696	0.435977	0.079594	0.656262	0.447176	0.032002	0.67283	0.476387	0.047689	0.748502	0.535563	0.112317	0.771572
5.204	0.603782	0.567933	0.082622	0.647081	0.57619	0.092948	0.649954	0.631087	0.085445	0.679777	0.60863	0.096708	0.691127	0.578511	0.119962	0.721991	0.474587	0.190852	0.71207	0.381715	0.220898	0.67576	0.29151	0.214175	0.653229	0.551253	0.198442	0.626099	0.480381	0.187228	0.598211	0.409686	0.177003	0.61142	0.424328	0.126327	0.630022	0.436874	0.076516	0.650714	0.448831	0.02807	0.667142	0.476574	0.045908	0.746179	0.534905	0.109039	0.766869
5.236	0.603189	0.565794	0.074885	0.645515	0.575395	0.087751	0.647981	0.629954	0.077883	0.677328	0.60866	0.092222	0.687765	0.579228	0.116746	0.71608	0.4775	0.191421	0.709883	0.38451	0.222043	0.673691	0.294369	0.216582	0.643112	0.550151	0.193282	0.620012	0.477811	0.182739	0.59575	0.405679	0.173005	0.612521	0.419693	0.123401	0.630611	0.433163	0.073828	0.650047	0.44687	0.025516	0.665312	0.474077	0.045018	0.741708	0.536783	0.109554	0.764912
5.268	0.600837	0.565196	0.081498	0.643202	0.574578	0.09441	0.646624	0.628735	0.082702	0.675499	0.607504	0.098049	0.687987	0.57764	0.12103	0.722369	0.474498	0.191035	0.709685	0.383173	0.224712	0.673915	0.292841	0.21785	0.653567	0.550047	0.201555	0.628105	0.478893	0.1882	0.601259	0.407948	0.17559	0.614343	0.422303	0.124911	0.631011	0.436375	0.074962	0.649697	0.450908	0.026484	0.667642	0.47658	0.046033	0.745936	0.537823	0.110853	0.766578
5.3	0.60422	0.56233	0.091018	0.647181	0.572493	0.101096	0.649716	0.626032	0.086446	0.679499	0.605724	0.101298	0.691653	0.574642	0.122801	0.7246	0.468075	0.188734	0.711693	0.376591	0.22141	0.674107	0.286981	0.216414	0.658268	0.544222	0.208448	0.632994	0.473424	0.192906	0.606721	0.402772	0.177925	0.615359	0.420441	0.127089	0.627883	0.437174	0.076467	0.643709	0.453587	0.027481	0.66595	0.477082	0.045537	0.742185	0.534137	0.109519	0.764112
5.336	0.604261	0.557364	0.080285	0.645939	0.569324	0.093314	0.645729	0.623816	0.082529	0.675986	0.604307	0.097482	0.687972	0.574315	0.120521	0.720738	0.471107	0.190937	0.713239	0.378433	0.220637	0.67458	0.290251	0.215036	0.649005	0.54253	0.204831	0.626029	0.470758	0.190074	0.602048	0.398985	0.175855	0.613115	0.416635	0.125887	0.625224	0.434198	0.07586	0.639227	0.45247	0.027411	0.658047	0.475397	0.049244	0.738392	0.535292	0.110627	0.764961
5.4	0.594001	0.574054	0.07498	0.635092	0.578422	0.093455	0.644144	0.632772	0.087275	0.669119	0.607771	0.103781	0.68327	0.577257	0.124876	0.724134	0.471961	0.187991	0.713707	0.379955	0.220074	0.674052	0.290914	0.21633	0.648039	0.541401	0.186027	0.622793	0.469446	0.178322	0.597486	0.397483	0.171577	0.613692	0.415701	0.123177	0.629497	0.433715	0.074197	0.645404	0.451892	0.025629	0.664902	0.475275	0.045621	0.753541	0.536065	0.109997	0.770406
5.432	0.605585	0.566465	0.067716	0.642848	0.578992	0.090151	0.646769	0.632632	0.07596	0.671633	0.614034	0.099514	0.684752	0.583296	0.120664	0.721905	0.477507	0.184013	0.71262	0.386963	0.219661	0.677551	0.296687	0.215261	0.645754	0.547214	0.176837	0.621867	0.47456	0.173352	0.596967	0.402464	0.170556	0.615411	0.41534	0.120892	0.63338	0.428698	0.070948	0.651773	0.442772	0.021838	0.67114	0.468837	0.039076	0.75177	0.536496	0.102361	0.773442
5.5	0.592243	0.561447	0.066115	0.630204	0.575672	0.086254	0.631681	0.628851	0.070766	0.658389	0.611581	0.093368	0.67465	0.583611	0.116594	0.721973	0.485875	0.18791	0.7151	0.394514	0.222629	0.682232	0.303017	0.219271	0.651073	0.56024	0.189604	0.630183	0.486684	0.185354	0.608603	0.413065	0.181612	0.618894	0.425767	0.129656	0.629741	0.438656	0.077542	0.643971	0.452208	0.027197	0.664579	0.477857	0.044124	0.744915	0.539424	0.101937	0.769579
5.532	0.594658	0.563084	0.075451	0.633166	0.571661	0.097644	0.64146	0.624918	0.085042	0.664984	0.603487	0.107634	0.681959	0.57184	0.124871	0.731036	0.463042	0.176278	0.719255	0.371979	0.209485	0.674398	0.286269	0.209263	0.661009	0.535596	0.190819	0.633545	0.463892	0.189775	0.604386	0.392305	0.189602	0.610358	0.406603	0.137795	0.617175	0.420973	0.085511	0.625985	0.437398	0.035031	0.635515	0.467376	0.054274	0.74891	0.5267	0.095203	0.772184
5.6	0.594142	0.568662	0.070003	0.632625	0.574695	0.09306	0.643275	0.628161	0.082767	0.665507	0.604865	0.104751	0.682078	0.573961	0.12322	0.728962	0.467575	0.17872	0.71706	0.377213	0.213955	0.672946	0.291084	0.214385	0.659455	0.541745	0.190395	0.633498	0.46956	0.188295	0.606301	0.397315	0.187354	0.612003	0.410516	0.135299	0.619347	0.425201	0.083224	0.628645	0.441918	0.032955	0.639534	0.471642	0.052201	0.747907	0.529308	0.095942	0.771448
5.632	0.597034	0.56697	0.072372	0.634031	0.574824	0.097242	0.643791	0.628242	0.085849	0.665432	0.606293	0.109738	0.682225	0.575012	0.127409	0.729877	0.467363	0.180332	0.718233	0.377049	0.215351	0.674306	0.291297	0.21515	0.660402	0.541354	0.193597	0.634017	0.469545	0.190781	0.60697	0.397476	0.188686	0.612188	0.413339	0.137462	0.61772	0.429415	0.085547	0.625018	0.44702	0.034983	0.640134	0.474573	0.054079	0.747693	0.529768	0.097969	0.769453
5.668	0.591771	0.562372	0.078524	0.631844	0.570564	0.097929	0.63855	0.62443	0.087232	0.664113	0.602388	0.10684	0.680598	0.571315	0.125722	0.728312	0.464123	0.182372	0.716205	0.371932	0.211759	0.671104	0.286536	0.209512	0.659729	0.537337	0.197024	0.62809	0.467864	0.188339	0.595334	0.398335	0.180458	0.606727	0.414619	0.130233	0.619159	0.431397	0.079928	0.632262	0.449286	0.030875	0.646051	0.475751	0.052192	0.74882	0.528147	0.102795	0.769864
5.7	0.595305	0.567719	0.074581	0.634362	0.574813	0.096342	0.644302	0.62796	0.084146	0.667386	0.605564	0.106221	0.683557	0.574561	0.125147	0.729181	0.467797	0.18226	0.717386	0.376338	0.214204	0.673762	0.290347	0.211164	0.662907	0.543922	0.197281	0.635013	0.472838	0.18928	0.605675	0.401894	0.182241	0.613218	0.419131	0.131581	0.621674	0.435493	0.080385	0.63139	0.453249	0.030634	0.646695	0.479345	0.05154	0.7472	0.528838	0.099461	0.771603
5.736	0.594932	0.561639	0.071952	0.632849	0.570997	0.094834	0.639156	0.624893	0.084147	0.663327	0.603666	0.106256	0.680045	0.57259	0.124903	0.728361	0.465518	0.181016	0.716527	0.374103	0.213331	0.671333	0.288551	0.212887	0.660974	0.540858	0.193034	0.631843	0.470161	0.186565	0.601801	0.39912	0.180663	0.611459	0.415063	0.130062	0.621292	0.432054	0.079163	0.632058	0.450974	0.030161	0.644154	0.478543	0.051537	0.748574	0.525296	0.098236	0.770214
5.768	0.597048	0.573321	0.07195	0.636265	0.579369	0.093733	0.641777	0.634499	0.091432	0.667274	0.610319	0.10836	0.682529	0.577348	0.12445	0.72487	0.464698	0.172415	0.707155	0.377576	0.213556	0.673985	0.286064	0.21287	0.663178	0.547077	0.181463	0.626195	0.481941	0.164988	0.589113	0.416937	0.148798	0.559356	0.377125	0.125755	0.52948	0.337182	0.102824	0.500987	0.296702	0.07922	0.511685	0.2633	0.068008	0.747555	0.51894	0.086645	0.773966
5.8	0.594909	0.579926	0.066357	0.63485	0.582132	0.087547	0.64516	0.636538	0.08603	0.668698	0.609922	0.102141	0.683331	0.577452	0.119872	0.723823	0.466276	0.173007	0.707685	0.37833	0.213437	0.671512	0.287486	0.214787	0.660609	0.548227	0.180374	0.624381	0.483481	0.161698	0.588099	0.419023	0.143431	0.558695	0.379305	0.120165	0.529291	0.338991	0.097299	0.501494	0.297725	0.074445	0.513983	0.26375	0.067424	0.74719	0.52012	0.087563	0.773352
5.836	0.593818	0.574578	0.068887	0.634039	0.578045	0.089365	0.642232	0.632785	0.088434	0.667101	0.606878	0.103715	0.682295	0.5743	0.120911	0.724769	0.462747	0.172325	0.707163	0.375741	0.213554	0.673517	0.28476	0.213182	0.663119	0.543881	0.186872	0.626682	0.479601	0.166498	0.589113	0.41619	0.14689	0.558521	0.377988	0.122998	0.528897	0.338731	0.098892	0.500986	0.298688	0.075377	0.518441	0.266293	0.073426	0.74685	0.521936	0.08974	0.773172
5.868	0.599989	0.580582	0.066693	0.638639	0.58341	0.090073	0.65033	0.637371	0.085396	0.672163	0.61145	0.1047	0.686489	0.578627	0.121881	0.725898	0.466512	0.173266	0.711036	0.378031	0.212356	0.673352	0.288486	0.213683	0.662481	0.547397	0.186982	0.624874	0.485126	0.163105	0.587069	0.423418	0.139826	0.558118	0.382651	0.118616	0.529392	0.341503	0.09682	0.500743	0.300385	0.075562	0.517934	0.267961	0.074141	0.742892	0.523237	0.087622	0.77185
5.904	0.599097	0.576463	0.068088	0.638203	0.581897	0.090223	0.646767	0.636392	0.084117	0.670552	0.612126	0.103235	0.685083	0.579672	0.120723	0.72488	0.468733	0.173384	0.710764	0.380057	0.212608	0.672869	0.290375	0.214384	0.660746	0.549491	0.185318	0.62298	0.486351	0.164318	0.585223	0.423529	0.14386	0.555827	0.383815	0.120874	0.527649	0.343019	0.097357	0.50018	0.301527	0.074088	0.513	0.267259	0.069467	0.742377	0.524627	0.087262	0.769689
5.936	0.598638	0.570179	0.069773	0.637887	0.578287	0.09082	0.642694	0.633203	0.084467	0.668571	0.610656	0.102972	0.683361	0.577983	0.119959	0.724027	0.466355	0.170966	0.708684	0.379461	0.213533	0.67205	0.289806	0.214592	0.661042	0.546681	0.185864	0.623824	0.482234	0.167562	0.585871	0.418527	0.149904	0.55538	0.381163	0.124935	0.526486	0.34243	0.098929	0.496814	0.304786	0.073273	0.510853	0.271099	0.069553	0.741998	0.525419	0.086395	0.77151
5.968	0.596143	0.575305	0.069613	0.63463	0.580629	0.092841	0.643851	0.634864	0.086628	0.666913	0.610575	0.10665	0.682242	0.577731	0.12317	0.724868	0.465515	0.172728	0.707859	0.378372	0.214002	0.671492	0.288627	0.213534	0.664428	0.546608	0.192041	0.624261	0.486257	0.167034	0.584774	0.426065	0.141567	0.554986	0.38574	0.120273	0.527133	0.344058	0.097715	0.499997	0.302055	0.075765	0.515051	0.268651	0.072011	0.741318	0.525879	0.089285	0.770006
6.004	0.590253	0.575073	0.069895	0.629522	0.579685	0.091939	0.638334	0.634192	0.087478	0.662146	0.609268	0.105744	0.678152	0.577226	0.12305	0.722943	0.467399	0.175283	0.704256	0.380308	0.215849	0.66966	0.289808	0.214187	0.663762	0.550444	0.190959	0.623863	0.488674	0.169466	0.584766	0.426808	0.147623	0.554801	0.387491	0.124533	0.526315	0.347021	0.101257	0.497812	0.306904	0.077973	0.514302	0.274179	0.075239	0.743171	0.525342	0.09113	0.772248
6.036	0.592941	0.57526	0.069647	0.632349	0.581028	0.091151	0.638175	0.636039	0.088837	0.663635	0.611666	0.105567	0.678619	0.578978	0.122627	0.720169	0.467261	0.174105	0.702269	0.379117	0.213528	0.667789	0.287745	0.212842	0.661113	0.551513	0.186742	0.623661	0.487913	0.166173	0.586101	0.424876	0.14616	0.556088	0.385797	0.122978	0.526534	0.345809	0.09945	0.498653	0.304713	0.077	0.51311	0.270964	0.073287	0.740599	0.521956	0.088123	0.769911
6.068	0.59596	0.577965	0.069804	0.63487	0.582356	0.092513	0.64481	0.636501	0.086992	0.667813	0.611557	0.106281	0.682926	0.578566	0.122821	0.725113	0.465876	0.172197	0.707263	0.378354	0.212902	0.671443	0.287807	0.212038	0.664296	0.547957	0.186369	0.627738	0.483412	0.166995	0.58979	0.420105	0.148677	0.558254	0.383494	0.124144	0.526984	0.346197	0.099778	0.495729	0.30894	0.076427	0.511343	0.275771	0.074453	0.745792	0.52376	0.088019	0.772377
6.104	0.595926	0.567539	0.066516	0.63477	0.574625	0.088659	0.643407	0.628501	0.078854	0.667017	0.605719	0.099956	0.682899	0.57421	0.118252	0.72717	0.46603	0.173875	0.708105	0.379465	0.215674	0.672415	0.28919	0.214885	0.667997	0.549657	0.187611	0.629975	0.485669	0.169315	0.591512	0.422291	0.151401	0.559462	0.385646	0.126944	0.527399	0.348597	0.102717	0.495029	0.311947	0.078676	0.510237	0.278679	0.075358	0.745997	0.521605	0.087463	0.772545
6.136	0.592622	0.5746	0.072728	0.632731	0.579353	0.093167	0.640612	0.634128	0.089347	0.665499	0.609211	0.106091	0.680686	0.576746	0.123121	0.722148	0.465816	0.174897	0.705374	0.378076	0.21576	0.670237	0.286966	0.215747	0.663294	0.550895	0.186846	0.62487	0.486901	0.17013	0.587898	0.422964	0.153344	0.556625	0.385688	0.129571	0.526999	0.346633	0.105467	0.500333	0.305426	0.080918	0.515165	0.272093	0.07484	0.737557	0.517599	0.085663	0.768812
6.2	0.598157	0.572917	0.073824	0.638304	0.578379	0.094013	0.646487	0.632788	0.087839	0.671303	0.608507	0.105656	0.686213	0.575654	0.122582	0.727442	0.46344	0.173523	0.709114	0.376697	0.215553	0.675309	0.284949	0.215926	0.668504	0.546562	0.189263	0.630429	0.48216	0.172238	0.591465	0.418439	0.155837	0.55849	0.382376	0.131399	0.525457	0.34616	0.107599	0.494388	0.308536	0.083146	0.511434	0.276629	0.076186	0.746529	0.520684	0.088561	0.774606
6.232	0.601519	0.569932	0.075307	0.641023	0.57691	0.096281	0.650931	0.63003	0.083802	0.674351	0.607578	0.105458	0.688978	0.574711	0.122351	0.728841	0.462605	0.173631	0.708526	0.375323	0.213564	0.670772	0.285612	0.212391	0.673935	0.548969	0.190127	0.630993	0.488854	0.170375	0.58971	0.428582	0.150011	0.557126	0.390358	0.129538	0.526204	0.350316	0.107993	0.496721	0.309918	0.086123	0.512669	0.277727	0.077792	0.746055	0.5179	0.087087	0.773928
6.268	0.591937	0.578327	0.075125	0.632588	0.579645	0.094996	0.646577	0.632732	0.08794	0.668714	0.606134	0.105973	0.683666	0.573785	0.123765	0.72478	0.463118	0.177858	0.705923	0.374858	0.216673	0.669761	0.283981	0.214859	0.667678	0.548461	0.193852	0.626764	0.487677	0.171847	0.587101	0.426992	0.14953	0.555681	0.387906	0.12862	0.526615	0.347076	0.106998	0.500572	0.304082	0.085019	0.514264	0.271478	0.074166	0.741178	0.517949	0.091058	0.768894
6.3	0.59516	0.578222	0.073204	0.636183	0.579729	0.092266	0.649255	0.633308	0.08581	0.672051	0.606697	0.102878	0.686834	0.574738	0.120902	0.727079	0.465615	0.175993	0.705626	0.378844	0.216544	0.66929	0.288441	0.215428	0.671255	0.552552	0.19045	0.629176	0.492572	0.168798	0.588032	0.432856	0.147564	0.556171	0.393489	0.128645	0.526626	0.352136	0.107913	0.497638	0.310937	0.087521	0.511498	0.27866	0.076686	0.74504	0.520081	0.088481	0.771819
6.332	0.60013	0.577992	0.071335	0.640653	0.581131	0.091252	0.653739	0.634015	0.081203	0.67621	0.60887	0.100814	0.690366	0.576329	0.118748	0.728724	0.465289	0.173454	0.707051	0.378786	0.21483	0.67039	0.288422	0.213889	0.674244	0.551652	0.191453	0.63201	0.491075	0.171085	0.590409	0.430819	0.150747	0.557557	0.392533	0.130756	0.525795	0.352912	0.110078	0.49405	0.313683	0.090229	0.509096	0.282291	0.078544	0.747256	0.522288	0.087975	0.771888
6.396	0.593047	0.574918	0.073183	0.634569	0.577856	0.090972	0.64384	0.632412	0.088403	0.669068	0.60624	0.102575	0.684107	0.57418	0.120719	0.725517	0.464363	0.175991	0.705771	0.376698	0.215224	0.670274	0.285812	0.214411	0.669638	0.550119	0.192273	0.631265	0.486262	0.17469	0.592953	0.42291	0.157352	0.559681	0.386936	0.133454	0.527128	0.349944	0.110245	0.497138	0.310651	0.086953	0.511524	0.278023	0.07722	0.743015	0.518976	0.089569	0.770756
6.432	0.594709	0.577885	0.075126	0.636876	0.580963	0.0913	0.646635	0.63531	0.086533	0.672094	0.609364	0.100683	0.685869	0.577044	0.119333	0.723125	0.46657	0.176038	0.706895	0.378579	0.216405	0.671773	0.287464	0.216307	0.662727	0.550357	0.182831	0.624665	0.485428	0.168613	0.587568	0.420319	0.153765	0.554592	0.382643	0.13136	0.523845	0.343543	0.108676	0.49812	0.301015	0.083931	0.514217	0.268821	0.074474	0.742939	0.515933	0.086488	0.77325
6.5	0.596003	0.58183	0.071486	0.637889	0.584257	0.088477	0.64912	0.638141	0.082459	0.67359	0.611939	0.097848	0.687654	0.580878	0.118396	0.726582	0.474076	0.18082	0.714341	0.384469	0.217679	0.677217	0.295148	0.21927	0.660968	0.553145	0.188033	0.626658	0.486953	0.170075	0.591922	0.421088	0.152404	0.560217	0.384365	0.127182	0.528129	0.347281	0.103045	0.495633	0.310575	0.079148	0.510585	0.27738	0.074268	0.747236	0.527654	0.094183	0.768913
6.532	0.589485	0.581298	0.067244	0.631336	0.582432	0.084444	0.640626	0.637021	0.086855	0.665981	0.609554	0.097937	0.681291	0.578378	0.117009	0.723591	0.471335	0.175091	0.715387	0.380186	0.210157	0.676977	0.290487	0.213843	0.657634	0.551893	0.184911	0.624767	0.485016	0.168395	0.592701	0.41848	0.152015	0.561058	0.383576	0.125162	0.53003	0.346562	0.099663	0.501333	0.308042	0.073687	0.516754	0.274421	0.072608	0.738773	0.524468	0.087075	0.765378
6.6	0.58894	0.584619	0.070305	0.631517	0.587058	0.085478	0.639074	0.64186	0.088334	0.665949	0.615202	0.097762	0.679926	0.582891	0.116247	0.717879	0.472425	0.172536	0.70898	0.383212	0.212432	0.676692	0.290954	0.214358	0.652384	0.552065	0.185314	0.621256	0.483548	0.171105	0.591437	0.415056	0.156267	0.559792	0.379972	0.128907	0.529168	0.343373	0.102169	0.502851	0.304596	0.0738	0.519207	0.271436	0.071535	0.728042	0.524264	0.083245	0.761467
6.668	0.591525	0.58783	0.064645	0.632111	0.588066	0.084695	0.64238	0.642232	0.088247	0.666443	0.614221	0.100938	0.680866	0.581624	0.119054	0.720743	0.470086	0.173895	0.705106	0.382282	0.215357	0.673538	0.289514	0.215453	0.6594	0.552625	0.184781	0.622271	0.48816	0.166428	0.587288	0.423196	0.146811	0.557613	0.383768	0.123316	0.529443	0.343089	0.099058	0.504415	0.300892	0.074404	0.520664	0.267999	0.069705	0.738619	0.522271	0.086199	0.768447
6.7	0.589726	0.584399	0.067761	0.631225	0.582854	0.0858	0.645027	0.636302	0.086531	0.667985	0.607343	0.099192	0.683314	0.5754	0.117911	0.726388	0.465676	0.17462	0.708268	0.378104	0.215019	0.673377	0.287235	0.213653	0.667446	0.548053	0.192834	0.629443	0.485302	0.170504	0.592482	0.422636	0.147336	0.561583	0.38496	0.122678	0.531222	0.345659	0.098295	0.503287	0.305335	0.074132	0.518849	0.272019	0.070362	0.745238	0.524157	0.091325	0.772853
6.768	0.593155	0.586561	0.077363	0.635906	0.587279	0.092228	0.648531	0.640921	0.087015	0.672933	0.613588	0.100448	0.685998	0.582648	0.121908	0.721934	0.476157	0.187075	0.711223	0.384905	0.221359	0.678292	0.292768	0.218124	0.656492	0.555808	0.187495	0.627001	0.485456	0.180341	0.596319	0.415413	0.174192	0.562366	0.382217	0.14644	0.528272	0.349224	0.11896	0.495376	0.315342	0.090642	0.508943	0.283388	0.078167	0.749036	0.527463	0.100674	0.776006
6.8	0.590146	0.573239	0.075769	0.631651	0.578039	0.093195	0.640883	0.632071	0.085072	0.666133	0.607542	0.101886	0.6821	0.575252	0.1188	0.726917	0.465062	0.170613	0.70826	0.379169	0.214168	0.673074	0.288361	0.216642	0.673156	0.550541	0.194499	0.635347	0.486224	0.177602	0.598644	0.422175	0.159602	0.563296	0.388101	0.135936	0.529357	0.352653	0.112325	0.49955	0.314053	0.08606	0.511599	0.280707	0.075097	0.739822	0.524289	0.086023	0.764757
6.836	0.592983	0.573793	0.074921	0.634764	0.579112	0.091512	0.642853	0.633459	0.083795	0.668846	0.609176	0.099762	0.68434	0.577657	0.11821	0.726998	0.469574	0.174646	0.707799	0.381956	0.2149	0.671817	0.29097	0.214079	0.66966	0.55454	0.190936	0.63393	0.489255	0.172438	0.597919	0.42445	0.154869	0.562645	0.390084	0.132016	0.527241	0.355353	0.110645	0.493622	0.319113	0.088213	0.507661	0.28691	0.077278	0.744946	0.526509	0.088738	0.771409
6.868	0.594457	0.580938	0.072743	0.635122	0.582195	0.092598	0.64743	0.636065	0.089198	0.670497	0.60903	0.105323	0.685689	0.576066	0.121785	0.728567	0.464047	0.171877	0.707504	0.377799	0.213782	0.670275	0.287827	0.214047	0.675467	0.549543	0.195948	0.634763	0.488386	0.174485	0.594811	0.427632	0.152307	0.56048	0.391588	0.130433	0.526987	0.354551	0.109024	0.495771	0.31566	0.086259	0.509191	0.283182	0.074949	0.746421	0.525588	0.089683	0.771392
6.9	0.594793	0.582093	0.071513	0.635471	0.583609	0.091317	0.648786	0.637031	0.0851	0.671309	0.610443	0.102642	0.686569	0.578296	0.120433	0.729447	0.468559	0.174582	0.710722	0.380925	0.21495	0.672049	0.291346	0.215236	0.671903	0.552767	0.19428	0.631951	0.491989	0.169934	0.592787	0.431578	0.145924	0.560577	0.393809	0.124542	0.527917	0.355631	0.104032	0.494742	0.318047	0.08447	0.508205	0.285414	0.074835	0.742703	0.526395	0.088474	0.76957
6.936	0.595008	0.583283	0.067479	0.635569	0.584859	0.087507	0.647426	0.638874	0.084053	0.670573	0.612013	0.100302	0.685323	0.579975	0.118595	0.7257	0.470285	0.174193	0.706921	0.382567	0.214402	0.671175	0.291342	0.214428	0.667191	0.554754	0.189427	0.629358	0.490945	0.170512	0.592214	0.427287	0.151166	0.558288	0.390345	0.129317	0.525404	0.352166	0.107314	0.496343	0.311555	0.084071	0.51123	0.278921	0.074585	0.745214	0.527333	0.089124	0.770471
6.968	0.601614	0.582039	0.067955	0.642202	0.583662	0.087921	0.653003	0.638037	0.086354	0.676694	0.611052	0.10154	0.689921	0.578224	0.119396	0.725017	0.466392	0.173447	0.70612	0.379028	0.214252	0.669833	0.288497	0.213892	0.66673	0.551449	0.188771	0.628933	0.487465	0.171222	0.592671	0.423734	0.152972	0.557973	0.388847	0.130624	0.52549	0.35096	0.107263	0.495326	0.311934	0.083916	0.511369	0.279649	0.075359	0.744709	0.52399	0.088444	0.772307
7.004	0.592697	0.58365	0.074015	0.634004	0.583767	0.092538	0.648116	0.636982	0.087864	0.67074	0.609381	0.103714	0.684819	0.576374	0.12141	0.723796	0.463837	0.175241	0.704059	0.377078	0.216741	0.668742	0.286166	0.216995	0.670074	0.548566	0.199555	0.62896	0.487887	0.177369	0.589183	0.427273	0.153941	0.555894	0.389639	0.132195	0.524548	0.350325	0.110017	0.498629	0.307687	0.084887	0.512812	0.275149	0.073506	0.742203	0.524942	0.094013	0.767562
7.036	0.593142	0.58495	0.076386	0.634673	0.58418	0.094368	0.651086	0.636529	0.08639	0.672585	0.608845	0.103497	0.686701	0.576186	0.121151	0.724794	0.464672	0.174648	0.707093	0.377379	0.215497	0.670487	0.28717	0.217173	0.667219	0.548766	0.193948	0.624635	0.489241	0.171864	0.583387	0.429551	0.148901	0.551687	0.389313	0.130137	0.522959	0.347525	0.109403	0.498972	0.303425	0.086054	0.514226	0.271919	0.073767	0.741479	0.523315	0.090329	0.768334
7.068	0.591758	0.583527	0.073152	0.632821	0.583639	0.092214	0.648779	0.635959	0.083877	0.67025	0.608877	0.102021	0.685837	0.576406	0.119205	0.729558	0.465595	0.171419	0.710078	0.379152	0.213654	0.672211	0.289691	0.214207	0.673712	0.549399	0.193573	0.633219	0.488037	0.171422	0.592708	0.4273	0.149279	0.558734	0.390372	0.128015	0.525931	0.351995	0.106655	0.493399	0.31353	0.086198	0.508991	0.281731	0.076225	0.746313	0.526297	0.088229	0.771952
7.104	0.592527	0.580495	0.071024	0.633368	0.583228	0.09035	0.647312	0.635737	0.079207	0.66959	0.610532	0.098947	0.684379	0.578738	0.117582	0.725588	0.470095	0.174446	0.70588	0.382666	0.214641	0.668834	0.292329	0.214552	0.66745	0.554403	0.191238	0.629961	0.490822	0.171119	0.593015	0.427491	0.151275	0.559284	0.391824	0.128318	0.525665	0.355102	0.105681	0.491975	0.318681	0.084281	0.507199	0.286205	0.076418	0.743571	0.52782	0.089223	0.769807
7.136	0.594066	0.582352	0.069341	0.633094	0.583999	0.092217	0.648974	0.636207	0.083082	0.66894	0.610293	0.104363	0.684036	0.577635	0.121486	0.725737	0.466025	0.17321	0.707457	0.3788	0.214451	0.669337	0.288963	0.215453	0.666702	0.550004	0.186996	0.628061	0.486631	0.168181	0.590375	0.423529	0.148855	0.556516	0.387104	0.126895	0.524001	0.349004	0.104772	0.49469	0.308779	0.08136	0.511206	0.276595	0.07344	0.744018	0.520767	0.08666	0.769443
7.172	0.59699	0.581688	0.070267	0.635894	0.582973	0.09337	0.651941	0.635359	0.085004	0.671715	0.609155	0.106081	0.686502	0.576464	0.12318	0.72693	0.464768	0.174698	0.707377	0.378023	0.216013	0.669851	0.28827	0.216455	0.668726	0.549055	0.190987	0.629278	0.487228	0.16912	0.590464	0.425823	0.147202	0.557044	0.388673	0.125971	0.524957	0.349749	0.103844	0.494263	0.310202	0.082159	0.510608	0.278028	0.07438	0.746658	0.522674	0.090336	0.77074
7.204	0.597078	0.582489	0.071527	0.636132	0.583859	0.094368	0.650677	0.636998	0.08805	0.671332	0.610475	0.107825	0.686273	0.577516	0.124124	0.726966	0.465043	0.173177	0.707598	0.378885	0.215902	0.67039	0.289419	0.216456	0.669017	0.549185	0.189978	0.629973	0.486883	0.168457	0.591063	0.425153	0.147238	0.557126	0.388489	0.126149	0.524944	0.349724	0.104495	0.493883	0.31089	0.083281	0.510637	0.278833	0.076135	0.745393	0.52307	0.088073	0.771072
7.236	0.594636	0.579698	0.073241	0.633765	0.582848	0.095782	0.647104	0.635956	0.087305	0.668459	0.610706	0.108	0.683543	0.57755	0.12394	0.724783	0.46447	0.171867	0.707819	0.378119	0.215148	0.670512	0.288405	0.217007	0.664989	0.547297	0.188412	0.626003	0.484277	0.168764	0.587638	0.421667	0.148403	0.553452	0.384562	0.127605	0.522861	0.345291	0.105154	0.495455	0.303622	0.081592	0.513297	0.272111	0.073461	0.739517	0.520805	0.085236	0.766366
7.272	0.592958	0.581421	0.074791	0.632751	0.581951	0.096372	0.64878	0.634401	0.088773	0.669275	0.607573	0.108346	0.684873	0.574425	0.124014	0.728038	0.46133	0.171012	0.707325	0.375868	0.214699	0.670572	0.28578	0.215763	0.672573	0.547131	0.187128	0.632418	0.484806	0.168726	0.594196	0.422361	0.148829	0.560611	0.385761	0.127096	0.529441	0.347054	0.103828	0.49922	0.307857	0.081109	0.515451	0.275272	0.075187	0.747202	0.517061	0.084979	0.773633
7.304	0.596519	0.583409	0.070771	0.635523	0.584149	0.093724	0.64955	0.637615	0.089624	0.670383	0.610454	0.108308	0.685325	0.577761	0.125075	0.726131	0.466103	0.175654	0.705723	0.379031	0.216447	0.669892	0.288088	0.216092	0.66886	0.552005	0.188959	0.62977	0.489429	0.168829	0.591979	0.426797	0.148096	0.559806	0.388424	0.126589	0.528427	0.348842	0.104376	0.499082	0.308383	0.08183	0.514941	0.275778	0.074675	0.745358	0.520714	0.088952	0.772
7.336	0.594151	0.580526	0.070972	0.634263	0.583137	0.091803	0.64637	0.636795	0.08587	0.669132	0.610817	0.104068	0.683903	0.578076	0.121459	0.724707	0.466131	0.173924	0.704996	0.379454	0.21616	0.669953	0.28811	0.217787	0.667178	0.551253	0.186503	0.627253	0.488786	0.167753	0.588727	0.42632	0.148028	0.556528	0.387246	0.127943	0.526007	0.34661	0.10754	0.500387	0.303068	0.085434	0.515084	0.270583	0.074968	0.745942	0.520249	0.087837	0.771678
7.372	0.603353	0.58176	0.07051	0.643281	0.582195	0.091833	0.658447	0.635074	0.085849	0.679489	0.607928	0.104384	0.692838	0.576013	0.124215	0.729273	0.466606	0.184179	0.713077	0.377448	0.220965	0.674907	0.288156	0.218618	0.666851	0.547637	0.194304	0.628599	0.483351	0.177468	0.5906	0.418958	0.160196	0.55678	0.382796	0.136314	0.523754	0.346097	0.112093	0.49168	0.309033	0.086991	0.509263	0.278169	0.077168	0.75257	0.522803	0.099774	0.777048
7.404	0.599707	0.574368	0.070409	0.639797	0.580484	0.09051	0.646522	0.635301	0.085158	0.671984	0.611351	0.102429	0.685654	0.579204	0.121205	0.722752	0.469316	0.178167	0.707989	0.380329	0.216496	0.672377	0.289627	0.215656	0.659544	0.551809	0.185977	0.627561	0.484181	0.169867	0.596859	0.416866	0.153415	0.562511	0.383466	0.128209	0.528846	0.348037	0.103979	0.496798	0.310899	0.080024	0.511877	0.277621	0.074303	0.74173	0.52105	0.090057	0.769547
7.44	0.599974	0.574132	0.069099	0.640586	0.580034	0.088207	0.647822	0.634641	0.082219	0.673467	0.610601	0.099136	0.686835	0.579014	0.119318	0.723256	0.470683	0.180692	0.707245	0.381297	0.218295	0.671708	0.290235	0.215726	0.660877	0.553385	0.187466	0.626489	0.487129	0.170784	0.593423	0.420844	0.153514	0.560083	0.385969	0.128809	0.527297	0.35011	0.104058	0.494702	0.314534	0.079295	0.50997	0.281481	0.074479	0.746376	0.523492	0.094212	0.774302
7.472	0.595724	0.581295	0.066381	0.636113	0.58477	0.086523	0.643162	0.63961	0.087749	0.668747	0.613629	0.101671	0.683585	0.581975	0.120895	0.724955	0.473261	0.17933	0.714919	0.383739	0.217756	0.677125	0.294062	0.222288	0.65957	0.553525	0.187552	0.622109	0.491271	0.16364	0.586956	0.429086	0.138127	0.55866	0.387656	0.117665	0.531676	0.344945	0.097239	0.506766	0.301024	0.076475	0.522221	0.267667	0.073281	0.739925	0.522941	0.090043	0.766287
7.504	0.59795	0.580031	0.068324	0.638698	0.584033	0.087607	0.643456	0.639029	0.09176	0.670416	0.613385	0.103473	0.68386	0.580381	0.121096	0.720397	0.467872	0.174249	0.707639	0.378607	0.213213	0.670501	0.287892	0.215812	0.656848	0.550023	0.182176	0.624374	0.482427	0.167286	0.59382	0.414776	0.151261	0.561485	0.380674	0.123676	0.531004	0.344128	0.096828	0.503311	0.305315	0.0708	0.518132	0.271289	0.070474	0.73694	0.518011	0.084916	0.766871
7.536	0.597882	0.57905	0.06983	0.637912	0.582402	0.090699	0.64696	0.636997	0.088566	0.671237	0.611098	0.104765	0.686008	0.578245	0.121743	0.726711	0.466007	0.172705	0.709871	0.378515	0.213972	0.67257	0.288377	0.215155	0.665609	0.548816	0.183734	0.628525	0.484494	0.165302	0.592619	0.420158	0.1462	0.560573	0.383732	0.121914	0.528984	0.346218	0.097475	0.498392	0.309318	0.072267	0.514687	0.276389	0.071631	0.746696	0.520471	0.08616	0.771987
7.568	0.597884	0.580497	0.067854	0.637279	0.582282	0.090087	0.647373	0.636758	0.090373	0.670649	0.609806	0.106302	0.686003	0.577252	0.12325	0.728357	0.46587	0.174107	0.710697	0.378391	0.214922	0.671874	0.289018	0.215097	0.666781	0.548238	0.18464	0.629109	0.483901	0.166806	0.592215	0.419477	0.148579	0.559289	0.383792	0.123694	0.526495	0.347666	0.099224	0.494847	0.311339	0.074089	0.512078	0.278842	0.072768	0.749233	0.52092	0.087901	0.774993
7.604	0.596828	0.581333	0.072793	0.635674	0.583766	0.095903	0.649014	0.637152	0.08944	0.670175	0.611234	0.109518	0.684544	0.577918	0.125839	0.723809	0.464356	0.174566	0.706134	0.376247	0.214296	0.671411	0.28513	0.212852	0.663401	0.547586	0.188405	0.629203	0.481166	0.171876	0.595487	0.415115	0.155477	0.560898	0.381914	0.129742	0.528042	0.346645	0.10368	0.497905	0.309038	0.077528	0.513256	0.275746	0.072099	0.743827	0.521449	0.089671	0.771482
7.668	0.596362	0.582914	0.068445	0.635366	0.58406	0.091392	0.646602	0.638262	0.091359	0.668987	0.610961	0.107988	0.683128	0.577558	0.124461	0.721649	0.463725	0.173731	0.704026	0.37709	0.216484	0.672371	0.284185	0.217999	0.662236	0.547637	0.188712	0.625421	0.483011	0.171328	0.589543	0.418623	0.153496	0.556252	0.383058	0.129444	0.525558	0.345772	0.104341	0.498409	0.305746	0.078077	0.514791	0.27323	0.071241	0.74128	0.520827	0.089046	0.769032
7.7	0.599634	0.588129	0.070693	0.639172	0.586973	0.092703	0.65198	0.640753	0.095151	0.673927	0.611995	0.109781	0.687706	0.578576	0.126506	0.725005	0.464732	0.176612	0.708965	0.376667	0.216597	0.674499	0.285549	0.216139	0.663973	0.546547	0.192759	0.626125	0.483224	0.171855	0.589194	0.419946	0.150165	0.557307	0.381564	0.127547	0.526215	0.341676	0.104899	0.499927	0.299572	0.080839	0.517045	0.267636	0.07277	0.741615	0.522023	0.091415	0.769112
7.768	0.598368	0.591615	0.047509	0.63151	0.586509	0.077954	0.643926	0.638907	0.089861	0.661553	0.607873	0.105786	0.676931	0.575694	0.124346	0.720731	0.465109	0.179895	0.708402	0.374791	0.21599	0.672075	0.284201	0.215525	0.65614	0.544478	0.191441	0.620269	0.48075	0.168734	0.584045	0.417836	0.146477	0.552519	0.379772	0.124028	0.523203	0.339543	0.101058	0.496965	0.297537	0.078082	0.51491	0.266	0.070795	0.740948	0.520716	0.09581	0.766661
7.8	0.61483	0.577081	0.044139	0.64347	0.580464	0.079011	0.653767	0.634818	0.079281	0.669046	0.609071	0.104287	0.682697	0.576874	0.123139	0.719986	0.466873	0.18019	0.706852	0.377076	0.217737	0.670297	0.286862	0.215767	0.655118	0.547513	0.189056	0.620277	0.483164	0.166956	0.586124	0.419469	0.145209	0.55471	0.382313	0.122607	0.52425	0.343246	0.099961	0.492676	0.305456	0.078585	0.511874	0.274541	0.074217	0.739239	0.521858	0.093319	0.76613
7.868	0.614058	0.566039	0.050084	0.643438	0.575859	0.083082	0.653374	0.629318	0.07347	0.669511	0.608599	0.102373	0.682357	0.576614	0.122739	0.718071	0.466918	0.18433	0.704348	0.375965	0.219146	0.668856	0.28489	0.215	0.653164	0.546931	0.194239	0.618045	0.484917	0.16626	0.582996	0.423706	0.138776	0.554164	0.383099	0.117896	0.526157	0.341355	0.097021	0.498101	0.299345	0.077378	0.515407	0.267213	0.072962	0.739498	0.522949	0.100056	0.768671
7.9	0.626371	0.560832	0.045736	0.651049	0.575148	0.08086	0.655311	0.629134	0.070015	0.670968	0.611409	0.101084	0.683092	0.579323	0.121706	0.716382	0.469504	0.184419	0.701818	0.378982	0.220161	0.667958	0.287093	0.216972	0.653971	0.5519	0.188464	0.616762	0.490586	0.16171	0.580443	0.429718	0.135006	0.553094	0.386792	0.116854	0.526677	0.34197	0.099434	0.499791	0.297679	0.083104	0.508061	0.262603	0.075727	0.741157	0.519968	0.097471	0.77183
7.932	0.627021	0.561071	0.045992	0.651371	0.575343	0.081359	0.657598	0.629022	0.069439	0.671966	0.611501	0.101222	0.682669	0.580177	0.123464	0.711161	0.47287	0.191451	0.698816	0.379733	0.220891	0.665574	0.287282	0.214749	0.649186	0.556215	0.193509	0.612425	0.494868	0.165814	0.577307	0.433424	0.137829	0.551509	0.38962	0.118435	0.525618	0.34471	0.100204	0.501423	0.299637	0.081945	0.50703	0.263861	0.075504	0.734912	0.520816	0.102372	0.76853
7.968	0.632425	0.560359	0.034077	0.652254	0.57128	0.073271	0.663949	0.624656	0.065133	0.672211	0.604812	0.097726	0.683538	0.574286	0.120885	0.713885	0.469278	0.192119	0.699497	0.376952	0.223242	0.667293	0.284751	0.215401	0.65297	0.553257	0.201708	0.613921	0.494681	0.172393	0.578105	0.435432	0.141921	0.551754	0.392979	0.121108	0.528691	0.347899	0.100211	0.505008	0.303139	0.08018	0.510756	0.267144	0.074881	0.737428	0.523628	0.107428	0.770068
8	0.65001	0.554679	0.033121	0.65743	0.570222	0.074983	0.666063	0.624007	0.065312	0.666912	0.607366	0.100621	0.678821	0.576633	0.123067	0.710813	0.471221	0.192373	0.699269	0.377978	0.222328	0.665261	0.28573	0.216445	0.6509	0.556834	0.195387	0.61145	0.496616	0.168845	0.574004	0.43609	0.14224	0.546359	0.392723	0.123952	0.522763	0.346585	0.105618	0.500572	0.299688	0.086799	0.506528	0.263943	0.079146	0.736366	0.520045	0.104571	0.770363
8.036	0.645011	0.556257	0.039822	0.654316	0.573011	0.080822	0.66425	0.626184	0.068929	0.665771	0.610782	0.104767	0.678525	0.578549	0.124392	0.713139	0.468599	0.184316	0.699755	0.37796	0.220557	0.668482	0.284327	0.218534	0.651337	0.55238	0.190524	0.609902	0.493647	0.165488	0.571733	0.433931	0.139733	0.543761	0.391119	0.122177	0.520597	0.344778	0.104088	0.498891	0.298064	0.085617	0.509241	0.263542	0.077565	0.735639	0.520115	0.096938	0.768035
8.068	0.62975	0.57167	0.028376	0.643329	0.581553	0.070418	0.668899	0.629995	0.062541	0.665398	0.612055	0.097036	0.676575	0.582026	0.120662	0.706718	0.478586	0.192884	0.700245	0.385807	0.223793	0.666837	0.29455	0.219196	0.639533	0.557588	0.188185	0.603459	0.495552	0.161636	0.568654	0.433284	0.13524	0.543205	0.388904	0.116995	0.518861	0.343481	0.099107	0.494299	0.298317	0.081455	0.508486	0.265314	0.073938	0.73585	0.527518	0.106211	0.767702
8.1	0.631784	0.573306	0.028324	0.64283	0.584004	0.070905	0.670896	0.631281	0.063327	0.664256	0.614668	0.098014	0.676064	0.584744	0.121058	0.70788	0.481913	0.191414	0.700151	0.389591	0.222755	0.667757	0.298318	0.217406	0.63914	0.560034	0.187075	0.604219	0.497672	0.159329	0.569422	0.435214	0.133158	0.543927	0.390669	0.115352	0.51909	0.34511	0.098676	0.493905	0.2998	0.08248	0.507913	0.266831	0.074524	0.737464	0.533743	0.106109	0.768393
8.136	0.638743	0.569915	0.03284	0.649463	0.582854	0.074873	0.673905	0.631649	0.065463	0.668926	0.615767	0.100775	0.680668	0.583922	0.121574	0.712751	0.474874	0.184331	0.701017	0.383734	0.219005	0.669451	0.291751	0.214004	0.64491	0.552856	0.191828	0.609001	0.490378	0.165966	0.572187	0.428689	0.141918	0.545007	0.384888	0.125336	0.518504	0.340447	0.108285	0.49256	0.296118	0.090715	0.511283	0.266051	0.08106	0.737106	0.533433	0.102151	0.767924
8.168	0.637096	0.558818	0.036749	0.64836	0.575025	0.077481	0.667325	0.625446	0.064439	0.665589	0.61111	0.100713	0.678684	0.579891	0.121629	0.715488	0.472621	0.184758	0.703365	0.381069	0.218348	0.670702	0.28942	0.211843	0.646668	0.550008	0.189205	0.608376	0.488722	0.164469	0.570273	0.427646	0.140938	0.542372	0.384063	0.124628	0.517106	0.338618	0.107484	0.492517	0.293105	0.09002	0.510297	0.262588	0.079509	0.743081	0.531702	0.103749	0.771114
8.204	0.642954	0.551865	0.037404	0.651614	0.571963	0.077017	0.667175	0.622591	0.060548	0.665315	0.610996	0.097787	0.676998	0.581091	0.121245	0.709173	0.478019	0.192906	0.703234	0.384988	0.223204	0.671432	0.293446	0.216165	0.638509	0.553685	0.194264	0.603799	0.491468	0.166114	0.568719	0.429243	0.139811	0.542913	0.38479	0.121933	0.518266	0.339058	0.105139	0.492856	0.293514	0.088826	0.504766	0.260146	0.078888	0.734708	0.533781	0.109004	0.765898
8.236	0.643201	0.556016	0.03712	0.652867	0.573353	0.077797	0.671181	0.623928	0.06418	0.668614	0.610388	0.100705	0.681333	0.579016	0.121495	0.716278	0.47157	0.184572	0.70266	0.381677	0.22237	0.671548	0.289174	0.217041	0.649824	0.55092	0.185879	0.612013	0.488158	0.163413	0.573452	0.425923	0.141944	0.544952	0.381769	0.126688	0.518839	0.336573	0.109331	0.493674	0.291134	0.091361	0.511012	0.260348	0.080696	0.743446	0.525925	0.099214	0.773557
8.268	0.675275	0.563362	0.036706	0.682463	0.580334	0.078048	0.688429	0.634155	0.067055	0.690542	0.61847	0.102754	0.696531	0.586893	0.126631	0.710244	0.47872	0.198733	0.705292	0.384407	0.225861	0.675796	0.29104	0.218055	0.64281	0.556277	0.192657	0.608438	0.489648	0.177057	0.574362	0.422902	0.161275	0.544085	0.381634	0.141696	0.515368	0.339905	0.120703	0.487467	0.297884	0.099062	0.503617	0.268108	0.084539	0.744674	0.530416	0.11597	0.773005
8.304	0.649236	0.551972	0.039363	0.66057	0.571608	0.078525	0.666453	0.624484	0.063105	0.671584	0.611327	0.099507	0.682756	0.580196	0.121799	0.712787	0.47356	0.189931	0.699953	0.382655	0.225286	0.673951	0.288582	0.219301	0.648609	0.554802	0.189293	0.612819	0.491596	0.164775	0.577506	0.428815	0.14034	0.551131	0.38434	0.123483	0.524979	0.33898	0.107481	0.500528	0.292504	0.091382	0.507983	0.259227	0.0772	0.739334	0.522645	0.101892	0.768041
8.336	0.649186	0.550057	0.03954	0.660615	0.569185	0.078929	0.671494	0.621323	0.063195	0.674068	0.608293	0.099907	0.685589	0.57742	0.122041	0.71641	0.471739	0.189694	0.700972	0.381814	0.225371	0.67415	0.28881	0.218311	0.652184	0.552797	0.19423	0.615311	0.491038	0.16816	0.578427	0.429722	0.142985	0.551251	0.386259	0.125708	0.525008	0.341452	0.109012	0.498161	0.297517	0.09262	0.507137	0.264451	0.079774	0.742611	0.52634	0.104609	0.770374
8.372	0.645258	0.541889	0.041071	0.655377	0.564887	0.078701	0.663188	0.616138	0.058685	0.66641	0.606397	0.096361	0.678001	0.576787	0.120129	0.709185	0.474956	0.19339	0.701594	0.382429	0.225878	0.67433	0.288564	0.220092	0.642163	0.554759	0.19606	0.606415	0.492679	0.169732	0.572534	0.430402	0.143535	0.547302	0.386059	0.125569	0.52418	0.339884	0.108243	0.502551	0.29262	0.090068	0.506868	0.258784	0.0758	0.731742	0.527284	0.105921	0.761007
8.404	0.643472	0.544873	0.040443	0.654594	0.565767	0.079013	0.6645	0.617325	0.061269	0.667377	0.605792	0.098461	0.680304	0.575565	0.121008	0.715864	0.471576	0.190446	0.701691	0.380917	0.225112	0.673185	0.288168	0.218042	0.652779	0.55287	0.198786	0.613538	0.492864	0.171806	0.575661	0.432391	0.145311	0.548008	0.389029	0.127412	0.523224	0.34311	0.109682	0.498536	0.297653	0.092064	0.503066	0.265481	0.074763	0.738246	0.52585	0.104627	0.768047
8.436	0.645481	0.55039	0.035688	0.651745	0.571308	0.075324	0.664608	0.622837	0.058743	0.66238	0.611501	0.096037	0.674879	0.582617	0.11998	0.708422	0.48331	0.194248	0.696674	0.392581	0.228653	0.672726	0.298899	0.221154	0.645957	0.565878	0.187361	0.608728	0.501786	0.168091	0.573086	0.437512	0.147948	0.546327	0.392781	0.13257	0.519791	0.347577	0.116961	0.494078	0.302573	0.101185	0.50217	0.272449	0.08196	0.738112	0.526755	0.104381	0.767853
8.472	0.64582	0.553729	0.035791	0.652496	0.573918	0.075738	0.667665	0.624991	0.059932	0.664543	0.613325	0.097057	0.677937	0.583645	0.119631	0.714484	0.48167	0.189332	0.700551	0.391662	0.224976	0.674688	0.298653	0.217015	0.652606	0.564597	0.183507	0.613302	0.502004	0.163277	0.574275	0.439457	0.143594	0.54607	0.39482	0.130051	0.518292	0.349588	0.117251	0.490957	0.304546	0.103651	0.500564	0.275064	0.084032	0.744653	0.526175	0.100089	0.771037
8.504	0.646703	0.563105	0.036543	0.661495	0.580254	0.075718	0.66908	0.633383	0.062228	0.675899	0.618232	0.097556	0.684225	0.586376	0.12008	0.706407	0.477637	0.187209	0.697494	0.387414	0.224682	0.673216	0.293195	0.219436	0.651899	0.562099	0.162475	0.615163	0.495456	0.154962	0.579717	0.428792	0.147218	0.547998	0.386792	0.134356	0.519689	0.342872	0.119732	0.496374	0.296211	0.101704	0.510222	0.267899	0.082138	0.74813	0.504835	0.096442	0.776537
8.54	0.64764	0.552633	0.037123	0.663335	0.572853	0.074435	0.66795	0.625395	0.057444	0.67694	0.612837	0.093307	0.684585	0.58207	0.1175	0.70379	0.476806	0.191336	0.69419	0.38536	0.22467	0.670475	0.291542	0.216761	0.653062	0.563886	0.167133	0.616782	0.497369	0.153941	0.580732	0.43116	0.140604	0.550918	0.38734	0.126313	0.521657	0.343331	0.111878	0.497877	0.296434	0.09407	0.509959	0.266729	0.075345	0.750753	0.505529	0.104244	0.776888
8.572	0.637461	0.554915	0.040817	0.660376	0.574052	0.074826	0.665509	0.626259	0.056833	0.679591	0.613105	0.090778	0.685658	0.582588	0.115636	0.702086	0.478028	0.190193	0.69432	0.387424	0.225034	0.67156	0.293856	0.216637	0.656558	0.565894	0.158579	0.619182	0.499394	0.153009	0.583889	0.432178	0.146478	0.55251	0.39012	0.131771	0.522576	0.347074	0.115942	0.49587	0.302717	0.097355	0.504561	0.274868	0.074705	0.753048	0.498247	0.103697	0.780921
8.604	0.635508	0.560147	0.041644	0.661666	0.576474	0.074754	0.666549	0.629624	0.059792	0.683023	0.61393	0.091494	0.689202	0.583178	0.116022	0.704555	0.478195	0.190431	0.693771	0.38768	0.225168	0.675322	0.292751	0.216622	0.657833	0.566793	0.161861	0.621258	0.499558	0.153981	0.585732	0.432298	0.145418	0.554524	0.389959	0.12956	0.523561	0.347576	0.113646	0.497048	0.302054	0.095582	0.504912	0.272856	0.07405	0.753586	0.501119	0.103426	0.779444
8.64	0.638096	0.552709	0.043794	0.66651	0.572594	0.072851	0.663068	0.625731	0.057347	0.685586	0.612661	0.086409	0.690751	0.582534	0.111938	0.703198	0.479616	0.189766	0.688462	0.389887	0.225478	0.670334	0.295196	0.215942	0.66334	0.570655	0.160224	0.622651	0.506373	0.150116	0.583711	0.441627	0.139283	0.554664	0.396289	0.131029	0.526326	0.350451	0.122178	0.49787	0.304803	0.11313	0.507719	0.279458	0.088426	0.752548	0.496714	0.101223	0.781317
8.672	0.653206	0.560234	0.037751	0.674456	0.580082	0.072401	0.669563	0.633528	0.059144	0.687648	0.620128	0.091028	0.691271	0.588713	0.115375	0.700033	0.481308	0.187631	0.689472	0.390834	0.223312	0.67338	0.295145	0.215747	0.658514	0.570391	0.153772	0.62068	0.504367	0.145917	0.585004	0.438064	0.137509	0.557322	0.392379	0.130381	0.529217	0.34653	0.122938	0.501561	0.300625	0.115401	0.507347	0.277666	0.087388	0.753587	0.498448	0.101955	0.780597
8.704	0.647384	0.565296	0.037234	0.671439	0.583037	0.071177	0.667023	0.63706	0.060679	0.6869	0.621805	0.090604	0.689576	0.590801	0.115691	0.695712	0.484398	0.190489	0.685495	0.394239	0.226581	0.673635	0.298189	0.219	0.655031	0.572089	0.153238	0.618093	0.505245	0.147148	0.582407	0.438293	0.140921	0.554845	0.391794	0.135546	0.528386	0.344819	0.127713	0.504589	0.296504	0.116537	0.509245	0.274375	0.087233	0.75458	0.501266	0.108771	0.780936
8.736	0.645158	0.56026	0.039279	0.671619	0.577345	0.071757	0.668054	0.631695	0.061574	0.689194	0.615935	0.090326	0.692592	0.585441	0.115688	0.699872	0.481069	0.192	0.685512	0.391273	0.227316	0.673574	0.295612	0.217581	0.657584	0.568875	0.156216	0.618696	0.503413	0.146925	0.580717	0.437667	0.138307	0.55312	0.390897	0.132828	0.52603	0.343676	0.127941	0.499698	0.296023	0.122205	0.507035	0.276172	0.092118	0.757576	0.500351	0.109251	0.78268
8.768	0.644063	0.561853	0.040352	0.670437	0.57884	0.07294	0.666733	0.633161	0.062977	0.687846	0.617293	0.091708	0.690315	0.586289	0.116677	0.693781	0.480362	0.191903	0.683528	0.389781	0.226836	0.672576	0.293805	0.217033	0.651813	0.568373	0.156537	0.615284	0.501534	0.146915	0.579277	0.434568	0.138066	0.552844	0.38684	0.132498	0.525866	0.339391	0.127086	0.501358	0.290651	0.118495	0.50328	0.2682	0.089108	0.751978	0.499901	0.109878	0.780605
8.804	0.655782	0.565716	0.038856	0.677733	0.583688	0.074094	0.669554	0.637738	0.065721	0.689817	0.622705	0.095484	0.691458	0.590795	0.119309	0.693552	0.48183	0.18948	0.681119	0.391618	0.224332	0.67294	0.295739	0.215002	0.649184	0.566697	0.150645	0.616933	0.497318	0.146098	0.585116	0.428064	0.141799	0.55603	0.382774	0.13361	0.526454	0.337826	0.125682	0.499577	0.290887	0.114757	0.499233	0.265819	0.087588	0.755082	0.503267	0.109847	0.780762
8.868	0.662532	0.562299	0.042263	0.681607	0.582657	0.077867	0.672132	0.636108	0.066394	0.69094	0.623242	0.09806	0.691895	0.591724	0.122234	0.691236	0.484395	0.194167	0.681592	0.393737	0.227661	0.673528	0.298181	0.216287	0.647258	0.569398	0.153995	0.615084	0.499974	0.148945	0.583194	0.430562	0.144371	0.554165	0.385016	0.135561	0.524328	0.339837	0.127041	0.497262	0.293166	0.115501	0.497368	0.265073	0.09147	0.755014	0.506648	0.117252	0.779198
8.9	0.666288	0.570169	0.042041	0.684922	0.587216	0.079584	0.677801	0.641659	0.071743	0.695027	0.62586	0.10299	0.695604	0.593606	0.126276	0.691941	0.484374	0.195941	0.680492	0.394078	0.22991	0.67322	0.298147	0.219407	0.647563	0.570767	0.160005	0.61169	0.50296	0.156573	0.577839	0.434353	0.151493	0.549683	0.3881	0.142934	0.522238	0.341607	0.13273	0.495782	0.294672	0.121109	0.497057	0.268034	0.095597	0.750999	0.505932	0.115087	0.778931
8.968	0.671048	0.56719	0.046854	0.687945	0.587967	0.083303	0.676245	0.640965	0.072054	0.694645	0.628579	0.104136	0.695366	0.595983	0.126796	0.694137	0.485303	0.1927	0.681136	0.395112	0.226559	0.672075	0.299693	0.216475	0.650645	0.572076	0.156111	0.61536	0.504135	0.151164	0.58112	0.435844	0.145721	0.552635	0.389715	0.138182	0.523766	0.343786	0.12985	0.496991	0.296979	0.118635	0.499425	0.271847	0.09166	0.753782	0.506534	0.111761	0.778131
9	0.670323	0.568106	0.04536	0.685769	0.588397	0.082705	0.675976	0.641737	0.070947	0.692355	0.628892	0.103928	0.692063	0.596894	0.127329	0.688372	0.488247	0.196211	0.674813	0.397575	0.227541	0.666304	0.302687	0.214236	0.650022	0.576765	0.157472	0.613914	0.509725	0.148521	0.578434	0.442678	0.140076	0.550255	0.396773	0.132402	0.522703	0.350786	0.123373	0.49895	0.303149	0.108687	0.503998	0.281828	0.078777	0.753981	0.508056	0.120335	0.778106
9.068	0.681101	0.572053	0.044487	0.694227	0.594389	0.081564	0.687545	0.647288	0.065611	0.700552	0.636266	0.100711	0.701059	0.603833	0.123463	0.697296	0.494509	0.191462	0.684584	0.403939	0.22315	0.67897	0.309042	0.209611	0.656834	0.583685	0.157886	0.619061	0.517411	0.149436	0.583543	0.450222	0.139165	0.556112	0.403767	0.129712	0.529484	0.357189	0.118659	0.504964	0.309682	0.104313	0.509776	0.289192	0.073854	0.755509	0.514327	0.109383	0.776416
9.1	0.677806	0.573478	0.036074	0.685888	0.595339	0.074841	0.677353	0.648012	0.059778	0.687666	0.636605	0.095664	0.686822	0.60367	0.118104	0.681829	0.491624	0.183752	0.68476	0.401313	0.218966	0.68755	0.304999	0.210172	0.622711	0.559347	0.132858	0.595161	0.487974	0.136701	0.567088	0.416717	0.141191	0.540903	0.384107	0.105804	0.515188	0.351461	0.070151	0.493703	0.31676	0.033271	0.515912	0.30418	0.006524	0.749986	0.530335	0.118353	0.771785
9.136	0.700349	0.578217	0.029627	0.699204	0.600568	0.068932	0.68383	0.651327	0.052177	0.691002	0.641389	0.089235	0.68929	0.608665	0.111454	0.683253	0.497098	0.174769	0.686549	0.407789	0.212965	0.683937	0.31131	0.208183	0.623542	0.55845	0.115524	0.60124	0.486319	0.127937	0.578526	0.414412	0.141113	0.553668	0.384904	0.102387	0.529204	0.355022	0.063769	0.507031	0.323532	0.024533	0.523774	0.30734	-0.004109	0.752655	0.543322	0.114377	0.770939
9.168	0.703299	0.575313	0.01664	0.698918	0.596843	0.05617	0.686292	0.648294	0.039089	0.689713	0.637415	0.076416	0.688955	0.605312	0.099408	0.686857	0.495683	0.164914	0.684244	0.408204	0.207258	0.683409	0.311623	0.20584	0.627117	0.550478	0.099016	0.603236	0.480486	0.1184	0.578496	0.410984	0.138813	0.554262	0.385348	0.097193	0.531237	0.358726	0.05536	0.509519	0.331222	0.013454	0.530071	0.31591	-0.01298	0.756855	0.542343	0.103959	0.773493
9.204	0.711281	0.564008	0.012802	0.703081	0.590528	0.048495	0.69282	0.639582	0.023871	0.692194	0.63372	0.062477	0.69204	0.602367	0.086512	0.691353	0.495453	0.157699	0.694945	0.407998	0.200321	0.690753	0.311221	0.201807	0.624941	0.545986	0.095147	0.603747	0.474812	0.113093	0.582266	0.40398	0.131712	0.555968	0.383983	0.088287	0.530852	0.361937	0.044995	0.508042	0.338159	0.001381	0.536539	0.319758	-0.013082	0.755046	0.5478	0.095169	0.775143
9.236	0.720604	0.55713	-0.005818	0.713712	0.584374	0.029613	0.704471	0.633522	0.00443	0.704255	0.62825	0.043123	0.703952	0.598042	0.068317	0.70231	0.494928	0.143459	0.69964	0.409365	0.189475	0.692587	0.313314	0.192735	0.629915	0.542902	0.086045	0.612405	0.469922	0.100793	0.594249	0.397246	0.116156	0.565126	0.379179	0.07349	0.537752	0.359156	0.030327	0.513629	0.337149	-0.013887	0.540537	0.316475	-0.028737	0.759687	0.547227	0.07357	0.784249
9.268	0.722949	0.555489	-0.03286	0.714365	0.58138	0.003234	0.712247	0.632028	-0.019591	0.707137	0.624715	0.018427	0.706979	0.596072	0.045967	0.707165	0.496715	0.128919	0.706171	0.4121	0.176879	0.693685	0.316513	0.184739	0.632051	0.533482	0.06843	0.623814	0.459821	0.08755	0.615348	0.386164	0.106979	0.584772	0.371303	0.06408	0.554622	0.356227	0.020937	0.525062	0.340932	-0.022519	0.54872	0.313634	-0.029365	0.760873	0.554983	0.062738	0.783729
9.304	0.731006	0.546643	-0.035485	0.71907	0.573358	-0.001025	0.715491	0.622887	-0.026195	0.708678	0.616761	0.011758	0.709867	0.587475	0.038447	0.715551	0.486601	0.118553	0.708784	0.404453	0.169821	0.694144	0.309707	0.178646	0.641471	0.511815	0.051231	0.626755	0.442445	0.080211	0.612491	0.372763	0.109625	0.58535	0.364638	0.063066	0.558886	0.355534	0.016171	0.533148	0.345506	-0.030706	0.545407	0.310751	-0.029351	0.767483	0.553339	0.058409	0.788306
9.336	0.728405	0.545053	-0.0592	0.724171	0.571437	-0.02272	0.714032	0.621001	-0.04601	0.716214	0.614657	-0.007542	0.717622	0.585469	0.019208	0.723778	0.484943	0.099718	0.715468	0.404613	0.153902	0.698792	0.310395	0.167297	0.647507	0.514585	0.036427	0.634315	0.442858	0.059697	0.62133	0.370966	0.083334	0.598143	0.360812	0.034981	0.575441	0.350379	-0.013625	0.554482	0.338454	-0.062562	0.554924	0.302713	-0.053717	0.775262	0.548444	0.035943	0.794151
9.372	0.747467	0.53557	-0.078705	0.739061	0.563941	-0.044525	0.723894	0.610083	-0.071877	0.725674	0.606979	-0.032991	0.72554	0.579071	-0.00493	0.727271	0.482655	0.080368	0.714543	0.406234	0.139363	0.700491	0.312411	0.158429	0.652641	0.507838	0.012962	0.639686	0.439208	0.044206	0.62685	0.370521	0.076054	0.607042	0.36304	0.02573	0.587973	0.355041	-0.025015	0.571214	0.345184	-0.075978	0.571232	0.308504	-0.071748	0.778976	0.547836	0.018048	0.798457
9.404	0.74479	0.530793	-0.088469	0.736524	0.560217	-0.055172	0.718187	0.604473	-0.08385	0.721634	0.603099	-0.044976	0.722187	0.575988	-0.016312	0.725465	0.481632	0.0699	0.717198	0.405111	0.129245	0.70274	0.311911	0.149926	0.654332	0.501432	-0.003561	0.640649	0.435715	0.033054	0.627328	0.369911	0.070431	0.612751	0.360031	0.01882	0.599044	0.35005	-0.033246	0.587527	0.338155	-0.085258	0.597046	0.304293	-0.096257	0.779205	0.542872	0.005524	0.799843
9.436	0.759795	0.536964	-0.105356	0.747114	0.559314	-0.06812	0.734806	0.609315	-0.088884	0.731999	0.5997	-0.051147	0.732531	0.572051	-0.022587	0.735627	0.475713	0.063897	0.723723	0.398698	0.122371	0.70526	0.305594	0.14201	0.658619	0.505836	0.002249	0.640179	0.439237	0.035265	0.621272	0.372786	0.068358	0.611423	0.359903	0.015994	0.60168	0.346726	-0.03628	0.592857	0.332737	-0.088576	0.601066	0.300856	-0.10518	0.785507	0.536879	-0.003134	0.803464
9.472	0.757525	0.529684	-0.124859	0.744319	0.553912	-0.089029	0.730665	0.60204	-0.112888	0.72819	0.594645	-0.074627	0.727473	0.568469	-0.044637	0.727115	0.475968	0.046257	0.717811	0.400459	0.108264	0.703138	0.306846	0.133749	0.659328	0.495477	-0.030002	0.647828	0.434079	0.01395	0.636241	0.372824	0.058399	0.628175	0.363884	0.005191	0.620523	0.354817	-0.048176	0.613355	0.345336	-0.101568	0.614201	0.311803	-0.116466	0.784371	0.533311	-0.018112	0.805143
9.504	0.76933	0.521834	-0.143078	0.752538	0.54534	-0.108266	0.742469	0.594432	-0.131925	0.735487	0.586031	-0.094439	0.734938	0.561241	-0.063224	0.734783	0.473125	0.032318	0.723292	0.399876	0.09648	0.70862	0.307105	0.124344	0.661015	0.492807	-0.037369	0.649289	0.434332	0.01059	0.637404	0.375895	0.058702	0.629769	0.367651	0.005198	0.622227	0.35963	-0.048437	0.614837	0.351524	-0.102024	0.61467	0.318192	-0.117425	0.785168	0.534071	-0.035007	0.808187
9.54	0.760799	0.516658	-0.149399	0.744921	0.542809	-0.116082	0.734489	0.590057	-0.143051	0.728384	0.584545	-0.104876	0.728751	0.560201	-0.073215	0.732639	0.473482	0.024259	0.726649	0.399714	0.088978	0.711907	0.306918	0.119216	0.662577	0.49073	-0.049888	0.653854	0.434362	0.000999	0.644737	0.378131	0.051912	0.638566	0.370222	-0.001943	0.632564	0.362333	-0.055799	0.625992	0.354748	-0.109608	0.622555	0.321178	-0.124026	0.786811	0.530164	-0.043003	0.808279
9.572	0.753124	0.515485	-0.165725	0.741368	0.541297	-0.130501	0.734177	0.590589	-0.15495	0.729365	0.583779	-0.116804	0.731212	0.559401	-0.085441	0.739466	0.472677	0.01028	0.73126	0.402235	0.07773	0.715801	0.31081	0.108797	0.669531	0.485559	-0.065139	0.657384	0.42929	-0.014802	0.644876	0.373204	0.035833	0.649941	0.363086	-0.017658	0.654912	0.352674	-0.071177	0.659867	0.342053	-0.12465	0.655595	0.305971	-0.129727	0.794452	0.526311	-0.059668	0.816418
9.64	0.747375	0.505656	-0.188782	0.738905	0.534123	-0.15465	0.734375	0.582369	-0.181295	0.730597	0.577951	-0.142677	0.73145	0.5554	-0.109646	0.737001	0.474049	-0.007492	0.737615	0.403022	0.060392	0.725586	0.311233	0.093365	0.666842	0.486207	-0.082404	0.657625	0.432273	-0.028979	0.648787	0.37824	0.024197	0.653427	0.366546	-0.029272	0.658041	0.3549	-0.082649	0.662554	0.343739	-0.136067	0.656365	0.307664	-0.137974	0.791702	0.525346	-0.078579	0.817276
9.672	0.753741	0.502471	-0.201088	0.745787	0.529265	-0.165507	0.744232	0.579119	-0.189311	0.73923	0.57263	-0.151129	0.739212	0.550822	-0.117563	0.740689	0.47122	-0.013783	0.742496	0.400056	0.053587	0.735756	0.309204	0.089989	0.664223	0.485197	-0.081214	0.656283	0.42993	-0.02867	0.648179	0.374856	0.024292	0.653135	0.363486	-0.028828	0.658245	0.352429	-0.082131	0.663679	0.341301	-0.135451	0.659902	0.304829	-0.137402	0.79054	0.52291	-0.088155	0.817349
9.736	0.759567	0.503824	-0.205675	0.748705	0.529185	-0.169777	0.741498	0.578788	-0.192944	0.737292	0.571346	-0.154838	0.73841	0.550407	-0.12071	0.741584	0.473477	-0.015055	0.751989	0.395925	0.044029	0.744042	0.305724	0.081982	0.659194	0.497991	-0.071495	0.65667	0.435676	-0.026859	0.654005	0.373183	0.017928	0.656731	0.361431	-0.035285	0.659598	0.350528	-0.088845	0.662651	0.339926	-0.142371	0.661111	0.303589	-0.137424	0.785757	0.528559	-0.091148	0.814744
9.768	0.725881	0.50295	-0.223521	0.723249	0.530384	-0.187641	0.717164	0.579725	-0.211824	0.718433	0.573992	-0.173216	0.72459	0.551686	-0.140543	0.747161	0.471049	-0.039825	0.758619	0.397287	0.024245	0.753393	0.307152	0.064301	0.663474	0.483251	-0.098817	0.658908	0.42865	-0.045335	0.654108	0.374007	0.008259	0.659868	0.3622	-0.044765	0.66552	0.350871	-0.09801	0.670817	0.339725	-0.15128	0.667495	0.303893	-0.143797	0.785093	0.530454	-0.115445	0.815494
9.804	0.7226	0.49975	-0.231412	0.719792	0.528164	-0.196321	0.717533	0.577103	-0.221872	0.716689	0.572262	-0.183128	0.721881	0.551116	-0.149505	0.742086	0.474148	-0.045325	0.760838	0.402597	0.019419	0.759022	0.311915	0.058235	0.660557	0.478796	-0.107852	0.659266	0.425262	-0.052958	0.657863	0.371905	0.002542	0.664005	0.358578	-0.049843	0.669778	0.345993	-0.102692	0.675177	0.333008	-0.155525	0.669465	0.297439	-0.148181	0.7814	0.533738	-0.120526	0.81471
9.836	0.741632	0.515415	-0.234224	0.731918	0.538701	-0.196666	0.71734	0.587952	-0.217619	0.717771	0.579345	-0.179535	0.726401	0.556138	-0.148358	0.754882	0.4732	-0.052577	0.765182	0.399661	0.011254	0.760457	0.311913	0.055146	0.66334	0.488451	-0.097842	0.666878	0.431613	-0.046583	0.669961	0.374642	0.00483	0.669529	0.360117	-0.047847	0.670276	0.34645	-0.100849	0.671422	0.333164	-0.153912	0.670538	0.296665	-0.150873	0.779663	0.541057	-0.127256	0.81329
9.872	0.75089	0.511715	-0.238641	0.738633	0.532933	-0.200582	0.723038	0.582327	-0.2199	0.72217	0.57204	-0.182235	0.728194	0.550858	-0.148803	0.748215	0.473825	-0.044841	0.763912	0.393612	0.009505	0.762028	0.305024	0.052472	0.659947	0.49126	-0.094151	0.667335	0.432417	-0.0454	0.674578	0.373393	0.003529	0.673842	0.358375	-0.048982	0.673417	0.344074	-0.101818	0.673301	0.33002	-0.15469	0.674713	0.293388	-0.153459	0.779467	0.542945	-0.116057	0.812817
9.904	0.73116	0.495102	-0.247358	0.72285	0.522495	-0.21231	0.713701	0.57058	-0.237695	0.712404	0.565381	-0.199012	0.719328	0.54594	-0.164532	0.744619	0.473715	-0.057355	0.763722	0.400656	0.006252	0.75898	0.30983	0.046259	0.657761	0.477102	-0.112047	0.664162	0.42473	-0.056336	0.671122	0.371659	-0.001488	0.672307	0.358925	-0.055028	0.673819	0.347041	-0.108667	0.675635	0.337002	-0.16238	0.680126	0.301326	-0.155577	0.773128	0.538664	-0.132788	0.810631
9.936	0.729802	0.497566	-0.254053	0.722334	0.523749	-0.217908	0.714097	0.573028	-0.241407	0.712904	0.566364	-0.202946	0.720425	0.547001	-0.16866	0.747546	0.475502	-0.062038	0.761953	0.405352	0.005369	0.759958	0.31432	0.043574	0.660743	0.47486	-0.117132	0.662889	0.423244	-0.060329	0.664924	0.371144	-0.003811	0.672028	0.357125	-0.0563	0.678702	0.344339	-0.10924	0.684854	0.332909	-0.162333	0.689561	0.297153	-0.15637	0.772946	0.542927	-0.136666	0.811483
9.972	0.725296	0.510661	-0.262236	0.720319	0.531608	-0.22241	0.713279	0.583975	-0.238156	0.713307	0.571851	-0.201027	0.72092	0.550948	-0.167571	0.748553	0.474264	-0.064318	0.763579	0.402041	0.000073	0.75887	0.310641	0.035668	0.661431	0.476009	-0.118111	0.664286	0.42198	-0.06353	0.667179	0.367804	-0.008532	0.674214	0.353345	-0.060518	0.681279	0.339764	-0.113038	0.688635	0.326444	-0.165476	0.696173	0.291812	-0.156048	0.776449	0.541045	-0.138018	0.812917
10.004	0.723232	0.515534	-0.260397	0.719382	0.536156	-0.220285	0.709956	0.588233	-0.235502	0.712109	0.575983	-0.198478	0.719712	0.554854	-0.165112	0.748194	0.477613	-0.062201	0.762713	0.40697	0.004109	0.758241	0.315857	0.040203	0.662986	0.477488	-0.119072	0.667196	0.423577	-0.064575	0.671474	0.369603	-0.00969	0.678382	0.354627	-0.061522	0.685419	0.340033	-0.113758	0.69275	0.325114	-0.165685	0.7014	0.291544	-0.153605	0.778393	0.541324	-0.137343	0.815116
10.04	0.720133	0.498944	-0.248727	0.719402	0.530709	-0.216542	0.71229	0.576605	-0.246513	0.715431	0.575768	-0.207594	0.722019	0.555269	-0.173835	0.74674	0.480306	-0.069242	0.75958	0.412391	0.000312	0.756853	0.321633	0.037921	0.664936	0.476247	-0.131651	0.66845	0.422097	-0.077485	0.671908	0.367963	-0.022883	0.684487	0.34151	-0.068861	0.69676	0.315474	-0.115194	0.708791	0.289914	-0.161707	0.73568	0.27166	-0.144672	0.779527	0.540299	-0.146725	0.815634
10.072	0.718568	0.50563	-0.263494	0.719942	0.529365	-0.224968	0.712389	0.580844	-0.24334	0.717335	0.571244	-0.205808	0.723477	0.55216	-0.171067	0.747357	0.481726	-0.063128	0.756319	0.413943	0.007004	0.751946	0.323413	0.044123	0.666104	0.480347	-0.126149	0.665623	0.424378	-0.073813	0.665021	0.368476	-0.021251	0.685848	0.341194	-0.063816	0.70611	0.313151	-0.106132	0.726273	0.285366	-0.148617	0.755803	0.26753	-0.135995	0.781775	0.542326	-0.139283	0.817167
10.14	0.721359	0.518983	-0.257149	0.723891	0.540142	-0.217218	0.720118	0.593121	-0.232646	0.723913	0.580934	-0.195744	0.728912	0.559093	-0.162722	0.748657	0.480799	-0.060595	0.763416	0.405899	0.000625	0.753735	0.314116	0.033917	0.666681	0.485898	-0.123296	0.663651	0.426625	-0.075029	0.660837	0.367599	-0.026382	0.684733	0.340256	-0.067313	0.707817	0.311282	-0.107433	0.731433	0.28241	-0.147349	0.760746	0.263463	-0.135713	0.782739	0.547809	-0.131928	0.81717
10.172	0.736141	0.518047	-0.236274	0.730125	0.548633	-0.203533	0.719956	0.594506	-0.233081	0.720801	0.592937	-0.194067	0.728147	0.569817	-0.162507	0.753817	0.487256	-0.065656	0.771561	0.413999	-0.004437	0.760655	0.324414	0.031447	0.66928	0.491231	-0.12441	0.660952	0.431157	-0.077454	0.652779	0.371201	-0.029922	0.679037	0.341095	-0.067171	0.704677	0.310273	-0.104331	0.731158	0.280035	-0.141002	0.75972	0.259885	-0.129545	0.787551	0.548482	-0.14183	0.820879
10.236	0.737111	0.520936	-0.246322	0.732587	0.545611	-0.208656	0.725299	0.596376	-0.229502	0.725806	0.58794	-0.191379	0.731682	0.566909	-0.157969	0.753311	0.490826	-0.054554	0.769355	0.416178	0.006259	0.758987	0.32476	0.038771	0.667929	0.499601	-0.111462	0.657011	0.436458	-0.069489	0.645916	0.373312	-0.027577	0.674107	0.343864	-0.06428	0.703687	0.314008	-0.099656	0.733795	0.28413	-0.134839	0.76263	0.261911	-0.128694	0.786163	0.552272	-0.131233	0.818799
10.268	0.748746	0.51755	-0.22928	0.738965	0.546127	-0.195617	0.730952	0.593485	-0.223251	0.728008	0.589684	-0.184495	0.734089	0.567853	-0.151645	0.756282	0.489274	-0.050063	0.767241	0.414924	0.012398	0.758061	0.322622	0.042984	0.67277	0.498858	-0.109709	0.665795	0.432276	-0.072627	0.658132	0.365721	-0.035648	0.684289	0.335179	-0.072416	0.71053	0.303772	-0.108492	0.737166	0.273295	-0.144298	0.766793	0.25413	-0.13463	0.791636	0.549607	-0.126064	0.821931
10.304	0.743885	0.519134	-0.231795	0.737754	0.545914	-0.195827	0.735499	0.595867	-0.219453	0.732215	0.589328	-0.181092	0.736769	0.568214	-0.147463	0.75389	0.491544	-0.043352	0.76629	0.415158	0.016226	0.75852	0.321668	0.04283	0.669364	0.504415	-0.10077	0.662228	0.43683	-0.065453	0.655089	0.369263	-0.030087	0.682164	0.339336	-0.067266	0.709562	0.308535	-0.103633	0.737555	0.277792	-0.139851	0.766759	0.256199	-0.133418	0.789929	0.554186	-0.117351	0.821056
10.336	0.747725	0.525526	-0.221165	0.73911	0.55175	-0.185325	0.729081	0.600541	-0.20948	0.727988	0.594243	-0.170957	0.734303	0.571037	-0.139061	0.756747	0.487893	-0.041013	0.771593	0.410561	0.015944	0.761405	0.317688	0.042245	0.670946	0.494438	-0.09665	0.662492	0.425979	-0.062836	0.653927	0.35724	-0.028694	0.68342	0.329864	-0.06586	0.713194	0.303281	-0.103211	0.743154	0.276963	-0.140701	0.773216	0.256014	-0.138137	0.789218	0.554814	-0.11318	0.821857
10.372	0.74877	0.524309	-0.211492	0.738936	0.55246	-0.177498	0.734944	0.600874	-0.20408	0.729787	0.596159	-0.165655	0.735079	0.572113	-0.134212	0.753652	0.486152	-0.037856	0.769	0.40797	0.01773	0.757742	0.315128	0.043767	0.669695	0.492691	-0.096279	0.661331	0.424666	-0.061567	0.653053	0.356427	-0.026371	0.683572	0.330895	-0.063959	0.714073	0.305082	-0.1017	0.74518	0.27992	-0.139227	0.773646	0.256596	-0.137831	0.788494	0.553858	-0.108268	0.821698
10.404	0.756173	0.527575	-0.209012	0.744378	0.553513	-0.173885	0.74346	0.603861	-0.197115	0.735307	0.596615	-0.159625	0.740599	0.572428	-0.12842	0.759395	0.486616	-0.032702	0.773954	0.406804	0.020532	0.76096	0.313784	0.044566	0.674752	0.497657	-0.089624	0.664928	0.428625	-0.057538	0.655091	0.359442	-0.025312	0.685256	0.333751	-0.063463	0.716995	0.307553	-0.10028	0.751212	0.282046	-0.135759	0.779921	0.260168	-0.144553	0.793646	0.554672	-0.103106	0.825361
10.436	0.765624	0.528843	-0.203147	0.749807	0.554493	-0.169414	0.751223	0.605	-0.192228	0.738916	0.597458	-0.155952	0.743934	0.573154	-0.124749	0.761575	0.486889	-0.028896	0.776552	0.405262	0.022012	0.761496	0.312811	0.048648	0.676731	0.49952	-0.084974	0.665381	0.431354	-0.051528	0.65383	0.362974	-0.01808	0.683295	0.336151	-0.055785	0.714651	0.309753	-0.092134	0.748073	0.283933	-0.127209	0.7784	0.265678	-0.137747	0.794873	0.558386	-0.096678	0.82552
10.472	0.770947	0.540459	-0.194769	0.750902	0.564439	-0.162063	0.749743	0.614958	-0.184493	0.735727	0.606077	-0.149146	0.740848	0.580215	-0.119045	0.758552	0.48852	-0.027464	0.773518	0.406459	0.022744	0.759198	0.313509	0.04802	0.673358	0.503648	-0.08212	0.664381	0.434164	-0.05094	0.654897	0.364646	-0.019848	0.683032	0.337466	-0.058053	0.712123	0.307473	-0.09386	0.742474	0.278218	-0.129024	0.773547	0.259795	-0.136641	0.792953	0.55846	-0.095344	0.822981
10.504	0.775125	0.542196	-0.202912	0.756194	0.562992	-0.167464	0.761226	0.616239	-0.181818	0.744764	0.60372	-0.148714	0.747994	0.578258	-0.118205	0.759206	0.488165	-0.025066	0.772983	0.40533	0.025345	0.758354	0.311633	0.049881	0.676198	0.507617	-0.083432	0.667916	0.438394	-0.051869	0.659183	0.369191	-0.020216	0.687055	0.341338	-0.058151	0.716449	0.31299	-0.094994	0.747629	0.285573	-0.130542	0.778008	0.266453	-0.138669	0.795078	0.559738	-0.09095	0.823673
10.54	0.788896	0.551245	-0.191853	0.763709	0.569556	-0.159047	0.764839	0.623091	-0.172833	0.745917	0.60854	-0.141946	0.750629	0.581728	-0.11271	0.767417	0.487318	-0.024121	0.769383	0.408179	0.033597	0.758667	0.312916	0.053651	0.684703	0.502928	-0.083042	0.676827	0.435568	-0.047504	0.668933	0.368245	-0.011474	0.694731	0.342568	-0.052248	0.720794	0.315741	-0.092424	0.748575	0.289668	-0.131449	0.780244	0.271182	-0.134704	0.80057	0.561729	-0.088216	0.829724
10.572	0.798382	0.550324	-0.1781	0.769909	0.569547	-0.148691	0.770558	0.622285	-0.165501	0.74951	0.608852	-0.135502	0.75167	0.582346	-0.105725	0.760293	0.488865	-0.015181	0.766966	0.406695	0.037394	0.753719	0.31149	0.054713	0.680751	0.507172	-0.077772	0.668648	0.437909	-0.047458	0.65653	0.36871	-0.016801	0.686025	0.341225	-0.053695	0.714842	0.310572	-0.08887	0.743718	0.280409	-0.124257	0.775306	0.261577	-0.123236	0.802451	0.55848	-0.079325	0.829636
10.64	0.804411	0.552763	-0.174069	0.775228	0.569806	-0.144012	0.783139	0.624107	-0.150587	0.757822	0.608227	-0.125482	0.758002	0.580898	-0.096365	0.760362	0.484825	-0.00806	0.762699	0.401536	0.043661	0.75117	0.305081	0.055987	0.68537	0.505783	-0.075598	0.66873	0.436913	-0.046633	0.652328	0.368094	-0.017402	0.680616	0.340179	-0.055164	0.708145	0.30989	-0.091798	0.735314	0.278837	-0.128131	0.768106	0.262153	-0.125222	0.80768	0.554447	-0.068587	0.834346
10.672	0.811467	0.551171	-0.167371	0.781995	0.569411	-0.138336	0.792581	0.623259	-0.144339	0.765633	0.608452	-0.120298	0.764668	0.581004	-0.091283	0.762568	0.484384	-0.003502	0.764859	0.400508	0.047315	0.751359	0.304405	0.05957	0.688767	0.507198	-0.071799	0.670829	0.437817	-0.044906	0.652835	0.368511	-0.017847	0.681615	0.339813	-0.054567	0.710212	0.308971	-0.090084	0.738824	0.27765	-0.125163	0.771002	0.260702	-0.118588	0.810648	0.553968	-0.063237	0.835716
10.736	0.820161	0.535917	-0.152179	0.790064	0.559895	-0.128431	0.802756	0.611688	-0.143633	0.774334	0.60224	-0.118638	0.772219	0.576878	-0.088021	0.767172	0.487365	0.006169	0.767209	0.401858	0.053383	0.748614	0.306689	0.05936	0.693365	0.514905	-0.060308	0.678411	0.442101	-0.041837	0.663041	0.369494	-0.023343	0.68379	0.344154	-0.066976	0.703954	0.315535	-0.109318	0.721352	0.285671	-0.152222	0.75282	0.267419	-0.146126	0.816282	0.556601	-0.052957	0.838566
10.768	0.829947	0.538194	-0.144376	0.798488	0.560386	-0.120653	0.802171	0.61125	-0.142262	0.777424	0.600942	-0.113891	0.774149	0.576404	-0.082578	0.765025	0.489123	0.013998	0.765017	0.402626	0.059386	0.744764	0.307871	0.06357	0.69385	0.516067	-0.055234	0.690609	0.439695	-0.050766	0.686534	0.363359	-0.046258	0.705009	0.339397	-0.09206	0.720519	0.315408	-0.138916	0.730345	0.289388	-0.186327	0.756902	0.269444	-0.170838	0.816679	0.557148	-0.043998	0.839719
10.836	0.827495	0.521468	-0.133618	0.798262	0.553097	-0.119793	0.810255	0.595343	-0.154048	0.782818	0.596551	-0.126361	0.778064	0.575933	-0.092767	0.763215	0.501585	0.01233	0.764714	0.418179	0.062465	0.740241	0.325977	0.077201	0.691977	0.534272	-0.055175	0.693166	0.457791	-0.050574	0.694625	0.381537	-0.045591	0.717246	0.359855	-0.090019	0.736539	0.33482	-0.135671	0.753447	0.310295	-0.182056	0.77887	0.28434	-0.187566	0.819506	0.559977	-0.051401	0.841545
10.872	0.831259	0.527074	-0.135361	0.801066	0.55592	-0.117974	0.808253	0.60067	-0.150209	0.782547	0.598557	-0.120937	0.77929	0.576962	-0.087678	0.767378	0.499756	0.016297	0.766104	0.413275	0.061595	0.743528	0.318893	0.067021	0.693254	0.538111	-0.043804	0.699302	0.461841	-0.047035	0.705493	0.385506	-0.050309	0.724757	0.359237	-0.094465	0.74173	0.33163	-0.139012	0.758774	0.304546	-0.183952	0.788993	0.285255	-0.19226	0.821139	0.561086	-0.048088	0.846299
10.904	0.814595	0.514553	-0.138775	0.792362	0.547529	-0.117275	0.8062	0.592037	-0.147512	0.782831	0.593014	-0.116273	0.779608	0.570411	-0.083637	0.76884	0.489588	0.017899	0.765199	0.403384	0.064651	0.748534	0.307201	0.07002	0.694576	0.526748	-0.043629	0.701043	0.450477	-0.042934	0.708079	0.37413	-0.041777	0.734636	0.357376	-0.086661	0.760384	0.339166	-0.131738	0.786196	0.320812	-0.176816	0.802851	0.301793	-0.203695	0.82257	0.55316	-0.044247	0.847935
10.936	0.812358	0.512473	-0.137822	0.791667	0.545927	-0.11545	0.807556	0.590435	-0.144375	0.784197	0.591699	-0.113116	0.781098	0.569459	-0.080114	0.769977	0.489833	0.022597	0.766785	0.402916	0.067781	0.748135	0.307187	0.071336	0.695982	0.527617	-0.038692	0.703701	0.451497	-0.041296	0.711719	0.375381	-0.04371	0.739573	0.356476	-0.086939	0.765978	0.336202	-0.130536	0.79239	0.315739	-0.174049	0.808407	0.299589	-0.202966	0.823417	0.55324	-0.039974	0.848814
10.972	0.811669	0.506536	-0.137142	0.791396	0.540636	-0.115442	0.806141	0.584291	-0.146555	0.783692	0.586601	-0.114717	0.781211	0.564721	-0.081556	0.772364	0.486853	0.022429	0.768041	0.399782	0.067162	0.749379	0.30388	0.071374	0.697827	0.52428	-0.037959	0.699795	0.44777	-0.036178	0.702551	0.371265	-0.034761	0.73184	0.352614	-0.077805	0.761912	0.334156	-0.120334	0.792774	0.3155	-0.163189	0.808148	0.307578	-0.196131	0.824934	0.553767	-0.038107	0.84814
11.004	0.813386	0.505462	-0.136421	0.791894	0.53881	-0.11474	0.805561	0.583	-0.145565	0.782811	0.584444	-0.113887	0.780649	0.562618	-0.080663	0.773848	0.484446	0.0232	0.767464	0.398807	0.070897	0.754025	0.301936	0.078047	0.699143	0.52007	-0.038451	0.695996	0.443728	-0.033684	0.693342	0.367356	-0.029007	0.724455	0.354988	-0.072744	0.755773	0.341452	-0.116074	0.787935	0.327264	-0.159241	0.808459	0.321988	-0.189705	0.826641	0.551455	-0.036956	0.848316
11.036	0.811471	0.503691	-0.136218	0.790033	0.537381	-0.115017	0.805362	0.581477	-0.145366	0.781794	0.583282	-0.114329	0.77988	0.561764	-0.081004	0.773665	0.485082	0.023471	0.767976	0.399433	0.070665	0.752696	0.303172	0.076395	0.698749	0.520409	-0.037962	0.697784	0.44426	-0.029988	0.696317	0.368062	-0.022884	0.728899	0.356644	-0.066046	0.762096	0.344584	-0.108609	0.795771	0.331667	-0.151602	0.810017	0.326993	-0.185668	0.825275	0.552249	-0.038001	0.847986
11.072	0.814299	0.499134	-0.135091	0.790647	0.532355	-0.115552	0.806341	0.576651	-0.145519	0.780995	0.578044	-0.115909	0.779315	0.557088	-0.082265	0.774065	0.482428	0.023528	0.765871	0.396477	0.070385	0.753431	0.29945	0.074877	0.69985	0.519185	-0.038682	0.697195	0.442942	-0.032404	0.695783	0.36676	-0.025587	0.730656	0.358325	-0.067685	0.766108	0.349585	-0.109353	0.802	0.340327	-0.151836	0.818912	0.332528	-0.184221	0.827924	0.550683	-0.035418	0.848516
11.104	0.813969	0.500787	-0.131522	0.788953	0.534577	-0.114774	0.803739	0.576999	-0.147487	0.777868	0.579674	-0.118392	0.777506	0.559029	-0.084382	0.776437	0.485013	0.022457	0.763932	0.400951	0.07194	0.74924	0.304286	0.079454	0.701513	0.524159	-0.037349	0.702199	0.447657	-0.034632	0.701874	0.371415	-0.032793	0.737302	0.35979	-0.07447	0.773378	0.347684	-0.11528	0.810408	0.334623	-0.156874	0.826134	0.322278	-0.188753	0.829222	0.551933	-0.038354	0.850946
11.14	0.815741	0.508143	-0.140186	0.793524	0.53788	-0.11434	0.805188	0.585877	-0.139805	0.78293	0.582725	-0.10791	0.782673	0.563105	-0.073312	0.780793	0.492237	0.035467	0.7796	0.408487	0.084552	0.754917	0.315818	0.09456	0.701992	0.524541	-0.02149	0.709428	0.449124	-0.032375	0.716699	0.373411	-0.044101	0.751872	0.359386	-0.085294	0.788134	0.346103	-0.125259	0.825544	0.332398	-0.16536	0.846159	0.317528	-0.192837	0.830059	0.55052	-0.035488	0.850058
11.172	0.810918	0.504667	-0.134774	0.784852	0.535847	-0.11498	0.796824	0.581215	-0.145022	0.771688	0.580489	-0.11522	0.773907	0.560105	-0.081267	0.78125	0.4868	0.025147	0.769408	0.401264	0.071568	0.745195	0.306703	0.075857	0.705716	0.530581	-0.030023	0.714482	0.454583	-0.032699	0.7227	0.378681	-0.035545	0.757602	0.366854	-0.076831	0.793335	0.354737	-0.117208	0.830116	0.342156	-0.157128	0.849765	0.324013	-0.182913	0.834762	0.550401	-0.039022	0.851049
11.204	0.814155	0.503817	-0.138618	0.786672	0.534554	-0.12005	0.801663	0.58102	-0.147155	0.773914	0.579525	-0.119834	0.776769	0.560252	-0.085423	0.784275	0.491603	0.023615	0.775136	0.406719	0.071727	0.748251	0.313144	0.078191	0.706174	0.538376	-0.025855	0.713336	0.462267	-0.030373	0.721267	0.386231	-0.034428	0.754722	0.370411	-0.076246	0.789138	0.353928	-0.116671	0.825654	0.336434	-0.155934	0.848489	0.319507	-0.180296	0.833715	0.549835	-0.048666	0.850099
11.24	0.816577	0.502062	-0.137343	0.788088	0.532227	-0.119346	0.803026	0.579026	-0.145667	0.77456	0.576883	-0.119117	0.777169	0.558432	-0.084116	0.784223	0.491849	0.026769	0.776151	0.406694	0.075076	0.748467	0.313138	0.081893	0.707183	0.53774	-0.025471	0.715633	0.46176	-0.029371	0.724677	0.386431	-0.03261	0.75625	0.369396	-0.074891	0.789142	0.352188	-0.115779	0.825426	0.335567	-0.153905	0.850835	0.319523	-0.175577	0.835355	0.547879	-0.045676	0.851161
11.272	0.815764	0.502001	-0.132867	0.787497	0.533795	-0.117564	0.80513	0.578845	-0.145332	0.775469	0.578739	-0.120058	0.777964	0.559794	-0.085383	0.784745	0.49115	0.023884	0.779813	0.405787	0.072124	0.752877	0.312305	0.080953	0.707075	0.53782	-0.027058	0.714294	0.461637	-0.029367	0.722873	0.385636	-0.030636	0.755482	0.370801	-0.072611	0.789853	0.355057	-0.11274	0.825813	0.33877	-0.151736	0.846174	0.323883	-0.178907	0.835453	0.545323	-0.049944	0.852592
11.336	0.813578	0.505439	-0.132554	0.784994	0.536985	-0.117309	0.804175	0.582832	-0.142821	0.773504	0.582179	-0.118832	0.7765	0.562497	-0.084727	0.784794	0.49168	0.022471	0.778547	0.40676	0.070738	0.751795	0.313442	0.079563	0.705643	0.538584	-0.025716	0.711868	0.462405	-0.030474	0.720759	0.386427	-0.033333	0.753519	0.369515	-0.075042	0.78776	0.351993	-0.114998	0.823154	0.333353	-0.154032	0.842766	0.31673	-0.180934	0.834459	0.546256	-0.052011	0.850623
11.368	0.814884	0.505207	-0.132025	0.787878	0.538088	-0.116766	0.808618	0.582614	-0.142936	0.778267	0.583473	-0.118494	0.780562	0.56362	-0.084199	0.786719	0.491559	0.023391	0.778133	0.407267	0.073014	0.752716	0.313111	0.080287	0.708367	0.538065	-0.025775	0.713987	0.461839	-0.030519	0.721803	0.385644	-0.033625	0.754665	0.367425	-0.07426	0.788345	0.348575	-0.113643	0.822798	0.329001	-0.15266	0.843444	0.311896	-0.178301	0.836784	0.545257	-0.050859	0.853072
11.404	0.811063	0.506881	-0.133225	0.785289	0.540388	-0.117041	0.808098	0.584772	-0.141276	0.777556	0.586106	-0.117015	0.779472	0.565632	-0.082914	0.784652	0.491288	0.023467	0.774403	0.407563	0.073351	0.750926	0.313164	0.080304	0.706026	0.537261	-0.025344	0.713454	0.461178	-0.029737	0.722392	0.385492	-0.033627	0.755212	0.365889	-0.075037	0.788962	0.346151	-0.114992	0.823908	0.325131	-0.155202	0.841659	0.306103	-0.182426	0.834976	0.546135	-0.049482	0.852431
11.436	0.814229	0.501571	-0.131066	0.787548	0.535288	-0.117039	0.811838	0.57956	-0.140711	0.779856	0.581304	-0.118505	0.780681	0.56203	-0.083939	0.781429	0.492715	0.025274	0.775632	0.407921	0.074061	0.75154	0.313617	0.081381	0.703443	0.537788	-0.025759	0.710491	0.461651	-0.02973	0.719452	0.385609	-0.032639	0.749557	0.366084	-0.075631	0.78109	0.346087	-0.116824	0.814055	0.325265	-0.157672	0.835309	0.307226	-0.182648	0.83292	0.546716	-0.048284	0.851588
11.472	0.816414	0.508621	-0.143173	0.792933	0.539754	-0.120244	0.812813	0.587036	-0.141743	0.785396	0.585329	-0.114043	0.786346	0.56533	-0.079693	0.787615	0.493537	0.028668	0.78251	0.406144	0.072312	0.75694	0.311977	0.074239	0.710917	0.540338	-0.021146	0.715567	0.464655	-0.031817	0.721175	0.388484	-0.042377	0.750288	0.365232	-0.083859	0.781903	0.342775	-0.123512	0.815263	0.320357	-0.162626	0.84188	0.307214	-0.185209	0.840443	0.550661	-0.041416	0.856127
11.504	0.813295	0.514133	-0.137972	0.794638	0.547273	-0.113521	0.812202	0.59257	-0.140602	0.789483	0.593331	-0.108889	0.789083	0.571894	-0.07542	0.786037	0.495251	0.029406	0.780374	0.409633	0.074476	0.754469	0.317079	0.078732	0.707426	0.536166	-0.020943	0.714933	0.46164	-0.036743	0.723453	0.386769	-0.053466	0.753626	0.366616	-0.096249	0.785416	0.347189	-0.137507	0.818476	0.327274	-0.178729	0.843297	0.306457	-0.197417	0.838227	0.552455	-0.040103	0.855761
11.536	0.813025	0.506483	-0.137403	0.793484	0.539421	-0.113339	0.810036	0.584889	-0.140715	0.787189	0.585436	-0.109077	0.786303	0.5647	-0.075106	0.782401	0.490227	0.031639	0.781203	0.402115	0.073546	0.755998	0.30862	0.077985	0.706644	0.533724	-0.02271	0.715093	0.459382	-0.038993	0.725329	0.385206	-0.054577	0.756228	0.368546	-0.097682	0.787539	0.351922	-0.13998	0.819197	0.335279	-0.182591	0.844432	0.311392	-0.195345	0.838222	0.550542	-0.032054	0.854693
11.572	0.818978	0.504173	-0.147177	0.794953	0.533825	-0.1229	0.812956	0.582316	-0.143326	0.786135	0.578874	-0.115216	0.786831	0.559593	-0.080481	0.787865	0.489697	0.028904	0.782175	0.403348	0.075564	0.770784	0.306654	0.075621	0.712017	0.536227	-0.023719	0.715612	0.462374	-0.043631	0.720221	0.388436	-0.062939	0.752489	0.374427	-0.104976	0.784606	0.359527	-0.146584	0.817186	0.343808	-0.187968	0.819881	0.307542	-0.182056	0.842825	0.545654	-0.041092	0.84982
11.604	0.819406	0.505163	-0.149955	0.797789	0.535542	-0.124373	0.814369	0.58336	-0.147379	0.790039	0.580751	-0.116996	0.791141	0.561073	-0.082498	0.793195	0.48983	0.025992	0.787045	0.404942	0.075257	0.776455	0.30818	0.078172	0.716084	0.537074	-0.02402	0.718221	0.462552	-0.041472	0.72063	0.387975	-0.05868	0.753685	0.374666	-0.100284	0.785946	0.360948	-0.142439	0.819287	0.346349	-0.182796	0.817721	0.310434	-0.174738	0.845184	0.544562	-0.046807	0.851103
11.64	0.813395	0.502245	-0.153561	0.790838	0.532694	-0.128864	0.810509	0.580536	-0.149264	0.783894	0.578016	-0.120853	0.786411	0.560791	-0.085114	0.792577	0.497962	0.028483	0.792318	0.411399	0.075657	0.782547	0.314142	0.077555	0.719491	0.55133	-0.022886	0.715167	0.476343	-0.03783	0.711784	0.401324	-0.051659	0.74364	0.386451	-0.093722	0.773927	0.370713	-0.136496	0.804118	0.354286	-0.179046	0.799568	0.31802	-0.174276	0.847996	0.545871	-0.046356	0.847885
11.672	0.812189	0.50237	-0.148231	0.789066	0.533311	-0.124718	0.807085	0.580645	-0.147691	0.780918	0.578717	-0.118836	0.783393	0.560339	-0.083701	0.789328	0.493354	0.027368	0.790696	0.406941	0.074451	0.782096	0.30994	0.075627	0.712355	0.544136	-0.020352	0.708057	0.469347	-0.036293	0.704012	0.394547	-0.051677	0.737088	0.379015	-0.092331	0.770016	0.36249	-0.13271	0.802157	0.345519	-0.173312	0.796201	0.309203	-0.173928	0.840139	0.544217	-0.048531	0.843137
11.74	0.801192	0.498307	-0.146363	0.780207	0.531169	-0.12346	0.80365	0.576805	-0.14529	0.776254	0.577225	-0.117571	0.77934	0.55921	-0.082494	0.787267	0.493857	0.028482	0.789552	0.407263	0.074886	0.781867	0.31027	0.076671	0.712192	0.54714	-0.020414	0.70758	0.472043	-0.034829	0.70316	0.396969	-0.04878	0.735245	0.379723	-0.089662	0.76685	0.361483	-0.130417	0.798141	0.342673	-0.171213	0.793373	0.306202	-0.173186	0.839179	0.543307	-0.048	0.842127
11.772	0.805901	0.515446	-0.145842	0.788863	0.539811	-0.111728	0.794699	0.591552	-0.130855	0.779227	0.582492	-0.096177	0.782581	0.560172	-0.063327	0.791046	0.480122	0.039061	0.797387	0.391079	0.079894	0.789403	0.294756	0.074797	0.70944	0.530162	0.001499	0.706742	0.455053	-0.013138	0.704454	0.379718	-0.027925	0.730087	0.344806	-0.063028	0.757036	0.311019	-0.097803	0.784644	0.277114	-0.133468	0.794079	0.255964	-0.162556	0.836056	0.537153	-0.036448	0.844525
11.804	0.796969	0.503076	-0.146117	0.777685	0.531308	-0.116483	0.790158	0.580914	-0.138269	0.769597	0.575907	-0.105474	0.774653	0.556022	-0.071395	0.788931	0.484761	0.036451	0.796888	0.395654	0.077344	0.789082	0.298857	0.071911	0.707314	0.533003	-0.006181	0.70776	0.461613	-0.034272	0.709784	0.389515	-0.060218	0.734247	0.349455	-0.089369	0.759353	0.308908	-0.116432	0.785146	0.267796	-0.142434	0.795071	0.24649	-0.170864	0.832915	0.543275	-0.038104	0.837153
11.836	0.791391	0.507362	-0.145024	0.776083	0.53622	-0.113734	0.792787	0.585005	-0.134329	0.772938	0.580794	-0.100986	0.777185	0.560032	-0.0673	0.789394	0.48527	0.038423	0.798409	0.396322	0.079086	0.792743	0.299727	0.073699	0.708015	0.531535	-0.005322	0.71008	0.459728	-0.03228	0.712965	0.387387	-0.058402	0.737323	0.347189	-0.08784	0.762294	0.307038	-0.115976	0.787644	0.266501	-0.143982	0.797149	0.244118	-0.171848	0.833926	0.544857	-0.034908	0.841245
11.868	0.789211	0.506984	-0.144858	0.765945	0.535144	-0.118146	0.785635	0.58477	-0.133947	0.758415	0.579805	-0.106456	0.766429	0.560794	-0.072571	0.790893	0.493096	0.035474	0.800453	0.405027	0.077571	0.795472	0.30858	0.072466	0.704445	0.529733	-0.007328	0.715353	0.465932	-0.048197	0.727031	0.401634	-0.088252	0.749551	0.363604	-0.120651	0.771864	0.323575	-0.149847	0.796786	0.282229	-0.174606	0.805104	0.246606	-0.179911	0.8275	0.558356	-0.03839	0.829639
11.904	0.79185	0.508041	-0.142702	0.770868	0.537196	-0.115222	0.788574	0.585966	-0.134996	0.764093	0.58197	-0.104881	0.769328	0.562407	-0.070636	0.78657	0.491641	0.037012	0.800243	0.403264	0.077911	0.794889	0.306568	0.072451	0.704731	0.526398	-0.016241	0.717492	0.470417	-0.067477	0.731432	0.412075	-0.115499	0.757799	0.376804	-0.148274	0.783991	0.338203	-0.176173	0.810531	0.297259	-0.199391	0.811224	0.261291	-0.190611	0.830185	0.556059	-0.033346	0.834837
11.936	0.785821	0.515812	-0.142746	0.767993	0.542415	-0.110785	0.783398	0.592726	-0.128182	0.762387	0.586015	-0.095973	0.768343	0.564519	-0.062885	0.788528	0.486886	0.040038	0.801259	0.398265	0.080162	0.796806	0.301615	0.075038	0.70373	0.520006	-0.008279	0.714527	0.461923	-0.057346	0.725599	0.403181	-0.105986	0.752572	0.371359	-0.141686	0.780147	0.338438	-0.175436	0.80828	0.304435	-0.207127	0.810039	0.269858	-0.194455	0.827593	0.555279	-0.027833	0.836128
11.972	0.780803	0.52719	-0.133726	0.773326	0.551015	-0.095993	0.776549	0.602872	-0.114816	0.769427	0.593192	-0.07766	0.775605	0.568179	-0.046991	0.794621	0.478779	0.046917	0.802436	0.388796	0.084867	0.791703	0.292404	0.080955	0.711574	0.52726	0.010574	0.707637	0.464903	-0.034052	0.704187	0.40206	-0.078688	0.728193	0.372538	-0.119004	0.753115	0.342258	-0.157661	0.778949	0.311077	-0.195067	0.797516	0.27913	-0.194128	0.835243	0.536082	-0.028522	0.850193
12.004	0.788712	0.540818	-0.144229	0.783828	0.559491	-0.103281	0.783977	0.613369	-0.1155	0.780354	0.598888	-0.079411	0.783468	0.572904	-0.049078	0.792327	0.480568	0.043226	0.801426	0.393195	0.085839	0.792982	0.296797	0.084123	0.712256	0.527277	-0.001223	0.703121	0.462892	-0.042302	0.69416	0.398091	-0.083606	0.711605	0.359853	-0.119625	0.73049	0.321874	-0.154827	0.749957	0.283964	-0.190063	0.777074	0.260445	-0.181641	0.838191	0.531578	-0.033232	0.851294
12.036	0.778462	0.54013	-0.136032	0.77529	0.558502	-0.094786	0.772546	0.612287	-0.106774	0.771682	0.597582	-0.070603	0.777857	0.57037	-0.041749	0.796174	0.47406	0.045758	0.801121	0.383737	0.083547	0.785397	0.288	0.07828	0.713954	0.526627	0.014542	0.703827	0.458503	-0.019043	0.693244	0.39055	-0.053375	0.702836	0.351425	-0.090746	0.711921	0.312988	-0.128841	0.721401	0.274469	-0.166883	0.753735	0.258106	-0.161303	0.838483	0.530089	-0.029877	0.853273
12.072	0.778984	0.534196	-0.132721	0.778301	0.553071	-0.091585	0.772518	0.606551	-0.104015	0.775039	0.592392	-0.067704	0.779831	0.565681	-0.038203	0.793924	0.471069	0.051305	0.803892	0.378721	0.081793	0.782428	0.284302	0.077995	0.71122	0.524422	0.021983	0.703137	0.458129	-0.015757	0.695073	0.391696	-0.053806	0.697326	0.348142	-0.08713	0.699304	0.305367	-0.121418	0.700814	0.263091	-0.156925	0.73749	0.261385	-0.158275	0.834859	0.532227	-0.020597	0.850141
12.104	0.779283	0.532592	-0.129978	0.774415	0.550765	-0.088808	0.769139	0.604364	-0.100884	0.768361	0.589632	-0.064723	0.775447	0.562405	-0.036131	0.797278	0.466275	0.050368	0.805841	0.37409	0.081712	0.780082	0.280748	0.07988	0.711811	0.51567	0.023319	0.705999	0.449524	-0.015046	0.69986	0.38345	-0.054136	0.695452	0.336087	-0.081276	0.690806	0.290682	-0.111413	0.687277	0.245931	-0.143145	0.724095	0.246246	-0.145229	0.834628	0.530756	-0.021198	0.85135
12.14	0.792792	0.53815	-0.133294	0.787183	0.554523	-0.091462	0.774873	0.607334	-0.101712	0.777182	0.591687	-0.065998	0.781935	0.564584	-0.036786	0.796078	0.46874	0.051663	0.805029	0.377296	0.085284	0.780821	0.283284	0.08538	0.711387	0.51737	0.020384	0.704784	0.448958	-0.013525	0.697551	0.380727	-0.048479	0.694655	0.33305	-0.075198	0.691059	0.2873	-0.105064	0.688273	0.242225	-0.136549	0.725056	0.24338	-0.138811	0.834826	0.532037	-0.019852	0.851342
12.172	0.78247	0.528046	-0.133539	0.778999	0.548645	-0.093382	0.766354	0.600287	-0.10841	0.770419	0.588369	-0.071437	0.776603	0.562166	-0.041766	0.795566	0.469191	0.048457	0.80426	0.377671	0.082295	0.78333	0.282639	0.082119	0.711391	0.519307	0.017716	0.702947	0.449388	-0.012469	0.693604	0.379773	-0.043395	0.68802	0.330283	-0.066654	0.681788	0.282654	-0.093119	0.675217	0.235853	-0.121712	0.710378	0.238753	-0.132074	0.834607	0.532919	-0.022748	0.850861
12.24	0.774691	0.529341	-0.131542	0.775017	0.550321	-0.091442	0.767599	0.602986	-0.106421	0.77172	0.590821	-0.069543	0.779905	0.563584	-0.041339	0.804655	0.467581	0.044179	0.813257	0.375719	0.077687	0.788275	0.28121	0.083071	0.718106	0.519354	0.023059	0.712617	0.450542	-0.01053	0.706012	0.381586	-0.043475	0.700143	0.331857	-0.065176	0.691137	0.282765	-0.08687	0.681593	0.234451	-0.109956	0.715769	0.236372	-0.123046	0.836072	0.53192	-0.030093	0.851373
12.272	0.763607	0.528849	-0.13237	0.765678	0.548537	-0.091669	0.755812	0.601447	-0.104454	0.762437	0.588253	-0.068305	0.772092	0.561263	-0.040473	0.801083	0.466234	0.044092	0.809217	0.375317	0.080083	0.786805	0.280348	0.086051	0.714695	0.519887	0.024707	0.707283	0.450125	-0.006075	0.700343	0.380288	-0.036171	0.695127	0.330466	-0.056855	0.686963	0.28107	-0.077815	0.678981	0.232701	-0.100217	0.712395	0.237026	-0.114598	0.831628	0.527875	-0.032881	0.849368
12.304	0.765207	0.529672	-0.135125	0.7664	0.550295	-0.094855	0.761129	0.603363	-0.109413	0.764741	0.590738	-0.072635	0.771892	0.564131	-0.043622	0.793815	0.470048	0.044444	0.807086	0.379193	0.078237	0.788628	0.283749	0.083725	0.706419	0.517863	0.019192	0.700221	0.447433	-0.010237	0.694045	0.376901	-0.039515	0.689035	0.326452	-0.059168	0.682575	0.27599	-0.078456	0.676356	0.226301	-0.098696	0.707531	0.23262	-0.116768	0.828735	0.533686	-0.029165	0.847517
12.336	0.76331	0.523386	-0.132273	0.764788	0.546451	-0.093366	0.755411	0.598144	-0.110736	0.761341	0.588042	-0.073483	0.769193	0.562048	-0.044152	0.793462	0.469992	0.045228	0.805863	0.379087	0.079209	0.787318	0.283594	0.083393	0.705756	0.517225	0.02014	0.702296	0.446521	-0.009029	0.697465	0.375977	-0.038644	0.693547	0.325764	-0.059233	0.687278	0.275277	-0.07875	0.681094	0.225805	-0.099565	0.713293	0.231703	-0.116275	0.827074	0.535475	-0.027519	0.847234
12.368	0.759128	0.523534	-0.124769	0.761545	0.548774	-0.087297	0.75313	0.599516	-0.107561	0.759268	0.591455	-0.069848	0.767306	0.564843	-0.041033	0.792223	0.47076	0.046547	0.807206	0.380044	0.080442	0.790224	0.283972	0.083845	0.704272	0.517543	0.021326	0.700426	0.447015	-0.008222	0.69552	0.376611	-0.038013	0.691488	0.326418	-0.058705	0.685111	0.276163	-0.078713	0.678538	0.226976	-0.100502	0.710656	0.232554	-0.117033	0.825276	0.53423	-0.028037	0.845982
12.404	0.774896	0.528843	-0.119595	0.773721	0.554754	-0.082542	0.7581	0.603432	-0.103652	0.765382	0.596947	-0.065835	0.772385	0.568649	-0.038414	0.793595	0.469659	0.044504	0.80842	0.378894	0.07768	0.788804	0.283706	0.082001	0.705991	0.516549	0.019459	0.701711	0.445744	-0.009609	0.695321	0.37505	-0.03916	0.690009	0.324639	-0.059583	0.67985	0.275028	-0.079711	0.669142	0.226386	-0.101075	0.7005	0.230979	-0.119262	0.825271	0.532637	-0.030713	0.846814
12.44	0.771443	0.523677	-0.123142	0.772187	0.549201	-0.085794	0.753592	0.597671	-0.105052	0.763786	0.59107	-0.06794	0.770552	0.564246	-0.039112	0.790953	0.469712	0.048505	0.804856	0.377791	0.079463	0.785455	0.282128	0.081172	0.704201	0.517187	0.020103	0.700656	0.446629	-0.009557	0.694944	0.376091	-0.039267	0.689784	0.325677	-0.058819	0.679339	0.275478	-0.07693	0.666539	0.227231	-0.096321	0.697915	0.231761	-0.113926	0.824951	0.533879	-0.025164	0.84557
12.472	0.771318	0.526185	-0.122793	0.77186	0.551429	-0.085259	0.756705	0.600855	-0.104944	0.764995	0.593514	-0.067497	0.772561	0.566097	-0.039363	0.795692	0.469665	0.045963	0.804507	0.379389	0.083112	0.78665	0.283571	0.086414	0.707447	0.517295	0.022999	0.702436	0.446583	-0.005964	0.696476	0.375909	-0.034986	0.691974	0.325504	-0.054812	0.685395	0.274918	-0.07362	0.678158	0.225601	-0.094029	0.710755	0.23074	-0.109726	0.825849	0.535347	-0.027552	0.844426
12.504	0.775937	0.52666	-0.123694	0.770519	0.552537	-0.086977	0.750967	0.599464	-0.109078	0.75712	0.593966	-0.070906	0.766123	0.567941	-0.041965	0.792837	0.476003	0.04704	0.805759	0.385254	0.08006	0.785938	0.290638	0.082932	0.70332	0.520842	0.027309	0.700151	0.450934	-0.003806	0.694738	0.381285	-0.036448	0.690068	0.331494	-0.058742	0.680564	0.28227	-0.080288	0.668113	0.234712	-0.103617	0.700505	0.236746	-0.120204	0.821074	0.542096	-0.027517	0.842169
12.54	0.767382	0.52842	-0.125508	0.76441	0.552211	-0.087136	0.749419	0.602061	-0.106049	0.755011	0.593486	-0.068365	0.764748	0.566624	-0.040423	0.794345	0.472016	0.044798	0.805354	0.38124	0.079586	0.785351	0.286153	0.083518	0.704257	0.518195	0.027599	0.701352	0.448231	-0.003373	0.696889	0.378477	-0.034785	0.69289	0.328655	-0.056381	0.685835	0.278902	-0.077473	0.677666	0.230358	-0.099797	0.711436	0.23403	-0.113316	0.820998	0.540167	-0.028196	0.842008
12.572	0.764073	0.525823	-0.129015	0.762357	0.54948	-0.09048	0.748696	0.599843	-0.108921	0.75453	0.590879	-0.071363	0.76381	0.56461	-0.042678	0.792202	0.47169	0.044813	0.808415	0.380169	0.075663	0.788173	0.284944	0.082196	0.703089	0.519459	0.025605	0.700998	0.449246	-0.004926	0.698219	0.379081	-0.035616	0.695483	0.328855	-0.056412	0.69008	0.278558	-0.076514	0.683458	0.229399	-0.097965	0.718012	0.23338	-0.10935	0.821142	0.536988	-0.029884	0.84205
12.608	0.76112	0.523602	-0.127399	0.760906	0.547017	-0.088668	0.750189	0.598128	-0.106556	0.755606	0.588508	-0.069094	0.764991	0.561933	-0.040484	0.793702	0.467647	0.046786	0.806242	0.376732	0.081151	0.785729	0.281442	0.086824	0.704308	0.514281	0.02897	0.701496	0.444109	-0.001353	0.697878	0.374127	-0.03227	0.694726	0.324518	-0.054026	0.689454	0.274726	-0.075509	0.684439	0.225859	-0.097764	0.719707	0.230808	-0.106564	0.822622	0.533106	-0.027695	0.843124
12.64	0.76137	0.522543	-0.126705	0.761838	0.54641	-0.088262	0.751075	0.597532	-0.106738	0.756959	0.58837	-0.069237	0.766358	0.56226	-0.040557	0.794598	0.47014	0.047122	0.807685	0.379164	0.080411	0.786623	0.284281	0.085621	0.705667	0.518627	0.0287	0.702599	0.448024	-0.000833	0.699036	0.377579	-0.030718	0.696829	0.327585	-0.052728	0.692394	0.277734	-0.074145	0.687922	0.228423	-0.096556	0.72329	0.232155	-0.105472	0.821291	0.534172	-0.029711	0.842122
12.708	0.760025	0.520138	-0.125917	0.760351	0.545726	-0.08861	0.748207	0.595625	-0.109283	0.754742	0.588305	-0.071486	0.762778	0.562205	-0.04231	0.787489	0.469763	0.046683	0.804271	0.378178	0.077985	0.78581	0.282163	0.085031	0.701178	0.520816	0.02157	0.699073	0.448766	-0.003884	0.697153	0.377032	-0.029367	0.697538	0.327313	-0.050454	0.69462	0.277755	-0.072977	0.691113	0.22932	-0.095989	0.727254	0.233093	-0.100902	0.823094	0.533492	-0.02637	0.841861
12.74	0.753892	0.518605	-0.126436	0.756158	0.543947	-0.089017	0.745586	0.594323	-0.109087	0.752745	0.586502	-0.071502	0.763224	0.56054	-0.04283	0.795761	0.468375	0.044459	0.81224	0.376603	0.074991	0.789577	0.281873	0.085365	0.707316	0.518131	0.026523	0.702121	0.447997	-0.00384	0.696534	0.377938	-0.033702	0.692781	0.327991	-0.054766	0.686791	0.277823	-0.074865	0.681106	0.228277	-0.095661	0.717231	0.23214	-0.100386	0.824397	0.533013	-0.030616	0.843207
12.772	0.756894	0.52021	-0.128581	0.759422	0.544211	-0.090299	0.749983	0.595584	-0.108649	0.756678	0.586366	-0.071297	0.766835	0.560181	-0.042836	0.797188	0.467695	0.044504	0.809089	0.37707	0.078747	0.785849	0.283025	0.084576	0.707486	0.514941	0.029562	0.702011	0.445434	-0.002165	0.695957	0.376022	-0.034276	0.690992	0.326511	-0.056581	0.68401	0.277074	-0.07829	0.677978	0.227816	-0.099633	0.714117	0.229901	-0.10449	0.821866	0.532049	-0.032736	0.842763
12.804	0.75357	0.521947	-0.129513	0.758199	0.544412	-0.0905	0.74905	0.596524	-0.106516	0.757172	0.58574	-0.069873	0.766889	0.559551	-0.041193	0.796458	0.466692	0.046199	0.808315	0.375507	0.080864	0.786227	0.280286	0.089837	0.709448	0.519236	0.027953	0.702936	0.447938	0.000863	0.696536	0.376823	-0.026053	0.693151	0.32672	-0.046902	0.68955	0.276561	-0.068411	0.686814	0.226862	-0.089357	0.723249	0.230148	-0.090879	0.825136	0.529466	-0.030455	0.843596
12.836	0.749051	0.516005	-0.126941	0.754038	0.541621	-0.089985	0.745266	0.59234	-0.110424	0.753444	0.584619	-0.073025	0.762987	0.559323	-0.043651	0.79177	0.46954	0.046455	0.80696	0.37858	0.079903	0.789192	0.282514	0.085296	0.705096	0.522283	0.027353	0.698253	0.449569	0.004738	0.690837	0.377333	-0.018436	0.689733	0.32789	-0.040598	0.686006	0.278853	-0.064282	0.683169	0.22985	-0.086573	0.719613	0.231358	-0.084401	0.821571	0.529806	-0.032415	0.843781
12.872	0.75112	0.513691	-0.122962	0.755689	0.540923	-0.087127	0.74783	0.590831	-0.109981	0.755196	0.584767	-0.072113	0.764464	0.559952	-0.042305	0.791662	0.471899	0.049657	0.803856	0.379964	0.081987	0.788886	0.283113	0.082275	0.70775	0.529637	0.031654	0.700059	0.456392	0.010735	0.691433	0.383468	-0.010662	0.690942	0.333968	-0.034209	0.685904	0.285992	-0.060568	0.679961	0.238446	-0.086797	0.71614	0.233183	-0.082951	0.822535	0.531456	-0.029345	0.844463
12.904	0.746193	0.508318	-0.120043	0.750362	0.539301	-0.087369	0.7447	0.586548	-0.115995	0.750609	0.584638	-0.077435	0.762463	0.560403	-0.048145	0.798185	0.474302	0.042488	0.813932	0.382781	0.07439	0.794929	0.286934	0.083134	0.711672	0.529197	0.028622	0.70013	0.45526	0.012418	0.688454	0.381422	-0.003601	0.689024	0.333561	-0.030022	0.687932	0.285941	-0.057097	0.685187	0.238467	-0.084193	0.719931	0.232858	-0.074287	0.822905	0.533941	-0.038539	0.843616
12.94	0.759335	0.51223	-0.125635	0.759197	0.540783	-0.090502	0.748761	0.58927	-0.115211	0.754009	0.584927	-0.076756	0.764901	0.560406	-0.047121	0.795682	0.473897	0.046286	0.809836	0.381632	0.075827	0.788548	0.286496	0.080343	0.71155	0.532927	0.037239	0.70104	0.458477	0.023172	0.689119	0.384397	0.008047	0.689984	0.338566	-0.022371	0.687424	0.292572	-0.052194	0.682259	0.247073	-0.082502	0.714491	0.235019	-0.07003	0.820796	0.534082	-0.034072	0.843051
12.972	0.747342	0.509565	-0.114921	0.748648	0.542687	-0.084189	0.739703	0.587599	-0.115768	0.745217	0.588496	-0.077117	0.757037	0.564539	-0.0477	0.792637	0.479455	0.043336	0.805132	0.389028	0.078791	0.787286	0.293227	0.082593	0.707747	0.534687	0.021365	0.697348	0.459103	0.015085	0.686588	0.383827	0.008749	0.688272	0.338801	-0.021806	0.689435	0.293593	-0.052193	0.689207	0.248581	-0.082747	0.71902	0.236638	-0.065008	0.823336	0.535333	-0.038124	0.841994
13.004	0.746961	0.510513	-0.112791	0.747823	0.543153	-0.081538	0.743217	0.588732	-0.112968	0.746183	0.588873	-0.074028	0.758581	0.564407	-0.045165	0.796023	0.477562	0.044114	0.807664	0.386657	0.078806	0.787798	0.291218	0.082712	0.70962	0.531921	0.027377	0.698862	0.456875	0.016975	0.687964	0.382235	0.006407	0.689351	0.337421	-0.023773	0.691394	0.292097	-0.054175	0.692784	0.24693	-0.084131	0.720747	0.235215	-0.063342	0.822376	0.535018	-0.037671	0.843944
13.04	0.741427	0.506808	-0.119317	0.744472	0.53909	-0.087804	0.744332	0.585169	-0.118915	0.746526	0.584864	-0.079923	0.757696	0.56173	-0.049595	0.791481	0.479437	0.044719	0.804915	0.389124	0.078885	0.782011	0.295284	0.085614	0.703888	0.530381	0.025536	0.69758	0.455266	0.012391	0.690767	0.380471	-0.001258	0.692356	0.334296	-0.029391	0.69382	0.287982	-0.058372	0.694931	0.241821	-0.086537	0.721119	0.229871	-0.063617	0.818649	0.539642	-0.034831	0.840162
13.072	0.742988	0.509502	-0.118019	0.745821	0.543289	-0.08812	0.741675	0.587842	-0.12113	0.745812	0.589408	-0.082326	0.756556	0.566156	-0.051905	0.788896	0.483312	0.042627	0.801724	0.392666	0.077714	0.780935	0.297342	0.083692	0.702847	0.537152	0.023015	0.696332	0.46172	0.011611	0.689491	0.386368	-0.000001	0.692196	0.339654	-0.028646	0.694245	0.292519	-0.056271	0.696137	0.245256	-0.083492	0.721896	0.230482	-0.061685	0.816923	0.540273	-0.039217	0.838942
13.108	0.755726	0.519281	-0.127263	0.752925	0.549143	-0.093402	0.741823	0.596169	-0.120724	0.745467	0.593583	-0.08193	0.75658	0.570017	-0.05174	0.78964	0.486237	0.042608	0.802898	0.396495	0.078458	0.778677	0.303136	0.087724	0.700342	0.534538	0.026762	0.695112	0.45916	0.014606	0.689557	0.383862	0.00214	0.693953	0.339603	-0.02904	0.699289	0.294723	-0.059348	0.70439	0.249852	-0.088856	0.726119	0.235684	-0.062676	0.814393	0.547471	-0.037122	0.838004
13.14	0.751042	0.518638	-0.12702	0.749449	0.548103	-0.092753	0.738925	0.595683	-0.119451	0.743158	0.59251	-0.080761	0.75576	0.568259	-0.051862	0.794147	0.48225	0.037377	0.802561	0.393714	0.078232	0.778907	0.299784	0.087529	0.704669	0.531837	0.024662	0.699907	0.456227	0.013756	0.693462	0.381047	0.00259	0.696328	0.337416	-0.028688	0.702131	0.292862	-0.059277	0.708807	0.248643	-0.088732	0.729868	0.234921	-0.061729	0.815542	0.546014	-0.04172	0.839456
13.172	0.74661	0.517396	-0.127426	0.744138	0.547193	-0.093507	0.734973	0.594666	-0.121057	0.737832	0.591825	-0.082212	0.750811	0.568481	-0.052878	0.790087	0.485483	0.038084	0.80478	0.396568	0.0759	0.784218	0.301931	0.085157	0.699326	0.533185	0.024953	0.693717	0.457582	0.014246	0.689772	0.381845	0.004026	0.694247	0.337159	-0.027004	0.701218	0.291949	-0.056415	0.709692	0.2467	-0.084711	0.730287	0.233791	-0.056955	0.810368	0.546283	-0.043676	0.837102
13.208	0.746421	0.517136	-0.129875	0.742141	0.546259	-0.095548	0.733265	0.593984	-0.122577	0.734693	0.590465	-0.083709	0.747601	0.567985	-0.053574	0.787191	0.487533	0.039979	0.79848	0.398175	0.07798	0.77654	0.303865	0.086718	0.699237	0.538384	0.020239	0.693448	0.462518	0.011487	0.688086	0.386723	0.003057	0.693852	0.342219	-0.027895	0.700745	0.29747	-0.058235	0.707383	0.252636	-0.088093	0.727387	0.237865	-0.060964	0.814373	0.547779	-0.039535	0.8379
13.24	0.767058	0.515932	-0.117978	0.753039	0.547486	-0.088817	0.743937	0.590828	-0.122692	0.73839	0.591455	-0.084042	0.750629	0.568933	-0.053841	0.787907	0.488623	0.039946	0.80212	0.39931	0.07649	0.781815	0.304807	0.084179	0.698749	0.536777	0.018697	0.694399	0.460719	0.011037	0.690593	0.384747	0.003834	0.697068	0.340889	-0.027942	0.70626	0.295868	-0.056443	0.717058	0.250877	-0.083134	0.732367	0.236837	-0.052517	0.814484	0.549054	-0.039852	0.839752
13.272	0.763089	0.519972	-0.11892	0.748363	0.549906	-0.088427	0.737546	0.594288	-0.120532	0.732328	0.593257	-0.081846	0.745732	0.570649	-0.052318	0.786323	0.490238	0.039377	0.801905	0.401054	0.075741	0.784447	0.305642	0.082715	0.697888	0.539983	0.018421	0.692732	0.464164	0.009141	0.687767	0.388329	0.000133	0.693212	0.34145	-0.026952	0.699288	0.29361	-0.052071	0.705252	0.245874	-0.076461	0.718073	0.231888	-0.044837	0.813078	0.548711	-0.042317	0.837853
13.308	0.754237	0.520904	-0.133357	0.743948	0.548215	-0.098807	0.735017	0.596488	-0.12501	0.732074	0.591434	-0.086403	0.746074	0.569101	-0.056759	0.788705	0.489106	0.03522	0.805489	0.400207	0.071979	0.786602	0.305094	0.081018	0.699806	0.539119	0.016709	0.692239	0.463343	0.008808	0.686285	0.387472	0.001735	0.694113	0.34187	-0.026872	0.704563	0.295097	-0.052854	0.715977	0.248527	-0.07746	0.730138	0.231442	-0.047886	0.813287	0.545507	-0.048233	0.838703
13.34	0.760552	0.523346	-0.127822	0.748704	0.550935	-0.094016	0.733161	0.596491	-0.121783	0.732548	0.592987	-0.082893	0.748085	0.570761	-0.053804	0.795557	0.490858	0.036685	0.810614	0.401857	0.073022	0.791037	0.307283	0.081461	0.707212	0.541966	0.025502	0.69829	0.466822	0.013851	0.689848	0.391451	0.002154	0.693531	0.344652	-0.026597	0.700743	0.2975	-0.052547	0.709672	0.250156	-0.077155	0.724486	0.23205	-0.048475	0.814421	0.546992	-0.047961	0.83887
13.404	0.749434	0.517564	-0.129078	0.739877	0.545463	-0.094798	0.731192	0.593495	-0.121629	0.728626	0.589008	-0.082916	0.744289	0.567428	-0.053644	0.791204	0.489956	0.037964	0.803796	0.400624	0.075491	0.784421	0.305449	0.082702	0.706507	0.547871	0.021626	0.698051	0.472331	0.012093	0.69158	0.396746	0.003324	0.696249	0.349407	-0.023515	0.70603	0.30222	-0.049503	0.717556	0.254975	-0.074379	0.731291	0.231931	-0.049111	0.815524	0.54033	-0.049169	0.841408
13.436	0.753007	0.528019	-0.125545	0.746266	0.555673	-0.09041	0.729388	0.602292	-0.115975	0.733114	0.59842	-0.077295	0.747727	0.574118	-0.049743	0.792031	0.488396	0.035017	0.80453	0.399925	0.07434	0.781397	0.306244	0.085591	0.704479	0.538552	0.010607	0.695455	0.462596	0.007485	0.686966	0.386734	0.004659	0.694746	0.340794	-0.023138	0.703881	0.29438	-0.05055	0.713467	0.248021	-0.077151	0.725618	0.227187	-0.049314	0.82069	0.545147	-0.047287	0.842622
13.472	0.753484	0.526569	-0.127476	0.747509	0.553996	-0.092021	0.731113	0.601076	-0.116978	0.735137	0.596779	-0.078375	0.750307	0.57282	-0.050791	0.796231	0.488031	0.03425	0.805154	0.40091	0.076817	0.784806	0.30641	0.083771	0.707029	0.536658	0.017175	0.696922	0.461012	0.010934	0.687283	0.385091	0.005108	0.694382	0.340438	-0.025698	0.703988	0.294876	-0.05364	0.715235	0.249224	-0.079826	0.727328	0.228748	-0.051448	0.818266	0.545639	-0.049697	0.840909
13.504	0.747357	0.523003	-0.132	0.742958	0.549269	-0.095441	0.730136	0.598233	-0.118469	0.733491	0.592023	-0.080061	0.74883	0.569167	-0.051494	0.795013	0.487555	0.03728	0.806445	0.399213	0.077078	0.784596	0.304941	0.085478	0.70753	0.540688	0.026672	0.701085	0.465278	0.015182	0.693249	0.390024	0.00318	0.695754	0.344304	-0.026444	0.704559	0.297507	-0.053212	0.714641	0.250683	-0.078586	0.730311	0.23012	-0.052222	0.81365	0.543042	-0.048635	0.839875
13.536	0.75548	0.525646	-0.124548	0.746664	0.55419	-0.0906	0.730556	0.599838	-0.118255	0.732394	0.597084	-0.079344	0.74703	0.573607	-0.051061	0.790807	0.490331	0.03656	0.801845	0.401978	0.076621	0.782799	0.306877	0.083515	0.704014	0.54384	0.017776	0.695743	0.46804	0.010466	0.688734	0.392111	0.004049	0.694866	0.345848	-0.024564	0.704068	0.299438	-0.051463	0.714395	0.252838	-0.077138	0.730682	0.230691	-0.052485	0.815999	0.544714	-0.048244	0.841714
13.6	0.743416	0.522699	-0.135052	0.738129	0.549161	-0.098751	0.732405	0.599285	-0.12227	0.731402	0.592663	-0.0838	0.747583	0.570346	-0.055376	0.796207	0.490489	0.033148	0.807941	0.403088	0.075237	0.787291	0.308479	0.084571	0.707927	0.542359	0.018796	0.701487	0.466629	0.00946	0.695951	0.390975	0.001028	0.697382	0.343199	-0.024101	0.705441	0.295399	-0.04976	0.716179	0.247734	-0.073292	0.733261	0.230347	-0.045531	0.815432	0.543295	-0.054323	0.841229
13.636	0.748008	0.529723	-0.1321	0.741331	0.555668	-0.095661	0.735062	0.605963	-0.118807	0.733323	0.598922	-0.080441	0.749684	0.574927	-0.053607	0.798659	0.489981	0.029426	0.808226	0.40383	0.074113	0.788208	0.309331	0.082793	0.709931	0.541422	0.018288	0.70091	0.466162	0.007114	0.693353	0.390613	-0.003356	0.695415	0.342454	-0.028661	0.703089	0.29428	-0.053092	0.713752	0.246081	-0.075337	0.730215	0.230935	-0.045936	0.815694	0.544826	-0.057401	0.840774
13.704	0.75062	0.528018	-0.127268	0.740646	0.552492	-0.090561	0.73322	0.603233	-0.112643	0.729632	0.594966	-0.074657	0.746664	0.571213	-0.048235	0.797653	0.487254	0.033374	0.809571	0.400271	0.074943	0.791074	0.305642	0.080083	0.707786	0.535864	0.021501	0.701726	0.460278	0.010941	0.694409	0.384888	0.000163	0.695919	0.33768	-0.026522	0.70394	0.290476	-0.053317	0.714068	0.243295	-0.07847	0.729155	0.23038	-0.047518	0.81402	0.543588	-0.053023	0.840086
13.736	0.751676	0.528273	-0.126209	0.741199	0.55422	-0.090683	0.733229	0.603771	-0.115019	0.729603	0.597146	-0.076708	0.745497	0.573436	-0.0494	0.793157	0.489469	0.035125	0.807443	0.401455	0.074208	0.79218	0.305782	0.077685	0.704375	0.539864	0.019041	0.697538	0.464225	0.008896	0.691712	0.388468	-0.000651	0.694622	0.340245	-0.025803	0.702372	0.292738	-0.05178	0.7114	0.245015	-0.076503	0.725873	0.230569	-0.045887	0.813887	0.543554	-0.051039	0.839475
13.768	0.748322	0.529821	-0.12763	0.738621	0.555109	-0.091413	0.734916	0.605946	-0.114008	0.729631	0.598169	-0.076114	0.746007	0.574372	-0.04919	0.794842	0.490177	0.034261	0.807952	0.402756	0.074972	0.793252	0.307146	0.079042	0.70593	0.5414	0.024038	0.699888	0.466065	0.01143	0.694398	0.390755	-0.001255	0.695764	0.342121	-0.025722	0.702819	0.293929	-0.051365	0.712708	0.245617	-0.075261	0.725352	0.229665	-0.044589	0.810544	0.54451	-0.053081	0.839387
13.804	0.751867	0.531577	-0.128894	0.738725	0.555395	-0.092762	0.737271	0.607065	-0.113458	0.728361	0.597749	-0.076617	0.743961	0.5739	-0.049188	0.790501	0.489393	0.035813	0.810177	0.400529	0.071816	0.793742	0.305177	0.084996	0.701837	0.542085	0.023288	0.69526	0.467072	0.009042	0.690636	0.391869	-0.003957	0.69532	0.343299	-0.028456	0.702727	0.294616	-0.052165	0.71113	0.245856	-0.075061	0.724239	0.228793	-0.045169	0.809056	0.544753	-0.050135	0.838595
13.836	0.755732	0.533555	-0.132195	0.743672	0.555748	-0.094671	0.742115	0.608084	-0.112888	0.734121	0.597077	-0.076295	0.747327	0.572827	-0.047602	0.786887	0.486556	0.041171	0.802492	0.396144	0.076626	0.787418	0.299424	0.082361	0.700163	0.54168	0.027979	0.693092	0.466797	0.013437	0.687414	0.391747	-0.000096	0.692025	0.343992	-0.026145	0.699418	0.296081	-0.051269	0.708266	0.248074	-0.075372	0.721906	0.2308	-0.045842	0.809853	0.544468	-0.041745	0.837742
13.904	0.759914	0.530249	-0.129246	0.744231	0.552936	-0.093409	0.743321	0.604899	-0.112865	0.732342	0.59447	-0.076888	0.746588	0.571919	-0.047421	0.789357	0.491078	0.0444	0.806016	0.400025	0.076609	0.785835	0.304836	0.08486	0.703759	0.548135	0.030239	0.695974	0.473567	0.014416	0.690485	0.398972	-0.000452	0.695054	0.350314	-0.025005	0.703328	0.301374	-0.048045	0.71351	0.252379	-0.069955	0.732601	0.229738	-0.047919	0.813838	0.546655	-0.039504	0.840264
13.936	0.759834	0.526931	-0.125055	0.742482	0.551529	-0.091321	0.741089	0.602248	-0.114185	0.729107	0.59395	-0.077975	0.744446	0.571703	-0.049015	0.790365	0.492109	0.041432	0.804284	0.401716	0.076874	0.785015	0.306205	0.084888	0.704196	0.549118	0.028459	0.696214	0.474395	0.013338	0.691173	0.399449	-0.000204	0.694452	0.350699	-0.024355	0.703043	0.30157	-0.046904	0.714033	0.252514	-0.068007	0.734487	0.229616	-0.047511	0.812973	0.548219	-0.042816	0.838925
13.972	0.757889	0.526873	-0.124055	0.739923	0.551868	-0.090947	0.741489	0.602828	-0.113446	0.727516	0.594745	-0.077921	0.742414	0.571986	-0.049262	0.786553	0.491032	0.040211	0.80121	0.401214	0.076503	0.783348	0.305515	0.084012	0.699149	0.546623	0.028711	0.69251	0.47146	0.015612	0.688797	0.396325	0.003688	0.694178	0.348301	-0.020763	0.703591	0.299937	-0.04428	0.715037	0.251822	-0.066527	0.736882	0.229756	-0.046691	0.806806	0.547419	-0.044852	0.836083
14.004	0.763497	0.531577	-0.125113	0.743664	0.555531	-0.092295	0.746399	0.607058	-0.112968	0.730493	0.597849	-0.07855	0.744972	0.574862	-0.049624	0.788342	0.49272	0.040443	0.804469	0.401999	0.073926	0.787708	0.305833	0.080448	0.702458	0.549315	0.027201	0.695386	0.474065	0.014721	0.690797	0.398605	0.003333	0.69578	0.350332	-0.02187	0.704807	0.301904	-0.045524	0.716081	0.253506	-0.067697	0.737877	0.230942	-0.048253	0.812564	0.548838	-0.043339	0.840133
14.04	0.76429	0.528639	-0.124625	0.743306	0.552548	-0.092507	0.747488	0.604277	-0.112709	0.729978	0.594994	-0.079121	0.745613	0.573152	-0.050133	0.792434	0.495003	0.040465	0.804969	0.405422	0.077461	0.788999	0.309377	0.081701	0.706511	0.55049	0.023159	0.698602	0.475077	0.01194	0.691895	0.399503	0.001895	0.695648	0.350367	-0.021403	0.702514	0.301008	-0.04394	0.711453	0.251687	-0.065367	0.733976	0.229267	-0.046753	0.817847	0.550199	-0.043956	0.842933
14.072	0.768915	0.531114	-0.126959	0.746968	0.554215	-0.094889	0.749394	0.606004	-0.114944	0.732122	0.596032	-0.08142	0.746795	0.573808	-0.052027	0.791415	0.494081	0.039396	0.804125	0.404761	0.077085	0.786439	0.309129	0.083186	0.70264	0.544426	0.021251	0.695216	0.469083	0.009795	0.689897	0.393702	-0.000686	0.694651	0.345684	-0.024835	0.702786	0.296615	-0.047449	0.712583	0.247881	-0.068221	0.733796	0.227581	-0.045932	0.817067	0.552186	-0.042658	0.841621
14.104	0.769862	0.52938	-0.124413	0.749815	0.55392	-0.092164	0.75025	0.604717	-0.114954	0.735374	0.596367	-0.079865	0.749585	0.573791	-0.050594	0.792697	0.493246	0.040359	0.804471	0.404301	0.079016	0.786813	0.308812	0.083472	0.702544	0.542164	0.025906	0.694817	0.467393	0.011168	0.689778	0.392358	-0.002204	0.695482	0.344232	-0.026609	0.70377	0.295599	-0.049635	0.714416	0.247078	-0.070695	0.732265	0.228208	-0.044473	0.815091	0.554641	-0.040584	0.841536
14.14	0.754444	0.523195	-0.130195	0.744015	0.551765	-0.096725	0.751571	0.601043	-0.12133	0.739986	0.596392	-0.084343	0.752815	0.574318	-0.053938	0.79099	0.495539	0.041398	0.805924	0.404992	0.075159	0.789472	0.308834	0.079913	0.705287	0.551384	0.025986	0.697845	0.476223	0.013281	0.691878	0.400895	0.001357	0.695119	0.351373	-0.021757	0.702396	0.30211	-0.044218	0.711064	0.252667	-0.065425	0.732169	0.232528	-0.042853	0.817243	0.552279	-0.041558	0.842745
14.172	0.749002	0.526356	-0.123872	0.744133	0.557431	-0.091403	0.752604	0.60447	-0.119824	0.744596	0.60275	-0.081647	0.757037	0.579071	-0.052337	0.794366	0.495083	0.038617	0.807618	0.405175	0.075425	0.791076	0.308995	0.081498	0.706758	0.548409	0.023092	0.698735	0.472936	0.012979	0.691967	0.397397	0.00376	0.696473	0.349145	-0.020887	0.702346	0.300397	-0.044541	0.709817	0.251668	-0.066865	0.731811	0.233194	-0.043752	0.818375	0.554157	-0.043296	0.84275
14.208	0.7417	0.526547	-0.123254	0.742813	0.558725	-0.091513	0.752123	0.60416	-0.122191	0.748013	0.604067	-0.083356	0.760262	0.579518	-0.054704	0.796294	0.493026	0.034214	0.804178	0.404868	0.075625	0.787112	0.309452	0.080545	0.708699	0.547425	0.024441	0.698209	0.472269	0.014047	0.690402	0.396809	0.004912	0.694335	0.348939	-0.020654	0.703051	0.300723	-0.044587	0.714926	0.252751	-0.066891	0.734309	0.233536	-0.042073	0.816565	0.551839	-0.048889	0.842039
14.24	0.73836	0.523646	-0.116708	0.742526	0.557964	-0.08759	0.751932	0.600743	-0.121983	0.74998	0.603666	-0.083088	0.761894	0.57994	-0.053667	0.797173	0.49591	0.03773	0.810321	0.406131	0.073764	0.789784	0.311404	0.082635	0.710283	0.549969	0.024587	0.702128	0.474375	0.015428	0.694907	0.398541	0.006711	0.698685	0.350064	-0.018966	0.703864	0.301382	-0.042977	0.710272	0.252536	-0.066396	0.731187	0.234067	-0.042304	0.819688	0.552837	-0.046101	0.844741
14.272	0.733734	0.525346	-0.107155	0.740023	0.560206	-0.079088	0.74647	0.602463	-0.11488	0.747567	0.606103	-0.076011	0.76072	0.581311	-0.048105	0.799837	0.49407	0.038196	0.813172	0.404448	0.074806	0.790562	0.310215	0.084561	0.711928	0.547087	0.026033	0.702502	0.471921	0.014524	0.694983	0.396364	0.004279	0.69758	0.346959	-0.018748	0.704548	0.297486	-0.041158	0.712955	0.248069	-0.062818	0.73587	0.232005	-0.038889	0.820109	0.551764	-0.045907	0.84513
14.308	0.73129	0.529475	-0.113662	0.738628	0.560409	-0.081507	0.739513	0.607493	-0.111275	0.744255	0.605747	-0.072556	0.758274	0.580965	-0.045052	0.80012	0.493614	0.039792	0.811928	0.403796	0.076534	0.791891	0.308797	0.082464	0.712948	0.54775	0.026918	0.702761	0.472955	0.013697	0.694777	0.397624	0.001683	0.697248	0.348375	-0.022239	0.704255	0.299093	-0.044842	0.713946	0.249728	-0.065786	0.735328	0.233276	-0.040598	0.82244	0.551633	-0.043662	0.847141
14.34	0.731503	0.52979	-0.116436	0.736331	0.557039	-0.080664	0.741382	0.606895	-0.105287	0.742072	0.601126	-0.066675	0.757735	0.575839	-0.040931	0.805087	0.487432	0.037543	0.814235	0.397898	0.075396	0.797358	0.302297	0.077062	0.715067	0.53671	0.020414	0.705774	0.461224	0.011691	0.696612	0.385953	0.003374	0.699574	0.338787	-0.022653	0.705935	0.290601	-0.046975	0.714108	0.242647	-0.069653	0.737124	0.232135	-0.042711	0.828704	0.55345	-0.040466	0.850358
14.376	0.729291	0.534316	-0.117931	0.732214	0.558479	-0.079793	0.731968	0.610636	-0.099658	0.73398	0.601418	-0.061778	0.752771	0.576042	-0.038342	0.810236	0.487198	0.032299	0.816361	0.39849	0.073105	0.794284	0.303989	0.078467	0.719837	0.535134	0.013309	0.710946	0.459488	0.005519	0.700842	0.38422	-0.001753	0.701481	0.335526	-0.025041	0.705916	0.28624	-0.048449	0.712396	0.237024	-0.070219	0.737657	0.228354	-0.044649	0.834878	0.554853	-0.044104	0.85369
14.408	0.731665	0.533469	-0.110201	0.732395	0.56037	-0.073849	0.729696	0.61095	-0.097307	0.731409	0.604537	-0.058823	0.749941	0.578277	-0.036015	0.8064	0.486504	0.032808	0.820677	0.397034	0.069596	0.798844	0.302707	0.079559	0.71486	0.534397	0.021172	0.706348	0.458819	0.012261	0.699111	0.38315	0.004169	0.701913	0.334545	-0.020462	0.706748	0.285915	-0.044682	0.712976	0.237198	-0.068134	0.737613	0.227941	-0.042413	0.824447	0.551802	-0.046559	0.848483
14.44	0.723434	0.537664	-0.103749	0.729261	0.562664	-0.066494	0.719197	0.613915	-0.085784	0.728483	0.605669	-0.048773	0.747957	0.578463	-0.027601	0.807741	0.483468	0.035623	0.816777	0.393742	0.073872	0.794858	0.298816	0.079781	0.71774	0.53354	0.028417	0.708508	0.458186	0.018331	0.699877	0.382655	0.008599	0.701239	0.334824	-0.018123	0.704142	0.286895	-0.044438	0.708255	0.238727	-0.069965	0.732679	0.228177	-0.044572	0.825838	0.551186	-0.041723	0.847471
14.476	0.709419	0.544942	-0.107716	0.720165	0.565857	-0.069042	0.724372	0.618769	-0.085964	0.729749	0.606723	-0.049227	0.748812	0.579338	-0.028397	0.806349	0.484099	0.033129	0.818481	0.395857	0.073276	0.798986	0.300972	0.079678	0.713664	0.528686	0.01488	0.708053	0.452597	0.009364	0.701976	0.376752	0.004699	0.702007	0.330242	-0.022348	0.70514	0.282737	-0.048804	0.710571	0.235153	-0.073413	0.73029	0.224508	-0.044165	0.826753	0.550417	-0.045439	0.847645
14.508	0.710909	0.548531	-0.098863	0.725484	0.571921	-0.062981	0.723466	0.624248	-0.08251	0.73479	0.614401	-0.046482	0.752871	0.585934	-0.026454	0.80681	0.487567	0.033045	0.820508	0.398775	0.071516	0.799564	0.304104	0.078991	0.714432	0.534389	0.019168	0.709868	0.458402	0.011335	0.704567	0.382833	0.003738	0.703534	0.335243	-0.021888	0.704715	0.287179	-0.047273	0.707884	0.239107	-0.07156	0.728667	0.227187	-0.043588	0.824427	0.552007	-0.047904	0.847118
14.54	0.704108	0.546681	-0.091135	0.724134	0.574302	-0.061423	0.715332	0.624146	-0.084825	0.73425	0.618581	-0.051151	0.751533	0.589608	-0.030552	0.804312	0.489379	0.03028	0.818062	0.401225	0.070554	0.800735	0.305357	0.077039	0.712754	0.534914	0.013251	0.709199	0.458727	0.006634	0.70408	0.382798	-0.000065	0.70217	0.334143	-0.024064	0.702134	0.284982	-0.047252	0.704015	0.235827	-0.069043	0.72493	0.224823	-0.040603	0.82456	0.551959	-0.050858	0.846865
14.572	0.700182	0.547875	-0.089516	0.723245	0.571392	-0.058484	0.710436	0.623825	-0.072537	0.733604	0.613928	-0.042782	0.752609	0.584785	-0.024205	0.810015	0.483959	0.030086	0.820871	0.396458	0.072165	0.80064	0.301689	0.079248	0.71747	0.52974	0.022483	0.712336	0.453825	0.013731	0.706116	0.377908	0.005724	0.703225	0.331108	-0.021472	0.702781	0.283506	-0.047648	0.704964	0.235777	-0.072479	0.724822	0.223761	-0.043871	0.823515	0.550031	-0.050127	0.846395
14.604	0.695729	0.544863	-0.094199	0.722019	0.567258	-0.064953	0.712176	0.620229	-0.079698	0.73609	0.609276	-0.050946	0.754047	0.581574	-0.029662	0.807738	0.485345	0.033817	0.818761	0.396755	0.073599	0.800332	0.301338	0.07785	0.7146	0.529941	0.022284	0.710855	0.454085	0.013746	0.704178	0.378481	0.00487	0.701396	0.331589	-0.022231	0.700924	0.283758	-0.048462	0.702952	0.235819	-0.073118	0.723383	0.223385	-0.045025	0.823197	0.552539	-0.045703	0.845964
14.64	0.699436	0.542795	-0.086799	0.72703	0.567815	-0.061087	0.713002	0.619477	-0.076721	0.740127	0.611064	-0.050017	0.757019	0.582616	-0.028489	0.807728	0.48387	0.035692	0.819038	0.395465	0.07514	0.799593	0.300814	0.079887	0.716065	0.53087	0.033036	0.710658	0.455794	0.019084	0.704547	0.380718	0.004867	0.701449	0.333386	-0.021903	0.702426	0.286137	-0.049224	0.706076	0.238788	-0.075296	0.727742	0.225994	-0.048331	0.819119	0.551019	-0.043973	0.844196
14.704	0.696619	0.543081	-0.086617	0.726844	0.567278	-0.063188	0.707084	0.618853	-0.069625	0.739157	0.609772	-0.049403	0.756455	0.581468	-0.02776	0.808422	0.482907	0.037272	0.819131	0.393196	0.075015	0.800515	0.297595	0.079929	0.719788	0.535041	0.045301	0.711859	0.461367	0.025884	0.705191	0.387431	0.006625	0.702322	0.339068	-0.019126	0.703613	0.290805	-0.04483	0.707142	0.242477	-0.070187	0.729113	0.229009	-0.043898	0.81744	0.552455	-0.040204	0.84153
14.736	0.693659	0.540629	-0.082018	0.725349	0.566023	-0.062058	0.70466	0.617087	-0.0692	0.738291	0.609087	-0.051145	0.755602	0.58093	-0.029236	0.807577	0.482825	0.037023	0.817027	0.393184	0.075883	0.799432	0.297017	0.081241	0.72087	0.538483	0.045593	0.711787	0.464706	0.027174	0.704565	0.390653	0.009018	0.701912	0.342735	-0.017417	0.702379	0.294557	-0.043229	0.704863	0.246291	-0.068571	0.728027	0.232102	-0.043584	0.816867	0.550503	-0.041731	0.840556
14.804	0.698588	0.536629	-0.073581	0.729055	0.565634	-0.056845	0.703295	0.614391	-0.064162	0.738696	0.610298	-0.048264	0.757595	0.581363	-0.028686	0.814039	0.481071	0.031701	0.823408	0.391925	0.071149	0.800659	0.297665	0.081358	0.732512	0.538858	0.058509	0.720044	0.467267	0.034131	0.7095	0.395558	0.009193	0.702535	0.347772	-0.016376	0.701176	0.29884	-0.041049	0.703227	0.249983	-0.065067	0.725626	0.233302	-0.040865	0.813302	0.552623	-0.044007	0.837285
14.872	0.68783	0.540045	-0.072239	0.722246	0.56519	-0.056937	0.703531	0.616776	-0.066865	0.738034	0.608458	-0.050761	0.756731	0.58065	-0.02994	0.811902	0.483652	0.033383	0.819589	0.394173	0.072613	0.799237	0.298958	0.079378	0.728977	0.543298	0.051366	0.717128	0.470638	0.029984	0.707356	0.397665	0.008663	0.701592	0.349787	-0.017507	0.700971	0.301267	-0.042602	0.703512	0.252557	-0.066976	0.727117	0.23396	-0.045396	0.81587	0.552781	-0.04486	0.838934
14.904	0.695265	0.538588	-0.07725	0.727936	0.564036	-0.058918	0.706793	0.615242	-0.064635	0.74137	0.607349	-0.048376	0.760481	0.57846	-0.029064	0.817207	0.478906	0.031576	0.822591	0.390054	0.072861	0.800042	0.295448	0.080816	0.738594	0.540571	0.058775	0.724978	0.468712	0.035685	0.711544	0.396852	0.012541	0.702835	0.350054	-0.014625	0.700935	0.301715	-0.039725	0.702015	0.25338	-0.064206	0.724785	0.235045	-0.041753	0.819047	0.552614	-0.04254	0.840276
14.936	0.692585	0.538976	-0.072821	0.725388	0.565249	-0.05593	0.70448	0.616188	-0.064526	0.739014	0.609043	-0.047835	0.759063	0.580388	-0.029227	0.818288	0.481186	0.028819	0.825613	0.392038	0.068791	0.803181	0.297703	0.076446	0.742557	0.544371	0.060173	0.727542	0.472252	0.038827	0.714085	0.400071	0.016791	0.704461	0.353335	-0.009693	0.702127	0.30544	-0.036116	0.70404	0.257542	-0.061889	0.72732	0.237469	-0.041385	0.813636	0.551111	-0.048501	0.837362
14.972	0.690171	0.540218	-0.067927	0.724163	0.565207	-0.051385	0.705168	0.617073	-0.059763	0.739534	0.608643	-0.043387	0.760387	0.579711	-0.026457	0.821679	0.4802	0.027695	0.829671	0.391534	0.068135	0.806476	0.29793	0.077106	0.748428	0.543175	0.065295	0.729432	0.47289	0.040861	0.713492	0.4021	0.015439	0.702491	0.35609	-0.012449	0.700401	0.30758	-0.03759	0.702658	0.259291	-0.062025	0.726738	0.238003	-0.043826	0.812836	0.552326	-0.047387	0.834385
15.004	0.688712	0.53403	-0.066258	0.720567	0.562479	-0.051198	0.693611	0.611207	-0.052742	0.730585	0.606759	-0.041111	0.75288	0.578796	-0.024214	0.819322	0.481428	0.028113	0.828823	0.391478	0.066829	0.806401	0.296379	0.076871	0.74484	0.54633	0.061216	0.727226	0.474508	0.040926	0.713313	0.402455	0.020093	0.701563	0.357207	-0.007907	0.698795	0.310079	-0.034836	0.700826	0.263418	-0.061463	0.724384	0.240602	-0.044302	0.810906	0.549159	-0.050717	0.834251
15.036	0.688859	0.52936	-0.056816	0.721954	0.558726	-0.047018	0.694869	0.60745	-0.049536	0.732807	0.603759	-0.041194	0.755441	0.576241	-0.024118	0.822814	0.480765	0.030019	0.833211	0.390378	0.067006	0.808462	0.296271	0.077813	0.749068	0.545446	0.065348	0.730915	0.473717	0.04473	0.715883	0.40193	0.023612	0.703115	0.35773	-0.005513	0.699152	0.311072	-0.033642	0.700045	0.264669	-0.061084	0.724356	0.240037	-0.047852	0.809891	0.546952	-0.049603	0.83385
15.072	0.68225	0.538168	-0.047858	0.717646	0.565115	-0.039351	0.694884	0.615477	-0.04523	0.732261	0.608967	-0.036114	0.754206	0.580412	-0.019453	0.819258	0.480973	0.0322	0.832559	0.389967	0.067405	0.80968	0.294916	0.079391	0.74511	0.546866	0.064529	0.726858	0.474999	0.044552	0.71397	0.402765	0.023383	0.702078	0.357818	-0.00521	0.696541	0.311037	-0.03322	0.693873	0.264196	-0.060882	0.720768	0.24076	-0.050951	0.803504	0.540151	-0.051421	0.830201
15.104	0.677946	0.533418	-0.046046	0.714239	0.558659	-0.03615	0.693339	0.61005	-0.03977	0.730402	0.601799	-0.030788	0.754313	0.57377	-0.016105	0.824919	0.475911	0.030657	0.833472	0.386461	0.069986	0.805844	0.293807	0.083475	0.762454	0.548535	0.067961	0.740778	0.475736	0.056131	0.721167	0.402588	0.043573	0.7039	0.358726	0.015009	0.688972	0.313595	-0.011844	0.676516	0.267925	-0.038996	0.702029	0.243847	-0.027595	0.802289	0.531606	-0.054238	0.828761
15.14	0.667793	0.527236	-0.030354	0.704783	0.551481	-0.020533	0.687874	0.602967	-0.032921	0.723333	0.593928	-0.019368	0.748614	0.565241	-0.008787	0.823351	0.465419	0.025815	0.831729	0.378105	0.069933	0.806544	0.285039	0.083847	0.76672	0.543064	0.062574	0.7409	0.471044	0.059186	0.718358	0.398317	0.053778	0.697377	0.355989	0.02545	0.676344	0.312365	0.000654	0.655855	0.268504	-0.023885	0.673967	0.238703	-0.011662	0.792572	0.513031	-0.061339	0.823808
15.172	0.65963	0.535181	-0.02773	0.698544	0.555297	-0.016168	0.685779	0.608938	-0.023073	0.720506	0.595794	-0.011123	0.746202	0.566993	-0.002018	0.822026	0.46679	0.028083	0.831077	0.37953	0.071479	0.805647	0.28716	0.085408	0.764641	0.544716	0.062982	0.738909	0.472535	0.061239	0.717291	0.399408	0.057397	0.696933	0.358636	0.025812	0.676297	0.316399	-0.001596	0.655935	0.274139	-0.028624	0.670208	0.244649	-0.011529	0.788012	0.510003	-0.060098	0.819897
15.204	0.654116	0.523718	-0.016675	0.689938	0.550162	-0.008254	0.66768	0.600972	-0.013397	0.705053	0.593955	-0.004667	0.731667	0.566291	0.004857	0.810659	0.46934	0.036405	0.829949	0.37935	0.068651	0.803877	0.28853	0.090727	0.746194	0.543081	0.070953	0.727899	0.468669	0.074477	0.712596	0.393595	0.077368	0.693643	0.359266	0.039023	0.674058	0.323053	0.00334	0.654849	0.28672	-0.032193	0.659766	0.251618	-0.021826	0.773837	0.510382	-0.051866	0.812258
15.24	0.648047	0.518327	-0.007147	0.685171	0.544016	-0.003112	0.664009	0.59523	-0.008559	0.701827	0.587481	-0.002973	0.728734	0.560284	0.007082	0.809835	0.465993	0.038846	0.825017	0.379202	0.079952	0.803821	0.285952	0.089131	0.750045	0.545922	0.061047	0.735001	0.473833	0.080048	0.721837	0.401219	0.09836	0.695962	0.374449	0.057846	0.668768	0.347743	0.01873	0.641211	0.321257	-0.019978	0.652322	0.286343	-0.022544	0.775265	0.492899	-0.054939	0.815325
15.272	0.638893	0.51054	0.006885	0.676023	0.53616	0.002407	0.65418	0.587088	-0.001798	0.692428	0.579394	-0.003087	0.719735	0.552971	0.008295	0.803037	0.461621	0.044143	0.821616	0.373671	0.081802	0.804571	0.278812	0.087859	0.74534	0.544571	0.061136	0.734051	0.474352	0.087338	0.7239	0.403848	0.113443	0.690443	0.386039	0.07426	0.657898	0.367358	0.035137	0.627043	0.347383	-0.003586	0.643056	0.315339	0.004501	0.769229	0.483476	-0.051114	0.809109
15.304	0.618706	0.527681	0.032424	0.657701	0.543966	0.016003	0.642901	0.595217	0.000303	0.678854	0.580557	-0.003682	0.707193	0.55592	0.009149	0.794	0.469998	0.049682	0.81631	0.382501	0.086105	0.808444	0.286628	0.085132	0.732581	0.550814	0.063748	0.751916	0.485954	0.099274	0.771768	0.421108	0.135123	0.721559	0.409073	0.11809	0.670974	0.397585	0.100743	0.623877	0.384829	0.079681	0.644881	0.365428	0.056823	0.764405	0.490529	-0.046964	0.804383
15.34	0.607664	0.506334	0.043864	0.640286	0.534756	0.030346	0.611769	0.582077	0.02352	0.650108	0.578244	0.017089	0.680951	0.554796	0.025075	0.774948	0.471659	0.051146	0.808719	0.387194	0.083786	0.805914	0.291672	0.083706	0.705757	0.541395	0.076532	0.73571	0.47709	0.103906	0.766821	0.412713	0.130058	0.714474	0.40277	0.121199	0.661439	0.392718	0.113326	0.610976	0.380451	0.100602	0.628047	0.372764	0.069115	0.729886	0.48887	-0.039912	0.780568
15.372	0.599589	0.495047	0.058552	0.627988	0.52707	0.043691	0.594402	0.571328	0.04068	0.632332	0.571709	0.031347	0.665682	0.551046	0.037263	0.769521	0.475913	0.05689	0.807841	0.391328	0.080287	0.80191	0.296728	0.0774	0.696898	0.536087	0.091008	0.728741	0.470118	0.113224	0.761521	0.403675	0.134022	0.708072	0.395736	0.12948	0.653957	0.389123	0.125864	0.59992	0.383046	0.12362	0.603524	0.382546	0.087208	0.722318	0.498371	-0.030776	0.771271
15.408	0.548572	0.505571	0.05888	0.581239	0.53142	0.041035	0.565148	0.582104	0.056744	0.597027	0.5746	0.035445	0.6307	0.554936	0.042766	0.735375	0.482707	0.067118	0.787078	0.404442	0.087297	0.800717	0.310528	0.076294	0.656567	0.541234	0.093188	0.632255	0.470901	0.112282	0.607502	0.400076	0.132166	0.574351	0.357393	0.146413	0.538508	0.316017	0.155629	0.50124	0.274839	0.162408	0.465887	0.262961	0.160141	0.686158	0.490528	-0.022813	0.744046
15.44	0.550014	0.49592	0.088011	0.575601	0.521228	0.060481	0.556381	0.572179	0.07096	0.58474	0.564114	0.045299	0.619603	0.54621	0.051482	0.728974	0.4801	0.071597	0.784835	0.40427	0.092937	0.801718	0.310386	0.084733	0.651624	0.542095	0.096533	0.629591	0.473014	0.120168	0.607569	0.40379	0.143716	0.579532	0.359657	0.160098	0.549471	0.316523	0.175944	0.518516	0.273853	0.19138	0.485123	0.258066	0.19315	0.674051	0.480605	-0.015787	0.734785
15.472	0.529844	0.5002	0.092946	0.558911	0.527604	0.071592	0.535517	0.577276	0.080074	0.568497	0.571396	0.059969	0.602787	0.551822	0.062776	0.709568	0.479724	0.074062	0.771064	0.407984	0.093983	0.794356	0.315195	0.092905	0.635329	0.541934	0.107906	0.614655	0.475482	0.138499	0.594373	0.408377	0.167834	0.569474	0.363918	0.187206	0.544045	0.319785	0.207056	0.518378	0.275991	0.227075	0.49127	0.261987	0.206601	0.638468	0.471108	-0.00106	0.698824
15.508	0.510178	0.48894	0.114868	0.534544	0.52024	0.093038	0.514589	0.567153	0.115224	0.542242	0.565572	0.087693	0.577813	0.548381	0.086579	0.689857	0.483858	0.086731	0.759187	0.418731	0.097119	0.789082	0.328968	0.102015	0.616093	0.537143	0.133639	0.605667	0.469153	0.165994	0.595399	0.400094	0.196321	0.565463	0.358267	0.215473	0.535458	0.316923	0.235545	0.505256	0.275955	0.256611	0.47213	0.260858	0.262276	0.609616	0.467848	0.023831	0.661901
15.54	0.497255	0.471528	0.154605	0.516981	0.50031	0.125767	0.497683	0.549153	0.144084	0.521641	0.544741	0.11359	0.558623	0.53283	0.106392	0.677234	0.485503	0.087649	0.750499	0.423866	0.093444	0.781985	0.334168	0.093612	0.606133	0.532907	0.144821	0.598476	0.464919	0.179425	0.591087	0.396849	0.215335	0.567789	0.353789	0.242397	0.542877	0.312438	0.270295	0.51688	0.271314	0.299108	0.48902	0.25223	0.315126	0.591109	0.469532	0.03231	0.642309
15.576	0.471333	0.439136	0.189086	0.476841	0.470998	0.157435	0.487578	0.515542	0.188537	0.485558	0.515565	0.149525	0.522719	0.510583	0.136959	0.643211	0.484942	0.098369	0.726402	0.437502	0.091371	0.772295	0.354358	0.098829	0.586353	0.50621	0.181934	0.589275	0.434351	0.209019	0.591946	0.361855	0.236178	0.562394	0.328366	0.270266	0.531446	0.295713	0.302967	0.499341	0.262607	0.335177	0.475892	0.23882	0.351693	0.547177	0.473082	0.062484	0.560051
15.608	0.464033	0.443938	0.206016	0.482768	0.474681	0.178555	0.485034	0.519023	0.211469	0.497317	0.518293	0.174406	0.534239	0.514036	0.159787	0.653464	0.490334	0.112586	0.733543	0.437885	0.101066	0.777598	0.352909	0.102803	0.587768	0.505346	0.190725	0.589765	0.435257	0.22207	0.591727	0.364594	0.254137	0.567917	0.326649	0.287794	0.541717	0.290023	0.320592	0.514009	0.253314	0.353447	0.486441	0.235666	0.371527	0.56387	0.490505	0.060768	0.570393
15.672	0.462084	0.431441	0.256924	0.48151	0.456769	0.224786	0.480262	0.506956	0.247739	0.495027	0.499232	0.212407	0.530251	0.498311	0.193167	0.644088	0.485611	0.129243	0.726042	0.438168	0.108507	0.778964	0.357873	0.105802	0.587216	0.488639	0.215281	0.580575	0.422435	0.253606	0.574168	0.355969	0.292572	0.553076	0.317238	0.326231	0.530875	0.279202	0.359748	0.507506	0.240661	0.392782	0.484181	0.21892	0.41184	0.549359	0.492066	0.08802	0.549857
15.704	0.426149	0.418133	0.220781	0.455425	0.45265	0.219563	0.450055	0.473585	0.270484	0.473998	0.487792	0.243117	0.505917	0.490912	0.21934	0.609606	0.49102	0.141139	0.694807	0.458106	0.108691	0.76061	0.389283	0.095374	0.575265	0.483373	0.238356	0.579207	0.411973	0.266049	0.583448	0.340356	0.294465	0.563559	0.302247	0.32969	0.541855	0.265214	0.364729	0.518733	0.228111	0.399928	0.489257	0.211074	0.414978	0.507592	0.488521	0.126242	0.524453
15.74	0.421018	0.400709	0.246627	0.446475	0.438091	0.244513	0.442305	0.457258	0.296169	0.462856	0.47443	0.267747	0.491957	0.484084	0.242095	0.587184	0.506266	0.156107	0.672398	0.478657	0.119235	0.740438	0.413075	0.103146	0.556517	0.490424	0.253446	0.569195	0.416973	0.271125	0.582251	0.343471	0.289525	0.560692	0.305404	0.323099	0.538366	0.267856	0.356532	0.515559	0.230301	0.389975	0.489411	0.217532	0.412703	0.484708	0.502141	0.143014	0.494806
15.772	0.437055	0.397711	0.303079	0.452622	0.437996	0.28952	0.441497	0.469456	0.333624	0.458441	0.482247	0.300862	0.488831	0.4872	0.275594	0.586524	0.493149	0.190343	0.670622	0.476988	0.145011	0.735359	0.418881	0.104521	0.556196	0.454409	0.281311	0.563349	0.379472	0.295277	0.570787	0.304331	0.309964	0.54453	0.270759	0.345614	0.518317	0.238756	0.382603	0.492598	0.206881	0.421416	0.492703	0.201056	0.458126	0.484033	0.486278	0.176496	0.455446
15.804	0.432136	0.384306	0.318428	0.451188	0.423546	0.306256	0.438738	0.455817	0.349224	0.459108	0.467519	0.318004	0.485593	0.477699	0.289562	0.571711	0.501443	0.193612	0.650567	0.484692	0.138616	0.723306	0.430198	0.104861	0.555984	0.462074	0.287579	0.55954	0.387367	0.304009	0.563328	0.312488	0.320867	0.540184	0.271876	0.350148	0.517079	0.23202	0.38028	0.494123	0.192189	0.411165	0.485808	0.187009	0.446739	0.468852	0.501759	0.197802	0.439457
15.872	0.423591	0.384691	0.359186	0.447152	0.416799	0.337571	0.441184	0.459976	0.371359	0.461494	0.460899	0.337981	0.485421	0.47256	0.307656	0.563741	0.501203	0.205728	0.642547	0.486664	0.149927	0.710711	0.433501	0.105816	0.552671	0.462305	0.300106	0.56113	0.387722	0.315182	0.569839	0.313078	0.330928	0.545721	0.271241	0.357436	0.52136	0.229978	0.384389	0.49702	0.188734	0.411988	0.482704	0.187086	0.445932	0.461531	0.499295	0.215106	0.436184
15.908	0.41083	0.38469	0.371127	0.434253	0.413779	0.345476	0.430666	0.460301	0.374912	0.449622	0.457263	0.34088	0.474327	0.470443	0.311872	0.554994	0.504475	0.213533	0.632393	0.493947	0.154403	0.698676	0.444805	0.102432	0.54999	0.462364	0.307359	0.559213	0.388704	0.326285	0.568691	0.314855	0.345151	0.546795	0.270513	0.369012	0.523931	0.226752	0.392847	0.500666	0.183137	0.416687	0.483109	0.184129	0.449035	0.453749	0.506178	0.230592	0.428463
15.94	0.410229	0.376193	0.406509	0.430006	0.405876	0.37864	0.409215	0.453637	0.397085	0.434294	0.450233	0.367367	0.456033	0.465243	0.337577	0.525994	0.50481	0.236049	0.600598	0.509095	0.174419	0.671783	0.468902	0.124404	0.531832	0.450574	0.323999	0.552401	0.377657	0.335633	0.57213	0.304058	0.346603	0.547754	0.265718	0.378198	0.524525	0.228741	0.411945	0.502401	0.191881	0.447556	0.509382	0.198193	0.483321	0.425733	0.487671	0.254692	0.41324
15.972	0.408691	0.372901	0.410216	0.428549	0.40617	0.386818	0.406341	0.450894	0.410501	0.432214	0.45166	0.38129	0.451627	0.467358	0.350268	0.514266	0.509172	0.244775	0.580143	0.514728	0.173718	0.653328	0.48147	0.120873	0.524319	0.454908	0.332333	0.551857	0.384072	0.342379	0.579311	0.312957	0.352341	0.555726	0.272723	0.381464	0.531756	0.233138	0.410993	0.50774	0.193682	0.440954	0.510526	0.198254	0.47737	0.415087	0.489076	0.266088	0.407821
16.008	0.398957	0.370784	0.411865	0.421506	0.406084	0.394717	0.389219	0.44816	0.410218	0.422297	0.451745	0.389838	0.441482	0.46602	0.358051	0.503471	0.502984	0.250558	0.573611	0.517358	0.184914	0.646643	0.492374	0.126889	0.517738	0.450152	0.338477	0.548279	0.380478	0.347736	0.578688	0.310588	0.356615	0.549169	0.270033	0.378836	0.519701	0.229618	0.401233	0.490451	0.189124	0.424168	0.50046	0.196046	0.458882	0.406096	0.476877	0.273364	0.40044
16.04	0.397142	0.369565	0.412396	0.420082	0.406881	0.400981	0.386835	0.446494	0.420507	0.420694	0.452822	0.402184	0.438987	0.466609	0.369664	0.497925	0.501796	0.259912	0.564095	0.517705	0.190804	0.631219	0.493896	0.12637	0.513445	0.449225	0.347636	0.54814	0.381056	0.351438	0.58257	0.312663	0.354677	0.55283	0.27205	0.376504	0.522973	0.231554	0.39833	0.493042	0.190988	0.420143	0.501922	0.196701	0.455347	0.401251	0.47398	0.283792	0.398554
16.076	0.39105	0.367721	0.412201	0.418143	0.403643	0.40722	0.384293	0.444906	0.421455	0.421501	0.449368	0.41053	0.43871	0.464093	0.37775	0.49441	0.502243	0.266796	0.556954	0.520085	0.194029	0.629056	0.500344	0.131406	0.508319	0.448521	0.354103	0.541689	0.37964	0.357252	0.575165	0.310755	0.360037	0.546077	0.26954	0.381319	0.517354	0.228789	0.404062	0.489163	0.188283	0.428646	0.509175	0.190692	0.459567	0.397539	0.474692	0.290252	0.397635
16.108	0.379948	0.360862	0.421271	0.410184	0.394295	0.417441	0.378276	0.438494	0.42495	0.41674	0.439403	0.418292	0.435438	0.454382	0.386518	0.49678	0.491266	0.277957	0.553012	0.516942	0.202936	0.619284	0.502132	0.134227	0.506196	0.44174	0.368172	0.542495	0.374315	0.363411	0.579199	0.306883	0.359053	0.545828	0.269153	0.380921	0.511956	0.232172	0.40329	0.477981	0.195334	0.426249	0.488761	0.186095	0.460216	0.402178	0.44994	0.288797	0.415948
16.176	0.363465	0.351564	0.441104	0.397909	0.379334	0.431643	0.373496	0.428522	0.435559	0.41111	0.422815	0.426681	0.429188	0.440323	0.395795	0.489652	0.486272	0.290159	0.538965	0.509976	0.209941	0.597234	0.491296	0.135458	0.502199	0.434668	0.378759	0.539684	0.368482	0.368129	0.577507	0.302132	0.357697	0.545099	0.264209	0.380763	0.512383	0.227402	0.405288	0.479852	0.190814	0.431417	0.480561	0.183787	0.467675	0.398153	0.438351	0.298138	0.415292
16.208	0.361107	0.349436	0.441714	0.396651	0.376493	0.434469	0.373725	0.426284	0.440232	0.411358	0.419819	0.431999	0.428957	0.437009	0.400623	0.487934	0.482709	0.294057	0.532808	0.506786	0.211064	0.587837	0.490988	0.132975	0.498904	0.434276	0.384584	0.537237	0.369443	0.370342	0.575805	0.304651	0.356266	0.543788	0.266652	0.379301	0.511896	0.228878	0.40291	0.480162	0.191156	0.427024	0.479301	0.18426	0.46315	0.395448	0.437516	0.30428	0.414722
16.24	0.35149	0.345313	0.445635	0.388505	0.369909	0.437107	0.369712	0.421035	0.44552	0.406251	0.412094	0.434985	0.423869	0.429377	0.403674	0.482938	0.475564	0.297388	0.523088	0.500752	0.212536	0.578219	0.488281	0.134251	0.493422	0.42738	0.387988	0.534993	0.365072	0.371827	0.576795	0.302828	0.356063	0.542607	0.265839	0.37772	0.508709	0.228819	0.399881	0.474995	0.191619	0.422673	0.475158	0.185708	0.45902	0.390497	0.430438	0.307355	0.416198
16.272	0.369192	0.325492	0.454086	0.392413	0.363083	0.444158	0.35495	0.40229	0.454535	0.391277	0.409119	0.441896	0.411654	0.424353	0.410951	0.47989	0.464047	0.306716	0.513467	0.494718	0.220248	0.566398	0.49011	0.138603	0.484148	0.418003	0.398834	0.529689	0.359741	0.378649	0.575502	0.301563	0.358575	0.542133	0.263896	0.380202	0.508948	0.226754	0.403068	0.475851	0.189744	0.426724	0.473138	0.187127	0.463366	0.384411	0.426049	0.314944	0.412641
16.304	0.368226	0.317264	0.456745	0.386811	0.356616	0.444311	0.347721	0.392368	0.459719	0.381482	0.402086	0.442737	0.40292	0.417685	0.413048	0.473558	0.457824	0.311798	0.506064	0.494379	0.227625	0.55697	0.49526	0.14494	0.477253	0.405743	0.400966	0.526966	0.35212	0.377866	0.576848	0.298538	0.354813	0.542846	0.261859	0.377304	0.508868	0.22554	0.400532	0.474716	0.189267	0.424049	0.460739	0.184749	0.457839	0.377234	0.420325	0.317238	0.406517
16.34	0.368111	0.306009	0.461829	0.382582	0.346718	0.44829	0.341894	0.379366	0.466239	0.373559	0.391807	0.447064	0.394704	0.408767	0.417645	0.465214	0.453992	0.317482	0.495559	0.493574	0.233917	0.546219	0.49743	0.151507	0.471761	0.400081	0.405094	0.524052	0.351032	0.377886	0.576451	0.301854	0.350723	0.543799	0.266101	0.376638	0.51093	0.230808	0.403075	0.477971	0.195536	0.430361	0.460501	0.188373	0.462132	0.370003	0.414454	0.321942	0.402972
16.372	0.347743	0.305309	0.468909	0.369398	0.342557	0.455056	0.331901	0.381567	0.466196	0.366994	0.388076	0.450462	0.38877	0.403652	0.421206	0.460079	0.444259	0.321762	0.486843	0.488996	0.240062	0.535814	0.498664	0.157833	0.462934	0.392213	0.411229	0.519025	0.347951	0.383638	0.575162	0.303735	0.356046	0.543026	0.266451	0.380159	0.510536	0.229068	0.403713	0.477917	0.191602	0.4272	0.462892	0.180539	0.45892	0.363024	0.409003	0.327103	0.396521
16.408	0.336099	0.295961	0.470699	0.360545	0.332291	0.45927	0.325594	0.373162	0.471892	0.36139	0.378029	0.457174	0.382699	0.393505	0.427547	0.452082	0.43388	0.326717	0.478324	0.481173	0.246232	0.529848	0.493931	0.165798	0.454822	0.380614	0.415501	0.515939	0.345387	0.385691	0.576599	0.31004	0.355027	0.546026	0.270994	0.378572	0.515181	0.23194	0.401796	0.484142	0.192785	0.425062	0.46754	0.180061	0.455425	0.353893	0.402172	0.333861	0.387651
16.44	0.323726	0.292565	0.470403	0.354313	0.32532	0.464098	0.323529	0.370438	0.472111	0.361614	0.370491	0.463574	0.380319	0.386674	0.432653	0.441194	0.429484	0.327687	0.475743	0.48129	0.253399	0.524899	0.494425	0.171505	0.449767	0.377228	0.416837	0.513632	0.345859	0.38858	0.577446	0.31445	0.360105	0.547599	0.273866	0.381727	0.517624	0.233291	0.403201	0.48753	0.192655	0.42464	0.471365	0.183938	0.456527	0.343901	0.396594	0.341033	0.379748
16.472	0.311597	0.288293	0.46762	0.347148	0.316298	0.467487	0.322193	0.365431	0.465247	0.36086	0.36	0.466568	0.379344	0.376543	0.435621	0.439447	0.420833	0.330415	0.4683	0.471614	0.252573	0.520118	0.485583	0.172089	0.45332	0.364808	0.416296	0.513082	0.341231	0.37463	0.572162	0.317623	0.331997	0.543972	0.278656	0.35845	0.516021	0.239833	0.38546	0.488377	0.200966	0.413367	0.479162	0.189645	0.447258	0.343035	0.388673	0.35099	0.378714
16.508	0.295435	0.2807	0.46873	0.332355	0.306883	0.468725	0.309963	0.357279	0.46769	0.348319	0.349911	0.468358	0.366521	0.36878	0.438378	0.426952	0.420729	0.335993	0.465423	0.470526	0.261655	0.517869	0.480242	0.180862	0.448084	0.360867	0.417024	0.508252	0.338063	0.375039	0.56881	0.315555	0.333197	0.539268	0.277404	0.358691	0.509739	0.239498	0.384625	0.480408	0.201715	0.410739	0.477946	0.18831	0.444816	0.335081	0.375828	0.35235	0.376569
16.54	0.283766	0.280689	0.46471	0.319655	0.308061	0.467985	0.295336	0.357402	0.471768	0.333933	0.351393	0.472306	0.354781	0.369034	0.443431	0.423721	0.416953	0.344989	0.458158	0.465478	0.267804	0.513992	0.4756	0.18937	0.436159	0.3571	0.428426	0.499703	0.341005	0.388891	0.563342	0.325065	0.34953	0.532231	0.283289	0.366538	0.501467	0.241274	0.383574	0.470931	0.19906	0.400863	0.48422	0.188146	0.433381	0.329627	0.374836	0.355326	0.374059
16.576	0.276766	0.271363	0.464358	0.310519	0.301351	0.467543	0.282625	0.348704	0.472303	0.321564	0.345668	0.472207	0.343571	0.362907	0.443778	0.415682	0.409376	0.346148	0.455597	0.458578	0.272055	0.512932	0.466664	0.194667	0.424332	0.346506	0.427168	0.491386	0.333371	0.392295	0.558703	0.320473	0.357835	0.526149	0.278545	0.371055	0.493533	0.23659	0.384222	0.460891	0.194592	0.397299	0.475435	0.185875	0.429907	0.318631	0.374829	0.355671	0.362648
16.608	0.276539	0.265432	0.448505	0.30662	0.298135	0.457184	0.27367	0.339143	0.474023	0.312578	0.34139	0.471634	0.334215	0.359509	0.443517	0.405164	0.40933	0.346783	0.449916	0.456042	0.274066	0.511465	0.461395	0.200153	0.412449	0.345529	0.427543	0.483566	0.33778	0.40046	0.554719	0.329258	0.373478	0.518674	0.287465	0.377207	0.482384	0.245889	0.379899	0.445772	0.20458	0.382357	0.452704	0.192027	0.416204	0.307724	0.375805	0.354977	0.350502
16.676	0.289952	0.262117	0.445146	0.304712	0.30316	0.457369	0.257837	0.326931	0.475122	0.292819	0.344214	0.475004	0.315038	0.358917	0.445703	0.386444	0.397852	0.345551	0.443198	0.446673	0.283455	0.511152	0.451555	0.21566	0.400958	0.337105	0.428188	0.47419	0.329454	0.407784	0.547455	0.320595	0.388265	0.512031	0.278195	0.393284	0.476632	0.235887	0.397446	0.441185	0.194031	0.401403	0.424327	0.210321	0.429724	0.289778	0.369013	0.368839	0.277161
16.708	0.277819	0.245008	0.453246	0.29199	0.287742	0.458088	0.24705	0.312009	0.479333	0.280692	0.33036	0.471863	0.304121	0.346532	0.443857	0.380551	0.390561	0.347836	0.434129	0.440309	0.283267	0.507061	0.452042	0.220544	0.395726	0.3331	0.431563	0.469029	0.32826	0.409563	0.542563	0.32141	0.389038	0.508817	0.278179	0.393939	0.474775	0.234937	0.398376	0.440737	0.192457	0.403529	0.425656	0.208194	0.433185	0.283926	0.364026	0.372873	0.264693
16.74	0.295225	0.225646	0.44762	0.301939	0.26969	0.455743	0.255047	0.283354	0.481922	0.28423	0.308093	0.474319	0.301422	0.328668	0.444996	0.357815	0.387039	0.344151	0.432123	0.424487	0.29343	0.50619	0.439154	0.233175	0.372404	0.338005	0.434075	0.445001	0.339146	0.40998	0.517457	0.34047	0.385719	0.48924	0.294001	0.390479	0.462092	0.24688	0.396504	0.435665	0.199558	0.404264	0.418697	0.214819	0.433014	0.260507	0.365426	0.371801	0.225466
16.772	0.294474	0.215492	0.448638	0.297389	0.259709	0.458003	0.251238	0.267788	0.487592	0.277295	0.295556	0.479112	0.293003	0.318545	0.450722	0.345581	0.385093	0.352768	0.421486	0.416929	0.300263	0.501264	0.431172	0.247037	0.360898	0.33637	0.442777	0.432161	0.341486	0.415514	0.503251	0.346903	0.387928	0.478405	0.298742	0.394888	0.454531	0.250078	0.402081	0.431371	0.201388	0.41035	0.424162	0.212679	0.444463	0.249472	0.354418	0.376318	0.202085
16.804	0.244424	0.22169	0.465115	0.251065	0.266441	0.467012	0.205011	0.28346	0.492327	0.233808	0.307059	0.48054	0.257639	0.324188	0.453309	0.336685	0.371361	0.360311	0.414898	0.40685	0.313073	0.496034	0.419822	0.260236	0.348227	0.320122	0.448926	0.417913	0.329031	0.418391	0.488028	0.337549	0.388196	0.464824	0.288734	0.394549	0.442884	0.239507	0.40323	0.422235	0.190857	0.414653	0.426087	0.200937	0.449722	0.239316	0.340925	0.377421	0.18297
16.84	0.233344	0.22473	0.47032	0.24119	0.269319	0.470933	0.19588	0.288247	0.496266	0.225158	0.31074	0.483544	0.249385	0.326293	0.455746	0.329152	0.368136	0.361029	0.407129	0.40339	0.313715	0.489809	0.416443	0.264238	0.341362	0.312432	0.446872	0.412309	0.322797	0.420001	0.483322	0.33363	0.392962	0.460844	0.284535	0.395933	0.439047	0.234825	0.400075	0.419024	0.185349	0.407925	0.423587	0.193332	0.443457	0.232229	0.336908	0.378015	0.175124
16.872	0.195498	0.236013	0.473797	0.209182	0.279162	0.474507	0.162717	0.305169	0.489503	0.196763	0.322834	0.482339	0.224722	0.333808	0.456245	0.314481	0.360495	0.366516	0.394657	0.392332	0.321672	0.480419	0.403737	0.278911	0.309668	0.298739	0.448868	0.377374	0.317253	0.418001	0.445446	0.3361	0.387102	0.432111	0.284349	0.393296	0.418336	0.23203	0.398748	0.40574	0.180416	0.407461	0.408911	0.19023	0.442633	0.21227	0.347994	0.376685	0.164384
16.908	0.178393	0.229036	0.472854	0.19311	0.271771	0.470161	0.147761	0.299952	0.483684	0.182114	0.316221	0.47468	0.211288	0.331642	0.451797	0.306599	0.372994	0.371653	0.380218	0.402097	0.314384	0.471218	0.405307	0.280205	0.307518	0.302047	0.445957	0.377816	0.32332	0.424064	0.448333	0.344853	0.402336	0.436999	0.291678	0.405209	0.425435	0.23834	0.409019	0.414353	0.185194	0.414687	0.420018	0.188996	0.450824	0.205607	0.353805	0.380182	0.160901
16.94	0.116764	0.249966	0.470478	0.146079	0.284174	0.465979	0.114528	0.327511	0.478544	0.152279	0.329666	0.468774	0.183821	0.336169	0.444892	0.284459	0.347836	0.362492	0.365127	0.379072	0.317768	0.459576	0.382407	0.297557	0.277943	0.28402	0.442642	0.343641	0.316296	0.419438	0.409724	0.348856	0.397016	0.412914	0.294827	0.402272	0.415067	0.240387	0.406731	0.417282	0.186399	0.412987	0.420261	0.194132	0.448655	0.184396	0.356118	0.385979	0.153239
16.972	0.06883	0.264055	0.464456	0.108174	0.286208	0.461337	0.091924	0.338315	0.469069	0.128833	0.327099	0.462909	0.163488	0.330997	0.443675	0.273399	0.334909	0.37507	0.351873	0.373731	0.332832	0.445164	0.378684	0.309211	0.247968	0.265985	0.447539	0.310546	0.301593	0.421149	0.373232	0.3381	0.395133	0.39789	0.291375	0.407446	0.420097	0.243101	0.418442	0.440612	0.194985	0.430072	0.413884	0.193566	0.455071	0.172603	0.355104	0.385099	0.141936
17.008	0.053834	0.267283	0.463742	0.092079	0.290911	0.458329	0.073183	0.342778	0.458636	0.110752	0.332902	0.454593	0.146477	0.335778	0.436729	0.260286	0.337508	0.37277	0.343196	0.372359	0.334405	0.438033	0.3734	0.312232	0.232739	0.279247	0.45331	0.297141	0.308701	0.424338	0.36155	0.338333	0.395564	0.389219	0.293005	0.408807	0.416699	0.24727	0.420903	0.443826	0.201136	0.431481	0.423196	0.196987	0.461476	0.161055	0.363735	0.38247	0.129556
17.04	0.040002	0.27688	0.464204	0.077964	0.3014	0.461504	0.057823	0.352717	0.459664	0.095828	0.343726	0.458778	0.131042	0.342051	0.439943	0.242618	0.327703	0.374674	0.33198	0.354916	0.347829	0.421342	0.367062	0.313403	0.216194	0.279303	0.461646	0.281406	0.302853	0.428775	0.34687	0.326955	0.396044	0.379317	0.285385	0.410203	0.410025	0.24255	0.424245	0.439133	0.198445	0.437277	0.40914	0.183765	0.452832	0.145187	0.360655	0.384539	0.119672
17.076	0.019791	0.283237	0.463976	0.057825	0.30773	0.462076	0.037954	0.358549	0.453832	0.075915	0.34987	0.45681	0.111728	0.347525	0.438934	0.225261	0.331709	0.376334	0.31502	0.351591	0.343771	0.407445	0.366817	0.317541	0.194579	0.285864	0.463077	0.260971	0.304512	0.429489	0.327542	0.323673	0.396441	0.363744	0.286399	0.413471	0.399259	0.24771	0.428779	0.433671	0.208066	0.441888	0.4047	0.187036	0.449842	0.130884	0.372013	0.386412	0.115483
17.108	-0.010137	0.306316	0.441162	0.031959	0.321047	0.448976	0.025002	0.375766	0.447638	0.059167	0.357942	0.454061	0.094829	0.3527	0.436661	0.207079	0.327902	0.375535	0.29949	0.339204	0.345823	0.392476	0.357225	0.322088	0.170476	0.283378	0.461176	0.241978	0.295502	0.436709	0.313493	0.307879	0.412304	0.354255	0.273689	0.424386	0.395004	0.23945	0.436181	0.435103	0.204995	0.447715	0.409626	0.17977	0.455227	0.116627	0.376709	0.386103	0.103592
17.176	-0.042782	0.34762	0.416816	-0.000948	0.354003	0.432943	-0.002368	0.407115	0.44768	0.028939	0.384074	0.451789	0.066968	0.378413	0.439883	0.187608	0.350569	0.39725	0.274575	0.32864	0.358487	0.366165	0.343508	0.328372	0.140449	0.300904	0.474699	0.208536	0.298455	0.439678	0.276785	0.296825	0.404177	0.309634	0.266783	0.435197	0.341449	0.236406	0.466556	0.371076	0.204816	0.497443	0.340945	0.184254	0.500583	0.094717	0.394656	0.391129	0.08468
17.208	-0.051756	0.353847	0.414531	-0.009997	0.358694	0.431366	-0.010702	0.411106	0.448487	0.020111	0.387293	0.451879	0.058103	0.381773	0.440053	0.17864	0.354503	0.397456	0.265026	0.328771	0.36025	0.357286	0.341893	0.332434	0.131228	0.303263	0.473449	0.200209	0.29975	0.440092	0.269495	0.296874	0.406356	0.303644	0.26807	0.437591	0.336099	0.23842	0.469542	0.366514	0.206988	0.501232	0.336931	0.185586	0.505394	0.085791	0.39906	0.392366	0.080351
17.272	-0.078728	0.394974	0.401732	-0.040585	0.394388	0.426115	-0.044992	0.441419	0.454604	-0.015074	0.416445	0.457469	0.02085	0.401391	0.448211	0.133379	0.345293	0.411937	0.223381	0.332378	0.375162	0.318308	0.334516	0.350705	0.061282	0.304767	0.475946	0.136227	0.295903	0.46333	0.211006	0.288851	0.450431	0.248221	0.263733	0.479398	0.285603	0.238085	0.508093	0.320774	0.210524	0.53558	0.294168	0.185533	0.537873	0.056514	0.413006	0.399048	0.058457
17.304	-0.101349	0.419679	0.40668	-0.061521	0.413182	0.42718	-0.04912	0.464321	0.443365	-0.026826	0.432892	0.449855	0.007655	0.41383	0.442688	0.115985	0.346915	0.411694	0.21114	0.329509	0.398398	0.30149	0.342576	0.36475	0.029771	0.30601	0.452283	0.100782	0.281745	0.467993	0.172109	0.259685	0.484315	0.223134	0.244375	0.495923	0.274602	0.230348	0.507448	0.325933	0.216601	0.51908	0.315517	0.181451	0.520192	0.053932	0.429232	0.411259	0.035867
17.34	-0.093981	0.414112	0.434143	-0.059916	0.437493	0.415595	-0.060243	0.483577	0.446189	-0.035503	0.476595	0.416798	-0.001796	0.455633	0.413132	0.103332	0.381133	0.395013	0.194251	0.346766	0.3866	0.288418	0.346925	0.362236	0.022358	0.384436	0.45808	0.087653	0.345932	0.446726	0.153288	0.307921	0.435503	0.13007	0.281664	0.476906	0.106539	0.256406	0.518775	0.082508	0.233026	0.56062	0.060604	0.262498	0.560773	0.050263	0.459763	0.355859	0.051753
17.372	-0.107655	0.436869	0.446243	-0.072526	0.448917	0.420349	-0.065093	0.501457	0.435953	-0.043719	0.482891	0.409081	-0.010858	0.460794	0.405954	0.090857	0.382587	0.38964	0.178329	0.342811	0.373295	0.274853	0.339529	0.362819	0.013463	0.38434	0.457661	0.073581	0.337078	0.455532	0.133941	0.289827	0.455041	0.088724	0.279587	0.484495	0.043195	0.269415	0.513543	-0.002307	0.259707	0.54181	-0.032215	0.280814	0.537923	0.034906	0.462607	0.356098	0.042026
17.408	-0.089816	0.42158	0.44764	-0.072307	0.449789	0.416893	-0.075014	0.498311	0.443867	-0.061428	0.493687	0.407558	-0.028262	0.472694	0.403608	0.074156	0.396464	0.385706	0.161508	0.355977	0.369034	0.257786	0.340148	0.366027	-0.002342	0.386971	0.456181	0.044833	0.327677	0.464021	0.092162	0.268631	0.472547	0.044227	0.272381	0.499328	-0.003507	0.276146	0.526271	-0.05112	0.280427	0.553366	-0.086473	0.275583	0.544524	0.001806	0.463097	0.350842	0.01994
17.44	-0.09621	0.4306	0.467075	-0.081411	0.452892	0.430558	-0.08458	0.505532	0.447881	-0.072599	0.494438	0.412416	-0.037325	0.477593	0.406613	0.072884	0.415402	0.382307	0.156147	0.366653	0.368997	0.249672	0.340558	0.369337	-0.005127	0.403508	0.449872	0.003012	0.328106	0.459923	0.011716	0.252824	0.470196	-0.032941	0.276333	0.491154	-0.077761	0.299691	0.511989	-0.122559	0.322923	0.532719	-0.157315	0.314153	0.54076	-0.002394	0.472623	0.339795	0.021224
17.472	-0.103012	0.431085	0.468514	-0.090882	0.446283	0.427634	-0.090926	0.501065	0.436132	-0.082595	0.483692	0.402188	-0.046692	0.470339	0.393062	0.065459	0.418831	0.358431	0.147975	0.368291	0.37062	0.240702	0.339721	0.375357	-0.006581	0.413175	0.433453	-0.008796	0.340468	0.456823	-0.010344	0.267806	0.480943	-0.054494	0.288252	0.506309	-0.099918	0.308304	0.529708	-0.145758	0.328328	0.552645	-0.181914	0.32951	0.559673	-0.012825	0.476478	0.320079	0.011001
17.508	-0.10285	0.450188	0.459116	-0.091582	0.470349	0.420187	-0.093656	0.523834	0.434764	-0.084802	0.510746	0.39907	-0.050491	0.492613	0.391596	0.055918	0.426086	0.362813	0.132347	0.365994	0.373998	0.224907	0.336788	0.383308	-0.013912	0.428441	0.439418	-0.025493	0.353818	0.451582	-0.036909	0.279184	0.464836	-0.076698	0.301559	0.495628	-0.117055	0.32462	0.525142	-0.158318	0.348072	0.553543	-0.193069	0.357642	0.561769	-0.019858	0.486297	0.323152	-0.000779
17.54	-0.125596	0.474403	0.461217	-0.10248	0.49256	0.426803	-0.093643	0.543917	0.445603	-0.081766	0.530477	0.410935	-0.052222	0.506962	0.398914	0.036825	0.422923	0.358126	0.113936	0.36442	0.36933	0.206194	0.337535	0.383971	-0.024135	0.439758	0.439715	-0.050128	0.368335	0.448634	-0.076027	0.296898	0.458519	-0.109886	0.322478	0.493755	-0.146316	0.34817	0.526328	-0.183799	0.37396	0.558285	-0.21326	0.38604	0.577323	-0.042258	0.473576	0.315502	-0.000872
17.576	-0.13072	0.48117	0.460023	-0.104836	0.495935	0.425951	-0.108803	0.550687	0.432145	-0.08805	0.532893	0.404272	-0.056913	0.509902	0.394393	0.038758	0.427354	0.361958	0.112647	0.364201	0.373162	0.204123	0.332565	0.385942	-0.020447	0.459361	0.439843	-0.061861	0.395079	0.442996	-0.103201	0.330918	0.446618	-0.137535	0.352524	0.484087	-0.172894	0.373953	0.520967	-0.20932	0.395581	0.55794	-0.234493	0.410148	0.581333	-0.038923	0.472587	0.311839	0.002992
17.608	-0.132118	0.497151	0.452486	-0.101241	0.515221	0.424748	-0.116668	0.568337	0.424186	-0.086343	0.553812	0.404344	-0.057169	0.528199	0.395051	0.031675	0.437456	0.365667	0.104406	0.373971	0.384481	0.196164	0.339305	0.390843	-0.021079	0.481806	0.442388	-0.062235	0.417314	0.444479	-0.103786	0.353122	0.446712	-0.140808	0.369989	0.483865	-0.178412	0.387354	0.520382	-0.216974	0.405214	0.556666	-0.244578	0.417433	0.578407	-0.044808	0.485114	0.314579	0.001265
17.676	-0.148674	0.498785	0.443157	-0.113588	0.521229	0.425398	-0.130143	0.573762	0.430877	-0.096156	0.56274	0.415137	-0.067726	0.536421	0.405571	0.018821	0.443454	0.375748	0.098412	0.386879	0.376908	0.18578	0.345976	0.389918	-0.031811	0.501414	0.443471	-0.076801	0.439888	0.450409	-0.123128	0.37929	0.456599	-0.158742	0.393336	0.496512	-0.195064	0.408988	0.535429	-0.23286	0.425825	0.574117	-0.255696	0.445542	0.596441	-0.050987	0.488552	0.315537	-0.003108
17.708	-0.1601	0.512457	0.441374	-0.124063	0.533169	0.423378	-0.136604	0.586512	0.431725	-0.104053	0.573867	0.414265	-0.076609	0.54588	0.4072	0.006005	0.447647	0.385127	0.088697	0.395489	0.377582	0.176564	0.353044	0.38792	-0.047062	0.510278	0.447238	-0.089618	0.447334	0.456138	-0.1329	0.38483	0.464724	-0.169563	0.39978	0.502899	-0.206272	0.415583	0.540943	-0.243513	0.432011	0.579255	-0.267512	0.451118	0.600304	-0.063079	0.488176	0.320134	-0.015213
17.772	-0.173829	0.518871	0.431732	-0.136859	0.538866	0.414861	-0.144211	0.591243	0.430968	-0.113621	0.578516	0.410266	-0.085727	0.55094	0.40251	-0.000586	0.454321	0.379019	0.080158	0.400046	0.369772	0.165863	0.356343	0.384996	-0.046289	0.524286	0.438637	-0.090778	0.462888	0.449163	-0.137027	0.402828	0.458076	-0.17619	0.415548	0.494688	-0.214358	0.428118	0.53259	-0.252347	0.440609	0.571884	-0.266158	0.447733	0.605657	-0.07569	0.487167	0.317541	-0.027936
17.804	-0.180849	0.535207	0.436106	-0.141889	0.550043	0.41845	-0.14514	0.60416	0.428626	-0.11527	0.586676	0.410483	-0.086994	0.559429	0.402516	-0.000701	0.463086	0.379433	0.075544	0.403808	0.36495	0.162736	0.363396	0.381717	-0.051389	0.523832	0.444064	-0.093109	0.46232	0.457966	-0.137197	0.402147	0.467432	-0.177077	0.418768	0.499658	-0.214972	0.433473	0.535915	-0.251081	0.447125	0.574579	-0.265165	0.44667	0.60855	-0.087397	0.48044	0.32693	-0.036081
17.84	-0.188458	0.538799	0.436443	-0.149516	0.552315	0.417702	-0.150681	0.606565	0.427734	-0.121897	0.58809	0.408816	-0.094288	0.560106	0.401108	-0.010195	0.461996	0.377632	0.066469	0.401527	0.36986	0.156101	0.364573	0.384198	-0.054788	0.534916	0.434564	-0.09933	0.475598	0.452669	-0.144983	0.416902	0.468841	-0.186481	0.429489	0.501621	-0.226839	0.441673	0.536379	-0.266191	0.453804	0.572186	-0.268379	0.445127	0.607793	-0.089998	0.488804	0.318235	-0.03911
17.872	-0.187976	0.544432	0.432351	-0.148606	0.558014	0.414565	-0.153038	0.613033	0.418616	-0.122252	0.594297	0.403617	-0.094542	0.566245	0.397625	-0.010548	0.468062	0.381612	0.063292	0.406486	0.363767	0.15161	0.366467	0.376024	-0.061935	0.534074	0.441517	-0.10597	0.473298	0.453092	-0.151974	0.413822	0.461364	-0.19197	0.427279	0.495314	-0.229947	0.439354	0.532708	-0.266964	0.450937	0.571599	-0.265799	0.444706	0.607911	-0.088283	0.496324	0.31994	-0.041413
17.908	-0.189931	0.54953	0.431454	-0.15148	0.562821	0.411577	-0.154652	0.617702	0.417042	-0.125184	0.598763	0.399761	-0.095213	0.572684	0.395314	-0.00376	0.480269	0.382262	0.064611	0.41154	0.367099	0.151668	0.366556	0.374956	-0.065589	0.539885	0.439469	-0.114754	0.482149	0.447233	-0.164455	0.424985	0.453987	-0.198616	0.436315	0.494655	-0.231016	0.446399	0.537646	-0.26205	0.455511	0.58225	-0.272603	0.443982	0.61568	-0.075388	0.509472	0.313454	-0.034642
17.94	-0.195207	0.538058	0.415747	-0.157684	0.55725	0.399191	-0.166041	0.610322	0.411706	-0.134557	0.596532	0.393104	-0.103377	0.571475	0.39155	-0.008302	0.480946	0.38677	0.061148	0.417444	0.363381	0.146227	0.372753	0.370184	-0.078939	0.53147	0.440564	-0.124499	0.470317	0.444245	-0.170822	0.409765	0.446711	-0.200445	0.425375	0.489336	-0.229482	0.440732	0.532905	-0.258001	0.455993	0.576931	-0.264073	0.448432	0.612371	-0.079686	0.496998	0.31522	-0.03079
17.972	-0.196354	0.544701	0.418	-0.159381	0.562097	0.398459	-0.164245	0.615684	0.411594	-0.13513	0.600466	0.390477	-0.105477	0.574109	0.388792	-0.016428	0.479724	0.383387	0.05278	0.415655	0.360276	0.138718	0.371666	0.36681	-0.084629	0.534754	0.43746	-0.129313	0.472936	0.44027	-0.174713	0.411909	0.442484	-0.204449	0.42816	0.485108	-0.233848	0.443342	0.528748	-0.262764	0.457832	0.573326	-0.263377	0.450113	0.609421	-0.087029	0.504078	0.311152	-0.039571
18.008	-0.193978	0.550624	0.412778	-0.158606	0.571397	0.393586	-0.169509	0.624432	0.404993	-0.138354	0.611897	0.385044	-0.107574	0.586635	0.383675	-0.013687	0.495837	0.381469	0.053368	0.428737	0.360535	0.134488	0.376326	0.363762	-0.079468	0.55234	0.437433	-0.119243	0.486407	0.443107	-0.16053	0.42194	0.44789	-0.19489	0.429018	0.489882	-0.228301	0.435956	0.532861	-0.260904	0.442623	0.576785	-0.269026	0.442685	0.612745	-0.092462	0.505707	0.316703	-0.040722
18.04	-0.213457	0.562681	0.408724	-0.175035	0.57854	0.39076	-0.178934	0.632362	0.402347	-0.149151	0.615789	0.383236	-0.118374	0.59033	0.381348	-0.024516	0.499128	0.37535	0.039688	0.427229	0.359817	0.122873	0.376046	0.359681	-0.093892	0.551128	0.430228	-0.129824	0.484128	0.437365	-0.16636	0.417509	0.444153	-0.196691	0.428636	0.488222	-0.226525	0.439356	0.532976	-0.25599	0.449707	0.578425	-0.259405	0.437119	0.612961	-0.094033	0.523636	0.303137	-0.061768
18.076	-0.212499	0.568363	0.409357	-0.17491	0.584418	0.389854	-0.182037	0.639035	0.395553	-0.151213	0.6223	0.378416	-0.121166	0.596181	0.378136	-0.029887	0.503525	0.378716	0.037169	0.437374	0.354984	0.116283	0.384807	0.336897	-0.098603	0.554708	0.435783	-0.135526	0.488323	0.442713	-0.172656	0.422191	0.449462	-0.19641	0.428103	0.498157	-0.220484	0.434227	0.546936	-0.245046	0.440596	0.595505	-0.269496	0.438205	0.622938	-0.101022	0.526592	0.308876	-0.086751
18.108	-0.211308	0.565544	0.408713	-0.175057	0.582753	0.387736	-0.183526	0.636992	0.393847	-0.15292	0.621198	0.375401	-0.12362	0.593996	0.374605	-0.034831	0.497657	0.371752	0.032531	0.430561	0.349936	0.114723	0.382052	0.331237	-0.103416	0.552934	0.424508	-0.13702	0.48485	0.433225	-0.170709	0.416827	0.442163	-0.193683	0.423166	0.491655	-0.218135	0.429735	0.540389	-0.244017	0.43661	0.588697	-0.26595	0.438207	0.618525	-0.097601	0.528485	0.296961	-0.082967
18.176	-0.216475	0.565765	0.41102	-0.183348	0.583535	0.385775	-0.191669	0.637718	0.393269	-0.16348	0.622414	0.370981	-0.133977	0.595857	0.367359	-0.044453	0.501294	0.357293	0.017156	0.429101	0.335852	0.10058	0.381214	0.322929	-0.103797	0.563114	0.413586	-0.127127	0.492533	0.429944	-0.151288	0.422239	0.445561	-0.180179	0.429424	0.491152	-0.209003	0.436676	0.537106	-0.237687	0.444081	0.583277	-0.251574	0.424558	0.611209	-0.121968	0.519604	0.292441	-0.099068
18.208	-0.216182	0.569072	0.409744	-0.185555	0.589366	0.383313	-0.197879	0.642626	0.391303	-0.169437	0.629522	0.367947	-0.140105	0.602603	0.364427	-0.051139	0.505908	0.355729	0.012684	0.434646	0.336496	0.097904	0.387083	0.331719	-0.10856	0.562751	0.418791	-0.133346	0.493728	0.439648	-0.159029	0.424854	0.460314	-0.190639	0.426462	0.505203	-0.221008	0.429222	0.551052	-0.250202	0.432373	0.598272	-0.254831	0.416251	0.631282	-0.135729	0.519943	0.299082	-0.106768
18.24	-0.218188	0.568751	0.412383	-0.186669	0.587038	0.38551	-0.19872	0.640884	0.389435	-0.169704	0.626115	0.367859	-0.14013	0.599426	0.365127	-0.050114	0.504596	0.35813	0.011479	0.432611	0.336453	0.095834	0.386691	0.324388	-0.110357	0.562157	0.417566	-0.135461	0.493134	0.439349	-0.160722	0.423973	0.461455	-0.190072	0.426591	0.508008	-0.218464	0.430059	0.554944	-0.246309	0.433719	0.602545	-0.257259	0.413003	0.631066	-0.125964	0.527639	0.293202	-0.103641
18.272	-0.222951	0.571488	0.414799	-0.189798	0.587475	0.388419	-0.199437	0.641883	0.39024	-0.170444	0.625158	0.370107	-0.141941	0.597182	0.368178	-0.055455	0.498782	0.363738	0.006694	0.427828	0.340021	0.092009	0.385292	0.322591	-0.113697	0.563601	0.417379	-0.137834	0.494322	0.438472	-0.162287	0.425105	0.459619	-0.19274	0.428948	0.504951	-0.222013	0.433057	0.551105	-0.250872	0.437308	0.597681	-0.263025	0.418625	0.626979	-0.125965	0.52282	0.294424	-0.10508
18.304	-0.22448	0.566031	0.420942	-0.195031	0.583629	0.391382	-0.207395	0.637465	0.39417	-0.179726	0.622199	0.371194	-0.149313	0.596577	0.367551	-0.056379	0.5047	0.357452	0.004396	0.430306	0.341584	0.090044	0.387455	0.326646	-0.116772	0.564054	0.415312	-0.133128	0.492797	0.437627	-0.149886	0.421476	0.459598	-0.188671	0.43553	0.495615	-0.226293	0.450486	0.532646	-0.262898	0.466111	0.570948	-0.277768	0.447736	0.599144	-0.13458	0.522268	0.292599	-0.108348
18.34	-0.225676	0.553137	0.424149	-0.197489	0.56895	0.392448	-0.210049	0.623013	0.392685	-0.183343	0.606443	0.36957	-0.151035	0.583685	0.366964	-0.05162	0.501614	0.361052	0.010422	0.430909	0.338559	0.095259	0.391138	0.317837	-0.112487	0.561713	0.418329	-0.127058	0.488505	0.43406	-0.142755	0.415354	0.448184	-0.185663	0.435198	0.475798	-0.2265	0.455379	0.506549	-0.266488	0.476018	0.539176	-0.277516	0.461588	0.57135	-0.125729	0.524764	0.294144	-0.101406
18.376	-0.224121	0.543738	0.423597	-0.195804	0.566059	0.396229	-0.216014	0.617582	0.399178	-0.185109	0.607013	0.377815	-0.153286	0.584052	0.371254	-0.054397	0.501641	0.353363	0.007571	0.433033	0.322766	0.092143	0.390191	0.301541	-0.109807	0.555548	0.421318	-0.119485	0.48127	0.435239	-0.13016	0.406765	0.445144	-0.179201	0.429617	0.454583	-0.227709	0.451842	0.467477	-0.275794	0.474112	0.48315	-0.280316	0.468053	0.519313	-0.140582	0.517689	0.30082	-0.113592
18.408	-0.233295	0.54218	0.412634	-0.200532	0.563391	0.389665	-0.216585	0.616348	0.394088	-0.184698	0.604262	0.3751	-0.151399	0.582858	0.372736	-0.048519	0.504746	0.366169	0.021196	0.44409	0.335546	0.100161	0.395352	0.306687	-0.11705	0.542122	0.433852	-0.114992	0.465567	0.434583	-0.113041	0.389002	0.43412	-0.161307	0.412839	0.443798	-0.209578	0.436634	0.453677	-0.257726	0.460363	0.464138	-0.270924	0.463829	0.498262	-0.127394	0.529872	0.304772	-0.107375
18.44	-0.228486	0.536702	0.40729	-0.197318	0.560229	0.38434	-0.216895	0.612085	0.389224	-0.184384	0.602315	0.369974	-0.1512	0.580798	0.369681	-0.048842	0.502228	0.369485	0.021783	0.442935	0.338626	0.098886	0.394825	0.304572	-0.119276	0.541666	0.434285	-0.113345	0.465521	0.43925	-0.10716	0.389394	0.443737	-0.156131	0.413532	0.447865	-0.205107	0.437653	0.452091	-0.254075	0.461814	0.456556	-0.268341	0.464664	0.490315	-0.124038	0.530411	0.304861	-0.105077
18.476	-0.229508	0.526389	0.406654	-0.200372	0.5515	0.382758	-0.220882	0.602473	0.390695	-0.189345	0.594217	0.369229	-0.155135	0.574209	0.368167	-0.048672	0.500651	0.365613	0.020974	0.438033	0.339879	0.09721	0.391081	0.303151	-0.119265	0.546808	0.425291	-0.110902	0.471415	0.435797	-0.102343	0.396053	0.446109	-0.152661	0.417552	0.444029	-0.202823	0.439479	0.44224	-0.252988	0.46173	0.440618	-0.267864	0.466019	0.473966	-0.11972	0.527815	0.296619	-0.098366
18.508	-0.224673	0.518712	0.374424	-0.199897	0.551425	0.355908	-0.218988	0.596118	0.383055	-0.191441	0.596744	0.3554	-0.157541	0.576604	0.353658	-0.051632	0.503207	0.351079	0.01446	0.435802	0.328097	0.093062	0.393775	0.29052	-0.110656	0.550354	0.422146	-0.11171	0.475571	0.437121	-0.111913	0.400581	0.449754	-0.160225	0.419505	0.431462	-0.208978	0.437843	0.414403	-0.258053	0.455978	0.398719	-0.267685	0.471759	0.430599	-0.141173	0.514441	0.300842	-0.108403
18.54	-0.228892	0.519338	0.369649	-0.201963	0.550584	0.351434	-0.222737	0.597115	0.373344	-0.192516	0.59562	0.348681	-0.158579	0.574922	0.348472	-0.052504	0.499829	0.350599	0.012383	0.431837	0.325287	0.093683	0.393374	0.289209	-0.111014	0.548722	0.420533	-0.116153	0.474551	0.438551	-0.121	0.400212	0.45538	-0.167865	0.419337	0.433886	-0.215107	0.438033	0.41311	-0.262833	0.456585	0.392976	-0.271737	0.471541	0.425376	-0.138652	0.516905	0.295995	-0.109394
18.576	-0.209526	0.502922	0.348774	-0.192667	0.543535	0.339132	-0.22144	0.576147	0.373978	-0.194501	0.588792	0.348701	-0.159857	0.569745	0.350713	-0.051105	0.499472	0.360225	0.020839	0.441324	0.33078	0.092701	0.394963	0.286232	-0.115775	0.538845	0.430528	-0.131609	0.46487	0.441962	-0.146663	0.390726	0.451837	-0.186687	0.413854	0.421882	-0.227246	0.436348	0.39236	-0.268404	0.458551	0.363211	-0.27842	0.478897	0.392165	-0.138998	0.507659	0.306492	-0.101875
18.608	-0.211088	0.504074	0.333433	-0.195291	0.545461	0.325611	-0.22608	0.575865	0.360562	-0.198813	0.590131	0.336556	-0.163931	0.571915	0.341868	-0.054146	0.50447	0.361771	0.024651	0.456181	0.331735	0.093371	0.403708	0.28821	-0.126003	0.53594	0.429059	-0.145797	0.46179	0.434345	-0.163754	0.38735	0.438142	-0.198645	0.410247	0.402615	-0.233848	0.433327	0.367606	-0.269421	0.456802	0.332795	-0.287134	0.475878	0.358836	-0.139673	0.5042	0.303674	-0.098319
18.644	-0.215514	0.503995	0.328041	-0.198846	0.545208	0.320522	-0.227199	0.575633	0.357675	-0.200751	0.589782	0.332709	-0.165679	0.571939	0.336607	-0.055832	0.502969	0.35265	0.024942	0.451583	0.336994	0.093318	0.401638	0.290804	-0.130555	0.532998	0.418201	-0.151371	0.45991	0.426569	-0.171034	0.386406	0.433644	-0.204503	0.409271	0.396497	-0.23815	0.432092	0.35974	-0.272067	0.455267	0.323467	-0.289916	0.470433	0.351761	-0.139188	0.506415	0.291231	-0.098166
18.676	-0.237979	0.516648	0.323362	-0.203885	0.545085	0.315341	-0.227815	0.593777	0.326603	-0.190867	0.588967	0.314896	-0.157192	0.570649	0.325136	-0.053035	0.500653	0.360914	0.030813	0.458854	0.335513	0.09757	0.406116	0.289818	-0.135423	0.530185	0.416365	-0.158912	0.457235	0.416599	-0.181265	0.383863	0.415905	-0.212524	0.406195	0.377187	-0.243924	0.428601	0.338615	-0.276743	0.45128	0.302094	-0.298494	0.457461	0.33102	-0.124185	0.514009	0.28787	-0.087578
18.712	-0.246076	0.515467	0.312022	-0.209062	0.54068	0.305235	-0.231574	0.591084	0.298237	-0.193369	0.583166	0.296831	-0.162544	0.563375	0.311404	-0.068644	0.489371	0.358769	0.020358	0.452349	0.346779	0.090727	0.402861	0.302319	-0.159526	0.52006	0.398793	-0.175343	0.445137	0.397491	-0.189762	0.369949	0.395923	-0.211649	0.382768	0.347495	-0.234348	0.395652	0.299437	-0.258701	0.408875	0.252538	-0.285672	0.422494	0.273429	-0.124192	0.511878	0.273919	-0.09038
18.744	-0.23455	0.502058	0.271081	-0.223574	0.536474	0.298313	-0.243472	0.579704	0.269819	-0.225515	0.582137	0.304406	-0.190285	0.56786	0.315822	-0.079357	0.510148	0.353349	0.01189	0.480352	0.337654	0.081283	0.424254	0.299498	-0.172256	0.519454	0.396776	-0.184517	0.444179	0.387763	-0.19545	0.368634	0.378976	-0.216625	0.364212	0.328609	-0.238205	0.361081	0.278402	-0.260795	0.359269	0.228714	-0.281481	0.388211	0.238258	-0.141104	0.518752	0.271923	-0.103285
18.776	-0.248008	0.495913	0.254581	-0.229644	0.525274	0.283711	-0.242982	0.573735	0.260304	-0.222961	0.569861	0.293587	-0.188539	0.554889	0.30658	-0.080203	0.496473	0.347716	0.01048	0.462456	0.34739	0.086487	0.413348	0.31411	-0.178017	0.510272	0.375844	-0.18736	0.434279	0.374766	-0.195994	0.358084	0.373477	-0.212349	0.345181	0.322803	-0.229075	0.332745	0.272157	-0.246216	0.320519	0.221575	-0.267159	0.350756	0.220733	-0.125838	0.507848	0.256745	-0.081188
18.808	-0.256795	0.490055	0.238031	-0.239354	0.519961	0.267148	-0.25117	0.567626	0.241938	-0.232559	0.564337	0.2761	-0.197021	0.553011	0.290203	-0.084794	0.503996	0.336536	0.00846	0.477202	0.336899	0.083293	0.42028	0.314559	-0.18261	0.511653	0.367202	-0.191741	0.435669	0.360863	-0.198086	0.35945	0.353757	-0.214633	0.342694	0.303676	-0.234994	0.326817	0.255258	-0.257443	0.311751	0.207568	-0.283886	0.336916	0.21246	-0.13622	0.49041	0.247628	-0.083249
18.84	-0.25583	0.47858	0.215297	-0.244932	0.511709	0.24413	-0.249531	0.556375	0.211774	-0.239411	0.557169	0.24948	-0.205097	0.548642	0.267769	-0.095507	0.511026	0.326885	-0.004173	0.480233	0.338308	0.074033	0.427916	0.316896	-0.195082	0.510881	0.352719	-0.20587	0.435718	0.342043	-0.216115	0.360554	0.331849	-0.216256	0.333671	0.284144	-0.217973	0.306871	0.236484	-0.222216	0.280558	0.1888	-0.253182	0.298952	0.180911	-0.140531	0.506896	0.234629	-0.093238
18.876	-0.255734	0.47539	0.192796	-0.245582	0.510248	0.219801	-0.242924	0.551938	0.183442	-0.237127	0.555578	0.221888	-0.205315	0.547201	0.244233	-0.104299	0.510598	0.316763	-0.013082	0.485691	0.337687	0.068736	0.437185	0.322332	-0.20701	0.514433	0.323473	-0.216404	0.438953	0.313188	-0.22521	0.363417	0.30348	-0.216216	0.329766	0.260648	-0.209421	0.296316	0.217642	-0.204655	0.262977	0.174057	-0.240214	0.266842	0.164935	-0.131958	0.502517	0.217753	-0.086612
18.908	-0.252321	0.46894	0.168651	-0.242322	0.502028	0.197869	-0.234885	0.54484	0.163871	-0.231636	0.546519	0.202751	-0.20327	0.539018	0.229914	-0.112669	0.503966	0.31781	-0.017799	0.491251	0.332397	0.065193	0.443328	0.327738	-0.214932	0.499198	0.328173	-0.220696	0.42707	0.301741	-0.227471	0.355569	0.274835	-0.216005	0.320931	0.234107	-0.207006	0.286214	0.192931	-0.200832	0.252091	0.150935	-0.237465	0.249432	0.148156	-0.143687	0.511717	0.220116	-0.096554
18.94	-0.211308	0.469732	0.132834	-0.225442	0.494603	0.167877	-0.227989	0.545026	0.145262	-0.237112	0.536844	0.182335	-0.210934	0.529912	0.211502	-0.126432	0.496807	0.304924	-0.032938	0.491051	0.330944	0.057295	0.455981	0.331853	-0.228062	0.480105	0.303425	-0.230602	0.41067	0.270493	-0.233665	0.341294	0.237333	-0.21912	0.30882	0.194696	-0.205045	0.276555	0.152051	-0.191402	0.243935	0.108535	-0.184622	0.229276	0.075017	-0.148622	0.509704	0.204845	-0.099069
18.976	-0.215688	0.469707	0.099795	-0.222282	0.49408	0.137359	-0.229897	0.544717	0.116407	-0.230808	0.536068	0.154475	-0.204677	0.532275	0.184323	-0.119725	0.510277	0.280093	-0.033343	0.495766	0.322875	0.056556	0.460034	0.33154	-0.220749	0.504819	0.260333	-0.223929	0.434073	0.230412	-0.225935	0.363057	0.201154	-0.214434	0.322251	0.165756	-0.202817	0.281096	0.131213	-0.191561	0.239575	0.096319	-0.170177	0.22424	0.070319	-0.121788	0.518877	0.177212	-0.089191
19.008	-0.202662	0.469682	0.077742	-0.209397	0.494035	0.1153	-0.214902	0.544988	0.094532	-0.216979	0.53615	0.132511	-0.19325	0.53178	0.164284	-0.117087	0.507832	0.266898	-0.032773	0.499466	0.314985	0.05498	0.463423	0.334294	-0.217117	0.509319	0.241907	-0.217724	0.437223	0.215235	-0.217946	0.365072	0.188312	-0.202729	0.32341	0.154548	-0.188698	0.282134	0.12036	-0.175548	0.240467	0.084942	-0.157088	0.227496	0.055397	-0.116739	0.507688	0.163706	-0.088351
19.044	-0.172066	0.454966	0.067428	-0.185983	0.478987	0.103217	-0.189934	0.529689	0.082016	-0.198148	0.520682	0.11913	-0.180871	0.519407	0.155367	-0.125478	0.503959	0.273451	-0.039602	0.500914	0.318722	0.049583	0.467423	0.335107	-0.223959	0.483067	0.252045	-0.232421	0.419778	0.209678	-0.24156	0.357633	0.165351	-0.220456	0.322603	0.128375	-0.199595	0.287771	0.091364	-0.178883	0.253076	0.053986	-0.164937	0.247659	0.020342	-0.126384	0.511069	0.170836	-0.090804
19.076	-0.164344	0.444691	0.037317	-0.181732	0.463535	0.074635	-0.187421	0.516051	0.059014	-0.19719	0.502285	0.094247	-0.177036	0.506415	0.12864	-0.110289	0.50783	0.241589	-0.030692	0.500244	0.29731	0.053334	0.4619	0.327329	-0.205436	0.467967	0.229591	-0.217991	0.403642	0.189748	-0.231795	0.340505	0.147586	-0.217248	0.301508	0.110875	-0.202172	0.262935	0.074203	-0.186592	0.224188	0.036874	-0.168295	0.203205	0.012172	-0.11574	0.494883	0.139415	-0.078818
19.108	-0.152296	0.446444	0.012958	-0.179202	0.466342	0.043377	-0.175712	0.519314	0.02794	-0.19708	0.506173	0.057823	-0.181125	0.509681	0.0941	-0.127933	0.511458	0.212688	-0.057007	0.508492	0.279114	0.027695	0.482171	0.318407	-0.218595	0.481396	0.17642	-0.210323	0.409991	0.149558	-0.204098	0.339351	0.120424	-0.192256	0.292262	0.094446	-0.18307	0.246146	0.065439	-0.174501	0.200146	0.035176	-0.159441	0.188055	0.003577	-0.106495	0.496778	0.112412	-0.079353
19.144	-0.146607	0.442917	-0.01021	-0.169921	0.46316	0.022869	-0.169895	0.515705	0.005682	-0.186853	0.503041	0.038476	-0.171069	0.508806	0.074605	-0.119522	0.517654	0.19364	-0.061107	0.515504	0.270426	0.019439	0.493458	0.316941	-0.204367	0.493015	0.141684	-0.199491	0.418151	0.126181	-0.193919	0.343345	0.111183	-0.176069	0.296289	0.088686	-0.160293	0.249285	0.064748	-0.146216	0.202106	0.038917	-0.15188	0.185081	0.006511	-0.080918	0.494916	0.100962	-0.06219
19.176	-0.112225	0.445797	-0.029008	-0.1415	0.466127	-0.001175	-0.134817	0.519188	-0.01533	-0.159541	0.506323	0.011935	-0.149287	0.510507	0.050055	-0.116376	0.514193	0.175534	-0.070751	0.501265	0.259451	0.003144	0.482984	0.316794	-0.194343	0.497698	0.110162	-0.188369	0.421464	0.106557	-0.183433	0.345147	0.102067	-0.166729	0.296426	0.082612	-0.152482	0.247894	0.061075	-0.139685	0.199219	0.038132	-0.144742	0.191141	0.002462	-0.066507	0.500441	0.086693	-0.056944
19.212	-0.105582	0.45182	-0.03377	-0.137446	0.477812	-0.015022	-0.125576	0.527247	-0.037207	-0.154879	0.520378	-0.012458	-0.144383	0.521388	0.025708	-0.111821	0.514901	0.151036	-0.066201	0.520691	0.235696	-0.007291	0.493252	0.305178	-0.184364	0.500385	0.079073	-0.182624	0.424615	0.090124	-0.183415	0.348658	0.099555	-0.167076	0.299534	0.080857	-0.151386	0.250726	0.061148	-0.136758	0.201673	0.0401	-0.138964	0.191418	0.004689	-0.055089	0.491347	0.068164	-0.056439
19.244	-0.098861	0.447626	-0.057874	-0.126428	0.475733	-0.035631	-0.111217	0.524772	-0.056512	-0.139128	0.519675	-0.029772	-0.133152	0.518366	0.009479	-0.115389	0.504636	0.137503	-0.072027	0.515249	0.223573	-0.010804	0.496236	0.295911	-0.184052	0.497616	0.060545	-0.185489	0.422349	0.074589	-0.18633	0.347305	0.089255	-0.166942	0.298975	0.072335	-0.148712	0.250567	0.05415	-0.132054	0.201877	0.034318	-0.134475	0.191835	-0.001117	-0.055127	0.481224	0.057449	-0.061585
19.272	-0.091425	0.441656	-0.069234	-0.113357	0.470561	-0.042213	-0.098107	0.519154	-0.063622	-0.121918	0.514749	-0.033015	-0.119495	0.513673	0.006778	-0.113147	0.49928	0.13609	-0.076036	0.507121	0.225218	-0.012328	0.494515	0.296336	-0.176168	0.494232	0.054642	-0.180891	0.420498	0.074737	-0.18357	0.347134	0.095893	-0.166815	0.300191	0.0731	-0.152538	0.252918	0.049399	-0.139063	0.205552	0.025324	-0.140712	0.194691	-0.009769	-0.048556	0.469696	0.062541	-0.058072
19.34	-0.074733	0.450418	-0.096179	-0.094795	0.47659	-0.065211	-0.08566	0.52679	-0.085919	-0.104977	0.519459	-0.052782	-0.106318	0.509014	-0.014179	-0.111125	0.462709	0.107821	-0.075778	0.467504	0.198699	-0.03356	0.468302	0.28636	-0.175013	0.459874	0.027648	-0.169864	0.396055	0.070071	-0.162826	0.332504	0.113337	-0.1481	0.287634	0.086248	-0.135311	0.242796	0.05806	-0.12432	0.198103	0.029363	-0.138666	0.193494	-0.004138	-0.044706	0.45884	0.02884	-0.056346
19.372	-0.064859	0.447641	-0.101577	-0.085881	0.471968	-0.069721	-0.071638	0.523403	-0.084001	-0.094292	0.514264	-0.053549	-0.097595	0.504042	-0.015087	-0.108801	0.460865	0.107255	-0.06842	0.455377	0.195633	-0.031758	0.467716	0.28443	-0.176161	0.466594	0.029867	-0.174526	0.400623	0.069063	-0.172457	0.334503	0.108377	-0.157847	0.287268	0.08413	-0.143042	0.240752	0.058958	-0.128335	0.194102	0.033122	-0.13889	0.194402	-0.002212	-0.044992	0.464887	0.02631	-0.049539
19.44	-0.027234	0.45614	-0.126806	-0.054299	0.475609	-0.096264	-0.049306	0.52875	-0.109851	-0.071574	0.515041	-0.080883	-0.069565	0.502816	-0.042992	-0.066128	0.450001	0.075825	-0.076756	0.455237	0.172625	-0.047914	0.465457	0.264512	-0.140805	0.457679	0.006129	-0.15339	0.40603	0.061752	-0.166146	0.354603	0.118381	-0.141889	0.310627	0.098541	-0.120835	0.266527	0.076008	-0.107335	0.222658	0.049213	-0.136966	0.231014	0.028829	-0.010713	0.445228	-0.012806	-0.017948
19.472	-0.009849	0.469589	-0.136004	-0.047182	0.481796	-0.113571	-0.05054	0.535338	-0.126306	-0.075909	0.516221	-0.103604	-0.073643	0.50652	-0.06497	-0.066919	0.462636	0.057541	-0.077824	0.488834	0.150763	-0.061292	0.485389	0.246142	-0.142402	0.452713	-0.011922	-0.125809	0.41368	0.051914	-0.108288	0.374812	0.115777	-0.119541	0.329233	0.088073	-0.131133	0.283896	0.060055	-0.144097	0.239163	0.03226	-0.178301	0.252524	0.030769	-0.014794	0.472335	-0.030869	0.00056
19.54	0.018811	0.45613	-0.1514	-0.0168	0.470145	-0.127234	-0.020378	0.522969	-0.142339	-0.044432	0.50552	-0.116947	-0.046343	0.504025	-0.076939	-0.052637	0.4861	0.05232	-0.084429	0.48889	0.144596	-0.078256	0.478059	0.241116	-0.121375	0.461916	-0.019696	-0.117831	0.419496	0.044283	-0.113925	0.377134	0.108689	-0.116339	0.331807	0.07865	-0.120263	0.286962	0.04796	-0.128287	0.242936	0.017891	-0.162742	0.245984	0.030512	0.009459	0.478755	-0.030112	0.01878
19.572	0.033305	0.446183	-0.159052	0.000165	0.463273	-0.133332	-0.011574	0.510033	-0.159705	-0.029654	0.497927	-0.127221	-0.035008	0.498226	-0.087326	-0.052528	0.486073	0.041843	-0.082817	0.489475	0.134803	-0.079144	0.470782	0.230358	-0.117159	0.455111	-0.031555	-0.125453	0.411481	0.031131	-0.133368	0.368012	0.094352	-0.125009	0.326595	0.06019	-0.117258	0.285179	0.025735	-0.11088	0.243277	-0.007311	-0.136354	0.227161	0.013717	0.012205	0.48177	-0.038283	0.027638
19.64	0.06897	0.423656	-0.18115	0.041008	0.44348	-0.151521	0.031413	0.492028	-0.175671	0.015958	0.481082	-0.14148	0.002569	0.486494	-0.103842	-0.040173	0.493674	0.02001	-0.055822	0.508953	0.115528	-0.081663	0.487787	0.207855	-0.089834	0.449567	-0.058257	-0.088696	0.417955	0.01156	-0.087332	0.386338	0.081533	-0.09931	0.3382	0.058421	-0.110477	0.290019	0.034934	-0.120633	0.241632	0.011437	-0.149556	0.223837	0.025347	0.034098	0.494009	-0.051387	0.055277
19.672	0.07155	0.418572	-0.178349	0.045812	0.442364	-0.149663	0.050555	0.493405	-0.17007	0.029324	0.484083	-0.13863	0.015938	0.488768	-0.101114	-0.026414	0.494214	0.022317	-0.057573	0.512519	0.113219	-0.090143	0.497722	0.204075	-0.078588	0.459196	-0.059706	-0.073058	0.429871	0.010729	-0.065197	0.400378	0.080346	-0.082867	0.353586	0.058789	-0.099091	0.306185	0.037069	-0.114126	0.258385	0.01613	-0.138839	0.237278	0.033278	0.045478	0.501836	-0.051331	0.066573
19.74	0.078907	0.38199	-0.198048	0.049302	0.412168	-0.181769	0.074113	0.459925	-0.194105	0.039693	0.456983	-0.175831	0.027618	0.466001	-0.138613	-0.009025	0.486449	-0.014705	-0.031524	0.504594	0.078764	-0.079527	0.501305	0.164036	-0.060225	0.447494	-0.094856	-0.076099	0.415291	-0.027134	-0.091852	0.383038	0.040782	-0.097882	0.335163	0.01499	-0.10312	0.287672	-0.011746	-0.108001	0.240221	-0.039016	-0.114744	0.210057	-0.019338	0.062974	0.494831	-0.088127	0.083303
19.772	0.10746	0.382045	-0.197976	0.074374	0.409509	-0.183752	0.096506	0.459277	-0.192854	0.060954	0.453317	-0.177822	0.044148	0.461658	-0.142426	-0.00826	0.479867	-0.024349	-0.026311	0.502099	0.068696	-0.07655	0.501336	0.151254	-0.050843	0.43643	-0.107298	-0.06847	0.410022	-0.037551	-0.085798	0.383639	0.032392	-0.09505	0.336707	0.005938	-0.104016	0.289613	-0.020383	-0.112846	0.242566	-0.046416	-0.111432	0.221563	-0.016218	0.068852	0.489672	-0.092141	0.089763
19.808	0.118493	0.35484	-0.19046	0.086246	0.386593	-0.189564	0.115708	0.432354	-0.199075	0.077051	0.431463	-0.193639	0.059567	0.44682	-0.16136	0.00536	0.488255	-0.051079	-0.012872	0.503803	0.043192	-0.063182	0.501669	0.125717	-0.030659	0.425342	-0.124654	-0.058938	0.398683	-0.058644	-0.086966	0.372348	0.007702	-0.088722	0.329904	-0.026299	-0.090319	0.28715	-0.060149	-0.090725	0.243973	-0.092747	-0.067327	0.229123	-0.068628	0.092135	0.470936	-0.104474	0.105373
19.84	0.089685	0.34298	-0.193065	0.073155	0.385128	-0.193776	0.117095	0.413893	-0.211344	0.082293	0.429415	-0.202943	0.066226	0.44421	-0.169731	0.01626	0.483472	-0.056776	-0.005292	0.500721	0.036399	-0.059593	0.493048	0.115598	-0.020726	0.42084	-0.129873	-0.052865	0.389418	-0.06782	-0.085432	0.358399	-0.005781	-0.07862	0.330528	-0.052166	-0.071781	0.302421	-0.098498	-0.064585	0.273728	-0.14432	-0.036613	0.256688	-0.127665	0.102135	0.460081	-0.109253	0.109574
19.876	0.09915	0.318794	-0.186518	0.08848	0.36098	-0.199087	0.138515	0.38227	-0.209381	0.104807	0.401516	-0.21352	0.087205	0.42165	-0.184476	0.029758	0.477434	-0.084215	-0.003759	0.502399	0.003336	-0.033551	0.487702	0.094119	-0.012001	0.416425	-0.155984	-0.049945	0.379765	-0.100075	-0.087466	0.341837	-0.044786	-0.070201	0.316858	-0.090492	-0.052008	0.292916	-0.136529	-0.03178	0.271624	-0.181813	-0.000237	0.287625	-0.171261	0.113914	0.437105	-0.131123	0.121417
19.908	0.106875	0.309092	-0.204411	0.100773	0.353643	-0.209729	0.152934	0.371476	-0.214336	0.121403	0.394437	-0.216006	0.102001	0.415046	-0.187979	0.038306	0.473537	-0.090961	-0.000522	0.501551	-0.005937	-0.030033	0.491338	0.086255	0.0015	0.409463	-0.163113	-0.047434	0.377472	-0.113448	-0.096465	0.345515	-0.063551	-0.07462	0.31739	-0.104744	-0.052273	0.289869	-0.146176	-0.02887	0.263211	-0.187078	-0.005246	0.291278	-0.188957	0.126551	0.43503	-0.129235	0.120842
19.94	0.113678	0.297376	-0.21379	0.101082	0.340766	-0.216803	0.149879	0.366748	-0.213553	0.115439	0.384717	-0.217648	0.099172	0.406786	-0.188694	0.045259	0.469965	-0.088784	0.005338	0.498713	-0.004623	-0.029656	0.484809	0.084826	0.008832	0.409682	-0.164199	-0.041297	0.373955	-0.118304	-0.091428	0.338118	-0.072395	-0.066228	0.312141	-0.113286	-0.040184	0.286894	-0.154173	-0.013759	0.262937	-0.194937	0.004835	0.29436	-0.19928	0.132748	0.42559	-0.122246	0.128715
19.976	0.150758	0.313845	-0.21224	0.124625	0.350289	-0.218336	0.161806	0.390871	-0.215355	0.123585	0.395962	-0.221612	0.109098	0.415214	-0.190203	0.058526	0.468835	-0.084473	0.00239	0.49627	-0.009654	-0.03016	0.493681	0.081786	0.0419	0.428405	-0.178497	-0.007587	0.372022	-0.162892	-0.057306	0.316007	-0.147419	-0.017074	0.29654	-0.17886	0.023339	0.276695	-0.209827	0.063964	0.256584	-0.240054	0.100331	0.251495	-0.240441	0.143506	0.411062	-0.099279	0.134852
20.008	0.157063	0.312559	-0.206539	0.132324	0.348536	-0.218424	0.165382	0.389644	-0.203105	0.130379	0.394072	-0.219957	0.115798	0.413407	-0.188643	0.063961	0.467887	-0.083623	0.006672	0.495136	-0.009395	-0.028842	0.493775	0.081233	0.050025	0.428744	-0.178506	-0.001104	0.371995	-0.172327	-0.052467	0.315631	-0.166043	-0.009095	0.295476	-0.192018	0.034429	0.274894	-0.21743	0.077623	0.254139	-0.242566	0.111688	0.245494	-0.232396	0.146961	0.4066	-0.094759	0.13695
20.044	0.15464	0.307935	-0.217602	0.132683	0.347221	-0.22236	0.172725	0.383421	-0.211054	0.136051	0.392936	-0.220505	0.118508	0.412217	-0.190337	0.057596	0.466011	-0.088497	0.000777	0.495635	-0.014736	-0.031294	0.500444	0.077082	0.051724	0.420382	-0.180809	-0.000742	0.364746	-0.175222	-0.053482	0.309462	-0.169885	-0.009386	0.290181	-0.195425	0.035339	0.270381	-0.219543	0.079939	0.250409	-0.243087	0.113025	0.236247	-0.236385	0.146133	0.412917	-0.091657	0.136392
20.076	0.182813	0.314428	-0.224416	0.154193	0.349464	-0.225931	0.185944	0.390253	-0.206767	0.148756	0.394299	-0.218048	0.129957	0.412407	-0.18808	0.065075	0.462216	-0.087883	0.002631	0.492558	-0.019916	-0.034046	0.50195	0.069072	0.057845	0.421458	-0.182628	0.010576	0.361203	-0.181292	-0.036728	0.300956	-0.179952	0.010423	0.2842	-0.202134	0.057551	0.267421	-0.224394	0.10469	0.250569	-0.246651	0.139023	0.237898	-0.250167	0.151436	0.405451	-0.092097	0.136291
20.14	0.184588	0.315341	-0.226826	0.157029	0.351238	-0.227585	0.191315	0.391547	-0.212123	0.15357	0.396437	-0.220898	0.13394	0.412904	-0.190507	0.066525	0.456935	-0.089131	0.004286	0.493602	-0.02422	-0.033259	0.508668	0.063478	0.065972	0.421516	-0.186162	0.016019	0.363801	-0.179957	-0.034148	0.306277	-0.174166	0.011443	0.286279	-0.196811	0.056617	0.266601	-0.220522	0.101537	0.247123	-0.244882	0.135556	0.235655	-0.252493	0.154349	0.402246	-0.092343	0.13857
20.172	0.182216	0.310439	-0.226449	0.156348	0.347388	-0.230142	0.192266	0.386965	-0.21687	0.154929	0.392878	-0.226715	0.134977	0.409222	-0.196709	0.067206	0.452577	-0.096137	0.007904	0.495195	-0.032161	-0.03388	0.509272	0.053849	0.071589	0.41715	-0.193288	0.017962	0.362897	-0.185478	-0.035942	0.309071	-0.177885	0.007891	0.286535	-0.201035	0.051707	0.264162	-0.224473	0.095113	0.241959	-0.248017	0.128598	0.229909	-0.256167	0.157195	0.400867	-0.096814	0.14072
20.208	0.178682	0.306444	-0.228902	0.155111	0.344928	-0.232352	0.193681	0.382269	-0.219944	0.156627	0.390469	-0.229178	0.135592	0.406654	-0.199842	0.064383	0.449611	-0.101609	0.008037	0.49447	-0.036452	-0.031062	0.510256	0.050558	0.073808	0.411982	-0.197674	0.018088	0.361025	-0.184737	-0.037884	0.310423	-0.172039	0.004281	0.286191	-0.196901	0.046419	0.262264	-0.222156	0.088305	0.238607	-0.247726	0.122385	0.228842	-0.25703	0.155271	0.399927	-0.097041	0.139354
20.24	0.179525	0.291844	-0.234782	0.154279	0.329392	-0.23606	0.191545	0.368091	-0.22331	0.153889	0.375053	-0.230955	0.134431	0.394525	-0.202153	0.067662	0.448835	-0.104827	0.013745	0.493034	-0.036588	-0.024844	0.509324	0.05116	0.073944	0.407718	-0.199346	0.019287	0.356211	-0.183675	-0.035683	0.304937	-0.168087	0.007813	0.282896	-0.192567	0.051838	0.261688	-0.216933	0.095905	0.241007	-0.241056	0.127301	0.22777	-0.254589	0.158338	0.399651	-0.100723	0.140051
20.272	0.179817	0.291099	-0.237045	0.153604	0.327969	-0.238292	0.189946	0.367436	-0.225553	0.152137	0.373411	-0.233284	0.132373	0.391873	-0.204265	0.065592	0.442493	-0.106002	0.008176	0.484266	-0.039891	-0.024726	0.504352	0.048672	0.072363	0.401321	-0.200586	0.016292	0.351324	-0.185047	-0.040051	0.301616	-0.169625	0.005697	0.280917	-0.190646	0.051378	0.260569	-0.212465	0.096657	0.240387	-0.235026	0.124116	0.226031	-0.254521	0.158522	0.397167	-0.103267	0.140511
20.308	0.188207	0.285895	-0.240884	0.158112	0.319701	-0.24163	0.190929	0.363634	-0.235647	0.152084	0.365143	-0.239424	0.134551	0.384524	-0.209413	0.073989	0.438438	-0.108283	0.019046	0.484269	-0.042102	-0.017528	0.504047	0.045674	0.069327	0.394633	-0.201749	0.014004	0.344274	-0.185212	-0.041337	0.294199	-0.168749	0.005159	0.275562	-0.190791	0.051283	0.25613	-0.213128	0.097395	0.236105	-0.235591	0.128045	0.224286	-0.252218	0.161366	0.383201	-0.110631	0.14201
20.34	0.195289	0.275842	-0.240271	0.166346	0.310609	-0.242077	0.199489	0.352874	-0.229591	0.161383	0.355954	-0.237622	0.14389	0.375095	-0.207522	0.082946	0.428133	-0.106561	0.035241	0.481592	-0.040918	-0.007381	0.500093	0.043823	0.076937	0.387818	-0.201553	0.021786	0.336809	-0.186678	-0.033423	0.285837	-0.171908	0.013056	0.266507	-0.193942	0.05949	0.247514	-0.216274	0.106042	0.228805	-0.239127	0.135046	0.217119	-0.258813	0.166888	0.367522	-0.109087	0.146655
20.376	0.201547	0.273127	-0.237476	0.170912	0.306248	-0.241368	0.201131	0.350489	-0.228364	0.163315	0.351359	-0.238145	0.14606	0.370919	-0.208127	0.085992	0.425713	-0.107274	0.036066	0.478492	-0.042734	-0.002342	0.49964	0.043442	0.081753	0.384496	-0.20193	0.025351	0.334345	-0.188637	-0.031066	0.284113	-0.175218	0.015637	0.26409	-0.19581	0.062404	0.244499	-0.216654	0.109242	0.225198	-0.237889	0.137778	0.213378	-0.258016	0.17437	0.3721	-0.109446	0.151426
20.408	0.202585	0.267865	-0.246449	0.176841	0.305104	-0.245436	0.214023	0.343864	-0.232742	0.176025	0.350615	-0.238715	0.155394	0.367671	-0.209111	0.08473	0.414129	-0.110288	0.036769	0.469679	-0.045434	0.001055	0.498127	0.04097	0.086874	0.376486	-0.206523	0.028109	0.32909	-0.193539	-0.030657	0.281937	-0.180466	0.018105	0.263851	-0.197773	0.066427	0.245551	-0.216111	0.114517	0.227165	-0.235967	0.137755	0.214501	-0.261664	0.177731	0.369789	-0.113783	0.156345
20.44	0.222357	0.259475	-0.228929	0.191736	0.292038	-0.23608	0.222434	0.337436	-0.229551	0.184354	0.337275	-0.238247	0.161881	0.355867	-0.211155	0.086493	0.407292	-0.118798	0.040304	0.463836	-0.054376	0.011923	0.493194	0.03356	0.100223	0.359386	-0.20922	0.036206	0.318164	-0.201077	-0.027833	0.277215	-0.193062	0.021038	0.254069	-0.202375	0.0697	0.230875	-0.212204	0.118416	0.207613	-0.222737	0.138256	0.208102	-0.253779	0.183514	0.373515	-0.110345	0.166297
20.476	0.230035	0.259569	-0.224956	0.199776	0.292002	-0.23398	0.230257	0.337453	-0.227237	0.192548	0.337134	-0.237467	0.169853	0.355833	-0.210793	0.093274	0.407663	-0.120526	0.043855	0.460366	-0.05528	0.01541	0.490416	0.032509	0.104472	0.359657	-0.211479	0.041402	0.31755	-0.201272	-0.021515	0.275561	-0.190549	0.027478	0.253247	-0.201282	0.076236	0.230758	-0.212318	0.125022	0.208169	-0.22381	0.141554	0.210693	-0.256602	0.18839	0.36847	-0.112452	0.173969
20.508	0.23676	0.254615	-0.233093	0.212199	0.292511	-0.236423	0.251635	0.331175	-0.237627	0.213319	0.33852	-0.239435	0.187342	0.353737	-0.213071	0.100684	0.39405	-0.124123	0.045081	0.44795	-0.065121	0.017619	0.487244	0.019034	0.117174	0.352689	-0.216977	0.05099	0.315802	-0.206161	-0.01513	0.278434	-0.195792	0.032213	0.252575	-0.206433	0.079559	0.226694	-0.216835	0.126883	0.201062	-0.226982	0.14272	0.209324	-0.259107	0.201071	0.371587	-0.117051	0.185495
20.544	0.250111	0.259008	-0.229139	0.223924	0.295582	-0.234236	0.261542	0.336015	-0.234368	0.223043	0.341378	-0.238106	0.196643	0.35732	-0.212957	0.109068	0.39993	-0.127635	0.062312	0.450573	-0.058843	0.032429	0.482812	0.027539	0.122345	0.350075	-0.217122	0.055295	0.314415	-0.208121	-0.011593	0.278369	-0.199032	0.035275	0.251707	-0.209854	0.082001	0.225029	-0.221037	0.128651	0.198641	-0.23267	0.145471	0.208107	-0.264013	0.207139	0.368367	-0.120065	0.195291
20.576	0.282178	0.262376	-0.211734	0.24856	0.290062	-0.224105	0.276006	0.337082	-0.233374	0.237434	0.332559	-0.237599	0.209707	0.348997	-0.214296	0.118081	0.393411	-0.13446	0.067316	0.45197	-0.076121	0.032691	0.483201	0.008286	0.130865	0.340229	-0.22175	0.061044	0.310422	-0.2135	-0.008678	0.279521	-0.205812	0.036188	0.249562	-0.217323	0.081153	0.219768	-0.22915	0.126093	0.19097	-0.241024	0.146191	0.20435	-0.268828	0.21689	0.364232	-0.127282	0.218143
20.644	0.321006	0.264649	-0.194014	0.283071	0.282552	-0.21105	0.301223	0.331697	-0.228446	0.264447	0.318883	-0.23186	0.237775	0.338481	-0.210128	0.149222	0.39346	-0.134857	0.082777	0.444938	-0.087576	0.040962	0.479084	-0.008897	0.145437	0.336234	-0.220692	0.073759	0.310391	-0.213633	0.002017	0.284199	-0.206966	0.044009	0.251689	-0.220579	0.086158	0.219377	-0.234371	0.128307	0.187433	-0.248244	0.149339	0.202343	-0.274477	0.243994	0.351424	-0.134305	0.250752
20.676	0.337566	0.274198	-0.195959	0.29866	0.29016	-0.212763	0.316569	0.332692	-0.243278	0.279168	0.322016	-0.239692	0.252808	0.337662	-0.214421	0.166099	0.379441	-0.127995	0.086768	0.415804	-0.086414	0.038921	0.461952	-0.017768	0.155622	0.336054	-0.22094	0.08363	0.314712	-0.206098	0.011577	0.293097	-0.191816	0.048856	0.256967	-0.210089	0.086155	0.221148	-0.228684	0.123605	0.185439	-0.247791	0.150436	0.19326	-0.271833	0.263859	0.35197	-0.147787	0.292244
20.74	0.367677	0.290312	-0.195816	0.330385	0.311111	-0.210871	0.352004	0.351021	-0.242328	0.313761	0.345234	-0.236906	0.285143	0.355057	-0.210894	0.191142	0.377048	-0.123499	0.107952	0.412632	-0.087234	0.051733	0.457618	-0.022525	0.193477	0.333476	-0.216924	0.119469	0.332947	-0.197242	0.04568	0.331893	-0.176526	0.07055	0.287464	-0.197251	0.095654	0.243053	-0.217567	0.121031	0.198493	-0.237759	0.14544	0.194864	-0.265121	0.291492	0.35058	-0.128547	0.346215
20.772	0.386105	0.289846	-0.201572	0.347846	0.311286	-0.212824	0.367681	0.35783	-0.235284	0.32978	0.34905	-0.231897	0.301622	0.357487	-0.205279	0.210517	0.375286	-0.115756	0.129437	0.412642	-0.078074	0.056825	0.448599	-0.026869	0.204879	0.337389	-0.21174	0.130423	0.337791	-0.193804	0.05585	0.337969	-0.175828	0.078456	0.29203	-0.195741	0.101362	0.246124	-0.215257	0.124532	0.200076	-0.234609	0.147376	0.197881	-0.263416	0.311303	0.355401	-0.132952	0.372495
20.808	0.426614	0.300196	-0.195585	0.385021	0.315552	-0.204806	0.394732	0.368933	-0.21505	0.359403	0.352348	-0.21633	0.327754	0.360787	-0.1931	0.224125	0.378341	-0.115211	0.138771	0.405927	-0.077401	0.054838	0.433504	-0.037531	0.221126	0.341762	-0.211441	0.148197	0.339546	-0.1879	0.074984	0.337184	-0.16402	0.088919	0.290909	-0.189659	0.103703	0.244793	-0.215237	0.11896	0.198488	-0.240277	0.138063	0.188068	-0.269965	0.326012	0.371196	-0.13091	0.386185
20.84	0.445454	0.318932	-0.192241	0.405435	0.334967	-0.206084	0.415154	0.389277	-0.20716	0.381152	0.372568	-0.216719	0.347672	0.374656	-0.195145	0.240537	0.371839	-0.121688	0.15231	0.399695	-0.093001	0.072257	0.430888	-0.049515	0.252652	0.328238	-0.214256	0.183052	0.336199	-0.182968	0.113218	0.344292	-0.151245	0.112431	0.296237	-0.177231	0.112412	0.248368	-0.203762	0.11263	0.200536	-0.230375	0.146125	0.194431	-0.244308	0.34294	0.384569	-0.131448	0.387154
20.876	0.467894	0.320566	-0.176308	0.427137	0.33728	-0.186778	0.437557	0.391436	-0.189151	0.402533	0.375379	-0.195539	0.36773	0.37705	-0.175762	0.256472	0.373526	-0.108058	0.167891	0.397687	-0.076064	0.077688	0.425297	-0.053534	0.273785	0.333464	-0.201418	0.201653	0.337203	-0.175847	0.12932	0.341204	-0.149842	0.117427	0.295458	-0.177063	0.10681	0.249612	-0.204581	0.097595	0.203848	-0.232176	0.132429	0.205717	-0.243694	0.355885	0.399954	-0.1188	0.398658
20.908	0.487666	0.336299	-0.181348	0.448858	0.358664	-0.187969	0.465531	0.411135	-0.183868	0.428741	0.400027	-0.190839	0.394296	0.393849	-0.171495	0.285309	0.364524	-0.106486	0.198797	0.384689	-0.066712	0.103299	0.402324	-0.061148	0.307073	0.345008	-0.205353	0.2382	0.35459	-0.173138	0.16918	0.364332	-0.140711	0.15115	0.321568	-0.169646	0.13451	0.277839	-0.197942	0.118672	0.233463	-0.225434	0.133794	0.203002	-0.239462	0.383212	0.397856	-0.109761	0.424689
20.94	0.499506	0.335464	-0.16892	0.462525	0.360584	-0.176085	0.482668	0.411663	-0.170824	0.445376	0.403235	-0.178862	0.410399	0.397558	-0.160388	0.299407	0.369593	-0.098565	0.208271	0.385059	-0.06822	0.111529	0.390774	-0.062942	0.324396	0.341525	-0.19451	0.253194	0.353546	-0.168716	0.181807	0.365437	-0.142582	0.157913	0.324794	-0.170499	0.135375	0.284347	-0.199751	0.113424	0.244021	-0.230236	0.131489	0.214219	-0.242097	0.396992	0.403261	-0.103177	0.436585
20.976	0.512851	0.341705	-0.157421	0.477923	0.369703	-0.164215	0.502049	0.419021	-0.159083	0.464135	0.413609	-0.166781	0.428024	0.405921	-0.151318	0.313465	0.372157	-0.099016	0.220473	0.381915	-0.071134	0.123285	0.381737	-0.064124	0.348365	0.346432	-0.192551	0.275861	0.352418	-0.168572	0.203177	0.358794	-0.144716	0.169599	0.324641	-0.171296	0.136488	0.290621	-0.198593	0.103525	0.256733	-0.226357	0.126381	0.229545	-0.235964	0.406159	0.417847	-0.097594	0.448736
21.008	0.531452	0.366801	-0.110531	0.499238	0.391867	-0.130178	0.5287	0.434025	-0.150637	0.490001	0.43028	-0.154421	0.454593	0.415858	-0.142908	0.34295	0.362099	-0.104079	0.249509	0.339055	-0.088141	0.15419	0.355214	-0.077651	0.390884	0.351891	-0.194938	0.315654	0.35183	-0.180756	0.240455	0.351503	-0.165822	0.194941	0.324808	-0.180609	0.150057	0.297333	-0.195866	0.105419	0.269377	-0.212188	0.12625	0.247191	-0.232616	0.420937	0.429914	-0.093354	0.463324
21.044	0.548679	0.40391	-0.09296	0.515334	0.416087	-0.121124	0.538341	0.458432	-0.148386	0.502128	0.44526	-0.154848	0.467716	0.428472	-0.14329	0.359694	0.366856	-0.105419	0.267782	0.339139	-0.087121	0.171734	0.349967	-0.07529	0.406232	0.358635	-0.19747	0.331364	0.343188	-0.202135	0.256545	0.327295	-0.205188	0.207187	0.305234	-0.212195	0.158078	0.28199	-0.216914	0.109822	0.257905	-0.221023	0.125984	0.235233	-0.244735	0.434522	0.437905	-0.096511	0.475613
21.076	0.561363	0.405158	-0.09072	0.527621	0.417084	-0.118503	0.548653	0.461647	-0.143562	0.513116	0.447127	-0.150896	0.477962	0.430672	-0.140895	0.367063	0.370734	-0.109099	0.27514	0.339834	-0.097036	0.179421	0.347654	-0.080039	0.415677	0.364799	-0.200179	0.342089	0.344088	-0.206428	0.268293	0.323289	-0.211442	0.217592	0.302575	-0.21698	0.167158	0.281275	-0.220224	0.116712	0.259868	-0.222736	0.127506	0.233466	-0.245777	0.440502	0.442918	-0.095588	0.47867
21.144	0.603309	0.421095	-0.092003	0.566433	0.430227	-0.116698	0.580258	0.477899	-0.140909	0.546088	0.459744	-0.146429	0.510128	0.444765	-0.136334	0.396473	0.389283	-0.103651	0.30501	0.362985	-0.08024	0.2076	0.352105	-0.076104	0.444052	0.380469	-0.195026	0.374875	0.348451	-0.205807	0.304998	0.316271	-0.215617	0.254939	0.293182	-0.22253	0.20499	0.270757	-0.227054	0.154781	0.248126	-0.230543	0.127637	0.223526	-0.235572	0.471625	0.459456	-0.089814	0.503166
21.176	0.618238	0.432365	-0.090963	0.583814	0.446616	-0.116764	0.602778	0.495207	-0.135324	0.567852	0.480346	-0.144595	0.532133	0.464988	-0.135139	0.419404	0.408736	-0.104035	0.334992	0.365183	-0.079827	0.238282	0.351445	-0.078026	0.470756	0.408024	-0.193523	0.404551	0.370342	-0.202958	0.338061	0.332514	-0.212165	0.290453	0.305351	-0.218795	0.242674	0.278926	-0.224822	0.194644	0.252482	-0.23052	0.173861	0.222883	-0.22318	0.494305	0.478001	-0.086521	0.525546
21.208	0.628097	0.44161	-0.092515	0.593076	0.460087	-0.114481	0.615533	0.506353	-0.134439	0.578381	0.495637	-0.140035	0.543927	0.476311	-0.133039	0.435887	0.406582	-0.108524	0.352008	0.362432	-0.08304	0.255164	0.348032	-0.077894	0.491455	0.414254	-0.194431	0.429063	0.369663	-0.197885	0.365547	0.326379	-0.204409	0.320017	0.295626	-0.209721	0.273107	0.268135	-0.21711	0.225705	0.242036	-0.226248	0.189075	0.238611	-0.230512	0.504353	0.479342	-0.082639	0.529559
21.24	0.652506	0.441055	-0.107587	0.625353	0.476478	-0.099736	0.649911	0.516186	-0.130199	0.617859	0.521509	-0.108477	0.583729	0.502362	-0.112436	0.476482	0.432135	-0.120172	0.397134	0.384042	-0.089352	0.30313	0.358894	-0.086618	0.561111	0.436224	-0.180961	0.493461	0.401065	-0.184959	0.426328	0.366369	-0.190969	0.44269	0.314611	-0.18615	0.456666	0.262132	-0.179794	0.468662	0.209598	-0.171141	0.43661	0.206705	-0.153182	0.538299	0.498738	-0.069283	0.546712
21.272	0.671232	0.476171	-0.109801	0.635115	0.503356	-0.106911	0.654236	0.549526	-0.130796	0.618266	0.545244	-0.116179	0.585552	0.522849	-0.119364	0.483993	0.441504	-0.125396	0.406618	0.384168	-0.109393	0.312679	0.360588	-0.098764	0.575357	0.451771	-0.172134	0.512119	0.40911	-0.175796	0.448942	0.366898	-0.179343	0.485145	0.32608	-0.176135	0.520644	0.284648	-0.172746	0.555576	0.242818	-0.168864	0.527492	0.220924	-0.159742	0.539316	0.489171	-0.052961	0.542394
21.308	0.665721	0.468876	-0.095673	0.640566	0.50618	-0.100892	0.674103	0.537968	-0.131879	0.638638	0.548688	-0.11947	0.604205	0.52911	-0.118357	0.49626	0.457407	-0.111016	0.419447	0.403834	-0.083695	0.326423	0.37592	-0.081647	0.577945	0.451928	-0.174317	0.515809	0.407291	-0.168997	0.453555	0.363152	-0.165129	0.499771	0.33423	-0.169378	0.545721	0.304801	-0.173123	0.591431	0.274855	-0.176083	0.572227	0.245732	-0.164406	0.570099	0.501965	-0.054605	0.574924
21.344	0.684761	0.480886	-0.101604	0.656553	0.515069	-0.110821	0.691095	0.552174	-0.132958	0.652734	0.557592	-0.128102	0.618767	0.537013	-0.123729	0.512706	0.460804	-0.109162	0.427258	0.413499	-0.107663	0.335622	0.382426	-0.095376	0.580184	0.472964	-0.186115	0.5307	0.41487	-0.178475	0.481003	0.356928	-0.170801	0.530832	0.334775	-0.173736	0.580968	0.313124	-0.176617	0.631022	0.291838	-0.179342	0.618245	0.261057	-0.194712	0.595067	0.495577	-0.058301	0.591705
21.376	0.699922	0.486691	-0.105539	0.671023	0.521144	-0.110886	0.70376	0.559469	-0.134051	0.665921	0.564558	-0.125795	0.631088	0.545547	-0.123267	0.522173	0.474306	-0.112551	0.446034	0.413018	-0.105824	0.353776	0.383453	-0.090569	0.606544	0.483504	-0.171313	0.564915	0.419835	-0.161571	0.522776	0.35667	-0.151591	0.571672	0.336389	-0.163194	0.619914	0.315375	-0.176637	0.665884	0.292928	-0.192667	0.644813	0.263506	-0.198817	0.593564	0.501284	-0.043067	0.600007
21.408	0.714649	0.488849	-0.116189	0.683537	0.521262	-0.110767	0.7104	0.565396	-0.130127	0.673962	0.565718	-0.116083	0.639028	0.546359	-0.11363	0.529974	0.47231	-0.105677	0.454021	0.41433	-0.087013	0.360659	0.388565	-0.079211	0.604179	0.486755	-0.174955	0.588564	0.411817	-0.167709	0.573562	0.336737	-0.159995	0.623258	0.318366	-0.173281	0.672847	0.301098	-0.187855	0.721809	0.283701	-0.202512	0.704369	0.254648	-0.216278	0.611425	0.48814	-0.04516	0.614131
21.444	0.725297	0.507421	-0.125986	0.690473	0.533832	-0.114152	0.706583	0.58272	-0.134326	0.673138	0.576344	-0.115176	0.640619	0.553248	-0.11524	0.540738	0.468071	-0.113756	0.464712	0.413403	-0.086022	0.371394	0.385765	-0.077746	0.620987	0.487219	-0.175279	0.611304	0.411697	-0.166179	0.600869	0.336041	-0.15798	0.652153	0.32016	-0.168102	0.703786	0.305103	-0.179008	0.755236	0.290454	-0.190602	0.758241	0.276244	-0.224391	0.611815	0.499111	-0.046192	0.610989
21.476	0.730461	0.498677	-0.13801	0.701626	0.531172	-0.125244	0.728373	0.576794	-0.141469	0.693576	0.576642	-0.123749	0.657593	0.559622	-0.120134	0.54417	0.495466	-0.107965	0.474401	0.431283	-0.084319	0.383986	0.396418	-0.074198	0.619669	0.531246	-0.166509	0.628832	0.455194	-0.166359	0.637383	0.378476	-0.16781	0.683284	0.350886	-0.181594	0.729087	0.324582	-0.196673	0.774874	0.298683	-0.212567	0.765171	0.266483	-0.227374	0.609838	0.529774	-0.036891	0.621079
21.508	0.739913	0.510469	-0.148341	0.712737	0.543036	-0.132496	0.739226	0.588731	-0.149325	0.705848	0.588628	-0.12906	0.669799	0.572293	-0.124426	0.556171	0.510234	-0.109052	0.481819	0.447563	-0.100781	0.395979	0.403745	-0.086731	0.633497	0.530259	-0.173672	0.635349	0.453902	-0.168497	0.637219	0.377347	-0.163119	0.682133	0.351111	-0.180442	0.7277	0.326118	-0.197743	0.773408	0.301742	-0.215177	0.764792	0.26865	-0.228413	0.632447	0.53251	-0.043686	0.632279
21.544	0.747414	0.505626	-0.163269	0.721817	0.539554	-0.147646	0.752385	0.583804	-0.161556	0.718095	0.585494	-0.142967	0.681834	0.570736	-0.136271	0.567447	0.513587	-0.113775	0.498232	0.449874	-0.088946	0.410913	0.41057	-0.074773	0.642149	0.538722	-0.179713	0.647533	0.462455	-0.173855	0.652597	0.38593	-0.168319	0.697848	0.3591	-0.185315	0.742851	0.333395	-0.203933	0.787837	0.307742	-0.223859	0.790269	0.27618	-0.242869	0.641343	0.544982	-0.049865	0.639937
21.576	0.751387	0.500304	-0.168543	0.730725	0.535635	-0.149185	0.7598	0.578243	-0.169835	0.729908	0.581835	-0.14496	0.69356	0.566967	-0.139195	0.578769	0.509975	-0.118805	0.508613	0.446213	-0.096071	0.418651	0.415484	-0.076193	0.656215	0.541638	-0.178696	0.669876	0.466404	-0.173118	0.68332	0.39086	-0.167351	0.726557	0.360709	-0.18425	0.770501	0.332507	-0.202255	0.814847	0.304657	-0.221872	0.845312	0.295805	-0.241405	0.647469	0.541126	-0.048992	0.643458
21.612	0.751812	0.499834	-0.16599	0.731104	0.535685	-0.147682	0.761512	0.577511	-0.167641	0.730781	0.581815	-0.143943	0.694411	0.566692	-0.137804	0.579346	0.508593	-0.117212	0.506925	0.444261	-0.105356	0.420985	0.409711	-0.075533	0.657592	0.532858	-0.179248	0.668369	0.457049	-0.178201	0.679079	0.380969	-0.17748	0.727614	0.35768	-0.188129	0.776184	0.335238	-0.199917	0.824604	0.313049	-0.212928	0.852008	0.305271	-0.236275	0.651042	0.536889	-0.048684	0.647764
21.644	0.759428	0.501316	-0.1473	0.737813	0.540105	-0.138479	0.766607	0.576083	-0.169135	0.736075	0.585535	-0.14668	0.699821	0.570103	-0.140466	0.5849	0.5107	-0.11945	0.508075	0.457018	-0.093991	0.424563	0.414213	-0.071458	0.662068	0.541056	-0.179462	0.674746	0.46557	-0.179717	0.687801	0.390175	-0.17794	0.735728	0.365159	-0.18791	0.783539	0.340726	-0.19986	0.831404	0.3163	-0.213821	0.858973	0.314468	-0.238561	0.660434	0.522012	-0.050873	0.653145
21.68	0.767164	0.503379	-0.168701	0.74708	0.540433	-0.152185	0.771491	0.580235	-0.181581	0.744288	0.586298	-0.154211	0.707813	0.571226	-0.147508	0.592496	0.511573	-0.124426	0.513043	0.45891	-0.103871	0.429828	0.414236	-0.079758	0.669246	0.530119	-0.189364	0.680295	0.454428	-0.183956	0.691899	0.379113	-0.175495	0.74214	0.359067	-0.183977	0.792195	0.339362	-0.194767	0.841996	0.319655	-0.208098	0.865309	0.311432	-0.235625	0.672926	0.518169	-0.059966	0.660395
21.712	0.77782	0.502424	-0.170068	0.753175	0.537259	-0.154971	0.781256	0.580351	-0.175418	0.748857	0.583193	-0.153823	0.713136	0.566774	-0.146986	0.600309	0.504677	-0.125382	0.523458	0.453304	-0.093696	0.437662	0.411963	-0.072755	0.673404	0.526291	-0.194542	0.684274	0.450622	-0.189439	0.695609	0.375112	-0.18238	0.746864	0.359192	-0.192675	0.797898	0.343169	-0.204331	0.848763	0.327059	-0.216971	0.867542	0.3223	-0.248262	0.681826	0.518883	-0.065026	0.665586
21.744	0.796627	0.506126	-0.182261	0.76879	0.536691	-0.163807	0.787096	0.583481	-0.186627	0.757438	0.581228	-0.161295	0.72116	0.567404	-0.151534	0.606544	0.511448	-0.118815	0.527589	0.465575	-0.084673	0.445726	0.418317	-0.061094	0.677881	0.52205	-0.19179	0.691559	0.447045	-0.18336	0.706253	0.372501	-0.171393	0.757352	0.35658	-0.18416	0.80769	0.341599	-0.200638	0.857491	0.326435	-0.221344	0.88069	0.322408	-0.250283	0.692823	0.517384	-0.062697	0.675396
21.776	0.813624	0.503217	-0.175178	0.785433	0.534722	-0.158959	0.799013	0.578549	-0.189671	0.771573	0.578559	-0.161868	0.734892	0.56478	-0.153854	0.618808	0.509678	-0.126738	0.538272	0.46681	-0.092069	0.458065	0.422216	-0.058737	0.694798	0.521771	-0.194537	0.703177	0.446269	-0.18348	0.712185	0.371172	-0.169504	0.763425	0.359913	-0.184893	0.814222	0.349014	-0.202291	0.864659	0.338009	-0.221811	0.879946	0.326021	-0.253228	0.699436	0.519331	-0.064648	0.678735
21.808	0.810046	0.50389	-0.181565	0.782928	0.537032	-0.166871	0.806752	0.581583	-0.189287	0.774733	0.582406	-0.166929	0.738937	0.567224	-0.15754	0.6259	0.508125	-0.126113	0.547827	0.463045	-0.087793	0.466732	0.417916	-0.054788	0.698094	0.518372	-0.198874	0.700295	0.442735	-0.187103	0.703212	0.367522	-0.171417	0.754179	0.353246	-0.18711	0.804734	0.340145	-0.204247	0.855263	0.327425	-0.223322	0.881534	0.32916	-0.24952	0.709591	0.524329	-0.069512	0.689073
21.844	0.809901	0.489871	-0.197717	0.788653	0.52521	-0.179038	0.818539	0.567668	-0.198391	0.787668	0.571268	-0.174765	0.751316	0.557979	-0.165172	0.636085	0.505607	-0.133268	0.557093	0.46313	-0.094774	0.479161	0.420911	-0.053996	0.708764	0.510617	-0.205804	0.704186	0.435585	-0.189886	0.70012	0.360928	-0.171848	0.752446	0.350975	-0.184898	0.803509	0.340632	-0.201674	0.854091	0.330081	-0.220223	0.880001	0.317605	-0.243197	0.719527	0.522071	-0.076756	0.699198
21.876	0.825932	0.502149	-0.199309	0.803537	0.537487	-0.182038	0.828716	0.579869	-0.207294	0.799564	0.583428	-0.181556	0.763864	0.568583	-0.17197	0.651562	0.509339	-0.138951	0.574911	0.465428	-0.099407	0.501239	0.428459	-0.049349	0.722185	0.512404	-0.213032	0.710594	0.438731	-0.19403	0.699521	0.365607	-0.172495	0.750668	0.352943	-0.187055	0.801162	0.34015	-0.203944	0.851286	0.327149	-0.222667	0.878578	0.317893	-0.245669	0.736443	0.524057	-0.084342	0.703376
21.908	0.837749	0.500544	-0.188778	0.812168	0.536488	-0.17863	0.838325	0.576792	-0.206284	0.806321	0.581909	-0.184511	0.771381	0.565474	-0.174751	0.661788	0.502667	-0.141407	0.582485	0.474425	-0.091971	0.504703	0.428273	-0.056171	0.733724	0.506557	-0.214872	0.719741	0.433973	-0.193501	0.706251	0.361842	-0.170298	0.757425	0.356388	-0.188935	0.808148	0.350759	-0.208898	0.85853	0.344725	-0.230688	0.876947	0.338661	-0.262128	0.744903	0.524107	-0.086548	0.70805
21.944	0.829273	0.494194	-0.185427	0.812111	0.534869	-0.175458	0.842354	0.567933	-0.208222	0.814421	0.580238	-0.183892	0.778722	0.565974	-0.173757	0.666177	0.509397	-0.138404	0.588372	0.479481	-0.088658	0.515692	0.428696	-0.050277	0.736364	0.505539	-0.213123	0.717243	0.435112	-0.188084	0.698731	0.365057	-0.161945	0.748532	0.359026	-0.183988	0.797956	0.352516	-0.206827	0.847209	0.345399	-0.231076	0.871328	0.332599	-0.256087	0.751344	0.528993	-0.086137	0.707806
21.976	0.832339	0.488161	-0.216309	0.821028	0.523491	-0.190395	0.844003	0.565552	-0.218445	0.824151	0.569336	-0.185046	0.786972	0.56053	-0.174402	0.668606	0.522022	-0.137547	0.58736	0.493842	-0.092548	0.527079	0.427998	-0.056405	0.735655	0.507141	-0.21425	0.718168	0.435675	-0.191942	0.700035	0.363944	-0.170838	0.751539	0.358747	-0.188149	0.802832	0.353824	-0.206635	0.853767	0.348809	-0.226334	0.878223	0.33103	-0.247222	0.758333	0.532502	-0.089457	0.721323
22.012	0.829925	0.490124	-0.21874	0.823057	0.524516	-0.190152	0.84289	0.567397	-0.219492	0.828013	0.570108	-0.183502	0.790829	0.561066	-0.173529	0.672569	0.522216	-0.138255	0.591464	0.494924	-0.092915	0.535511	0.428565	-0.051661	0.741568	0.50455	-0.2131	0.718347	0.435293	-0.18921	0.694787	0.365918	-0.166351	0.745876	0.356349	-0.183319	0.796738	0.347502	-0.201674	0.847399	0.338763	-0.221451	0.874434	0.333335	-0.24599	0.761501	0.536088	-0.088568	0.72852
22.044	0.828763	0.496605	-0.207441	0.81875	0.53239	-0.181613	0.839541	0.573872	-0.21181	0.821644	0.578177	-0.177382	0.78486	0.566997	-0.167038	0.668738	0.520469	-0.131071	0.591719	0.482726	-0.086018	0.544567	0.411585	-0.042295	0.729331	0.499426	-0.211799	0.71021	0.428445	-0.188037	0.689816	0.356093	-0.168306	0.741354	0.349066	-0.184943	0.792949	0.343325	-0.20239	0.844578	0.338026	-0.220898	0.871186	0.346032	-0.245334	0.761864	0.539197	-0.092519	0.743098
22.076	0.826979	0.499541	-0.199627	0.81114	0.536948	-0.179684	0.834666	0.576719	-0.210428	0.811154	0.58323	-0.179957	0.775335	0.570359	-0.168465	0.662402	0.52004	-0.128511	0.583813	0.4722	-0.095488	0.536388	0.404637	-0.043724	0.725977	0.505166	-0.20834	0.711547	0.433181	-0.184852	0.695806	0.36055	-0.163295	0.746494	0.352978	-0.182163	0.79744	0.345501	-0.200693	0.848477	0.338029	-0.218995	0.863029	0.33872	-0.252744	0.753553	0.548933	-0.090109	0.744149
22.112	0.827527	0.501632	-0.204254	0.806897	0.535601	-0.182589	0.833384	0.579611	-0.203169	0.804703	0.581368	-0.176737	0.769103	0.567092	-0.165576	0.656941	0.512119	-0.127186	0.584006	0.469786	-0.077273	0.54084	0.399046	-0.025382	0.72611	0.506399	-0.203665	0.714098	0.433087	-0.18486	0.701811	0.359684	-0.167147	0.751726	0.352901	-0.188251	0.801677	0.34616	-0.209665	0.85166	0.339338	-0.231186	0.877782	0.331367	-0.255879	0.741615	0.545742	-0.080872	0.735142
22.144	0.830306	0.511922	-0.208252	0.806286	0.54159	-0.183934	0.831046	0.589281	-0.197142	0.800825	0.585985	-0.172652	0.766114	0.569333	-0.162147	0.657507	0.506871	-0.126015	0.586396	0.467273	-0.072741	0.544556	0.397379	-0.020744	0.723075	0.50677	-0.20479	0.716597	0.433037	-0.184465	0.709862	0.35904	-0.16511	0.75796	0.352687	-0.190137	0.806182	0.346716	-0.215384	0.854378	0.340716	-0.240736	0.882465	0.328643	-0.26118	0.742654	0.540675	-0.080821	0.735143
22.18	0.82386	0.503952	-0.202293	0.80037	0.536384	-0.181199	0.828135	0.581797	-0.196289	0.796676	0.581701	-0.173153	0.763001	0.565894	-0.158556	0.657542	0.505578	-0.110039	0.590462	0.458486	-0.058048	0.555443	0.381615	-0.01157	0.713985	0.503662	-0.195668	0.712129	0.427653	-0.185247	0.710052	0.351303	-0.17617	0.756938	0.342018	-0.202417	0.804947	0.334119	-0.22735	0.853145	0.326776	-0.251779	0.888795	0.328074	-0.260539	0.749549	0.530852	-0.073621	0.745675
22.212	0.819492	0.498982	-0.212207	0.799424	0.527045	-0.182905	0.822863	0.575452	-0.196104	0.796203	0.570666	-0.167991	0.76254	0.555042	-0.153416	0.657223	0.495431	-0.105376	0.590278	0.44726	-0.053652	0.550413	0.369095	-0.012515	0.716394	0.50493	-0.188946	0.712288	0.428598	-0.184535	0.707534	0.352122	-0.181514	0.754365	0.345692	-0.208831	0.801772	0.339308	-0.235469	0.849329	0.332799	-0.261669	0.885285	0.327496	-0.2671	0.74623	0.525697	-0.064132	0.749423
22.244	0.828258	0.503819	-0.187085	0.797075	0.52936	-0.166459	0.811477	0.580063	-0.183024	0.781352	0.572212	-0.159443	0.75041	0.553939	-0.141762	0.653683	0.485637	-0.085657	0.600368	0.426892	-0.028616	0.571917	0.340211	0.004938	0.695517	0.510644	-0.176416	0.703559	0.434517	-0.17766	0.711042	0.358136	-0.17984	0.755516	0.349346	-0.210968	0.800715	0.341341	-0.24107	0.846682	0.333578	-0.270011	0.883468	0.330401	-0.269723	0.746704	0.516953	-0.057082	0.753291
22.308	0.821223	0.505459	-0.166888	0.790034	0.53002	-0.145122	0.796961	0.57972	-0.168283	0.77076	0.571665	-0.140471	0.741006	0.553404	-0.120989	0.648294	0.485291	-0.05934	0.599085	0.416024	-0.011142	0.583982	0.323808	0.015114	0.680946	0.511761	-0.153316	0.691964	0.436639	-0.163206	0.702628	0.36127	-0.174546	0.747161	0.354081	-0.20528	0.79279	0.347696	-0.23477	0.83861	0.341639	-0.263754	0.875307	0.339986	-0.265557	0.743725	0.519403	-0.039819	0.750603
22.34	0.813244	0.502895	-0.163609	0.785272	0.531003	-0.141778	0.798705	0.579651	-0.16417	0.771414	0.574699	-0.136669	0.741337	0.556342	-0.117546	0.647041	0.487892	-0.057091	0.598741	0.416546	-0.010484	0.584962	0.323498	0.015199	0.677563	0.514585	-0.151533	0.689761	0.439508	-0.16055	0.701689	0.364283	-0.171463	0.745989	0.356206	-0.202164	0.790784	0.349293	-0.232758	0.835837	0.342792	-0.262749	0.872538	0.341577	-0.264469	0.742402	0.52284	-0.039159	0.747504
22.408	0.805492	0.508438	-0.153133	0.776831	0.536646	-0.132367	0.790453	0.585062	-0.155136	0.762557	0.580298	-0.128215	0.735455	0.560314	-0.106435	0.650912	0.486838	-0.037835	0.602694	0.412772	0.004553	0.58981	0.318562	0.025489	0.660191	0.506548	-0.138535	0.677786	0.433706	-0.154643	0.694825	0.360501	-0.171659	0.739607	0.365533	-0.202184	0.784092	0.3713	-0.233283	0.828329	0.377337	-0.264506	0.86332	0.373626	-0.254171	0.746391	0.526887	-0.043386	0.74913
22.44	0.797171	0.504398	-0.147624	0.768125	0.535062	-0.131347	0.789429	0.582241	-0.151163	0.757306	0.58003	-0.129107	0.732596	0.559851	-0.105195	0.65647	0.486059	-0.029877	0.615463	0.411389	0.016883	0.599563	0.316956	0.027256	0.650754	0.495767	-0.132605	0.675134	0.422908	-0.133542	0.699594	0.349404	-0.134864	0.737234	0.363088	-0.172287	0.774376	0.378262	-0.209658	0.811434	0.394029	-0.247064	0.842276	0.389002	-0.227782	0.746404	0.535295	-0.05009	0.757641
22.472	0.788597	0.509342	-0.157702	0.761429	0.54043	-0.139209	0.785962	0.587452	-0.155099	0.753511	0.585574	-0.133512	0.733367	0.563434	-0.107132	0.671454	0.483707	-0.024677	0.634615	0.40703	0.023094	0.610561	0.313781	0.033027	0.64766	0.501871	-0.123383	0.672191	0.429301	-0.128835	0.697315	0.356342	-0.134216	0.731812	0.372464	-0.173256	0.765991	0.389767	-0.212229	0.800523	0.407399	-0.250608	0.82783	0.404425	-0.226208	0.75527	0.538635	-0.054308	0.76285
22.508	0.787583	0.515229	-0.158364	0.7595	0.545448	-0.139786	0.786201	0.592933	-0.149504	0.751904	0.590219	-0.131091	0.733248	0.567229	-0.104343	0.674738	0.484939	-0.022035	0.634593	0.408773	0.023826	0.614418	0.314631	0.034845	0.642443	0.508254	-0.117107	0.665259	0.43521	-0.123309	0.688125	0.361627	-0.129995	0.721905	0.381357	-0.168077	0.754968	0.402058	-0.206425	0.788045	0.422988	-0.244644	0.815315	0.423089	-0.220068	0.755343	0.542543	-0.055782	0.760878
22.54	0.784166	0.518177	-0.15353	0.755385	0.548734	-0.136647	0.779565	0.596307	-0.151668	0.746129	0.593817	-0.131714	0.729058	0.570986	-0.103878	0.676404	0.48901	-0.017524	0.647163	0.410062	0.032365	0.620296	0.316989	0.040585	0.640467	0.511101	-0.111732	0.661123	0.437474	-0.1181	0.683235	0.363622	-0.123875	0.712482	0.387914	-0.162597	0.741392	0.412277	-0.201995	0.770539	0.436398	-0.241303	0.800364	0.433501	-0.220055	0.756686	0.543906	-0.056285	0.761468
22.608	0.779548	0.524154	-0.157082	0.754316	0.553546	-0.133734	0.781716	0.60091	-0.142319	0.749174	0.597671	-0.121047	0.733181	0.573725	-0.093536	0.684017	0.488536	-0.008573	0.652381	0.408136	0.037261	0.623568	0.315504	0.045108	0.644943	0.516473	-0.09977	0.665236	0.442909	-0.107683	0.685024	0.368532	-0.11639	0.709885	0.394021	-0.157545	0.735091	0.420171	-0.198341	0.760753	0.446466	-0.238678	0.79295	0.441086	-0.221745	0.76175	0.547015	-0.047447	0.766316
22.64	0.775794	0.532713	-0.145594	0.746317	0.560457	-0.125396	0.769927	0.609822	-0.134001	0.736307	0.604323	-0.11498	0.722814	0.579117	-0.087222	0.681668	0.489754	-0.001957	0.658781	0.406417	0.04326	0.624088	0.316291	0.048528	0.637624	0.523515	-0.08871	0.653343	0.449723	-0.102719	0.67339	0.376145	-0.113554	0.700774	0.401976	-0.153189	0.72863	0.428074	-0.192462	0.756897	0.45412	-0.231528	0.78999	0.450075	-0.215945	0.758983	0.544427	-0.044364	0.76049
22.676	0.775967	0.53886	-0.147594	0.748586	0.565317	-0.123177	0.772959	0.614684	-0.128923	0.740442	0.608247	-0.108344	0.727161	0.582258	-0.081198	0.686281	0.490526	0.0017	0.663598	0.406303	0.04569	0.629659	0.315317	0.048422	0.637705	0.527469	-0.081235	0.654514	0.454091	-0.096028	0.671739	0.380218	-0.110871	0.700974	0.404017	-0.15035	0.729423	0.428543	-0.190169	0.75723	0.453345	-0.230452	0.790476	0.451164	-0.215083	0.761904	0.547266	-0.041811	0.761829
22.708	0.768161	0.55086	-0.148381	0.740868	0.574309	-0.120964	0.763954	0.624659	-0.12287	0.732194	0.615581	-0.102132	0.721428	0.587502	-0.076109	0.688679	0.489566	0.002488	0.667822	0.404016	0.044692	0.631937	0.314079	0.048788	0.634338	0.532563	-0.073872	0.648896	0.458993	-0.089971	0.664812	0.385071	-0.105511	0.691423	0.40979	-0.146042	0.718563	0.434961	-0.18616	0.746125	0.460182	-0.225945	0.779277	0.45552	-0.210681	0.760754	0.548218	-0.044189	0.759381
22.744	0.765444	0.554161	-0.143188	0.738257	0.577484	-0.115567	0.76077	0.628233	-0.118303	0.729449	0.618966	-0.097053	0.720314	0.590335	-0.071343	0.692686	0.491222	0.006046	0.671865	0.404784	0.046634	0.635302	0.314878	0.050025	0.639361	0.53524	-0.071182	0.650059	0.460826	-0.085766	0.660262	0.386606	-0.100905	0.687728	0.411596	-0.140627	0.714649	0.436889	-0.180861	0.741472	0.462226	-0.22119	0.774237	0.45545	-0.20606	0.766056	0.546776	-0.043765	0.761178
22.776	0.764708	0.559313	-0.144554	0.737538	0.581134	-0.115716	0.760448	0.631588	-0.11513	0.728883	0.621285	-0.094683	0.720511	0.592218	-0.068925	0.695124	0.49148	0.008445	0.673832	0.405526	0.049362	0.639622	0.314795	0.052421	0.638685	0.537083	-0.064737	0.647554	0.462398	-0.079546	0.656016	0.387379	-0.094624	0.683762	0.413934	-0.13376	0.710954	0.440735	-0.173297	0.737955	0.467704	-0.213336	0.771926	0.464771	-0.199726	0.765865	0.550244	-0.040649	0.762397
22.844	0.757829	0.561512	-0.138653	0.732238	0.583828	-0.108766	0.756644	0.633721	-0.108522	0.725477	0.624161	-0.08717	0.717854	0.594826	-0.061696	0.694765	0.493538	0.01463	0.680143	0.404639	0.052222	0.643215	0.314901	0.054451	0.636406	0.540158	-0.057163	0.645962	0.46581	-0.073249	0.655781	0.391228	-0.089156	0.682022	0.416409	-0.129658	0.708595	0.442416	-0.169721	0.735436	0.468591	-0.209445	0.769567	0.468311	-0.195742	0.764639	0.55252	-0.0357	0.759589
22.876	0.749703	0.580867	-0.139972	0.729412	0.596671	-0.102733	0.752258	0.64708	-0.09832	0.72575	0.632513	-0.073726	0.716358	0.601075	-0.051507	0.68722	0.493463	0.013405	0.669646	0.405499	0.051732	0.636364	0.314163	0.052502	0.639704	0.552231	-0.057904	0.626467	0.476888	-0.055414	0.614534	0.401344	-0.051372	0.65065	0.419599	-0.088612	0.68425	0.438611	-0.127843	0.71751	0.458452	-0.166868	0.74702	0.479388	-0.173994	0.766918	0.540873	-0.033676	0.754601
22.908	0.748242	0.580647	-0.136941	0.727389	0.595939	-0.099817	0.749831	0.646444	-0.094807	0.723144	0.631455	-0.070702	0.715787	0.600024	-0.047851	0.692462	0.492638	0.019149	0.675318	0.403889	0.056149	0.641164	0.312792	0.055537	0.636612	0.552566	-0.045008	0.626031	0.476771	-0.047487	0.615879	0.40085	-0.049039	0.651109	0.416652	-0.087758	0.685724	0.435747	-0.125631	0.720233	0.454998	-0.163533	0.745207	0.479892	-0.173936	0.766882	0.542766	-0.034214	0.754784
22.944	0.743331	0.579563	-0.135863	0.723522	0.59724	-0.099224	0.750017	0.645775	-0.094767	0.721932	0.633537	-0.070662	0.715737	0.601974	-0.047476	0.695109	0.494123	0.020479	0.680548	0.403773	0.054931	0.642372	0.31405	0.055275	0.639691	0.559875	-0.037867	0.626959	0.484468	-0.04159	0.614524	0.408967	-0.044627	0.650794	0.424827	-0.082609	0.686275	0.440922	-0.121273	0.722015	0.457418	-0.159545	0.748926	0.477958	-0.174096	0.768413	0.541769	-0.03588	0.752907
22.976	0.740993	0.580994	-0.13757	0.723664	0.597295	-0.099072	0.751295	0.645063	-0.09406	0.724437	0.632165	-0.068917	0.716381	0.601899	-0.044582	0.689547	0.498202	0.027364	0.674076	0.40761	0.060808	0.639475	0.316574	0.058282	0.635823	0.567037	-0.029352	0.616517	0.493173	-0.035856	0.597509	0.419072	-0.041435	0.631363	0.438529	-0.079602	0.66586	0.458691	-0.117138	0.701459	0.479345	-0.152509	0.724683	0.500104	-0.171893	0.764768	0.542359	-0.030077	0.74366
23.012	0.739758	0.576459	-0.133803	0.723586	0.594958	-0.095826	0.754183	0.641054	-0.092424	0.726631	0.630659	-0.066908	0.717527	0.600666	-0.042759	0.686643	0.498214	0.028992	0.673032	0.406769	0.060174	0.638586	0.315872	0.056128	0.634218	0.571362	-0.023754	0.616884	0.497431	-0.033798	0.600006	0.42335	-0.042985	0.633333	0.44518	-0.080433	0.667537	0.466963	-0.117448	0.702772	0.48873	-0.151897	0.724751	0.503404	-0.177116	0.762174	0.540283	-0.029094	0.73981
23.044	0.739135	0.574343	-0.132598	0.72342	0.594266	-0.095268	0.753821	0.640523	-0.094357	0.726691	0.63109	-0.068019	0.718154	0.600954	-0.043779	0.688749	0.497978	0.028098	0.671021	0.407499	0.060879	0.636114	0.316429	0.056386	0.635869	0.571319	-0.023044	0.618088	0.497529	-0.033219	0.600682	0.423624	-0.042858	0.633827	0.444995	-0.08087	0.66714	0.466439	-0.118673	0.700744	0.487751	-0.156068	0.725479	0.503781	-0.177977	0.763266	0.540601	-0.031321	0.741922
23.112	0.742702	0.575121	-0.133854	0.728504	0.591472	-0.094149	0.752519	0.641287	-0.093797	0.729766	0.62734	-0.065344	0.721707	0.596653	-0.041317	0.693223	0.491647	0.029485	0.674235	0.401375	0.062239	0.640812	0.309952	0.057059	0.639797	0.566576	-0.01739	0.620179	0.493786	-0.03095	0.60094	0.420797	-0.044253	0.63441	0.443189	-0.081518	0.667867	0.465613	-0.11879	0.701413	0.488098	-0.156171	0.725973	0.504537	-0.178161	0.766549	0.534173	-0.030683	0.743338
23.144	0.728336	0.573599	-0.128923	0.714963	0.590569	-0.089152	0.745618	0.636692	-0.086008	0.720034	0.625186	-0.058922	0.713813	0.593658	-0.035641	0.690577	0.486471	0.032997	0.671144	0.396279	0.065414	0.637621	0.304821	0.059321	0.644338	0.566687	-0.014854	0.617541	0.496433	-0.02946	0.591802	0.425725	-0.043128	0.625723	0.449273	-0.079379	0.660415	0.472904	-0.115022	0.696189	0.496003	-0.14802	0.709846	0.509528	-0.17904	0.765054	0.518773	-0.032005	0.734849
23.176	0.722884	0.574699	-0.131029	0.711618	0.592033	-0.090787	0.744776	0.636336	-0.088396	0.719405	0.625993	-0.060661	0.714396	0.594591	-0.036966	0.694504	0.487952	0.03366	0.672592	0.399236	0.067244	0.637403	0.308952	0.062269	0.64964	0.569561	-0.01321	0.619236	0.500323	-0.025452	0.590014	0.430471	-0.036604	0.62312	0.451735	-0.07476	0.656561	0.473902	-0.112516	0.69122	0.495382	-0.146857	0.703902	0.507058	-0.178856	0.76671	0.515436	-0.03555	0.734451
23.208	0.724901	0.575734	-0.131602	0.714224	0.592469	-0.090969	0.748613	0.635738	-0.087696	0.723027	0.62552	-0.0601	0.716826	0.594452	-0.036173	0.693012	0.488927	0.034722	0.670517	0.401027	0.070349	0.637075	0.310071	0.066148	0.646396	0.56947	-0.010944	0.61473	0.501309	-0.025954	0.583469	0.432847	-0.040282	0.618578	0.454895	-0.075766	0.65373	0.477039	-0.111287	0.689091	0.498974	-0.145984	0.701894	0.508893	-0.178803	0.763838	0.517605	-0.03525	0.733215
23.24	0.730131	0.577237	-0.129757	0.720733	0.592525	-0.088201	0.752532	0.637861	-0.085682	0.729227	0.625506	-0.056934	0.721548	0.594128	-0.033752	0.692985	0.487634	0.034133	0.679582	0.397079	0.067215	0.64226	0.308116	0.066661	0.646762	0.569237	-0.008859	0.615197	0.501285	-0.02517	0.583788	0.433108	-0.041298	0.619171	0.454834	-0.076928	0.654709	0.476797	-0.112222	0.690368	0.498774	-0.147583	0.704498	0.509894	-0.179648	0.76501	0.518309	-0.033277	0.733931
23.276	0.730682	0.580374	-0.132553	0.724393	0.593599	-0.089718	0.750466	0.642429	-0.089292	0.732369	0.6267	-0.058493	0.724848	0.594958	-0.03558	0.696354	0.487282	0.031408	0.66901	0.400341	0.066415	0.635937	0.308916	0.06515	0.648354	0.568969	-0.008963	0.616053	0.501453	-0.025504	0.583995	0.43369	-0.041961	0.619595	0.454248	-0.078172	0.655326	0.475036	-0.11409	0.691132	0.495932	-0.149949	0.706906	0.509624	-0.180205	0.765932	0.518231	-0.038503	0.73496
23.308	0.721356	0.579392	-0.129019	0.7198	0.593131	-0.08591	0.746147	0.641834	-0.088891	0.731373	0.626604	-0.056141	0.722813	0.59467	-0.034053	0.691421	0.486702	0.030189	0.664929	0.39989	0.066241	0.633809	0.307975	0.060289	0.64784	0.568344	-0.016282	0.614776	0.500516	-0.029581	0.582222	0.432338	-0.042503	0.61547	0.456226	-0.078833	0.64842	0.480459	-0.115215	0.680974	0.504947	-0.151643	0.703677	0.513171	-0.179278	0.764633	0.512817	-0.038496	0.732364
23.344	0.721309	0.580384	-0.130634	0.719372	0.592319	-0.087007	0.743352	0.642285	-0.088119	0.729529	0.625077	-0.055933	0.722182	0.593125	-0.033379	0.694535	0.48494	0.032361	0.675005	0.395247	0.065177	0.637603	0.30604	0.058915	0.649392	0.567697	-0.010645	0.615346	0.500522	-0.025218	0.581596	0.433016	-0.039076	0.614314	0.456524	-0.075783	0.646639	0.480402	-0.112772	0.678653	0.50439	-0.149928	0.702961	0.508552	-0.177126	0.766183	0.513566	-0.036352	0.732875
23.376	0.723674	0.582697	-0.129306	0.721503	0.592934	-0.08526	0.743441	0.643801	-0.084683	0.730507	0.624871	-0.053102	0.722415	0.593144	-0.030489	0.692278	0.485813	0.035487	0.669214	0.3974	0.069772	0.635462	0.306679	0.062273	0.649402	0.569317	-0.008917	0.613567	0.503368	-0.023682	0.578278	0.437121	-0.038422	0.610309	0.46237	-0.075295	0.642048	0.488093	-0.112136	0.673511	0.514178	-0.148618	0.689864	0.504246	-0.179948	0.76462	0.512396	-0.033377	0.733041
23.408	0.720571	0.579479	-0.130178	0.718768	0.589222	-0.086003	0.741393	0.640021	-0.085074	0.72845	0.620918	-0.053637	0.721193	0.589422	-0.030921	0.693984	0.483329	0.035727	0.665196	0.397042	0.070467	0.633522	0.306189	0.06161	0.652913	0.568771	-0.007223	0.617318	0.502937	-0.022315	0.583188	0.436351	-0.037822	0.614811	0.463129	-0.074484	0.645465	0.490678	-0.111324	0.67518	0.518919	-0.147497	0.69014	0.510678	-0.1799	0.764603	0.508951	-0.0364	0.729631
23.444	0.714786	0.58097	-0.126798	0.715817	0.592237	-0.082959	0.741328	0.6414	-0.084823	0.728852	0.624125	-0.052128	0.721236	0.591992	-0.029946	0.692325	0.483522	0.034784	0.669511	0.395462	0.069672	0.63714	0.304577	0.062755	0.651204	0.567963	-0.008505	0.614418	0.502777	-0.02417	0.578784	0.436953	-0.040946	0.611471	0.46313	-0.07699	0.644218	0.489979	-0.112576	0.676146	0.517402	-0.146982	0.694912	0.50848	-0.177057	0.762965	0.507679	-0.036422	0.728767
23.476	0.71292	0.579406	-0.124667	0.716858	0.590485	-0.080948	0.74341	0.639037	-0.084215	0.732511	0.621943	-0.050863	0.72558	0.589357	-0.029116	0.698411	0.47965	0.034315	0.669629	0.394286	0.070692	0.637649	0.303551	0.065632	0.652982	0.563774	-0.004179	0.615565	0.499413	-0.022637	0.579042	0.434537	-0.041357	0.611574	0.461422	-0.076646	0.643941	0.48861	-0.111775	0.675815	0.516125	-0.146747	0.697409	0.510784	-0.175955	0.763365	0.50422	-0.042035	0.728889
23.512	0.699174	0.589242	-0.120871	0.710865	0.59556	-0.077682	0.738354	0.643551	-0.080612	0.73254	0.623252	-0.047791	0.7252	0.590549	-0.02633	0.696616	0.480692	0.036294	0.669024	0.393303	0.069839	0.63609	0.302492	0.060418	0.658954	0.56872	-0.003431	0.620182	0.504866	-0.019357	0.583361	0.439994	-0.034947	0.616117	0.466213	-0.071503	0.648795	0.491995	-0.108123	0.682563	0.517551	-0.144615	0.708636	0.521133	-0.170837	0.765233	0.501818	-0.03771	0.729319
23.544	0.694248	0.59208	-0.123333	0.708367	0.596605	-0.08059	0.740988	0.641316	-0.084465	0.734324	0.621456	-0.051544	0.726851	0.589596	-0.029085	0.698124	0.482322	0.03686	0.672638	0.394862	0.071465	0.636806	0.305226	0.064937	0.656364	0.568822	-0.002447	0.619201	0.504095	-0.019612	0.583513	0.438497	-0.036094	0.616999	0.46393	-0.071863	0.650243	0.48971	-0.107344	0.683311	0.516134	-0.142843	0.703427	0.523617	-0.172866	0.764562	0.505982	-0.038673	0.729645
23.612	0.685699	0.599646	-0.117883	0.705131	0.602676	-0.077123	0.736049	0.648171	-0.083122	0.734091	0.626765	-0.050542	0.728217	0.594224	-0.02829	0.704116	0.484507	0.037065	0.677297	0.397843	0.072123	0.639061	0.309323	0.066633	0.657939	0.569632	0.001862	0.620578	0.504582	-0.013884	0.58458	0.438524	-0.030012	0.615528	0.464705	-0.067017	0.645988	0.491914	-0.103668	0.675558	0.51969	-0.139591	0.698436	0.530663	-0.165879	0.766684	0.509004	-0.041115	0.732442
23.644	0.685151	0.598717	-0.119305	0.705005	0.600568	-0.078673	0.733122	0.64806	-0.082402	0.732893	0.624768	-0.051081	0.72713	0.592066	-0.029015	0.703443	0.481809	0.035644	0.671668	0.3971	0.071234	0.634951	0.307951	0.064709	0.660264	0.567395	-0.002081	0.62236	0.502415	-0.016802	0.585839	0.436469	-0.031937	0.617409	0.461907	-0.069174	0.648213	0.488386	-0.10626	0.678274	0.515516	-0.142838	0.70176	0.530245	-0.16686	0.76773	0.505482	-0.041042	0.733178
23.676	0.685067	0.600395	-0.118378	0.705815	0.601463	-0.078199	0.728746	0.65189	-0.079247	0.731819	0.626616	-0.049685	0.726615	0.593829	-0.02794	0.705089	0.483556	0.035902	0.677707	0.397166	0.071285	0.637948	0.309303	0.066376	0.657456	0.56884	0.001204	0.622365	0.50286	-0.015866	0.588643	0.436144	-0.032406	0.618562	0.464007	-0.069132	0.648087	0.492045	-0.10581	0.677321	0.520211	-0.142581	0.702262	0.533212	-0.16625	0.766034	0.511934	-0.042413	0.735425
23.708	0.682826	0.599647	-0.116903	0.706028	0.600122	-0.078024	0.729683	0.650378	-0.079882	0.734285	0.624757	-0.050829	0.728365	0.592368	-0.028824	0.704685	0.483417	0.03568	0.680333	0.395669	0.069497	0.638577	0.308929	0.066022	0.656302	0.568731	0.001935	0.621646	0.502504	-0.015274	0.588144	0.435647	-0.032111	0.618213	0.463381	-0.068625	0.647933	0.491435	-0.10502	0.676926	0.519815	-0.141484	0.70437	0.531569	-0.162764	0.766235	0.513547	-0.041762	0.736402
23.74	0.679637	0.597606	-0.1144	0.704614	0.596182	-0.07668	0.732396	0.644056	-0.079959	0.736132	0.618215	-0.050953	0.728298	0.586767	-0.027883	0.699113	0.480145	0.03961	0.673114	0.391191	0.07058	0.636901	0.301431	0.061033	0.650165	0.563343	0.001708	0.62069	0.495785	-0.018839	0.592593	0.427679	-0.038998	0.618642	0.461283	-0.073904	0.644381	0.494529	-0.10919	0.669854	0.527745	-0.144752	0.698345	0.533681	-0.167223	0.766375	0.514941	-0.030752	0.736933
23.776	0.685211	0.600849	-0.110298	0.709513	0.597786	-0.072235	0.736068	0.646465	-0.072004	0.739979	0.619015	-0.044536	0.730385	0.587235	-0.022584	0.695743	0.479738	0.040878	0.671749	0.390455	0.07168	0.635435	0.301251	0.061636	0.645827	0.561044	0.001621	0.616089	0.493457	-0.018695	0.587495	0.425358	-0.039711	0.613181	0.458929	-0.075079	0.638772	0.493037	-0.110091	0.663823	0.527449	-0.144428	0.69491	0.531754	-0.163512	0.763592	0.515143	-0.028897	0.735834
23.808	0.677001	0.603845	-0.110447	0.703276	0.600305	-0.073762	0.728469	0.649628	-0.073271	0.734498	0.621458	-0.046926	0.726692	0.589262	-0.024735	0.69741	0.480271	0.0396	0.669298	0.3921	0.071198	0.633093	0.302258	0.061639	0.646294	0.562127	0.003128	0.617693	0.493457	-0.015054	0.590072	0.424275	-0.033681	0.614448	0.457387	-0.070416	0.63848	0.491062	-0.10687	0.662272	0.525193	-0.142872	0.694752	0.528166	-0.159929	0.7643	0.516729	-0.030897	0.736874
23.844	0.675602	0.601072	-0.110304	0.702474	0.600233	-0.073924	0.725249	0.65072	-0.075799	0.732944	0.62392	-0.048499	0.726209	0.591636	-0.026238	0.700274	0.482502	0.038737	0.673644	0.394382	0.071396	0.635283	0.30546	0.06422	0.649009	0.564949	0.003701	0.620049	0.496556	-0.015324	0.592485	0.427511	-0.03429	0.614034	0.461715	-0.071331	0.635482	0.496057	-0.108191	0.65648	0.530545	-0.144933	0.691261	0.531588	-0.156678	0.764387	0.516679	-0.035336	0.735031
23.876	0.669569	0.60607	-0.110222	0.698551	0.602545	-0.075673	0.721352	0.65324	-0.07518	0.730584	0.624476	-0.050529	0.724686	0.592491	-0.028041	0.701814	0.48454	0.037951	0.676424	0.396387	0.069877	0.63737	0.308509	0.064176	0.649044	0.567462	0.005314	0.619223	0.499746	-0.014672	0.590986	0.431311	-0.03471	0.612601	0.466223	-0.07126	0.633851	0.501387	-0.107682	0.65461	0.536876	-0.14401	0.689944	0.53617	-0.154066	0.763958	0.520899	-0.036825	0.736709
23.908	0.665709	0.604856	-0.105677	0.697597	0.602996	-0.073612	0.719063	0.654158	-0.076212	0.731122	0.626342	-0.051659	0.725169	0.594173	-0.029191	0.701671	0.485512	0.036447	0.673955	0.399247	0.072087	0.63664	0.310091	0.067089	0.649414	0.567424	0.001054	0.62015	0.499016	-0.017268	0.59241	0.430043	-0.036168	0.613181	0.464957	-0.073424	0.633717	0.500246	-0.110444	0.653697	0.535715	-0.146979	0.689599	0.536926	-0.154772	0.763547	0.520178	-0.039464	0.736977
23.944	0.665262	0.601843	-0.107499	0.696807	0.598632	-0.075208	0.720923	0.648579	-0.078141	0.731357	0.620391	-0.053275	0.72442	0.58925	-0.029662	0.698419	0.483498	0.039695	0.673381	0.394738	0.071379	0.635631	0.306004	0.060599	0.643102	0.562624	0.002417	0.617705	0.493693	-0.019783	0.594078	0.424176	-0.041942	0.615109	0.461031	-0.07708	0.63584	0.498029	-0.112091	0.656203	0.535144	-0.147066	0.692416	0.535635	-0.153378	0.761626	0.522407	-0.033006	0.736409
23.976	0.66593	0.601585	-0.109259	0.695337	0.596607	-0.075223	0.72337	0.644449	-0.077684	0.730207	0.61608	-0.051787	0.722866	0.585316	-0.02777	0.696122	0.480514	0.042773	0.673263	0.39087	0.073368	0.636086	0.302104	0.062442	0.637781	0.55623	0.003371	0.620589	0.484545	-0.017638	0.605633	0.412313	-0.03868	0.62209	0.451125	-0.074395	0.637989	0.490054	-0.110018	0.653652	0.529282	-0.145581	0.689945	0.531891	-0.151103	0.759535	0.522826	-0.02761	0.736383
24.012	0.664802	0.601644	-0.103906	0.695777	0.597804	-0.071147	0.720103	0.647705	-0.072897	0.73003	0.619107	-0.048291	0.722769	0.587656	-0.025209	0.696439	0.48079	0.042151	0.673872	0.390949	0.072746	0.637454	0.301706	0.062006	0.636564	0.556456	0.004652	0.619301	0.484848	-0.016581	0.603427	0.412835	-0.037622	0.621198	0.450957	-0.073201	0.638571	0.489242	-0.108651	0.6555	0.527899	-0.144216	0.691414	0.533179	-0.150268	0.758879	0.52636	-0.027512	0.737921
24.044	0.664371	0.597252	-0.103953	0.696059	0.595629	-0.071679	0.718724	0.646232	-0.075628	0.730026	0.618862	-0.050238	0.723524	0.587282	-0.027156	0.699249	0.4801	0.040369	0.674355	0.391391	0.071476	0.63636	0.30307	0.06302	0.639501	0.557268	0.006824	0.619275	0.48648	-0.014521	0.600913	0.41508	-0.035835	0.619701	0.452634	-0.071309	0.637681	0.490457	-0.106786	0.655021	0.528594	-0.142306	0.690619	0.531474	-0.15096	0.760088	0.524222	-0.03126	0.738348
24.112	0.65381	0.592278	-0.102136	0.688005	0.592602	-0.072524	0.709159	0.643329	-0.080402	0.72304	0.617298	-0.05488	0.718005	0.5866	-0.030165	0.698313	0.481784	0.043006	0.677116	0.391048	0.07158	0.637454	0.303155	0.061793	0.636768	0.558115	0.010947	0.615071	0.489788	-0.01642	0.594658	0.420976	-0.043748	0.610926	0.459001	-0.079773	0.626487	0.497237	-0.115855	0.641358	0.53574	-0.152118	0.677472	0.533628	-0.158527	0.757796	0.528939	-0.027871	0.737294
24.144	0.656772	0.5972	-0.097494	0.690573	0.595796	-0.067447	0.714318	0.645539	-0.075038	0.726595	0.618854	-0.04938	0.720549	0.587384	-0.026113	0.69817	0.480484	0.04207	0.675982	0.390787	0.072734	0.63851	0.302137	0.063277	0.636488	0.555734	0.007051	0.615046	0.487305	-0.020251	0.59401	0.418639	-0.047515	0.609442	0.456872	-0.083622	0.624778	0.495167	-0.11973	0.639952	0.533568	-0.155958	0.676376	0.531142	-0.160283	0.759387	0.528753	-0.027144	0.739776
24.176	0.655646	0.602727	-0.096572	0.692008	0.601188	-0.069704	0.709543	0.653886	-0.071618	0.726886	0.625532	-0.051241	0.72187	0.593573	-0.028337	0.702298	0.485103	0.038743	0.680163	0.396212	0.071306	0.638233	0.309518	0.066584	0.640382	0.560836	0.006222	0.614291	0.49553	-0.02476	0.588599	0.429888	-0.055898	0.59222	0.460801	-0.100876	0.596624	0.491967	-0.145628	0.601644	0.523053	-0.190314	0.638294	0.522296	-0.187248	0.761318	0.530325	-0.034073	0.741525
24.212	0.657847	0.606044	-0.09346	0.693655	0.602099	-0.066103	0.716683	0.652491	-0.070467	0.730791	0.623574	-0.048427	0.724309	0.591985	-0.025309	0.699935	0.484769	0.042355	0.673726	0.39631	0.073964	0.635219	0.307725	0.064449	0.639974	0.562257	0.01005	0.615125	0.49741	-0.022819	0.591103	0.432151	-0.055921	0.593485	0.461273	-0.102258	0.595656	0.491238	-0.148044	0.5976	0.52154	-0.193572	0.634304	0.52107	-0.19207	0.760132	0.531165	-0.029185	0.739786
24.244	0.654838	0.603574	-0.088654	0.692039	0.600595	-0.063097	0.715048	0.650651	-0.070882	0.730187	0.622646	-0.048373	0.723349	0.59091	-0.025679	0.698517	0.48327	0.040476	0.677208	0.393076	0.070884	0.638185	0.304848	0.061779	0.636545	0.557887	0.004574	0.613823	0.491843	-0.027551	0.591023	0.425638	-0.059485	0.592149	0.458159	-0.103294	0.5938	0.490562	-0.147224	0.596832	0.522414	-0.19128	0.633192	0.516971	-0.191363	0.759899	0.532662	-0.0284	0.740683
24.308	0.649888	0.60998	-0.070503	0.690515	0.603666	-0.051713	0.716273	0.651542	-0.064434	0.732444	0.62236	-0.04434	0.725257	0.590153	-0.022787	0.69906	0.481428	0.039344	0.673991	0.393391	0.072214	0.636883	0.304681	0.062946	0.636153	0.555652	0.004237	0.613673	0.48854	-0.025843	0.591249	0.421152	-0.05586	0.591909	0.454188	-0.099278	0.593154	0.487478	-0.142563	0.595597	0.520422	-0.18586	0.631368	0.512585	-0.189177	0.759491	0.530977	-0.0312	0.740815
24.34	0.640387	0.609484	-0.071297	0.681718	0.603993	-0.053794	0.704821	0.653596	-0.063857	0.722867	0.624003	-0.046017	0.719	0.591171	-0.024167	0.703372	0.479947	0.039365	0.684969	0.389285	0.070243	0.644146	0.301705	0.062985	0.637266	0.552878	0.008412	0.614179	0.486867	-0.023572	0.591125	0.420621	-0.055439	0.591069	0.451686	-0.100292	0.592185	0.484048	-0.144246	0.594827	0.51581	-0.188283	0.629656	0.504933	-0.192889	0.75923	0.531267	-0.03262	0.74278
24.376	0.636414	0.617226	-0.065025	0.678577	0.610586	-0.050053	0.699075	0.662242	-0.051088	0.719049	0.630721	-0.039799	0.71728	0.596508	-0.019867	0.707718	0.481078	0.037345	0.687972	0.391737	0.070534	0.647016	0.304466	0.065689	0.640698	0.555048	0.012015	0.615462	0.489551	-0.019307	0.590686	0.423722	-0.050805	0.591645	0.453012	-0.097012	0.592745	0.482784	-0.14291	0.594059	0.512596	-0.188701	0.628798	0.502059	-0.194343	0.758817	0.531679	-0.038217	0.742638
24.408	0.646784	0.606203	-0.075884	0.688336	0.603771	-0.058197	0.700622	0.657414	-0.051664	0.724306	0.627846	-0.042444	0.721044	0.593636	-0.022654	0.70634	0.478069	0.033023	0.684072	0.390188	0.068738	0.646754	0.301188	0.062855	0.640031	0.550943	0.003483	0.615852	0.483082	-0.023217	0.591736	0.414942	-0.050047	0.593607	0.445558	-0.095377	0.595503	0.476509	-0.140522	0.597159	0.507585	-0.185636	0.63149	0.496263	-0.192152	0.759785	0.527828	-0.041506	0.740441
24.476	0.64316	0.610725	-0.078593	0.684106	0.606496	-0.059846	0.699512	0.659627	-0.054617	0.721248	0.62909	-0.043888	0.718514	0.595285	-0.023422	0.705777	0.481183	0.035588	0.686122	0.392657	0.070811	0.650082	0.30297	0.066324	0.639653	0.555892	0.009198	0.61511	0.488307	-0.017681	0.591528	0.420314	-0.044775	0.593823	0.448628	-0.091614	0.595784	0.477494	-0.138101	0.597324	0.506615	-0.184414	0.63159	0.49578	-0.191913	0.755874	0.528388	-0.042433	0.736298
24.508	0.636849	0.612759	-0.075942	0.677191	0.611117	-0.055529	0.685805	0.664421	-0.043556	0.710631	0.635527	-0.035028	0.710761	0.600216	-0.016394	0.706548	0.481217	0.036675	0.689635	0.390382	0.067799	0.651826	0.301354	0.060114	0.640413	0.556431	0.014459	0.61403	0.489592	-0.012774	0.588672	0.422253	-0.04021	0.592029	0.449147	-0.087793	0.594968	0.476627	-0.135049	0.597508	0.504335	-0.182152	0.631886	0.495044	-0.191077	0.754161	0.528174	-0.041804	0.734341
24.544	0.628138	0.620513	-0.063455	0.670937	0.615164	-0.049787	0.685593	0.667311	-0.038845	0.708968	0.63632	-0.034752	0.709665	0.600743	-0.016779	0.707168	0.480819	0.033145	0.69058	0.390283	0.064947	0.651313	0.301964	0.058767	0.640541	0.555116	0.009621	0.613956	0.486562	-0.012824	0.587747	0.417553	-0.035252	0.591468	0.444399	-0.082763	0.595074	0.472028	-0.129884	0.598384	0.499965	-0.176828	0.63235	0.493667	-0.18929	0.755222	0.527901	-0.045231	0.733896
24.576	0.628924	0.625261	-0.062016	0.671547	0.615903	-0.050114	0.692571	0.666687	-0.04445	0.712391	0.633525	-0.039024	0.712219	0.59844	-0.020482	0.706888	0.479841	0.029364	0.688488	0.390774	0.064428	0.650874	0.301565	0.059408	0.641062	0.554055	0.000163	0.614975	0.484098	-0.018005	0.589009	0.413791	-0.035669	0.592295	0.441706	-0.082488	0.595601	0.470103	-0.129145	0.598775	0.498639	-0.175711	0.6326	0.493209	-0.188976	0.75792	0.525249	-0.049062	0.735837
24.612	0.632354	0.623174	-0.06245	0.674725	0.612306	-0.050963	0.69666	0.662279	-0.041628	0.715894	0.628494	-0.038354	0.715293	0.593527	-0.01962	0.708702	0.475536	0.03246	0.691198	0.385949	0.066027	0.653205	0.297422	0.059417	0.640797	0.54882	0.006746	0.615776	0.479441	-0.014947	0.590849	0.409773	-0.036378	0.593177	0.438108	-0.082989	0.595255	0.466621	-0.129615	0.596999	0.4951	-0.17623	0.632069	0.493493	-0.186982	0.757536	0.524312	-0.045059	0.737102
24.644	0.632257	0.621834	-0.071824	0.673266	0.610817	-0.056228	0.693901	0.660596	-0.043456	0.712873	0.626802	-0.038908	0.714218	0.591901	-0.019918	0.713914	0.474205	0.034318	0.694151	0.38561	0.069089	0.655803	0.29726	0.062704	0.650551	0.551285	0.00782	0.62153	0.483182	-0.012484	0.592896	0.414691	-0.032862	0.594611	0.44077	-0.080914	0.5962	0.467432	-0.128682	0.597505	0.494328	-0.176275	0.6328	0.493767	-0.186414	0.764161	0.516859	-0.045257	0.738624
24.676	0.630001	0.620069	-0.066537	0.672482	0.609902	-0.054772	0.693262	0.660061	-0.044113	0.713234	0.626644	-0.041274	0.7149	0.591659	-0.022423	0.714905	0.473509	0.030446	0.695665	0.38568	0.067624	0.655392	0.297954	0.065452	0.649895	0.550085	0.007192	0.620897	0.481701	-0.012441	0.592659	0.412872	-0.032022	0.594033	0.437615	-0.080794	0.594773	0.462675	-0.129441	0.594695	0.487929	-0.177945	0.630843	0.492178	-0.182592	0.760024	0.515467	-0.05253	0.736651
24.712	0.633946	0.620615	-0.072954	0.674805	0.608875	-0.057469	0.698192	0.658326	-0.049127	0.715712	0.624117	-0.042306	0.71597	0.58966	-0.022226	0.711682	0.473142	0.035052	0.695174	0.383889	0.069472	0.658248	0.295133	0.063898	0.650544	0.550878	0.006555	0.619318	0.483252	-0.011914	0.588403	0.415344	-0.030401	0.590658	0.439907	-0.079249	0.592822	0.464621	-0.128053	0.59486	0.48934	-0.176862	0.631048	0.492647	-0.182271	0.762587	0.510959	-0.045959	0.73732
24.744	0.632933	0.617176	-0.072079	0.674352	0.607628	-0.056595	0.691717	0.657526	-0.03977	0.712766	0.624759	-0.037403	0.713744	0.589598	-0.018931	0.711675	0.471307	0.034035	0.692674	0.38243	0.06895	0.656162	0.293133	0.062893	0.647719	0.549995	0.014142	0.61677	0.483347	-0.007959	0.586489	0.416329	-0.029887	0.589683	0.440993	-0.078572	0.592539	0.465799	-0.127246	0.595086	0.490645	-0.175839	0.631513	0.49259	-0.18002	0.757324	0.516437	-0.047189	0.734375
24.78	0.631116	0.615513	-0.078736	0.671695	0.605464	-0.061426	0.693354	0.655849	-0.053838	0.711561	0.622401	-0.045281	0.712877	0.58807	-0.025041	0.711774	0.472089	0.03356	0.692738	0.383358	0.069016	0.657301	0.293477	0.062734	0.653192	0.552371	0.0063	0.619446	0.485612	-0.010739	0.586068	0.418496	-0.027731	0.589149	0.442865	-0.076639	0.591975	0.46758	-0.125404	0.594561	0.492423	-0.174105	0.631055	0.49396	-0.177999	0.76289	0.508997	-0.048405	0.735275
24.812	0.635923	0.611998	-0.07715	0.67699	0.604754	-0.059616	0.691908	0.655909	-0.044905	0.713945	0.624076	-0.040023	0.714863	0.58917	-0.021	0.711956	0.471361	0.031758	0.691012	0.383747	0.068744	0.657447	0.293203	0.063255	0.651701	0.551468	0.007533	0.618281	0.484319	-0.009346	0.585528	0.416636	-0.026075	0.589851	0.44163	-0.074546	0.593403	0.467395	-0.122704	0.596453	0.49344	-0.170705	0.633097	0.493808	-0.172951	0.758871	0.509027	-0.052616	0.732722
24.88	0.628355	0.612465	-0.072652	0.671206	0.605119	-0.060128	0.687865	0.656261	-0.047492	0.71022	0.62435	-0.045146	0.712518	0.58931	-0.026407	0.713755	0.471014	0.026133	0.696014	0.382994	0.063979	0.657888	0.294117	0.061516	0.649766	0.549239	0.006857	0.617478	0.481277	-0.008845	0.585685	0.412834	-0.024196	0.59077	0.439898	-0.071269	0.595575	0.467308	-0.118294	0.599805	0.49482	-0.165154	0.636505	0.495014	-0.165687	0.755248	0.512082	-0.059462	0.732973
24.912	0.634361	0.608458	-0.077384	0.676918	0.603195	-0.062978	0.68925	0.654458	-0.046101	0.713664	0.624068	-0.04461	0.714872	0.588823	-0.026367	0.71285	0.47035	0.025693	0.69233	0.383366	0.064537	0.656122	0.293714	0.061122	0.649934	0.550047	0.00767	0.6173	0.481987	-0.006558	0.58535	0.41339	-0.020588	0.590461	0.441449	-0.067114	0.595114	0.470218	-0.113343	0.599012	0.499332	-0.159228	0.635528	0.495842	-0.160502	0.754783	0.512438	-0.059403	0.733479
24.976	0.629137	0.613757	-0.079982	0.670565	0.606317	-0.063382	0.684566	0.65675	-0.045501	0.707341	0.625161	-0.04286	0.710094	0.58969	-0.0249	0.713074	0.470256	0.026104	0.694994	0.382325	0.064424	0.655509	0.293599	0.062755	0.647322	0.547629	0.009775	0.616132	0.479363	-0.006402	0.585221	0.410774	-0.022331	0.590096	0.439069	-0.068794	0.594808	0.467774	-0.11511	0.599163	0.496645	-0.161274	0.635693	0.492882	-0.161858	0.753565	0.515333	-0.058015	0.733068
25.008	0.626045	0.616309	-0.084429	0.666442	0.607622	-0.065993	0.680071	0.657152	-0.045429	0.702271	0.625164	-0.042883	0.706604	0.589587	-0.025651	0.714164	0.469878	0.023014	0.69463	0.383148	0.06311	0.656151	0.294252	0.061698	0.649464	0.548854	0.009732	0.616539	0.481203	-0.005693	0.584124	0.413134	-0.020836	0.589401	0.441567	-0.067164	0.594358	0.470306	-0.113413	0.599215	0.499033	-0.159558	0.635426	0.493025	-0.158747	0.751845	0.514687	-0.062915	0.732011
25.044	0.626134	0.615546	-0.082972	0.666563	0.609978	-0.063449	0.676962	0.660985	-0.045115	0.700819	0.630413	-0.040664	0.705358	0.594896	-0.023238	0.713647	0.475203	0.025406	0.694962	0.387437	0.063668	0.656844	0.298305	0.061438	0.650402	0.554825	0.010778	0.61716	0.486952	-0.003389	0.584379	0.41861	-0.017135	0.589933	0.445691	-0.064159	0.595188	0.473271	-0.111021	0.600555	0.500744	-0.157703	0.636613	0.493994	-0.156316	0.751431	0.516944	-0.061786	0.731206
25.076	0.631243	0.606641	-0.075057	0.672804	0.607026	-0.057176	0.677009	0.659586	-0.040156	0.704921	0.632646	-0.036209	0.708786	0.596706	-0.019863	0.714954	0.476007	0.026492	0.69261	0.390502	0.066788	0.656277	0.301265	0.066077	0.653082	0.557836	0.016644	0.617783	0.491498	0.001049	0.583089	0.424687	-0.014549	0.589348	0.450629	-0.062189	0.59525	0.47711	-0.109631	0.601238	0.503568	-0.156881	0.637184	0.496187	-0.155569	0.751945	0.520301	-0.059282	0.733317
25.112	0.627029	0.610944	-0.07754	0.668361	0.60846	-0.059291	0.678618	0.661639	-0.047732	0.703264	0.632246	-0.040579	0.707164	0.596796	-0.022835	0.713301	0.477618	0.028784	0.694868	0.389399	0.066298	0.657381	0.299837	0.063705	0.65052	0.55891	0.021262	0.615474	0.492838	0.004112	0.581175	0.426367	-0.013043	0.588671	0.452631	-0.060427	0.595789	0.478969	-0.107812	0.60276	0.505218	-0.155112	0.63857	0.497374	-0.153224	0.746686	0.522552	-0.058304	0.731126
25.144	0.625094	0.612284	-0.076678	0.667257	0.605833	-0.061551	0.683141	0.657731	-0.050405	0.705471	0.626142	-0.04531	0.709784	0.590918	-0.027293	0.71703	0.472422	0.025215	0.696272	0.386312	0.066087	0.656687	0.298059	0.064265	0.654568	0.553504	0.01723	0.616946	0.488524	0.000943	0.578924	0.423604	-0.015272	0.586934	0.451166	-0.061765	0.594851	0.478728	-0.108326	0.602943	0.506006	-0.154912	0.637978	0.495015	-0.154306	0.751562	0.518009	-0.061714	0.733472
25.176	0.628264	0.613304	-0.075857	0.670761	0.605699	-0.062328	0.686822	0.656547	-0.047345	0.70925	0.624681	-0.045458	0.712804	0.589148	-0.028032	0.717742	0.469828	0.022622	0.697614	0.383288	0.062595	0.655485	0.296458	0.061589	0.654981	0.551054	0.016716	0.61694	0.486745	-0.001096	0.579214	0.422115	-0.01893	0.586178	0.45054	-0.065052	0.593193	0.478995	-0.111172	0.600909	0.506923	-0.157289	0.636148	0.496689	-0.155989	0.750489	0.516252	-0.064332	0.733272
25.212	0.626045	0.609536	-0.077589	0.669046	0.606364	-0.063885	0.679279	0.658298	-0.047567	0.705104	0.629085	-0.046266	0.707421	0.594541	-0.026778	0.709115	0.478052	0.030242	0.692948	0.388797	0.066245	0.654145	0.299945	0.062178	0.645343	0.557835	0.014806	0.611256	0.49096	-0.001116	0.577647	0.423712	-0.016685	0.586118	0.452823	-0.062051	0.594637	0.481933	-0.107493	0.603596	0.510684	-0.15288	0.639007	0.501185	-0.150637	0.748501	0.521009	-0.055423	0.733081
25.244	0.624748	0.612755	-0.071774	0.667855	0.60782	-0.058888	0.68139	0.659734	-0.045527	0.705561	0.629174	-0.043194	0.709657	0.593874	-0.025077	0.716647	0.47507	0.027486	0.695768	0.388344	0.066796	0.655444	0.300511	0.063951	0.653998	0.555436	0.01572	0.618502	0.488985	0.000679	0.582441	0.422609	-0.014293	0.590075	0.451897	-0.059711	0.59804	0.4813	-0.105073	0.606567	0.510355	-0.150364	0.642087	0.501237	-0.148266	0.754427	0.519081	-0.058428	0.735929
25.28	0.623128	0.614836	-0.071115	0.666436	0.610286	-0.058841	0.679257	0.66207	-0.04463	0.70392	0.631838	-0.043318	0.707676	0.596903	-0.024635	0.713873	0.478851	0.028001	0.694387	0.391744	0.067038	0.655783	0.303054	0.064257	0.652525	0.559286	0.009395	0.61698	0.492173	-0.002264	0.581257	0.424901	-0.013495	0.589362	0.454135	-0.058823	0.597849	0.483625	-0.104053	0.606784	0.51293	-0.149185	0.642324	0.503737	-0.147467	0.754676	0.51703	-0.059329	0.734189
25.312	0.635492	0.607887	-0.069128	0.678261	0.605176	-0.054634	0.689169	0.658121	-0.042619	0.71446	0.628706	-0.038564	0.716154	0.593464	-0.02043	0.715283	0.474953	0.030681	0.693323	0.388055	0.068012	0.655012	0.300094	0.061222	0.653935	0.555801	0.0137	0.619447	0.48858	-0.000816	0.585371	0.420882	-0.01516	0.594453	0.451086	-0.059689	0.603711	0.481679	-0.103988	0.613534	0.512003	-0.148103	0.649348	0.505263	-0.143458	0.755512	0.514601	-0.056375	0.734399
25.38	0.629946	0.610639	-0.079104	0.672094	0.607162	-0.063039	0.681621	0.658887	-0.045999	0.707173	0.629518	-0.043425	0.710609	0.594357	-0.025316	0.715361	0.475801	0.025586	0.694941	0.390088	0.066292	0.657814	0.301393	0.064891	0.652452	0.555503	0.009331	0.617904	0.488551	-0.005935	0.583521	0.421253	-0.021063	0.593779	0.450956	-0.065656	0.604145	0.481036	-0.110062	0.61502	0.510879	-0.154285	0.650699	0.504251	-0.148598	0.753533	0.515491	-0.06213	0.735144
25.412	0.629037	0.612805	-0.076719	0.671128	0.610028	-0.060348	0.67866	0.661131	-0.040356	0.705278	0.632649	-0.039003	0.708832	0.597086	-0.021603	0.714171	0.477446	0.028259	0.695727	0.390492	0.067711	0.657188	0.302053	0.067516	0.649694	0.556511	0.014733	0.615832	0.490518	-0.005173	0.582396	0.424142	-0.025074	0.592973	0.452285	-0.070567	0.603927	0.480733	-0.11583	0.615857	0.508754	-0.160742	0.651271	0.503147	-0.152699	0.751331	0.520762	-0.05801	0.734474
25.476	0.630528	0.609818	-0.078358	0.672434	0.607497	-0.061449	0.681455	0.660165	-0.046964	0.707139	0.631165	-0.042343	0.710763	0.595997	-0.024063	0.716353	0.477608	0.029129	0.695214	0.390687	0.06776	0.655597	0.302455	0.064423	0.655258	0.558834	0.014693	0.617815	0.494331	-0.004105	0.580431	0.429545	-0.02264	0.592569	0.456487	-0.068392	0.605214	0.483778	-0.113935	0.618658	0.510769	-0.159124	0.653844	0.507056	-0.149151	0.756075	0.519371	-0.057263	0.737522
25.508	0.629325	0.607015	-0.073532	0.671672	0.606059	-0.057635	0.681547	0.659865	-0.049426	0.707067	0.631219	-0.042296	0.710218	0.595817	-0.024336	0.714133	0.476701	0.026878	0.695212	0.389116	0.064995	0.655407	0.300937	0.061431	0.650922	0.556142	0.012908	0.614793	0.490638	-0.004784	0.579078	0.4247	-0.022454	0.592198	0.453006	-0.067495	0.605356	0.481503	-0.112401	0.618496	0.510054	-0.157317	0.653953	0.508455	-0.14781	0.750779	0.517933	-0.061041	0.736011
25.544	0.640631	0.596901	-0.068448	0.683133	0.598281	-0.052973	0.69242	0.653135	-0.050962	0.718362	0.625821	-0.040943	0.719128	0.59064	-0.02286	0.715601	0.472734	0.029316	0.695059	0.385463	0.066523	0.655525	0.297892	0.06177	0.652407	0.553186	0.016772	0.616401	0.487988	-0.00248	0.580628	0.422443	-0.021695	0.593341	0.452842	-0.065442	0.606015	0.483772	-0.108838	0.618589	0.514929	-0.152134	0.654209	0.513474	-0.143223	0.753362	0.517312	-0.056876	0.735638
25.576	0.640962	0.594688	-0.070776	0.682346	0.600117	-0.053295	0.68789	0.655279	-0.054842	0.714993	0.630634	-0.041456	0.716304	0.595308	-0.023209	0.7146	0.476797	0.029796	0.694246	0.389224	0.067233	0.655237	0.300817	0.062463	0.652259	0.557219	0.015936	0.616696	0.4914	-0.001835	0.581747	0.425076	-0.019782	0.594191	0.456122	-0.063183	0.606166	0.487872	-0.106178	0.617699	0.519963	-0.14903	0.653354	0.518779	-0.140304	0.752478	0.518348	-0.057194	0.7358
25.612	0.638076	0.595389	-0.078422	0.677927	0.598255	-0.057184	0.68678	0.652932	-0.057464	0.711094	0.626641	-0.041977	0.712646	0.592188	-0.021996	0.712322	0.475897	0.036261	0.694617	0.386641	0.070662	0.656335	0.298041	0.06426	0.649277	0.554484	0.015525	0.614173	0.49071	-0.009045	0.579169	0.426734	-0.033831	0.5894	0.457248	-0.078082	0.599662	0.488211	-0.122012	0.6101	0.519222	-0.165747	0.645804	0.518092	-0.15716	0.757052	0.516976	-0.046949	0.738901
25.644	0.633866	0.588557	-0.083121	0.672611	0.594905	-0.060614	0.67972	0.649557	-0.06578	0.704166	0.62578	-0.046788	0.706682	0.592447	-0.024942	0.709534	0.479192	0.039536	0.694301	0.389075	0.072764	0.656045	0.300439	0.06843	0.643546	0.555861	0.022945	0.611616	0.491627	-0.004584	0.580378	0.426942	-0.032355	0.591092	0.456727	-0.077004	0.601729	0.487012	-0.121315	0.612338	0.517432	-0.165435	0.647809	0.518056	-0.155865	0.75089	0.524181	-0.043191	0.735617
25.676	0.639639	0.586783	-0.086306	0.674746	0.596727	-0.059541	0.678541	0.651691	-0.06624	0.701997	0.630458	-0.043431	0.705186	0.595972	-0.023942	0.710676	0.479537	0.032791	0.695458	0.390537	0.068773	0.657078	0.301992	0.068099	0.643086	0.555298	0.014472	0.611712	0.488871	-0.007629	0.580546	0.422376	-0.02997	0.591505	0.454078	-0.073416	0.60233	0.48595	-0.116752	0.612944	0.518021	-0.160168	0.648592	0.521799	-0.152116	0.750091	0.523217	-0.051871	0.735388
25.712	0.647869	0.583454	-0.086848	0.682641	0.592749	-0.059442	0.687287	0.647717	-0.065694	0.710077	0.626028	-0.042659	0.711699	0.591953	-0.022314	0.712088	0.476896	0.037199	0.69643	0.38716	0.071211	0.657539	0.29872	0.067173	0.643898	0.55206	0.019287	0.614569	0.485844	-0.006302	0.585449	0.419422	-0.032016	0.594818	0.451909	-0.075119	0.603924	0.484755	-0.117996	0.612719	0.517765	-0.160844	0.647859	0.522143	-0.151097	0.754071	0.524706	-0.044088	0.736472
25.744	0.647487	0.582043	-0.091745	0.681558	0.591278	-0.063454	0.685725	0.646305	-0.068749	0.708264	0.624495	-0.045565	0.709094	0.59095	-0.02418	0.70724	0.477383	0.038583	0.692506	0.386774	0.070426	0.653076	0.298792	0.06584	0.642356	0.55342	0.014058	0.614193	0.485866	-0.008971	0.586686	0.417934	-0.032095	0.595001	0.449485	-0.076106	0.60296	0.48136	-0.119943	0.610467	0.513451	-0.163743	0.644961	0.52	-0.15295	0.755332	0.520862	-0.04145	0.733143
25.78	0.651524	0.580549	-0.093791	0.685175	0.587559	-0.064532	0.69346	0.641971	-0.070242	0.713559	0.61883	-0.046103	0.712716	0.58614	-0.023312	0.705958	0.475041	0.043878	0.694785	0.383685	0.074575	0.657036	0.295317	0.068931	0.635993	0.546625	0.02097	0.609608	0.48116	-0.009347	0.583489	0.415512	-0.039778	0.593599	0.449012	-0.081735	0.603606	0.482494	-0.123792	0.613519	0.515889	-0.165906	0.647766	0.520533	-0.153615	0.751371	0.523573	-0.034408	0.734413
25.812	0.659652	0.579787	-0.092409	0.691001	0.588881	-0.061073	0.693885	0.644064	-0.064008	0.715115	0.621993	-0.039816	0.713598	0.588591	-0.018059	0.704383	0.475425	0.045453	0.693359	0.38261	0.072572	0.655108	0.293915	0.066065	0.6355	0.549415	0.026135	0.608523	0.485841	-0.007378	0.582236	0.421872	-0.040866	0.594175	0.454293	-0.083137	0.606	0.487052	-0.125195	0.618024	0.519767	-0.166949	0.652064	0.522565	-0.153432	0.75036	0.527269	-0.030581	0.733523
25.88	0.658678	0.581035	-0.09348	0.691018	0.588088	-0.062964	0.698084	0.642587	-0.067595	0.717848	0.619444	-0.04318	0.716139	0.58654	-0.020633	0.706578	0.474872	0.045929	0.692343	0.382557	0.073821	0.654337	0.293753	0.06561	0.635262	0.546884	0.029588	0.612935	0.482738	-0.006202	0.592037	0.41819	-0.042121	0.600514	0.452905	-0.083539	0.608738	0.48724	-0.125269	0.617439	0.521207	-0.16709	0.652175	0.523542	-0.155749	0.750105	0.530314	-0.029044	0.734034
25.912	0.656523	0.579247	-0.095397	0.688977	0.586884	-0.064861	0.695055	0.64174	-0.068792	0.715441	0.61881	-0.044687	0.714029	0.586206	-0.021771	0.705821	0.475227	0.045626	0.692577	0.382562	0.072377	0.654401	0.294119	0.063872	0.632669	0.544734	0.027572	0.613351	0.479838	-0.008648	0.595211	0.414527	-0.044947	0.603533	0.450117	-0.085468	0.611808	0.485679	-0.126009	0.621031	0.520814	-0.166319	0.656143	0.519986	-0.155662	0.750372	0.533848	-0.026809	0.735897
25.976	0.654494	0.575547	-0.094559	0.685472	0.585575	-0.063291	0.690627	0.640257	-0.070171	0.710421	0.619177	-0.04397	0.710187	0.586723	-0.02084	0.705625	0.476217	0.047498	0.695383	0.382784	0.07258	0.656733	0.29439	0.066474	0.634356	0.548105	0.029876	0.611907	0.483643	-0.005258	0.590364	0.418797	-0.040456	0.601132	0.452538	-0.082091	0.611865	0.48645	-0.123575	0.623015	0.520172	-0.164899	0.658536	0.517134	-0.156172	0.750428	0.532074	-0.026464	0.735928
26.008	0.655359	0.574345	-0.095263	0.684632	0.585058	-0.062478	0.688326	0.639983	-0.068511	0.707638	0.619262	-0.041674	0.707449	0.586595	-0.018854	0.703351	0.475382	0.048268	0.691741	0.382252	0.07464	0.655069	0.292835	0.066797	0.629823	0.544693	0.030249	0.610799	0.478791	-0.004108	0.592059	0.41281	-0.038654	0.602511	0.448191	-0.079238	0.613223	0.483182	-0.120067	0.624093	0.518019	-0.161154	0.660163	0.514113	-0.155182	0.748772	0.535175	-0.022879	0.735087
26.044	0.660792	0.575995	-0.10018	0.688649	0.585812	-0.065905	0.691037	0.641058	-0.069072	0.710007	0.619533	-0.042632	0.70991	0.5873	-0.019256	0.705718	0.477475	0.049766	0.697026	0.38399	0.07559	0.660632	0.294369	0.071278	0.632821	0.548255	0.033259	0.611317	0.48308	-0.000987	0.590173	0.417699	-0.03532	0.603919	0.450456	-0.077017	0.617904	0.483391	-0.118459	0.631946	0.516371	-0.159814	0.667945	0.511086	-0.154579	0.749723	0.535411	-0.023604	0.735499
26.076	0.666191	0.573161	-0.105669	0.692418	0.583667	-0.070393	0.690232	0.638998	-0.071354	0.710394	0.617985	-0.045416	0.70889	0.585853	-0.0221	0.700542	0.476579	0.046829	0.685217	0.384899	0.076114	0.650287	0.294687	0.069702	0.628638	0.547934	0.027384	0.611095	0.47974	-0.002972	0.594252	0.41137	-0.033265	0.608128	0.44784	-0.071727	0.621753	0.483917	-0.110591	0.634995	0.519912	-0.149755	0.668451	0.504823	-0.152062	0.747789	0.535206	-0.024372	0.733967
26.108	0.661109	0.572971	-0.104752	0.68904	0.58383	-0.071243	0.68531	0.638804	-0.07232	0.707471	0.618225	-0.047704	0.706759	0.586663	-0.023442	0.700959	0.47909	0.04915	0.687356	0.387052	0.078602	0.653802	0.296188	0.072229	0.630379	0.551443	0.029125	0.610976	0.483294	-0.000119	0.592147	0.414927	-0.029137	0.607463	0.449601	-0.068494	0.622606	0.483765	-0.108389	0.637175	0.517581	-0.148905	0.670351	0.501759	-0.149998	0.74843	0.534945	-0.023889	0.73397
26.144	0.657888	0.573814	-0.102069	0.685411	0.585435	-0.068513	0.683855	0.640395	-0.072346	0.704631	0.620298	-0.046148	0.703884	0.588147	-0.022517	0.698254	0.478592	0.047718	0.683922	0.386293	0.075995	0.649454	0.295806	0.067946	0.626205	0.548968	0.027583	0.609623	0.479327	0.000184	0.593745	0.409508	-0.02731	0.60822	0.445692	-0.065967	0.622629	0.481192	-0.105219	0.636597	0.516446	-0.145303	0.670581	0.502389	-0.14639	0.747043	0.536573	-0.022604	0.734944
26.176	0.652701	0.576695	-0.100413	0.679433	0.589018	-0.066572	0.681721	0.643518	-0.074781	0.699892	0.624254	-0.046154	0.700684	0.591801	-0.023112	0.699807	0.481736	0.045564	0.688108	0.389204	0.074119	0.650423	0.29994	0.070079	0.628264	0.553541	0.026818	0.610063	0.481841	0.006736	0.592588	0.409879	-0.013037	0.606839	0.445067	-0.052291	0.619345	0.480322	-0.092188	0.628909	0.516144	-0.132598	0.658981	0.510231	-0.152997	0.74601	0.538623	-0.02783	0.733376
26.212	0.650527	0.577551	-0.107394	0.676847	0.591032	-0.073475	0.677846	0.645465	-0.082172	0.696407	0.627033	-0.053211	0.697176	0.595382	-0.028844	0.696436	0.487117	0.043835	0.686433	0.395554	0.076392	0.653349	0.303936	0.073981	0.626038	0.556758	0.015272	0.608289	0.483294	0.002295	0.59144	0.409595	-0.01003	0.606766	0.443094	-0.050086	0.619969	0.476572	-0.090906	0.630007	0.509998	-0.132807	0.659142	0.50735	-0.154731	0.746424	0.538153	-0.030254	0.733779
26.244	0.644476	0.573179	-0.104294	0.673963	0.588157	-0.073434	0.684313	0.639405	-0.092022	0.700307	0.623749	-0.060059	0.700999	0.593562	-0.034157	0.699207	0.490038	0.044084	0.690959	0.397853	0.07367	0.650104	0.310312	0.077464	0.628059	0.562084	0.025554	0.607109	0.489849	0.010706	0.586523	0.417355	-0.003816	0.60685	0.445509	-0.04584	0.627269	0.473752	-0.088087	0.648682	0.501589	-0.129293	0.673914	0.498358	-0.155641	0.741475	0.541807	-0.034771	0.734031
26.276	0.64699	0.570676	-0.104358	0.676241	0.58509	-0.073004	0.690783	0.634612	-0.093303	0.704457	0.619434	-0.060044	0.703144	0.589616	-0.033641	0.696155	0.486941	0.045952	0.686675	0.395247	0.076281	0.650195	0.305764	0.072196	0.623457	0.552512	0.014275	0.602395	0.479809	0.002164	0.581351	0.406735	-0.009844	0.604513	0.436457	-0.049478	0.628866	0.466857	-0.088476	0.656171	0.497184	-0.124027	0.672988	0.491047	-0.155936	0.745405	0.538691	-0.028606	0.733607
26.312	0.643885	0.571829	-0.100394	0.674806	0.587066	-0.071129	0.687405	0.636384	-0.093165	0.703237	0.621901	-0.06057	0.70244	0.591504	-0.034853	0.697466	0.487027	0.042661	0.685322	0.396535	0.076474	0.653056	0.305033	0.071994	0.623083	0.551818	0.012258	0.603223	0.4786	0.001114	0.583712	0.405042	-0.009838	0.604824	0.435185	-0.05035	0.627224	0.46618	-0.090135	0.653573	0.496328	-0.125918	0.665338	0.496156	-0.160436	0.744566	0.540724	-0.032676	0.734168
26.344	0.639837	0.572756	-0.103561	0.672648	0.584078	-0.074563	0.687325	0.634166	-0.093532	0.703493	0.616513	-0.06273	0.703121	0.586957	-0.03619	0.698201	0.485373	0.04382	0.68392	0.394314	0.075669	0.649192	0.303683	0.070592	0.627179	0.557582	0.023641	0.60922	0.485096	0.00639	0.591769	0.412408	-0.010426	0.611364	0.443223	-0.050871	0.630624	0.473991	-0.091589	0.649789	0.504429	-0.132207	0.674424	0.512042	-0.15818	0.743898	0.540602	-0.031069	0.732189
26.376	0.640152	0.575524	-0.10072	0.673728	0.585623	-0.07223	0.690223	0.634876	-0.091766	0.706013	0.616752	-0.061042	0.704978	0.587008	-0.034693	0.697735	0.484963	0.044734	0.682764	0.393621	0.075325	0.649087	0.302898	0.068683	0.62841	0.559043	0.026412	0.608223	0.486912	0.010106	0.588186	0.414581	-0.005817	0.607391	0.444853	-0.04662	0.625578	0.475534	-0.087729	0.64272	0.506029	-0.128816	0.67233	0.511384	-0.149449	0.744127	0.539605	-0.030255	0.733523
26.412	0.64056	0.575966	-0.098118	0.675836	0.585988	-0.07166	0.693209	0.633564	-0.093983	0.709751	0.61613	-0.063222	0.706661	0.586339	-0.03676	0.694274	0.483228	0.042732	0.682361	0.392114	0.074944	0.646676	0.301952	0.071336	0.623176	0.549008	0.007961	0.606534	0.474748	-0.000266	0.590711	0.400032	-0.008743	0.609039	0.430867	-0.050201	0.626933	0.462581	-0.091576	0.646107	0.493952	-0.131249	0.673208	0.513783	-0.145933	0.747287	0.535603	-0.028337	0.734
26.444	0.640225	0.577328	-0.095079	0.677077	0.584942	-0.07007	0.696726	0.631222	-0.093243	0.713207	0.612761	-0.06306	0.708954	0.584026	-0.0357	0.691568	0.484823	0.04673	0.67978	0.392492	0.075789	0.646141	0.301683	0.067962	0.623027	0.555031	0.015538	0.605131	0.481219	0.005346	0.587447	0.407147	-0.004422	0.605411	0.436772	-0.046153	0.621963	0.466908	-0.088338	0.637118	0.497053	-0.130669	0.666466	0.513487	-0.1447	0.747198	0.537948	-0.022536	0.734589
26.48	0.635584	0.577541	-0.099124	0.672775	0.583658	-0.074165	0.692635	0.630877	-0.095497	0.709245	0.61093	-0.066379	0.70724	0.582086	-0.039083	0.696609	0.482862	0.043665	0.682914	0.39169	0.075228	0.649222	0.30103	0.068694	0.625831	0.554214	0.020751	0.605032	0.48164	0.007499	0.585019	0.408719	-0.00516	0.604146	0.439508	-0.045446	0.62072	0.470351	-0.08704	0.635282	0.500933	-0.129293	0.665801	0.512943	-0.145042	0.744295	0.537537	-0.030377	0.732791
26.512	0.637656	0.573604	-0.098361	0.67383	0.583285	-0.073114	0.689879	0.631693	-0.094924	0.707807	0.613676	-0.06532	0.705534	0.584473	-0.038333	0.695055	0.483657	0.043052	0.682574	0.392538	0.074651	0.646446	0.302842	0.069415	0.623662	0.552175	0.015371	0.602368	0.479596	0.002887	0.581192	0.406728	-0.009448	0.601652	0.437994	-0.049236	0.621974	0.469638	-0.089106	0.642147	0.501379	-0.128567	0.674372	0.511318	-0.143054	0.744172	0.536637	-0.030853	0.731679
26.544	0.645389	0.576451	-0.108633	0.677717	0.583941	-0.077852	0.699704	0.631512	-0.096021	0.711692	0.612248	-0.064267	0.709566	0.583172	-0.037132	0.697866	0.483278	0.045188	0.683579	0.392237	0.076478	0.650338	0.301675	0.069639	0.628437	0.555687	0.022932	0.607496	0.483972	0.005718	0.586275	0.412119	-0.011602	0.608985	0.441883	-0.051386	0.631697	0.472295	-0.09084	0.654503	0.503043	-0.129827	0.685637	0.512231	-0.147083	0.746011	0.536063	-0.029938	0.732936
26.58	0.643638	0.576163	-0.104113	0.676336	0.586576	-0.074499	0.696288	0.633581	-0.096055	0.709685	0.61653	-0.063613	0.706827	0.587101	-0.036939	0.69416	0.486016	0.043662	0.681262	0.394319	0.074403	0.648956	0.30298	0.06676	0.625035	0.557026	0.014624	0.605241	0.484642	-0.001055	0.585824	0.411995	-0.016367	0.607875	0.443612	-0.055096	0.630649	0.475351	-0.093642	0.654571	0.506986	-0.13094	0.687981	0.515332	-0.143696	0.745149	0.536816	-0.030874	0.733377
26.612	0.644456	0.579955	-0.103561	0.676791	0.588992	-0.073305	0.697782	0.636335	-0.093307	0.710369	0.618417	-0.06101	0.706804	0.588485	-0.035059	0.692106	0.485713	0.042792	0.679353	0.394164	0.073759	0.646673	0.303103	0.065846	0.622554	0.556451	0.013063	0.604752	0.483621	-0.002767	0.587473	0.410557	-0.018182	0.608711	0.443264	-0.056606	0.630059	0.476072	-0.095268	0.652203	0.50856	-0.132782	0.685735	0.517895	-0.144422	0.743748	0.537924	-0.030299	0.731107
26.648	0.641966	0.580887	-0.107969	0.674015	0.588704	-0.077034	0.698195	0.634021	-0.097634	0.70882	0.616237	-0.064548	0.706043	0.586952	-0.037595	0.69318	0.485979	0.043493	0.680176	0.395057	0.075742	0.647633	0.304243	0.067384	0.621321	0.553227	0.014468	0.606734	0.480097	-0.00339	0.592554	0.406643	-0.021045	0.610851	0.441446	-0.058695	0.628885	0.476317	-0.096554	0.646777	0.510897	-0.1345	0.682626	0.513074	-0.141899	0.743085	0.539093	-0.029846	0.73125
26.68	0.636075	0.586059	-0.106468	0.668432	0.594046	-0.075819	0.698823	0.63266	-0.101623	0.706486	0.618483	-0.066066	0.705368	0.588693	-0.039759	0.697752	0.486506	0.039438	0.686592	0.395807	0.072585	0.652493	0.305588	0.069867	0.625936	0.556938	0.017542	0.607781	0.484609	-0.00017	0.590507	0.411956	-0.017742	0.60627	0.446682	-0.05686	0.621282	0.481677	-0.096091	0.635471	0.516804	-0.135425	0.672069	0.514235	-0.135964	0.742275	0.538763	-0.03766	0.731122
26.712	0.635569	0.58812	-0.108003	0.668909	0.595121	-0.078249	0.700047	0.632277	-0.105087	0.708033	0.618147	-0.06958	0.705058	0.588963	-0.042561	0.691828	0.488249	0.038761	0.678505	0.398161	0.073343	0.645568	0.307178	0.067907	0.621337	0.557109	0.009559	0.60587	0.483231	-0.003107	0.591425	0.408941	-0.016299	0.605862	0.443579	-0.056305	0.619704	0.478732	-0.096141	0.632995	0.514044	-0.135586	0.669584	0.511524	-0.134229	0.741341	0.537834	-0.036645	0.730853
26.748	0.638228	0.589396	-0.107	0.670846	0.59507	-0.076072	0.704458	0.630739	-0.101996	0.710558	0.616393	-0.066209	0.707341	0.587583	-0.038997	0.693159	0.488639	0.043236	0.680755	0.39726	0.073982	0.646445	0.30731	0.066628	0.624224	0.559787	0.015076	0.606004	0.486972	-0.000542	0.588603	0.413756	-0.015799	0.603411	0.448389	-0.055073	0.616835	0.483384	-0.094767	0.628813	0.518575	-0.134714	0.66419	0.510756	-0.129432	0.744221	0.539723	-0.030747	0.732881
26.78	0.631741	0.588768	-0.103786	0.666263	0.594037	-0.07508	0.700346	0.625905	-0.10506	0.707552	0.613391	-0.068795	0.705587	0.585227	-0.040876	0.695049	0.488552	0.044304	0.683288	0.397399	0.07546	0.647481	0.308284	0.070279	0.625371	0.559948	0.018909	0.605655	0.487922	0.001434	0.586635	0.415558	-0.015831	0.602354	0.450244	-0.054807	0.616285	0.485269	-0.094317	0.629121	0.520263	-0.134211	0.664268	0.510561	-0.130107	0.743447	0.539701	-0.031581	0.731612
26.812	0.630931	0.588088	-0.103047	0.665749	0.593893	-0.074954	0.698575	0.626912	-0.105365	0.706756	0.61433	-0.06934	0.705376	0.585777	-0.042016	0.696776	0.488126	0.041181	0.682115	0.398186	0.074452	0.647845	0.308488	0.070312	0.627356	0.561496	0.019569	0.60766	0.489128	0.003652	0.58924	0.416349	-0.011967	0.604292	0.450552	-0.051807	0.618311	0.484781	-0.092048	0.630747	0.519154	-0.132594	0.66606	0.509729	-0.12896	0.742442	0.539316	-0.036769	0.732163
26.844	0.630759	0.586024	-0.106029	0.665051	0.593168	-0.077397	0.698912	0.624485	-0.108384	0.706146	0.613609	-0.071593	0.705828	0.585431	-0.04369	0.699959	0.488678	0.041563	0.686617	0.399081	0.076273	0.651156	0.30977	0.07341	0.62949	0.56082	0.021637	0.607238	0.489441	0.004464	0.585703	0.417645	-0.012631	0.60063	0.450367	-0.053642	0.614948	0.483631	-0.094511	0.628923	0.516963	-0.135222	0.663986	0.507784	-0.129441	0.742383	0.538455	-0.038967	0.731238
26.876	0.629596	0.585324	-0.10578	0.663534	0.593847	-0.07711	0.696824	0.625452	-0.10847	0.704144	0.615438	-0.071455	0.703309	0.587177	-0.043636	0.696147	0.49002	0.041038	0.68219	0.40114	0.077473	0.649184	0.310715	0.076248	0.627365	0.563831	0.019716	0.60441	0.492008	0.005974	0.58188	0.419959	-0.007579	0.597748	0.451671	-0.049129	0.612625	0.483541	-0.090991	0.626678	0.515514	-0.133057	0.66196	0.50732	-0.127223	0.740011	0.536421	-0.040414	0.727142
26.912	0.627832	0.587408	-0.10478	0.662189	0.595114	-0.076251	0.698012	0.622003	-0.109141	0.704288	0.613776	-0.071492	0.703536	0.585941	-0.04319	0.696405	0.490156	0.043252	0.682066	0.400704	0.07798	0.647281	0.311093	0.075103	0.629621	0.565489	0.02173	0.606026	0.494023	0.007089	0.583113	0.422172	-0.007395	0.597662	0.453843	-0.049488	0.611892	0.485876	-0.091492	0.625454	0.518234	-0.133466	0.660983	0.510181	-0.129023	0.741519	0.535035	-0.038411	0.730757
26.976	0.630543	0.5863	-0.109599	0.662858	0.59311	-0.078664	0.700219	0.622169	-0.107919	0.704272	0.612219	-0.070389	0.703234	0.584576	-0.042075	0.695171	0.489782	0.044476	0.679635	0.399693	0.076936	0.647108	0.309253	0.072632	0.629761	0.567267	0.024836	0.6049	0.496581	0.008738	0.580705	0.425617	-0.007347	0.596134	0.455751	-0.050491	0.611359	0.486026	-0.09355	0.626302	0.51648	-0.136658	0.662282	0.509615	-0.133688	0.7417	0.536918	-0.035296	0.730232
27.008	0.626717	0.580836	-0.104816	0.659886	0.589938	-0.07554	0.694695	0.61969	-0.107361	0.700665	0.61129	-0.069707	0.699745	0.583686	-0.041559	0.692386	0.489309	0.044597	0.6758	0.399571	0.077435	0.643439	0.309252	0.072378	0.62788	0.567356	0.022952	0.601577	0.497303	0.006161	0.575712	0.426981	-0.010248	0.595138	0.455732	-0.052322	0.612924	0.484811	-0.094951	0.629831	0.513841	-0.13784	0.665399	0.507357	-0.131663	0.740507	0.536031	-0.034973	0.728882
27.076	0.629133	0.579428	-0.102793	0.663757	0.58946	-0.075453	0.69611	0.619719	-0.109317	0.704432	0.611532	-0.072069	0.703042	0.584234	-0.04356	0.694181	0.490796	0.043854	0.679658	0.400823	0.076998	0.647116	0.310588	0.071795	0.629391	0.567877	0.020227	0.601931	0.498147	0.003961	0.574702	0.428171	-0.012046	0.594678	0.456516	-0.054221	0.614596	0.485066	-0.096365	0.634246	0.513684	-0.13852	0.668619	0.505035	-0.128763	0.742328	0.536258	-0.036093	0.729828
27.108	0.624899	0.577396	-0.105245	0.659918	0.587386	-0.078383	0.690138	0.620435	-0.1115	0.699859	0.610779	-0.074953	0.699495	0.5847	-0.045145	0.693746	0.494556	0.046657	0.681852	0.404682	0.081705	0.650728	0.313349	0.079387	0.62785	0.570522	0.022476	0.599744	0.501663	0.00404	0.571895	0.432655	-0.014232	0.594469	0.4598	-0.056054	0.616777	0.486316	-0.098406	0.638921	0.51286	-0.140819	0.674019	0.505036	-0.133345	0.740457	0.537808	-0.035306	0.72981
27.144	0.635578	0.569964	-0.09986	0.668736	0.585463	-0.073351	0.691275	0.624851	-0.10567	0.703597	0.615928	-0.069731	0.701669	0.588208	-0.041526	0.691017	0.493147	0.04473	0.675803	0.40323	0.078747	0.64557	0.311559	0.074037	0.627988	0.571714	0.020789	0.600289	0.502571	0.002737	0.57324	0.433163	-0.01506	0.597549	0.458422	-0.057269	0.621003	0.483642	-0.099927	0.643467	0.509217	-0.143133	0.677705	0.498375	-0.135851	0.739648	0.535832	-0.036245	0.727883
27.176	0.635508	0.566609	-0.102482	0.667534	0.583605	-0.075435	0.689532	0.623514	-0.10771	0.701387	0.615455	-0.071411	0.700473	0.587857	-0.043177	0.692941	0.493276	0.043268	0.679361	0.40359	0.077656	0.647249	0.313113	0.074334	0.628176	0.570275	0.019114	0.599924	0.501626	-0.000096	0.572562	0.432508	-0.01906	0.596846	0.455925	-0.062309	0.620299	0.479831	-0.10569	0.642906	0.504257	-0.14936	0.676722	0.492404	-0.141601	0.740301	0.535248	-0.038945	0.72737
27.208	0.640307	0.570296	-0.102555	0.670303	0.586672	-0.07291	0.6918	0.629697	-0.101254	0.702441	0.619558	-0.065107	0.701423	0.590395	-0.038485	0.693504	0.490992	0.042367	0.676463	0.402148	0.077754	0.644457	0.311577	0.072961	0.628767	0.568688	0.020311	0.599612	0.500763	-0.000059	0.571092	0.432467	-0.020165	0.594762	0.455737	-0.063765	0.617491	0.479669	-0.107486	0.639741	0.503951	-0.151315	0.673998	0.491863	-0.146071	0.740175	0.535466	-0.039053	0.726219
27.244	0.641208	0.569088	-0.105956	0.669258	0.586163	-0.074878	0.686202	0.632994	-0.099823	0.69772	0.621324	-0.064416	0.697935	0.592263	-0.037577	0.693968	0.493058	0.04408	0.678547	0.404237	0.080417	0.647074	0.313284	0.076131	0.628711	0.569872	0.020943	0.598504	0.50257	0.000032	0.568713	0.434985	-0.020661	0.592366	0.459321	-0.063647	0.615574	0.483867	-0.106769	0.638127	0.508717	-0.150199	0.671771	0.495428	-0.144073	0.739783	0.536696	-0.038521	0.727938
27.276	0.65003	0.573435	-0.111478	0.674778	0.588015	-0.076507	0.689961	0.638617	-0.093867	0.700068	0.623102	-0.059515	0.700038	0.5927	-0.034013	0.694867	0.48906	0.042852	0.676094	0.400098	0.077578	0.647721	0.308065	0.070616	0.629883	0.567176	0.025473	0.599225	0.501577	0.000056	0.569055	0.435676	-0.025295	0.593082	0.459147	-0.068605	0.616839	0.482888	-0.111869	0.640258	0.506865	-0.155218	0.673241	0.491739	-0.14959	0.739461	0.536789	-0.037623	0.726815
27.312	0.649467	0.566948	-0.110453	0.672487	0.585101	-0.075991	0.685797	0.635175	-0.096588	0.695623	0.622625	-0.060971	0.696327	0.592557	-0.035329	0.69364	0.490272	0.042299	0.682739	0.398427	0.073008	0.650458	0.307358	0.06693	0.629329	0.569129	0.022176	0.59756	0.503116	-0.000399	0.566265	0.436782	-0.022574	0.587416	0.459003	-0.067945	0.608831	0.481224	-0.113219	0.630119	0.503648	-0.158558	0.662808	0.487278	-0.154976	0.739944	0.536471	-0.038678	0.729258
27.344	0.648257	0.576115	-0.105299	0.677801	0.589916	-0.073954	0.691539	0.640341	-0.093168	0.705822	0.62439	-0.060565	0.70469	0.593206	-0.036215	0.696129	0.487588	0.037066	0.676589	0.399822	0.074485	0.64763	0.307922	0.070143	0.632339	0.566851	0.019027	0.598927	0.501238	-0.002479	0.565582	0.435495	-0.023713	0.58676	0.458982	-0.068227	0.606812	0.483216	-0.112921	0.626768	0.507394	-0.157547	0.656772	0.486443	-0.154646	0.740677	0.533691	-0.044721	0.728206
27.376	0.646163	0.580477	-0.101545	0.678897	0.592091	-0.072574	0.693569	0.642171	-0.09192	0.709696	0.624792	-0.060961	0.705937	0.594357	-0.035867	0.689911	0.490788	0.03929	0.675733	0.401516	0.075692	0.646596	0.309516	0.069359	0.62718	0.566545	0.006565	0.599306	0.496752	-0.007949	0.571679	0.426779	-0.022082	0.590977	0.453263	-0.065857	0.610008	0.479575	-0.109898	0.629111	0.505532	-0.154076	0.656814	0.481451	-0.155134	0.74334	0.53092	-0.039965	0.730513
27.412	0.649464	0.578684	-0.102832	0.682664	0.589167	-0.073972	0.697365	0.6398	-0.091949	0.71382	0.621335	-0.061816	0.708958	0.591759	-0.03601	0.689627	0.49104	0.041573	0.67647	0.40093	0.075819	0.646331	0.309442	0.068544	0.625355	0.566534	0.010639	0.600818	0.495442	-0.004032	0.577224	0.424001	-0.018328	0.595614	0.450907	-0.06243	0.613846	0.477705	-0.106624	0.631861	0.504535	-0.150999	0.659132	0.480313	-0.155475	0.741442	0.533279	-0.03751	0.729463
27.48	0.659975	0.5755	-0.102961	0.691399	0.58988	-0.073761	0.698335	0.64239	-0.089992	0.717486	0.62556	-0.060447	0.711363	0.595108	-0.035474	0.687708	0.491123	0.038611	0.67454	0.401633	0.074696	0.645628	0.309619	0.068129	0.624363	0.563972	0.002067	0.599797	0.492688	-0.01113	0.575679	0.421121	-0.024151	0.596654	0.449918	-0.065925	0.617607	0.478781	-0.107658	0.638357	0.507881	-0.149587	0.663321	0.482479	-0.158657	0.743882	0.531659	-0.037743	0.730889
27.512	0.660961	0.577424	-0.10481	0.692021	0.589332	-0.074165	0.703245	0.641632	-0.089466	0.71999	0.623303	-0.059399	0.712427	0.593601	-0.034259	0.684608	0.492308	0.040621	0.672194	0.402265	0.075022	0.64619	0.309639	0.068003	0.621972	0.565978	0.004039	0.599382	0.494115	-0.010079	0.577297	0.42202	-0.024056	0.598619	0.449801	-0.066249	0.620104	0.477523	-0.108381	0.641776	0.505198	-0.150562	0.66489	0.479627	-0.163391	0.741709	0.533667	-0.034934	0.730088
27.544	0.658357	0.575342	-0.102425	0.689122	0.589754	-0.072567	0.697638	0.642076	-0.089633	0.715602	0.625588	-0.059204	0.709591	0.595576	-0.03407	0.687143	0.49317	0.040865	0.674466	0.403281	0.075803	0.646198	0.311234	0.068608	0.623577	0.566067	0.003059	0.601172	0.493652	-0.007943	0.579206	0.421078	-0.01845	0.599102	0.448929	-0.061189	0.619093	0.476351	-0.104208	0.639221	0.503559	-0.147413	0.661121	0.47781	-0.161994	0.74486	0.534942	-0.034066	0.731996
27.58	0.66409	0.56912	-0.104243	0.691432	0.587571	-0.073276	0.692422	0.640886	-0.089567	0.711764	0.626865	-0.058762	0.708013	0.596488	-0.033808	0.692353	0.493302	0.040779	0.682674	0.402894	0.074683	0.649459	0.312773	0.071248	0.626769	0.567292	0.009098	0.603522	0.495868	-0.006094	0.581207	0.42408	-0.020719	0.603103	0.452184	-0.062156	0.624337	0.480275	-0.103963	0.644927	0.508241	-0.146105	0.659969	0.477309	-0.158962	0.744047	0.536545	-0.037879	0.73124
27.612	0.660953	0.57148	-0.103158	0.687804	0.590568	-0.072325	0.690677	0.642941	-0.091063	0.7087	0.629855	-0.059055	0.705678	0.598928	-0.034531	0.69208	0.493918	0.038863	0.679887	0.403396	0.072673	0.648518	0.31202	0.06864	0.627416	0.569732	0.009799	0.60294	0.498736	-0.005239	0.579314	0.427461	-0.019695	0.602176	0.455445	-0.060746	0.624285	0.483163	-0.102409	0.645575	0.510885	-0.144577	0.659068	0.480306	-0.159874	0.743544	0.537867	-0.039279	0.730286
27.644	0.661759	0.577298	-0.103004	0.692979	0.591657	-0.073991	0.698577	0.644565	-0.089919	0.718233	0.627713	-0.060795	0.713218	0.596929	-0.036387	0.69246	0.492649	0.036245	0.67783	0.403826	0.073408	0.649793	0.311501	0.068488	0.626536	0.565961	0.004445	0.603196	0.493937	-0.007459	0.580783	0.421611	-0.019138	0.6005	0.452822	-0.059569	0.618931	0.484982	-0.099818	0.635529	0.517701	-0.14022	0.64886	0.491485	-0.161801	0.743759	0.535801	-0.042975	0.730319
27.68	0.659445	0.578423	-0.102752	0.690567	0.592756	-0.073238	0.697667	0.645492	-0.089328	0.716575	0.628665	-0.059658	0.71111	0.597928	-0.03512	0.69009	0.493129	0.037745	0.678919	0.403475	0.07423	0.651274	0.310834	0.068199	0.624471	0.564284	0.000914	0.602528	0.491986	-0.011813	0.580818	0.419434	-0.024226	0.600292	0.451624	-0.064377	0.618348	0.4846	-0.104348	0.63566	0.517926	-0.144132	0.640139	0.492409	-0.170116	0.744989	0.535277	-0.039001	0.731086
27.712	0.656719	0.576109	-0.102081	0.691629	0.587337	-0.075619	0.700446	0.640251	-0.090775	0.721173	0.621162	-0.063876	0.715288	0.591505	-0.038474	0.691782	0.490669	0.037243	0.678385	0.401318	0.073108	0.648524	0.309952	0.066658	0.626108	0.563204	0.002671	0.60375	0.491374	-0.011552	0.582616	0.419214	-0.025351	0.603161	0.45108	-0.065175	0.623359	0.483002	-0.105032	0.643117	0.515159	-0.145156	0.64371	0.490092	-0.172074	0.745026	0.533865	-0.040887	0.731715
27.748	0.655369	0.574967	-0.098042	0.692885	0.585848	-0.075374	0.699582	0.639073	-0.090038	0.723252	0.619456	-0.066092	0.717194	0.590446	-0.03977	0.693134	0.491214	0.039195	0.6805	0.401301	0.074484	0.649109	0.310021	0.069644	0.625194	0.561373	0.004893	0.603482	0.489093	-0.008295	0.582446	0.416567	-0.020987	0.60483	0.448107	-0.060128	0.626712	0.479975	-0.099096	0.647837	0.512221	-0.138432	0.653762	0.498105	-0.171819	0.746675	0.539011	-0.035724	0.733357
27.78	0.656572	0.578673	-0.097051	0.694117	0.588369	-0.073784	0.703307	0.640971	-0.089113	0.725713	0.620801	-0.064402	0.719233	0.591615	-0.038253	0.69393	0.491669	0.040006	0.681414	0.402159	0.075888	0.651789	0.310528	0.070202	0.626729	0.561674	0.004704	0.604562	0.48955	-0.008942	0.583128	0.417122	-0.022151	0.606442	0.448423	-0.060817	0.629498	0.480024	-0.09925	0.65224	0.511736	-0.137813	0.654675	0.495402	-0.170635	0.746963	0.535375	-0.037149	0.731764
27.816	0.655656	0.577542	-0.101095	0.690772	0.588661	-0.075047	0.699704	0.641187	-0.090612	0.720515	0.622098	-0.063732	0.715691	0.592649	-0.037518	0.695664	0.491895	0.041183	0.683932	0.402331	0.077127	0.652425	0.311328	0.072547	0.628338	0.563094	0.009052	0.604176	0.492245	-0.007812	0.580406	0.420993	-0.024354	0.606199	0.450592	-0.061968	0.631058	0.481126	-0.099614	0.655359	0.511795	-0.137186	0.649749	0.494211	-0.168791	0.746517	0.535468	-0.037539	0.731034
27.848	0.656592	0.577794	-0.101311	0.690619	0.590394	-0.074321	0.700027	0.642344	-0.091892	0.7198	0.624687	-0.06331	0.715253	0.594751	-0.037738	0.696246	0.492701	0.038936	0.685013	0.402939	0.074543	0.653231	0.311995	0.071248	0.629834	0.566039	0.008999	0.605756	0.494798	-0.006105	0.582282	0.423216	-0.020972	0.609252	0.450911	-0.059747	0.634446	0.479667	-0.098952	0.659485	0.508611	-0.137923	0.652362	0.492489	-0.170108	0.745552	0.534984	-0.041615	0.730747
27.88	0.654431	0.581853	-0.099519	0.691455	0.589718	-0.074788	0.7043	0.641408	-0.090428	0.724399	0.620353	-0.064486	0.718226	0.591212	-0.038175	0.69347	0.491502	0.041108	0.68271	0.401015	0.075164	0.65146	0.309502	0.070113	0.626757	0.56253	0.005367	0.602953	0.491004	-0.00842	0.580516	0.419034	-0.021574	0.606929	0.447507	-0.060357	0.634516	0.477159	-0.097871	0.664094	0.507007	-0.131902	0.662074	0.494336	-0.166004	0.745912	0.533375	-0.037697	0.732667
27.912	0.656144	0.575394	-0.09666	0.691518	0.587616	-0.071488	0.702623	0.637933	-0.092066	0.722482	0.620782	-0.063209	0.718802	0.590864	-0.037258	0.702246	0.488838	0.041285	0.689971	0.397709	0.073117	0.649821	0.309934	0.070444	0.635646	0.564489	0.018915	0.607733	0.496405	-0.002974	0.580828	0.427741	-0.024475	0.61094	0.455396	-0.060966	0.641014	0.483461	-0.097368	0.671478	0.511439	-0.132706	0.664311	0.498305	-0.166091	0.74722	0.533289	-0.040508	0.733242
27.944	0.651714	0.576472	-0.099453	0.686309	0.587265	-0.072377	0.699795	0.637874	-0.091251	0.71789	0.619621	-0.061944	0.715115	0.590089	-0.035722	0.701577	0.48953	0.043716	0.690014	0.398006	0.074013	0.649837	0.310563	0.071072	0.637267	0.567797	0.021913	0.608127	0.500373	-0.000212	0.580217	0.432291	-0.021716	0.611774	0.458299	-0.058265	0.641686	0.485235	-0.095558	0.671501	0.51216	-0.132517	0.664862	0.493901	-0.163703	0.747105	0.532847	-0.038492	0.733395
27.98	0.657096	0.575885	-0.09963	0.691723	0.588679	-0.073515	0.702062	0.639713	-0.093033	0.721813	0.622638	-0.064062	0.716666	0.59294	-0.038218	0.696016	0.49148	0.039735	0.680607	0.402019	0.074893	0.645711	0.312035	0.069456	0.632792	0.567952	0.009333	0.604314	0.498982	-0.007907	0.576649	0.429558	-0.024727	0.606601	0.456414	-0.062098	0.636498	0.483675	-0.099536	0.667274	0.510385	-0.135572	0.656769	0.489763	-0.163956	0.747274	0.531728	-0.040499	0.735196
28.012	0.657411	0.579964	-0.101512	0.690493	0.59142	-0.072886	0.701388	0.643405	-0.088849	0.719719	0.624786	-0.059877	0.714468	0.594711	-0.034312	0.693652	0.491666	0.042466	0.681395	0.401467	0.076629	0.649332	0.310668	0.069364	0.629617	0.56583	0.008587	0.604286	0.495304	-0.007082	0.579878	0.424359	-0.022203	0.608518	0.452586	-0.059573	0.636626	0.480856	-0.097655	0.665081	0.507621	-0.134887	0.654525	0.482163	-0.158936	0.746572	0.531495	-0.036607	0.732817
28.044	0.651717	0.581008	-0.100262	0.686598	0.591058	-0.073271	0.701662	0.641026	-0.092605	0.71919	0.62256	-0.063072	0.714706	0.593335	-0.036663	0.69598	0.49349	0.042932	0.682988	0.402545	0.07471	0.650418	0.312057	0.066871	0.634131	0.571549	0.014867	0.606454	0.502602	-0.004139	0.579581	0.433224	-0.022689	0.609122	0.457922	-0.061509	0.63823	0.482912	-0.100445	0.666678	0.508034	-0.139646	0.656121	0.482073	-0.163367	0.747804	0.534538	-0.036423	0.733809
28.08	0.659077	0.578893	-0.101742	0.696477	0.586987	-0.077661	0.708626	0.638988	-0.093302	0.729443	0.61802	-0.06789	0.722315	0.589943	-0.040884	0.695638	0.493863	0.040894	0.679253	0.404275	0.075295	0.648152	0.313052	0.068125	0.634168	0.571259	0.008773	0.60749	0.501721	-0.008876	0.582161	0.431598	-0.025953	0.612282	0.458726	-0.063317	0.642292	0.485715	-0.10085	0.672782	0.512682	-0.137954	0.666311	0.487712	-0.164133	0.749294	0.533269	-0.038252	0.733533
28.112	0.656778	0.58179	-0.10122	0.693249	0.590571	-0.075955	0.705015	0.642649	-0.091232	0.725341	0.622042	-0.065112	0.720322	0.592345	-0.039215	0.700179	0.491002	0.039174	0.68341	0.401756	0.074007	0.648926	0.311663	0.069387	0.636237	0.567297	0.010458	0.608675	0.498408	-0.009194	0.582326	0.428753	-0.028266	0.611886	0.456989	-0.064963	0.641639	0.486668	-0.100674	0.672849	0.516005	-0.133458	0.662933	0.492773	-0.159599	0.749616	0.530812	-0.042896	0.733625
28.148	0.655827	0.58155	-0.100723	0.692774	0.589299	-0.075813	0.705101	0.641593	-0.090115	0.725524	0.620178	-0.06474	0.720071	0.591009	-0.038407	0.697953	0.491515	0.041164	0.679857	0.402057	0.074765	0.648707	0.310856	0.066972	0.635788	0.570573	0.017071	0.607148	0.503015	-0.005107	0.579782	0.434844	-0.027013	0.610677	0.46226	-0.063451	0.641736	0.489825	-0.099689	0.673634	0.517345	-0.135154	0.662312	0.496687	-0.16331	0.746287	0.533134	-0.040281	0.732208
28.18	0.65936	0.577427	-0.102728	0.694881	0.587682	-0.076784	0.7054	0.63991	-0.092613	0.725711	0.620351	-0.065692	0.720957	0.591648	-0.038714	0.700692	0.493827	0.04342	0.687866	0.402903	0.075611	0.653153	0.31291	0.070581	0.637011	0.57224	0.02113	0.60799	0.505152	-0.002109	0.580132	0.437318	-0.024664	0.613042	0.461835	-0.061225	0.645802	0.486903	-0.097798	0.679332	0.512019	-0.133336	0.669363	0.490813	-0.1615	0.745486	0.535448	-0.040367	0.731557
28.212	0.658471	0.57528	-0.098778	0.69436	0.58843	-0.074601	0.700775	0.640966	-0.091928	0.723455	0.623397	-0.065553	0.719592	0.594027	-0.039286	0.702186	0.494131	0.040548	0.687587	0.404475	0.075152	0.652283	0.31478	0.071003	0.637812	0.572064	0.017673	0.606972	0.505351	-0.004505	0.577294	0.437925	-0.026174	0.610704	0.462141	-0.062677	0.643619	0.48723	-0.099186	0.676707	0.512185	-0.134855	0.661721	0.492343	-0.16178	0.746152	0.535319	-0.044071	0.730942
28.248	0.660179	0.578612	-0.100769	0.696457	0.589048	-0.075877	0.707499	0.64064	-0.093573	0.728033	0.621598	-0.066471	0.722762	0.592726	-0.039861	0.700557	0.494533	0.040959	0.681943	0.405486	0.075889	0.647157	0.31535	0.071538	0.638209	0.57418	0.018339	0.607767	0.507882	-0.0053	0.578633	0.440877	-0.028507	0.613024	0.464262	-0.064727	0.64716	0.488051	-0.10085	0.681305	0.512017	-0.136653	0.663148	0.496061	-0.164256	0.747664	0.536916	-0.041077	0.734498
28.316	0.660323	0.580495	-0.09911	0.697385	0.589697	-0.074897	0.710196	0.64055	-0.093224	0.730405	0.620931	-0.066261	0.723084	0.592171	-0.039811	0.695348	0.493624	0.040077	0.679962	0.403719	0.074402	0.646751	0.312869	0.068154	0.631819	0.569086	0.007951	0.605954	0.499358	-0.010377	0.581255	0.429004	-0.028258	0.613197	0.454334	-0.065598	0.645491	0.480305	-0.102542	0.679165	0.505986	-0.137478	0.667221	0.488901	-0.167529	0.74823	0.534779	-0.039109	0.735601
28.348	0.660162	0.583611	-0.102474	0.695738	0.591505	-0.075697	0.710712	0.642407	-0.092001	0.728724	0.621793	-0.064223	0.721419	0.593005	-0.037767	0.693574	0.494432	0.042089	0.678994	0.403706	0.074217	0.645863	0.313045	0.066634	0.631137	0.571183	0.011456	0.605079	0.501438	-0.006938	0.579987	0.431117	-0.024838	0.611416	0.455138	-0.062896	0.643315	0.480075	-0.100286	0.676577	0.505004	-0.135441	0.663297	0.485144	-0.163058	0.746534	0.535277	-0.036612	0.731603
28.38	0.661856	0.582961	-0.093637	0.699677	0.592901	-0.070963	0.711983	0.642894	-0.091733	0.732879	0.624215	-0.064625	0.724684	0.594837	-0.039092	0.693351	0.494469	0.037112	0.678405	0.405018	0.07277	0.647016	0.313453	0.06684	0.632626	0.569792	-0.00126	0.605993	0.49925	-0.014764	0.580532	0.428372	-0.027591	0.610955	0.453446	-0.066326	0.641729	0.479132	-0.104672	0.674071	0.504364	-0.140664	0.664337	0.480622	-0.166674	0.750208	0.531077	-0.041373	0.735163
28.444	0.660437	0.584661	-0.09424	0.697799	0.59405	-0.070582	0.710564	0.644511	-0.089973	0.730899	0.625218	-0.062875	0.725302	0.595005	-0.037705	0.701359	0.492411	0.037442	0.686177	0.403577	0.0744	0.651112	0.313572	0.07131	0.63809	0.569135	0.009534	0.606742	0.502247	-0.011404	0.576365	0.43473	-0.031854	0.609077	0.458036	-0.069034	0.640969	0.481781	-0.106612	0.672351	0.505621	-0.144537	0.658019	0.483618	-0.17027	0.749178	0.530662	-0.045962	0.733237
28.476	0.65387	0.586074	-0.095766	0.692576	0.593083	-0.073461	0.708153	0.64246	-0.093713	0.728064	0.622042	-0.067137	0.723685	0.592733	-0.04076	0.704523	0.492931	0.039207	0.689521	0.403887	0.07559	0.652419	0.314805	0.072598	0.640509	0.570203	0.014365	0.608198	0.503751	-0.006601	0.576549	0.43672	-0.027111	0.610305	0.460477	-0.063059	0.643015	0.485471	-0.099241	0.6757	0.510618	-0.134679	0.66263	0.488058	-0.160361	0.749409	0.53219	-0.045601	0.73446
28.544	0.654264	0.586567	-0.098046	0.69309	0.590831	-0.07528	0.711396	0.639739	-0.094191	0.72986	0.617563	-0.067984	0.724499	0.589034	-0.040919	0.700873	0.492087	0.041916	0.683111	0.402729	0.075662	0.647515	0.313493	0.068876	0.637827	0.570532	0.018451	0.607491	0.503762	-0.004727	0.578163	0.436258	-0.027369	0.611257	0.460946	-0.06368	0.644794	0.487065	-0.098916	0.679808	0.512899	-0.131253	0.665908	0.493428	-0.158662	0.746768	0.53334	-0.041983	0.733118
28.576	0.65748	0.582426	-0.098958	0.695653	0.590767	-0.076183	0.711176	0.639508	-0.098004	0.730783	0.620392	-0.070239	0.724784	0.591429	-0.043754	0.70018	0.492466	0.036125	0.680293	0.404867	0.07373	0.647628	0.314179	0.067334	0.63751	0.569294	0.006522	0.604955	0.503357	-0.014833	0.57328	0.437017	-0.035807	0.60847	0.46216	-0.069984	0.643413	0.487582	-0.104421	0.679057	0.512418	-0.137934	0.667264	0.491706	-0.165815	0.751202	0.532689	-0.044911	0.735288
28.608	0.66873	0.575994	-0.109628	0.699776	0.587882	-0.078997	0.715143	0.637726	-0.097862	0.729561	0.620579	-0.065916	0.723821	0.591832	-0.03899	0.69833	0.494201	0.042932	0.680491	0.404344	0.076541	0.652367	0.312008	0.068334	0.636603	0.573608	0.020125	0.604196	0.509444	-0.006629	0.572626	0.444805	-0.033379	0.608526	0.466083	-0.069151	0.644171	0.487428	-0.105024	0.679666	0.50891	-0.141152	0.665837	0.488516	-0.16843	0.747101	0.537015	-0.037766	0.734841
28.644	0.668935	0.572295	-0.105174	0.702583	0.586032	-0.078297	0.707505	0.639332	-0.093212	0.729339	0.621731	-0.06614	0.721933	0.592981	-0.039777	0.693813	0.494718	0.040156	0.67621	0.405956	0.076054	0.64676	0.313756	0.070462	0.631795	0.571304	0.007269	0.604878	0.501757	-0.010462	0.578962	0.431792	-0.027466	0.611706	0.455877	-0.064991	0.644097	0.480919	-0.10248	0.677454	0.505127	-0.137429	0.661162	0.485066	-0.163049	0.746554	0.533215	-0.040474	0.731481
28.676	0.672646	0.577265	-0.11285	0.704998	0.586685	-0.082701	0.715231	0.639935	-0.094101	0.733225	0.619166	-0.066423	0.726412	0.590285	-0.039874	0.697088	0.492232	0.040288	0.677423	0.403549	0.075444	0.645992	0.312485	0.067928	0.635379	0.5702	0.013454	0.604967	0.503298	-0.008802	0.575709	0.435716	-0.030908	0.610162	0.459198	-0.066676	0.644225	0.48297	-0.102509	0.678125	0.506939	-0.138532	0.664177	0.487037	-0.166125	0.747314	0.53234	-0.040732	0.733037
28.744	0.664672	0.574371	-0.104027	0.698976	0.586214	-0.077075	0.706289	0.639374	-0.091434	0.727308	0.620461	-0.064599	0.720708	0.591692	-0.03807	0.69451	0.493628	0.042439	0.67731	0.403803	0.075598	0.644711	0.31312	0.067507	0.633256	0.571945	0.01324	0.603774	0.503972	-0.00679	0.575325	0.435348	-0.026306	0.608828	0.458692	-0.06311	0.642337	0.482927	-0.099569	0.676492	0.506765	-0.134289	0.664307	0.483756	-0.159873	0.746068	0.533077	-0.038365	0.732356
28.776	0.667403	0.575456	-0.111402	0.698327	0.586667	-0.0805	0.706736	0.640077	-0.092446	0.724829	0.620542	-0.063939	0.720023	0.590942	-0.03774	0.699828	0.489902	0.041742	0.679371	0.401062	0.076008	0.645145	0.310909	0.068708	0.636995	0.56875	0.018706	0.605772	0.502318	-0.003631	0.576087	0.434956	-0.025338	0.608986	0.458691	-0.061993	0.642403	0.482447	-0.098436	0.676898	0.504249	-0.132668	0.659686	0.484955	-0.158136	0.746725	0.531888	-0.040645	0.734238
28.812	0.667139	0.5755	-0.112036	0.69776	0.586724	-0.080702	0.707891	0.639751	-0.093568	0.724837	0.620427	-0.064228	0.719888	0.591422	-0.03752	0.698536	0.492527	0.043269	0.681891	0.403036	0.078022	0.647623	0.312868	0.072761	0.636594	0.571784	0.019214	0.604802	0.505705	-0.003277	0.573902	0.439147	-0.02536	0.608673	0.461347	-0.061614	0.643599	0.483247	-0.097793	0.679018	0.50462	-0.133485	0.662432	0.486001	-0.160406	0.745781	0.532628	-0.039605	0.735186
28.844	0.669005	0.570519	-0.112671	0.698673	0.584581	-0.081487	0.705339	0.638195	-0.09541	0.723502	0.620762	-0.06565	0.717314	0.592158	-0.039125	0.693355	0.494551	0.041014	0.678502	0.404885	0.07573	0.646241	0.314065	0.068705	0.63224	0.572203	0.007441	0.604213	0.502985	-0.0095	0.577007	0.433523	-0.025722	0.610376	0.456166	-0.063494	0.643751	0.47879	-0.101452	0.677988	0.500613	-0.138317	0.659517	0.485392	-0.166146	0.747496	0.533693	-0.038832	0.734185
28.88	0.671664	0.567088	-0.110076	0.699809	0.583345	-0.078621	0.704698	0.636527	-0.094433	0.722634	0.62095	-0.06352	0.716327	0.591308	-0.038072	0.692382	0.490391	0.038117	0.678091	0.400895	0.073421	0.645844	0.310251	0.066995	0.628597	0.565103	0.004497	0.603576	0.494875	-0.012358	0.579329	0.424683	-0.028538	0.612198	0.448736	-0.065899	0.644737	0.472202	-0.103551	0.677713	0.495489	-0.141109	0.662727	0.478983	-0.170373	0.746251	0.532041	-0.039835	0.733215
28.912	0.670613	0.569761	-0.101791	0.700026	0.586843	-0.071991	0.708997	0.63739	-0.093044	0.725671	0.623617	-0.060564	0.718758	0.593865	-0.035007	0.69256	0.492135	0.0414	0.678915	0.401374	0.075124	0.64939	0.308997	0.067547	0.630498	0.568202	0.007844	0.60466	0.498509	-0.010497	0.579601	0.428526	-0.028259	0.612356	0.452855	-0.064765	0.644735	0.47669	-0.101917	0.676495	0.500373	-0.139642	0.660214	0.479827	-0.165478	0.748486	0.533688	-0.034435	0.734505
28.944	0.667365	0.571912	-0.101478	0.696171	0.589523	-0.071406	0.704224	0.640388	-0.092253	0.720953	0.626886	-0.059691	0.71521	0.596638	-0.034512	0.69336	0.493229	0.040735	0.68174	0.402746	0.074783	0.651198	0.311148	0.067609	0.631118	0.567044	0.002558	0.605385	0.496264	-0.011332	0.580452	0.425287	-0.024724	0.611358	0.450405	-0.062693	0.642251	0.475239	-0.100921	0.67364	0.499819	-0.138881	0.661221	0.479185	-0.166695	0.751146	0.533254	-0.034203	0.736335
28.98	0.664705	0.570107	-0.104198	0.693695	0.58663	-0.073662	0.706953	0.635871	-0.096238	0.721168	0.622566	-0.062434	0.715547	0.592997	-0.036748	0.693622	0.492285	0.040328	0.680376	0.402457	0.075426	0.649497	0.310987	0.070222	0.631289	0.568467	0.007003	0.605764	0.498302	-0.010267	0.581299	0.427797	-0.026808	0.613772	0.451243	-0.064622	0.644746	0.475333	-0.103022	0.675373	0.49975	-0.141667	0.662208	0.481378	-0.170657	0.747354	0.531494	-0.038787	0.733341
29.012	0.663021	0.567748	-0.101756	0.692463	0.58493	-0.072027	0.704522	0.634135	-0.095301	0.719684	0.621321	-0.061723	0.714891	0.591694	-0.035911	0.695286	0.490828	0.041729	0.680644	0.400636	0.075619	0.650345	0.309124	0.067507	0.632314	0.568165	0.013166	0.602426	0.502076	-0.011622	0.573116	0.435683	-0.035803	0.609332	0.459217	-0.06952	0.645251	0.482426	-0.103565	0.680419	0.505512	-0.138245	0.661161	0.491436	-0.166178	0.746652	0.532827	-0.037905	0.732917
29.044	0.665554	0.566963	-0.105392	0.692379	0.584772	-0.073568	0.701163	0.6358	-0.09362	0.716071	0.62233	-0.060159	0.712409	0.592553	-0.03411	0.695846	0.4909	0.044397	0.678289	0.401079	0.077282	0.647127	0.310043	0.069028	0.634433	0.569788	0.016466	0.606303	0.502454	-0.007276	0.579453	0.434444	-0.030272	0.615802	0.456316	-0.065442	0.65211	0.478902	-0.100332	0.688718	0.500785	-0.13308	0.663489	0.498382	-0.159261	0.746665	0.531327	-0.036681	0.731812
29.08	0.674144	0.564713	-0.107766	0.698831	0.583646	-0.074935	0.707407	0.63463	-0.095388	0.720914	0.622069	-0.060998	0.715641	0.591998	-0.035571	0.694238	0.489498	0.040694	0.67557	0.400704	0.076366	0.644699	0.309157	0.068953	0.632048	0.56629	0.010191	0.603485	0.499373	-0.013609	0.575978	0.431897	-0.036859	0.613734	0.453708	-0.070535	0.651459	0.475559	-0.104145	0.689813	0.497122	-0.137107	0.666116	0.496315	-0.165117	0.747009	0.529801	-0.038313	0.73601
29.112	0.659896	0.563742	-0.107851	0.687861	0.580349	-0.076511	0.698607	0.630965	-0.097015	0.71333	0.616938	-0.063729	0.710203	0.587918	-0.036954	0.69551	0.488989	0.044394	0.679226	0.39797	0.07556	0.647697	0.306861	0.066369	0.635425	0.570058	0.019703	0.604848	0.504599	-0.005889	0.575494	0.43856	-0.030689	0.613017	0.45914	-0.065199	0.650263	0.479122	-0.100009	0.686581	0.498987	-0.135363	0.660455	0.497493	-0.161079	0.74626	0.53067	-0.035651	0.732693
29.148	0.662166	0.567602	-0.102145	0.691351	0.584929	-0.072269	0.703636	0.633863	-0.095851	0.718436	0.621242	-0.062033	0.713595	0.591932	-0.035792	0.693291	0.492303	0.0437	0.678267	0.400995	0.074936	0.646953	0.30927	0.066878	0.63535	0.574438	0.017399	0.606206	0.507453	-0.005699	0.578369	0.439867	-0.028154	0.614867	0.460858	-0.063719	0.651575	0.481547	-0.099043	0.688896	0.501932	-0.133843	0.664933	0.498005	-0.161359	0.744873	0.530737	-0.037314	0.732283
29.18	0.665802	0.567392	-0.107232	0.693838	0.583288	-0.07561	0.704607	0.634329	-0.094986	0.719392	0.619543	-0.062059	0.715435	0.590116	-0.035817	0.69791	0.490087	0.043769	0.679044	0.400351	0.077089	0.647775	0.309055	0.069297	0.635973	0.570428	0.021748	0.606266	0.504869	-0.004531	0.578327	0.438421	-0.030089	0.615093	0.459941	-0.065423	0.652047	0.481132	-0.100515	0.689835	0.501755	-0.134926	0.664604	0.50208	-0.161604	0.744904	0.532643	-0.038359	0.731883
29.212	0.663991	0.566547	-0.107959	0.691937	0.584516	-0.077303	0.698272	0.636179	-0.097089	0.715246	0.622617	-0.0647	0.713001	0.592888	-0.038647	0.700688	0.491957	0.040784	0.683413	0.402207	0.074739	0.650152	0.311338	0.069058	0.638834	0.572922	0.020969	0.606391	0.50909	-0.006414	0.575164	0.444532	-0.03316	0.613296	0.464108	-0.067862	0.651716	0.483479	-0.102509	0.690926	0.502101	-0.135296	0.666786	0.501647	-0.162768	0.744183	0.533374	-0.044284	0.731868
29.248	0.668627	0.571009	-0.121944	0.694398	0.583506	-0.086924	0.71071	0.63407	-0.102726	0.720926	0.616957	-0.069167	0.716843	0.588961	-0.041132	0.698019	0.493011	0.044328	0.677908	0.403576	0.077635	0.649038	0.311302	0.069604	0.638517	0.574771	0.024246	0.605006	0.512781	-0.006052	0.57218	0.450367	-0.036238	0.613065	0.467387	-0.069055	0.653794	0.484323	-0.101805	0.694593	0.501305	-0.13466	0.675122	0.498431	-0.165717	0.745358	0.534041	-0.037736	0.732336
29.28	0.662385	0.571663	-0.117701	0.68979	0.584487	-0.084105	0.704127	0.635498	-0.100682	0.716519	0.618427	-0.06787	0.713436	0.589829	-0.04055	0.698257	0.492403	0.043273	0.681895	0.401419	0.074749	0.648713	0.310214	0.068652	0.63978	0.575665	0.022661	0.604452	0.513726	-0.005568	0.570119	0.451096	-0.033125	0.609858	0.469007	-0.066934	0.650014	0.486826	-0.10041	0.691145	0.503419	-0.130947	0.669379	0.49806	-0.159638	0.744924	0.532643	-0.040534	0.731204
29.312	0.660463	0.575652	-0.117824	0.689293	0.586339	-0.084665	0.711579	0.633126	-0.104222	0.720858	0.616626	-0.070087	0.716222	0.587498	-0.04328	0.695914	0.487486	0.037822	0.681234	0.398062	0.073081	0.649356	0.307122	0.065557	0.629116	0.560322	0.007768	0.594803	0.497653	-0.020406	0.560683	0.434841	-0.048774	0.601246	0.45943	-0.076537	0.642541	0.483918	-0.104096	0.685988	0.505856	-0.127872	0.668775	0.502225	-0.159839	0.745207	0.53086	-0.042774	0.730453
29.348	0.652425	0.577543	-0.106736	0.684303	0.587484	-0.07623	0.70778	0.632443	-0.099069	0.718718	0.616452	-0.065207	0.714225	0.58868	-0.03728	0.695394	0.493552	0.048233	0.68453	0.400915	0.075704	0.650331	0.310687	0.068673	0.634604	0.573902	0.022864	0.603376	0.508534	-0.002515	0.573255	0.442359	-0.027262	0.60941	0.465141	-0.061909	0.646749	0.488521	-0.095347	0.686157	0.510872	-0.124535	0.667448	0.50971	-0.155696	0.74543	0.534988	-0.032843	0.731662
29.38	0.655733	0.574601	-0.10428	0.687618	0.586331	-0.074346	0.7094	0.631929	-0.098319	0.721317	0.617044	-0.064298	0.716372	0.588133	-0.038007	0.696627	0.489902	0.042085	0.677759	0.400825	0.07659	0.645824	0.309587	0.069548	0.633387	0.568491	0.012953	0.603149	0.50248	-0.011333	0.574235	0.435721	-0.034726	0.609856	0.461445	-0.068345	0.646984	0.487082	-0.101199	0.687674	0.510128	-0.127817	0.667998	0.510089	-0.158242	0.746717	0.532546	-0.039629	0.731535
29.412	0.66069	0.574299	-0.120244	0.689834	0.585018	-0.087327	0.716617	0.628147	-0.109795	0.723821	0.613673	-0.074265	0.717825	0.586279	-0.046038	0.693483	0.492013	0.039719	0.678266	0.402003	0.074049	0.64773	0.310282	0.067341	0.631934	0.569799	0.010773	0.601863	0.504833	-0.016502	0.57243	0.439427	-0.043481	0.611812	0.462432	-0.074198	0.651417	0.485243	-0.104739	0.691912	0.507329	-0.134629	0.676232	0.505554	-0.167787	0.745532	0.532195	-0.040058	0.731565
29.444	0.656082	0.572032	-0.107824	0.686719	0.583636	-0.076633	0.707145	0.630935	-0.098074	0.718833	0.615084	-0.064408	0.713341	0.58666	-0.037552	0.69194	0.489601	0.044084	0.677531	0.398629	0.075318	0.645611	0.307716	0.066206	0.629543	0.56686	0.011466	0.602899	0.498959	-0.012	0.577273	0.430644	-0.034434	0.614685	0.453225	-0.068481	0.652824	0.476324	-0.101842	0.692917	0.498254	-0.130589	0.680733	0.506543	-0.163899	0.746031	0.532047	-0.034638	0.731533
29.476	0.661997	0.572082	-0.117622	0.690449	0.584338	-0.084711	0.714787	0.629044	-0.107126	0.722832	0.614866	-0.071665	0.7166	0.587259	-0.043855	0.69199	0.492486	0.040601	0.676356	0.403349	0.076621	0.647756	0.310968	0.071143	0.629128	0.567741	0.007216	0.602036	0.500561	-0.017937	0.575641	0.432903	-0.042686	0.61511	0.454548	-0.074277	0.654881	0.476331	-0.105565	0.695605	0.49745	-0.135044	0.684798	0.507909	-0.168481	0.745781	0.533015	-0.03851	0.732083
29.544	0.662302	0.571735	-0.112164	0.690173	0.585028	-0.079107	0.713739	0.630035	-0.10189	0.721777	0.616514	-0.066174	0.714476	0.588809	-0.038798	0.687397	0.493667	0.044452	0.674626	0.402757	0.076858	0.645669	0.310649	0.068336	0.625369	0.569123	0.007666	0.600824	0.500115	-0.014734	0.577229	0.430795	-0.036236	0.61534	0.45347	-0.069665	0.654297	0.476212	-0.102526	0.695183	0.497712	-0.130712	0.686673	0.509183	-0.164242	0.74387	0.534268	-0.033028	0.730408
29.576	0.666115	0.568495	-0.11118	0.692341	0.584752	-0.07816	0.714581	0.629474	-0.102695	0.722094	0.61827	-0.066066	0.71487	0.589506	-0.039716	0.68814	0.490971	0.039592	0.676161	0.400634	0.073853	0.646404	0.308839	0.068415	0.626065	0.565733	0.003236	0.599211	0.498691	-0.022105	0.573069	0.431448	-0.047	0.613441	0.453481	-0.077161	0.653861	0.475585	-0.107348	0.694972	0.496928	-0.136174	0.688605	0.510908	-0.169472	0.745444	0.532128	-0.036052	0.732559
29.644	0.658097	0.564776	-0.10828	0.686253	0.581115	-0.076923	0.708022	0.625026	-0.103314	0.71717	0.614308	-0.066915	0.712826	0.586222	-0.039263	0.694423	0.489994	0.044822	0.67916	0.398605	0.075149	0.644975	0.308202	0.06727	0.632502	0.569217	0.019032	0.604606	0.50381	-0.009466	0.57831	0.437627	-0.037049	0.61762	0.458845	-0.069328	0.656855	0.479531	-0.101742	0.696367	0.499811	-0.133725	0.6924	0.514144	-0.167309	0.745313	0.532592	-0.034523	0.732969
29.676	0.661387	0.567664	-0.109681	0.687238	0.582864	-0.075808	0.709256	0.628741	-0.098316	0.716623	0.616144	-0.062115	0.712555	0.587287	-0.035215	0.694778	0.488748	0.046279	0.672113	0.399182	0.077504	0.640708	0.30814	0.06703	0.634713	0.569766	0.022591	0.606039	0.504761	-0.006177	0.578877	0.438975	-0.034204	0.618586	0.458953	-0.067048	0.657592	0.479099	-0.100441	0.696739	0.499255	-0.133609	0.693639	0.513317	-0.167482	0.746809	0.532614	-0.031991	0.733269
29.744	0.663415	0.57211	-0.117382	0.68919	0.584668	-0.082446	0.715812	0.628522	-0.103536	0.720721	0.614963	-0.067258	0.715749	0.585843	-0.040548	0.695213	0.485967	0.039856	0.676729	0.396792	0.074761	0.644632	0.305752	0.067168	0.630428	0.561197	0.011941	0.602899	0.495486	-0.016259	0.57605	0.429317	-0.044258	0.614736	0.45379	-0.074646	0.653189	0.478359	-0.105176	0.691755	0.502958	-0.135712	0.695972	0.514281	-0.170497	0.746509	0.53036	-0.037975	0.734608
29.776	0.663086	0.565971	-0.109244	0.688306	0.582039	-0.075312	0.709149	0.628347	-0.098011	0.71664	0.616141	-0.061701	0.711545	0.587277	-0.034982	0.691072	0.488522	0.045905	0.670783	0.397982	0.075534	0.638489	0.307216	0.064634	0.632447	0.568468	0.015199	0.606315	0.500633	-0.009132	0.581546	0.43215	-0.032648	0.618392	0.454823	-0.066741	0.654949	0.477875	-0.101011	0.691779	0.500483	-0.133839	0.69795	0.511479	-0.168212	0.748554	0.53076	-0.029504	0.734977
29.844	0.663784	0.567443	-0.106879	0.689447	0.583448	-0.073254	0.712083	0.628322	-0.097066	0.718955	0.616804	-0.060409	0.713863	0.587694	-0.033941	0.693365	0.488244	0.046111	0.676291	0.397114	0.075981	0.643197	0.306665	0.066015	0.633213	0.567229	0.016406	0.607026	0.499429	-0.008066	0.581975	0.431076	-0.031781	0.618133	0.454747	-0.065731	0.653875	0.478654	-0.100016	0.689615	0.502141	-0.133231	0.70162	0.51443	-0.165537	0.7488	0.530754	-0.030601	0.734119
29.876	0.666001	0.563673	-0.108262	0.689435	0.582115	-0.074238	0.709801	0.628041	-0.098309	0.716285	0.61777	-0.06121	0.711774	0.58875	-0.034635	0.693052	0.489765	0.045856	0.677888	0.398315	0.075397	0.645051	0.307946	0.06749	0.634851	0.570073	0.015534	0.606962	0.502605	-0.008019	0.58037	0.43445	-0.030791	0.617736	0.45516	-0.06548	0.654868	0.476474	-0.100016	0.692159	0.498084	-0.133424	0.704509	0.51167	-0.165162	0.74913	0.529636	-0.031517	0.73575
29.944	0.672822	0.561688	-0.109215	0.694156	0.580418	-0.074078	0.713861	0.627483	-0.096726	0.719179	0.61695	-0.05952	0.71281	0.58775	-0.033697	0.689197	0.488267	0.043771	0.671982	0.398313	0.076885	0.642408	0.3067	0.067732	0.629209	0.564653	0.006177	0.604723	0.496292	-0.017886	0.580736	0.428041	-0.04114	0.619072	0.45103	-0.073618	0.657419	0.473384	-0.106154	0.695897	0.495684	-0.139022	0.711856	0.513386	-0.167254	0.749566	0.530569	-0.029222	0.735705
29.976	0.679077	0.563413	-0.108962	0.701248	0.58219	-0.074535	0.722337	0.627465	-0.098532	0.727447	0.617666	-0.061081	0.719151	0.588519	-0.035091	0.688901	0.488422	0.042743	0.673712	0.397922	0.075796	0.644484	0.305828	0.066988	0.629632	0.562792	0.002748	0.604467	0.496205	-0.025342	0.579504	0.429637	-0.053363	0.620326	0.453137	-0.08246	0.66094	0.476341	-0.111846	0.701767	0.499931	-0.14181	0.721499	0.518443	-0.167294	0.751217	0.528728	-0.028188	0.738266
30.012	0.674687	0.559469	-0.114599	0.69493	0.578597	-0.078967	0.712384	0.626765	-0.10062	0.718058	0.615835	-0.063574	0.713111	0.587151	-0.036599	0.693259	0.48878	0.044772	0.677842	0.397432	0.075533	0.644603	0.306512	0.068071	0.635934	0.568103	0.010108	0.611303	0.501023	-0.017385	0.587858	0.433475	-0.044044	0.624659	0.455242	-0.07857	0.661491	0.476295	-0.113243	0.698605	0.49675	-0.147808	0.721766	0.514899	-0.169763	0.753614	0.528858	-0.028762	0.737376
30.044	0.674728	0.559287	-0.113979	0.693672	0.578741	-0.077791	0.71196	0.626844	-0.099241	0.716284	0.616256	-0.061917	0.711709	0.587534	-0.035119	0.693272	0.489357	0.045731	0.675506	0.39884	0.077095	0.642927	0.307896	0.069666	0.634891	0.567768	0.010369	0.610302	0.501063	-0.01818	0.587274	0.433723	-0.045639	0.625077	0.454957	-0.079368	0.661793	0.476312	-0.114006	0.698688	0.497281	-0.148708	0.722714	0.515603	-0.169578	0.753396	0.530486	-0.027938	0.73771
30.08	0.673539	0.556852	-0.109917	0.691602	0.57908	-0.074906	0.710774	0.625252	-0.099668	0.713981	0.617709	-0.061489	0.710909	0.589292	-0.034191	0.697203	0.492098	0.048582	0.682327	0.401096	0.079555	0.647077	0.311268	0.07397	0.634253	0.568389	0.016871	0.61167	0.501775	-0.013564	0.590778	0.43442	-0.042855	0.630256	0.453436	-0.076389	0.668164	0.473042	-0.110995	0.705416	0.493203	-0.14631	0.729146	0.503919	-0.172344	0.751633	0.535383	-0.028227	0.737977
30.112	0.675546	0.562247	-0.111776	0.69269	0.584371	-0.076255	0.713964	0.629517	-0.100587	0.715352	0.622257	-0.062245	0.711872	0.592822	-0.035694	0.696549	0.49192	0.044422	0.679189	0.401246	0.076317	0.642888	0.311106	0.07204	0.635223	0.569363	0.013825	0.61241	0.502109	-0.01504	0.590809	0.434234	-0.043114	0.62965	0.451578	-0.078024	0.667811	0.469552	-0.113079	0.70534	0.48826	-0.148569	0.728147	0.50141	-0.174236	0.752177	0.534303	-0.031354	0.738177
30.144	0.675021	0.560722	-0.110655	0.696729	0.582891	-0.077758	0.719336	0.625225	-0.105885	0.72339	0.61952	-0.067463	0.718125	0.590877	-0.040434	0.697349	0.492536	0.041192	0.678864	0.402266	0.073121	0.64351	0.312055	0.066796	0.63604	0.569276	0.0087	0.610527	0.50306	-0.020155	0.585885	0.436322	-0.048352	0.626464	0.454452	-0.080511	0.666804	0.472527	-0.112903	0.706974	0.490721	-0.145561	0.72994	0.503186	-0.171438	0.754984	0.536368	-0.032159	0.740242
30.18	0.678354	0.563008	-0.108865	0.701391	0.582486	-0.075172	0.71659	0.630681	-0.098535	0.725436	0.620009	-0.062047	0.721686	0.590155	-0.036234	0.705638	0.488418	0.041436	0.682704	0.399468	0.073501	0.644886	0.31101	0.065445	0.643196	0.566581	0.01603	0.614037	0.503179	-0.015831	0.585181	0.439468	-0.04749	0.625946	0.45624	-0.079984	0.66658	0.473323	-0.112473	0.70711	0.490578	-0.145037	0.730107	0.502699	-0.171015	0.759976	0.536189	-0.033044	0.744879
30.212	0.677822	0.565571	-0.115926	0.699848	0.582599	-0.080259	0.713611	0.633257	-0.0988	0.722486	0.619536	-0.063362	0.719789	0.590029	-0.037075	0.706969	0.48927	0.042122	0.684223	0.400611	0.074904	0.646919	0.311931	0.067897	0.64397	0.567111	0.016946	0.614226	0.504039	-0.015089	0.584643	0.440719	-0.047011	0.62563	0.456768	-0.079592	0.666567	0.473148	-0.112079	0.70746	0.489706	-0.14461	0.730283	0.501576	-0.170881	0.761524	0.536719	-0.032613	0.745064
30.248	0.669381	0.567684	-0.108765	0.695503	0.58489	-0.076071	0.711456	0.633101	-0.098703	0.722159	0.620714	-0.06327	0.719957	0.591288	-0.036692	0.708635	0.490425	0.043445	0.692293	0.399067	0.072636	0.652695	0.310936	0.068391	0.646874	0.56932	0.018579	0.616195	0.506703	-0.013257	0.585558	0.443956	-0.045076	0.626263	0.458427	-0.078664	0.66697	0.47317	-0.112126	0.707632	0.487999	-0.145526	0.730391	0.500493	-0.171494	0.764066	0.536329	-0.030857	0.746436
30.28	0.661748	0.564004	-0.105214	0.689544	0.582271	-0.074545	0.695291	0.634156	-0.09411	0.712465	0.620752	-0.061763	0.713206	0.590816	-0.03594	0.711234	0.488608	0.042041	0.688312	0.400162	0.074993	0.650577	0.311747	0.068981	0.64878	0.567632	0.0187	0.616962	0.50582	-0.013827	0.585233	0.443741	-0.046212	0.625769	0.456783	-0.080469	0.666264	0.470366	-0.114532	0.706587	0.484097	-0.148457	0.729153	0.499126	-0.17311	0.764517	0.535476	-0.033897	0.746112
30.312	0.658857	0.570758	-0.100657	0.69036	0.586086	-0.072027	0.690819	0.640395	-0.083986	0.713438	0.6235	-0.0571	0.71484	0.592724	-0.032153	0.714914	0.487622	0.04282	0.692237	0.397904	0.073305	0.653816	0.309444	0.065911	0.65358	0.56815	0.021327	0.623276	0.505487	-0.010842	0.593278	0.442533	-0.042706	0.633184	0.454368	-0.078352	0.672325	0.466991	-0.114498	0.711138	0.479951	-0.150879	0.732352	0.497356	-0.175291	0.767973	0.535655	-0.032105	0.748803
30.348	0.653937	0.578151	-0.099754	0.686554	0.593235	-0.072252	0.678558	0.6483	-0.074671	0.706335	0.63091	-0.053623	0.708789	0.598865	-0.030681	0.712735	0.489947	0.037333	0.691943	0.401091	0.07115	0.655423	0.311578	0.063957	0.654067	0.568359	0.002422	0.62297	0.50184	-0.019593	0.592213	0.435077	-0.041106	0.62814	0.448166	-0.080272	0.664733	0.460028	-0.119073	0.701599	0.471736	-0.157546	0.723551	0.490396	-0.180252	0.77221	0.531337	-0.037275	0.749245
30.38	0.657641	0.582856	-0.098747	0.688905	0.597157	-0.069337	0.676196	0.650917	-0.065028	0.705451	0.633448	-0.046073	0.709992	0.599674	-0.025604	0.720139	0.485215	0.034442	0.692456	0.399633	0.071882	0.654547	0.310864	0.064709	0.661006	0.564489	0.006258	0.62846	0.498792	-0.016511	0.59435	0.434144	-0.040163	0.629374	0.447594	-0.079854	0.664394	0.459981	-0.119839	0.699578	0.471995	-0.15955	0.722709	0.48997	-0.181482	0.77494	0.526491	-0.043499	0.751418
30.416	0.650798	0.588889	-0.09215	0.687743	0.596511	-0.067165	0.682965	0.650803	-0.05674	0.712193	0.628287	-0.044231	0.715623	0.594682	-0.023607	0.721907	0.480886	0.036928	0.696514	0.393799	0.071644	0.656891	0.306523	0.063941	0.659496	0.558981	0.010866	0.62801	0.494279	-0.01491	0.59635	0.429947	-0.04073	0.628944	0.44441	-0.082213	0.661718	0.456885	-0.124059	0.694538	0.469134	-0.165741	0.719221	0.487461	-0.185588	0.773657	0.525389	-0.041478	0.749842
30.448	0.64297	0.594046	-0.090585	0.682401	0.595596	-0.068422	0.688238	0.650091	-0.060012	0.713765	0.622996	-0.048434	0.716172	0.590056	-0.026429	0.719073	0.478324	0.038351	0.696605	0.389763	0.07155	0.657844	0.302177	0.062384	0.661051	0.55903	0.010077	0.627743	0.494419	-0.014483	0.594404	0.429739	-0.039137	0.627483	0.443689	-0.08065	0.660679	0.457302	-0.12212	0.694089	0.471039	-0.163552	0.719183	0.488225	-0.184322	0.774105	0.518791	-0.039936	0.749956
30.48	0.634284	0.597732	-0.08823	0.67413	0.599474	-0.06685	0.675869	0.652452	-0.050926	0.703865	0.626233	-0.043791	0.708854	0.592098	-0.023896	0.71953	0.476432	0.034304	0.693776	0.390415	0.071658	0.654848	0.302641	0.063528	0.660383	0.556859	0.009851	0.624713	0.493152	-0.014433	0.589287	0.429085	-0.038699	0.621294	0.443878	-0.080437	0.653234	0.45892	-0.122041	0.684947	0.473794	-0.163487	0.712229	0.49261	-0.178935	0.768566	0.514252	-0.048431	0.745979
30.516	0.637204	0.59608	-0.084706	0.679054	0.597392	-0.067559	0.681203	0.649089	-0.047774	0.710377	0.623293	-0.045834	0.714151	0.589581	-0.02535	0.720675	0.475538	0.035148	0.695098	0.388999	0.071474	0.654829	0.301597	0.064335	0.662331	0.5584	0.015441	0.626509	0.494491	-0.007265	0.591398	0.430126	-0.030105	0.621746	0.445566	-0.073515	0.652369	0.460832	-0.116626	0.683379	0.47605	-0.159829	0.711214	0.49478	-0.175315	0.76715	0.515397	-0.048745	0.744247
30.548	0.628557	0.59885	-0.085462	0.670472	0.598021	-0.068364	0.676607	0.650428	-0.051652	0.703813	0.622688	-0.048022	0.708825	0.589075	-0.027218	0.718885	0.475177	0.034058	0.693955	0.388999	0.071099	0.654127	0.302035	0.063968	0.660114	0.55721	0.014517	0.623368	0.49244	-0.004562	0.58683	0.42758	-0.023916	0.61459	0.441917	-0.069075	0.642359	0.455099	-0.114478	0.670375	0.468412	-0.159876	0.698249	0.488138	-0.173592	0.76521	0.51502	-0.049709	0.743166
30.58	0.626017	0.596783	-0.076441	0.668526	0.598226	-0.061001	0.672109	0.650707	-0.043645	0.700986	0.624582	-0.041668	0.706575	0.590751	-0.021769	0.718544	0.476292	0.037224	0.699612	0.387253	0.070852	0.657366	0.30135	0.064804	0.655491	0.557268	0.027287	0.61948	0.494388	0.001749	0.584844	0.430584	-0.023606	0.612178	0.443239	-0.069557	0.639279	0.456195	-0.115389	0.666192	0.469388	-0.16123	0.694692	0.491211	-0.169135	0.753979	0.520787	-0.049333	0.738312
30.616	0.631774	0.603595	-0.094857	0.671157	0.602929	-0.072587	0.669155	0.651079	-0.045414	0.698682	0.625672	-0.043595	0.705075	0.592391	-0.022974	0.71947	0.479528	0.038497	0.700181	0.390779	0.073542	0.661556	0.302397	0.069787	0.656373	0.56112	0.033987	0.618555	0.500169	0.006732	0.581195	0.438898	-0.020584	0.610234	0.449411	-0.066043	0.639177	0.460255	-0.111354	0.668097	0.471302	-0.15673	0.695958	0.493859	-0.165092	0.753622	0.529022	-0.046126	0.7385
30.648	0.616473	0.602714	-0.079536	0.657596	0.604298	-0.060726	0.658033	0.655425	-0.039706	0.687547	0.630032	-0.037139	0.696243	0.596314	-0.017893	0.718381	0.48177	0.039148	0.699577	0.392079	0.072136	0.659622	0.304196	0.067928	0.655357	0.563094	0.036595	0.616387	0.50362	0.007651	0.577862	0.44378	-0.021349	0.606476	0.4523	-0.067354	0.635037	0.461187	-0.113227	0.663503	0.470255	-0.15909	0.691244	0.493966	-0.163498	0.752769	0.532761	-0.043971	0.738365
30.712	0.61212	0.601039	-0.0826	0.651725	0.6043	-0.060938	0.652009	0.657608	-0.046395	0.680571	0.63225	-0.038302	0.691069	0.598425	-0.019822	0.718793	0.483423	0.035025	0.698928	0.394567	0.069644	0.658396	0.306914	0.065031	0.655664	0.563391	0.041215	0.618719	0.501293	0.014607	0.581598	0.439311	-0.012653	0.607759	0.451119	-0.059648	0.634449	0.463075	-0.106096	0.66159	0.474852	-0.15244	0.69031	0.497348	-0.157484	0.746077	0.537733	-0.048811	0.733471
30.744	0.609103	0.600528	-0.071938	0.651572	0.603027	-0.056488	0.656072	0.657086	-0.045301	0.684466	0.630869	-0.040033	0.694195	0.596944	-0.021752	0.719138	0.481796	0.032409	0.699352	0.393491	0.068418	0.658012	0.306271	0.064483	0.654691	0.561476	0.034885	0.621268	0.49586	0.012923	0.585628	0.431534	-0.009949	0.605704	0.445668	-0.059214	0.626032	0.459638	-0.108206	0.646708	0.473291	-0.157236	0.676495	0.49485	-0.157279	0.747477	0.535051	-0.052266	0.734702
30.78	0.617013	0.595452	-0.073055	0.658695	0.602202	-0.056739	0.657094	0.656214	-0.044234	0.688109	0.633156	-0.039035	0.696965	0.598703	-0.02143	0.71912	0.482051	0.030344	0.699904	0.394276	0.0687	0.659389	0.306099	0.066026	0.654581	0.562199	0.027232	0.620044	0.495914	0.009547	0.585163	0.429783	-0.008122	0.604453	0.445177	-0.057008	0.624053	0.46023	-0.105853	0.644002	0.474887	-0.154641	0.674527	0.495291	-0.155528	0.750235	0.532091	-0.055485	0.737578
30.812	0.610728	0.59473	-0.0694	0.652427	0.601936	-0.053325	0.651516	0.656523	-0.044204	0.682206	0.633413	-0.037359	0.692768	0.599028	-0.020185	0.720709	0.482377	0.030324	0.699095	0.395256	0.068448	0.657806	0.30783	0.065421	0.658167	0.563126	0.02976	0.624595	0.495742	0.01439	0.589998	0.428751	-0.001601	0.607075	0.443911	-0.0516	0.624827	0.459321	-0.101143	0.64298	0.474791	-0.150641	0.673268	0.495539	-0.153696	0.751935	0.532666	-0.055007	0.737807
30.844	0.611633	0.595782	-0.072246	0.653207	0.599269	-0.054706	0.656388	0.653814	-0.044894	0.684744	0.628152	-0.037463	0.694336	0.594177	-0.019655	0.718899	0.479005	0.032651	0.70032	0.391356	0.069996	0.659839	0.304131	0.067256	0.651583	0.556602	0.032643	0.620013	0.48901	0.014397	0.588016	0.421436	-0.003947	0.60434	0.439636	-0.052896	0.621318	0.457547	-0.101751	0.638522	0.475194	-0.150595	0.669779	0.49432	-0.153026	0.749514	0.534749	-0.050108	0.734501
30.908	0.609988	0.599857	-0.072174	0.650493	0.603357	-0.052264	0.652247	0.65755	-0.040113	0.680652	0.63211	-0.032116	0.69066	0.597313	-0.016157	0.716308	0.47955	0.029836	0.696995	0.392815	0.069179	0.656954	0.305501	0.067784	0.649673	0.557585	0.025977	0.617392	0.489392	0.011709	0.584829	0.421101	-0.002573	0.602835	0.440054	-0.050611	0.620937	0.459029	-0.09866	0.638977	0.47792	-0.146779	0.670868	0.495913	-0.149578	0.749501	0.532922	-0.053686	0.736195
30.944	0.604614	0.595146	-0.073305	0.645291	0.600302	-0.054137	0.644256	0.654004	-0.040567	0.674189	0.629924	-0.033876	0.685243	0.595899	-0.016718	0.715071	0.480341	0.033257	0.696627	0.392122	0.069932	0.657473	0.304084	0.065697	0.6481	0.557455	0.024573	0.617424	0.488328	0.011396	0.586214	0.419209	-0.001712	0.602879	0.440154	-0.049322	0.619934	0.461129	-0.096875	0.63734	0.481884	-0.144342	0.670539	0.497431	-0.146706	0.75185	0.531988	-0.049602	0.735634
31.012	0.607351	0.591976	-0.074045	0.647755	0.598715	-0.054774	0.645258	0.652773	-0.042491	0.675778	0.629709	-0.035026	0.686352	0.595598	-0.017818	0.714828	0.479777	0.031906	0.6979	0.391692	0.069449	0.659428	0.303307	0.067141	0.645045	0.553819	0.016577	0.618788	0.482361	0.007411	0.591985	0.410903	-0.00169	0.605361	0.435412	-0.048724	0.619345	0.459772	-0.095731	0.633809	0.483885	-0.14277	0.667817	0.497852	-0.143307	0.753917	0.53004	-0.050367	0.736821
31.044	0.60069	0.583751	-0.073413	0.641226	0.592701	-0.055355	0.638391	0.647622	-0.048597	0.669187	0.625644	-0.039123	0.681649	0.592782	-0.020553	0.716213	0.480536	0.034327	0.698535	0.392308	0.071131	0.658299	0.304698	0.067389	0.64936	0.557768	0.026964	0.618438	0.48883	0.013224	0.587822	0.419469	-0.00057	0.602466	0.43865	-0.049629	0.617404	0.458246	-0.098505	0.632393	0.477947	-0.147321	0.665411	0.493632	-0.143407	0.75066	0.530451	-0.049802	0.735828
31.076	0.605984	0.590296	-0.077861	0.646204	0.59512	-0.057654	0.645397	0.648809	-0.0442	0.674919	0.624456	-0.036648	0.686802	0.591238	-0.018273	0.719347	0.477943	0.03577	0.701532	0.389067	0.071421	0.659698	0.302144	0.066957	0.652141	0.555139	0.030217	0.618473	0.487628	0.015747	0.584622	0.419976	0.001187	0.600874	0.438722	-0.047545	0.617314	0.45779	-0.096151	0.633707	0.476958	-0.144734	0.665762	0.49427	-0.139875	0.753985	0.530675	-0.046791	0.736956
31.112	0.601449	0.589245	-0.076677	0.642185	0.596114	-0.058169	0.641304	0.65062	-0.049217	0.671353	0.627237	-0.040471	0.683976	0.593936	-0.022177	0.719623	0.480101	0.03153	0.699938	0.392528	0.069239	0.658686	0.305213	0.065648	0.653164	0.556024	0.022589	0.622608	0.486207	0.012727	0.590989	0.416389	0.002699	0.60505	0.43803	-0.045351	0.619936	0.460198	-0.093071	0.635457	0.482272	-0.140554	0.66721	0.499379	-0.133286	0.756357	0.529352	-0.051843	0.740681
31.144	0.600884	0.5825	-0.087321	0.639475	0.590394	-0.065019	0.634502	0.644147	-0.052964	0.665068	0.621965	-0.04314	0.679093	0.590544	-0.023024	0.719858	0.482561	0.036536	0.702573	0.393811	0.072797	0.662762	0.305686	0.069522	0.654036	0.559691	0.023999	0.628211	0.48808	0.015247	0.601769	0.416423	0.006719	0.612044	0.439286	-0.041862	0.622999	0.462415	-0.090228	0.634643	0.485443	-0.138424	0.666406	0.502014	-0.130003	0.758826	0.530429	-0.047156	0.741587
31.212	0.602938	0.578879	-0.078235	0.641805	0.591383	-0.058691	0.631081	0.64416	-0.045746	0.664757	0.62587	-0.038454	0.678207	0.59396	-0.019022	0.715972	0.484597	0.039121	0.704859	0.394188	0.07303	0.665422	0.306168	0.071473	0.645901	0.559548	0.037371	0.619347	0.489333	0.021542	0.593578	0.418669	0.00564	0.609372	0.44117	-0.041717	0.625267	0.464109	-0.088817	0.640986	0.487283	-0.135842	0.672075	0.504686	-0.126757	0.742767	0.536819	-0.046373	0.731249
31.244	0.600541	0.577633	-0.086928	0.640275	0.587638	-0.067695	0.632688	0.640773	-0.053936	0.665334	0.620514	-0.047323	0.679124	0.589883	-0.026303	0.717343	0.484523	0.037604	0.700761	0.394973	0.07243	0.662708	0.305822	0.068676	0.65291	0.564718	0.037617	0.62346	0.494896	0.026023	0.594355	0.424779	0.014578	0.609342	0.446501	-0.03336	0.624443	0.468306	-0.08125	0.639468	0.49012	-0.129157	0.670147	0.507293	-0.11849	0.747125	0.537033	-0.047553	0.735041
31.28	0.598422	0.575167	-0.080202	0.637308	0.587506	-0.060603	0.628262	0.64132	-0.051083	0.661105	0.622379	-0.041879	0.67597	0.591551	-0.021559	0.718149	0.485274	0.039882	0.704216	0.39457	0.072665	0.663853	0.306547	0.071427	0.653002	0.56446	0.045689	0.619226	0.49755	0.02945	0.586373	0.430012	0.013297	0.603991	0.450761	-0.034021	0.621677	0.472025	-0.081163	0.639317	0.49348	-0.128063	0.669624	0.510355	-0.115425	0.742235	0.539324	-0.045382	0.732457
31.312	0.592935	0.578968	-0.073116	0.633749	0.585399	-0.054613	0.633555	0.640058	-0.045903	0.663271	0.616361	-0.037014	0.677297	0.58439	-0.017606	0.717083	0.474866	0.041209	0.701397	0.384902	0.074885	0.661936	0.297002	0.072732	0.651729	0.550336	0.065329	0.617472	0.487772	0.037024	0.582803	0.42549	0.007856	0.602455	0.4504	-0.037002	0.622252	0.475475	-0.081538	0.6421	0.500581	-0.12604	0.673475	0.51599	-0.114648	0.739139	0.541312	-0.036187	0.7298
31.348	0.59167	0.576558	-0.075231	0.631936	0.584366	-0.056053	0.629464	0.638974	-0.047159	0.659868	0.616324	-0.037977	0.674885	0.585246	-0.018248	0.717257	0.478269	0.041309	0.703513	0.387377	0.073802	0.66387	0.299037	0.073448	0.651223	0.555204	0.060025	0.616775	0.491421	0.035209	0.582165	0.42773	0.010109	0.601341	0.452401	-0.034996	0.62077	0.477246	-0.079833	0.640512	0.502109	-0.124553	0.673455	0.516793	-0.116651	0.737709	0.542889	-0.037828	0.728243
31.38	0.594107	0.576105	-0.077302	0.634017	0.58388	-0.057391	0.631382	0.638508	-0.048353	0.661634	0.615869	-0.03865	0.676097	0.584803	-0.018413	0.717005	0.478138	0.043174	0.701434	0.387096	0.074119	0.659564	0.300007	0.071852	0.652176	0.555898	0.061406	0.618242	0.491504	0.037185	0.583917	0.427285	0.012627	0.603655	0.45171	-0.032427	0.62383	0.476436	-0.077036	0.64432	0.501283	-0.121527	0.677554	0.516519	-0.117098	0.739244	0.542338	-0.035464	0.730368
31.412	0.596424	0.568432	-0.077795	0.634068	0.581641	-0.056395	0.624909	0.635963	-0.050351	0.656932	0.617398	-0.038051	0.671549	0.586536	-0.017658	0.712961	0.480193	0.043869	0.698485	0.388561	0.074229	0.660077	0.299731	0.068476	0.645806	0.557245	0.053521	0.614209	0.490926	0.031075	0.582699	0.424413	0.008634	0.595342	0.445589	-0.040188	0.608447	0.467228	-0.088669	0.6224	0.488938	-0.136666	0.653587	0.500128	-0.120741	0.738398	0.541004	-0.036527	0.730782
31.448	0.592167	0.575078	-0.074495	0.633049	0.586816	-0.058996	0.626776	0.641429	-0.051648	0.659593	0.621672	-0.044364	0.675004	0.591335	-0.023985	0.718154	0.48677	0.038415	0.703308	0.395754	0.069821	0.666255	0.306363	0.064617	0.656696	0.569016	0.045887	0.621377	0.501829	0.035338	0.585521	0.434672	0.024708	0.5975	0.452675	-0.025549	0.610163	0.471277	-0.075449	0.623356	0.489994	-0.125126	0.654735	0.5057	-0.113907	0.738622	0.5374	-0.049923	0.728546
31.48	0.590102	0.57476	-0.076419	0.630036	0.586838	-0.058835	0.622992	0.641297	-0.05173	0.655576	0.621802	-0.042744	0.672305	0.591292	-0.023364	0.720053	0.485988	0.035921	0.704937	0.396392	0.070738	0.66838	0.306942	0.067943	0.658919	0.56756	0.046036	0.627597	0.497987	0.03776	0.595789	0.428531	0.029283	0.603225	0.448256	-0.021353	0.611118	0.468171	-0.071757	0.619523	0.487972	-0.122128	0.651119	0.503889	-0.112055	0.740114	0.537866	-0.051277	0.731372
31.516	0.591535	0.576002	-0.077925	0.630868	0.585658	-0.057678	0.623687	0.63893	-0.044536	0.655879	0.618296	-0.036749	0.672373	0.586363	-0.019551	0.719379	0.476679	0.032361	0.701872	0.389188	0.072003	0.661649	0.300992	0.073543	0.658225	0.557394	0.047778	0.621397	0.490352	0.040769	0.583877	0.423495	0.033668	0.593896	0.443908	-0.016065	0.604296	0.464808	-0.065681	0.615754	0.485478	-0.114867	0.648411	0.50098	-0.107896	0.739948	0.535307	-0.050881	0.732
31.548	0.595803	0.567967	-0.078296	0.635486	0.578784	-0.059372	0.6295	0.63326	-0.051332	0.661375	0.612861	-0.041852	0.676674	0.581615	-0.022482	0.71964	0.474084	0.036366	0.701394	0.385888	0.073882	0.66013	0.298489	0.073406	0.659155	0.554844	0.052503	0.618363	0.490963	0.039774	0.576924	0.427236	0.027025	0.58491	0.442817	-0.024667	0.59399	0.458795	-0.076176	0.604169	0.474867	-0.127259	0.635444	0.489529	-0.114618	0.739838	0.533182	-0.047098	0.731162
31.616	0.596184	0.566832	-0.072096	0.634504	0.580353	-0.052128	0.627873	0.63531	-0.051125	0.659176	0.616623	-0.037179	0.6752	0.584367	-0.01992	0.721506	0.474661	0.03336	0.699957	0.387399	0.071082	0.659623	0.299403	0.069979	0.672125	0.561315	0.056186	0.626488	0.500844	0.042955	0.579737	0.441139	0.02955	0.586455	0.452955	-0.023382	0.594367	0.465481	-0.07605	0.603736	0.478263	-0.128247	0.634513	0.4949	-0.116808	0.738261	0.531673	-0.051739	0.728333
31.648	0.598862	0.565637	-0.073377	0.636334	0.581229	-0.053318	0.622677	0.634207	-0.044125	0.656873	0.618084	-0.034489	0.673154	0.586918	-0.016075	0.718584	0.479954	0.040844	0.702614	0.389898	0.074711	0.661835	0.302041	0.073344	0.662949	0.565678	0.05586	0.621138	0.502651	0.043713	0.577423	0.440965	0.031428	0.587915	0.454464	-0.020644	0.598709	0.468017	-0.072598	0.609735	0.481565	-0.124532	0.641139	0.498321	-0.115292	0.734173	0.531637	-0.048004	0.725819
31.712	0.59913	0.56963	-0.071577	0.637931	0.582801	-0.052169	0.62847	0.636582	-0.043883	0.661481	0.618104	-0.034274	0.676994	0.585904	-0.016588	0.720251	0.475823	0.037784	0.701398	0.387811	0.07518	0.661407	0.299731	0.074434	0.666499	0.561765	0.052471	0.621431	0.499974	0.045753	0.575779	0.438559	0.03903	0.587322	0.454556	-0.011964	0.599098	0.46998	-0.063146	0.61105	0.484867	-0.114443	0.643887	0.499097	-0.106559	0.737875	0.527103	-0.050508	0.727809
31.744	0.601988	0.572585	-0.075778	0.640466	0.584082	-0.054928	0.630575	0.637174	-0.042238	0.663509	0.618083	-0.033768	0.678494	0.586488	-0.01495	0.719761	0.478196	0.042842	0.704102	0.388307	0.077318	0.664125	0.299922	0.076039	0.662998	0.563462	0.054715	0.62024	0.500368	0.046428	0.577184	0.437316	0.038141	0.589007	0.452507	-0.013063	0.601311	0.468466	-0.063959	0.613976	0.484727	-0.114633	0.647027	0.499615	-0.108051	0.738131	0.528831	-0.045909	0.728091
31.78	0.604556	0.571008	-0.075656	0.642194	0.578955	-0.051698	0.637334	0.633034	-0.041042	0.667139	0.610749	-0.02931	0.68224	0.578041	-0.01226	0.724047	0.466901	0.040714	0.704466	0.378965	0.077815	0.662635	0.292344	0.07613	0.675503	0.551901	0.071971	0.630021	0.491596	0.058037	0.583625	0.432034	0.043789	0.593237	0.448802	-0.007603	0.603176	0.465661	-0.058779	0.61334	0.482441	-0.110016	0.647599	0.495041	-0.105812	0.734355	0.528254	-0.042715	0.727502
31.812	0.60288	0.570846	-0.069255	0.640065	0.581014	-0.045529	0.633247	0.635256	-0.036997	0.663733	0.614466	-0.024301	0.679369	0.58217	-0.006934	0.722566	0.471788	0.046757	0.709513	0.380808	0.0797	0.667962	0.292983	0.080457	0.669157	0.556622	0.069406	0.625061	0.494413	0.061345	0.580799	0.43226	0.053247	0.591435	0.447387	0.001705	0.602511	0.462768	-0.049671	0.613948	0.478173	-0.100984	0.648803	0.490058	-0.100301	0.730739	0.526205	-0.040997	0.725204
31.848	0.612605	0.577676	-0.08187	0.64991	0.58538	-0.057496	0.638843	0.635429	-0.036199	0.67155	0.615228	-0.02964	0.68671	0.583269	-0.011578	0.728269	0.473848	0.044047	0.721007	0.380311	0.070101	0.679041	0.293188	0.071986	0.669435	0.554802	0.06887	0.625845	0.491923	0.063432	0.582371	0.428746	0.058023	0.593585	0.444882	0.006901	0.605278	0.461929	-0.043896	0.618427	0.478918	-0.094222	0.650549	0.495564	-0.101438	0.733514	0.531152	-0.042437	0.728703
31.88	0.613872	0.584907	-0.085212	0.650383	0.59427	-0.060139	0.633614	0.639405	-0.032784	0.668733	0.622858	-0.028967	0.68476	0.590609	-0.012203	0.728921	0.480363	0.039508	0.728803	0.385482	0.06145	0.691155	0.296644	0.069851	0.669586	0.560937	0.065039	0.626865	0.497374	0.062355	0.584255	0.433597	0.059677	0.593707	0.447551	0.00761	0.603881	0.461762	-0.044288	0.614951	0.475776	-0.096015	0.646183	0.49463	-0.101062	0.730566	0.535667	-0.048176	0.727936
31.912	0.593588	0.579058	-0.066585	0.633028	0.590699	-0.047575	0.623915	0.643644	-0.034636	0.657237	0.624528	-0.027738	0.67471	0.592844	-0.010998	0.724506	0.484124	0.040746	0.725032	0.390223	0.066807	0.691564	0.299039	0.069859	0.657319	0.558051	0.065581	0.623061	0.489509	0.063732	0.588319	0.421134	0.06237	0.591495	0.443902	0.012797	0.595782	0.466	-0.037349	0.603471	0.48752	-0.08691	0.637192	0.5016	-0.092823	0.722268	0.541215	-0.04572	0.723098
31.948	0.590465	0.5798	-0.062787	0.630677	0.589012	-0.044157	0.62537	0.642802	-0.032616	0.657226	0.621505	-0.025173	0.675739	0.590463	-0.008274	0.729246	0.483579	0.04411	0.733493	0.38713	0.05705	0.700294	0.296196	0.063892	0.667147	0.559953	0.074886	0.638906	0.488965	0.069351	0.611113	0.41772	0.063537	0.606915	0.438762	0.012873	0.603567	0.460613	-0.037621	0.605773	0.482169	-0.087883	0.639634	0.496247	-0.09358	0.727472	0.54346	-0.040375	0.724329
31.98	0.59086	0.570814	-0.059428	0.631984	0.582692	-0.044683	0.626171	0.637412	-0.038771	0.658943	0.617599	-0.031227	0.676632	0.586162	-0.014306	0.727896	0.477909	0.03677	0.725588	0.385855	0.067507	0.694225	0.295002	0.067751	0.659529	0.546332	0.067703	0.628675	0.475982	0.066962	0.596259	0.405951	0.066686	0.594635	0.430755	0.018188	0.594302	0.454625	-0.031121	0.596967	0.477944	-0.080275	0.632188	0.487692	-0.084972	0.730213	0.546388	-0.041404	0.726345
32.016	0.595708	0.572097	-0.059057	0.635316	0.585411	-0.041631	0.626699	0.639684	-0.034874	0.659834	0.621163	-0.025829	0.677462	0.589573	-0.009178	0.72826	0.480971	0.041014	0.732652	0.385132	0.058111	0.699913	0.293842	0.06236	0.659186	0.551215	0.069793	0.633199	0.479195	0.066385	0.606555	0.407243	0.063354	0.603889	0.430157	0.013897	0.601932	0.452587	-0.035856	0.600691	0.474909	-0.085518	0.636331	0.48405	-0.084459	0.731554	0.546984	-0.03862	0.72721
32.048	0.591507	0.572622	-0.052842	0.632086	0.586977	-0.038788	0.622926	0.64121	-0.032194	0.657038	0.623483	-0.025513	0.675221	0.592237	-0.00889	0.72767	0.484676	0.041591	0.733152	0.388635	0.055247	0.699628	0.298555	0.063084	0.660169	0.556738	0.070056	0.63577	0.484264	0.065002	0.611218	0.411622	0.059988	0.608932	0.429847	0.008484	0.607061	0.448556	-0.042967	0.60595	0.467362	-0.094256	0.64019	0.48039	-0.090447	0.730402	0.54727	-0.04106	0.730551
32.116	0.597142	0.576627	-0.063738	0.635853	0.593361	-0.047258	0.620505	0.644831	-0.033351	0.656425	0.630343	-0.028778	0.675028	0.599446	-0.01237	0.72848	0.493088	0.037477	0.73361	0.397173	0.052501	0.697095	0.308206	0.06187	0.657914	0.557875	0.074585	0.639031	0.483758	0.069811	0.620357	0.409229	0.065099	0.608385	0.411989	0.01186	0.602535	0.415172	-0.04249	0.600269	0.419174	-0.096955	0.631943	0.438049	-0.095475	0.722338	0.564754	-0.038168	0.724929
32.148	0.593322	0.577174	-0.075955	0.63009	0.592628	-0.054528	0.612866	0.642682	-0.037878	0.648362	0.628027	-0.031123	0.666746	0.598334	-0.012425	0.720378	0.495593	0.044025	0.729006	0.401348	0.065524	0.696702	0.310616	0.069076	0.639608	0.551364	0.072001	0.637537	0.475007	0.077344	0.632414	0.398563	0.08379	0.616694	0.399055	0.031392	0.601662	0.400395	-0.021231	0.58791	0.402071	-0.074181	0.620407	0.417507	-0.081978	0.717816	0.568432	-0.030538	0.722747
32.212	0.580569	0.58945	-0.05836	0.621642	0.602223	-0.04419	0.611946	0.654271	-0.02778	0.646674	0.636581	-0.026147	0.665088	0.605088	-0.010457	0.719823	0.496699	0.034474	0.729119	0.403494	0.06097	0.699174	0.311444	0.066037	0.633524	0.549774	0.049053	0.6306	0.47617	0.069843	0.628115	0.40238	0.090812	0.615336	0.398082	0.037705	0.601944	0.391923	-0.014937	0.588568	0.385939	-0.067663	0.615515	0.407212	-0.08057	0.725325	0.567949	-0.041182	0.726791
32.244	0.575571	0.583867	-0.066165	0.617152	0.596305	-0.053277	0.609093	0.64921	-0.039474	0.64342	0.630719	-0.037359	0.66273	0.601316	-0.018413	0.721157	0.498965	0.037795	0.730511	0.40571	0.06412	0.701796	0.313206	0.068134	0.637426	0.553518	0.057187	0.629044	0.479732	0.076246	0.62045	0.405791	0.095635	0.608479	0.401632	0.042425	0.597096	0.395582	-0.010719	0.58653	0.389402	-0.064012	0.614744	0.408262	-0.078001	0.724035	0.569086	-0.038505	0.724856
32.28	0.589225	0.571051	-0.041846	0.63029	0.589096	-0.03549	0.618686	0.643386	-0.035766	0.654395	0.628357	-0.031111	0.67295	0.598158	-0.013189	0.726776	0.493698	0.041493	0.735584	0.398328	0.057793	0.701513	0.308403	0.067737	0.655213	0.559736	0.074233	0.638503	0.485205	0.080519	0.622392	0.410418	0.086904	0.604577	0.401129	0.036233	0.589192	0.392274	-0.01548	0.576086	0.384312	-0.067703	0.602938	0.407811	-0.07636	0.719872	0.558749	-0.038587	0.717907
32.312	0.595016	0.58616	-0.052044	0.638309	0.599056	-0.048659	0.633016	0.654057	-0.043733	0.667001	0.63491	-0.044013	0.68248	0.604364	-0.024044	0.726417	0.499055	0.036771	0.734726	0.406045	0.063144	0.705347	0.314334	0.068148	0.645498	0.559117	0.054684	0.637773	0.484872	0.071021	0.629547	0.410377	0.087621	0.609241	0.401484	0.037634	0.589346	0.392068	-0.012401	0.570287	0.382747	-0.062675	0.596851	0.40457	-0.075368	0.726587	0.560334	-0.047137	0.722761
32.348	0.590745	0.586898	-0.049414	0.634591	0.598177	-0.048356	0.631757	0.652981	-0.041783	0.664985	0.632646	-0.044461	0.680827	0.602104	-0.02416	0.726134	0.496557	0.037361	0.734449	0.403768	0.064373	0.704493	0.312402	0.070934	0.649636	0.558799	0.061818	0.640867	0.483857	0.075037	0.631708	0.40869	0.088794	0.609937	0.400707	0.039373	0.588633	0.392223	-0.010269	0.568148	0.383925	-0.060109	0.595427	0.404383	-0.073529	0.724663	0.559652	-0.044336	0.722944
32.38	0.591099	0.588261	-0.048338	0.635492	0.596877	-0.045813	0.635846	0.652293	-0.044193	0.66771	0.629805	-0.043354	0.682356	0.599515	-0.022296	0.723093	0.495185	0.042519	0.731349	0.401915	0.066888	0.70205	0.310641	0.069293	0.650919	0.562266	0.0689	0.643488	0.48656	0.077904	0.635593	0.410609	0.087754	0.610892	0.401526	0.040085	0.587935	0.393678	-0.008766	0.567053	0.386009	-0.058183	0.595262	0.405492	-0.071139	0.717837	0.554296	-0.04236	0.722629
32.412	0.604431	0.57354	-0.046939	0.646202	0.589774	-0.040304	0.637898	0.644479	-0.046465	0.672342	0.627995	-0.038609	0.685411	0.596596	-0.018403	0.721191	0.489027	0.043029	0.732732	0.395619	0.064533	0.702621	0.304792	0.068875	0.642236	0.549324	0.065486	0.638596	0.47428	0.080048	0.634845	0.398793	0.095538	0.61053	0.402394	0.04724	0.587272	0.407027	-0.001732	0.566191	0.411638	-0.051212	0.596202	0.430694	-0.059936	0.718741	0.551627	-0.039614	0.722278
32.448	0.603783	0.570227	-0.057371	0.64301	0.585819	-0.040988	0.637926	0.640288	-0.04994	0.668973	0.623358	-0.033451	0.683365	0.591255	-0.014764	0.724355	0.481163	0.041028	0.732047	0.387382	0.064679	0.700002	0.296605	0.067701	0.646229	0.539899	0.067662	0.641988	0.464764	0.0818	0.63731	0.389167	0.096605	0.611762	0.395528	0.049075	0.587232	0.402449	0.000882	0.564703	0.409461	-0.047946	0.59436	0.429134	-0.056753	0.723676	0.550135	-0.036336	0.723769
32.48	0.603679	0.570033	-0.054426	0.643378	0.584163	-0.03788	0.643913	0.637155	-0.054123	0.672336	0.619934	-0.033658	0.685511	0.588558	-0.012898	0.722467	0.480638	0.050304	0.73147	0.385622	0.068039	0.70015	0.294363	0.067355	0.640731	0.538805	0.068989	0.636391	0.463611	0.082617	0.631569	0.387997	0.09702	0.607849	0.399581	0.049768	0.585973	0.411392	0.001351	0.566511	0.423286	-0.047639	0.597961	0.441247	-0.053218	0.729322	0.5506	-0.025496	0.72527
32.516	0.602571	0.568108	-0.055351	0.640993	0.583168	-0.036731	0.643009	0.635197	-0.055877	0.669796	0.619174	-0.03246	0.684355	0.587814	-0.012745	0.726041	0.479971	0.046204	0.732784	0.385092	0.066301	0.701226	0.293723	0.067078	0.647353	0.541819	0.066112	0.640654	0.466565	0.078679	0.633643	0.390872	0.092382	0.607484	0.402489	0.046579	0.583084	0.414674	-0.000383	0.562088	0.427089	-0.048391	0.593165	0.445706	-0.053945	0.732592	0.548209	-0.031784	0.727996
32.548	0.605445	0.569284	-0.062372	0.641192	0.583945	-0.038778	0.644894	0.636585	-0.055795	0.668836	0.619953	-0.029857	0.683404	0.587879	-0.011305	0.72502	0.477929	0.043802	0.731637	0.382929	0.063695	0.700155	0.291451	0.064795	0.646934	0.538567	0.069096	0.640759	0.462974	0.07902	0.634574	0.387098	0.089947	0.606913	0.402013	0.045748	0.581354	0.417375	0.000359	0.559366	0.432978	-0.04623	0.590579	0.45149	-0.05141	0.729129	0.549553	-0.030975	0.725787
32.616	0.62109	0.568696	-0.071177	0.65036	0.587891	-0.042499	0.653635	0.639367	-0.062698	0.673154	0.626603	-0.03139	0.684574	0.59375	-0.011755	0.717869	0.481529	0.045609	0.72642	0.387408	0.068178	0.697496	0.294975	0.06764	0.633697	0.538265	0.04419	0.636268	0.465549	0.06831	0.638465	0.392565	0.09298	0.611619	0.406693	0.047841	0.585609	0.421567	0.002241	0.562036	0.43605	-0.043951	0.590967	0.458001	-0.047971	0.738932	0.545785	-0.03207	0.735733
32.648	0.621804	0.572164	-0.074602	0.653784	0.589224	-0.047507	0.653841	0.642607	-0.062633	0.676942	0.627357	-0.035133	0.688735	0.595053	-0.015109	0.721171	0.48463	0.044953	0.73181	0.389138	0.061554	0.70213	0.296789	0.06798	0.64206	0.547461	0.063978	0.643579	0.4719	0.076178	0.645176	0.396253	0.088723	0.61757	0.408234	0.043334	0.590559	0.420266	-0.002519	0.564781	0.432536	-0.048698	0.592777	0.45477	-0.05683	0.72919	0.553016	-0.032347	0.730681
32.712	0.617553	0.569088	-0.072391	0.650111	0.588362	-0.047536	0.652002	0.639276	-0.06918	0.674593	0.626822	-0.039873	0.686188	0.594872	-0.018925	0.71782	0.485379	0.044234	0.724822	0.391314	0.068433	0.698038	0.297955	0.070049	0.637566	0.546467	0.060363	0.640084	0.471245	0.074604	0.642292	0.39579	0.089756	0.613645	0.409916	0.04593	0.585925	0.424645	0.001433	0.560707	0.440176	-0.043724	0.589444	0.461912	-0.050807	0.725967	0.551546	-0.034821	0.729562
32.744	0.615555	0.575189	-0.082447	0.646032	0.590647	-0.052768	0.648935	0.644227	-0.066677	0.669491	0.627683	-0.037921	0.683331	0.595967	-0.018186	0.722876	0.487075	0.040562	0.729291	0.393368	0.065699	0.698559	0.301848	0.07063	0.642616	0.546379	0.060506	0.640132	0.470778	0.072359	0.637464	0.394663	0.084765	0.608842	0.41188	0.042236	0.581435	0.429975	-0.000982	0.556259	0.448575	-0.044773	0.583348	0.473209	-0.046877	0.729065	0.556408	-0.036055	0.728623
32.78	0.633303	0.583489	-0.092476	0.659347	0.596178	-0.057707	0.660255	0.651123	-0.064064	0.678664	0.631788	-0.035585	0.688421	0.598331	-0.016081	0.715628	0.48434	0.040814	0.725752	0.391385	0.066227	0.698749	0.298968	0.06671	0.629866	0.53788	0.045003	0.628425	0.465823	0.07113	0.627167	0.393172	0.097772	0.606618	0.398351	0.047803	0.585902	0.405065	-0.002259	0.565249	0.413414	-0.051763	0.576055	0.448374	-0.04791	0.728555	0.548614	-0.038936	0.72708
32.812	0.641748	0.578671	-0.093344	0.665581	0.59041	-0.056719	0.664332	0.645448	-0.060076	0.682216	0.625263	-0.031836	0.691821	0.591614	-0.012329	0.71799	0.476754	0.044762	0.726379	0.383535	0.069037	0.698747	0.29177	0.065039	0.632245	0.529371	0.048972	0.62972	0.456933	0.074357	0.628168	0.383836	0.099997	0.606868	0.392088	0.050919	0.585478	0.401376	0.001612	0.563927	0.411191	-0.047131	0.569089	0.446766	-0.039689	0.731689	0.541545	-0.03387	0.728896
32.844	0.65087	0.576085	-0.091749	0.667945	0.590291	-0.052316	0.661403	0.645085	-0.05655	0.677185	0.626954	-0.025797	0.687337	0.593265	-0.006992	0.714687	0.478816	0.048477	0.724787	0.384102	0.067707	0.699276	0.290934	0.063899	0.633699	0.540137	0.059723	0.631594	0.46574	0.07763	0.629411	0.391079	0.096338	0.607466	0.39816	0.047336	0.585864	0.406809	-0.001925	0.564276	0.416904	-0.050361	0.566279	0.452299	-0.040474	0.726059	0.541675	-0.032724	0.722497
32.88	0.626476	0.563849	-0.077256	0.648397	0.583773	-0.043052	0.654639	0.635256	-0.062392	0.667255	0.622988	-0.027538	0.680786	0.590555	-0.00851	0.71904	0.47966	0.048795	0.727009	0.384789	0.069203	0.702207	0.291105	0.065425	0.641617	0.540707	0.075679	0.629685	0.465447	0.083575	0.618435	0.389682	0.091344	0.600631	0.409068	0.043989	0.583279	0.429931	-0.003209	0.565765	0.452064	-0.049162	0.566333	0.483519	-0.030028	0.723031	0.546929	-0.030229	0.722917
32.912	0.628427	0.569584	-0.087489	0.651028	0.586456	-0.052098	0.655687	0.639711	-0.066286	0.669632	0.624285	-0.033238	0.683012	0.592291	-0.013332	0.720619	0.482657	0.046839	0.729777	0.38733	0.064719	0.704146	0.293745	0.063653	0.646133	0.548189	0.07201	0.634318	0.473235	0.082466	0.622647	0.397946	0.093095	0.601624	0.414264	0.045769	0.581617	0.432198	-0.001627	0.562142	0.451554	-0.048207	0.565933	0.48475	-0.032691	0.72561	0.546541	-0.034462	0.726307
32.948	0.632625	0.568666	-0.081952	0.655708	0.587868	-0.048116	0.657791	0.640678	-0.064783	0.673382	0.627238	-0.031617	0.685308	0.59466	-0.011977	0.717628	0.483688	0.047747	0.728136	0.388424	0.064852	0.703748	0.294581	0.062889	0.644058	0.550317	0.072925	0.633856	0.475033	0.082433	0.623609	0.399498	0.092413	0.601227	0.41443	0.045286	0.580102	0.430731	-0.002184	0.560327	0.448342	-0.049274	0.566175	0.481908	-0.035353	0.719041	0.545853	-0.03497	0.724682
32.98	0.617138	0.568171	-0.073542	0.650774	0.584669	-0.048139	0.654247	0.63673	-0.066642	0.676847	0.621673	-0.038596	0.68861	0.58919	-0.018545	0.720227	0.478279	0.042274	0.724307	0.384611	0.068175	0.698454	0.291363	0.065833	0.648737	0.5472	0.063789	0.635865	0.472643	0.07585	0.622928	0.397673	0.088441	0.600216	0.412681	0.041675	0.578553	0.429455	-0.005286	0.55735	0.447924	-0.051111	0.563462	0.480789	-0.035656	0.724034	0.538012	-0.041786	0.728229
33.012	0.6122	0.571176	-0.069436	0.647214	0.585564	-0.04463	0.652785	0.637716	-0.062469	0.67525	0.621107	-0.035214	0.686982	0.588542	-0.015393	0.718588	0.477462	0.04463	0.723796	0.383401	0.069459	0.698535	0.28973	0.066894	0.645364	0.545459	0.065051	0.633371	0.470732	0.07649	0.621341	0.395654	0.088436	0.599089	0.411306	0.041501	0.577962	0.428444	-0.005671	0.557558	0.447141	-0.052047	0.56452	0.48045	-0.037983	0.722722	0.538014	-0.039141	0.726992
[truncated: 3,465 more rows]
[truncated: 62 more columns]
