# Supplementary material for: A Markerless 3D Computerized Motion Capture System Incorporating a Skeleton Model for Monkeys
Source: PLoS One. 2016 Nov 3;11(11):e0166154. doi: 10.1371/journal.pone.0166154 (PMC5094601; doi:10.1371/journal.pone.0166154)
Supplement: S2 File — (ZIP) [file pone.0166154.s004.zip › File S2/ShuttlingExperiment-MonkeyR-Session3-Exp2-manual.txt]

16.272	0.3881	0.32893	0.47079	0.39345	0.36103	0.43932	0.37495	0.40576	0.46591	0.38845	0.40574	0.42927	0.41126	0.41914	0.39926	0.48947	0.45361	0.3008	0.55014	0.4876	0.23234	0.60136	0.48956	0.14964	0.48121	0.43108	0.40112	0.5087	0.35972	0.39759	0.5362	0.28837	0.39409	0.49966	0.25923	0.42261	0.46313	0.23009	0.45115	0.42661	0.20095	0.4797	0.45277	0.17803	0.49156	0.39849	0.40505	0.30261	0.43446
17.304	-0.058394	0.4211	0.46315	-0.023543	0.43729	0.43921	-0.03676	0.49077	0.43525	-0.004631	0.47467	0.41997	0.033885	0.47299	0.4093	0.15872	0.45754	0.37499	0.25399	0.44891	0.35568	0.33815	0.41411	0.32146	0.10236	0.45647	0.46137	0.12796	0.38797	0.484	0.15356	0.31946	0.50661	0.11328	0.28793	0.52612	0.072991	0.25639	0.54562	0.032711	0.22486	0.56515	0.019449	0.2534	0.58412	0.063262	0.45347	0.33612	0.042221
18.776	-0.35242	0.52499	0.27267	-0.3111	0.51125	0.26029	-0.28737	0.55904	0.24605	-0.26978	0.52421	0.24449	-0.23244	0.52675	0.25862	-0.11115	0.52519	0.30644	-0.029104	0.51002	0.35704	0.058927	0.47355	0.37671	-0.21186	0.51791	0.32752	-0.22338	0.44261	0.33507	-0.23487	0.36731	0.34263	-0.23368	0.34397	0.29312	-0.23252	0.32064	0.2436	-0.23137	0.29731	0.19408	-0.2548	0.30108	0.16603	-0.14847	0.49683	0.21455	-0.12451
20.14	0.21707	0.32824	-0.23661	0.18129	0.35024	-0.21973	0.1949	0.40281	-0.22977	0.16189	0.39139	-0.21231	0.1477	0.41735	-0.18539	0.095627	0.49461	-0.094172	0.066583	0.51666	-0.00366	0.052552	0.50414	0.091802	0.072119	0.47309	-0.19227	0.032794	0.4079	-0.20024	-0.006538	0.34271	-0.20823	0.013142	0.29437	-0.22476	0.032817	0.24602	-0.2413	0.052493	0.19768	-0.25784	0.055382	0.18477	-0.22357	0.17144	0.42908	-0.11863	0.17596
42.684	0.32686	0.36008	0.10912	0.35879	0.38806	0.093373	0.33605	0.43742	0.10321	0.37101	0.432	0.086681	0.40783	0.4454	0.078629	0.53094	0.47958	0.052636	0.62211	0.48155	0.017899	0.70544	0.44634	-0.017908	0.46339	0.47251	0.13027	0.50812	0.41295	0.14792	0.55287	0.35341	0.16559	0.54272	0.32714	0.21255	0.53258	0.30089	0.25951	0.52246	0.27465	0.30649	0.51239	0.24337	0.32293	0.44334	0.46234	0.000968	0.45671
42.42	0.41935	0.50511	0.24263	0.44593	0.5308	0.21648	0.43205	0.58159	0.23315	0.45853	0.57377	0.20553	0.4913	0.5634	0.18507	0.59387	0.52066	0.11686	0.65195	0.50572	0.03988	0.68954	0.45877	-0.036599	0.55505	0.50537	0.21119	0.58949	0.43768	0.20156	0.62395	0.37001	0.19195	0.59614	0.33125	0.21883	0.56834	0.2925	0.24572	0.54055	0.25375	0.27263	0.52191	0.25265	0.30428	0.49621	0.55085	0.10305	0.48759
57.692	0.68513	0.51031	-0.049538	0.64283	0.507	-0.033745	0.62746	0.56002	-0.032127	0.60481	0.53003	-0.021528	0.57179	0.51746	-0.00277	0.46684	0.46712	0.055983	0.38018	0.42965	0.080634	0.30195	0.40498	0.13296	0.49868	0.50451	-0.034725	0.47509	0.43171	-0.036555	0.45151	0.3589	-0.038408	0.4647	0.30582	-0.040798	0.47789	0.25273	-0.043211	0.49108	0.19965	-0.045612	0.51885	0.20512	-0.022178	0.56377	0.49406	0.078759	0.59674
56.292	0.16452	0.25949	0.22251	0.15512	0.30313	0.23007	0.20507	0.32321	0.2424	0.17227	0.34438	0.24146	0.14696	0.37535	0.24183	0.057434	0.47012	0.23949	-0.027592	0.51499	0.22278	-0.12127	0.52373	0.19799	0.13247	0.42518	0.18482	0.093474	0.36518	0.15763	0.054468	0.3052	0.13041	0.10769	0.30305	0.11773	0.16091	0.30089	0.10506	0.21414	0.29871	0.092415	0.21329	0.2671	0.073697	0.092359	0.40073	0.30736	0.019991
80.368	-0.26075	0.52481	0.54538	-0.22699	0.5191	0.51575	-0.20299	0.56883	0.51663	-0.19103	0.53881	0.49471	-0.15402	0.52758	0.4845	-0.036696	0.48155	0.45108	0.058955	0.4723	0.43412	0.14235	0.45912	0.38577	-0.094774	0.49118	0.53578	-0.09176	0.41519	0.54457	-0.088751	0.33921	0.55339	-0.12956	0.30292	0.54941	-0.17036	0.26663	0.54546	-0.21118	0.23035	0.54153	-0.23912	0.21945	0.56276	-0.12824	0.50479	0.40961	-0.15465
80.236	-0.26075	0.52481	0.54538	-0.22699	0.5191	0.51575	-0.20299	0.56883	0.51663	-0.19103	0.53881	0.49471	-0.15402	0.52758	0.4845	-0.036696	0.48155	0.45108	0.058955	0.4723	0.43412	0.14235	0.45912	0.38577	-0.094774	0.49118	0.53578	-0.09176	0.41519	0.54457	-0.088751	0.33921	0.55339	-0.12956	0.30292	0.54941	-0.17036	0.26663	0.54546	-0.21118	0.23035	0.54153	-0.23912	0.21945	0.56276	-0.12824	0.50479	0.40961	-0.15465
88.772	0.74314	0.47916	-0.11981	0.70152	0.48796	-0.10434	0.70122	0.54318	-0.10424	0.67121	0.52082	-0.093075	0.63396	0.52693	-0.079842	0.51068	0.53721	-0.038659	0.42035	0.52008	-0.005968	0.34623	0.50655	0.055599	0.56607	0.54152	-0.12557	0.53239	0.47462	-0.14135	0.49872	0.40771	-0.15715	0.50902	0.355	-0.14647	0.51933	0.3023	-0.13581	0.52965	0.24959	-0.12516	0.55009	0.23241	-0.099923	0.6038	0.5095	-0.004014	0.64693
89.136	0.83634	0.48401	-0.15359	0.79715	0.50139	-0.13902	0.80016	0.55307	-0.15826	0.7702	0.53877	-0.13769	0.73905	0.54223	-0.11283	0.63648	0.54356	-0.032345	0.54556	0.52299	-0.003512	0.45299	0.53036	0.025518	0.67271	0.55126	-0.12862	0.66728	0.47578	-0.1402	0.66186	0.4003	-0.15176	0.70357	0.37278	-0.17413	0.74528	0.34524	-0.19648	0.78701	0.31771	-0.21882	0.79943	0.2833	-0.22234	0.73812	0.53819	-0.015589	0.75443
97.208	-0.15762	0.47242	0.47955	-0.11525	0.48515	0.46991	-0.1219	0.53907	0.46002	-0.087748	0.52023	0.45818	-0.051235	0.50423	0.45489	0.063354	0.4432	0.44286	0.15058	0.40475	0.42198	0.23597	0.37917	0.383	-0.005515	0.47543	0.51256	-0.043456	0.40908	0.5168	-0.081386	0.34273	0.52106	-0.13177	0.34026	0.54234	-0.18215	0.33778	0.56364	-0.23252	0.3353	0.58496	-0.25638	0.31934	0.6079	-0.003471	0.49362	0.3826	-0.026815
96.208	0.24039	0.29824	0.57208	0.27237	0.31053	0.54248	0.26824	0.36558	0.54396	0.29356	0.34582	0.52174	0.32542	0.3629	0.50462	0.43388	0.40971	0.44943	0.48695	0.46551	0.38949	0.5222	0.50402	0.30739	0.38789	0.3854	0.5385	0.45959	0.36364	0.5228	0.53129	0.34189	0.50713	0.4936	0.30461	0.52083	0.45591	0.26733	0.53451	0.41822	0.23006	0.54822	0.3867	0.23852	0.53134	0.35098	0.3586	0.41544	0.34295
125.19	0.65554	0.52392	0.2607	0.61353	0.50723	0.25803	0.58343	0.55346	0.25542	0.56866	0.51731	0.25484	0.53674	0.49544	0.26498	0.43813	0.41599	0.29603	0.35432	0.39957	0.34323	0.25999	0.40442	0.36659	0.47756	0.44599	0.20556	0.42284	0.39572	0.22395	0.36811	0.34546	0.24235	0.40022	0.30124	0.24572	0.43234	0.25703	0.2491	0.46446	0.21281	0.2525	0.46017	0.19765	0.2857	0.53089	0.45024	0.32541	0.58187
125.56	0.72297	0.50097	0.10364	0.69581	0.51627	0.13647	0.71415	0.56798	0.14278	0.68493	0.55215	0.16328	0.65304	0.53856	0.18324	0.55193	0.48499	0.24574	0.47421	0.477	0.30422	0.3922	0.46276	0.35459	0.57173	0.51266	0.14837	0.53428	0.45052	0.17278	0.49683	0.38839	0.19723	0.48869	0.33649	0.21264	0.48055	0.28459	0.22807	0.47242	0.23269	0.24351	0.48734	0.22068	0.27487	0.65233	0.50782	0.25182	0.66993
141.76	0.48818	0.63985	0.25952	0.52258	0.65196	0.23268	0.52259	0.70684	0.23882	0.5475	0.68705	0.21618	0.58395	0.67479	0.20517	0.69851	0.62637	0.16603	0.78087	0.57711	0.1484	0.84219	0.50156	0.14843	0.64262	0.61035	0.25123	0.63447	0.54332	0.28728	0.62631	0.47629	0.32336	0.60673	0.42824	0.34083	0.58713	0.3802	0.35832	0.56752	0.33218	0.37583	0.55539	0.30861	0.35038	0.60866	0.66918	0.13893	0.62221
143.03	0.12467	0.33889	0.56629	0.16956	0.34006	0.5605	0.17999	0.39402	0.56587	0.20708	0.36678	0.55888	0.23389	0.38467	0.53519	0.32375	0.43389	0.45455	0.39816	0.46395	0.39903	0.48795	0.46428	0.36157	0.3058	0.3974	0.54934	0.36919	0.36179	0.52538	0.4326	0.3262	0.50145	0.44831	0.28302	0.53123	0.46404	0.23987	0.56103	0.47977	0.19673	0.59084	0.4511	0.17516	0.58287	0.22299	0.41262	0.44867	0.17673
150.07	0.71463	0.5237	-0.18843	0.67419	0.50355	-0.18552	0.64019	0.54706	-0.18492	0.62859	0.50981	-0.18312	0.59715	0.48626	-0.17557	0.50114	0.40198	-0.14952	0.41243	0.37028	-0.12406	0.32635	0.36809	-0.078749	0.54926	0.42425	-0.238	0.61853	0.3923	-0.24433	0.68781	0.36036	-0.25068	0.73873	0.3412	-0.24447	0.78965	0.32205	-0.23828	0.84057	0.30291	-0.23208	0.87444	0.317	-0.22997	0.57356	0.4676	-0.11653	0.56314
149.86	0.68536	0.43657	-0.12623	0.64521	0.44055	-0.14678	0.64096	0.49534	-0.15221	0.61408	0.46971	-0.16426	0.57445	0.46503	-0.16149	0.44693	0.44009	-0.15064	0.35018	0.4371	-0.163	0.26152	0.39771	-0.17035	0.52693	0.42432	-0.21382	0.55553	0.35388	-0.20486	0.58415	0.28345	-0.19586	0.63619	0.27334	-0.20955	0.68823	0.26324	-0.22322	0.74028	0.25315	-0.23687	0.75114	0.22643	-0.2141	0.52595	0.44925	-0.084967	0.55805
[truncated: 62 more columns]
