# Supplementary material for: A Markerless 3D Computerized Motion Capture System Incorporating a Skeleton Model for Monkeys
Source: PLoS One. 2016 Nov 3;11(11):e0166154. doi: 10.1371/journal.pone.0166154 (PMC5094601; doi:10.1371/journal.pone.0166154)
Supplement: S2 File — (ZIP) [file pone.0166154.s004.zip › File S2/ShuttlingExperiment-MonkeyR-Session3-Exp2-MCS.txt]

0.26	0.839351	0.601771	-0.012509	0.798134	0.607283	0.005362	0.804964	0.65388	0.03428	0.771639	0.633702	0.03202	0.756652	0.605014	0.055008	0.710493	0.505301	0.122973	0.690326	0.420087	0.16564	0.688187	0.323735	0.175195	0.677512	0.561343	0.042607	0.677145	0.49245	0.009112	0.676706	0.423501	-0.024421	0.676384	0.374195	-0.048388	0.675967	0.324827	-0.072083	0.67561	0.275405	-0.095706	0.678705	0.238826	-0.097777	0.799011	0.549911	0.091265	0.791019
0.296	0.827797	0.591773	0.01677	0.786683	0.602582	0.032313	0.792922	0.656483	0.043212	0.759957	0.636344	0.048662	0.746448	0.605392	0.069627	0.705499	0.498706	0.130993	0.685686	0.411158	0.169359	0.686604	0.31501	0.184614	0.673457	0.555101	0.051166	0.652753	0.481992	0.041758	0.630654	0.409588	0.030507	0.648136	0.37062	-0.00386	0.664948	0.32929	-0.036364	0.681476	0.285395	-0.062776	0.671624	0.249642	-0.061932	0.791414	0.552339	0.105755	0.784624
0.328	0.82791	0.59019	0.016062	0.788035	0.602468	0.033623	0.795662	0.656835	0.041217	0.762876	0.637553	0.049862	0.74947	0.605841	0.069635	0.708528	0.497048	0.126688	0.690521	0.412501	0.172786	0.68996	0.315639	0.184687	0.671639	0.558305	0.052013	0.654007	0.484404	0.0428	0.635439	0.411053	0.032796	0.653604	0.372477	-0.001011	0.670642	0.331068	-0.032638	0.687494	0.28935	-0.062757	0.676878	0.254007	-0.061715	0.793099	0.551625	0.097932	0.784737
0.36	0.829612	0.584886	0.01898	0.789571	0.598932	0.034767	0.80078	0.651654	0.047714	0.766036	0.634536	0.05226	0.749997	0.604612	0.072704	0.700873	0.501155	0.132356	0.686129	0.415104	0.176108	0.689436	0.318318	0.185759	0.672427	0.565068	0.056219	0.653663	0.491587	0.045576	0.634771	0.41809	0.034851	0.652611	0.376198	0.003886	0.670564	0.33342	-0.025843	0.687294	0.28939	-0.053945	0.676757	0.254158	-0.058082	0.788899	0.55412	0.112914	0.782066
0.396	0.830158	0.58302	0.019013	0.790152	0.597883	0.034117	0.800045	0.652225	0.03963	0.766038	0.634878	0.047527	0.751599	0.604665	0.068607	0.707501	0.500505	0.130276	0.687774	0.415657	0.174666	0.690345	0.319227	0.185898	0.672762	0.565728	0.057652	0.655986	0.491717	0.047675	0.638815	0.418059	0.037558	0.658101	0.377274	0.00742	0.67649	0.334943	-0.022259	0.69444	0.292777	-0.051694	0.683019	0.258424	-0.058316	0.793242	0.55527	0.10536	0.786706
0.464	0.830923	0.579136	0.021817	0.791802	0.596416	0.036681	0.805757	0.649474	0.045104	0.77027	0.634556	0.051312	0.755059	0.604329	0.071833	0.708271	0.500145	0.131589	0.683888	0.415068	0.171981	0.688282	0.319222	0.183207	0.669813	0.565392	0.061629	0.653511	0.491328	0.050531	0.636994	0.41739	0.039218	0.657634	0.376449	0.00939	0.676483	0.334487	-0.020467	0.694282	0.291723	-0.049253	0.680509	0.259382	-0.060627	0.79156	0.557768	0.106568	0.78613
0.532	0.831165	0.577213	0.02032	0.79205	0.593069	0.036696	0.802816	0.647331	0.040202	0.768962	0.630697	0.050118	0.752468	0.601189	0.070925	0.7021	0.498942	0.132123	0.701278	0.412672	0.177257	0.696262	0.316363	0.182966	0.676021	0.563499	0.055833	0.652881	0.490513	0.053828	0.629752	0.417645	0.051997	0.651797	0.377282	0.02285	0.671346	0.335644	-0.006651	0.6896	0.293476	-0.035989	0.673755	0.268846	-0.05841	0.789661	0.552801	0.118053	0.780542
0.564	0.829855	0.572697	0.01873	0.791557	0.589611	0.03596	0.80509	0.642858	0.042709	0.770351	0.62747	0.051606	0.752976	0.598953	0.073267	0.699282	0.49963	0.137112	0.698814	0.410668	0.177727	0.696583	0.313425	0.181011	0.669911	0.565111	0.062909	0.650939	0.491074	0.057171	0.632471	0.416874	0.052411	0.654114	0.375709	0.023428	0.673317	0.334462	-0.007329	0.690813	0.292057	-0.037941	0.676289	0.266469	-0.060432	0.786421	0.554096	0.119523	0.775618
0.632	0.829317	0.576803	0.017408	0.792013	0.592695	0.037525	0.804822	0.646169	0.043774	0.771172	0.629925	0.055018	0.753943	0.601065	0.076371	0.700145	0.500792	0.139007	0.700051	0.411832	0.179387	0.694944	0.314903	0.181061	0.66741	0.563439	0.064052	0.647172	0.489631	0.060275	0.62647	0.415729	0.056238	0.648096	0.37469	0.026303	0.669343	0.333886	-0.004037	0.689082	0.292293	-0.034875	0.67725	0.267045	-0.059259	0.787428	0.553785	0.116622	0.775639
0.664	0.8252	0.597653	0.017503	0.786166	0.605597	0.038976	0.791819	0.659013	0.052327	0.760721	0.63706	0.060777	0.74586	0.605807	0.080125	0.701261	0.4984	0.136241	0.701446	0.411604	0.18036	0.691828	0.315712	0.185596	0.671983	0.56068	0.05913	0.646835	0.488266	0.05717	0.622223	0.415649	0.055809	0.642507	0.375667	0.024253	0.661825	0.33469	-0.006573	0.680629	0.293464	-0.037077	0.66785	0.266458	-0.058564	0.787356	0.554767	0.118756	0.775689
0.7	0.823348	0.596366	0.01338	0.786764	0.606708	0.037938	0.795308	0.660487	0.048166	0.764447	0.640115	0.060524	0.749684	0.609103	0.08038	0.705169	0.502483	0.137995	0.698023	0.414061	0.179119	0.690004	0.317313	0.183807	0.673929	0.559311	0.057431	0.645369	0.488204	0.05931	0.615932	0.417414	0.060839	0.638004	0.379894	0.02773	0.658804	0.340878	-0.004533	0.679989	0.301923	-0.036194	0.670131	0.271327	-0.054051	0.792642	0.555536	0.11211	0.780196
0.732	0.813331	0.582747	0.018308	0.778519	0.586212	0.047034	0.779448	0.639947	0.059176	0.753669	0.614408	0.073694	0.737876	0.58171	0.09092	0.692635	0.46967	0.142647	0.695781	0.382605	0.188362	0.691365	0.284675	0.197257	0.671273	0.513229	0.051992	0.618372	0.457864	0.052851	0.564544	0.403721	0.052149	0.585673	0.368517	0.016169	0.609918	0.332341	-0.017246	0.636073	0.295169	-0.046798	0.651307	0.262967	-0.036982	0.757533	0.549719	0.14218	0.790808
0.768	0.81702	0.579454	0.01479	0.783803	0.583639	0.045277	0.784585	0.637804	0.055368	0.759979	0.612561	0.072273	0.742862	0.580834	0.090206	0.693141	0.471564	0.144219	0.691878	0.382644	0.186509	0.690725	0.284773	0.198232	0.67669	0.509613	0.050027	0.623108	0.454997	0.052834	0.569121	0.401165	0.054971	0.589011	0.367241	0.01689	0.611183	0.330788	-0.017948	0.635996	0.293102	-0.048927	0.650452	0.259743	-0.041632	0.761741	0.548576	0.141058	0.795857
0.8	0.804121	0.579549	0.013086	0.774906	0.58542	0.04716	0.779966	0.639423	0.056972	0.756094	0.615499	0.07658	0.7402	0.581825	0.091622	0.694634	0.467023	0.13604	0.694176	0.380036	0.183068	0.68437	0.281919	0.195283	0.683507	0.522212	0.049157	0.636345	0.462643	0.053379	0.588822	0.40382	0.057005	0.603535	0.369657	0.016906	0.621028	0.33154	-0.01846	0.641612	0.291511	-0.048338	0.647466	0.256614	-0.037019	0.76539	0.541204	0.148588	0.795717
0.832	0.811865	0.579955	0.024676	0.778675	0.586808	0.054681	0.780412	0.641541	0.060802	0.755401	0.617935	0.079353	0.739742	0.584123	0.094326	0.694535	0.468908	0.13794	0.694488	0.381214	0.183943	0.683853	0.282944	0.195954	0.676258	0.531069	0.056828	0.635044	0.467221	0.057651	0.593654	0.404085	0.058132	0.608251	0.371136	0.017148	0.624352	0.333196	-0.019564	0.643749	0.292776	-0.050126	0.648905	0.257355	-0.039562	0.763532	0.544604	0.152523	0.792561
0.868	0.817545	0.573035	0.029968	0.782775	0.590396	0.05313	0.790064	0.64461	0.044806	0.761118	0.629013	0.065808	0.744841	0.597866	0.084589	0.69739	0.490556	0.140107	0.688664	0.403067	0.182511	0.690987	0.306145	0.18613	0.680771	0.523828	0.043665	0.640909	0.461534	0.063793	0.600855	0.399286	0.084126	0.632032	0.384744	0.041882	0.6629	0.369885	-0.000511	0.693504	0.35423	-0.042421	0.685111	0.319396	-0.034106	0.774107	0.559102	0.129759	0.792932
0.9	0.815263	0.580184	0.037264	0.777025	0.595463	0.056079	0.7819	0.650129	0.0483	0.751683	0.632868	0.065927	0.736854	0.600919	0.084464	0.69448	0.49123	0.139449	0.689547	0.403424	0.181377	0.692817	0.306809	0.182677	0.670983	0.531769	0.047272	0.634934	0.466456	0.06453	0.598995	0.401121	0.082484	0.631214	0.385583	0.041453	0.662641	0.369776	-0.000079	0.693276	0.353272	-0.041445	0.682385	0.318922	-0.033958	0.770969	0.559972	0.129683	0.790408
0.936	0.815899	0.586211	0.032382	0.777624	0.598737	0.053028	0.783171	0.65379	0.054017	0.752589	0.634275	0.068389	0.739546	0.601095	0.086208	0.702187	0.487814	0.138281	0.702743	0.399405	0.179095	0.703317	0.302859	0.177676	0.672735	0.53427	0.050891	0.635166	0.468721	0.063416	0.597605	0.403197	0.076217	0.627902	0.383442	0.03526	0.658389	0.362973	-0.005175	0.689156	0.341977	-0.044879	0.679091	0.30784	-0.035332	0.779183	0.55481	0.126345	0.793162
0.968	0.811747	0.581243	0.024638	0.776234	0.595179	0.048961	0.783642	0.649871	0.048934	0.754017	0.631474	0.0665	0.741613	0.598318	0.085146	0.705104	0.484878	0.138584	0.706607	0.395726	0.178891	0.70415	0.298509	0.177282	0.670156	0.532035	0.05361	0.634218	0.465791	0.066923	0.598357	0.399623	0.080832	0.630441	0.386311	0.038935	0.662148	0.372225	-0.002969	0.693332	0.356894	-0.044188	0.684609	0.322438	-0.034694	0.781194	0.551163	0.120577	0.794395
1.036	0.805741	0.574905	0.018942	0.775395	0.589331	0.049252	0.783982	0.643933	0.048317	0.757517	0.626009	0.070714	0.742684	0.595088	0.091141	0.698516	0.488374	0.151157	0.691008	0.399376	0.190389	0.69584	0.302418	0.189484	0.665577	0.532402	0.063651	0.646469	0.458253	0.063105	0.627305	0.384057	0.062894	0.625616	0.347049	0.022517	0.624293	0.309379	-0.017242	0.624202	0.271203	-0.056433	0.616617	0.237314	-0.068694	0.77712	0.551432	0.130258	0.791218
1.068	0.801588	0.574354	0.024318	0.771533	0.591441	0.053523	0.778175	0.645863	0.045729	0.752917	0.630017	0.070917	0.738778	0.598749	0.091264	0.697116	0.491054	0.151483	0.685834	0.402037	0.189793	0.693899	0.305231	0.189979	0.668571	0.535017	0.062498	0.645698	0.461951	0.062698	0.623324	0.3887	0.063256	0.623009	0.350126	0.024541	0.623853	0.311571	-0.01425	0.625691	0.272732	-0.052485	0.623107	0.238155	-0.064498	0.778602	0.550738	0.132138	0.793707
1.132	0.797188	0.573188	0.031405	0.76636	0.591041	0.059329	0.774991	0.645433	0.052155	0.748209	0.630272	0.076113	0.734968	0.598521	0.09597	0.696499	0.489515	0.154346	0.689658	0.400174	0.192566	0.695972	0.303271	0.192004	0.662776	0.537682	0.069194	0.642084	0.463976	0.067215	0.621548	0.390123	0.06562	0.623589	0.34979	0.028456	0.6263	0.309778	-0.009135	0.629027	0.269191	-0.046104	0.629252	0.23537	-0.060742	0.776698	0.551507	0.134077	0.792095
1.164	0.802114	0.572491	0.034642	0.768447	0.590529	0.05893	0.774935	0.644573	0.048492	0.747184	0.629637	0.071501	0.734008	0.598501	0.092582	0.69508	0.491158	0.154849	0.688547	0.401627	0.192542	0.695331	0.304644	0.192579	0.660683	0.540918	0.070992	0.639578	0.467363	0.067522	0.619399	0.393366	0.064737	0.622032	0.351508	0.029342	0.626407	0.3103	-0.006607	0.630936	0.268444	-0.041715	0.633574	0.234998	-0.056822	0.776717	0.550824	0.135896	0.793251
1.2	0.807309	0.573951	0.032621	0.773644	0.590296	0.05807	0.774003	0.643864	0.043845	0.749439	0.627948	0.069655	0.736935	0.598033	0.092805	0.699736	0.494403	0.16186	0.691014	0.40353	0.195875	0.696252	0.306577	0.192588	0.659265	0.543656	0.080754	0.640982	0.469853	0.071632	0.622686	0.395953	0.062479	0.626387	0.353996	0.0272	0.630147	0.312069	-0.007964	0.634248	0.269653	-0.042552	0.636716	0.235807	-0.056878	0.778065	0.556894	0.136741	0.794627
1.232	0.805233	0.580564	0.031196	0.771824	0.594643	0.058294	0.772242	0.649175	0.049036	0.747797	0.631051	0.073493	0.734747	0.599769	0.094669	0.695348	0.491919	0.156742	0.689285	0.402002	0.194365	0.695085	0.304743	0.194147	0.658354	0.545946	0.077018	0.637764	0.472547	0.069701	0.617703	0.3989	0.062977	0.622861	0.355369	0.030103	0.629928	0.311789	-0.002429	0.63746	0.267835	-0.034722	0.640584	0.23589	-0.052847	0.777207	0.549469	0.132692	0.794593
1.264	0.805327	0.57202	0.040461	0.771526	0.591255	0.063608	0.774421	0.643844	0.045932	0.748432	0.630612	0.071842	0.735932	0.599734	0.093508	0.698263	0.493401	0.157238	0.692691	0.404356	0.196434	0.694615	0.30738	0.195433	0.655772	0.545353	0.078543	0.636132	0.471796	0.070476	0.616551	0.398255	0.062729	0.623469	0.355324	0.029839	0.630546	0.312222	-0.00312	0.637888	0.269004	-0.035617	0.641803	0.236374	-0.051931	0.778086	0.550417	0.124939	0.795156
1.3	0.801683	0.565113	0.04404	0.769328	0.587912	0.066019	0.775119	0.638794	0.044814	0.748665	0.628953	0.07178	0.735945	0.598825	0.094577	0.697854	0.494492	0.162092	0.692599	0.405081	0.200459	0.69563	0.307957	0.198459	0.656781	0.544603	0.081445	0.636919	0.471253	0.071713	0.617119	0.397751	0.062544	0.624624	0.353528	0.030974	0.632956	0.309716	-0.001041	0.641948	0.265707	-0.032932	0.647768	0.234141	-0.051033	0.777252	0.553146	0.133117	0.794168
1.332	0.804622	0.566313	0.04531	0.771741	0.587599	0.06798	0.775005	0.638871	0.046887	0.749513	0.62782	0.074275	0.736484	0.597198	0.096063	0.697175	0.491572	0.160362	0.693543	0.40226	0.199302	0.695682	0.305163	0.197464	0.658938	0.544846	0.080296	0.638737	0.471462	0.072027	0.618556	0.398132	0.064308	0.627268	0.353903	0.034017	0.635974	0.309737	0.003096	0.644596	0.265546	-0.027212	0.649497	0.234586	-0.046053	0.778391	0.548566	0.133104	0.794158
1.368	0.803571	0.5659	0.046379	0.770586	0.587882	0.068234	0.77454	0.638871	0.046111	0.748667	0.628591	0.073403	0.736092	0.598554	0.095887	0.699054	0.494955	0.16282	0.692928	0.405624	0.20116	0.694403	0.308773	0.198668	0.661604	0.546728	0.080986	0.641439	0.473633	0.070314	0.621418	0.400529	0.060375	0.628315	0.354501	0.031996	0.636208	0.308025	0.004306	0.644332	0.261269	-0.022335	0.651108	0.230806	-0.041632	0.779561	0.554161	0.135758	0.793447
1.4	0.810349	0.567398	0.041802	0.776605	0.587712	0.064069	0.777472	0.638369	0.04164	0.752608	0.62683	0.06942	0.739093	0.597255	0.09252	0.698001	0.494671	0.161456	0.69276	0.405078	0.200021	0.696176	0.307797	0.198112	0.664329	0.547816	0.07946	0.642107	0.475236	0.069393	0.62029	0.40249	0.06009	0.625499	0.354281	0.034877	0.632793	0.305813	0.010607	0.641398	0.257242	-0.013544	0.650827	0.230561	-0.036907	0.780613	0.551394	0.138648	0.794922
1.432	0.812115	0.567938	0.041704	0.779309	0.588787	0.064879	0.780323	0.639533	0.042314	0.7561	0.628429	0.070807	0.741609	0.599119	0.093366	0.69794	0.497506	0.160692	0.689907	0.408527	0.199534	0.691981	0.311516	0.19957	0.664778	0.550403	0.078296	0.644758	0.477406	0.066189	0.625015	0.404242	0.05465	0.629571	0.354841	0.031202	0.634937	0.305413	0.008228	0.640999	0.255773	-0.014307	0.65196	0.229722	-0.037861	0.780462	0.554845	0.137435	0.794092
1.468	0.808977	0.569402	0.039512	0.77708	0.59082	0.063416	0.777421	0.641069	0.03983	0.754197	0.630617	0.069389	0.739748	0.601282	0.092011	0.696384	0.499561	0.159689	0.691458	0.410113	0.197998	0.694694	0.313188	0.197268	0.659335	0.549537	0.077102	0.639434	0.476464	0.06555	0.6196	0.403241	0.054409	0.625216	0.354283	0.030469	0.631762	0.305292	0.006901	0.638854	0.256165	-0.016286	0.653171	0.230391	-0.038285	0.776435	0.560743	0.136558	0.790408
1.5	0.809877	0.569734	0.04735	0.775949	0.589889	0.069498	0.777403	0.6411	0.047682	0.752208	0.629331	0.074999	0.738263	0.599946	0.097483	0.696825	0.49842	0.164611	0.691159	0.408328	0.200754	0.693327	0.311582	0.197339	0.661458	0.552446	0.083578	0.641748	0.479778	0.069001	0.622412	0.406847	0.055489	0.627061	0.356865	0.033302	0.632628	0.307271	0.010687	0.638604	0.257674	-0.013023	0.65168	0.23386	-0.037834	0.7779	0.55839	0.141076	0.790856
1.536	0.809774	0.560129	0.049802	0.776203	0.583952	0.068625	0.782989	0.633758	0.044486	0.755278	0.625426	0.070613	0.740509	0.596684	0.093365	0.696587	0.497023	0.161732	0.691438	0.407584	0.200355	0.692962	0.310395	0.199651	0.663626	0.549882	0.0789	0.641524	0.477401	0.067656	0.619262	0.404878	0.056842	0.625561	0.355399	0.033909	0.632967	0.306301	0.010631	0.641143	0.257034	-0.013481	0.657143	0.239885	-0.042157	0.7778	0.558574	0.140504	0.791166
1.568	0.806867	0.562257	0.046501	0.774854	0.586133	0.067821	0.779404	0.635772	0.042875	0.753914	0.62757	0.071225	0.740397	0.59814	0.093946	0.70083	0.49638	0.162163	0.692109	0.407131	0.200706	0.693317	0.310017	0.199973	0.665567	0.544097	0.077098	0.642318	0.472027	0.065869	0.619212	0.399972	0.055286	0.625922	0.351313	0.031734	0.633433	0.302133	0.009233	0.641657	0.252542	-0.011499	0.655003	0.238016	-0.042379	0.77985	0.55924	0.137251	0.791673
1.636	0.804393	0.562581	0.045898	0.772466	0.586611	0.06714	0.779216	0.636932	0.044104	0.752691	0.628483	0.071395	0.739211	0.599131	0.094187	0.699885	0.497733	0.162803	0.694389	0.408343	0.201332	0.694019	0.311289	0.199327	0.661794	0.544147	0.078254	0.64106	0.47159	0.065083	0.620504	0.398979	0.052626	0.626968	0.349539	0.030349	0.633946	0.299847	0.008676	0.64123	0.249875	-0.012169	0.654811	0.234637	-0.042592	0.776507	0.562892	0.136548	0.789136
1.668	0.797025	0.56382	0.04853	0.76638	0.589314	0.069931	0.776059	0.639371	0.047629	0.748925	0.632034	0.074665	0.735896	0.602176	0.097287	0.697455	0.499123	0.165221	0.687603	0.409001	0.200799	0.692628	0.31204	0.20053	0.661533	0.547253	0.081315	0.640456	0.474563	0.068902	0.61944	0.401637	0.056815	0.625803	0.351928	0.033742	0.633222	0.302638	0.010695	0.640929	0.252936	-0.012117	0.654342	0.235704	-0.041918	0.775763	0.562844	0.141648	0.789817
1.732	0.810351	0.564591	0.043259	0.778091	0.587906	0.064785	0.785682	0.6389	0.044288	0.758394	0.62941	0.070511	0.744051	0.600508	0.09385	0.701497	0.499989	0.164481	0.690367	0.410534	0.201635	0.692569	0.313531	0.200588	0.666197	0.543364	0.077897	0.64247	0.471313	0.067543	0.618928	0.399196	0.057492	0.62696	0.351092	0.033134	0.635005	0.302614	0.009322	0.642718	0.25371	-0.012971	0.653936	0.234283	-0.041866	0.777658	0.565536	0.141331	0.791027
1.764	0.813128	0.567918	0.034525	0.781173	0.588623	0.058965	0.786413	0.641063	0.041782	0.760594	0.628886	0.068384	0.745342	0.600603	0.091903	0.699434	0.501968	0.162934	0.691785	0.41259	0.201278	0.694788	0.315529	0.201006	0.659614	0.546867	0.079292	0.638126	0.473743	0.071441	0.615972	0.400819	0.063128	0.624584	0.35187	0.040199	0.633468	0.303515	0.015865	0.642606	0.255353	-0.0096	0.652537	0.236378	-0.03931	0.775414	0.566666	0.135294	0.789095
1.8	0.805495	0.563137	0.03727	0.774067	0.585149	0.061265	0.783852	0.637944	0.046504	0.756107	0.626688	0.071467	0.741751	0.598597	0.095302	0.699218	0.500983	0.167276	0.688461	0.411044	0.202902	0.692269	0.314215	0.200207	0.657109	0.54819	0.085517	0.636693	0.474956	0.076212	0.615652	0.401924	0.066664	0.625308	0.353854	0.042469	0.634478	0.306449	0.016561	0.643613	0.259393	-0.010613	0.654234	0.241038	-0.040466	0.775332	0.565478	0.137019	0.786251
1.832	0.800058	0.558787	0.050517	0.767182	0.584098	0.068617	0.775971	0.633315	0.043775	0.7477	0.626402	0.069714	0.735608	0.597233	0.093441	0.700242	0.496473	0.164909	0.698412	0.407012	0.204232	0.699541	0.309933	0.202645	0.655005	0.543206	0.084027	0.631723	0.470807	0.075497	0.608602	0.398458	0.067537	0.621949	0.352082	0.042117	0.63532	0.305358	0.017167	0.64853	0.25849	-0.007478	0.654755	0.23941	-0.038159	0.774217	0.56272	0.132427	0.785292
1.868	0.805005	0.563358	0.043244	0.771198	0.584703	0.064454	0.776368	0.636308	0.044459	0.74925	0.625134	0.07016	0.736675	0.596168	0.094212	0.699911	0.495698	0.166914	0.691551	0.405976	0.204947	0.692885	0.308659	0.202589	0.658793	0.539062	0.082428	0.63312	0.467441	0.073846	0.607488	0.395854	0.065873	0.621341	0.349403	0.040899	0.635362	0.302762	0.016163	0.6489	0.25592	-0.00852	0.654678	0.235297	-0.038354	0.774073	0.562822	0.137979	0.785586
1.9	0.795199	0.557227	0.036878	0.764302	0.580938	0.059927	0.773347	0.632536	0.040821	0.746373	0.623188	0.067348	0.735007	0.594323	0.091781	0.70248	0.494596	0.165683	0.690061	0.404096	0.200421	0.693029	0.306885	0.198676	0.658634	0.542414	0.084532	0.636109	0.469974	0.074902	0.613528	0.397816	0.06552	0.624522	0.350843	0.040716	0.634124	0.303591	0.015142	0.642261	0.25637	-0.010588	0.653157	0.237696	-0.040092	0.776157	0.562779	0.136325	0.785016
1.932	0.79951	0.554143	0.040139	0.768435	0.580165	0.060262	0.781361	0.63048	0.040267	0.752192	0.623417	0.065166	0.73926	0.595092	0.089706	0.700903	0.496604	0.163991	0.691022	0.406711	0.200848	0.693829	0.309572	0.199325	0.659108	0.543274	0.08166	0.637357	0.470676	0.070746	0.615661	0.39805	0.060246	0.62431	0.349796	0.03627	0.633268	0.301591	0.012079	0.642572	0.253583	-0.012559	0.6547	0.233641	-0.040799	0.77742	0.561035	0.135206	0.786398
1.968	0.803004	0.556442	0.044532	0.769875	0.581353	0.062701	0.781935	0.632012	0.042974	0.751751	0.623971	0.0663	0.738661	0.595208	0.090178	0.700029	0.495441	0.162341	0.691879	0.405395	0.199691	0.693955	0.308031	0.19873	0.657941	0.542068	0.079988	0.635013	0.469689	0.070241	0.612163	0.39732	0.060901	0.622513	0.349672	0.036196	0.63297	0.302012	0.011411	0.643356	0.254147	-0.01308	0.656052	0.234549	-0.041372	0.775503	0.561737	0.134075	0.785895
2	0.802709	0.562235	0.041276	0.769541	0.585052	0.061933	0.778156	0.636582	0.043121	0.749698	0.626471	0.067804	0.737752	0.597196	0.091908	0.702846	0.495738	0.164806	0.693174	0.405715	0.201814	0.694674	0.308578	0.200012	0.66224	0.540954	0.081418	0.638927	0.468671	0.071369	0.615144	0.396609	0.06119	0.62452	0.349207	0.035748	0.634105	0.301717	0.010303	0.643995	0.253886	-0.014032	0.652597	0.233405	-0.043243	0.776124	0.564963	0.139225	0.786461
2.036	0.806242	0.559331	0.041861	0.772829	0.582141	0.062155	0.782788	0.63409	0.044975	0.753471	0.623823	0.068545	0.738701	0.59566	0.092227	0.694842	0.497575	0.163853	0.688993	0.407997	0.201674	0.693073	0.311122	0.200031	0.656872	0.542464	0.078912	0.634539	0.469579	0.071622	0.6117	0.396821	0.063962	0.623109	0.349443	0.038627	0.633916	0.302378	0.012493	0.643567	0.255087	-0.014107	0.654226	0.232066	-0.040853	0.771839	0.562407	0.138139	0.784227
2.068	0.802722	0.558087	0.043933	0.769859	0.582618	0.063071	0.781979	0.633746	0.044609	0.751969	0.625183	0.067972	0.738414	0.596964	0.092194	0.698434	0.498946	0.165599	0.694203	0.409045	0.202549	0.696112	0.312348	0.198333	0.655979	0.543706	0.082628	0.634066	0.470861	0.073674	0.61163	0.398112	0.064483	0.621564	0.351373	0.037531	0.631731	0.304632	0.010704	0.641405	0.257485	-0.014886	0.650676	0.234811	-0.042183	0.77288	0.565564	0.136785	0.783911
2.136	0.801364	0.559315	0.045826	0.767416	0.583829	0.063002	0.776784	0.633432	0.040044	0.747346	0.625493	0.064396	0.7351	0.596826	0.089192	0.699135	0.497062	0.164216	0.69246	0.406968	0.201096	0.694704	0.309969	0.197111	0.66205	0.543756	0.080116	0.637501	0.471784	0.071258	0.613013	0.399787	0.062835	0.622297	0.353009	0.036626	0.632403	0.305757	0.011306	0.64305	0.258735	-0.013665	0.653707	0.234858	-0.039117	0.776129	0.56188	0.139844	0.785967
2.168	0.806018	0.558691	0.043187	0.771782	0.582053	0.061354	0.778777	0.631972	0.038028	0.750381	0.623097	0.063256	0.736826	0.59538	0.088321	0.696381	0.498566	0.164475	0.693787	0.408619	0.202242	0.695946	0.311668	0.1984	0.658014	0.545902	0.080949	0.637688	0.472858	0.070226	0.617392	0.399798	0.05985	0.625815	0.351762	0.035303	0.634347	0.303658	0.010773	0.64305	0.255648	-0.013793	0.655664	0.233128	-0.039771	0.773623	0.563059	0.140276	0.786394
2.2	0.803596	0.55679	0.043495	0.770161	0.581728	0.061045	0.7787	0.63078	0.03635	0.750086	0.623523	0.061855	0.736936	0.596088	0.08743	0.697484	0.500127	0.165194	0.688069	0.409582	0.200891	0.691549	0.312273	0.198479	0.654648	0.547584	0.08404	0.634509	0.474706	0.071979	0.614367	0.401822	0.060188	0.623449	0.354185	0.035006	0.632943	0.306466	0.009993	0.642782	0.258731	-0.014827	0.654554	0.235786	-0.040938	0.773277	0.565227	0.136467	0.783465
2.232	0.799482	0.554267	0.0413	0.76695	0.579762	0.059727	0.77518	0.628553	0.03417	0.747412	0.62191	0.060726	0.735518	0.594674	0.086935	0.700094	0.499614	0.166674	0.688425	0.408987	0.200982	0.693705	0.312027	0.198221	0.656206	0.549026	0.087364	0.637056	0.475967	0.074289	0.617252	0.403178	0.060694	0.624778	0.354897	0.035745	0.632883	0.306609	0.011149	0.641331	0.258228	-0.013379	0.655392	0.236084	-0.03913	0.776072	0.563939	0.135427	0.786993
2.264	0.801903	0.553717	0.038905	0.769831	0.57883	0.058609	0.779897	0.62895	0.036673	0.751493	0.621299	0.062272	0.73906	0.594034	0.088264	0.702093	0.498834	0.167404	0.692704	0.408247	0.20265	0.695135	0.311113	0.198689	0.659225	0.545796	0.085917	0.638651	0.472948	0.074586	0.617551	0.400349	0.063186	0.625247	0.352341	0.038578	0.633122	0.304534	0.013263	0.641499	0.256807	-0.012895	0.653448	0.237154	-0.041496	0.777125	0.564492	0.137394	0.785637
2.3	0.80218	0.552358	0.038238	0.771792	0.579421	0.057998	0.784129	0.628539	0.035093	0.755763	0.622779	0.061241	0.742282	0.595973	0.087268	0.701516	0.502086	0.166621	0.697458	0.412477	0.204814	0.697413	0.315825	0.199929	0.654207	0.546618	0.08639	0.637202	0.473347	0.071632	0.619827	0.40029	0.056644	0.626113	0.351615	0.032913	0.633925	0.302298	0.010668	0.642392	0.253076	-0.011221	0.656399	0.234722	-0.039472	0.774467	0.566453	0.131607	0.790034
2.332	0.806748	0.558579	0.042929	0.77241	0.581906	0.060956	0.77941	0.631833	0.037591	0.750954	0.622948	0.062741	0.737662	0.594915	0.087557	0.697832	0.497167	0.16267	0.68759	0.40734	0.199447	0.693133	0.310347	0.19844	0.652957	0.541384	0.080889	0.630589	0.468953	0.07012	0.608174	0.396515	0.059478	0.620605	0.349611	0.034007	0.633364	0.302649	0.008932	0.646505	0.255306	-0.015433	0.657922	0.23927	-0.046523	0.77177	0.562378	0.130322	0.784457
2.368	0.80126	0.555633	0.042305	0.76819	0.580764	0.06026	0.778199	0.630397	0.037211	0.749126	0.623002	0.062139	0.736449	0.595437	0.08771	0.698664	0.499279	0.165479	0.684981	0.40954	0.200402	0.690573	0.312886	0.19912	0.655413	0.544414	0.083604	0.634203	0.471966	0.070227	0.613393	0.399162	0.057709	0.623157	0.350683	0.033867	0.63327	0.302401	0.009981	0.643888	0.253844	-0.013348	0.658833	0.238727	-0.043287	0.773334	0.564227	0.134637	0.785608
2.4	0.798716	0.55171	0.039602	0.766943	0.578017	0.058205	0.779373	0.627691	0.036326	0.749967	0.621172	0.061083	0.737676	0.594065	0.087244	0.700996	0.499373	0.166904	0.697718	0.409101	0.2033	0.696975	0.3123	0.198153	0.653841	0.546692	0.087994	0.635795	0.473792	0.072917	0.617449	0.400892	0.057806	0.625534	0.352104	0.033903	0.634094	0.303694	0.009583	0.642951	0.255303	-0.015414	0.6528	0.237591	-0.046138	0.775289	0.563863	0.134025	0.788156
2.432	0.794023	0.547068	0.039457	0.764059	0.575959	0.05723	0.781257	0.624452	0.035858	0.750703	0.620434	0.059738	0.738458	0.593039	0.085563	0.702015	0.497542	0.163979	0.699682	0.407633	0.20188	0.697969	0.310627	0.198525	0.654608	0.545473	0.085176	0.632485	0.473395	0.071792	0.610528	0.401223	0.059093	0.620445	0.35341	0.034341	0.630756	0.305599	0.009656	0.641071	0.257576	-0.014762	0.653504	0.236509	-0.042267	0.776208	0.561988	0.130046	0.788323
2.468	0.792594	0.543867	0.044766	0.761934	0.572938	0.060986	0.78002	0.621387	0.039619	0.748563	0.617666	0.062292	0.736537	0.59055	0.088171	0.701152	0.49638	0.167043	0.697232	0.405717	0.202622	0.698134	0.30884	0.197711	0.65398	0.544727	0.088014	0.632999	0.472565	0.073203	0.612084	0.400301	0.059225	0.621667	0.35215	0.034991	0.631855	0.304148	0.010689	0.642393	0.256261	-0.014206	0.654089	0.235155	-0.041929	0.774586	0.562977	0.133848	0.788236
2.5	0.793536	0.545296	0.042936	0.76171	0.573187	0.058974	0.777377	0.621962	0.036782	0.746295	0.617133	0.059782	0.734526	0.590588	0.086537	0.699905	0.497993	0.168457	0.688987	0.407602	0.202634	0.694003	0.311016	0.198756	0.65557	0.544551	0.087358	0.632792	0.472542	0.074152	0.609827	0.400323	0.061204	0.620377	0.35208	0.036411	0.631831	0.304332	0.011629	0.643459	0.256412	-0.013519	0.654639	0.233592	-0.040343	0.774291	0.563977	0.137306	0.787717
2.536	0.792443	0.544252	0.036354	0.76093	0.571136	0.054568	0.774803	0.620691	0.033071	0.744874	0.61469	0.057294	0.732523	0.588807	0.084477	0.696248	0.498197	0.168049	0.691202	0.408408	0.205594	0.693903	0.311591	0.201516	0.656522	0.544303	0.084327	0.634516	0.471877	0.072445	0.611952	0.399616	0.060487	0.62305	0.351845	0.035833	0.634098	0.304406	0.010605	0.644598	0.256579	-0.014559	0.655337	0.233455	-0.041183	0.772659	0.563158	0.139619	0.787648
2.568	0.796132	0.548722	0.029446	0.764601	0.573788	0.050042	0.775055	0.62418	0.029028	0.746848	0.616319	0.054777	0.73515	0.590089	0.082167	0.700902	0.498143	0.166368	0.6952	0.408823	0.204976	0.695434	0.311977	0.201409	0.660514	0.539843	0.080875	0.634461	0.468899	0.068578	0.608561	0.397891	0.056993	0.619926	0.35095	0.031893	0.6316	0.303355	0.007852	0.642789	0.255608	-0.015047	0.652793	0.233464	-0.042323	0.77534	0.563944	0.136853	0.788411
2.636	0.791321	0.53887	0.035289	0.761742	0.568285	0.052787	0.775451	0.615159	0.025994	0.746982	0.612341	0.052488	0.734876	0.587327	0.080741	0.698766	0.499169	0.167881	0.689786	0.409703	0.205147	0.691337	0.312854	0.202127	0.657944	0.544938	0.084853	0.636972	0.472632	0.070108	0.615898	0.400146	0.055522	0.624177	0.350747	0.032423	0.633355	0.301853	0.00919	0.643085	0.252882	-0.014428	0.653627	0.230871	-0.042019	0.775503	0.561852	0.137702	0.788858
2.668	0.793695	0.537427	0.03198	0.763948	0.565634	0.051126	0.774811	0.613234	0.024287	0.747697	0.609193	0.052012	0.735241	0.58459	0.080435	0.698465	0.497739	0.16829	0.692935	0.408728	0.206937	0.69326	0.312142	0.203609	0.660047	0.5425	0.083369	0.636951	0.470731	0.069404	0.613861	0.398832	0.055949	0.623559	0.350191	0.032821	0.633758	0.301666	0.009692	0.644057	0.253303	-0.01373	0.653177	0.229777	-0.040304	0.775527	0.560737	0.140217	0.788695
2.732	0.795045	0.534855	0.025383	0.766238	0.56224	0.046989	0.773386	0.609931	0.019385	0.748838	0.605154	0.049327	0.737033	0.581534	0.07903	0.701939	0.497394	0.171143	0.698222	0.407918	0.209679	0.696938	0.311219	0.205602	0.66022	0.541928	0.087941	0.637371	0.470272	0.073571	0.614474	0.398744	0.059166	0.624329	0.351241	0.034326	0.634003	0.303476	0.009637	0.643053	0.255457	-0.014341	0.649933	0.230132	-0.039901	0.777288	0.561325	0.141096	0.791794
2.764	0.794467	0.534192	0.025511	0.7651	0.559832	0.048475	0.770645	0.608957	0.022586	0.746615	0.602309	0.052541	0.734813	0.578909	0.082026	0.700534	0.49627	0.173605	0.694525	0.406514	0.210655	0.695949	0.31001	0.205575	0.657634	0.542412	0.090944	0.63806	0.470081	0.075126	0.618162	0.397924	0.059521	0.625715	0.349614	0.035403	0.633569	0.301314	0.010937	0.641483	0.252972	-0.0134	0.65206	0.228753	-0.038812	0.775972	0.56091	0.142853	0.791943
2.8	0.787418	0.529759	0.025281	0.758376	0.555152	0.048912	0.76267	0.604375	0.022591	0.739547	0.597603	0.053197	0.730206	0.574217	0.083321	0.703962	0.492352	0.176932	0.699525	0.40213	0.213128	0.69958	0.305723	0.205785	0.654319	0.538185	0.097173	0.634818	0.467019	0.076407	0.615856	0.395588	0.05753	0.624595	0.347604	0.03391	0.633672	0.299209	0.010813	0.642542	0.250967	-0.012734	0.650448	0.228498	-0.040423	0.775347	0.559204	0.139723	0.791195
2.832	0.786765	0.534744	0.026168	0.756854	0.558889	0.050047	0.755372	0.606358	0.02131	0.734481	0.599315	0.053509	0.724299	0.575682	0.083828	0.693972	0.491429	0.177386	0.690403	0.401159	0.213212	0.693199	0.304922	0.205487	0.643896	0.536793	0.099224	0.629162	0.464629	0.077849	0.614253	0.392168	0.056537	0.621513	0.342732	0.033116	0.629631	0.293865	0.0094	0.638334	0.244948	-0.014776	0.652296	0.226019	-0.043151	0.768342	0.553827	0.141604	0.787523
2.868	0.78685	0.53846	0.029696	0.756778	0.562431	0.053527	0.752102	0.608457	0.022486	0.732815	0.602172	0.055806	0.722693	0.578019	0.085462	0.693248	0.492834	0.177118	0.683462	0.403312	0.213469	0.690737	0.307174	0.208971	0.650687	0.538019	0.094165	0.63514	0.465212	0.076052	0.6189	0.392527	0.057739	0.624021	0.342814	0.035423	0.629664	0.293696	0.011794	0.635315	0.245025	-0.013541	0.651665	0.2252	-0.039692	0.770503	0.554089	0.144536	0.788895
2.9	0.785735	0.532784	0.025069	0.75714	0.556422	0.050955	0.749543	0.602334	0.020072	0.732872	0.595952	0.054749	0.723231	0.572139	0.084603	0.695949	0.488583	0.177208	0.686802	0.399612	0.214533	0.692218	0.303777	0.208372	0.650183	0.53054	0.093914	0.630694	0.457824	0.079318	0.610759	0.384919	0.064825	0.620106	0.335533	0.041373	0.630016	0.28728	0.016405	0.63967	0.238929	-0.010342	0.650467	0.216343	-0.037777	0.770884	0.552174	0.142129	0.789048
2.932	0.782393	0.520822	0.033544	0.757094	0.549015	0.058261	0.750243	0.591793	0.02291	0.735617	0.590385	0.059055	0.72397	0.56744	0.088797	0.690306	0.486612	0.181388	0.684276	0.396416	0.216335	0.691564	0.300765	0.20796	0.643288	0.530781	0.099636	0.625523	0.458346	0.081561	0.607976	0.385384	0.064331	0.619582	0.337404	0.039374	0.632594	0.289794	0.015141	0.64625	0.241966	-0.009236	0.66035	0.213295	-0.02786	0.765251	0.551412	0.148917	0.786443
2.968	0.775521	0.515912	0.034097	0.754411	0.545155	0.061383	0.748844	0.589646	0.027901	0.736607	0.58814	0.064929	0.724667	0.564554	0.093965	0.690456	0.481952	0.18428	0.683242	0.391276	0.218062	0.69182	0.295952	0.208408	0.646697	0.526516	0.100943	0.628047	0.454492	0.082267	0.609088	0.382218	0.064134	0.619354	0.334536	0.038401	0.631223	0.287112	0.013191	0.643363	0.239604	-0.012413	0.656738	0.208901	-0.027928	0.765003	0.548462	0.15317	0.786702
3	0.772941	0.518066	0.028677	0.754086	0.54719	0.057692	0.744441	0.591026	0.024773	0.735877	0.589608	0.06284	0.724306	0.565759	0.092254	0.690606	0.481492	0.1835	0.688695	0.390993	0.219161	0.694393	0.295337	0.207864	0.642213	0.523548	0.102038	0.625114	0.450764	0.085079	0.607197	0.37802	0.067846	0.617504	0.331484	0.040188	0.628871	0.285122	0.012795	0.640165	0.237918	-0.013137	0.654241	0.207207	-0.028231	0.761758	0.549074	0.149449	0.783836
3.036	0.777908	0.514177	0.025004	0.759072	0.542116	0.055194	0.741495	0.583745	0.02253	0.737013	0.582708	0.06131	0.725772	0.560178	0.091775	0.692495	0.480897	0.187032	0.691493	0.390157	0.221619	0.696627	0.294713	0.208991	0.642792	0.52319	0.106027	0.624904	0.451961	0.083584	0.607531	0.379964	0.062129	0.615334	0.333272	0.033377	0.625413	0.286343	0.006612	0.63651	0.238404	-0.01824	0.651336	0.20725	-0.031847	0.763539	0.548972	0.153273	0.785551
3.068	0.770593	0.507601	0.025036	0.754579	0.537464	0.054999	0.731397	0.575802	0.021532	0.731828	0.577999	0.060524	0.72115	0.555926	0.091333	0.689272	0.479085	0.188132	0.687463	0.388384	0.222805	0.693562	0.29307	0.209619	0.637508	0.519855	0.107373	0.616823	0.448493	0.088385	0.596709	0.376655	0.070325	0.608264	0.334248	0.03737	0.622065	0.290984	0.006676	0.636476	0.246635	-0.021721	0.650655	0.215085	-0.034476	0.758814	0.547484	0.15007	0.782319
3.136	0.754794	0.495386	0.021227	0.741567	0.529471	0.047834	0.720177	0.565397	0.010663	0.72164	0.571917	0.049134	0.714591	0.551402	0.082062	0.693875	0.479939	0.186424	0.695954	0.390272	0.223553	0.698573	0.295122	0.20958	0.635101	0.51407	0.10765	0.607786	0.443185	0.097455	0.580409	0.372227	0.087792	0.593061	0.334124	0.05083	0.606889	0.295984	0.014206	0.620916	0.257138	-0.021005	0.637196	0.228229	-0.036579	0.756249	0.550466	0.140568	0.780744
3.168	0.756474	0.506005	0.011958	0.746078	0.536137	0.044046	0.714761	0.572769	0.015493	0.72337	0.576078	0.053432	0.716262	0.553936	0.085162	0.694751	0.477559	0.185068	0.696873	0.388215	0.222529	0.703054	0.293189	0.210028	0.631296	0.510306	0.109448	0.60432	0.438948	0.101608	0.577201	0.367417	0.09404	0.588183	0.331348	0.054291	0.600913	0.295435	0.014978	0.614911	0.259453	-0.023614	0.628861	0.229115	-0.038899	0.75388	0.550627	0.137379	0.779705
3.232	0.74315	0.516469	-0.0028	0.731568	0.545027	0.030275	0.693874	0.576766	0.004587	0.705058	0.581172	0.041727	0.705167	0.556712	0.072918	0.708466	0.471256	0.169584	0.718403	0.381643	0.20644	0.719947	0.28527	0.197795	0.633434	0.497594	0.103411	0.608896	0.426297	0.117075	0.583923	0.354932	0.131193	0.577594	0.327543	0.084141	0.571857	0.30062	0.036762	0.566619	0.273656	-0.010738	0.590851	0.248654	-0.022661	0.755244	0.549128	0.118167	0.780845
3.264	0.729163	0.511755	-0.005679	0.724069	0.539528	0.029657	0.693058	0.57989	0.007542	0.705481	0.579207	0.044544	0.702428	0.556513	0.077021	0.695159	0.47581	0.177953	0.696193	0.386875	0.217605	0.700332	0.290598	0.209288	0.626186	0.504128	0.106632	0.605032	0.432533	0.123926	0.583763	0.360771	0.14177	0.572289	0.335055	0.094862	0.562903	0.308861	0.047723	0.55465	0.281319	0.001172	0.581469	0.262007	-0.015219	0.751674	0.546314	0.125398	0.779001
3.3	0.723421	0.51363	-0.005335	0.721808	0.541758	0.030046	0.688369	0.581733	0.010767	0.704575	0.581564	0.046269	0.701229	0.55843	0.078256	0.693629	0.476715	0.177611	0.695508	0.388949	0.218575	0.697176	0.292982	0.211604	0.6239	0.504292	0.106908	0.60688	0.432102	0.126379	0.589702	0.359561	0.146383	0.575709	0.333371	0.100313	0.562204	0.308309	0.053505	0.549729	0.283344	0.006327	0.574696	0.264111	-0.012685	0.750542	0.5471	0.125262	0.778099
3.332	0.70208	0.51679	-0.001718	0.712954	0.544437	0.032378	0.690119	0.592191	0.01552	0.709881	0.587615	0.048844	0.706829	0.563079	0.079868	0.699834	0.476748	0.175672	0.700129	0.388482	0.215785	0.700826	0.292686	0.205819	0.627778	0.506011	0.108361	0.612538	0.436189	0.136235	0.597311	0.366052	0.164792	0.581427	0.343411	0.117644	0.565227	0.322048	0.069945	0.548599	0.301554	0.022109	0.558214	0.286865	-0.010111	0.755626	0.545749	0.120558	0.780333
3.368	0.705826	0.516583	-0.004602	0.714038	0.542711	0.031401	0.697753	0.592541	0.01282	0.712104	0.585815	0.048485	0.709306	0.562298	0.080302	0.700958	0.479616	0.179162	0.701579	0.390342	0.217467	0.700795	0.294296	0.208516	0.627608	0.515925	0.116798	0.611986	0.445011	0.141448	0.596198	0.373924	0.166264	0.58086	0.349737	0.11945	0.565822	0.327425	0.07167	0.550614	0.305148	0.023766	0.558173	0.28956	-0.008746	0.75627	0.548315	0.122571	0.780353
3.4	0.683803	0.5275	-0.000521	0.701536	0.552448	0.032768	0.679629	0.602322	0.021993	0.703868	0.594681	0.051563	0.703043	0.56806	0.08095	0.702988	0.475269	0.170771	0.702709	0.388958	0.214621	0.704799	0.293094	0.210567	0.630682	0.504572	0.103424	0.616948	0.437705	0.138288	0.60362	0.370577	0.174015	0.58429	0.349361	0.127868	0.565307	0.328872	0.081159	0.54612	0.309142	0.034859	0.561942	0.297713	0.004054	0.759434	0.540301	0.112967	0.781929
3.432	0.682534	0.533263	0.003884	0.701907	0.557879	0.036508	0.679799	0.607845	0.027227	0.705347	0.599834	0.055597	0.705352	0.571516	0.083559	0.70769	0.473089	0.168121	0.712033	0.384935	0.209503	0.711758	0.2882	0.205414	0.634131	0.506013	0.103301	0.622547	0.438376	0.137124	0.610872	0.370799	0.171348	0.589764	0.350365	0.125285	0.568428	0.330009	0.07927	0.546909	0.309784	0.033452	0.56615	0.300383	0.00369	0.760296	0.540802	0.110682	0.78037
3.468	0.671023	0.539556	0.004693	0.695517	0.559259	0.037212	0.680359	0.612373	0.031716	0.705985	0.599231	0.057979	0.705448	0.571451	0.086254	0.70583	0.475001	0.172009	0.705959	0.387248	0.213897	0.705563	0.291014	0.208094	0.630657	0.505704	0.108258	0.623308	0.436627	0.140498	0.616019	0.367385	0.173563	0.590712	0.349748	0.128836	0.56647	0.333073	0.083194	0.544644	0.31666	0.036887	0.578243	0.318155	0.022364	0.757891	0.542886	0.112435	0.778359
3.5	0.670305	0.537868	0.008464	0.696426	0.557546	0.0397	0.682339	0.610899	0.03377	0.708598	0.597606	0.059323	0.706589	0.570432	0.088134	0.702279	0.475777	0.175825	0.703352	0.388178	0.21744	0.701118	0.292208	0.210354	0.626939	0.507792	0.113604	0.620028	0.43821	0.145024	0.612985	0.368395	0.177362	0.589337	0.349531	0.132101	0.566903	0.331792	0.085745	0.546558	0.314637	0.038692	0.580629	0.315625	0.02504	0.756219	0.541731	0.115428	0.778126
3.536	0.663871	0.536886	0.013321	0.691007	0.559006	0.041945	0.673508	0.611405	0.035395	0.702238	0.600468	0.059303	0.70202	0.573541	0.088193	0.703269	0.480169	0.176235	0.705668	0.39351	0.219078	0.700776	0.29803	0.21364	0.626096	0.508992	0.114468	0.621545	0.441953	0.151502	0.616787	0.374653	0.189429	0.597104	0.357353	0.141735	0.578634	0.342091	0.092726	0.561769	0.327991	0.043038	0.595693	0.334739	0.030645	0.754283	0.545764	0.112527	0.777342
3.568	0.653771	0.542638	0.017549	0.683025	0.564423	0.044289	0.67062	0.617469	0.033288	0.698241	0.605885	0.058223	0.699793	0.577669	0.08602	0.707018	0.479979	0.170063	0.710055	0.393746	0.214007	0.703637	0.298043	0.209994	0.627287	0.50668	0.11106	0.619209	0.442924	0.153061	0.611643	0.378836	0.19605	0.592797	0.363239	0.147757	0.575655	0.348885	0.09815	0.561322	0.334775	0.048121	0.595977	0.342046	0.03837	0.75538	0.547557	0.106862	0.778364
3.6	0.645983	0.551908	0.008329	0.67683	0.566816	0.037863	0.669307	0.621643	0.034788	0.695549	0.60406	0.057629	0.69794	0.576652	0.086249	0.707459	0.481242	0.172956	0.709437	0.394095	0.215783	0.703373	0.29831	0.210129	0.628701	0.513181	0.114577	0.622795	0.448754	0.155572	0.616896	0.384356	0.197207	0.600743	0.365961	0.148475	0.584073	0.347494	0.099849	0.566965	0.329002	0.051668	0.601363	0.331808	0.039436	0.756321	0.547883	0.109701	0.777759
3.636	0.645084	0.555479	0.01362	0.678281	0.569587	0.040916	0.668098	0.624152	0.043194	0.697394	0.606236	0.061535	0.698966	0.57853	0.089588	0.705988	0.482854	0.174503	0.710114	0.395817	0.216729	0.701367	0.300445	0.211282	0.627039	0.513031	0.114696	0.62012	0.4491	0.156265	0.613381	0.385071	0.198937	0.597079	0.368753	0.150022	0.581917	0.353471	0.100084	0.569754	0.338529	0.049874	0.605712	0.341219	0.043398	0.754653	0.550743	0.111337	0.777527
3.668	0.637652	0.548621	0.019218	0.673533	0.563716	0.042248	0.666012	0.618733	0.039351	0.695847	0.601299	0.057262	0.698076	0.575126	0.086671	0.707186	0.484281	0.176416	0.710964	0.396972	0.217932	0.700838	0.301869	0.211663	0.626185	0.514225	0.119814	0.620747	0.451208	0.163171	0.61533	0.388004	0.207448	0.600914	0.37513	0.156852	0.587714	0.363953	0.105092	0.576887	0.353474	0.053008	0.61279	0.35791	0.046838	0.75323	0.553652	0.112458	0.777473
3.704	0.646517	0.55784	0.030929	0.682892	0.575179	0.051419	0.672065	0.629443	0.048496	0.703935	0.613839	0.064624	0.703907	0.585404	0.092313	0.704718	0.486495	0.175621	0.710004	0.398896	0.216576	0.702955	0.303264	0.210319	0.624788	0.513326	0.117277	0.617132	0.450477	0.160899	0.609597	0.387312	0.20575	0.592937	0.377473	0.155492	0.578898	0.369359	0.103449	0.570422	0.361336	0.050617	0.606883	0.365378	0.048017	0.752575	0.555797	0.113869	0.774057
3.736	0.633749	0.563709	0.024267	0.672184	0.575515	0.045003	0.668275	0.630858	0.044845	0.69816	0.610794	0.059769	0.699709	0.582962	0.087931	0.706817	0.486324	0.173124	0.709542	0.399017	0.215468	0.703252	0.303076	0.210984	0.625803	0.515626	0.116642	0.616779	0.45336	0.160489	0.607415	0.391017	0.205264	0.592644	0.381302	0.154145	0.580201	0.372621	0.101701	0.572568	0.363837	0.0487	0.609069	0.367398	0.046191	0.751567	0.557248	0.111045	0.772345
3.804	0.637811	0.555209	0.022537	0.675048	0.569813	0.043651	0.669511	0.624869	0.03874	0.699309	0.607006	0.056331	0.699807	0.581072	0.086148	0.703787	0.490722	0.177373	0.711403	0.402928	0.217635	0.704476	0.307126	0.212005	0.623297	0.520076	0.119721	0.617193	0.456571	0.162233	0.611046	0.392901	0.205667	0.594027	0.384277	0.154984	0.580487	0.376335	0.102694	0.571258	0.368281	0.04981	0.607659	0.371304	0.045828	0.750095	0.561092	0.115198	0.772581
3.836	0.632624	0.553694	0.029349	0.671947	0.568828	0.045791	0.664455	0.6238	0.043116	0.69676	0.606355	0.056112	0.697596	0.580309	0.085793	0.702658	0.489601	0.176692	0.709146	0.401978	0.217579	0.698491	0.306522	0.212407	0.621612	0.516025	0.118732	0.61733	0.453192	0.162617	0.613206	0.390036	0.207636	0.594688	0.382332	0.157706	0.57933	0.37651	0.105742	0.570338	0.37082	0.052666	0.60665	0.375933	0.049134	0.747856	0.561739	0.115199	0.771195
3.9	0.63908	0.554188	0.02852	0.676821	0.569156	0.048433	0.672046	0.624041	0.040731	0.701698	0.606531	0.058894	0.702112	0.580228	0.088332	0.70387	0.488832	0.178539	0.709518	0.400762	0.218044	0.703017	0.30526	0.210703	0.623091	0.51457	0.120309	0.618706	0.451353	0.163827	0.614658	0.387745	0.208307	0.595652	0.381834	0.158131	0.578875	0.377603	0.106394	0.566176	0.373637	0.053822	0.601624	0.380677	0.047085	0.748079	0.563138	0.118531	0.771097
3.932	0.635387	0.559169	0.03372	0.674486	0.572314	0.052267	0.668648	0.627664	0.051885	0.699901	0.608683	0.065143	0.700736	0.580647	0.09266	0.70571	0.484458	0.176109	0.710519	0.395838	0.215091	0.702875	0.300372	0.208558	0.623936	0.513891	0.119364	0.61804	0.451217	0.162989	0.61187	0.388471	0.207491	0.594016	0.382758	0.156706	0.579037	0.377659	0.104439	0.567923	0.372412	0.051534	0.603758	0.378539	0.046233	0.747126	0.561245	0.117183	0.769074
4	0.634859	0.554638	0.040912	0.673315	0.57305	0.056068	0.659477	0.626865	0.058492	0.694434	0.612478	0.06787	0.696434	0.583543	0.094565	0.705223	0.484169	0.17495	0.713019	0.395959	0.214307	0.703948	0.300493	0.207957	0.621208	0.506689	0.11966	0.617228	0.443676	0.163406	0.612886	0.380449	0.208317	0.595432	0.37759	0.157408	0.58015	0.376194	0.105025	0.569106	0.374908	0.051924	0.604839	0.381928	0.046967	0.743169	0.562644	0.115229	0.768931
4.036	0.63298	0.552046	0.03822	0.670438	0.571584	0.05443	0.655842	0.625251	0.053986	0.690443	0.611722	0.065667	0.69393	0.583328	0.092813	0.706645	0.485518	0.174661	0.713843	0.396987	0.21334	0.703919	0.301723	0.205866	0.622343	0.507351	0.119813	0.616828	0.444795	0.16409	0.610993	0.382111	0.209581	0.594462	0.379859	0.158237	0.580251	0.378579	0.105505	0.569792	0.377291	0.052193	0.605619	0.383866	0.047383	0.744171	0.56449	0.115423	0.76934
4.068	0.629805	0.565688	0.037836	0.670609	0.577262	0.053541	0.664467	0.63202	0.059676	0.696961	0.61202	0.067502	0.700015	0.583219	0.094225	0.709849	0.483919	0.174495	0.71649	0.395316	0.21325	0.70587	0.300173	0.207208	0.62629	0.504803	0.117963	0.619333	0.443367	0.163684	0.611625	0.381881	0.210638	0.595761	0.378802	0.159122	0.58161	0.376957	0.106383	0.570858	0.375083	0.053137	0.60662	0.381691	0.047944	0.745529	0.565294	0.116863	0.77119
4.1	0.630989	0.552316	0.045797	0.670982	0.568222	0.059743	0.660574	0.622882	0.062115	0.694725	0.606243	0.070528	0.697867	0.577984	0.097476	0.708771	0.481159	0.178913	0.715442	0.392589	0.217193	0.705228	0.29756	0.208978	0.624532	0.501916	0.122878	0.617994	0.439602	0.167475	0.610813	0.377319	0.213056	0.597681	0.375216	0.160415	0.586084	0.3749	0.106954	0.577622	0.375184	0.053041	0.612406	0.386672	0.049258	0.744021	0.56253	0.11998	0.769324
4.136	0.626346	0.564501	0.026078	0.666172	0.574228	0.045183	0.664001	0.629628	0.047012	0.693809	0.607984	0.059678	0.697604	0.580199	0.087554	0.709711	0.48397	0.172213	0.718203	0.394447	0.209707	0.70742	0.298431	0.206038	0.622967	0.513061	0.12427	0.616799	0.450211	0.167736	0.6106	0.387306	0.211631	0.598793	0.382104	0.158646	0.587983	0.377985	0.105151	0.5782	0.373904	0.051546	0.612216	0.386269	0.045273	0.744487	0.563474	0.112618	0.76885
4.168	0.628299	0.568522	0.024385	0.667511	0.577692	0.044985	0.663634	0.632519	0.05191	0.694002	0.610768	0.063021	0.696662	0.582609	0.090786	0.707614	0.485205	0.174606	0.716176	0.396108	0.212169	0.70613	0.300328	0.206332	0.623803	0.509201	0.120191	0.622171	0.447365	0.165693	0.619616	0.385515	0.212122	0.606352	0.37927	0.159735	0.593348	0.374325	0.106823	0.580568	0.369984	0.05393	0.612979	0.385042	0.045353	0.744295	0.564066	0.115723	0.767735
4.204	0.626267	0.558601	0.049969	0.667554	0.574847	0.058972	0.656341	0.628325	0.068595	0.691948	0.612473	0.069722	0.695451	0.58317	0.095853	0.709252	0.482668	0.174241	0.715689	0.394094	0.213549	0.706024	0.298241	0.208249	0.623936	0.506181	0.121537	0.621578	0.44461	0.167407	0.618494	0.382864	0.214404	0.602383	0.372011	0.164027	0.588717	0.363489	0.111897	0.578601	0.356506	0.059096	0.607315	0.378719	0.053004	0.7443	0.562875	0.114844	0.768911
4.236	0.646344	0.551515	0.025469	0.680925	0.571978	0.046215	0.66046	0.623094	0.053197	0.695964	0.611459	0.064273	0.699631	0.583615	0.09205	0.710997	0.487234	0.176483	0.71964	0.398403	0.214381	0.707942	0.303125	0.207315	0.623768	0.507314	0.126482	0.622652	0.443058	0.168784	0.620724	0.378636	0.212251	0.605495	0.367934	0.161258	0.592188	0.358419	0.109104	0.580516	0.349546	0.05665	0.607441	0.372938	0.047763	0.742589	0.567501	0.115186	0.766201
4.304	0.616663	0.572228	0.07025	0.659854	0.585888	0.071049	0.653632	0.640326	0.079498	0.687809	0.621961	0.075303	0.693873	0.591712	0.099856	0.712101	0.487247	0.172465	0.718398	0.398106	0.212018	0.708612	0.301806	0.206595	0.621547	0.511045	0.129099	0.62001	0.444724	0.167708	0.618353	0.378016	0.207565	0.606659	0.361175	0.157526	0.596159	0.347668	0.105917	0.587198	0.337313	0.053721	0.59864	0.371852	0.048479	0.739212	0.571482	0.113599	0.763703
4.336	0.617279	0.570004	0.044193	0.659284	0.583271	0.054665	0.650929	0.636322	0.068123	0.685587	0.618398	0.068578	0.692784	0.589918	0.09532	0.714526	0.490935	0.175694	0.724341	0.400475	0.210817	0.710459	0.304841	0.206834	0.62326	0.528905	0.146259	0.626059	0.459026	0.177505	0.628674	0.389062	0.208983	0.615685	0.370472	0.159192	0.602734	0.35226	0.109228	0.58989	0.334273	0.059185	0.597745	0.367455	0.045473	0.742926	0.56673	0.109258	0.763241
4.4	0.600517	0.583974	0.076679	0.643915	0.596735	0.078962	0.638626	0.650883	0.08895	0.67256	0.631962	0.085095	0.681876	0.599902	0.106289	0.71153	0.489826	0.16609	0.718774	0.402233	0.208149	0.705648	0.306864	0.206482	0.620298	0.515782	0.125377	0.621232	0.450747	0.166054	0.622352	0.385593	0.207704	0.610061	0.363318	0.159709	0.599988	0.342823	0.110162	0.591345	0.324165	0.059986	0.599685	0.357756	0.047603	0.736598	0.569349	0.102613	0.758426
4.432	0.589396	0.590789	0.092075	0.634124	0.597163	0.088633	0.637808	0.652312	0.094064	0.668113	0.628407	0.088477	0.679125	0.59642	0.108731	0.713756	0.487087	0.166408	0.721813	0.399875	0.208382	0.70544	0.305316	0.207065	0.62061	0.516953	0.133991	0.62414	0.450648	0.172138	0.627742	0.384195	0.211457	0.612014	0.363975	0.163562	0.599023	0.346078	0.11418	0.587731	0.330189	0.064053	0.596082	0.364403	0.053716	0.736725	0.563195	0.098002	0.756865
4.468	0.590571	0.586176	0.087854	0.634734	0.596089	0.085626	0.633946	0.651191	0.092036	0.666191	0.629834	0.086854	0.675934	0.598307	0.108692	0.707614	0.490389	0.171947	0.718314	0.401915	0.21077	0.704586	0.306514	0.207754	0.616332	0.521958	0.135967	0.625337	0.456757	0.175054	0.633966	0.39159	0.215231	0.614176	0.371877	0.168697	0.59707	0.353266	0.120705	0.581994	0.335336	0.072496	0.591077	0.368851	0.061227	0.734918	0.563917	0.103104	0.754789
4.5	0.596148	0.580895	0.088563	0.639767	0.592266	0.083724	0.637782	0.647259	0.091722	0.670225	0.627126	0.083734	0.679377	0.596036	0.106093	0.70917	0.489657	0.171142	0.719175	0.401011	0.210071	0.706115	0.305534	0.206176	0.61755	0.52077	0.133381	0.623706	0.458395	0.176961	0.629804	0.396217	0.221435	0.612899	0.376694	0.173618	0.59699	0.357574	0.125426	0.583108	0.339897	0.076574	0.588876	0.374358	0.0658	0.735945	0.566483	0.105174	0.75665
4.532	0.593705	0.586051	0.082836	0.638214	0.594438	0.084018	0.638846	0.64879	0.094905	0.670625	0.626728	0.089879	0.679623	0.595184	0.112034	0.709907	0.487415	0.176198	0.72044	0.398324	0.213457	0.709036	0.303181	0.206251	0.62036	0.514841	0.133061	0.627601	0.453074	0.177636	0.634471	0.391478	0.223098	0.617106	0.371056	0.175538	0.600563	0.350402	0.127775	0.586851	0.329248	0.079493	0.592263	0.362424	0.064922	0.738496	0.564996	0.112203	0.758506
4.568	0.591399	0.583787	0.084217	0.635431	0.594383	0.082602	0.634052	0.648742	0.093546	0.66651	0.628298	0.086403	0.675529	0.596697	0.108355	0.704512	0.488399	0.172025	0.719287	0.399597	0.208826	0.710398	0.303948	0.204962	0.611614	0.521543	0.139721	0.621489	0.457245	0.17994	0.632136	0.392987	0.220472	0.612699	0.374893	0.172898	0.595193	0.357298	0.124529	0.580159	0.340945	0.075285	0.589891	0.374275	0.063546	0.729693	0.562713	0.10413	0.751313
4.6	0.588131	0.585634	0.07866	0.632572	0.594316	0.080036	0.632815	0.648181	0.093011	0.664747	0.626571	0.087032	0.675905	0.595483	0.10884	0.712158	0.488908	0.171971	0.723008	0.400696	0.21173	0.711908	0.30512	0.207765	0.619219	0.518496	0.138142	0.625497	0.454811	0.180305	0.63214	0.391221	0.222869	0.613865	0.374776	0.174131	0.59576	0.357682	0.125429	0.57834	0.340901	0.076508	0.588175	0.373521	0.062944	0.735881	0.565725	0.105567	0.75821
4.636	0.58936	0.585244	0.083853	0.633645	0.594752	0.082575	0.633546	0.648995	0.094174	0.665507	0.627826	0.086926	0.675117	0.596833	0.109367	0.706568	0.490782	0.174682	0.72031	0.401368	0.210663	0.709648	0.305596	0.204973	0.614829	0.520454	0.136393	0.62235	0.456684	0.177921	0.629371	0.39309	0.220474	0.611962	0.374641	0.172436	0.595562	0.356248	0.124059	0.581803	0.339954	0.074553	0.593604	0.372752	0.063348	0.732727	0.568388	0.109756	0.753919
4.668	0.59141	0.578571	0.072136	0.635208	0.590055	0.073774	0.631968	0.643673	0.087549	0.665227	0.62427	0.081264	0.674038	0.594256	0.105361	0.703241	0.491028	0.176324	0.719582	0.401341	0.211028	0.712927	0.305052	0.203826	0.611909	0.522162	0.137626	0.622158	0.458598	0.178778	0.632605	0.395136	0.220482	0.616691	0.373981	0.172865	0.601262	0.353376	0.124931	0.58748	0.334195	0.076196	0.596545	0.367038	0.062643	0.730656	0.567935	0.111067	0.752428
4.7	0.586917	0.587541	0.078492	0.631208	0.59708	0.078902	0.630729	0.651013	0.091779	0.662933	0.630031	0.085094	0.672086	0.599494	0.108431	0.702266	0.494632	0.17676	0.717342	0.404629	0.211411	0.711897	0.308143	0.204127	0.612195	0.525705	0.134979	0.62225	0.462475	0.176432	0.632874	0.399517	0.218271	0.616646	0.375868	0.171843	0.601272	0.351471	0.125912	0.588311	0.328229	0.079173	0.592437	0.361425	0.064542	0.731783	0.571227	0.11203	0.752668
4.736	0.583246	0.591471	0.07996	0.627675	0.600344	0.080118	0.628139	0.653588	0.095604	0.659906	0.632502	0.087347	0.669408	0.601449	0.10971	0.700518	0.49522	0.174715	0.716223	0.40604	0.210561	0.710164	0.309909	0.204044	0.61102	0.527658	0.131987	0.618366	0.464844	0.174729	0.626351	0.402204	0.218114	0.612068	0.378066	0.171674	0.597526	0.354247	0.124929	0.583568	0.33272	0.077951	0.588034	0.366226	0.063962	0.731845	0.569655	0.108767	0.752559
4.768	0.584964	0.592485	0.078176	0.629471	0.600953	0.078365	0.630406	0.654251	0.093598	0.661995	0.632828	0.085502	0.670524	0.601607	0.108087	0.698503	0.494701	0.173794	0.715574	0.406371	0.210622	0.709823	0.310422	0.204623	0.608026	0.525234	0.132368	0.618657	0.463717	0.176468	0.630059	0.402433	0.220895	0.614452	0.379634	0.173748	0.598974	0.357175	0.126835	0.58602	0.336156	0.078755	0.592086	0.369471	0.064712	0.727957	0.56787	0.105883	0.750405
4.8	0.586654	0.593127	0.065956	0.63111	0.599451	0.071802	0.632501	0.652012	0.089114	0.663879	0.629364	0.084117	0.672543	0.598545	0.107456	0.701268	0.492666	0.175701	0.717579	0.404234	0.213001	0.711533	0.308294	0.207221	0.61097	0.522868	0.1346	0.621305	0.461278	0.178723	0.631231	0.39993	0.223514	0.614684	0.378009	0.176374	0.599615	0.35524	0.129043	0.588432	0.333079	0.080648	0.597272	0.365092	0.065044	0.730781	0.566092	0.108576	0.752759
4.836	0.587382	0.587767	0.065207	0.631257	0.596777	0.07188	0.629101	0.649299	0.08944	0.661889	0.628672	0.08488	0.671932	0.597982	0.107673	0.704471	0.492642	0.174136	0.720501	0.404152	0.211778	0.715336	0.307842	0.205673	0.612425	0.522656	0.136961	0.621762	0.460252	0.180108	0.631057	0.397989	0.223956	0.615906	0.377266	0.175895	0.600352	0.356358	0.12768	0.586449	0.336821	0.079269	0.599344	0.367814	0.064567	0.73055	0.566947	0.105581	0.751693
4.868	0.588017	0.589447	0.071526	0.631739	0.599598	0.077565	0.628656	0.653019	0.092193	0.661802	0.63278	0.08867	0.671318	0.601039	0.110086	0.701728	0.492545	0.171806	0.715439	0.404434	0.210562	0.709971	0.308764	0.205253	0.610402	0.522151	0.132326	0.619232	0.460314	0.17625	0.628894	0.398642	0.220581	0.612972	0.378221	0.172667	0.59737	0.358034	0.124802	0.585242	0.339197	0.075583	0.598901	0.370493	0.062258	0.729083	0.566803	0.103697	0.750688
4.904	0.564432	0.613069	0.071001	0.609067	0.605881	0.068676	0.62853	0.65251	0.090926	0.650441	0.623165	0.077317	0.661585	0.595494	0.103005	0.697534	0.499752	0.179491	0.723839	0.412258	0.211284	0.732331	0.318585	0.194843	0.609563	0.531911	0.134115	0.569343	0.472431	0.160099	0.529024	0.413222	0.186553	0.538023	0.369399	0.154914	0.547865	0.324604	0.125634	0.558081	0.279508	0.097261	0.535748	0.255018	0.11342	0.731641	0.569436	0.109722	0.754144
4.936	0.573822	0.601741	0.085365	0.618563	0.601857	0.07825	0.631554	0.653861	0.092062	0.656933	0.627014	0.079412	0.666808	0.598112	0.104331	0.699442	0.498467	0.178063	0.722304	0.410675	0.212111	0.732226	0.31688	0.195142	0.610728	0.527262	0.131845	0.570215	0.467949	0.158031	0.530412	0.408802	0.184929	0.540339	0.364858	0.153596	0.550506	0.320263	0.123575	0.558797	0.275562	0.092858	0.531805	0.254475	0.10658	0.731527	0.569939	0.109371	0.753235
4.968	0.573793	0.601934	0.082906	0.618669	0.602352	0.076766	0.630891	0.65477	0.089765	0.656785	0.627905	0.078272	0.666721	0.598666	0.102903	0.699792	0.497806	0.175491	0.72521	0.411234	0.209854	0.73106	0.317403	0.194426	0.608963	0.521615	0.13187	0.566643	0.46374	0.158759	0.525221	0.406024	0.18654	0.536276	0.363909	0.153524	0.548434	0.320796	0.122871	0.560656	0.277306	0.092789	0.535568	0.253851	0.106132	0.727048	0.56855	0.104257	0.752722
5.004	0.570427	0.604254	0.077576	0.615643	0.605041	0.075083	0.626544	0.656908	0.090912	0.653478	0.630575	0.080657	0.664549	0.60136	0.104994	0.701336	0.500616	0.17659	0.725282	0.413539	0.210731	0.731056	0.319937	0.193301	0.611746	0.522626	0.129585	0.567515	0.465583	0.155455	0.523005	0.408877	0.182126	0.534582	0.366635	0.149171	0.547377	0.324094	0.117562	0.560634	0.28147	0.086467	0.536587	0.259853	0.103935	0.731261	0.571801	0.107196	0.754683
5.036	0.572044	0.598153	0.07638	0.617248	0.600863	0.076302	0.624958	0.654914	0.085778	0.653536	0.628877	0.080528	0.664842	0.599967	0.104932	0.701499	0.500291	0.176993	0.723231	0.412667	0.210995	0.730517	0.319649	0.192392	0.611026	0.526598	0.134118	0.567379	0.467709	0.157649	0.523142	0.409313	0.181411	0.53399	0.366213	0.149403	0.545844	0.322971	0.118375	0.557516	0.279756	0.087024	0.534532	0.260028	0.107651	0.730126	0.570354	0.10581	0.754922
5.072	0.624867	0.571802	0.026418	0.65813	0.591833	0.049652	0.63293	0.637863	0.067307	0.670085	0.628611	0.074703	0.67626	0.599256	0.100551	0.696083	0.497919	0.177739	0.7167	0.409214	0.211033	0.727447	0.315002	0.195005	0.611355	0.537745	0.133433	0.567974	0.478399	0.155091	0.524822	0.419124	0.177344	0.535312	0.37715	0.143559	0.546134	0.33517	0.110124	0.55729	0.292942	0.077011	0.535185	0.268957	0.093968	0.736379	0.561372	0.106711	0.76251
5.104	0.579226	0.587039	0.072095	0.623235	0.595222	0.078956	0.623463	0.650468	0.084314	0.655126	0.627807	0.086303	0.666286	0.597368	0.108991	0.702416	0.492841	0.175062	0.723507	0.404758	0.209058	0.728765	0.310727	0.192049	0.612583	0.521416	0.132425	0.568966	0.464792	0.159803	0.524775	0.408872	0.187237	0.535677	0.368112	0.152237	0.546405	0.325946	0.119472	0.55677	0.283289	0.087558	0.532294	0.263117	0.106552	0.732889	0.562086	0.10398	0.755557
5.136	0.583257	0.591214	0.060351	0.626524	0.599047	0.07113	0.62501	0.652909	0.084062	0.657043	0.630688	0.084946	0.668313	0.599956	0.107239	0.703943	0.494308	0.172174	0.729971	0.406082	0.203119	0.732241	0.31097	0.191354	0.61167	0.527749	0.138802	0.567666	0.469816	0.16195	0.524279	0.41197	0.185928	0.533701	0.371954	0.150188	0.543414	0.330178	0.117036	0.551988	0.287535	0.085778	0.526257	0.270877	0.106185	0.730518	0.563592	0.099871	0.758364
5.172	0.592604	0.584549	0.071188	0.636279	0.59523	0.076658	0.633059	0.649667	0.087223	0.66625	0.629311	0.085381	0.675155	0.598918	0.1088	0.703555	0.494662	0.177578	0.725287	0.406475	0.211036	0.729857	0.312467	0.194946	0.613888	0.52626	0.135644	0.569927	0.47015	0.163168	0.526017	0.414397	0.191116	0.536877	0.37371	0.156129	0.547687	0.332323	0.122589	0.558304	0.290447	0.089811	0.532281	0.271025	0.107325	0.734927	0.563617	0.105994	0.759723
5.204	0.588662	0.590431	0.06847	0.632493	0.599204	0.075651	0.630491	0.652192	0.091302	0.663128	0.631033	0.088098	0.673	0.600321	0.111068	0.704708	0.494433	0.1775	0.726641	0.406483	0.211212	0.732128	0.312741	0.19494	0.613329	0.519455	0.13643	0.568873	0.463175	0.16395	0.524543	0.407257	0.191923	0.536019	0.365841	0.157958	0.548169	0.323166	0.126316	0.559487	0.279981	0.095494	0.531447	0.262421	0.111842	0.731106	0.566	0.107049	0.754416
5.236	0.584329	0.592296	0.069626	0.628396	0.602468	0.072251	0.626441	0.655731	0.087617	0.659223	0.635593	0.081192	0.669262	0.60543	0.104496	0.700871	0.501642	0.172903	0.724376	0.414571	0.207863	0.732997	0.320606	0.194801	0.608622	0.533272	0.1374	0.572514	0.47065	0.162547	0.537031	0.408056	0.188419	0.543927	0.365354	0.155426	0.55112	0.32172	0.123848	0.559093	0.277481	0.093815	0.528883	0.26295	0.109116	0.727313	0.569066	0.098329	0.752724
5.268	0.590196	0.583022	0.071448	0.633563	0.59597	0.073654	0.628288	0.649517	0.08738	0.662251	0.631283	0.08142	0.671145	0.601767	0.105786	0.70012	0.500462	0.177846	0.720605	0.413128	0.213409	0.73007	0.32026	0.196809	0.610941	0.530288	0.133298	0.575891	0.469301	0.163576	0.540785	0.40868	0.1942	0.548375	0.36631	0.160788	0.554884	0.323069	0.128152	0.561074	0.279361	0.096876	0.52897	0.266853	0.109778	0.731926	0.570155	0.107214	0.754577
5.3	0.586113	0.587582	0.074632	0.629596	0.600192	0.076366	0.624827	0.654159	0.088212	0.658617	0.635379	0.082948	0.668445	0.605091	0.106142	0.699787	0.50075	0.173473	0.721187	0.41402	0.210873	0.729916	0.320032	0.197749	0.60789	0.526328	0.132356	0.575223	0.464062	0.162561	0.542513	0.40199	0.193204	0.549685	0.35998	0.159038	0.555921	0.317357	0.125299	0.56099	0.27464	0.091498	0.531294	0.257828	0.105545	0.725938	0.571893	0.101947	0.748688
5.336	0.584468	0.592417	0.064216	0.628623	0.601892	0.067748	0.627167	0.654572	0.08487	0.659764	0.634199	0.078203	0.669467	0.604411	0.102215	0.701208	0.501911	0.172904	0.722024	0.415356	0.210368	0.729667	0.321502	0.19719	0.609624	0.527402	0.131895	0.575651	0.464413	0.159736	0.54163	0.401589	0.187861	0.546947	0.359119	0.15375	0.552604	0.316447	0.119954	0.558486	0.273715	0.086358	0.529365	0.257012	0.101334	0.727886	0.572274	0.101425	0.752113
5.4	0.580034	0.594241	0.062342	0.624053	0.603545	0.06754	0.62194	0.654276	0.089575	0.654786	0.634778	0.081592	0.6651	0.604669	0.105046	0.698488	0.501007	0.173818	0.719581	0.413614	0.210003	0.728204	0.319554	0.195994	0.607708	0.529468	0.132734	0.577778	0.464783	0.159999	0.547757	0.400431	0.187782	0.553143	0.358781	0.153243	0.55684	0.315848	0.119873	0.559805	0.272361	0.087924	0.531308	0.254843	0.103922	0.72726	0.570065	0.101776	0.749287
5.432	0.59092	0.587868	0.054827	0.634519	0.599713	0.058135	0.630644	0.648449	0.083996	0.664099	0.631838	0.072608	0.672474	0.6032	0.098495	0.699892	0.504013	0.175663	0.72014	0.416275	0.210818	0.728494	0.322196	0.196655	0.610441	0.535789	0.134877	0.580763	0.470001	0.161054	0.551157	0.404161	0.187494	0.552965	0.361425	0.15322	0.555132	0.318374	0.119399	0.55753	0.275253	0.085663	0.530049	0.256201	0.100948	0.731312	0.572425	0.104072	0.752727
5.5	0.586008	0.580087	0.04351	0.628971	0.592432	0.050755	0.622134	0.640946	0.076332	0.656669	0.624781	0.067957	0.667182	0.597485	0.094553	0.701681	0.502465	0.174264	0.718009	0.414764	0.212065	0.726826	0.320219	0.200658	0.613513	0.5347	0.131085	0.583802	0.469777	0.15931	0.553953	0.404989	0.187686	0.554901	0.361658	0.154245	0.555939	0.318259	0.120879	0.556903	0.274828	0.087574	0.526787	0.256274	0.097609	0.735362	0.570682	0.103527	0.75937
5.532	0.58869	0.583416	0.073037	0.631038	0.599577	0.07302	0.622491	0.652865	0.086007	0.657457	0.637055	0.078913	0.66874	0.60765	0.102679	0.705431	0.506257	0.172627	0.724381	0.418017	0.208147	0.733811	0.323	0.197208	0.619329	0.540274	0.1252	0.602694	0.468571	0.146191	0.584403	0.397582	0.16771	0.58048	0.350953	0.139551	0.576397	0.303502	0.112622	0.572241	0.256069	0.085886	0.544319	0.233232	0.093405	0.743309	0.573525	0.103562	0.758988
5.6	0.582803	0.587624	0.065498	0.626526	0.599273	0.067928	0.622984	0.651059	0.087337	0.656341	0.632751	0.078687	0.667001	0.603239	0.102638	0.701633	0.501547	0.173111	0.722152	0.414219	0.209673	0.734003	0.319989	0.196592	0.613428	0.533293	0.128606	0.600782	0.461787	0.152997	0.58762	0.390557	0.177718	0.582621	0.346447	0.145912	0.577537	0.301191	0.115834	0.572136	0.255985	0.086099	0.542632	0.235502	0.094388	0.735442	0.569237	0.101754	0.759739
5.632	0.583498	0.586329	0.065822	0.626533	0.599578	0.070726	0.620023	0.652744	0.085023	0.654432	0.634849	0.080849	0.665255	0.604801	0.104055	0.701363	0.501858	0.171963	0.721131	0.414993	0.209779	0.730654	0.320172	0.19945	0.616688	0.530683	0.119277	0.605313	0.460973	0.148835	0.593988	0.391336	0.178418	0.584853	0.348777	0.145202	0.576272	0.305505	0.112903	0.568336	0.262121	0.080599	0.538815	0.240739	0.085424	0.739302	0.571899	0.105588	0.761234
5.668	0.589218	0.587918	0.066512	0.6318	0.602188	0.072389	0.623597	0.654505	0.088603	0.658563	0.637757	0.084147	0.66797	0.606747	0.106846	0.698974	0.500434	0.17286	0.718532	0.413361	0.210229	0.728331	0.318746	0.198974	0.612008	0.531254	0.125738	0.601735	0.460667	0.153418	0.591319	0.390086	0.181645	0.58269	0.347908	0.148423	0.574866	0.305231	0.115832	0.56669	0.262739	0.08293	0.537216	0.24096	0.08433	0.734738	0.567316	0.102554	0.757181
5.7	0.58275	0.592167	0.06447	0.626511	0.60222	0.070405	0.623565	0.655261	0.086237	0.656703	0.635123	0.082047	0.666767	0.605058	0.105666	0.699728	0.501675	0.174923	0.718756	0.41538	0.213884	0.728859	0.320938	0.203009	0.612131	0.529775	0.12754	0.603205	0.458713	0.154748	0.594089	0.388314	0.182817	0.584694	0.346278	0.148667	0.574755	0.303822	0.115403	0.564317	0.261339	0.082379	0.539069	0.234635	0.085622	0.73389	0.568532	0.103582	0.758841
5.736	0.585509	0.588595	0.061618	0.628671	0.600892	0.067775	0.622674	0.652206	0.087967	0.656922	0.634673	0.081569	0.665953	0.604319	0.104976	0.694832	0.500139	0.173638	0.718113	0.414182	0.211004	0.728731	0.319887	0.199633	0.608132	0.533515	0.126732	0.60108	0.462228	0.153391	0.594501	0.390951	0.180647	0.585318	0.348254	0.14805	0.575257	0.305265	0.116097	0.564099	0.262543	0.084249	0.537537	0.237431	0.088174	0.731875	0.563746	0.100587	0.755734
5.768	0.586109	0.588289	0.062116	0.62888	0.599993	0.071301	0.622275	0.65192	0.089464	0.656555	0.633557	0.086384	0.666144	0.602728	0.109175	0.697282	0.497053	0.175701	0.717373	0.41043	0.213672	0.728864	0.316227	0.202443	0.612671	0.528739	0.12446	0.605499	0.458334	0.153565	0.597784	0.388365	0.183553	0.586159	0.347544	0.149251	0.574171	0.306438	0.11577	0.561978	0.265405	0.082384	0.535239	0.240544	0.086248	0.73682	0.561098	0.104933	0.757866
5.8	0.585971	0.586652	0.06426	0.627833	0.601848	0.072465	0.617566	0.654013	0.087959	0.653064	0.63799	0.085517	0.665133	0.607122	0.106979	0.702472	0.500602	0.168157	0.726365	0.414304	0.204197	0.732378	0.319484	0.196008	0.610543	0.534183	0.134493	0.599942	0.462193	0.158387	0.58976	0.390001	0.183039	0.581218	0.346748	0.150652	0.573053	0.303843	0.117963	0.564775	0.261022	0.085149	0.538809	0.235418	0.089001	0.72942	0.563282	0.090557	0.755857
5.836	0.585302	0.59108	0.060523	0.627931	0.602728	0.070401	0.621423	0.655258	0.086793	0.655596	0.636524	0.085206	0.666376	0.605839	0.107819	0.700876	0.500406	0.173796	0.719671	0.413497	0.211499	0.729951	0.319103	0.200819	0.612609	0.531462	0.130201	0.605157	0.459271	0.154632	0.596777	0.387165	0.1798	0.58633	0.34384	0.148114	0.57483	0.300708	0.116908	0.563078	0.257757	0.085598	0.538363	0.231626	0.092918	0.734674	0.564589	0.100292	0.758392
5.868	0.587416	0.588756	0.062806	0.628924	0.602153	0.07495	0.619508	0.654794	0.089598	0.654332	0.637276	0.090511	0.666432	0.606175	0.111649	0.704267	0.499443	0.1726	0.728934	0.412123	0.206528	0.73313	0.316599	0.199231	0.611418	0.533392	0.141491	0.600349	0.460294	0.161414	0.589467	0.387157	0.181716	0.580304	0.34437	0.148951	0.570893	0.301598	0.116206	0.561264	0.258933	0.083544	0.53947	0.229846	0.088821	0.729337	0.567315	0.098513	0.753876
5.904	0.58386	0.593396	0.05933	0.625478	0.605385	0.072511	0.617049	0.6576	0.088936	0.651455	0.639248	0.089728	0.664505	0.607961	0.110205	0.704931	0.50056	0.169133	0.727451	0.413686	0.205876	0.732699	0.31812	0.198896	0.611179	0.534502	0.142117	0.599488	0.461321	0.161497	0.588298	0.387995	0.181412	0.578865	0.344278	0.150232	0.569658	0.300804	0.118444	0.561656	0.257339	0.086283	0.536674	0.231136	0.091579	0.726898	0.565796	0.091609	0.753454
5.936	0.577958	0.594698	0.058276	0.620897	0.603638	0.069497	0.616879	0.655829	0.087464	0.65	0.635257	0.086074	0.663291	0.604845	0.10784	0.70562	0.500146	0.170961	0.723881	0.413232	0.209995	0.730721	0.317971	0.200442	0.614963	0.529216	0.131998	0.605775	0.4577	0.157836	0.59629	0.386072	0.183334	0.585295	0.344159	0.149367	0.572967	0.302096	0.116455	0.55996	0.260127	0.083982	0.535063	0.23322	0.087763	0.734352	0.56644	0.096377	0.757766
5.968	0.586803	0.58667	0.064746	0.629248	0.597652	0.076037	0.623803	0.651699	0.087701	0.657243	0.631766	0.08951	0.667991	0.601403	0.112163	0.701848	0.49734	0.178396	0.720259	0.409576	0.21508	0.728455	0.315	0.20266	0.615626	0.529907	0.129789	0.607391	0.457693	0.153809	0.598752	0.38591	0.178358	0.585445	0.344164	0.145864	0.570867	0.301596	0.115375	0.555864	0.25934	0.085129	0.531351	0.232682	0.091244	0.739277	0.56215	0.105825	0.758485
6.004	0.586869	0.581799	0.064085	0.628847	0.587115	0.080192	0.630508	0.641726	0.088888	0.660029	0.617214	0.095997	0.672238	0.585293	0.116487	0.710417	0.475986	0.175053	0.72348	0.386469	0.210555	0.718824	0.290834	0.200457	0.621043	0.513515	0.140308	0.617258	0.443248	0.170167	0.614085	0.372649	0.200159	0.570547	0.350508	0.175599	0.52927	0.326776	0.148477	0.488809	0.302988	0.12049	0.472728	0.273413	0.106001	0.742014	0.543813	0.10359	0.761831
6.036	0.589041	0.584327	0.068874	0.631709	0.590673	0.082544	0.63218	0.645193	0.09167	0.662736	0.621449	0.096671	0.674317	0.588838	0.116198	0.711201	0.477473	0.170935	0.724176	0.388061	0.206198	0.717642	0.292953	0.196265	0.620888	0.511708	0.134442	0.617836	0.443512	0.168979	0.614691	0.375541	0.204782	0.571663	0.358404	0.175874	0.530948	0.33997	0.14417	0.490864	0.321596	0.112154	0.473448	0.294599	0.094547	0.741436	0.548182	0.102168	0.762012
6.068	0.591888	0.593052	0.056481	0.633931	0.59918	0.072039	0.630924	0.650961	0.090966	0.662794	0.62848	0.092132	0.67414	0.596928	0.11326	0.709536	0.488388	0.172862	0.724383	0.400385	0.209155	0.719135	0.305712	0.199384	0.619247	0.519229	0.136143	0.631317	0.457453	0.180179	0.643281	0.395987	0.225929	0.602112	0.392562	0.19082	0.562315	0.389628	0.153562	0.522978	0.387206	0.116312	0.511572	0.367165	0.087955	0.738465	0.555214	0.098832	0.758248
6.104	0.590572	0.577479	0.048409	0.630136	0.586128	0.068604	0.626885	0.640929	0.076055	0.657168	0.618792	0.086692	0.669198	0.588479	0.109302	0.70819	0.484392	0.175093	0.726289	0.395544	0.209126	0.723845	0.300014	0.199257	0.614885	0.511248	0.14217	0.630903	0.450952	0.186928	0.646148	0.390938	0.233341	0.606733	0.385554	0.196416	0.568778	0.379958	0.157274	0.531654	0.374469	0.117508	0.553448	0.350648	0.099856	0.732646	0.560057	0.107745	0.756456
6.136	0.589936	0.583783	0.068057	0.631922	0.593907	0.081587	0.627249	0.648222	0.091589	0.659931	0.627426	0.09597	0.671016	0.594935	0.115635	0.706626	0.484397	0.171174	0.72841	0.396309	0.204619	0.72365	0.301023	0.197159	0.613233	0.509762	0.134774	0.626951	0.448801	0.179039	0.64034	0.388059	0.224593	0.60204	0.379146	0.186996	0.565405	0.369012	0.147263	0.530853	0.358808	0.10602	0.553235	0.334604	0.089441	0.730592	0.56022	0.104203	0.755563
6.2	0.592962	0.585098	0.063423	0.635585	0.593537	0.076101	0.632213	0.646804	0.090852	0.664726	0.625307	0.092171	0.675819	0.593804	0.113462	0.711886	0.486095	0.174597	0.729401	0.396319	0.207298	0.725163	0.300673	0.196688	0.617677	0.510962	0.141707	0.632971	0.449439	0.184988	0.647607	0.388039	0.229769	0.605869	0.379694	0.195874	0.566094	0.370574	0.159163	0.527594	0.361694	0.121245	0.55105	0.342237	0.100509	0.732678	0.56724	0.111927	0.757311
6.232	0.594894	0.585456	0.063076	0.637266	0.595572	0.07534	0.631608	0.648334	0.090889	0.665048	0.628243	0.091442	0.675725	0.596497	0.112583	0.70955	0.487551	0.172834	0.730656	0.398295	0.203706	0.723409	0.303218	0.194879	0.615182	0.510977	0.139042	0.629024	0.449796	0.183405	0.64299	0.388966	0.229509	0.601829	0.38174	0.195018	0.563285	0.373062	0.156637	0.526195	0.363726	0.117526	0.549865	0.343853	0.097655	0.730863	0.566418	0.108264	0.754123
6.268	0.58679	0.586502	0.06634	0.629893	0.594714	0.077416	0.6279	0.64885	0.08866	0.659927	0.62668	0.090565	0.671455	0.595293	0.111613	0.707883	0.487538	0.171336	0.730154	0.399416	0.204102	0.724492	0.304368	0.19608	0.613263	0.508788	0.135854	0.627057	0.448688	0.181404	0.640495	0.3888	0.228422	0.602046	0.383049	0.190799	0.565083	0.375013	0.150731	0.529252	0.367874	0.110198	0.551896	0.343854	0.093853	0.728637	0.565234	0.105222	0.753946
6.3	0.586984	0.585974	0.057281	0.629262	0.59442	0.071078	0.624507	0.646397	0.089576	0.657496	0.625593	0.089757	0.670181	0.594238	0.110374	0.711341	0.487153	0.169313	0.730896	0.398829	0.204187	0.724362	0.303309	0.19705	0.615813	0.510353	0.138057	0.628755	0.450003	0.183481	0.641394	0.389706	0.229784	0.60228	0.384174	0.192439	0.565049	0.376975	0.152815	0.528561	0.370036	0.112738	0.550977	0.345768	0.096453	0.729437	0.566088	0.104101	0.755163
6.332	0.591774	0.5853	0.052918	0.632947	0.594447	0.069344	0.629403	0.648984	0.078152	0.661033	0.627305	0.085375	0.672543	0.596245	0.107421	0.710657	0.489784	0.1711	0.730814	0.400594	0.203741	0.724593	0.304785	0.195589	0.615899	0.512239	0.139156	0.630389	0.451814	0.184208	0.643826	0.391822	0.231073	0.603738	0.385779	0.194692	0.565689	0.378606	0.155617	0.528952	0.370713	0.1154	0.549621	0.345123	0.098645	0.730769	0.569261	0.106906	0.754682
6.396	0.585662	0.585782	0.065687	0.628687	0.593641	0.077317	0.62786	0.648257	0.085573	0.659333	0.625511	0.089583	0.671672	0.593862	0.110306	0.711453	0.485225	0.169146	0.732927	0.396685	0.201975	0.726319	0.301387	0.195107	0.615784	0.506913	0.137966	0.630954	0.447203	0.18353	0.645444	0.387883	0.23039	0.607568	0.384004	0.191215	0.571636	0.37827	0.14999	0.537206	0.371404	0.107498	0.55587	0.342932	0.093074	0.729388	0.564241	0.104991	0.755894
6.432	0.58881	0.585007	0.062953	0.631316	0.592913	0.076335	0.629581	0.647309	0.08647	0.661151	0.624807	0.090729	0.673369	0.593152	0.111232	0.712518	0.484866	0.169615	0.733327	0.39616	0.202285	0.724922	0.301279	0.194998	0.616796	0.508446	0.139	0.628733	0.447568	0.183941	0.640605	0.386864	0.229842	0.604779	0.385253	0.188969	0.57103	0.381346	0.145989	0.538613	0.376679	0.102291	0.555557	0.34628	0.090247	0.730935	0.563574	0.104669	0.756643
6.5	0.58332	0.591866	0.058756	0.625988	0.596738	0.073064	0.627867	0.651004	0.083785	0.65775	0.626367	0.088487	0.671287	0.594953	0.108784	0.714389	0.487285	0.166786	0.737496	0.39699	0.194758	0.727478	0.301069	0.191207	0.618156	0.518886	0.14736	0.628544	0.455247	0.188636	0.63871	0.391679	0.230392	0.602543	0.387721	0.189542	0.567949	0.382943	0.1473	0.534223	0.377661	0.104323	0.551742	0.347749	0.091825	0.732033	0.565826	0.101454	0.75594
6.532	0.587185	0.59092	0.059021	0.628613	0.598909	0.075385	0.624843	0.652454	0.088726	0.656689	0.63043	0.093488	0.669631	0.598023	0.112435	0.710805	0.487515	0.165776	0.737509	0.39772	0.191114	0.725744	0.302493	0.188263	0.614564	0.516789	0.14235	0.622292	0.45313	0.184155	0.629298	0.389785	0.226794	0.596414	0.391401	0.183195	0.566424	0.393354	0.13754	0.538391	0.394209	0.090807	0.560545	0.367946	0.077674	0.72772	0.566071	0.100824	0.754838
6.6	0.58578	0.591671	0.065651	0.628739	0.599015	0.077855	0.627636	0.653094	0.089417	0.6592	0.630319	0.092085	0.672024	0.59842	0.111908	0.712907	0.489305	0.167984	0.732015	0.400579	0.201904	0.723136	0.305347	0.19514	0.617625	0.515138	0.139082	0.625529	0.452525	0.18258	0.632838	0.390258	0.227239	0.6016	0.390313	0.182345	0.57102	0.390771	0.13695	0.541571	0.391236	0.090924	0.565634	0.367959	0.075913	0.73101	0.566013	0.100916	0.754924
6.668	0.588895	0.593279	0.059228	0.631347	0.598173	0.07412	0.631719	0.651614	0.088263	0.662125	0.627393	0.091513	0.674501	0.595592	0.111737	0.713218	0.486501	0.169047	0.731413	0.397704	0.20292	0.723489	0.302755	0.194943	0.61801	0.511047	0.138921	0.626748	0.449064	0.18337	0.634771	0.386982	0.228484	0.601139	0.387072	0.185641	0.569757	0.387506	0.140584	0.540182	0.388051	0.094775	0.565511	0.366572	0.078953	0.731267	0.562757	0.100847	0.755572
6.7	0.589798	0.592703	0.060434	0.63244	0.597046	0.074948	0.634262	0.650855	0.087506	0.664129	0.626048	0.091377	0.674679	0.594113	0.112618	0.708979	0.484941	0.173514	0.728074	0.395807	0.206214	0.722051	0.30057	0.196282	0.614942	0.50898	0.140874	0.629664	0.447891	0.185067	0.643724	0.386967	0.23078	0.606429	0.385064	0.191089	0.572209	0.382743	0.148312	0.53892	0.380296	0.104725	0.563858	0.362899	0.083795	0.73144	0.562746	0.108174	0.756409
6.768	0.587857	0.598734	0.052567	0.630831	0.596415	0.066559	0.637258	0.645782	0.090523	0.665018	0.618445	0.088116	0.67581	0.587774	0.111163	0.711912	0.482438	0.178096	0.729344	0.392144	0.209633	0.728955	0.296182	0.197699	0.619758	0.508022	0.141897	0.63835	0.451043	0.190044	0.65611	0.394434	0.239864	0.614031	0.380206	0.208382	0.572009	0.367333	0.175991	0.531795	0.353168	0.141794	0.556322	0.347262	0.114975	0.737195	0.5632	0.116954	0.760385
6.8	0.58628	0.590855	0.067003	0.630465	0.59347	0.07643	0.635598	0.646983	0.089417	0.664798	0.621097	0.08931	0.674909	0.589598	0.111201	0.707843	0.481775	0.174352	0.731161	0.393478	0.206081	0.72707	0.298338	0.196207	0.61326	0.503588	0.140392	0.629857	0.44474	0.186721	0.64623	0.386194	0.23446	0.607463	0.38089	0.196857	0.570212	0.374028	0.157107	0.535123	0.365578	0.115695	0.561984	0.350778	0.095073	0.729345	0.559143	0.108343	0.753951
6.836	0.588197	0.589053	0.059503	0.632149	0.591782	0.06993	0.636591	0.645087	0.083766	0.665912	0.619338	0.083939	0.676963	0.588819	0.106753	0.711456	0.483344	0.173161	0.732567	0.394401	0.204883	0.72748	0.299114	0.195421	0.615978	0.508409	0.146029	0.632493	0.447404	0.189806	0.648952	0.386512	0.234793	0.610033	0.381947	0.197226	0.572608	0.377302	0.157693	0.53741	0.370997	0.116503	0.562408	0.352171	0.096822	0.731711	0.559798	0.105089	0.757092
6.868	0.588081	0.592316	0.067244	0.632012	0.596356	0.077344	0.635115	0.650051	0.090366	0.665116	0.625134	0.090683	0.676298	0.593428	0.111562	0.711818	0.485012	0.17145	0.731765	0.396383	0.204263	0.725329	0.301573	0.194827	0.616502	0.51109	0.143312	0.630341	0.449014	0.186214	0.64409	0.387055	0.230313	0.606618	0.387197	0.191049	0.571356	0.38572	0.149189	0.53771	0.383825	0.106285	0.562184	0.363734	0.087317	0.732574	0.56089	0.102932	0.758033
6.9	0.587324	0.593847	0.059862	0.630464	0.599461	0.07237	0.631061	0.653152	0.085972	0.661936	0.629395	0.087823	0.673923	0.597563	0.108252	0.711991	0.488686	0.16668	0.733051	0.399179	0.197433	0.725316	0.303827	0.189909	0.616795	0.518771	0.141316	0.630002	0.456192	0.183412	0.642777	0.393836	0.226604	0.605441	0.392324	0.186951	0.570374	0.390324	0.144832	0.536633	0.387562	0.101813	0.5615	0.36749	0.083474	0.732433	0.564595	0.099157	0.755136
6.936	0.591008	0.592725	0.059413	0.633628	0.600304	0.072589	0.630449	0.65291	0.089033	0.662746	0.631004	0.089779	0.674966	0.599257	0.110163	0.712434	0.48991	0.167783	0.732146	0.401353	0.201707	0.724147	0.306037	0.19496	0.616867	0.517622	0.142354	0.629045	0.45506	0.185066	0.641276	0.392501	0.228871	0.603477	0.392061	0.189876	0.569236	0.389745	0.147051	0.536781	0.386726	0.103099	0.562353	0.366833	0.085308	0.731714	0.563357	0.096364	0.756533
6.968	0.594344	0.592877	0.05811	0.636955	0.597866	0.072498	0.636848	0.65077	0.088447	0.667649	0.626897	0.090399	0.677783	0.595049	0.111894	0.710702	0.486098	0.173833	0.730654	0.397021	0.205756	0.725408	0.301575	0.196398	0.616729	0.513739	0.142912	0.630044	0.452287	0.186821	0.642869	0.390821	0.23181	0.605664	0.390676	0.192026	0.570947	0.389255	0.149442	0.538433	0.386989	0.105174	0.563515	0.366967	0.086738	0.733739	0.561834	0.107291	0.758207
7.004	0.591849	0.590363	0.067876	0.634095	0.598303	0.082014	0.632812	0.653085	0.089568	0.663929	0.63035	0.09571	0.675242	0.598231	0.116154	0.710675	0.488034	0.174153	0.731722	0.398763	0.205813	0.723878	0.303327	0.19744	0.615853	0.51671	0.146239	0.627819	0.45472	0.189718	0.639481	0.393048	0.234689	0.604704	0.39141	0.193024	0.572508	0.390239	0.149116	0.54214	0.388257	0.103918	0.569337	0.370313	0.086929	0.731032	0.562358	0.104697	0.753942
7.036	0.588079	0.590252	0.069297	0.630029	0.599253	0.08371	0.628032	0.654308	0.089484	0.659371	0.632275	0.096802	0.671663	0.600088	0.116547	0.710328	0.490119	0.172927	0.733435	0.400364	0.201377	0.722334	0.305273	0.195346	0.617305	0.527579	0.146812	0.630668	0.464192	0.187284	0.643569	0.400895	0.228142	0.607249	0.402399	0.187061	0.574506	0.402672	0.143366	0.544979	0.40208	0.097494	0.573148	0.385617	0.080371	0.734864	0.56029	0.101979	0.755981
7.068	0.589393	0.592458	0.057983	0.630962	0.597452	0.075171	0.631537	0.651499	0.087021	0.661312	0.627064	0.093216	0.673084	0.595597	0.114517	0.711009	0.487835	0.175786	0.730817	0.398402	0.207098	0.722341	0.303487	0.196831	0.619679	0.519305	0.141072	0.628716	0.4579	0.186245	0.636783	0.396599	0.232124	0.602482	0.396762	0.189544	0.570397	0.396585	0.144904	0.540645	0.396655	0.098986	0.570889	0.389083	0.079304	0.738372	0.559666	0.106666	0.758091
7.104	0.589703	0.590491	0.050882	0.630221	0.597473	0.069807	0.628274	0.651842	0.080176	0.658579	0.628712	0.088394	0.672106	0.597769	0.109299	0.714957	0.491616	0.169413	0.732978	0.403132	0.203631	0.723167	0.308355	0.196828	0.620957	0.520923	0.141357	0.633344	0.459401	0.185775	0.644992	0.397936	0.231215	0.607112	0.398196	0.192054	0.571805	0.397762	0.14983	0.539783	0.396403	0.105304	0.569638	0.393606	0.083665	0.736229	0.563541	0.097729	0.757416
7.136	0.585812	0.600286	0.055504	0.626445	0.601334	0.075387	0.631164	0.654978	0.087603	0.658055	0.627835	0.095555	0.670233	0.596021	0.116203	0.70933	0.48716	0.175289	0.72663	0.397679	0.208411	0.718766	0.302313	0.198989	0.616056	0.511215	0.140226	0.631323	0.451557	0.186335	0.645928	0.391265	0.23259	0.607183	0.38934	0.194225	0.570757	0.387532	0.15335	0.538603	0.384493	0.109692	0.56835	0.380802	0.088134	0.732771	0.561232	0.106347	0.754944
7.172	0.589026	0.588785	0.057805	0.629165	0.594031	0.078026	0.630421	0.648831	0.085761	0.658766	0.6242	0.096291	0.671057	0.592316	0.116542	0.71074	0.483561	0.174253	0.729975	0.394533	0.207311	0.722776	0.299335	0.19747	0.616502	0.507826	0.142165	0.633032	0.448363	0.187908	0.648476	0.388875	0.23529	0.608824	0.385611	0.198248	0.572309	0.383144	0.15787	0.543302	0.376887	0.111915	0.574655	0.374646	0.092085	0.731878	0.560553	0.107553	0.754762
7.204	0.590733	0.589694	0.066605	0.633123	0.595647	0.081266	0.634092	0.650283	0.089738	0.664187	0.62621	0.095821	0.675176	0.594231	0.116716	0.710716	0.484918	0.176618	0.729074	0.39568	0.209427	0.722315	0.300611	0.198689	0.616708	0.510401	0.146253	0.634848	0.450739	0.191463	0.652636	0.391037	0.238402	0.611637	0.386421	0.203707	0.573259	0.383181	0.165746	0.540819	0.37669	0.123206	0.570452	0.380594	0.101537	0.732882	0.56095	0.1088	0.755749
7.236	0.588904	0.592081	0.067259	0.63125	0.597711	0.082158	0.63265	0.652367	0.089889	0.662377	0.627966	0.096476	0.674225	0.595821	0.11655	0.710573	0.485183	0.172834	0.730518	0.39618	0.205556	0.725382	0.300529	0.197009	0.615405	0.511494	0.145016	0.63358	0.45237	0.190545	0.65123	0.393443	0.23795	0.611443	0.388914	0.201559	0.573467	0.385644	0.162489	0.541456	0.378935	0.118835	0.571311	0.380327	0.096968	0.72984	0.561003	0.104439	0.754323
7.272	0.590096	0.589927	0.064385	0.631168	0.596183	0.082304	0.631723	0.651036	0.08924	0.661065	0.627051	0.098482	0.673287	0.594654	0.117973	0.712166	0.483961	0.172695	0.729902	0.394913	0.206276	0.722988	0.299851	0.196466	0.617364	0.507523	0.142709	0.635127	0.449038	0.189432	0.651605	0.390152	0.237215	0.611632	0.386551	0.200297	0.573278	0.384115	0.161128	0.540504	0.37923	0.117773	0.570167	0.377944	0.095693	0.731997	0.561744	0.106468	0.754882
7.304	0.58869	0.592247	0.062347	0.630715	0.596746	0.078514	0.631928	0.650612	0.090719	0.66163	0.625853	0.095964	0.6738	0.593599	0.115822	0.712587	0.483411	0.172104	0.731607	0.393911	0.204413	0.724642	0.298659	0.19519	0.617603	0.511549	0.145067	0.634836	0.451702	0.189731	0.651192	0.392298	0.235805	0.612448	0.389394	0.197409	0.575752	0.386161	0.157075	0.542738	0.38036	0.11346	0.572191	0.375387	0.09167	0.732973	0.559877	0.105106	0.756289
7.336	0.588065	0.592037	0.061212	0.630376	0.596899	0.07648	0.632172	0.651313	0.086095	0.661735	0.626549	0.091986	0.672793	0.594821	0.113119	0.708109	0.486129	0.173585	0.729043	0.39731	0.205993	0.723068	0.30194	0.197379	0.614587	0.513144	0.140966	0.632245	0.454575	0.187383	0.649171	0.396302	0.235435	0.611236	0.39106	0.19693	0.57489	0.386708	0.156451	0.54274	0.379801	0.112735	0.572505	0.374358	0.09148	0.731446	0.560467	0.105014	0.753628
7.372	0.587094	0.595975	0.054519	0.628818	0.595486	0.072046	0.634484	0.64799	0.08842	0.661732	0.620359	0.092539	0.673664	0.589479	0.114686	0.712769	0.483633	0.178618	0.727321	0.393621	0.211634	0.72341	0.298205	0.199056	0.620864	0.511606	0.143148	0.635766	0.452576	0.1899	0.649444	0.394083	0.238497	0.611661	0.391025	0.199328	0.575141	0.387655	0.158725	0.540071	0.382893	0.116595	0.567649	0.373307	0.094019	0.738972	0.561817	0.11526	0.761268
7.404	0.588492	0.59404	0.061381	0.631276	0.596498	0.075905	0.634041	0.649192	0.092444	0.663437	0.623615	0.094165	0.674657	0.591582	0.114599	0.710288	0.482056	0.172667	0.729599	0.392771	0.204933	0.723678	0.29738	0.196821	0.616019	0.509447	0.141736	0.631062	0.450938	0.188967	0.645908	0.392963	0.237582	0.609707	0.387927	0.197296	0.574576	0.383547	0.155525	0.542021	0.376458	0.111785	0.570944	0.366677	0.090907	0.733689	0.559624	0.107314	0.75721
7.44	0.590385	0.590759	0.057213	0.632879	0.593958	0.072451	0.6353	0.647283	0.087071	0.664763	0.62194	0.090384	0.676446	0.590409	0.111504	0.714138	0.48256	0.172145	0.731872	0.393314	0.205526	0.725921	0.297972	0.196228	0.619557	0.509102	0.142777	0.633919	0.449376	0.188805	0.647393	0.38993	0.236434	0.608985	0.385974	0.198181	0.572145	0.38158	0.157837	0.537996	0.37517	0.115402	0.56519	0.360988	0.094749	0.734945	0.560451	0.106336	0.758812
7.472	0.592981	0.593367	0.057596	0.633028	0.599224	0.077841	0.631834	0.653465	0.088858	0.661371	0.629573	0.097667	0.67325	0.596548	0.116241	0.710121	0.48405	0.168599	0.73696	0.394005	0.192026	0.723795	0.29918	0.190679	0.616102	0.520292	0.145105	0.622992	0.45787	0.188793	0.629777	0.395559	0.232929	0.600165	0.394083	0.187275	0.571879	0.392703	0.140492	0.545053	0.390707	0.093188	0.575321	0.37752	0.07703	0.732839	0.555551	0.098092	0.755554
7.504	0.590602	0.591221	0.060931	0.632068	0.597243	0.078004	0.630635	0.65094	0.090993	0.661257	0.627394	0.09642	0.673138	0.594833	0.115759	0.710537	0.48381	0.170354	0.729318	0.394295	0.202103	0.719485	0.299423	0.19428	0.618278	0.518044	0.13941	0.627214	0.456181	0.183665	0.635957	0.394608	0.228476	0.602699	0.394588	0.185113	0.570973	0.394194	0.140513	0.541235	0.393231	0.094768	0.570599	0.380272	0.076846	0.73665	0.555028	0.100421	0.757205
7.536	0.589632	0.589139	0.051006	0.63043	0.594723	0.069791	0.629689	0.648761	0.081841	0.659589	0.624788	0.089078	0.671029	0.593928	0.111348	0.707317	0.487872	0.176004	0.726319	0.398759	0.208569	0.72001	0.30372	0.198578	0.614892	0.51803	0.142586	0.624372	0.454212	0.184161	0.633177	0.390082	0.226001	0.597758	0.393042	0.18454	0.567001	0.39467	0.139104	0.539376	0.396796	0.092284	0.570416	0.389039	0.074099	0.733819	0.558389	0.104747	0.754805
7.568	0.58795	0.589872	0.050766	0.628729	0.594551	0.069838	0.628353	0.648166	0.083609	0.658053	0.623748	0.090171	0.670284	0.592788	0.111905	0.709483	0.486557	0.174631	0.727342	0.397702	0.20828	0.719491	0.302751	0.198767	0.618097	0.517223	0.139677	0.627176	0.454683	0.183022	0.635516	0.392187	0.227217	0.600916	0.393842	0.184771	0.569348	0.394089	0.139986	0.539573	0.394603	0.094025	0.570157	0.38949	0.074078	0.736541	0.557619	0.104483	0.756997
7.604	0.589254	0.591248	0.062209	0.631341	0.598293	0.077278	0.630155	0.652658	0.08788	0.661147	0.629587	0.093125	0.672138	0.59791	0.114254	0.707426	0.489698	0.175058	0.72789	0.400591	0.205885	0.718639	0.306016	0.197144	0.614502	0.517806	0.141549	0.623072	0.454905	0.184811	0.631242	0.391699	0.228931	0.596833	0.392843	0.187108	0.566788	0.393205	0.141494	0.542405	0.391253	0.093035	0.575472	0.386314	0.077423	0.732747	0.562906	0.106147	0.753698
7.668	0.585873	0.592532	0.065228	0.628457	0.598233	0.079437	0.629433	0.652575	0.089399	0.65969	0.628437	0.094389	0.67041	0.596725	0.115925	0.704947	0.487906	0.177607	0.726785	0.399083	0.208487	0.719644	0.304395	0.198275	0.61223	0.514505	0.143138	0.622001	0.451421	0.185961	0.631582	0.388072	0.229949	0.596979	0.388375	0.188739	0.56628	0.388341	0.143807	0.541962	0.385816	0.095453	0.5752	0.381261	0.080026	0.730462	0.560172	0.108415	0.752834
7.7	0.597397	0.605391	0.049326	0.636774	0.603873	0.071544	0.6403	0.655575	0.090513	0.66679	0.627571	0.096538	0.676417	0.595848	0.118384	0.706295	0.486789	0.180883	0.727068	0.397029	0.210004	0.719679	0.302379	0.198451	0.613483	0.514798	0.147307	0.623172	0.450574	0.188257	0.632445	0.386511	0.230964	0.598258	0.387242	0.189216	0.568733	0.388172	0.143466	0.545214	0.386637	0.094545	0.578414	0.380486	0.079531	0.731226	0.562453	0.114211	0.751636
7.768	0.611895	0.602094	0.034121	0.643503	0.600854	0.066487	0.641776	0.652596	0.085371	0.665499	0.624692	0.098924	0.674087	0.592379	0.120859	0.701334	0.481249	0.183101	0.72434	0.391361	0.211567	0.719775	0.296099	0.199448	0.610896	0.50863	0.143057	0.622982	0.446049	0.185701	0.634201	0.383969	0.230452	0.600858	0.38181	0.187821	0.571507	0.380428	0.142034	0.546694	0.377122	0.0936	0.579569	0.374371	0.07697	0.730209	0.557744	0.120025	0.752659
7.8	0.632791	0.597456	0.032221	0.656546	0.598481	0.070717	0.650082	0.651134	0.085817	0.670481	0.624455	0.105632	0.678842	0.59147	0.126154	0.70407	0.478417	0.18337	0.724845	0.387688	0.210856	0.71967	0.29271	0.197595	0.613628	0.508787	0.144795	0.626934	0.447189	0.18845	0.639523	0.385373	0.2329	0.604012	0.383987	0.191432	0.573376	0.382299	0.146222	0.548187	0.379936	0.097961	0.581061	0.377799	0.08119	0.732095	0.556724	0.120914	0.752626
7.868	0.653379	0.593485	0.025086	0.662081	0.597866	0.069297	0.648829	0.650732	0.077727	0.661974	0.626372	0.105225	0.671291	0.593588	0.125942	0.701239	0.48147	0.18419	0.721586	0.391315	0.213716	0.717413	0.296352	0.199923	0.612573	0.510425	0.141529	0.623559	0.448829	0.186124	0.633877	0.387147	0.231622	0.601328	0.385222	0.188039	0.572389	0.383472	0.141736	0.551068	0.379964	0.09184	0.585268	0.37862	0.077766	0.732171	0.556884	0.120605	0.754328
7.9	0.662065	0.594404	0.024909	0.665801	0.59887	0.069808	0.652065	0.651932	0.076454	0.661811	0.627578	0.10531	0.670904	0.594897	0.126001	0.699122	0.482901	0.183758	0.722965	0.393748	0.213307	0.72046	0.298511	0.20208	0.610746	0.512123	0.139579	0.620628	0.45265	0.187009	0.629736	0.393244	0.23554	0.598472	0.388903	0.191212	0.571408	0.384995	0.14396	0.552065	0.379039	0.093347	0.586657	0.380632	0.08023	0.730874	0.557616	0.119624	0.752764
7.932	0.669248	0.594533	0.026759	0.667588	0.599377	0.071746	0.652005	0.652187	0.076418	0.658837	0.62825	0.106463	0.66851	0.595526	0.126975	0.699033	0.483646	0.184725	0.721013	0.39379	0.213936	0.718764	0.298637	0.201429	0.609852	0.510851	0.140968	0.621417	0.450128	0.186364	0.631954	0.389106	0.232403	0.60012	0.386321	0.188309	0.572615	0.383525	0.141161	0.553986	0.378775	0.090241	0.588817	0.378604	0.077569	0.728801	0.558202	0.119577	0.751435
7.968	0.675496	0.591863	0.02837	0.669104	0.598661	0.072672	0.655165	0.652072	0.073523	0.657716	0.629206	0.105039	0.667839	0.596394	0.125314	0.699744	0.484048	0.181903	0.720574	0.394101	0.211498	0.717497	0.299001	0.198444	0.609688	0.512628	0.142777	0.619955	0.45037	0.186491	0.629286	0.388325	0.232116	0.597139	0.386623	0.188485	0.570427	0.384518	0.141004	0.552925	0.379471	0.089467	0.587993	0.376273	0.077626	0.730697	0.558425	0.11648	0.753061
8	0.683018	0.590902	0.031629	0.671258	0.598296	0.074713	0.655183	0.651192	0.072726	0.654982	0.629106	0.104904	0.665009	0.596375	0.125305	0.697741	0.484899	0.183258	0.721044	0.395462	0.212604	0.717884	0.300162	0.200635	0.611022	0.511657	0.134481	0.619343	0.451084	0.180875	0.62754	0.390437	0.228162	0.594236	0.387849	0.185573	0.568695	0.38475	0.13741	0.550772	0.378733	0.086624	0.585987	0.375681	0.076036	0.733073	0.557387	0.118744	0.756283
8.036	0.686901	0.592972	0.029143	0.673199	0.599013	0.071858	0.655115	0.651247	0.07022	0.654542	0.6285	0.101917	0.664868	0.595993	0.122501	0.698599	0.48503	0.180587	0.719031	0.3959	0.212829	0.71729	0.300164	0.20197	0.61131	0.513832	0.134895	0.619928	0.453998	0.182057	0.627358	0.394186	0.230617	0.597287	0.390233	0.185727	0.572858	0.386001	0.137377	0.556805	0.378912	0.085781	0.592204	0.375106	0.075575	0.732994	0.558704	0.116877	0.755641
8.068	0.691344	0.590698	0.030144	0.676405	0.600261	0.071784	0.663117	0.653779	0.066687	0.659158	0.632967	0.099468	0.666902	0.5998	0.120132	0.692454	0.487088	0.179338	0.722176	0.398862	0.207042	0.718516	0.303069	0.199589	0.60726	0.523637	0.132508	0.622249	0.467147	0.181772	0.637335	0.410914	0.230952	0.607206	0.403442	0.185641	0.579753	0.394816	0.139005	0.555023	0.38566	0.090933	0.587717	0.380128	0.075006	0.731519	0.55909	0.118111	0.753862
8.1	0.697492	0.58413	0.034917	0.679698	0.597758	0.074224	0.668426	0.651048	0.063372	0.66131	0.633413	0.097447	0.669004	0.600836	0.118812	0.6937	0.489921	0.180357	0.718526	0.401028	0.21059	0.71615	0.305326	0.200706	0.608362	0.526976	0.134303	0.622208	0.469906	0.183278	0.636194	0.412968	0.232162	0.605347	0.406425	0.187251	0.577644	0.39873	0.14056	0.552108	0.391679	0.092739	0.584576	0.388394	0.07561	0.732787	0.55963	0.115475	0.754319
8.136	0.689662	0.587416	0.028904	0.676341	0.597472	0.070973	0.663044	0.651008	0.06573	0.660226	0.630562	0.098842	0.669834	0.598052	0.119601	0.700585	0.487077	0.178337	0.720534	0.398247	0.211376	0.717859	0.302837	0.201403	0.614262	0.519659	0.132473	0.62278	0.463893	0.184392	0.631678	0.408207	0.23665	0.600897	0.401716	0.192209	0.573108	0.394132	0.145476	0.549634	0.384426	0.097088	0.582811	0.381942	0.080905	0.737115	0.55664	0.111545	0.75912
8.168	0.685229	0.577831	0.031951	0.6733	0.591138	0.073538	0.661666	0.644535	0.065136	0.659066	0.62643	0.099628	0.668526	0.593759	0.120582	0.69955	0.482327	0.180228	0.720404	0.392774	0.210796	0.717212	0.297664	0.198347	0.612899	0.515549	0.13627	0.623934	0.45779	0.185484	0.634679	0.400009	0.235195	0.603778	0.394343	0.190544	0.574398	0.388903	0.144774	0.549166	0.3821	0.096843	0.58194	0.379677	0.080192	0.736487	0.553426	0.115739	0.757808
8.204	0.683576	0.573726	0.034971	0.673262	0.591764	0.07517	0.666573	0.645229	0.061907	0.662515	0.630674	0.0979	0.671571	0.597624	0.118157	0.701073	0.485389	0.17625	0.726542	0.396233	0.204117	0.718464	0.301001	0.19701	0.613958	0.521667	0.134622	0.627414	0.462532	0.181231	0.640698	0.403583	0.228527	0.606806	0.398673	0.186009	0.576886	0.391962	0.140762	0.549429	0.384725	0.094172	0.581361	0.381844	0.075902	0.738204	0.555657	0.111667	0.758286
8.236	0.683118	0.567743	0.034144	0.672703	0.587958	0.07325	0.668554	0.641029	0.05751	0.663099	0.628275	0.094005	0.671661	0.596533	0.116418	0.699737	0.488155	0.181834	0.722957	0.399423	0.212965	0.720181	0.304074	0.202123	0.611473	0.518045	0.137947	0.622104	0.459351	0.186056	0.633778	0.400748	0.23472	0.600544	0.395948	0.192136	0.571364	0.39052	0.146654	0.546267	0.383021	0.099121	0.57907	0.381378	0.082469	0.733855	0.558806	0.115077	0.75593
8.268	0.684541	0.565637	0.038183	0.680743	0.586543	0.07813	0.685262	0.63977	0.063236	0.680121	0.627403	0.09991	0.686674	0.596159	0.123723	0.705709	0.488832	0.194281	0.720248	0.396058	0.218939	0.717041	0.301204	0.201931	0.618221	0.537888	0.175127	0.63282	0.469662	0.206952	0.647093	0.401287	0.239428	0.610635	0.395658	0.199086	0.575402	0.3904	0.157445	0.540587	0.38515	0.115315	0.567448	0.381093	0.090506	0.736976	0.556204	0.122168	0.7597
8.304	0.669999	0.562922	0.036534	0.667967	0.584799	0.076083	0.664599	0.637611	0.059333	0.664798	0.626182	0.096673	0.674387	0.594456	0.118699	0.704405	0.485744	0.182719	0.724131	0.395973	0.21252	0.71758	0.301097	0.200588	0.612821	0.51785	0.151616	0.624601	0.456518	0.196517	0.636259	0.394887	0.241987	0.603923	0.392751	0.198342	0.573791	0.390603	0.152594	0.547185	0.388035	0.105103	0.578792	0.394946	0.087409	0.73074	0.55663	0.112586	0.752435
8.336	0.676504	0.567135	0.029257	0.672346	0.584827	0.070699	0.671053	0.639022	0.059397	0.668608	0.623752	0.095241	0.677106	0.592043	0.117806	0.704315	0.483205	0.182818	0.723476	0.394083	0.214731	0.718941	0.299301	0.202277	0.614967	0.508392	0.13996	0.626826	0.450693	0.189395	0.638596	0.393119	0.240164	0.603451	0.387491	0.199287	0.571241	0.380882	0.155639	0.541422	0.37404	0.110541	0.570135	0.385082	0.090311	0.73414	0.557799	0.117658	0.758472
8.372	0.670459	0.55692	0.036923	0.668309	0.58142	0.074883	0.664692	0.632937	0.054641	0.664972	0.624064	0.092679	0.673912	0.592319	0.115135	0.703644	0.483744	0.180597	0.725992	0.394484	0.210951	0.721781	0.299089	0.199609	0.612551	0.510181	0.142822	0.626466	0.45079	0.189534	0.639628	0.391474	0.238054	0.604266	0.386305	0.197529	0.573644	0.381897	0.153077	0.548732	0.376697	0.104956	0.580613	0.384658	0.087951	0.732134	0.557453	0.114364	0.755463
8.404	0.673134	0.560266	0.033565	0.670673	0.582973	0.072612	0.665971	0.635333	0.054723	0.666572	0.624763	0.092304	0.674161	0.593523	0.115764	0.700309	0.486685	0.184506	0.723615	0.397436	0.214282	0.723212	0.302331	0.200212	0.611995	0.510127	0.138103	0.626164	0.452382	0.186615	0.639359	0.394912	0.237319	0.603772	0.388485	0.197292	0.57215	0.382756	0.15368	0.549297	0.373384	0.10497	0.58282	0.374622	0.089041	0.73151	0.564397	0.123552	0.755685
8.436	0.671232	0.561331	0.035602	0.668768	0.585193	0.073948	0.670367	0.637268	0.054682	0.667609	0.627701	0.092438	0.675465	0.596714	0.116022	0.700337	0.490253	0.185078	0.725376	0.40123	0.213697	0.722515	0.305919	0.202319	0.609552	0.516689	0.145161	0.624838	0.456305	0.189997	0.639849	0.396067	0.236116	0.602279	0.389956	0.197394	0.568582	0.383418	0.155215	0.539698	0.374613	0.110045	0.570967	0.368954	0.091187	0.729697	0.5663	0.120862	0.754233
8.472	0.675054	0.564026	0.030821	0.66983	0.584219	0.070972	0.673313	0.637773	0.056905	0.667659	0.624742	0.093268	0.675412	0.593271	0.116334	0.701607	0.485838	0.183831	0.725945	0.396295	0.211915	0.72623	0.301299	0.195982	0.612428	0.513272	0.140507	0.625646	0.456448	0.190185	0.637831	0.399998	0.241303	0.603046	0.392773	0.199935	0.571219	0.384654	0.155839	0.541582	0.374746	0.110657	0.569378	0.356355	0.094619	0.732052	0.562712	0.121676	0.756664
8.504	0.665621	0.561551	0.031906	0.664083	0.582639	0.07191	0.660969	0.635894	0.056285	0.661409	0.623733	0.093386	0.670782	0.592664	0.116258	0.702208	0.486681	0.183093	0.726572	0.397738	0.211887	0.725481	0.302999	0.197	0.613965	0.513395	0.137179	0.623851	0.455555	0.186444	0.632955	0.398486	0.237231	0.599892	0.39391	0.194191	0.570602	0.388041	0.14807	0.543546	0.380747	0.100855	0.570292	0.358814	0.08763	0.733267	0.562142	0.120136	0.757226
8.54	0.666102	0.557757	0.034724	0.664223	0.581983	0.07287	0.662599	0.633828	0.052989	0.662028	0.624649	0.090937	0.670057	0.592947	0.113585	0.697119	0.484858	0.179824	0.722259	0.395614	0.208328	0.723588	0.300537	0.193408	0.607889	0.513319	0.136274	0.621202	0.456982	0.186445	0.633837	0.400631	0.237023	0.599639	0.394777	0.194516	0.571086	0.38737	0.14757	0.544608	0.379964	0.099915	0.568922	0.355052	0.088025	0.727606	0.56009	0.116807	0.75168
8.572	0.664421	0.558576	0.035145	0.664691	0.583557	0.072851	0.660176	0.635007	0.052196	0.662656	0.626641	0.090259	0.670634	0.59541	0.113457	0.697395	0.488785	0.181476	0.723283	0.400383	0.210955	0.723057	0.305126	0.198799	0.60818	0.517236	0.138262	0.621895	0.460458	0.187758	0.635109	0.404427	0.238662	0.601444	0.398181	0.196227	0.57085	0.390419	0.150584	0.54331	0.381501	0.103609	0.567698	0.357047	0.089993	0.730175	0.562473	0.117181	0.755454
8.604	0.665461	0.558489	0.031666	0.665927	0.581949	0.070349	0.656814	0.63372	0.052119	0.661817	0.624088	0.089623	0.670342	0.593316	0.113177	0.699019	0.488182	0.182364	0.724343	0.399703	0.211536	0.724686	0.304813	0.19779	0.611309	0.516041	0.135657	0.623552	0.460009	0.186342	0.635015	0.404486	0.238252	0.602205	0.398304	0.19504	0.572029	0.390308	0.149383	0.544558	0.381729	0.102338	0.569189	0.358011	0.088059	0.731683	0.562263	0.119114	0.75462
8.64	0.666007	0.563745	0.032858	0.665786	0.587194	0.071536	0.653316	0.638197	0.053455	0.659586	0.62887	0.090846	0.66756	0.597668	0.114199	0.69445	0.491056	0.182813	0.720238	0.402313	0.212475	0.72235	0.306892	0.198673	0.607857	0.517938	0.133538	0.62174	0.46303	0.18502	0.634722	0.407949	0.237295	0.60339	0.399766	0.193339	0.573996	0.391177	0.147202	0.547678	0.382548	0.099568	0.574808	0.361501	0.085922	0.728633	0.564032	0.118495	0.750477
8.672	0.667536	0.564989	0.037501	0.670547	0.588718	0.075907	0.663814	0.640326	0.057387	0.669474	0.630636	0.094787	0.675722	0.598425	0.117682	0.696072	0.488089	0.184094	0.72314	0.399515	0.212908	0.723081	0.304309	0.199408	0.609485	0.5194	0.137326	0.618969	0.460817	0.185572	0.628475	0.402731	0.23483	0.598671	0.398169	0.189469	0.573247	0.391401	0.141425	0.551362	0.382311	0.091974	0.58156	0.363595	0.081501	0.732384	0.557654	0.118326	0.754187
8.704	0.663326	0.563213	0.034769	0.670195	0.586083	0.073178	0.662798	0.638414	0.056155	0.671571	0.627966	0.092729	0.677322	0.595956	0.115589	0.69659	0.486857	0.18243	0.723327	0.399197	0.213376	0.724716	0.304253	0.200275	0.609339	0.516063	0.135293	0.616748	0.45807	0.18464	0.623605	0.400267	0.235153	0.596344	0.394228	0.188692	0.572718	0.386699	0.139723	0.552547	0.377903	0.089662	0.58172	0.356888	0.081013	0.731388	0.558369	0.11715	0.753159
8.736	0.663848	0.561766	0.036997	0.669046	0.585854	0.074925	0.661726	0.637711	0.056169	0.669212	0.628468	0.093351	0.674912	0.597124	0.116971	0.693174	0.489839	0.186145	0.72152	0.401647	0.214251	0.724906	0.306818	0.198984	0.606675	0.517616	0.136642	0.61556	0.460286	0.18668	0.62437	0.402961	0.237324	0.59603	0.396465	0.191297	0.57134	0.388915	0.142921	0.550167	0.37929	0.093361	0.580441	0.360824	0.082666	0.729545	0.560975	0.120264	0.751981
8.768	0.657777	0.564351	0.036973	0.665319	0.587765	0.074931	0.657815	0.639994	0.057377	0.667121	0.630061	0.093964	0.672817	0.598459	0.117281	0.692232	0.490722	0.185779	0.720708	0.40278	0.214509	0.723451	0.307949	0.199406	0.606377	0.524173	0.138329	0.616107	0.465789	0.18666	0.625425	0.407589	0.235954	0.595204	0.40098	0.191174	0.571333	0.39247	0.142263	0.550693	0.382629	0.0924	0.582067	0.366427	0.081032	0.730414	0.562298	0.12239	0.751736
8.804	0.659078	0.567283	0.038022	0.667477	0.58957	0.076476	0.660027	0.642349	0.060459	0.669913	0.631353	0.096577	0.675183	0.599104	0.118973	0.692905	0.489469	0.184159	0.719864	0.401272	0.213823	0.722616	0.306409	0.19961	0.607309	0.52223	0.13532	0.614165	0.464486	0.18488	0.620524	0.406981	0.235456	0.594497	0.400414	0.188278	0.572549	0.39224	0.138693	0.553326	0.383755	0.088339	0.585784	0.369427	0.078104	0.730362	0.56233	0.121306	0.750933
8.868	0.66438	0.565391	0.040882	0.671406	0.589075	0.078755	0.661117	0.640863	0.061248	0.671394	0.631313	0.097667	0.677222	0.599341	0.120316	0.694764	0.489927	0.18557	0.721038	0.401181	0.21456	0.724238	0.306204	0.199459	0.607986	0.522454	0.138951	0.612691	0.463451	0.18733	0.617457	0.404662	0.236654	0.593531	0.400542	0.188142	0.573583	0.394157	0.137213	0.556695	0.387236	0.085526	0.589922	0.374286	0.0759	0.730227	0.563028	0.121318	0.750983
8.9	0.671189	0.572993	0.041796	0.674797	0.592532	0.08245	0.674766	0.64629	0.068855	0.677296	0.632644	0.105344	0.681398	0.600394	0.128307	0.69282	0.489966	0.19529	0.718183	0.398918	0.217918	0.720303	0.304207	0.199372	0.606426	0.533952	0.160263	0.610668	0.46784	0.198662	0.615226	0.401722	0.237585	0.589643	0.397327	0.189658	0.567609	0.391307	0.13966	0.547537	0.385227	0.089005	0.579589	0.371353	0.076951	0.730093	0.561849	0.131481	0.752565
8.968	0.678704	0.571505	0.045072	0.677207	0.593596	0.084523	0.671776	0.646295	0.06754	0.673436	0.635176	0.104926	0.678156	0.602195	0.126432	0.692324	0.489998	0.188396	0.716897	0.39985	0.21438	0.718374	0.30503	0.197948	0.606702	0.52905	0.144843	0.609386	0.465641	0.18737	0.611969	0.402474	0.230746	0.586622	0.396236	0.18296	0.565839	0.386199	0.132968	0.547442	0.375975	0.082365	0.580379	0.362456	0.072144	0.73264	0.559741	0.12361	0.752067
9	0.687308	0.569557	0.045453	0.684215	0.590521	0.085425	0.674444	0.643011	0.069734	0.677231	0.631208	0.106844	0.681161	0.597753	0.127784	0.694619	0.484441	0.188139	0.714684	0.393572	0.215748	0.713777	0.298825	0.19774	0.614844	0.527274	0.136887	0.612843	0.465316	0.181183	0.610553	0.403612	0.226224	0.583649	0.394607	0.179462	0.561273	0.382456	0.130608	0.54057	0.369842	0.081224	0.570604	0.351739	0.069352	0.741762	0.554433	0.12949	0.755194
9.068	0.700318	0.571269	0.045057	0.691103	0.592321	0.084037	0.681832	0.644194	0.06669	0.67991	0.632613	0.103927	0.683266	0.599255	0.125359	0.694119	0.485747	0.186386	0.716711	0.395402	0.21325	0.715926	0.300728	0.196287	0.613089	0.527077	0.136801	0.612059	0.465174	0.181673	0.610953	0.403528	0.227358	0.585497	0.395798	0.179686	0.564485	0.386085	0.12983	0.545035	0.375877	0.079552	0.574764	0.357482	0.067506	0.739306	0.556827	0.127627	0.757171
9.1	0.691875	0.57533	0.034977	0.685879	0.595163	0.075197	0.676684	0.64771	0.060264	0.677112	0.634874	0.097137	0.679941	0.601637	0.11903	0.689322	0.488515	0.182584	0.7049	0.397744	0.213871	0.707942	0.302443	0.19787	0.612413	0.533969	0.130903	0.581913	0.467515	0.153622	0.550843	0.40129	0.177065	0.544853	0.382243	0.126143	0.54135	0.362337	0.075366	0.539912	0.341593	0.024959	0.574046	0.328943	0.030487	0.741772	0.551727	0.120926	0.751
9.136	0.699423	0.575059	0.029848	0.690005	0.595254	0.069217	0.687118	0.648415	0.053921	0.681776	0.635519	0.090384	0.684937	0.602516	0.112619	0.69608	0.490098	0.177424	0.711272	0.399325	0.210292	0.709531	0.303691	0.196029	0.61876	0.53268	0.123669	0.583601	0.473384	0.156983	0.548423	0.414249	0.190881	0.556734	0.401547	0.138523	0.56831	0.387619	0.086976	0.581556	0.373279	0.036199	0.616471	0.370902	0.047587	0.746334	0.556851	0.117249	0.759128
9.168	0.703942	0.575087	0.016189	0.69294	0.592369	0.056519	0.69017	0.64621	0.044724	0.683608	0.630677	0.079929	0.687111	0.59842	0.103306	0.698844	0.487434	0.170293	0.711175	0.398825	0.208584	0.709144	0.303606	0.195969	0.623033	0.525278	0.111407	0.582545	0.471462	0.148145	0.542011	0.417901	0.185926	0.556278	0.405993	0.134908	0.573249	0.393238	0.084635	0.592399	0.379381	0.035815	0.623878	0.370569	0.052889	0.752729	0.547131	0.106702	0.768884
9.204	0.710179	0.563156	0.012011	0.699411	0.585524	0.049811	0.69791	0.637801	0.031513	0.690848	0.626915	0.068337	0.692962	0.595035	0.0922	0.699621	0.485439	0.161599	0.712752	0.397178	0.199605	0.708709	0.302081	0.188094	0.623951	0.526969	0.105502	0.584816	0.471299	0.141328	0.545941	0.415345	0.178245	0.556495	0.397246	0.128099	0.568729	0.380049	0.077634	0.585193	0.36136	0.029486	0.619938	0.357731	0.041694	0.756835	0.54101	0.096928	0.773907
9.236	0.718512	0.556837	-0.009461	0.709363	0.578961	0.028923	0.709496	0.631863	0.011487	0.702785	0.620718	0.048287	0.704389	0.590469	0.073723	0.708887	0.486788	0.149654	0.722623	0.399047	0.189192	0.713545	0.303548	0.185512	0.629786	0.529111	0.09752	0.587037	0.474034	0.129244	0.544735	0.418569	0.161428	0.560868	0.402349	0.111887	0.579169	0.385981	0.063103	0.599854	0.368962	0.0158	0.633251	0.370463	0.031314	0.760052	0.542506	0.078317	0.777825
9.268	0.713026	0.555177	-0.028621	0.707867	0.57794	0.01013	0.712124	0.630392	-0.007248	0.706123	0.619728	0.029829	0.709349	0.589179	0.055231	0.719172	0.483488	0.130227	0.730709	0.397525	0.175135	0.726289	0.300546	0.179378	0.639368	0.523996	0.078861	0.589471	0.476483	0.112604	0.539718	0.428921	0.146795	0.56251	0.408344	0.101728	0.587125	0.387528	0.057674	0.612329	0.366766	0.014138	0.644464	0.369936	0.031859	0.769282	0.538909	0.059011	0.786647
9.304	0.731838	0.548066	-0.033708	0.720904	0.573422	0.002071	0.718459	0.623909	-0.020903	0.711774	0.616128	0.016767	0.714333	0.586031	0.042532	0.722564	0.481493	0.117146	0.729525	0.397053	0.164665	0.726173	0.300991	0.169308	0.649869	0.517703	0.053075	0.590679	0.477867	0.081249	0.531826	0.438047	0.110463	0.55862	0.408704	0.073113	0.586527	0.379367	0.036611	0.615456	0.349931	0.001458	0.644347	0.351856	0.024356	0.780012	0.534298	0.049394	0.794922
9.336	0.730089	0.545039	-0.060444	0.72451	0.570441	-0.023458	0.71318	0.620031	-0.045921	0.714977	0.612842	-0.007585	0.717177	0.583723	0.019209	0.723733	0.482488	0.098197	0.731013	0.399773	0.148253	0.731476	0.303891	0.157078	0.649793	0.5208	0.036756	0.592121	0.47767	0.063625	0.534247	0.434492	0.091243	0.560217	0.405152	0.053665	0.588614	0.377556	0.016503	0.618364	0.351171	-0.019452	0.645371	0.350867	0.005591	0.781677	0.530264	0.027177	0.796297
9.372	0.754103	0.536999	-0.076867	0.743839	0.564855	-0.042717	0.724659	0.608989	-0.069982	0.727188	0.606193	-0.031109	0.727169	0.578243	-0.002594	0.727108	0.479962	0.082453	0.730743	0.399363	0.136838	0.732737	0.303882	0.152147	0.655758	0.514719	0.016708	0.599204	0.474826	0.050035	0.542291	0.435047	0.083526	0.570809	0.408818	0.045411	0.600766	0.38277	0.008183	0.632367	0.356441	-0.02669	0.656998	0.355054	0.000641	0.787786	0.527058	0.013707	0.801195
9.404	0.744608	0.528248	-0.088864	0.740703	0.558649	-0.055635	0.71897	0.602135	-0.082804	0.727406	0.601868	-0.044679	0.727473	0.574373	-0.016105	0.728025	0.478609	0.070344	0.728766	0.400332	0.127827	0.727908	0.305611	0.147936	0.661404	0.514695	-0.000182	0.604063	0.478345	0.035465	0.546593	0.441859	0.071584	0.577595	0.416544	0.034767	0.609621	0.39233	-0.001956	0.64236	0.368777	-0.037991	0.665949	0.362559	-0.01048	0.793416	0.519626	0.001695	0.8058
9.436	0.752494	0.535966	-0.10623	0.745659	0.559065	-0.067931	0.732214	0.609238	-0.087527	0.734236	0.60008	-0.049625	0.73484	0.572522	-0.020974	0.736008	0.476442	0.065817	0.729864	0.395906	0.119827	0.736362	0.30088	0.135944	0.665163	0.520417	0.005469	0.610594	0.48113	0.042438	0.555439	0.442112	0.079062	0.58269	0.417745	0.038419	0.611005	0.393206	-0.001329	0.640243	0.368358	-0.040069	0.666038	0.360172	-0.015095	0.796066	0.518091	-0.007546	0.808619
9.472	0.745616	0.525093	-0.125985	0.741573	0.550336	-0.088658	0.732054	0.600471	-0.110166	0.734073	0.592793	-0.071928	0.733768	0.566567	-0.041815	0.731791	0.473977	0.049939	0.728903	0.393871	0.104759	0.733659	0.298486	0.119491	0.664194	0.518005	-0.013616	0.658293	0.444931	-0.035918	0.65331	0.37129	-0.058253	0.667071	0.333032	-0.096264	0.681949	0.294823	-0.133395	0.698258	0.255626	-0.169223	0.726394	0.232761	-0.177123	0.796672	0.508741	-0.02195	0.807651
9.504	0.765709	0.518475	-0.142808	0.756387	0.544066	-0.106682	0.746957	0.593443	-0.130175	0.745082	0.586481	-0.091797	0.743844	0.561954	-0.060466	0.738709	0.475023	0.035643	0.734641	0.395988	0.092436	0.739513	0.301023	0.111014	0.668503	0.519026	-0.025801	0.665186	0.442794	-0.032101	0.662076	0.366456	-0.038315	0.672921	0.334225	-0.081535	0.683656	0.301954	-0.124636	0.695167	0.269037	-0.167101	0.716669	0.240152	-0.175087	0.797967	0.511936	-0.040585	0.810021
9.54	0.752088	0.512879	-0.15147	0.744529	0.542132	-0.117811	0.734492	0.588987	-0.145777	0.734223	0.586003	-0.106837	0.735178	0.562679	-0.074529	0.737138	0.479187	0.025104	0.734479	0.400787	0.082462	0.742663	0.306143	0.101193	0.671058	0.522672	-0.040937	0.66736	0.446254	-0.04374	0.664612	0.369655	-0.046258	0.676516	0.334878	-0.087345	0.687712	0.300178	-0.128527	0.698593	0.264674	-0.169469	0.714576	0.2333	-0.180672	0.801879	0.51033	-0.048484	0.810509
9.572	0.750325	0.513982	-0.164028	0.743222	0.541737	-0.129028	0.734071	0.590078	-0.15487	0.733671	0.585272	-0.116119	0.735199	0.561833	-0.084063	0.738844	0.478422	0.014865	0.73836	0.402477	0.076083	0.744805	0.308515	0.100545	0.67133	0.521057	-0.051351	0.665498	0.444848	-0.047277	0.660695	0.368594	-0.042457	0.675575	0.335149	-0.083186	0.689995	0.301515	-0.123971	0.704076	0.267144	-0.164355	0.717448	0.235518	-0.177713	0.801814	0.508603	-0.061393	0.813362
9.64	0.738074	0.503663	-0.188664	0.735188	0.533829	-0.15508	0.735057	0.581748	-0.183109	0.733017	0.578873	-0.144217	0.734939	0.557189	-0.11089	0.739749	0.478978	-0.007477	0.745105	0.403689	0.054983	0.747178	0.30972	0.082218	0.671372	0.522088	-0.072858	0.659791	0.447633	-0.059708	0.648684	0.37322	-0.045906	0.666412	0.339496	-0.085335	0.6846	0.305669	-0.124645	0.703404	0.270686	-0.163089	0.714224	0.239713	-0.18038	0.800779	0.508817	-0.08549	0.817299
9.672	0.741953	0.503952	-0.201669	0.740315	0.533188	-0.167182	0.744429	0.58169	-0.193531	0.741094	0.577743	-0.154824	0.741355	0.556829	-0.120778	0.740513	0.480518	-0.01496	0.747602	0.402796	0.044004	0.754952	0.309498	0.071651	0.667935	0.52595	-0.072523	0.655407	0.452027	-0.057097	0.642516	0.378151	-0.041888	0.661639	0.345403	-0.0815	0.681134	0.312877	-0.121175	0.70074	0.280307	-0.16126	0.710087	0.251749	-0.182701	0.796489	0.513726	-0.094958	0.817122
9.736	0.743357	0.501172	-0.207295	0.741757	0.530079	-0.172532	0.742006	0.578941	-0.198721	0.740701	0.57461	-0.159933	0.741635	0.554411	-0.125585	0.742414	0.480793	-0.018451	0.7505	0.402123	0.039108	0.755658	0.30735	0.061788	0.667091	0.52988	-0.069547	0.654985	0.455509	-0.056075	0.642826	0.381178	-0.042765	0.660831	0.34842	-0.083163	0.679115	0.315984	-0.123707	0.697286	0.283395	-0.165006	0.710364	0.256942	-0.187352	0.793308	0.513969	-0.102262	0.816548
9.768	0.714574	0.499997	-0.224318	0.722283	0.53454	-0.196185	0.720623	0.577844	-0.23093	0.727046	0.580558	-0.192507	0.731926	0.560832	-0.158272	0.74534	0.488744	-0.051003	0.755143	0.416365	0.014199	0.766393	0.324332	0.046162	0.67215	0.533623	-0.109591	0.652309	0.4645	-0.08372	0.633169	0.395413	-0.057305	0.655363	0.361851	-0.094291	0.67761	0.32807	-0.131008	0.700847	0.293941	-0.167214	0.715947	0.264831	-0.184089	0.797064	0.51061	-0.137294	0.821056
9.804	0.710901	0.499895	-0.237693	0.717056	0.533999	-0.208653	0.717142	0.577801	-0.242806	0.72154	0.579913	-0.204057	0.726139	0.560964	-0.169369	0.738388	0.491547	-0.060368	0.753533	0.420391	0.004649	0.768978	0.329549	0.036932	0.668442	0.53844	-0.121159	0.65008	0.467998	-0.097834	0.632382	0.397577	-0.073913	0.649539	0.357277	-0.10681	0.666567	0.316642	-0.139722	0.68576	0.275996	-0.170806	0.710668	0.248925	-0.173507	0.794298	0.509953	-0.144923	0.821845
9.836	0.719466	0.510616	-0.245608	0.725921	0.542092	-0.213788	0.718811	0.588923	-0.242899	0.727149	0.587593	-0.204777	0.733043	0.567035	-0.171306	0.748746	0.492902	-0.066399	0.75789	0.420545	-0.002007	0.772481	0.329726	0.02908	0.670914	0.5401	-0.115474	0.652555	0.46852	-0.09548	0.634259	0.396899	-0.075391	0.647678	0.354207	-0.107158	0.661362	0.311705	-0.139222	0.676846	0.269294	-0.170378	0.703317	0.244942	-0.178484	0.791939	0.513208	-0.158133	0.820491
9.872	0.720171	0.510602	-0.250748	0.726869	0.540495	-0.217467	0.720098	0.588636	-0.244284	0.728443	0.585437	-0.206276	0.733656	0.565443	-0.172291	0.747246	0.492865	-0.065747	0.759627	0.418792	-0.004018	0.775474	0.328096	0.026168	0.669258	0.54095	-0.112992	0.651413	0.469778	-0.090954	0.633627	0.398457	-0.068885	0.646127	0.355669	-0.101298	0.658798	0.313365	-0.134356	0.673421	0.271043	-0.16684	0.698744	0.248165	-0.181296	0.790885	0.515986	-0.156571	0.820128
9.904	0.710628	0.501048	-0.246433	0.71753	0.535826	-0.218377	0.713752	0.579024	-0.253027	0.720698	0.581934	-0.214709	0.726455	0.562616	-0.180342	0.742469	0.491791	-0.072456	0.757285	0.419309	-0.008123	0.774941	0.328239	0.02389	0.666137	0.536073	-0.127204	0.654223	0.467079	-0.096599	0.642697	0.398167	-0.06563	0.652162	0.355313	-0.098239	0.661377	0.312158	-0.13087	0.673303	0.268992	-0.162182	0.698205	0.247574	-0.178916	0.789811	0.514769	-0.161169	0.819284
9.936	0.711893	0.502475	-0.247372	0.717499	0.537674	-0.219558	0.712601	0.580459	-0.254557	0.71918	0.58389	-0.216217	0.725494	0.564266	-0.182094	0.743665	0.492308	-0.075149	0.760146	0.42062	-0.010709	0.777142	0.329574	0.020768	0.666316	0.534156	-0.129921	0.653957	0.465371	-0.098934	0.642188	0.396684	-0.067489	0.65128	0.354719	-0.100965	0.660195	0.312358	-0.134261	0.670791	0.270188	-0.16661	0.696682	0.248202	-0.180328	0.790459	0.515579	-0.16377	0.820058
9.972	0.710972	0.50609	-0.2522	0.717662	0.538441	-0.221316	0.713584	0.584431	-0.252292	0.72051	0.584182	-0.213865	0.727052	0.564131	-0.180196	0.745633	0.491348	-0.074756	0.758145	0.417728	-0.012165	0.777895	0.327007	0.016873	0.668309	0.535375	-0.127807	0.654627	0.467059	-0.096105	0.641427	0.398726	-0.064178	0.649684	0.3562	-0.097836	0.658319	0.313646	-0.131524	0.669012	0.271052	-0.164569	0.694744	0.250074	-0.180765	0.792009	0.516887	-0.163382	0.822601
10.004	0.713734	0.505743	-0.248898	0.719469	0.540197	-0.220091	0.712489	0.583637	-0.253493	0.720271	0.586041	-0.215277	0.727064	0.566051	-0.181253	0.746668	0.492443	-0.075126	0.760154	0.417997	-0.013233	0.778397	0.326259	0.014609	0.66854	0.537108	-0.125706	0.655073	0.46869	-0.094244	0.641831	0.400307	-0.062569	0.649037	0.358179	-0.0967	0.656625	0.315789	-0.130594	0.666427	0.27332	-0.163381	0.690885	0.252372	-0.181268	0.792308	0.519211	-0.163497	0.822451
10.04	0.716573	0.502811	-0.247578	0.72072	0.537543	-0.21893	0.712305	0.580921	-0.252666	0.719654	0.583748	-0.214421	0.726173	0.563823	-0.180645	0.744879	0.491348	-0.074836	0.757753	0.417896	-0.011724	0.777366	0.326681	0.016681	0.6663	0.533595	-0.12773	0.656471	0.466261	-0.092892	0.646793	0.398976	-0.05776	0.653479	0.357594	-0.092938	0.658951	0.315998	-0.128328	0.665948	0.274493	-0.16318	0.689625	0.252351	-0.18059	0.790348	0.518177	-0.163591	0.821444
10.072	0.714843	0.505447	-0.254008	0.719878	0.5365	-0.221503	0.711521	0.583553	-0.249731	0.71948	0.581745	-0.211546	0.727203	0.562893	-0.177357	0.749685	0.4936	-0.070001	0.765704	0.419494	-0.009018	0.781105	0.327359	0.017172	0.668667	0.536064	-0.117847	0.657514	0.46694	-0.086883	0.646465	0.397776	-0.055798	0.651882	0.356402	-0.091302	0.65745	0.315112	-0.126898	0.66372	0.273806	-0.162402	0.687313	0.252021	-0.180366	0.792079	0.520693	-0.160236	0.822743
10.14	0.707948	0.509713	-0.24066	0.717459	0.542016	-0.21047	0.716802	0.587551	-0.242303	0.724004	0.587477	-0.203925	0.731317	0.567023	-0.170638	0.752388	0.492928	-0.06655	0.767841	0.416616	-0.007963	0.783261	0.323602	0.015533	0.670915	0.536696	-0.113124	0.661016	0.467274	-0.082594	0.65116	0.397908	-0.051819	0.655552	0.358028	-0.088847	0.659619	0.31792	-0.125729	0.66379	0.277885	-0.162371	0.685897	0.255054	-0.180631	0.793662	0.5242	-0.156001	0.824477
10.172	0.700014	0.511077	-0.236379	0.714115	0.543534	-0.208233	0.719645	0.586788	-0.24289	0.726951	0.5881	-0.204555	0.733057	0.567256	-0.1714	0.750625	0.492269	-0.067857	0.770276	0.418405	-0.007741	0.782699	0.326029	0.018483	0.669912	0.532873	-0.118872	0.660104	0.465721	-0.083644	0.650368	0.398621	-0.048166	0.654345	0.35964	-0.086231	0.658547	0.320324	-0.12395	0.663471	0.281081	-0.161401	0.684359	0.2549	-0.176416	0.795196	0.52255	-0.156075	0.826059
10.236	0.703006	0.520029	-0.24897	0.717398	0.545427	-0.214381	0.729053	0.593182	-0.239803	0.733425	0.586818	-0.201523	0.73942	0.568483	-0.166564	0.756876	0.500288	-0.057027	0.770801	0.423145	0.000658	0.784767	0.329575	0.022109	0.673712	0.542077	-0.100763	0.66293	0.471602	-0.072719	0.652297	0.401012	-0.044562	0.655232	0.36144	-0.082463	0.658384	0.322102	-0.120568	0.662491	0.282703	-0.158657	0.682811	0.256709	-0.175031	0.797145	0.535336	-0.145352	0.824964
10.268	0.705698	0.520279	-0.240942	0.717077	0.545146	-0.204906	0.727739	0.594456	-0.228664	0.730367	0.587126	-0.190407	0.737922	0.567123	-0.157333	0.759513	0.495747	-0.053729	0.776543	0.418281	0.002195	0.787413	0.32435	0.021877	0.677401	0.539857	-0.101124	0.663998	0.469273	-0.075158	0.651037	0.398775	-0.048613	0.654451	0.359453	-0.086074	0.657503	0.319891	-0.123459	0.660126	0.28043	-0.160683	0.681863	0.253409	-0.172326	0.800681	0.532453	-0.141882	0.828398
10.304	0.709572	0.524588	-0.244701	0.720498	0.548603	-0.207916	0.733435	0.597588	-0.230125	0.734619	0.589557	-0.191928	0.741049	0.570547	-0.157415	0.75946	0.500346	-0.049468	0.772944	0.421471	0.005665	0.78518	0.327104	0.023484	0.676985	0.544885	-0.091721	0.664199	0.473038	-0.068396	0.651262	0.401077	-0.045008	0.653827	0.360816	-0.082279	0.65646	0.32088	-0.119855	0.659764	0.280976	-0.15753	0.681231	0.254284	-0.171033	0.799711	0.535248	-0.137936	0.827626
10.336	0.706029	0.526937	-0.231927	0.716703	0.551156	-0.19524	0.735086	0.598483	-0.218418	0.733227	0.591762	-0.18	0.739035	0.57078	-0.147233	0.755232	0.496601	-0.044966	0.772843	0.418965	0.009655	0.782081	0.324684	0.025505	0.676901	0.540695	-0.098657	0.666498	0.46997	-0.071799	0.656416	0.399363	-0.044024	0.652966	0.356655	-0.077093	0.648403	0.313496	-0.109987	0.642639	0.270778	-0.142567	0.669816	0.254089	-0.16029	0.802504	0.530673	-0.130647	0.830047
10.372	0.708106	0.531328	-0.202541	0.724897	0.56193	-0.173816	0.745328	0.600048	-0.208833	0.746878	0.602663	-0.169896	0.749602	0.578532	-0.13852	0.756416	0.493424	-0.041584	0.774661	0.414348	0.01206	0.783621	0.319131	0.027202	0.67956	0.540063	-0.093708	0.66641	0.471144	-0.063513	0.653933	0.402353	-0.032735	0.655374	0.354269	-0.057776	0.656451	0.305299	-0.08205	0.657289	0.256603	-0.105978	0.668247	0.260492	-0.140723	0.804925	0.527529	-0.125814	0.832955
10.404	0.712565	0.528981	-0.209528	0.727887	0.559036	-0.179415	0.749261	0.598244	-0.212643	0.749268	0.59991	-0.173624	0.752548	0.577364	-0.141178	0.760424	0.497277	-0.040322	0.776482	0.418005	0.013711	0.784482	0.322882	0.030232	0.682125	0.547088	-0.087241	0.666846	0.476246	-0.063004	0.652187	0.405496	-0.03808	0.654408	0.356922	-0.061745	0.657431	0.307919	-0.085037	0.66058	0.259648	-0.108807	0.667243	0.27713	-0.140331	0.804181	0.528973	-0.128151	0.83192
10.436	0.710358	0.535642	-0.212993	0.728062	0.561912	-0.180697	0.750879	0.602712	-0.210792	0.751868	0.600762	-0.171802	0.755163	0.578181	-0.139316	0.762617	0.49784	-0.03836	0.778003	0.417979	0.015136	0.784654	0.322719	0.032235	0.683969	0.549929	-0.0813	0.66889	0.478369	-0.05886	0.654062	0.40683	-0.036138	0.657455	0.356986	-0.05845	0.661126	0.306898	-0.080129	0.665312	0.256849	-0.101678	0.668091	0.271652	-0.135172	0.804304	0.52925	-0.127576	0.831853
10.472	0.723807	0.545032	-0.196909	0.737756	0.572619	-0.163916	0.755429	0.61649	-0.192973	0.756342	0.613837	-0.154019	0.757853	0.587429	-0.124272	0.760571	0.494933	-0.033289	0.780292	0.414558	0.017879	0.786188	0.318952	0.032615	0.682178	0.54286	-0.081126	0.666211	0.471751	-0.05782	0.651034	0.40069	-0.034051	0.655245	0.351619	-0.057142	0.659462	0.301908	-0.079109	0.665686	0.252284	-0.100481	0.666741	0.267443	-0.13383	0.806281	0.530824	-0.117862	0.83266
10.504	0.738649	0.547388	-0.212383	0.748301	0.571122	-0.175098	0.772423	0.616219	-0.196731	0.76686	0.61016	-0.158564	0.765988	0.585058	-0.127838	0.759137	0.496941	-0.033792	0.777566	0.416412	0.017522	0.783791	0.32123	0.034093	0.683983	0.551092	-0.079981	0.66815	0.478664	-0.06091	0.6529	0.406206	-0.04144	0.657075	0.35562	-0.061159	0.661749	0.304857	-0.080651	0.667513	0.254372	-0.099683	0.670001	0.268742	-0.133285	0.806081	0.53043	-0.119552	0.833346
10.54	0.743623	0.554202	-0.214744	0.750991	0.573586	-0.174512	0.776367	0.620474	-0.189323	0.768506	0.610209	-0.15248	0.76885	0.584428	-0.122014	0.76645	0.493593	-0.028867	0.771716	0.411462	0.023145	0.781074	0.315846	0.036077	0.690415	0.548156	-0.071608	0.675495	0.476055	-0.050708	0.660027	0.404029	-0.029548	0.659694	0.354969	-0.05285	0.660563	0.305539	-0.076321	0.661641	0.256322	-0.099121	0.666199	0.272326	-0.131782	0.8112	0.527651	-0.115091	0.837025
10.572	0.754889	0.554068	-0.181496	0.760046	0.580171	-0.144938	0.777681	0.62754	-0.167779	0.772202	0.621958	-0.129521	0.771775	0.593155	-0.102077	0.766252	0.493376	-0.019654	0.774973	0.409369	0.029066	0.778153	0.312767	0.039901	0.692408	0.549486	-0.065561	0.674082	0.476466	-0.051934	0.656636	0.403257	-0.037697	0.658872	0.353862	-0.060851	0.663103	0.304043	-0.083216	0.66805	0.253995	-0.103797	0.67136	0.267296	-0.137755	0.814991	0.52832	-0.103286	0.839036
10.64	0.77477	0.555103	-0.188136	0.771799	0.575668	-0.147934	0.796522	0.624109	-0.158489	0.781526	0.613942	-0.123915	0.778219	0.586113	-0.095612	0.764732	0.489414	-0.010084	0.770946	0.403728	0.03618	0.77807	0.307012	0.04431	0.693723	0.547935	-0.057894	0.672973	0.475176	-0.046787	0.653089	0.40238	-0.034824	0.6576	0.353115	-0.057119	0.662929	0.303267	-0.078809	0.66811	0.253465	-0.099303	0.652452	0.259827	-0.131774	0.819401	0.528257	-0.088292	0.84109
10.672	0.784665	0.551336	-0.189289	0.778374	0.571639	-0.149312	0.801297	0.621131	-0.15834	0.784809	0.610125	-0.124699	0.781213	0.582953	-0.09566	0.766658	0.487929	-0.008091	0.771787	0.402819	0.039746	0.778008	0.30593	0.048535	0.696352	0.54574	-0.057656	0.673467	0.473899	-0.044925	0.651647	0.401932	-0.031175	0.658705	0.352213	-0.052066	0.667659	0.302087	-0.071671	0.677711	0.252143	-0.090399	0.663779	0.254191	-0.124065	0.821795	0.526924	-0.086171	0.843164
10.736	0.793049	0.538157	-0.181885	0.782678	0.562445	-0.145147	0.81375	0.607817	-0.152818	0.790123	0.602032	-0.122331	0.784966	0.577661	-0.091479	0.766122	0.492033	0.003033	0.772826	0.405505	0.047465	0.780975	0.308745	0.052856	0.696374	0.549433	-0.048319	0.674821	0.476037	-0.046316	0.653566	0.402672	-0.043582	0.663267	0.356806	-0.07084	0.67325	0.310628	-0.097722	0.683933	0.264968	-0.124759	0.662413	0.277685	-0.151516	0.823801	0.536608	-0.070634	0.84415
10.768	0.792702	0.533731	-0.166451	0.783545	0.560751	-0.131354	0.807194	0.608197	-0.147555	0.788272	0.603234	-0.113782	0.783546	0.57844	-0.082996	0.76618	0.491012	0.011325	0.774331	0.403294	0.053577	0.781045	0.305946	0.056827	0.698494	0.551259	-0.039234	0.678375	0.477482	-0.04291	0.658661	0.403683	-0.045708	0.670496	0.358936	-0.074016	0.683349	0.314664	-0.10266	0.696541	0.270923	-0.131742	0.680125	0.287098	-0.160282	0.825827	0.535339	-0.060038	0.845686
10.836	0.784405	0.521206	-0.152833	0.782936	0.555661	-0.123621	0.808731	0.595728	-0.152292	0.794289	0.600114	-0.116285	0.791233	0.574889	-0.08571	0.778528	0.486365	0.008196	0.791941	0.398731	0.049445	0.788838	0.301257	0.054525	0.710506	0.550586	-0.036816	0.684666	0.478627	-0.039125	0.658388	0.407054	-0.041076	0.673302	0.367637	-0.07484	0.688099	0.327926	-0.108978	0.705181	0.28983	-0.142367	0.708177	0.316018	-0.16779	0.834866	0.527664	-0.067397	0.851272
10.872	0.792002	0.518082	-0.160362	0.788319	0.547279	-0.125957	0.81089	0.592893	-0.147495	0.796409	0.590402	-0.111309	0.792811	0.567472	-0.078708	0.776552	0.485995	0.022089	0.781254	0.397066	0.061472	0.782258	0.299954	0.060869	0.706891	0.549505	-0.018879	0.680196	0.478013	-0.025758	0.65326	0.406438	-0.032961	0.670497	0.373439	-0.073405	0.688215	0.340845	-0.113963	0.707353	0.30845	-0.153996	0.717417	0.337561	-0.174172	0.831768	0.529071	-0.053658	0.850382
10.904	0.760721	0.508931	-0.141109	0.767039	0.542615	-0.111641	0.801417	0.576	-0.140024	0.788187	0.583347	-0.104051	0.786432	0.559685	-0.072311	0.777265	0.476602	0.025999	0.779137	0.386717	0.064009	0.785219	0.289245	0.063726	0.718826	0.550855	-0.017811	0.688812	0.480478	-0.019485	0.659467	0.409999	-0.020153	0.685733	0.397697	-0.066177	0.710421	0.385303	-0.113118	0.733425	0.374244	-0.16075	0.730872	0.410236	-0.166762	0.839663	0.513097	-0.047623	0.855113
10.936	0.772112	0.510832	-0.144075	0.775099	0.542542	-0.112132	0.808147	0.579616	-0.136855	0.793209	0.58351	-0.101013	0.790756	0.560755	-0.06858	0.779528	0.480584	0.032151	0.781245	0.390076	0.068414	0.786748	0.292931	0.06518	0.714631	0.55027	-0.008742	0.686176	0.47922	-0.010115	0.657966	0.408093	-0.010996	0.683645	0.404556	-0.059083	0.708803	0.400739	-0.10748	0.733507	0.396917	-0.155992	0.739445	0.433034	-0.154396	0.836874	0.522355	-0.04313	0.852157
10.972	0.778494	0.509469	-0.149393	0.77741	0.541811	-0.117985	0.805162	0.582312	-0.143685	0.790028	0.584934	-0.107805	0.788734	0.561962	-0.07543	0.781683	0.480845	0.025045	0.786622	0.391771	0.064141	0.788319	0.294491	0.063052	0.715692	0.546872	-0.020192	0.69263	0.474209	-0.013433	0.669616	0.401508	-0.005822	0.693094	0.400553	-0.054779	0.716961	0.39911	-0.103801	0.740608	0.398874	-0.152154	0.737683	0.434938	-0.147296	0.84016	0.52128	-0.04978	0.853962
11.004	0.78366	0.514082	-0.145445	0.779991	0.546354	-0.114074	0.804662	0.58868	-0.139584	0.789242	0.590142	-0.103746	0.78854	0.566043	-0.071989	0.783491	0.480892	0.025776	0.789423	0.392218	0.066174	0.789896	0.294703	0.066459	0.716176	0.545973	-0.019769	0.69292	0.473653	-0.011236	0.670288	0.401301	-0.001983	0.69723	0.402598	-0.049376	0.722758	0.403322	-0.097677	0.746784	0.40431	-0.146455	0.741323	0.44038	-0.144816	0.840442	0.521939	-0.04944	0.852641
11.036	0.789029	0.510904	-0.135505	0.784189	0.545212	-0.106657	0.804493	0.587351	-0.136349	0.790442	0.590446	-0.100061	0.788841	0.565461	-0.069006	0.781579	0.477321	0.026553	0.786835	0.387524	0.065414	0.790118	0.289543	0.064415	0.712452	0.538585	-0.020528	0.689714	0.466468	-0.009326	0.667356	0.394322	0.002444	0.695424	0.398195	-0.044365	0.723112	0.40169	-0.091508	0.750866	0.404392	-0.138468	0.742388	0.43998	-0.139915	0.839667	0.524963	-0.043848	0.851199
11.072	0.804078	0.50435	-0.131589	0.791181	0.537356	-0.103528	0.803068	0.582737	-0.133467	0.787552	0.583329	-0.097655	0.786734	0.559339	-0.066032	0.781798	0.474736	0.03173	0.784032	0.384187	0.068541	0.790549	0.286629	0.065864	0.71431	0.538614	-0.014681	0.690604	0.4666	-0.004455	0.667363	0.394516	0.006653	0.695032	0.398579	-0.040115	0.722284	0.402243	-0.087417	0.750013	0.405758	-0.13408	0.746166	0.44218	-0.132243	0.841035	0.522099	-0.038815	0.85453
11.104	0.822346	0.513489	-0.133904	0.79765	0.536242	-0.103564	0.793516	0.586144	-0.127367	0.777605	0.576876	-0.09293	0.777619	0.553175	-0.060745	0.777068	0.469329	0.039797	0.796931	0.379241	0.072935	0.794642	0.28175	0.069852	0.700513	0.51175	-0.014477	0.719663	0.455119	-0.061933	0.739502	0.398587	-0.109064	0.776039	0.36862	-0.138144	0.811863	0.339529	-0.16843	0.847446	0.311539	-0.201825	0.861854	0.297261	-0.232802	0.827644	0.539997	-0.01669	0.847404
11.14	0.821356	0.514874	-0.134744	0.799242	0.539743	-0.104101	0.80251	0.59051	-0.126356	0.784687	0.582344	-0.092604	0.784579	0.5577	-0.061325	0.784054	0.470887	0.035508	0.801759	0.381019	0.069957	0.800216	0.283354	0.069166	0.706212	0.511166	-0.01913	0.724534	0.454913	-0.067602	0.743654	0.397978	-0.114833	0.784413	0.372567	-0.142794	0.824235	0.34603	-0.170008	0.864096	0.318941	-0.198263	0.875135	0.304602	-0.230555	0.832605	0.541255	-0.023541	0.849333
11.172	0.822015	0.517518	-0.136419	0.798705	0.540049	-0.104841	0.795036	0.590539	-0.127284	0.779899	0.580754	-0.092636	0.780469	0.556483	-0.060798	0.782037	0.470271	0.038122	0.797967	0.379279	0.071591	0.795228	0.281275	0.069634	0.704571	0.513402	-0.0141	0.721459	0.456092	-0.061414	0.738807	0.398633	-0.107764	0.782017	0.375617	-0.133879	0.82421	0.351636	-0.159707	0.866372	0.327292	-0.186973	0.878893	0.310718	-0.217642	0.83148	0.541192	-0.018895	0.848571
11.204	0.817675	0.51743	-0.13937	0.796693	0.539489	-0.105881	0.794138	0.590922	-0.126096	0.780136	0.580263	-0.091227	0.780725	0.556242	-0.059154	0.781797	0.470882	0.04075	0.797573	0.379477	0.073412	0.793413	0.281485	0.070689	0.70573	0.518506	-0.00944	0.72132	0.460448	-0.056276	0.737444	0.402412	-0.102454	0.779906	0.378302	-0.12889	0.821374	0.352941	-0.15455	0.86274	0.327331	-0.181649	0.878247	0.31371	-0.212332	0.833821	0.539292	-0.017596	0.849934
11.24	0.817418	0.508578	-0.135838	0.796873	0.53548	-0.105802	0.801363	0.585101	-0.13004	0.784007	0.578983	-0.095595	0.784711	0.555741	-0.063059	0.785845	0.473038	0.038554	0.799844	0.382159	0.073129	0.792796	0.284464	0.072513	0.709471	0.521331	-0.011034	0.718735	0.46001	-0.055619	0.728449	0.398093	-0.099069	0.771569	0.373493	-0.12491	0.81391	0.347994	-0.149448	0.856619	0.321885	-0.175161	0.873885	0.314261	-0.207051	0.837738	0.538752	-0.023031	0.85177
11.272	0.811552	0.510701	-0.137687	0.793069	0.537014	-0.105871	0.799456	0.587402	-0.127942	0.782664	0.580388	-0.093396	0.783391	0.556704	-0.061209	0.785172	0.472188	0.038622	0.801597	0.38132	0.072148	0.794349	0.283693	0.072513	0.709951	0.522474	-0.010392	0.719007	0.459626	-0.052858	0.728633	0.396921	-0.095385	0.771467	0.373234	-0.121786	0.813284	0.347857	-0.146877	0.855092	0.321811	-0.173886	0.86718	0.3091	-0.20641	0.83856	0.536436	-0.023225	0.852785
11.336	0.811982	0.513789	-0.136729	0.793279	0.538656	-0.103869	0.797697	0.589825	-0.124421	0.781704	0.581371	-0.0898	0.782065	0.556897	-0.058025	0.781826	0.470114	0.041102	0.801571	0.37875	0.072223	0.794425	0.280422	0.073101	0.705667	0.521704	-0.005216	0.716558	0.458133	-0.045706	0.728548	0.394727	-0.085547	0.769841	0.372048	-0.116327	0.809377	0.346482	-0.144473	0.848682	0.320085	-0.175447	0.859161	0.304169	-0.207283	0.835411	0.536422	-0.017597	0.851518
11.368	0.811988	0.513287	-0.134677	0.793465	0.538366	-0.101893	0.801113	0.589633	-0.12124	0.78359	0.581268	-0.087352	0.784355	0.556383	-0.055966	0.785476	0.468211	0.041563	0.804226	0.376316	0.072171	0.795743	0.277998	0.073259	0.707887	0.519932	-0.00319	0.716755	0.456113	-0.043924	0.72667	0.392176	-0.083622	0.768993	0.371859	-0.114678	0.809362	0.348091	-0.143802	0.849636	0.323714	-0.175699	0.861372	0.308246	-0.207469	0.837277	0.535519	-0.017572	0.85275
11.404	0.811105	0.513696	-0.13529	0.793978	0.538633	-0.101632	0.801703	0.590029	-0.120536	0.785132	0.581497	-0.086208	0.784883	0.556347	-0.054969	0.782652	0.467385	0.042128	0.802538	0.375715	0.072423	0.79459	0.277621	0.072424	0.706836	0.519349	-0.004726	0.71798	0.456847	-0.046895	0.730013	0.394244	-0.088112	0.770059	0.370154	-0.119105	0.808673	0.345017	-0.149669	0.846523	0.319597	-0.183443	0.84441	0.299477	-0.214529	0.835989	0.535084	-0.014936	0.851806
11.436	0.814829	0.514591	-0.13402	0.794841	0.538609	-0.101276	0.801218	0.590427	-0.119607	0.783233	0.58104	-0.086223	0.783347	0.556267	-0.0547	0.781818	0.468665	0.043613	0.803381	0.378022	0.074016	0.795296	0.280739	0.073808	0.70348	0.516079	-0.00284	0.714334	0.453294	-0.044941	0.726653	0.390119	-0.08607	0.764947	0.365955	-0.119011	0.803475	0.340887	-0.149619	0.841624	0.315795	-0.182794	0.839249	0.296518	-0.214499	0.833862	0.536721	-0.014149	0.852799
11.472	0.827014	0.519901	-0.133286	0.804533	0.541433	-0.100407	0.809737	0.594419	-0.115915	0.790607	0.582652	-0.083983	0.789443	0.55761	-0.052967	0.784222	0.469605	0.042844	0.802922	0.379626	0.075908	0.797267	0.282796	0.072892	0.706331	0.513988	-0.00879	0.715663	0.452148	-0.053269	0.725413	0.389733	-0.097332	0.763561	0.365425	-0.129198	0.8026	0.341215	-0.159186	0.841869	0.317069	-0.189271	0.840264	0.295183	-0.218817	0.834589	0.539259	-0.015228	0.852885
11.504	0.828007	0.521005	-0.132446	0.805194	0.541752	-0.099322	0.808244	0.594868	-0.115109	0.789996	0.582489	-0.082908	0.788648	0.557132	-0.052237	0.783295	0.468155	0.042358	0.801997	0.378692	0.074872	0.793759	0.282895	0.072784	0.704981	0.50839	-0.010564	0.717206	0.449943	-0.058607	0.729893	0.391733	-0.107394	0.768568	0.36981	-0.14057	0.80716	0.348065	-0.173319	0.845931	0.326124	-0.206273	0.842412	0.301199	-0.233235	0.834655	0.537528	-0.014981	0.853221
11.536	0.811571	0.508029	-0.135309	0.793203	0.535173	-0.104112	0.800138	0.585018	-0.126944	0.783064	0.57887	-0.092347	0.783022	0.555326	-0.059836	0.782674	0.471017	0.041382	0.797418	0.380941	0.07633	0.795177	0.283634	0.073272	0.705308	0.511116	-0.011818	0.718707	0.452357	-0.058681	0.731714	0.394429	-0.106984	0.770833	0.374836	-0.139945	0.809576	0.356585	-0.174016	0.847686	0.339801	-0.209279	0.84258	0.315459	-0.236104	0.834609	0.540241	-0.014633	0.852686
11.572	0.816386	0.511489	-0.139564	0.794798	0.535694	-0.107963	0.80212	0.587619	-0.126075	0.782434	0.578459	-0.093607	0.782686	0.55544	-0.060908	0.781567	0.474212	0.042044	0.800631	0.384152	0.075065	0.79716	0.286646	0.072378	0.702947	0.516876	-0.008435	0.716689	0.457254	-0.053881	0.730689	0.398005	-0.099653	0.768234	0.376011	-0.133461	0.805217	0.354209	-0.167679	0.843142	0.331319	-0.200252	0.83808	0.306799	-0.227265	0.831087	0.54421	-0.016391	0.851398
11.604	0.823354	0.517188	-0.146265	0.800686	0.537161	-0.112517	0.808069	0.59098	-0.123758	0.78752	0.577742	-0.093291	0.787301	0.553759	-0.061278	0.783631	0.469719	0.039467	0.804636	0.379523	0.071638	0.796708	0.282309	0.070521	0.7034	0.509955	-0.011313	0.716765	0.452882	-0.060347	0.730424	0.395883	-0.109303	0.772834	0.378346	-0.138771	0.815432	0.359568	-0.167205	0.858167	0.339984	-0.194516	0.842333	0.313677	-0.214664	0.829587	0.546211	-0.014154	0.848867
11.64	0.811394	0.512683	-0.149539	0.788048	0.53424	-0.117271	0.799617	0.587417	-0.128141	0.776472	0.575687	-0.098941	0.779244	0.553568	-0.065734	0.786844	0.475858	0.040028	0.804087	0.384895	0.073132	0.791312	0.287823	0.07504	0.706893	0.518865	-0.008724	0.722956	0.461962	-0.056142	0.737987	0.407323	-0.105357	0.780652	0.393348	-0.134994	0.822373	0.375912	-0.164543	0.862611	0.356315	-0.193187	0.839347	0.329166	-0.201417	0.833078	0.548751	-0.017905	0.846836
11.672	0.811265	0.51001	-0.144917	0.786025	0.532641	-0.114878	0.793915	0.585398	-0.130315	0.771263	0.574717	-0.100341	0.774616	0.553191	-0.066812	0.783478	0.477114	0.039914	0.802658	0.387263	0.073699	0.795318	0.289923	0.074127	0.701404	0.517879	-0.00633	0.715849	0.455607	-0.047629	0.730043	0.394154	-0.090164	0.771575	0.379828	-0.123214	0.81258	0.364267	-0.156201	0.853844	0.347439	-0.188066	0.837754	0.314537	-0.192459	0.828165	0.546316	-0.023301	0.845725
11.74	0.807795	0.510471	-0.14666	0.784814	0.534175	-0.115677	0.793489	0.586396	-0.132298	0.772133	0.576705	-0.101067	0.775623	0.555124	-0.067601	0.78565	0.478325	0.038176	0.803502	0.388457	0.073707	0.796004	0.29069	0.075619	0.70363	0.520558	-0.008284	0.713517	0.457763	-0.050587	0.723914	0.394973	-0.092501	0.766263	0.379208	-0.12354	0.808249	0.362004	-0.154163	0.850339	0.343797	-0.184409	0.837334	0.309451	-0.187878	0.830763	0.547964	-0.024152	0.846573
11.772	0.809273	0.51915	-0.143266	0.788098	0.537968	-0.107948	0.793767	0.592044	-0.11878	0.775331	0.577747	-0.087471	0.777506	0.554089	-0.055378	0.78382	0.470379	0.044632	0.805768	0.380388	0.07631	0.798193	0.283286	0.074915	0.7038	0.513495	-0.004341	0.716445	0.452365	-0.048647	0.73033	0.390475	-0.09149	0.770776	0.369046	-0.12213	0.812122	0.344863	-0.148191	0.853586	0.319404	-0.173364	0.842937	0.284584	-0.179598	0.83036	0.540932	-0.01575	0.84689
11.804	0.797655	0.507595	-0.143923	0.780026	0.531	-0.10938	0.787771	0.583443	-0.125618	0.770771	0.573405	-0.0919	0.774076	0.550756	-0.059013	0.783659	0.470805	0.045003	0.803531	0.379867	0.076377	0.795774	0.282275	0.073768	0.703607	0.515081	-0.002781	0.717575	0.456422	-0.049584	0.732675	0.396863	-0.094506	0.771814	0.372437	-0.124237	0.811028	0.344543	-0.150015	0.850641	0.314487	-0.173086	0.841662	0.278907	-0.177517	0.830193	0.54256	-0.013788	0.843264
11.836	0.791132	0.508779	-0.143309	0.778366	0.533764	-0.107777	0.790036	0.585098	-0.125049	0.774584	0.576725	-0.090161	0.776638	0.553375	-0.057716	0.782745	0.470654	0.043926	0.804554	0.379996	0.075113	0.796029	0.282418	0.073965	0.704611	0.516695	-0.005925	0.718194	0.456281	-0.050922	0.733157	0.394616	-0.09328	0.771357	0.368559	-0.122779	0.810131	0.339945	-0.148421	0.849235	0.30974	-0.172007	0.84088	0.274003	-0.175727	0.832012	0.541433	-0.013576	0.84482
11.868	0.788576	0.508445	-0.143964	0.773156	0.532696	-0.108967	0.782975	0.584662	-0.125627	0.766542	0.575476	-0.091398	0.770627	0.552806	-0.058668	0.783397	0.472309	0.044102	0.805343	0.381781	0.074777	0.795161	0.284599	0.075755	0.703178	0.517049	-0.003013	0.716441	0.460033	-0.052048	0.73079	0.401727	-0.098829	0.768367	0.376103	-0.129427	0.806147	0.345365	-0.153941	0.844261	0.312058	-0.174645	0.83785	0.275577	-0.173962	0.830026	0.542155	-0.01668	0.842327
11.904	0.790828	0.512506	-0.140181	0.777661	0.536414	-0.104061	0.788863	0.588224	-0.120032	0.773407	0.578756	-0.085436	0.775654	0.555078	-0.053246	0.7835	0.470641	0.046488	0.803197	0.379745	0.078276	0.796676	0.282037	0.076227	0.705971	0.515825	-0.005184	0.716583	0.465921	-0.062383	0.727843	0.413721	-0.117202	0.765065	0.387634	-0.147683	0.80217	0.356857	-0.173219	0.839056	0.323314	-0.195035	0.840501	0.29015	-0.178447	0.833208	0.542212	-0.009414	0.845715
11.936	0.781985	0.523648	-0.134085	0.772239	0.548441	-0.097505	0.780767	0.599888	-0.116212	0.769194	0.59126	-0.079928	0.773626	0.566936	-0.048564	0.786844	0.480655	0.048578	0.799531	0.388783	0.079076	0.798614	0.291428	0.074499	0.706007	0.530771	0.009853	0.710055	0.474056	-0.041042	0.714419	0.417575	-0.092171	0.741655	0.389365	-0.130848	0.768735	0.359314	-0.16781	0.79615	0.32843	-0.203908	0.800484	0.299586	-0.181326	0.832276	0.544814	-0.018743	0.849919
11.972	0.78218	0.525872	-0.131269	0.773122	0.551925	-0.095406	0.777396	0.602764	-0.11708	0.768528	0.595387	-0.079772	0.774503	0.570295	-0.049293	0.791824	0.481647	0.045043	0.808373	0.389261	0.072803	0.804113	0.291456	0.070203	0.708443	0.534177	0.014395	0.710492	0.476592	-0.035654	0.713169	0.419075	-0.085663	0.735893	0.390191	-0.126626	0.759107	0.357514	-0.163868	0.782794	0.324055	-0.200016	0.793062	0.293584	-0.181711	0.831601	0.545002	-0.026406	0.848493
12.004	0.788162	0.536549	-0.142244	0.781489	0.558715	-0.103359	0.783876	0.611609	-0.120163	0.77774	0.600393	-0.083277	0.782002	0.574789	-0.053229	0.793431	0.484973	0.038931	0.808291	0.394792	0.072966	0.804963	0.297616	0.07111	0.708798	0.535317	0.00718	0.695408	0.470774	-0.032036	0.682163	0.405888	-0.070937	0.699911	0.371342	-0.109762	0.718688	0.336291	-0.147744	0.73783	0.301117	-0.185459	0.761658	0.273152	-0.182266	0.831671	0.546577	-0.035425	0.848248
12.036	0.785158	0.538373	-0.138043	0.775374	0.563469	-0.101703	0.775259	0.61468	-0.123299	0.768177	0.606467	-0.085793	0.774433	0.581287	-0.05574	0.792626	0.492652	0.036476	0.805311	0.403979	0.073874	0.803451	0.307572	0.070967	0.707545	0.539473	0.002256	0.691401	0.466219	-0.013424	0.675112	0.392804	-0.028926	0.682847	0.358528	-0.071096	0.690533	0.324309	-0.113138	0.697977	0.290133	-0.155177	0.724875	0.265732	-0.149658	0.830764	0.548498	-0.041997	0.846001
12.072	0.784322	0.533741	-0.135726	0.775692	0.558662	-0.09897	0.772992	0.609836	-0.120635	0.768089	0.601553	-0.082798	0.773668	0.576644	-0.052477	0.789986	0.489048	0.040576	0.800839	0.399057	0.076075	0.802499	0.302079	0.072467	0.705479	0.538514	0.007766	0.687868	0.4658	-0.008795	0.670434	0.39289	-0.025098	0.672332	0.351815	-0.061442	0.673537	0.311104	-0.098053	0.674316	0.270526	-0.134818	0.70548	0.253826	-0.124848	0.829741	0.550855	-0.0331	0.846632
12.104	0.779701	0.536764	-0.133846	0.77191	0.561625	-0.09686	0.770427	0.612852	-0.118058	0.765528	0.60438	-0.080257	0.770963	0.579471	-0.049659	0.785634	0.491419	0.044829	0.793033	0.399408	0.07675	0.792293	0.302211	0.068837	0.70915	0.553438	0.014051	0.693401	0.480006	-0.001167	0.676974	0.406587	-0.016098	0.713186	0.421246	-0.054377	0.750336	0.436029	-0.091877	0.788986	0.45054	-0.126356	0.823994	0.461883	-0.12527	0.830326	0.545032	-0.032277	0.847057
12.14	0.787442	0.536925	-0.140432	0.779144	0.560548	-0.102745	0.772533	0.611768	-0.123035	0.769929	0.602414	-0.085214	0.775109	0.578093	-0.05416	0.78927	0.491919	0.041692	0.796557	0.400885	0.074976	0.795193	0.304246	0.068168	0.709596	0.549706	0.011474	0.693626	0.475853	-0.000896	0.677553	0.402125	-0.01336	0.713209	0.416475	-0.052601	0.750482	0.429244	-0.090864	0.788919	0.441862	-0.127538	0.823918	0.453436	-0.128051	0.830643	0.546667	-0.03584	0.847345
12.172	0.77702	0.532901	-0.134842	0.77165	0.559105	-0.098333	0.769083	0.609454	-0.121083	0.766562	0.602293	-0.082775	0.772654	0.57741	-0.052091	0.789556	0.489067	0.042515	0.795372	0.397103	0.075049	0.793366	0.29958	0.069415	0.712704	0.552054	0.014801	0.695148	0.478232	0.004432	0.677765	0.404253	-0.005763	0.710105	0.417092	-0.04816	0.743743	0.430313	-0.089602	0.779422	0.444224	-0.128151	0.81496	0.454152	-0.127533	0.832714	0.541375	-0.035633	0.848357
12.24	0.771057	0.53696	-0.136669	0.770255	0.560828	-0.09823	0.769693	0.612732	-0.117418	0.769436	0.603113	-0.079572	0.775895	0.577812	-0.049318	0.793647	0.488154	0.043713	0.80651	0.396355	0.073606	0.800691	0.29968	0.066178	0.715064	0.5499	0.019893	0.6968	0.476395	0.008424	0.678702	0.402706	-0.002812	0.711468	0.41411	-0.045059	0.745124	0.425922	-0.086434	0.77939	0.437881	-0.127155	0.814283	0.449446	-0.125432	0.832704	0.539959	-0.036248	0.847449
12.272	0.766423	0.536304	-0.134306	0.765362	0.560362	-0.096001	0.761062	0.612115	-0.115555	0.762499	0.602807	-0.077661	0.769759	0.577092	-0.048185	0.789654	0.486752	0.042704	0.798755	0.395035	0.073938	0.795053	0.298513	0.065464	0.713286	0.550938	0.016787	0.694523	0.477209	0.007818	0.676045	0.403239	-0.000804	0.707348	0.414459	-0.044288	0.739737	0.426003	-0.086992	0.773024	0.437897	-0.128216	0.807766	0.450089	-0.127058	0.83095	0.536335	-0.038349	0.845864
12.304	0.768876	0.539024	-0.139488	0.76665	0.562891	-0.101115	0.762519	0.614914	-0.120645	0.762986	0.605481	-0.082761	0.769725	0.579538	-0.053724	0.78769	0.489322	0.035696	0.794454	0.399498	0.072165	0.7941	0.302722	0.067067	0.715034	0.554604	-0.000356	0.697302	0.480126	-0.002141	0.680189	0.405526	-0.003173	0.710837	0.413562	-0.04779	0.741775	0.42202	-0.092231	0.773503	0.431032	-0.135601	0.806279	0.446078	-0.128226	0.834968	0.532858	-0.045629	0.848608
12.336	0.764283	0.531963	-0.135169	0.76388	0.558774	-0.098739	0.755688	0.608664	-0.121792	0.759567	0.602361	-0.083448	0.767653	0.577404	-0.053611	0.789998	0.489596	0.038621	0.796362	0.399699	0.074157	0.794859	0.30347	0.067428	0.718605	0.555641	0.00506	0.697969	0.481997	0.00009	0.677862	0.407963	-0.004405	0.709704	0.415337	-0.048236	0.741536	0.4233	-0.092031	0.773406	0.431477	-0.135766	0.805653	0.446806	-0.127006	0.836789	0.531047	-0.043217	0.848778
12.368	0.751648	0.532687	-0.13136	0.757338	0.560189	-0.095899	0.754582	0.610159	-0.120015	0.760116	0.604321	-0.081804	0.769178	0.578442	-0.053027	0.793816	0.487873	0.035994	0.797761	0.397894	0.072854	0.795849	0.301125	0.067533	0.724929	0.558773	0.006468	0.700631	0.486194	0.002194	0.67691	0.41327	-0.001355	0.707427	0.419186	-0.046397	0.738671	0.425364	-0.090863	0.770366	0.431612	-0.134935	0.802245	0.448608	-0.127917	0.837423	0.525826	-0.049758	0.85034
12.404	0.756092	0.535638	-0.1304	0.761557	0.562661	-0.094545	0.751964	0.612603	-0.116783	0.760873	0.606389	-0.07928	0.771186	0.580071	-0.051261	0.799749	0.488048	0.035551	0.798849	0.398562	0.072983	0.796285	0.302345	0.067863	0.729321	0.558039	0.012435	0.707464	0.484746	0.007137	0.684919	0.411015	0.001149	0.71246	0.416554	-0.045754	0.74131	0.42258	-0.091763	0.770721	0.428857	-0.137197	0.801438	0.447686	-0.129235	0.837617	0.526983	-0.052583	0.849073
12.44	0.758739	0.533544	-0.133487	0.763861	0.561359	-0.098186	0.749338	0.610231	-0.120308	0.760561	0.605207	-0.08325	0.76944	0.579576	-0.054212	0.793529	0.489797	0.035707	0.798442	0.400266	0.073364	0.795247	0.303421	0.068973	0.722678	0.558423	0.006509	0.702072	0.484762	0.003234	0.682084	0.410589	0.000745	0.710967	0.415592	-0.045648	0.740528	0.420685	-0.091452	0.770552	0.425831	-0.136918	0.800544	0.445838	-0.129198	0.834745	0.527322	-0.051575	0.846978
12.472	0.762093	0.533615	-0.131496	0.766749	0.561682	-0.096342	0.751195	0.610233	-0.118746	0.762579	0.605625	-0.081694	0.771528	0.579172	-0.053601	0.795485	0.487256	0.033308	0.796755	0.398168	0.072191	0.794954	0.301568	0.068517	0.723428	0.556288	0.006873	0.703263	0.482464	0.003572	0.682878	0.408659	0.000297	0.711063	0.41372	-0.046305	0.739987	0.418349	-0.092436	0.769289	0.422711	-0.138214	0.799013	0.442957	-0.130151	0.833913	0.526396	-0.0548	0.846492
12.504	0.764393	0.53632	-0.13438	0.768248	0.563282	-0.098267	0.749895	0.611744	-0.118577	0.762158	0.606363	-0.081913	0.771878	0.580179	-0.053805	0.797818	0.489207	0.033547	0.798501	0.400991	0.073755	0.795276	0.304746	0.070241	0.726773	0.558973	0.008692	0.704908	0.485611	0.005774	0.682694	0.412029	0.00269	0.710544	0.414641	-0.044685	0.739511	0.417379	-0.091103	0.768943	0.420249	-0.137208	0.798765	0.440779	-0.129524	0.832349	0.52325	-0.058337	0.844507
12.54	0.764126	0.534812	-0.132658	0.769762	0.56318	-0.097891	0.749437	0.610843	-0.118958	0.763948	0.607069	-0.082934	0.771633	0.580497	-0.05494	0.791065	0.489239	0.032048	0.793529	0.400458	0.071582	0.793953	0.303575	0.067623	0.724064	0.561029	-0.00265	0.702505	0.487738	0.000921	0.681662	0.414086	0.005564	0.708363	0.415628	-0.04252	0.736688	0.416939	-0.089681	0.766349	0.419382	-0.135434	0.796306	0.439708	-0.12827	0.835044	0.52078	-0.057258	0.845611
12.572	0.755833	0.532688	-0.132508	0.764386	0.562309	-0.099427	0.74209	0.608981	-0.120219	0.759793	0.606513	-0.085533	0.768074	0.58018	-0.057198	0.790109	0.488824	0.030496	0.796034	0.400097	0.069758	0.795161	0.303218	0.066763	0.722289	0.558552	-0.00467	0.703573	0.484551	-0.001199	0.685808	0.410262	0.003208	0.712373	0.412611	-0.044717	0.739669	0.415202	-0.092134	0.7678	0.418011	-0.138825	0.796617	0.438871	-0.129134	0.835715	0.522157	-0.056766	0.8466
12.608	0.754194	0.530053	-0.131963	0.762702	0.56019	-0.099336	0.743914	0.607309	-0.122453	0.759751	0.604987	-0.086862	0.768743	0.57871	-0.058666	0.792557	0.487564	0.028802	0.796005	0.399746	0.070195	0.794002	0.303086	0.068241	0.726229	0.559041	-0.006137	0.70466	0.485813	-0.002466	0.68423	0.412264	0.002258	0.711267	0.411826	-0.045618	0.739732	0.411564	-0.092381	0.768771	0.411569	-0.138722	0.797523	0.432593	-0.128879	0.836246	0.516175	-0.06072	0.847395
12.64	0.754489	0.528091	-0.132229	0.76352	0.559117	-0.100515	0.746147	0.60553	-0.125301	0.761682	0.604041	-0.089494	0.770616	0.578294	-0.060408	0.793885	0.488126	0.029766	0.79372	0.399593	0.070405	0.792545	0.302594	0.06708	0.729545	0.56229	-0.001864	0.706776	0.489388	0.001522	0.685073	0.415963	0.005452	0.711155	0.414317	-0.043009	0.738724	0.412969	-0.090343	0.767235	0.411898	-0.137151	0.796824	0.432645	-0.129075	0.835899	0.515986	-0.060708	0.847189
12.708	0.757581	0.526789	-0.128455	0.763784	0.559463	-0.097839	0.744392	0.604112	-0.125038	0.758888	0.604908	-0.088807	0.766653	0.579714	-0.059277	0.787311	0.491826	0.032399	0.794287	0.403564	0.072218	0.794621	0.306877	0.068555	0.720221	0.560555	-0.006236	0.700432	0.486742	-0.002454	0.681231	0.412651	0.00241	0.7098	0.411476	-0.044361	0.739153	0.410563	-0.090522	0.768932	0.40983	-0.136347	0.798667	0.429385	-0.12691	0.835957	0.524176	-0.05307	0.846317
12.74	0.752597	0.525249	-0.133452	0.760142	0.555012	-0.100253	0.742095	0.602189	-0.123367	0.756903	0.599417	-0.087357	0.765855	0.575316	-0.05704	0.790505	0.490187	0.037404	0.806005	0.399786	0.06979	0.799889	0.302996	0.067128	0.717372	0.558655	0.012317	0.698789	0.48454	0.007175	0.681013	0.41017	0.002467	0.70865	0.40792	-0.044813	0.738256	0.405457	-0.090663	0.769012	0.402929	-0.135592	0.79835	0.422412	-0.124614	0.828681	0.53125	-0.049204	0.842379
12.772	0.756635	0.523105	-0.133862	0.762547	0.554454	-0.101814	0.746639	0.600781	-0.12845	0.759106	0.599728	-0.091465	0.767945	0.576002	-0.061055	0.791778	0.492663	0.033916	0.796149	0.403123	0.072172	0.794323	0.305915	0.069201	0.721168	0.562363	0.003257	0.7008	0.488433	0.003457	0.679902	0.414517	0.003919	0.708377	0.410856	-0.04278	0.738577	0.407076	-0.08821	0.769608	0.403333	-0.133041	0.799616	0.422139	-0.122821	0.834224	0.531194	-0.052845	0.843976
12.804	0.751501	0.524568	-0.133239	0.759671	0.554068	-0.099948	0.745033	0.602131	-0.123876	0.758493	0.598772	-0.087394	0.767387	0.574969	-0.056967	0.791344	0.491193	0.038073	0.801781	0.400641	0.072094	0.796959	0.303846	0.067632	0.716815	0.55949	0.016758	0.696536	0.485946	0.00946	0.676724	0.412176	0.002669	0.704613	0.40978	-0.044345	0.736208	0.406389	-0.088811	0.76877	0.402201	-0.132146	0.799388	0.418938	-0.120343	0.825088	0.533562	-0.050372	0.842572
12.836	0.747699	0.525685	-0.135467	0.754717	0.553784	-0.100724	0.743332	0.603015	-0.123797	0.754301	0.597982	-0.086669	0.762478	0.573405	-0.056517	0.786028	0.486709	0.036805	0.795218	0.39759	0.074745	0.794676	0.300728	0.069995	0.707283	0.543674	0.002701	0.684351	0.471028	0.010987	0.66087	0.398324	0.019207	0.689901	0.401707	-0.027147	0.720538	0.404933	-0.072736	0.75412	0.406744	-0.11528	0.790487	0.411386	-0.110532	0.826823	0.532137	-0.04707	0.842462
12.872	0.746885	0.525804	-0.141158	0.753472	0.55215	-0.104973	0.741851	0.602352	-0.125575	0.752636	0.595506	-0.088683	0.76147	0.572252	-0.057648	0.787372	0.489501	0.03876	0.796757	0.399881	0.074856	0.795781	0.303425	0.067402	0.707417	0.545001	0.005803	0.685337	0.472454	0.016942	0.663079	0.399714	0.028221	0.689326	0.403195	-0.019825	0.717326	0.406792	-0.067254	0.748552	0.409055	-0.1114	0.785076	0.411639	-0.106437	0.827117	0.537271	-0.044347	0.843277
12.904	0.750655	0.522559	-0.135893	0.746845	0.551732	-0.101553	0.742208	0.600136	-0.128598	0.741749	0.596354	-0.089731	0.755056	0.574082	-0.059756	0.794312	0.494604	0.033875	0.813302	0.404855	0.064924	0.803314	0.30922	0.061005	0.708706	0.548649	0.017176	0.680156	0.478523	0.029613	0.65182	0.408066	0.042737	0.670132	0.409608	-0.00829	0.687515	0.412602	-0.059982	0.7055	0.416474	-0.111012	0.732569	0.436198	-0.095989	0.817999	0.545029	-0.053126	0.836752
12.94	0.761512	0.521234	-0.135482	0.753925	0.548596	-0.100262	0.74157	0.596497	-0.125666	0.742378	0.591689	-0.086918	0.755044	0.569791	-0.056268	0.791893	0.491794	0.040353	0.806551	0.401608	0.072339	0.797619	0.305999	0.066187	0.707919	0.548927	0.028892	0.692694	0.474691	0.040224	0.677507	0.400083	0.051771	0.678944	0.39889	-0.002759	0.681019	0.398597	-0.057509	0.687313	0.397617	-0.111726	0.720902	0.411106	-0.105171	0.816214	0.542633	-0.046725	0.837682
12.972	0.75386	0.519117	-0.129358	0.745638	0.549759	-0.097155	0.736623	0.595693	-0.127462	0.735204	0.594334	-0.088454	0.748984	0.571988	-0.058853	0.790269	0.492397	0.0333	0.80132	0.403566	0.070863	0.795203	0.307248	0.067195	0.706952	0.546401	0.006021	0.694401	0.474009	0.027337	0.681505	0.401393	0.04968	0.678128	0.401863	-0.004359	0.677368	0.403356	-0.05909	0.680964	0.405394	-0.113343	0.714809	0.417804	-0.10595	0.823919	0.543044	-0.050627	0.840527
13.004	0.752185	0.519839	-0.129608	0.744721	0.54961	-0.096413	0.738391	0.596776	-0.125047	0.736192	0.594011	-0.086156	0.750405	0.571038	-0.056939	0.793998	0.488928	0.033569	0.802868	0.400475	0.07189	0.79617	0.304737	0.067431	0.708688	0.53899	0.009792	0.693861	0.466173	0.028742	0.67832	0.393065	0.048473	0.674421	0.396557	-0.00539	0.671906	0.400966	-0.059891	0.673548	0.405396	-0.114096	0.707906	0.416659	-0.107475	0.824398	0.542399	-0.049387	0.841493
13.04	0.752754	0.520974	-0.132865	0.745413	0.549869	-0.098865	0.739732	0.598005	-0.126209	0.737259	0.594174	-0.087419	0.750542	0.570986	-0.058107	0.791246	0.488544	0.032426	0.80264	0.400608	0.070968	0.795476	0.304942	0.066881	0.704716	0.53323	0.001588	0.693417	0.461491	0.026085	0.681684	0.389468	0.05138	0.675318	0.393534	-0.00232	0.670281	0.398425	-0.056596	0.668165	0.403418	-0.110815	0.703184	0.414318	-0.108526	0.82394	0.542719	-0.049552	0.841543
13.072	0.75453	0.519384	-0.13005	0.748135	0.549372	-0.096826	0.738898	0.596182	-0.125654	0.738946	0.59389	-0.086665	0.750943	0.570573	-0.057015	0.787231	0.48793	0.034681	0.80113	0.398943	0.070534	0.794494	0.302839	0.066149	0.699182	0.531996	0.004277	0.691378	0.4597	0.028598	0.683522	0.387193	0.053193	0.675855	0.391361	-0.00036	0.670149	0.395946	-0.054597	0.667266	0.400629	-0.108822	0.702342	0.411443	-0.107273	0.818157	0.543404	-0.047266	0.837136
13.108	0.75856	0.524269	-0.131424	0.75128	0.552521	-0.096875	0.738808	0.599672	-0.123551	0.739928	0.595844	-0.084703	0.752251	0.572706	-0.054865	0.790049	0.490285	0.037338	0.804943	0.401477	0.073392	0.797894	0.305531	0.068312	0.700602	0.530654	0.007108	0.69249	0.458109	0.030469	0.683738	0.385351	0.054327	0.675744	0.387008	0.00063	0.66966	0.389187	-0.053719	0.666532	0.391532	-0.108073	0.70168	0.402135	-0.106972	0.819099	0.546614	-0.044575	0.838713
13.14	0.755054	0.519056	-0.129047	0.749398	0.547887	-0.094677	0.739146	0.595572	-0.121697	0.74023	0.591993	-0.082824	0.753569	0.56847	-0.053976	0.794259	0.485309	0.034946	0.804512	0.396316	0.07196	0.795653	0.300687	0.066786	0.705345	0.530949	0.011591	0.695898	0.458425	0.034442	0.686256	0.385607	0.057704	0.675834	0.388279	0.004648	0.666979	0.391237	-0.049249	0.661979	0.394026	-0.103377	0.697492	0.403424	-0.103329	0.821492	0.546427	-0.044788	0.840386
13.172	0.747034	0.516709	-0.127092	0.741228	0.546862	-0.093909	0.737367	0.594389	-0.12263	0.735057	0.591786	-0.083731	0.747683	0.568286	-0.0544	0.786563	0.484936	0.036031	0.803266	0.396004	0.071034	0.796151	0.299986	0.067354	0.696636	0.527915	0.011621	0.690816	0.45546	0.035669	0.684253	0.382866	0.060521	0.671989	0.388228	0.008103	0.661143	0.394232	-0.045129	0.653875	0.40012	-0.09868	0.689806	0.407627	-0.099797	0.81358	0.545491	-0.043841	0.836463
13.208	0.745079	0.516626	-0.128821	0.739591	0.545816	-0.094729	0.733226	0.593727	-0.122104	0.732479	0.590157	-0.083224	0.745916	0.56707	-0.053765	0.788314	0.484787	0.036883	0.803563	0.395575	0.072092	0.797171	0.299438	0.067333	0.697765	0.523449	0.008545	0.692208	0.451361	0.033439	0.685742	0.379382	0.059697	0.67223	0.385709	0.007733	0.660704	0.392381	-0.045258	0.652915	0.398773	-0.098645	0.688955	0.405632	-0.100065	0.816244	0.548911	-0.039497	0.836185
13.24	0.769502	0.519605	-0.12326	0.753438	0.547601	-0.091606	0.743988	0.593812	-0.121295	0.737133	0.590374	-0.083008	0.749284	0.566766	-0.053627	0.788388	0.483554	0.036385	0.803736	0.39473	0.071983	0.795981	0.298858	0.06703	0.698313	0.516495	-0.000636	0.697055	0.445776	0.028601	0.693942	0.375131	0.059124	0.681577	0.377588	0.006264	0.6716	0.379778	-0.047504	0.663929	0.381786	-0.101464	0.699461	0.390642	-0.104312	0.818548	0.553604	-0.034373	0.837498
13.272	0.768942	0.525343	-0.126532	0.75236	0.548824	-0.091621	0.734123	0.594871	-0.11685	0.73148	0.588154	-0.078476	0.745206	0.56445	-0.049675	0.789846	0.480506	0.03817	0.804886	0.390896	0.071747	0.796145	0.295181	0.065894	0.698327	0.512655	0.006903	0.698879	0.441899	0.036556	0.698567	0.370673	0.067181	0.680451	0.369352	0.016115	0.663628	0.368914	-0.035815	0.649569	0.368646	-0.088297	0.684247	0.378126	-0.095699	0.815858	0.553081	-0.031248	0.832145
13.308	0.763652	0.525954	-0.132316	0.749541	0.549168	-0.096136	0.73469	0.597484	-0.119016	0.732117	0.589335	-0.080916	0.745511	0.565873	-0.051673	0.789046	0.482419	0.037522	0.806066	0.392989	0.070574	0.796361	0.297469	0.066061	0.697303	0.515529	0.00788	0.698792	0.444789	0.037734	0.700014	0.37342	0.068141	0.678796	0.371665	0.018408	0.660251	0.370514	-0.032815	0.645061	0.369558	-0.084817	0.679652	0.379068	-0.092469	0.814544	0.553867	-0.033207	0.831684
13.34	0.766458	0.527541	-0.13137	0.75109	0.549972	-0.095226	0.732442	0.596943	-0.118435	0.730884	0.588997	-0.080238	0.744519	0.565303	-0.051471	0.788978	0.481668	0.036191	0.805287	0.392378	0.069983	0.796377	0.296674	0.06506	0.697952	0.512439	0.000508	0.703007	0.443139	0.032837	0.707264	0.373645	0.066438	0.682224	0.371635	0.018122	0.659536	0.370257	-0.031522	0.640841	0.368945	-0.082691	0.674682	0.378158	-0.093932	0.816537	0.554608	-0.032087	0.834243
13.404	0.765382	0.526246	-0.137791	0.751068	0.547996	-0.100797	0.732642	0.595806	-0.122468	0.731724	0.586943	-0.084454	0.744068	0.563708	-0.054797	0.784317	0.481521	0.035875	0.802286	0.392826	0.070465	0.796075	0.296949	0.064738	0.693541	0.511412	-0.001968	0.698122	0.442639	0.031499	0.702612	0.373631	0.066064	0.679831	0.372371	0.017111	0.658134	0.37212	-0.032713	0.640018	0.372041	-0.083514	0.674275	0.380824	-0.093046	0.815056	0.552577	-0.033765	0.832941
13.436	0.760102	0.530983	-0.137422	0.751338	0.551544	-0.098077	0.727786	0.598887	-0.115341	0.733546	0.589396	-0.077912	0.746706	0.565124	-0.049488	0.789639	0.479872	0.036765	0.807873	0.390906	0.070113	0.797854	0.295349	0.065743	0.696607	0.505714	0.002576	0.71035	0.441511	0.042455	0.723486	0.377045	0.083887	0.690457	0.374546	0.041439	0.658876	0.37346	-0.002579	0.630164	0.372518	-0.047626	0.660346	0.385314	-0.063786	0.814354	0.554635	-0.03184	0.833312
13.472	0.761275	0.527502	-0.137763	0.752488	0.548652	-0.098737	0.731924	0.59698	-0.116728	0.736164	0.587349	-0.079127	0.749947	0.563757	-0.050257	0.794978	0.480268	0.037648	0.811728	0.390809	0.070266	0.798772	0.295775	0.066536	0.701195	0.505006	0.006207	0.715549	0.439378	0.043642	0.729297	0.373523	0.08288	0.694331	0.373796	0.042128	0.661185	0.375349	-0.000546	0.631628	0.376911	-0.044874	0.661713	0.390539	-0.060594	0.815003	0.555866	-0.030678	0.83332
13.504	0.759167	0.530629	-0.139958	0.75202	0.550998	-0.100184	0.733424	0.6006	-0.116357	0.737869	0.58967	-0.079137	0.75126	0.565289	-0.050543	0.795104	0.479085	0.036461	0.812265	0.389893	0.070103	0.799881	0.294654	0.065868	0.700557	0.504671	0.009796	0.714874	0.438551	0.046489	0.728925	0.372172	0.08504	0.693979	0.372256	0.044459	0.660696	0.373764	0.00199	0.63108	0.375125	-0.042163	0.660643	0.390109	-0.057589	0.812748	0.555086	-0.032268	0.833138
13.536	0.762715	0.531937	-0.135461	0.753848	0.551768	-0.095766	0.731798	0.599972	-0.112198	0.736749	0.589431	-0.074931	0.75107	0.564905	-0.047101	0.797621	0.478546	0.037237	0.815147	0.389155	0.069652	0.801597	0.294346	0.065604	0.701949	0.50259	0.011425	0.718987	0.436702	0.047167	0.733905	0.370489	0.084865	0.696176	0.372691	0.046169	0.66092	0.375882	0.004992	0.629539	0.378916	-0.038303	0.658799	0.393668	-0.054673	0.814013	0.555437	-0.030892	0.834051
13.6	0.748745	0.521747	-0.136416	0.74445	0.545901	-0.098402	0.732905	0.596419	-0.118596	0.735661	0.587888	-0.080594	0.750781	0.564721	-0.052211	0.798101	0.482357	0.034751	0.814159	0.392697	0.067677	0.800576	0.297503	0.066309	0.704885	0.521738	0.019119	0.722854	0.454182	0.050712	0.739544	0.386161	0.082814	0.702505	0.390432	0.042869	0.667528	0.396227	0.001294	0.635261	0.403083	-0.041098	0.661493	0.425539	-0.053338	0.816633	0.551275	-0.040796	0.837138
13.636	0.754338	0.531763	-0.133408	0.747921	0.555357	-0.095337	0.735234	0.605514	-0.115378	0.737105	0.596682	-0.07739	0.752057	0.571336	-0.050599	0.798907	0.481904	0.03068	0.814351	0.392609	0.064793	0.800085	0.297708	0.06386	0.70557	0.520095	0.016677	0.721898	0.451417	0.04669	0.737681	0.382668	0.077743	0.701075	0.388923	0.037911	0.665037	0.395093	-0.002727	0.629697	0.399783	-0.043061	0.653442	0.423901	-0.056437	0.815746	0.550434	-0.045302	0.835485
13.704	0.753225	0.529906	-0.131386	0.747715	0.552854	-0.092784	0.732908	0.603125	-0.111742	0.736439	0.593921	-0.073967	0.751639	0.569353	-0.047004	0.798268	0.48284	0.035248	0.812988	0.393312	0.068712	0.799956	0.298196	0.065311	0.706098	0.524007	0.020202	0.723225	0.454599	0.047787	0.740234	0.384896	0.076644	0.702333	0.390832	0.038441	0.665969	0.398118	-0.001192	0.631512	0.405697	-0.041799	0.655734	0.429857	-0.054965	0.816885	0.549907	-0.042693	0.835708
13.736	0.755375	0.529292	-0.13187	0.748704	0.55337	-0.094155	0.733053	0.602496	-0.114969	0.736239	0.594623	-0.076854	0.750638	0.57027	-0.049027	0.795072	0.484082	0.036165	0.810602	0.394093	0.068812	0.798393	0.298554	0.065504	0.704354	0.528024	0.018898	0.72368	0.460093	0.048819	0.742108	0.391784	0.079506	0.703988	0.395894	0.040628	0.667563	0.401912	0.000517	0.633523	0.409419	-0.040958	0.656344	0.435728	-0.052867	0.817357	0.548367	-0.042199	0.834234
13.768	0.753024	0.531178	-0.132011	0.747263	0.554801	-0.093859	0.733965	0.605034	-0.113804	0.736563	0.596297	-0.07584	0.750878	0.57146	-0.04851	0.794219	0.483903	0.035249	0.811958	0.394187	0.067246	0.80092	0.298561	0.065107	0.703165	0.529179	0.022297	0.722676	0.460569	0.050378	0.742	0.391895	0.079496	0.705116	0.396386	0.039542	0.669915	0.402303	-0.001475	0.635801	0.408592	-0.04344	0.656669	0.436629	-0.054872	0.812431	0.545855	-0.046137	0.834518
13.804	0.752333	0.533335	-0.130297	0.74661	0.556742	-0.092013	0.734809	0.607344	-0.111685	0.736701	0.59819	-0.073772	0.750587	0.572368	-0.046985	0.79274	0.481635	0.035001	0.814614	0.391008	0.062604	0.803087	0.294943	0.063778	0.702351	0.530285	0.024461	0.721995	0.460907	0.050139	0.741771	0.391535	0.076238	0.705855	0.396437	0.035555	0.670447	0.401667	-0.005654	0.637356	0.408219	-0.047805	0.65754	0.43745	-0.057061	0.811406	0.543538	-0.045518	0.834881
13.836	0.757285	0.539352	-0.133897	0.751445	0.559824	-0.093963	0.74016	0.611674	-0.109664	0.741759	0.599617	-0.072558	0.754796	0.573506	-0.045257	0.793964	0.481314	0.038549	0.810872	0.390276	0.068315	0.800191	0.294044	0.065568	0.704663	0.530475	0.034151	0.720959	0.459578	0.058478	0.737235	0.388422	0.083096	0.704692	0.39357	0.03969	0.672778	0.399751	-0.004217	0.641363	0.406516	-0.048263	0.660355	0.436809	-0.056885	0.812024	0.543953	-0.041856	0.834522
13.904	0.757334	0.534814	-0.131109	0.751049	0.556902	-0.092127	0.742086	0.608554	-0.110056	0.742154	0.597807	-0.072516	0.754812	0.57188	-0.044994	0.793249	0.480374	0.039035	0.812284	0.38931	0.067084	0.80097	0.293314	0.064156	0.702825	0.527049	0.029393	0.719889	0.457022	0.055408	0.736975	0.386853	0.082181	0.704442	0.39345	0.039265	0.671269	0.400307	-0.00322	0.639291	0.407879	-0.046057	0.658384	0.438533	-0.052185	0.813513	0.543417	-0.040381	0.835827
13.936	0.759291	0.535036	-0.132611	0.752298	0.555966	-0.093109	0.740837	0.60755	-0.109803	0.741675	0.596011	-0.072511	0.754936	0.570198	-0.045178	0.795434	0.47906	0.038228	0.813071	0.388001	0.067041	0.800551	0.292285	0.064623	0.704861	0.525696	0.030067	0.720262	0.455173	0.05588	0.735923	0.384551	0.082312	0.702699	0.392538	0.040109	0.669594	0.401063	-0.002131	0.63719	0.410129	-0.044535	0.655125	0.44177	-0.049121	0.815905	0.543581	-0.040241	0.837534
13.972	0.764395	0.534426	-0.128464	0.754354	0.555822	-0.089883	0.742846	0.606896	-0.108228	0.741482	0.595991	-0.070762	0.754785	0.570009	-0.043714	0.79526	0.478546	0.038743	0.809275	0.388265	0.071706	0.800537	0.292177	0.067446	0.704536	0.524618	0.029602	0.722434	0.454474	0.054846	0.738399	0.383572	0.080306	0.704021	0.39204	0.038509	0.670689	0.402217	-0.003982	0.639683	0.414692	-0.046974	0.656835	0.447304	-0.048952	0.813879	0.544359	-0.039257	0.835255
14.004	0.768424	0.538756	-0.127959	0.755604	0.558935	-0.089552	0.743078	0.60991	-0.10753	0.740223	0.598182	-0.070401	0.75386	0.572447	-0.043292	0.795255	0.481747	0.039625	0.812355	0.390408	0.068229	0.799875	0.29463	0.064747	0.704587	0.528565	0.029738	0.720995	0.458217	0.055275	0.737058	0.387637	0.081374	0.703108	0.395447	0.03956	0.66994	0.404295	-0.002635	0.638287	0.41457	-0.045296	0.653572	0.447969	-0.045691	0.815041	0.546116	-0.039138	0.835469
14.04	0.767504	0.538262	-0.129896	0.755545	0.557684	-0.090812	0.747273	0.610267	-0.106665	0.742803	0.597192	-0.070157	0.756302	0.57172	-0.042859	0.797074	0.481962	0.040653	0.810492	0.39083	0.071825	0.798817	0.29484	0.067491	0.707577	0.529185	0.024461	0.725875	0.460129	0.052025	0.743028	0.390474	0.079309	0.707213	0.397557	0.03827	0.671949	0.405924	-0.002932	0.637849	0.416065	-0.044025	0.64905	0.451154	-0.043494	0.820189	0.545338	-0.038468	0.839144
14.072	0.768032	0.536291	-0.127951	0.757049	0.559035	-0.090424	0.75179	0.610763	-0.10997	0.746481	0.600553	-0.072662	0.757951	0.574427	-0.045014	0.793003	0.482737	0.039208	0.810176	0.392104	0.069666	0.798712	0.296237	0.066296	0.703588	0.52812	0.017079	0.723058	0.459481	0.044971	0.742158	0.390633	0.073214	0.705165	0.396233	0.033415	0.668414	0.402422	-0.006152	0.63206	0.41058	-0.045112	0.635654	0.446362	-0.037433	0.820482	0.54681	-0.037348	0.839344
14.104	0.76219	0.530782	-0.124713	0.754832	0.556838	-0.08848	0.749488	0.606973	-0.111763	0.74686	0.599979	-0.073436	0.759457	0.573949	-0.046143	0.798156	0.482429	0.036989	0.81021	0.392418	0.071341	0.798968	0.296638	0.068223	0.70744	0.527262	0.024671	0.73075	0.458269	0.048566	0.752107	0.388148	0.071504	0.712503	0.395912	0.033618	0.673016	0.405567	-0.003938	0.634473	0.418659	-0.040103	0.635153	0.453643	-0.028048	0.818434	0.549739	-0.03946	0.840071
14.14	0.753001	0.526319	-0.129615	0.749237	0.553028	-0.093305	0.749808	0.603461	-0.116545	0.74671	0.59679	-0.078196	0.75827	0.572117	-0.04925	0.794074	0.484843	0.039435	0.808267	0.394521	0.072163	0.797888	0.298566	0.068206	0.704064	0.529103	0.019564	0.727993	0.460065	0.042707	0.751257	0.390339	0.065628	0.712455	0.396163	0.027424	0.674601	0.404285	-0.011196	0.63795	0.414918	-0.049486	0.642623	0.45063	-0.041385	0.819287	0.550359	-0.036762	0.839243
14.172	0.748055	0.526141	-0.122532	0.749564	0.55557	-0.088233	0.751517	0.603953	-0.11536	0.751552	0.600272	-0.076475	0.761783	0.574661	-0.047764	0.793748	0.484446	0.039917	0.808082	0.393776	0.071763	0.798795	0.297771	0.0666	0.703535	0.527896	0.019713	0.725807	0.459764	0.047204	0.747594	0.391	0.074151	0.710357	0.395231	0.034249	0.673398	0.402004	-0.005571	0.637243	0.411528	-0.044478	0.641517	0.447403	-0.036842	0.821204	0.550686	-0.03508	0.839533
14.208	0.741313	0.526521	-0.122321	0.747826	0.556015	-0.088657	0.751454	0.603842	-0.116409	0.754259	0.60045	-0.077606	0.764633	0.574275	-0.049345	0.797046	0.482099	0.036682	0.810176	0.391567	0.069837	0.799092	0.295567	0.066142	0.706206	0.524554	0.015823	0.730611	0.458047	0.045113	0.753214	0.390648	0.073535	0.715347	0.395007	0.033328	0.677008	0.400152	-0.006429	0.639725	0.408501	-0.045011	0.642421	0.44467	-0.038156	0.82253	0.548615	-0.038226	0.841018
14.24	0.73306	0.525939	-0.118379	0.74469	0.555112	-0.085837	0.750956	0.602135	-0.114798	0.756057	0.599057	-0.076206	0.766153	0.573647	-0.0474	0.797151	0.484328	0.040856	0.812043	0.393378	0.070984	0.799555	0.297885	0.066715	0.707682	0.530562	0.020891	0.728713	0.46181	0.047579	0.749974	0.393027	0.07513	0.713925	0.397281	0.034672	0.678044	0.402832	-0.005804	0.643335	0.410036	-0.046773	0.646234	0.446132	-0.040199	0.82383	0.548742	-0.035731	0.841537
14.272	0.727682	0.528648	-0.112353	0.743886	0.557512	-0.081537	0.74957	0.603883	-0.111608	0.758305	0.600909	-0.073668	0.769095	0.574393	-0.046081	0.801795	0.481479	0.038093	0.816889	0.389321	0.065836	0.801762	0.293443	0.063723	0.713069	0.532379	0.025425	0.73218	0.462035	0.048878	0.751368	0.391601	0.072619	0.715972	0.397009	0.031396	0.680965	0.403427	-0.009974	0.646863	0.411005	-0.051305	0.651453	0.447169	-0.046334	0.826035	0.546157	-0.039038	0.843761
14.308	0.725206	0.532985	-0.117913	0.742377	0.558183	-0.084489	0.742652	0.608597	-0.107582	0.75493	0.600785	-0.071354	0.767074	0.574553	-0.043928	0.803747	0.482167	0.039737	0.815037	0.390483	0.070008	0.801051	0.294931	0.066045	0.716564	0.534611	0.028871	0.735874	0.463985	0.051575	0.755118	0.393111	0.074815	0.719929	0.396316	0.033402	0.685423	0.400847	-0.008466	0.651238	0.406136	-0.050171	0.655924	0.442433	-0.046973	0.827514	0.545022	-0.038911	0.845118
14.34	0.72489	0.536096	-0.115491	0.742543	0.55883	-0.080578	0.744118	0.610538	-0.100704	0.756028	0.600301	-0.064968	0.768983	0.572982	-0.039189	0.809367	0.477885	0.038439	0.819422	0.386722	0.070127	0.802159	0.291908	0.065988	0.71899	0.521386	0.019227	0.737955	0.453445	0.049198	0.756931	0.385396	0.079674	0.723192	0.391713	0.036844	0.688132	0.397774	-0.005133	0.654429	0.406734	-0.046606	0.658636	0.442838	-0.040657	0.834215	0.546022	-0.035727	0.849907
14.376	0.720862	0.536352	-0.115599	0.738909	0.558253	-0.080352	0.734677	0.611109	-0.096815	0.749877	0.599676	-0.062736	0.765345	0.57258	-0.038178	0.813374	0.47802	0.035534	0.821951	0.386793	0.068248	0.803639	0.291802	0.065663	0.72438	0.526307	0.017266	0.739711	0.458481	0.049473	0.755492	0.39048	0.081798	0.722861	0.395396	0.03842	0.688625	0.40118	-0.003706	0.656461	0.409887	-0.046305	0.660663	0.445956	-0.039805	0.83925	0.544479	-0.039819	0.851431
14.408	0.725552	0.537096	-0.110726	0.742051	0.561644	-0.076496	0.733972	0.61339	-0.095063	0.750043	0.604478	-0.06063	0.76477	0.576248	-0.036909	0.809709	0.478114	0.034394	0.822924	0.386246	0.063576	0.803923	0.291258	0.064324	0.72084	0.529587	0.024011	0.737948	0.460026	0.051057	0.755597	0.390438	0.078008	0.720506	0.395409	0.036301	0.685057	0.401233	-0.00505	0.651632	0.409295	-0.047255	0.656566	0.445629	-0.043254	0.830993	0.542324	-0.043923	0.846187
14.44	0.713258	0.546223	-0.105444	0.735787	0.566279	-0.071701	0.722788	0.619568	-0.079837	0.745816	0.606521	-0.051167	0.762336	0.577504	-0.029528	0.811907	0.476664	0.035246	0.821527	0.384496	0.065773	0.803387	0.289102	0.063982	0.72628	0.533647	0.033301	0.741273	0.462343	0.056817	0.756477	0.390998	0.080545	0.722008	0.394686	0.038292	0.688101	0.398545	-0.004399	0.654312	0.402092	-0.046797	0.659219	0.43844	-0.046104	0.830938	0.539272	-0.045362	0.847611
14.476	0.703583	0.549512	-0.102055	0.729852	0.566308	-0.069238	0.732004	0.619911	-0.083055	0.749913	0.604301	-0.052081	0.765466	0.574655	-0.030444	0.813103	0.471932	0.033221	0.824126	0.381814	0.067286	0.807291	0.287258	0.064634	0.723779	0.518598	0.021376	0.737863	0.452032	0.056636	0.751029	0.384517	0.090562	0.720009	0.389647	0.045008	0.685751	0.395618	0.002015	0.652946	0.404404	-0.040622	0.657154	0.440792	-0.036165	0.833817	0.536581	-0.045469	0.848173
14.508	0.709654	0.545387	-0.092903	0.735448	0.566176	-0.062083	0.733613	0.618792	-0.079798	0.753163	0.606681	-0.04827	0.768626	0.576142	-0.02814	0.815477	0.470983	0.030825	0.825762	0.380562	0.06412	0.804684	0.286706	0.064065	0.725998	0.518797	0.023365	0.737445	0.451658	0.058662	0.745902	0.383752	0.092847	0.71498	0.391962	0.047158	0.682582	0.399108	0.002799	0.651737	0.410343	-0.040536	0.655213	0.446267	-0.032825	0.833365	0.537098	-0.047624	0.847017
14.54	0.704271	0.545279	-0.091847	0.731081	0.564556	-0.060912	0.735486	0.616282	-0.0808	0.752507	0.603588	-0.048069	0.767468	0.573273	-0.027388	0.813163	0.468981	0.033026	0.824598	0.379139	0.066926	0.807724	0.284728	0.064123	0.722136	0.511695	0.016179	0.730926	0.445697	0.054474	0.73954	0.379746	0.094012	0.708005	0.382225	0.050026	0.677334	0.385868	0.005314	0.646827	0.390324	-0.039172	0.648774	0.426535	-0.03341	0.835167	0.536035	-0.043439	0.847245
14.572	0.698316	0.545688	-0.088444	0.726038	0.564199	-0.057824	0.72093	0.618252	-0.069498	0.743582	0.603735	-0.041242	0.760364	0.572993	-0.022537	0.812079	0.46732	0.031095	0.824641	0.377363	0.06474	0.806967	0.282906	0.063774	0.719779	0.508613	0.017772	0.733867	0.442886	0.054512	0.746406	0.37711	0.092292	0.712335	0.380455	0.049822	0.678675	0.383692	0.006818	0.645323	0.385957	-0.035774	0.645657	0.42182	-0.028759	0.830779	0.536978	-0.04376	0.842198
14.604	0.697291	0.544699	-0.089185	0.72575	0.562636	-0.058904	0.727347	0.615793	-0.075303	0.747041	0.60141	-0.044868	0.763176	0.571441	-0.024725	0.812166	0.468157	0.033878	0.823408	0.377573	0.066265	0.805276	0.283141	0.064718	0.721239	0.511854	0.015329	0.733773	0.446435	0.053249	0.746431	0.381001	0.092062	0.713693	0.382447	0.048946	0.680987	0.384369	0.005331	0.647448	0.386401	-0.03664	0.644794	0.42204	-0.028455	0.835609	0.536054	-0.041715	0.846152
14.64	0.697774	0.540999	-0.086717	0.727172	0.561381	-0.058996	0.72232	0.614332	-0.074638	0.746126	0.601672	-0.046411	0.762479	0.571907	-0.025537	0.813403	0.468925	0.035456	0.824242	0.378189	0.06792	0.806581	0.283592	0.064666	0.721822	0.511259	0.025737	0.73155	0.443145	0.059865	0.741	0.374796	0.095099	0.710649	0.37875	0.050506	0.680347	0.382995	0.005446	0.649288	0.386722	-0.03823	0.643255	0.420674	-0.025932	0.83128	0.539524	-0.038594	0.842136
14.704	0.697698	0.54416	-0.08367	0.728531	0.563462	-0.056734	0.719881	0.617505	-0.066959	0.746569	0.603655	-0.04216	0.762579	0.573351	-0.02248	0.811115	0.469076	0.034618	0.825152	0.378305	0.065421	0.806785	0.283968	0.064167	0.71806	0.511257	0.024909	0.730914	0.443433	0.058278	0.743725	0.375414	0.092607	0.712203	0.377526	0.048765	0.681375	0.381059	0.004021	0.649769	0.385505	-0.039011	0.642175	0.418336	-0.024382	0.8276	0.539961	-0.040234	0.839182
14.736	0.691093	0.549004	-0.081719	0.724331	0.567692	-0.057333	0.715614	0.62171	-0.066235	0.744206	0.60727	-0.043949	0.760261	0.576223	-0.024844	0.809764	0.469384	0.030258	0.82487	0.379137	0.062882	0.807647	0.284183	0.063704	0.716457	0.509945	0.023894	0.730315	0.442294	0.057505	0.744153	0.374353	0.091886	0.713002	0.375878	0.047662	0.682077	0.378689	0.002928	0.650332	0.382634	-0.040581	0.639755	0.414666	-0.026013	0.82557	0.538939	-0.045644	0.8404
14.804	0.703011	0.539027	-0.073235	0.732486	0.565316	-0.051142	0.714131	0.616101	-0.064258	0.744966	0.608937	-0.041456	0.761651	0.577792	-0.023237	0.813315	0.470842	0.029086	0.826958	0.381191	0.063274	0.808177	0.286742	0.064675	0.7197	0.509133	0.018793	0.73123	0.443191	0.056467	0.742334	0.377357	0.095883	0.71403	0.3781	0.049759	0.686359	0.379975	0.002961	0.656842	0.381513	-0.042401	0.638844	0.408815	-0.02571	0.827597	0.540106	-0.046763	0.839536
14.872	0.688935	0.543426	-0.074974	0.722195	0.564887	-0.052996	0.713797	0.617505	-0.068701	0.742204	0.605878	-0.044605	0.759473	0.575557	-0.025574	0.812332	0.470949	0.029732	0.826202	0.380605	0.063094	0.808694	0.285308	0.065551	0.720219	0.5159	0.027506	0.733714	0.447982	0.060463	0.747314	0.379791	0.094221	0.718579	0.382656	0.048527	0.689396	0.386524	0.002603	0.658563	0.39166	-0.041047	0.63778	0.413482	-0.019823	0.824716	0.539389	-0.047499	0.837891
14.904	0.710375	0.539535	-0.08132	0.738837	0.562808	-0.054934	0.725273	0.615353	-0.067646	0.752788	0.605191	-0.041979	0.768399	0.574714	-0.022292	0.815659	0.469965	0.035022	0.825089	0.379807	0.068899	0.8058	0.285756	0.067558	0.72495	0.515397	0.02196	0.737231	0.448441	0.05741	0.748299	0.381177	0.093433	0.717941	0.384896	0.048046	0.687905	0.389928	0.002388	0.657786	0.39687	-0.042547	0.640282	0.424252	-0.02519	0.836204	0.537805	-0.041459	0.846571
14.936	0.710804	0.534858	-0.075962	0.738632	0.562326	-0.05319	0.715242	0.611971	-0.062379	0.747473	0.606296	-0.041166	0.764542	0.575934	-0.022217	0.816982	0.471432	0.032908	0.828686	0.380858	0.065224	0.807836	0.286772	0.06593	0.725336	0.515632	0.025728	0.741895	0.450924	0.063571	0.757352	0.385908	0.102064	0.724579	0.386555	0.058189	0.691369	0.388433	0.014018	0.656271	0.392741	-0.026335	0.634221	0.40657	-0.000222	0.832342	0.539349	-0.044132	0.840143
14.972	0.705763	0.534089	-0.072994	0.733566	0.561601	-0.050219	0.710455	0.611341	-0.059946	0.742485	0.605683	-0.038439	0.761339	0.575582	-0.020984	0.819281	0.471901	0.029125	0.830531	0.382061	0.063452	0.810199	0.288175	0.065136	0.727249	0.516071	0.022524	0.742395	0.452304	0.062527	0.756135	0.387599	0.101599	0.725054	0.388609	0.056134	0.692166	0.390965	0.011501	0.655904	0.397036	-0.027148	0.63509	0.40957	0.000894	0.833616	0.539832	-0.048312	0.839074
15.004	0.681422	0.537424	-0.06261	0.715398	0.563712	-0.048274	0.692562	0.614283	-0.051818	0.728956	0.607233	-0.039668	0.750888	0.579044	-0.022433	0.816405	0.480562	0.030112	0.83068	0.389544	0.061134	0.810312	0.295196	0.068719	0.737383	0.544691	0.044745	0.745888	0.472738	0.069462	0.755215	0.400617	0.09426	0.722307	0.401661	0.051062	0.689042	0.403888	0.00797	0.652912	0.405983	-0.031472	0.629904	0.411273	-0.003195	0.815008	0.533137	-0.058939	0.829505
15.036	0.679421	0.538481	-0.059849	0.715319	0.562306	-0.045901	0.69599	0.614301	-0.049096	0.731943	0.60469	-0.037411	0.754603	0.57682	-0.020612	0.821895	0.479623	0.03165	0.834957	0.388426	0.062118	0.813834	0.294376	0.067152	0.748515	0.545618	0.058136	0.754146	0.472112	0.079007	0.760395	0.398282	0.100333	0.726262	0.400287	0.058245	0.691649	0.403432	0.016227	0.655383	0.407838	-0.022629	0.632833	0.41257	0.006085	0.808716	0.531754	-0.056856	0.826562
15.072	0.679341	0.542024	-0.050726	0.715355	0.567025	-0.039365	0.695244	0.618528	-0.044823	0.731697	0.610011	-0.033826	0.753885	0.580892	-0.018482	0.819589	0.479894	0.029116	0.835392	0.389203	0.059917	0.814826	0.295207	0.068215	0.745113	0.544561	0.056802	0.749684	0.472266	0.081746	0.754907	0.399748	0.107109	0.723264	0.400058	0.062983	0.690566	0.400707	0.019053	0.656643	0.402923	-0.022312	0.632278	0.406132	0.005058	0.804152	0.530076	-0.060247	0.826089
15.104	0.670559	0.545326	-0.048573	0.708923	0.566574	-0.037247	0.692482	0.619586	-0.036795	0.728742	0.607548	-0.028897	0.751838	0.578714	-0.01434	0.819397	0.478585	0.032465	0.835063	0.387188	0.0618	0.816052	0.292443	0.068015	0.757263	0.553691	0.064302	0.758078	0.479664	0.083682	0.759073	0.40542	0.103835	0.723989	0.40148	0.062668	0.690389	0.398422	0.019974	0.655621	0.396149	-0.021139	0.631425	0.400677	0.00611	0.794492	0.524698	-0.056831	0.818698
15.14	0.664647	0.532955	-0.031803	0.702357	0.556592	-0.02326	0.685653	0.608582	-0.034764	0.721452	0.598955	-0.022661	0.746488	0.570918	-0.010752	0.819648	0.473166	0.028397	0.833894	0.383888	0.062629	0.810955	0.29139	0.070619	0.759049	0.548549	0.062015	0.75887	0.474808	0.08247	0.758692	0.400807	0.104445	0.724683	0.3961	0.062819	0.69118	0.392983	0.020078	0.655034	0.392263	-0.018671	0.636223	0.403632	0.010835	0.786482	0.515726	-0.060748	0.811279
15.172	0.655192	0.538297	-0.022101	0.69553	0.557366	-0.014202	0.684589	0.610999	-0.024667	0.719301	0.597175	-0.013592	0.745511	0.569454	-0.003701	0.822982	0.473102	0.028928	0.837162	0.384163	0.064804	0.815096	0.291034	0.07232	0.76504	0.554591	0.054058	0.767951	0.482978	0.079425	0.772905	0.410971	0.103335	0.732786	0.404504	0.066692	0.691134	0.398147	0.031448	0.649405	0.393819	-0.002929	0.631568	0.410026	0.024698	0.787917	0.503831	-0.063441	0.814593
15.204	0.653015	0.5284	-0.021658	0.689064	0.55437	-0.012806	0.666272	0.605011	-0.011899	0.704145	0.597633	-0.006004	0.731431	0.570237	0.00309	0.813548	0.474498	0.034399	0.834936	0.383224	0.058657	0.816042	0.289119	0.066731	0.75671	0.550132	0.072677	0.763276	0.476519	0.091641	0.771821	0.402632	0.108754	0.729044	0.398352	0.074923	0.685272	0.393934	0.041912	0.64207	0.39159	0.009692	0.630872	0.419407	0.030854	0.768659	0.509936	-0.050376	0.795065
15.24	0.642424	0.523817	-0.008733	0.678953	0.548971	0.000487	0.659518	0.600289	-0.008352	0.695945	0.591978	0.002906	0.723957	0.56494	0.010424	0.808089	0.470282	0.036834	0.828355	0.380711	0.069526	0.814976	0.284834	0.07516	0.755062	0.548481	0.076591	0.762386	0.475179	0.096176	0.770975	0.401649	0.114862	0.724388	0.398925	0.086724	0.677147	0.397052	0.059066	0.629417	0.397316	0.033972	0.622902	0.4257	0.056422	0.76192	0.508958	-0.047066	0.790819
15.272	0.631991	0.513249	0.002411	0.668503	0.538827	0.010436	0.649319	0.589484	-0.001509	0.685643	0.581755	0.010529	0.715373	0.555637	0.014567	0.806277	0.464081	0.031244	0.829565	0.374655	0.061877	0.814158	0.279717	0.069353	0.768901	0.543694	0.083351	0.771304	0.470135	0.104213	0.774194	0.396206	0.125371	0.725909	0.395256	0.099915	0.677691	0.39581	0.073705	0.630219	0.398368	0.047016	0.621693	0.423908	0.071906	0.742889	0.50696	-0.038607	0.773294
15.304	0.619609	0.520207	0.025741	0.659666	0.541339	0.026423	0.646568	0.590618	0.005087	0.682413	0.580282	0.016645	0.712167	0.553854	0.020717	0.803212	0.461182	0.035858	0.828856	0.372248	0.065774	0.817088	0.277015	0.071887	0.763116	0.534147	0.095478	0.771125	0.460522	0.115222	0.778931	0.386678	0.135989	0.728396	0.393559	0.116746	0.678037	0.401464	0.097102	0.627917	0.410746	0.077148	0.627666	0.442107	0.096271	0.748768	0.512954	-0.035621	0.771931
15.34	0.584111	0.526917	0.029341	0.621832	0.549611	0.018543	0.606609	0.601943	0.028415	0.641792	0.591286	0.015131	0.672839	0.568826	0.025189	0.768386	0.488492	0.055081	0.807521	0.405963	0.085803	0.813312	0.310832	0.079437	0.690249	0.552677	0.070697	0.668438	0.479905	0.078101	0.646741	0.406983	0.079818	0.619598	0.359508	0.082352	0.589518	0.313726	0.086799	0.558126	0.268819	0.093609	0.526397	0.258221	0.109777	0.72757	0.494537	-0.039429	0.781141
15.372	0.571515	0.511309	0.045282	0.60549	0.53843	0.032491	0.584954	0.588444	0.044281	0.62023	0.582171	0.028658	0.653533	0.561881	0.036641	0.7574	0.488155	0.061008	0.804184	0.408068	0.086148	0.811149	0.313142	0.080009	0.676891	0.546418	0.083555	0.648659	0.475136	0.090206	0.620068	0.403915	0.097102	0.592474	0.356434	0.102363	0.565179	0.30924	0.109205	0.538147	0.261654	0.115361	0.50209	0.267985	0.112129	0.713509	0.49717	-0.031239	0.765682
15.408	0.554921	0.502283	0.057552	0.585779	0.531372	0.041589	0.563713	0.580141	0.05623	0.597384	0.57599	0.036852	0.630923	0.555795	0.043228	0.735151	0.481739	0.064751	0.78893	0.404939	0.085394	0.801647	0.310474	0.078826	0.65588	0.538877	0.093123	0.627325	0.469617	0.111165	0.598265	0.399922	0.130277	0.567936	0.354757	0.143931	0.535601	0.311124	0.155775	0.502109	0.267304	0.166043	0.465848	0.261589	0.15977	0.681092	0.485575	-0.022767	0.731295
15.44	0.549999	0.496738	0.088796	0.575794	0.521878	0.061312	0.556326	0.572868	0.071185	0.58496	0.564663	0.045883	0.619934	0.546874	0.051745	0.729674	0.481036	0.071209	0.786436	0.405736	0.090879	0.802868	0.311963	0.082369	0.651796	0.541645	0.09721	0.629694	0.472795	0.121456	0.607497	0.403476	0.144532	0.579373	0.359569	0.16122	0.549141	0.31663	0.177041	0.518002	0.274143	0.192174	0.483889	0.260137	0.194696	0.673509	0.479908	-0.015199	0.730692
15.472	0.531958	0.498332	0.091421	0.560084	0.526321	0.069576	0.536544	0.575643	0.07955	0.568906	0.570368	0.058298	0.603259	0.550983	0.061487	0.710279	0.479447	0.073791	0.771862	0.408187	0.093984	0.794675	0.315698	0.092314	0.635377	0.54115	0.106222	0.614166	0.475286	0.137506	0.59336	0.408345	0.166537	0.568641	0.36393	0.186311	0.543544	0.319852	0.206704	0.518283	0.276042	0.227219	0.489922	0.263343	0.207634	0.639725	0.468808	-0.001703	0.695038
15.508	0.509958	0.489904	0.118356	0.533329	0.519998	0.093903	0.515063	0.568054	0.115179	0.541105	0.565039	0.08624	0.576717	0.547976	0.085293	0.68896	0.484106	0.086418	0.758501	0.419248	0.097404	0.789034	0.329537	0.099074	0.614914	0.535961	0.134621	0.605852	0.467399	0.166233	0.596679	0.398038	0.196347	0.566124	0.356508	0.21543	0.535253	0.315855	0.235871	0.504167	0.275625	0.257565	0.470619	0.260603	0.260498	0.608685	0.468673	0.023566	0.659573
15.54	0.474704	0.513539	0.172802	0.502463	0.525759	0.139197	0.483997	0.576694	0.127865	0.513531	0.559043	0.109436	0.550283	0.545112	0.103562	0.666995	0.490573	0.088125	0.744593	0.433305	0.089163	0.781829	0.345027	0.094001	0.594777	0.528003	0.151341	0.592064	0.458127	0.18301	0.590082	0.388257	0.21646	0.565171	0.347087	0.244786	0.539189	0.307532	0.27402	0.51227	0.267899	0.303407	0.487317	0.246799	0.321366	0.581374	0.478749	0.031773	0.596785
15.576	0.487428	0.499928	0.206775	0.491355	0.50021	0.161668	0.48737	0.554263	0.150869	0.491866	0.526379	0.123961	0.530033	0.518282	0.117539	0.653031	0.482727	0.099913	0.733947	0.431676	0.09209	0.77645	0.346779	0.09803	0.589354	0.512419	0.175592	0.589647	0.441397	0.204917	0.589899	0.369815	0.234604	0.562583	0.334213	0.267936	0.533515	0.299367	0.299985	0.503283	0.26419	0.331662	0.477674	0.243134	0.348707	0.560372	0.466465	0.057458	0.560454
15.608	0.485694	0.490211	0.229726	0.494204	0.494208	0.185435	0.487737	0.548581	0.178032	0.497035	0.523192	0.149891	0.535032	0.516822	0.140184	0.657663	0.486494	0.110749	0.73679	0.4328	0.098789	0.779899	0.347406	0.100303	0.590279	0.510821	0.185543	0.589524	0.441617	0.219039	0.588752	0.371837	0.253164	0.56779	0.33135	0.286154	0.54162	0.294431	0.318877	0.514182	0.256928	0.351517	0.488762	0.237712	0.371222	0.568733	0.48061	0.058212	0.566253
15.672	0.467451	0.460499	0.278848	0.485433	0.470695	0.238567	0.475843	0.525026	0.235656	0.493807	0.504142	0.207975	0.529033	0.502313	0.189192	0.642947	0.486451	0.12769	0.7259	0.440578	0.108439	0.779253	0.361042	0.104419	0.585256	0.49186	0.213421	0.580643	0.42538	0.251655	0.576103	0.358609	0.290443	0.55587	0.319152	0.323924	0.534757	0.280339	0.357332	0.513131	0.241363	0.391202	0.494368	0.215531	0.41023	0.548119	0.487845	0.085931	0.544236
15.704	0.431677	0.411263	0.243661	0.451663	0.447434	0.225141	0.456133	0.481183	0.268694	0.468243	0.4899	0.2326	0.501719	0.492036	0.210822	0.610856	0.488863	0.139981	0.696631	0.456384	0.108569	0.762217	0.38747	0.094605	0.573442	0.485142	0.235939	0.578314	0.414301	0.265269	0.583006	0.343048	0.294723	0.563569	0.304165	0.329412	0.542424	0.266265	0.363868	0.520077	0.228245	0.398524	0.490251	0.213407	0.415105	0.509756	0.481007	0.122625	0.521203
15.74	0.438222	0.401324	0.281214	0.455938	0.44078	0.267839	0.448951	0.471879	0.313	0.465341	0.4843	0.279809	0.493007	0.490314	0.251659	0.58483	0.50013	0.160182	0.669852	0.47693	0.119978	0.740486	0.41439	0.103377	0.555051	0.493184	0.258832	0.567628	0.419312	0.27423	0.580299	0.345309	0.290111	0.560612	0.305474	0.322608	0.538822	0.267399	0.355696	0.516978	0.229334	0.38895	0.490446	0.214747	0.409992	0.485646	0.473407	0.150737	0.458436
15.772	0.442959	0.391014	0.30784	0.452947	0.431097	0.289311	0.441008	0.465657	0.330662	0.454385	0.476711	0.295673	0.484578	0.483481	0.270324	0.583875	0.495261	0.186066	0.669964	0.477337	0.144633	0.736588	0.419069	0.106286	0.545238	0.477887	0.279797	0.562601	0.403773	0.288373	0.58043	0.329588	0.297667	0.557462	0.2921	0.331537	0.534058	0.255377	0.365789	0.510103	0.218296	0.400428	0.48553	0.197008	0.418536	0.484983	0.473297	0.164733	0.451486
15.804	0.441138	0.383876	0.328014	0.453957	0.421383	0.306089	0.441655	0.460625	0.342783	0.457454	0.467461	0.307707	0.485308	0.477535	0.280399	0.577644	0.500731	0.189337	0.658094	0.482795	0.137181	0.728569	0.427043	0.10123	0.548711	0.476835	0.284984	0.560773	0.401942	0.295229	0.5733	0.327027	0.306191	0.549732	0.28887	0.338087	0.525579	0.251045	0.369812	0.500954	0.213136	0.401339	0.482714	0.186595	0.41932	0.476278	0.488801	0.176178	0.444604
15.872	0.43374	0.383605	0.36735	0.452706	0.413627	0.339174	0.444848	0.461191	0.365915	0.462894	0.458355	0.331354	0.487311	0.470142	0.301197	0.568549	0.499414	0.20047	0.647889	0.482831	0.145061	0.716421	0.429256	0.100255	0.552765	0.472745	0.298131	0.561454	0.39762	0.309796	0.571091	0.32273	0.322309	0.545184	0.285504	0.352602	0.519311	0.248334	0.383189	0.493201	0.211242	0.413473	0.476429	0.188577	0.436959	0.466245	0.495352	0.203638	0.439843
15.908	0.414571	0.38653	0.378984	0.436566	0.41152	0.348266	0.435796	0.461479	0.371738	0.45223	0.453635	0.337177	0.476682	0.467621	0.308468	0.55704	0.504153	0.21126	0.63514	0.491806	0.153691	0.700092	0.441408	0.101483	0.54475	0.468541	0.307132	0.564606	0.396127	0.322382	0.584841	0.323675	0.337599	0.556577	0.283939	0.362307	0.527943	0.244728	0.387462	0.49912	0.20582	0.412589	0.478775	0.187794	0.437263	0.454691	0.505593	0.220088	0.428595
15.94	0.416127	0.377478	0.406369	0.433541	0.407097	0.376878	0.41258	0.454738	0.395388	0.436095	0.451408	0.364387	0.458374	0.466414	0.334769	0.531264	0.505975	0.234388	0.606844	0.506427	0.173291	0.674358	0.463819	0.119144	0.529631	0.45761	0.325678	0.552878	0.385458	0.337073	0.576189	0.313062	0.348834	0.551759	0.271023	0.375295	0.527247	0.23013	0.403164	0.503377	0.189445	0.433221	0.508359	0.191185	0.469836	0.429886	0.489254	0.244472	0.415663
15.972	0.416583	0.374888	0.409848	0.433595	0.406704	0.382516	0.412712	0.452658	0.404987	0.43585	0.451732	0.373563	0.455626	0.467824	0.342962	0.520051	0.510905	0.239017	0.58908	0.514794	0.17071	0.658049	0.477207	0.115086	0.524026	0.458693	0.328302	0.55196	0.388283	0.339867	0.57986	0.317673	0.35113	0.555902	0.275322	0.376655	0.531574	0.23351	0.402597	0.507215	0.191812	0.429074	0.509549	0.192236	0.46581	0.419701	0.489553	0.252275	0.410517
16.008	0.405359	0.373964	0.415239	0.422725	0.408686	0.39197	0.391631	0.450599	0.410157	0.420319	0.453868	0.383903	0.441008	0.468088	0.353014	0.508189	0.504869	0.248556	0.578772	0.512214	0.182453	0.645533	0.476629	0.123241	0.514905	0.454272	0.33855	0.547146	0.385298	0.347582	0.579348	0.316094	0.356515	0.551259	0.273261	0.376343	0.522889	0.230827	0.396392	0.494602	0.188441	0.417048	0.501851	0.192537	0.452877	0.408765	0.480787	0.264109	0.403229
16.04	0.404049	0.370254	0.415012	0.421496	0.408851	0.399064	0.386386	0.446048	0.420133	0.417153	0.454501	0.397704	0.438755	0.467043	0.366894	0.507871	0.497904	0.262399	0.572131	0.511886	0.190982	0.631693	0.48502	0.120169	0.507424	0.446403	0.352313	0.546148	0.380311	0.353907	0.584762	0.314091	0.354857	0.554358	0.273141	0.374937	0.523853	0.232237	0.394929	0.493322	0.191257	0.414914	0.504355	0.195235	0.449745	0.407006	0.477709	0.274314	0.402019
16.076	0.403004	0.365854	0.413762	0.421865	0.405882	0.404273	0.384449	0.440635	0.425704	0.417409	0.451316	0.407885	0.437097	0.46528	0.376666	0.499278	0.50052	0.27033	0.56502	0.508153	0.200222	0.619742	0.475144	0.129541	0.502679	0.44638	0.358791	0.53896	0.378872	0.3594	0.575371	0.311337	0.359848	0.546216	0.27014	0.381108	0.517468	0.229566	0.404143	0.489203	0.189275	0.428838	0.509211	0.190312	0.459813	0.399226	0.477684	0.285663	0.397589
16.108	0.389539	0.356162	0.413499	0.413956	0.393633	0.420375	0.374199	0.431514	0.424694	0.412473	0.438513	0.427681	0.430988	0.453355	0.396174	0.49082	0.489886	0.288281	0.554249	0.505466	0.217688	0.608248	0.481134	0.143092	0.499996	0.438647	0.377795	0.538927	0.373241	0.367731	0.578267	0.307789	0.358272	0.545366	0.269583	0.379956	0.512011	0.232089	0.402185	0.47861	0.19473	0.42499	0.488493	0.186141	0.459394	0.395417	0.449171	0.298306	0.41131
16.176	0.369387	0.341345	0.439763	0.399646	0.374137	0.432184	0.367715	0.419041	0.433944	0.406239	0.41929	0.427546	0.426422	0.435896	0.397369	0.494098	0.47949	0.294897	0.546267	0.501073	0.215609	0.593652	0.482271	0.13334	0.499681	0.427598	0.383915	0.538667	0.363275	0.369178	0.57798	0.298927	0.354887	0.54534	0.262536	0.380032	0.512425	0.22697	0.406224	0.479709	0.191574	0.433987	0.476064	0.184614	0.470109	0.400363	0.435228	0.298574	0.416845
16.208	0.369328	0.343062	0.438426	0.399152	0.37651	0.432097	0.367115	0.420943	0.438149	0.405378	0.421899	0.430385	0.425777	0.438048	0.400077	0.493856	0.479812	0.296914	0.542677	0.502853	0.215832	0.588013	0.486449	0.131621	0.499375	0.430513	0.38727	0.537216	0.365973	0.370381	0.57546	0.301467	0.353932	0.543385	0.264525	0.378628	0.511295	0.227971	0.403945	0.479388	0.191512	0.429965	0.474489	0.185167	0.465899	0.399751	0.437116	0.302355	0.417258
16.24	0.355701	0.339201	0.441735	0.388305	0.369787	0.434809	0.360612	0.416814	0.442085	0.398582	0.414232	0.433309	0.419644	0.430737	0.403881	0.489358	0.473488	0.303068	0.533919	0.501334	0.221437	0.581411	0.489077	0.138528	0.491115	0.421271	0.392084	0.534506	0.360345	0.375314	0.578199	0.299529	0.358909	0.543739	0.262955	0.380743	0.509389	0.226443	0.402917	0.47522	0.189843	0.425691	0.472286	0.18609	0.462187	0.394736	0.430784	0.303989	0.415591
16.272	0.367481	0.322936	0.447965	0.389076	0.361989	0.44031	0.350295	0.398802	0.453956	0.386105	0.407849	0.441276	0.408409	0.42299	0.411772	0.482349	0.461769	0.311577	0.520132	0.494491	0.227985	0.569054	0.48858	0.144641	0.480523	0.412948	0.40232	0.528053	0.356798	0.380524	0.575929	0.300712	0.359019	0.542993	0.262645	0.38065	0.510112	0.225168	0.403467	0.477338	0.187883	0.427191	0.471998	0.186603	0.463622	0.385687	0.425284	0.313234	0.41073
16.304	0.36775	0.315961	0.455887	0.385805	0.355479	0.443202	0.347354	0.390941	0.460625	0.380382	0.400872	0.44237	0.402419	0.416976	0.413423	0.475212	0.458024	0.314051	0.511921	0.494286	0.231719	0.557664	0.489651	0.146654	0.475563	0.405168	0.402737	0.525674	0.352271	0.378582	0.576056	0.299433	0.35464	0.542618	0.262405	0.377407	0.509042	0.225746	0.400685	0.475312	0.189135	0.424279	0.461271	0.185338	0.458128	0.380033	0.416408	0.313141	0.410995
16.34	0.364962	0.304054	0.46391	0.37936	0.34423	0.448828	0.340146	0.377796	0.468375	0.370925	0.389262	0.447314	0.393706	0.405754	0.419168	0.469089	0.449016	0.323004	0.500692	0.492616	0.242196	0.546779	0.496805	0.157671	0.46987	0.395719	0.411434	0.52281	0.349474	0.380796	0.575884	0.303151	0.350328	0.543818	0.267093	0.376774	0.511468	0.231366	0.403569	0.478829	0.195541	0.431077	0.460834	0.187446	0.462415	0.373493	0.40914	0.322989	0.405651
16.372	0.339734	0.3064	0.472248	0.366149	0.340397	0.458267	0.331765	0.383386	0.462654	0.368735	0.385539	0.450302	0.39165	0.400954	0.421625	0.467107	0.441242	0.324212	0.501795	0.489224	0.247045	0.538122	0.497684	0.1577	0.460495	0.392085	0.41488	0.518525	0.349775	0.388237	0.576648	0.307576	0.361648	0.544581	0.268951	0.383432	0.512434	0.230306	0.40506	0.480292	0.191657	0.426613	0.466248	0.180204	0.458561	0.368295	0.410536	0.323122	0.400706
16.408	0.328838	0.299207	0.474272	0.357422	0.331994	0.461792	0.325665	0.376743	0.467624	0.362816	0.377025	0.455651	0.384753	0.392216	0.426229	0.456422	0.431426	0.325902	0.491624	0.482609	0.251335	0.531085	0.493957	0.163966	0.453019	0.381106	0.416176	0.514791	0.345964	0.387593	0.576654	0.310868	0.359074	0.546065	0.270886	0.380856	0.515252	0.231031	0.402595	0.484299	0.191158	0.424611	0.469326	0.179714	0.45628	0.357502	0.400786	0.327758	0.391347
16.44	0.320786	0.294687	0.474548	0.352769	0.325025	0.464388	0.324673	0.372192	0.469415	0.362351	0.369366	0.459608	0.381577	0.386007	0.429266	0.444458	0.429866	0.325725	0.482733	0.482247	0.253855	0.524962	0.495339	0.168382	0.448558	0.379526	0.416175	0.512311	0.347739	0.388063	0.575765	0.315862	0.359279	0.54651	0.275022	0.381177	0.517084	0.234246	0.402984	0.487486	0.193425	0.424684	0.472559	0.184118	0.456993	0.347775	0.392831	0.332012	0.384624
16.472	0.308909	0.289587	0.470743	0.348036	0.312225	0.468718	0.330188	0.364005	0.462854	0.367724	0.353263	0.464539	0.386983	0.370728	0.434502	0.450183	0.417481	0.331705	0.472304	0.471792	0.254276	0.520032	0.488577	0.172395	0.455267	0.362652	0.418876	0.513909	0.343456	0.373372	0.572773	0.324501	0.328166	0.546274	0.285245	0.35593	0.520005	0.245893	0.383815	0.493846	0.206362	0.412052	0.484186	0.189275	0.443265	0.354195	0.379894	0.338976	0.398478
16.508	0.281215	0.277802	0.46165	0.320076	0.30098	0.462763	0.301824	0.352585	0.469242	0.33946	0.342407	0.466692	0.356812	0.36367	0.437691	0.416693	0.423498	0.338525	0.465074	0.471257	0.268517	0.516794	0.478669	0.186742	0.439993	0.36795	0.42173	0.504816	0.352183	0.383592	0.570077	0.336792	0.345913	0.541838	0.295243	0.36732	0.513516	0.253746	0.388936	0.485191	0.212251	0.410498	0.483677	0.188696	0.43864	0.332792	0.364078	0.347757	0.381775
16.54	0.27845	0.269559	0.453175	0.314633	0.296176	0.458738	0.291076	0.343443	0.474648	0.329523	0.338005	0.470433	0.34914	0.358319	0.442273	0.416132	0.415224	0.346268	0.458239	0.465044	0.273439	0.514093	0.474562	0.194284	0.425818	0.361117	0.433451	0.491705	0.350591	0.395837	0.557623	0.340203	0.358364	0.530599	0.29471	0.373181	0.50407	0.249067	0.388322	0.477638	0.203143	0.403708	0.484327	0.187574	0.436431	0.327709	0.361761	0.348145	0.379695
16.576	0.26696	0.268869	0.459668	0.301743	0.29762	0.463171	0.275565	0.345465	0.471534	0.314358	0.341285	0.469782	0.334053	0.360429	0.440902	0.400949	0.413622	0.343034	0.454179	0.461149	0.276309	0.51339	0.46797	0.199732	0.406511	0.362002	0.432265	0.476107	0.353854	0.401395	0.545738	0.345957	0.370638	0.522472	0.298563	0.385088	0.499256	0.25108	0.399393	0.476024	0.203422	0.413274	0.482616	0.185738	0.444824	0.310023	0.364386	0.344536	0.360798
16.608	0.258169	0.263866	0.443583	0.294364	0.289849	0.451609	0.27131	0.333347	0.476655	0.309499	0.329461	0.469483	0.328235	0.350887	0.441547	0.392211	0.411812	0.34605	0.444764	0.456781	0.277155	0.513266	0.465495	0.208849	0.397877	0.355669	0.432431	0.468245	0.358133	0.402439	0.538356	0.360612	0.372123	0.514778	0.312497	0.384099	0.49148	0.264276	0.395815	0.467845	0.215867	0.4065	0.44759	0.18849	0.420569	0.301259	0.362556	0.345726	0.350228
16.676	0.267023	0.248974	0.435895	0.298761	0.278484	0.448979	0.267996	0.31755	0.473096	0.30692	0.318374	0.470176	0.322808	0.34021	0.441145	0.377341	0.402468	0.341813	0.438214	0.447395	0.280559	0.51118	0.453995	0.217235	0.383848	0.350084	0.430769	0.453837	0.354672	0.400222	0.523961	0.358872	0.370329	0.500875	0.311247	0.385665	0.47818	0.263732	0.401567	0.456121	0.216393	0.41913	0.429102	0.192968	0.427649	0.287762	0.35041	0.343065	0.338477
16.708	0.261124	0.237616	0.446917	0.288531	0.272827	0.454642	0.253695	0.309136	0.477494	0.291672	0.31572	0.471256	0.309646	0.336394	0.442206	0.371876	0.395259	0.343984	0.430212	0.44037	0.280011	0.507269	0.449729	0.221428	0.381142	0.345496	0.433912	0.450125	0.354108	0.401959	0.519221	0.361988	0.370079	0.499739	0.313172	0.386745	0.479695	0.264728	0.40346	0.458155	0.216588	0.419847	0.429613	0.194887	0.429397	0.283351	0.342025	0.346253	0.333418
16.74	0.269096	0.231256	0.446802	0.293701	0.268518	0.454298	0.256056	0.302228	0.476695	0.293447	0.3116	0.470565	0.309342	0.332129	0.440349	0.365134	0.390545	0.338606	0.425006	0.433793	0.275157	0.505542	0.444837	0.222646	0.372949	0.35049	0.433502	0.443165	0.359644	0.404401	0.513206	0.367489	0.375133	0.492853	0.318745	0.39191	0.472367	0.270216	0.408401	0.4515	0.222023	0.425097	0.424082	0.198835	0.434054	0.277061	0.336695	0.344448	0.329273
16.772	0.266698	0.224759	0.450724	0.290338	0.263067	0.455592	0.252941	0.296198	0.47915	0.28953	0.306681	0.470452	0.302768	0.329227	0.440234	0.351287	0.39503	0.338578	0.413187	0.43254	0.27346	0.498134	0.444027	0.22814	0.37225	0.36037	0.433439	0.442916	0.364511	0.403928	0.513209	0.367595	0.374101	0.490638	0.320967	0.393425	0.468272	0.274227	0.412463	0.446135	0.227369	0.43112	0.420849	0.201765	0.439636	0.27449	0.32686	0.349661	0.326502
16.804	0.210533	0.227921	0.474724	0.238959	0.262552	0.468083	0.209867	0.304959	0.487941	0.245716	0.308077	0.472671	0.26627	0.32611	0.443044	0.339968	0.376285	0.345791	0.408859	0.415408	0.287881	0.496052	0.42353	0.243722	0.352832	0.350677	0.444505	0.415567	0.369133	0.404479	0.477637	0.385349	0.363255	0.468159	0.335099	0.385088	0.459144	0.285726	0.408642	0.449947	0.237126	0.433847	0.43465	0.215846	0.460044	0.266819	0.304568	0.356036	0.320366
16.84	0.184385	0.241103	0.497831	0.214138	0.2732	0.486157	0.185703	0.319311	0.496874	0.222125	0.31867	0.482739	0.244432	0.332952	0.45246	0.320523	0.370285	0.351974	0.391603	0.405744	0.293756	0.482748	0.417464	0.258223	0.340696	0.338889	0.447984	0.401102	0.366336	0.409752	0.46125	0.393938	0.37058	0.457149	0.341193	0.383386	0.454114	0.288511	0.397755	0.452936	0.236581	0.414816	0.45926	0.248404	0.449124	0.230989	0.321309	0.371924	0.163506
16.872	0.167164	0.246196	0.49629	0.199461	0.275905	0.485108	0.172107	0.323774	0.488084	0.209792	0.320431	0.478366	0.233107	0.333245	0.448303	0.31186	0.365392	0.348622	0.385749	0.400476	0.294839	0.478269	0.410051	0.264815	0.331662	0.335057	0.44499	0.392846	0.362502	0.407917	0.454269	0.390177	0.371226	0.451768	0.337173	0.383829	0.448923	0.283977	0.396554	0.446099	0.230727	0.408114	0.435065	0.239492	0.441972	0.222017	0.321791	0.374168	0.159979
16.908	0.143217	0.247608	0.491068	0.178093	0.273483	0.47811	0.156056	0.324143	0.479934	0.192943	0.316706	0.469419	0.217975	0.331832	0.441521	0.303137	0.371594	0.348622	0.378604	0.402594	0.29457	0.47212	0.408186	0.267182	0.323874	0.338338	0.443431	0.38843	0.364866	0.411297	0.453302	0.3918	0.379532	0.448808	0.338857	0.391118	0.443235	0.285567	0.402499	0.437308	0.23231	0.412101	0.432181	0.239028	0.447781	0.212273	0.329195	0.372247	0.154671
16.94	0.111879	0.26488	0.48189	0.150008	0.286849	0.471159	0.131099	0.337438	0.459716	0.168714	0.327118	0.457864	0.197084	0.337804	0.431459	0.291761	0.362058	0.344551	0.370632	0.395317	0.297996	0.465122	0.402554	0.277019	0.306951	0.330688	0.441429	0.368822	0.359641	0.406311	0.430855	0.389676	0.371424	0.429404	0.337756	0.387087	0.428183	0.285749	0.404094	0.426822	0.233472	0.419208	0.434735	0.240607	0.454314	0.1944	0.339753	0.370655	0.147718
16.972	0.075914	0.280744	0.475209	0.115021	0.299827	0.462629	0.102275	0.353523	0.463435	0.137433	0.339476	0.453798	0.168394	0.345841	0.428779	0.269685	0.356415	0.3457	0.351629	0.38994	0.30491	0.447336	0.397223	0.28912	0.274661	0.324036	0.443046	0.336398	0.35622	0.410328	0.398469	0.389038	0.377813	0.403732	0.337774	0.394842	0.408221	0.286073	0.41237	0.412842	0.233965	0.426112	0.439281	0.243855	0.449407	0.16878	0.351414	0.36604	0.13432
17.008	0.061854	0.283587	0.480809	0.10171	0.297655	0.4645	0.091225	0.350678	0.452898	0.125752	0.33339	0.44702	0.157304	0.341905	0.4234	0.26023	0.360083	0.343564	0.343626	0.395128	0.306561	0.439706	0.39925	0.289636	0.262438	0.316778	0.436712	0.323996	0.349557	0.404619	0.385705	0.382896	0.372376	0.393015	0.333724	0.394341	0.399834	0.28439	0.417036	0.407124	0.234852	0.438093	0.439778	0.246005	0.450671	0.158992	0.357775	0.362323	0.126757
17.04	0.044756	0.286652	0.47715	0.08557	0.301932	0.464835	0.07466	0.354535	0.452351	0.110097	0.338272	0.449942	0.141067	0.343892	0.424966	0.241777	0.351717	0.342111	0.324817	0.380553	0.300518	0.420761	0.388655	0.288013	0.247647	0.310225	0.436069	0.307654	0.347476	0.405546	0.36794	0.385714	0.374992	0.378966	0.337402	0.396583	0.388451	0.288919	0.419554	0.398861	0.241175	0.442383	0.432239	0.2548	0.449332	0.141506	0.3562	0.36669	0.114194
17.076	0.031422	0.282526	0.472977	0.071126	0.30258	0.464544	0.055214	0.353617	0.451223	0.092368	0.341578	0.452188	0.124198	0.345449	0.428283	0.227077	0.347877	0.349217	0.311709	0.368407	0.305702	0.408089	0.377834	0.296636	0.227533	0.308008	0.444455	0.287583	0.343685	0.412711	0.347529	0.379824	0.380141	0.362415	0.331561	0.40015	0.377337	0.283165	0.4207	0.393954	0.235077	0.439428	0.425398	0.250143	0.451441	0.127303	0.360946	0.373342	0.108036
17.108	-0.001934	0.304215	0.448711	0.041142	0.315253	0.457269	0.041289	0.369156	0.445555	0.072436	0.349075	0.457957	0.104319	0.349234	0.433916	0.206095	0.340094	0.353746	0.292145	0.357356	0.311432	0.38792	0.372241	0.301756	0.20161	0.30627	0.451153	0.263554	0.33702	0.418098	0.325409	0.367952	0.384356	0.346956	0.322765	0.405789	0.368432	0.277656	0.427625	0.390541	0.232114	0.446875	0.419457	0.249869	0.461106	0.107135	0.36123	0.3758	0.097457
17.176	-0.0396	0.374194	0.444355	0.003885	0.365716	0.453777	0.027206	0.414857	0.44463	0.046751	0.383096	0.456346	0.078959	0.382112	0.432612	0.182284	0.368037	0.355072	0.266108	0.364336	0.30517	0.361814	0.366906	0.285861	0.178665	0.331664	0.451618	0.246088	0.349874	0.419889	0.313748	0.368789	0.388049	0.321653	0.327344	0.422235	0.328536	0.285008	0.455978	0.335521	0.241067	0.485336	0.359902	0.260611	0.504545	0.08348	0.388851	0.378238	0.078831
17.208	-0.045859	0.383797	0.45647	-0.001639	0.374973	0.460653	0.021049	0.421472	0.441545	0.041505	0.39085	0.454657	0.07283	0.389598	0.429794	0.173826	0.374592	0.349845	0.257341	0.370602	0.299575	0.353611	0.369357	0.284075	0.176278	0.348263	0.449786	0.244308	0.360998	0.416794	0.312542	0.374349	0.383223	0.318255	0.335003	0.419715	0.323467	0.29503	0.456105	0.330552	0.25364	0.488025	0.366617	0.258944	0.482388	0.074612	0.390995	0.374991	0.073629
17.272	-0.073554	0.452848	0.459943	-0.041128	0.421307	0.462318	-0.00078	0.444894	0.433423	0.001611	0.409749	0.450368	0.035964	0.404569	0.430878	0.144165	0.376553	0.365165	0.227173	0.356118	0.318358	0.323132	0.35639	0.301104	0.116571	0.333382	0.455088	0.180381	0.351104	0.416682	0.244145	0.370276	0.378488	0.27731	0.350078	0.416774	0.310772	0.329393	0.454657	0.344228	0.307134	0.491237	0.358904	0.288317	0.463421	0.045318	0.406188	0.370842	0.047971
17.304	-0.083461	0.476924	0.448218	-0.05958	0.438455	0.447459	-0.010949	0.456327	0.428853	-0.019117	0.419254	0.438051	0.017069	0.41472	0.421902	0.131872	0.391132	0.365222	0.216498	0.363113	0.324209	0.313437	0.360962	0.307784	0.090409	0.352504	0.451638	0.159879	0.364356	0.422004	0.229289	0.376012	0.392636	0.269014	0.35511	0.423986	0.309501	0.333224	0.454231	0.350452	0.311443	0.483644	0.356814	0.281399	0.463373	0.032554	0.417332	0.354936	0.042127
17.34	-0.087153	0.494993	0.457478	-0.066276	0.454819	0.456508	-0.01933	0.467633	0.430901	-0.028799	0.431927	0.44362	0.006963	0.423803	0.428022	0.119435	0.387358	0.373675	0.204542	0.375095	0.327137	0.299816	0.361704	0.310135	0.070887	0.352861	0.458219	0.141493	0.364834	0.43132	0.211992	0.377114	0.404601	0.252814	0.355025	0.433197	0.294897	0.332308	0.460928	0.337001	0.308317	0.486035	0.346807	0.276947	0.469182	0.022673	0.417926	0.356473	0.037102
17.372	-0.088923	0.436746	0.465953	-0.065948	0.445394	0.427937	-0.060795	0.500236	0.431004	-0.04715	0.47793	0.402051	-0.012933	0.458076	0.398488	0.093116	0.384408	0.382949	0.187078	0.369951	0.360582	0.279012	0.360163	0.329761	0.01843	0.376184	0.454723	0.079815	0.332557	0.467409	0.141095	0.288741	0.480772	0.091365	0.276954	0.501075	0.04147	0.265174	0.520856	-0.008332	0.254184	0.540218	-0.033693	0.280858	0.538682	0.017491	0.441435	0.342209	0.023086
17.408	-0.088606	0.425633	0.472395	-0.073803	0.442374	0.433028	-0.073868	0.496779	0.443612	-0.063454	0.480716	0.409596	-0.028513	0.463021	0.403852	0.080253	0.397146	0.381134	0.1729	0.378396	0.356187	0.264598	0.366045	0.325091	0.006214	0.389619	0.453822	0.046347	0.326265	0.46803	0.086793	0.263305	0.482395	0.037462	0.270825	0.505115	-0.011718	0.278147	0.528104	-0.060832	0.285594	0.551432	-0.09033	0.286571	0.529552	0.000124	0.445457	0.336524	0.015583
17.44	-0.095203	0.429086	0.474372	-0.073294	0.447787	0.439437	-0.083356	0.501627	0.447667	-0.0624	0.487225	0.418047	-0.027132	0.471043	0.409321	0.082899	0.410193	0.377589	0.170212	0.373869	0.353412	0.261516	0.360978	0.322437	0.004111	0.415064	0.444535	0.000186	0.339653	0.45697	-0.003368	0.264278	0.469404	-0.049163	0.279465	0.495203	-0.09477	0.294202	0.521685	-0.140082	0.308698	0.548911	-0.145377	0.338079	0.5276	0.011322	0.459996	0.322592	0.022306
17.472	-0.107186	0.434677	0.467858	-0.089246	0.446916	0.428135	-0.089829	0.502089	0.43249	-0.076809	0.482302	0.401465	-0.040214	0.468697	0.39449	0.074828	0.415742	0.368459	0.164249	0.381369	0.349316	0.255205	0.364611	0.31847	-0.004601	0.419174	0.435045	-0.012236	0.347954	0.462073	-0.019108	0.276666	0.48978	-0.064741	0.291339	0.516448	-0.111759	0.306534	0.540325	-0.159197	0.322255	0.563515	-0.18638	0.333829	0.541431	0.000896	0.460382	0.311872	0.015482
17.508	-0.110499	0.458595	0.451927	-0.094133	0.478068	0.414499	-0.08925	0.530739	0.431044	-0.080314	0.517579	0.395397	-0.04664	0.497767	0.389232	0.057508	0.425424	0.365895	0.143361	0.379541	0.357488	0.234134	0.364313	0.325374	-0.016565	0.433339	0.438042	-0.032059	0.360844	0.45655	-0.047329	0.288338	0.47601	-0.089436	0.312722	0.502049	-0.13308	0.336904	0.52566	-0.178012	0.360996	0.547521	-0.213005	0.367413	0.53692	-0.018691	0.47394	0.314534	0.00139
17.54	-0.126184	0.463985	0.463183	-0.102034	0.480737	0.428763	-0.097371	0.533813	0.443616	-0.082469	0.51838	0.411003	-0.051039	0.497588	0.398249	0.045496	0.42175	0.356499	0.132985	0.378188	0.354859	0.224896	0.361336	0.326504	-0.001739	0.433395	0.447503	-0.031843	0.364486	0.461745	-0.061552	0.295465	0.477044	-0.101984	0.322278	0.502852	-0.143104	0.348874	0.527841	-0.184769	0.375397	0.552286	-0.221114	0.369042	0.551836	-0.045784	0.460998	0.328332	-0.016772
17.576	-0.132638	0.47981	0.462662	-0.10618	0.492925	0.428348	-0.10856	0.547946	0.433074	-0.088259	0.528826	0.405742	-0.056364	0.506274	0.397621	0.041637	0.424584	0.370808	0.126953	0.377019	0.362199	0.218509	0.359999	0.331537	-0.025481	0.465841	0.437804	-0.055215	0.397212	0.453956	-0.084194	0.328385	0.471167	-0.122914	0.352746	0.501837	-0.162508	0.377225	0.531616	-0.203046	0.401923	0.561063	-0.2338	0.409895	0.580354	-0.031588	0.461778	0.307839	-0.006116
17.608	-0.133038	0.500916	0.451017	-0.100488	0.519551	0.425651	-0.117224	0.572385	0.423367	-0.085065	0.558501	0.406175	-0.056707	0.531536	0.399343	0.028646	0.436543	0.377776	0.110027	0.382454	0.369596	0.199958	0.358392	0.338915	-0.032774	0.485373	0.445348	-0.066377	0.416642	0.447666	-0.100249	0.348051	0.449868	-0.138674	0.367414	0.484218	-0.177167	0.386985	0.518685	-0.216421	0.407001	0.553174	-0.244041	0.420053	0.574413	-0.042153	0.480192	0.31577	-0.007196
17.676	-0.148035	0.499134	0.444135	-0.113101	0.520574	0.424903	-0.128767	0.573394	0.429244	-0.095312	0.561445	0.413	-0.06675	0.534598	0.404919	0.020436	0.439923	0.379682	0.102059	0.386378	0.373823	0.190378	0.36031	0.341512	-0.032491	0.49958	0.443609	-0.071496	0.43466	0.452838	-0.111676	0.370524	0.461528	-0.149203	0.387749	0.49817	-0.187796	0.405209	0.533967	-0.227774	0.423077	0.569589	-0.254282	0.438641	0.590992	-0.052569	0.476153	0.317323	-0.011314
17.708	-0.16064	0.51041	0.443159	-0.123957	0.528629	0.423845	-0.134306	0.582676	0.429191	-0.102367	0.567771	0.412364	-0.073899	0.540408	0.406095	0.012696	0.444245	0.38696	0.094703	0.390944	0.377637	0.180825	0.362116	0.339509	-0.042495	0.507499	0.446881	-0.083029	0.443055	0.453078	-0.124182	0.379115	0.458686	-0.158745	0.395533	0.498041	-0.194597	0.412728	0.536324	-0.231652	0.430604	0.574195	-0.258898	0.446324	0.59419	-0.056458	0.480469	0.320415	-0.017115
17.772	-0.172064	0.518091	0.438228	-0.136141	0.537108	0.418259	-0.143513	0.590484	0.430614	-0.113669	0.576519	0.409624	-0.085537	0.549202	0.401749	0.000381	0.453337	0.377596	0.08368	0.401997	0.375701	0.167419	0.367151	0.338979	-0.046328	0.521407	0.437992	-0.089096	0.459769	0.449876	-0.133869	0.399538	0.459238	-0.172669	0.412283	0.495562	-0.210517	0.424541	0.53374	-0.247774	0.436487	0.573988	-0.265375	0.44654	0.605234	-0.075456	0.485854	0.316387	-0.033424
17.804	-0.177657	0.533302	0.441594	-0.139595	0.547305	0.421473	-0.143168	0.601952	0.427973	-0.113749	0.583583	0.409959	-0.085362	0.556433	0.401796	0.001413	0.460444	0.377831	0.080767	0.403671	0.372645	0.164468	0.368359	0.336898	-0.049604	0.520309	0.442868	-0.093209	0.459872	0.4561	-0.139131	0.400897	0.465598	-0.177881	0.417602	0.49957	-0.215443	0.433003	0.536209	-0.251466	0.447468	0.575341	-0.267314	0.44705	0.608648	-0.083742	0.480351	0.323925	-0.035815
17.84	-0.179551	0.534661	0.440486	-0.14262	0.550127	0.419349	-0.148428	0.604688	0.425491	-0.118694	0.587468	0.406865	-0.091498	0.559154	0.398967	-0.008735	0.460176	0.374384	0.072376	0.40527	0.373011	0.157439	0.370666	0.33898	-0.051775	0.533125	0.431701	-0.096936	0.475843	0.451718	-0.143641	0.419294	0.468769	-0.185042	0.430403	0.501586	-0.225774	0.441158	0.536264	-0.265248	0.451708	0.572696	-0.269186	0.443537	0.608336	-0.088187	0.488596	0.315118	-0.038772
17.872	-0.187865	0.547719	0.432052	-0.1481	0.560601	0.414635	-0.152803	0.615701	0.415966	-0.121602	0.596396	0.402621	-0.093944	0.568173	0.397093	-0.010243	0.469428	0.382417	0.065231	0.407842	0.375565	0.149134	0.372562	0.340801	-0.062249	0.534816	0.442258	-0.10566	0.473507	0.453807	-0.151024	0.413588	0.461954	-0.190225	0.427287	0.496596	-0.228082	0.440067	0.533864	-0.26445	0.452202	0.57335	-0.267199	0.4435	0.609104	-0.088753	0.495469	0.321225	-0.042028
17.908	-0.189811	0.549824	0.431631	-0.151002	0.563432	0.412667	-0.155212	0.61836	0.417059	-0.124941	0.599641	0.400953	-0.095275	0.573124	0.397215	-0.005079	0.479212	0.386086	0.064335	0.411225	0.374068	0.145092	0.371357	0.33576	-0.066259	0.541578	0.44056	-0.113559	0.482497	0.448843	-0.161656	0.424069	0.455759	-0.197206	0.436097	0.494809	-0.230635	0.446894	0.536667	-0.262725	0.457098	0.579975	-0.271996	0.445525	0.613681	-0.075677	0.506816	0.315649	-0.034629
17.94	-0.19565	0.540779	0.415004	-0.157448	0.560265	0.400423	-0.167159	0.613512	0.411728	-0.134468	0.599946	0.395209	-0.104066	0.574083	0.393451	-0.01126	0.481978	0.388704	0.053231	0.412487	0.367657	0.13174	0.374245	0.326092	-0.079541	0.53619	0.442465	-0.123521	0.473905	0.445079	-0.168377	0.412443	0.446303	-0.198522	0.42753	0.488867	-0.228492	0.441855	0.532248	-0.258092	0.455721	0.576181	-0.263193	0.448969	0.611997	-0.0796	0.504779	0.316318	-0.032919
17.972	-0.199122	0.547359	0.413573	-0.162319	0.56727	0.396229	-0.17156	0.620407	0.409019	-0.140285	0.607261	0.389691	-0.110335	0.581199	0.389818	-0.020065	0.487836	0.389712	0.049854	0.421538	0.375252	0.127808	0.381487	0.333044	-0.09422	0.534599	0.444423	-0.137786	0.471738	0.441292	-0.181456	0.409093	0.43823	-0.208713	0.426173	0.482442	-0.235847	0.442548	0.527207	-0.26264	0.458394	0.57273	-0.262979	0.451539	0.608994	-0.086168	0.518415	0.315788	-0.043882
18.008	-0.194139	0.548205	0.411033	-0.158757	0.569308	0.392203	-0.169023	0.622071	0.405509	-0.138184	0.609963	0.384828	-0.107616	0.584461	0.38461	-0.014424	0.493281	0.38558	0.051381	0.424026	0.368514	0.120005	0.377622	0.31862	-0.083389	0.549334	0.43708	-0.123991	0.485305	0.443404	-0.165902	0.422272	0.447735	-0.198997	0.430135	0.489321	-0.231121	0.437242	0.532618	-0.262409	0.44422	0.57641	-0.267591	0.444035	0.612685	-0.08781	0.50612	0.3145	-0.038783
18.04	-0.213955	0.563446	0.409361	-0.17645	0.579377	0.389616	-0.17902	0.632898	0.402872	-0.15063	0.616539	0.381588	-0.119455	0.591582	0.380819	-0.024303	0.501727	0.378325	0.042875	0.431772	0.366772	0.115081	0.383153	0.322597	-0.095867	0.553551	0.431143	-0.131966	0.486135	0.437648	-0.16846	0.419066	0.444258	-0.201001	0.425343	0.487975	-0.232788	0.43192	0.532234	-0.263857	0.438457	0.57734	-0.260733	0.436798	0.614049	-0.092921	0.523743	0.304513	-0.06442
18.076	-0.215346	0.565545	0.408907	-0.178568	0.583711	0.389715	-0.187051	0.637658	0.398711	-0.15615	0.622764	0.380046	-0.125627	0.597206	0.380204	-0.033044	0.505528	0.38086	0.033278	0.4364	0.364393	0.088794	0.377597	0.311514	-0.106129	0.552748	0.435934	-0.137968	0.483383	0.43932	-0.169723	0.414169	0.44301	-0.193655	0.423615	0.491316	-0.218483	0.43234	0.539469	-0.244211	0.44078	0.587478	-0.266884	0.43373	0.615854	-0.101047	0.530559	0.307942	-0.084653
18.108	-0.212213	0.565679	0.408775	-0.176288	0.583473	0.387718	-0.185338	0.637608	0.394402	-0.15471	0.622322	0.375578	-0.125223	0.595458	0.376617	-0.035974	0.500081	0.37938	0.03281	0.434223	0.360692	0.085678	0.375558	0.305552	-0.107571	0.555201	0.427588	-0.138231	0.485395	0.434229	-0.168963	0.415641	0.441541	-0.192261	0.422937	0.49094	-0.217481	0.430513	0.539238	-0.243937	0.438088	0.587334	-0.263513	0.433794	0.618556	-0.095188	0.529504	0.300755	-0.079761
18.176	-0.214999	0.564926	0.410528	-0.18114	0.583224	0.386655	-0.191389	0.637309	0.392638	-0.16167	0.622463	0.372088	-0.132749	0.5951	0.371913	-0.045745	0.498082	0.370871	0.024508	0.433928	0.351104	0.078694	0.373018	0.299412	-0.112644	0.558763	0.419039	-0.138494	0.487687	0.428047	-0.16491	0.417003	0.436974	-0.18851	0.424445	0.485383	-0.212331	0.431634	0.534075	-0.236318	0.438954	0.582679	-0.252119	0.425836	0.613189	-0.110351	0.523197	0.294647	-0.090537
18.208	-0.214802	0.559825	0.40755	-0.180834	0.579455	0.384933	-0.194007	0.633079	0.389648	-0.162664	0.619472	0.370779	-0.133319	0.592567	0.370935	-0.044277	0.497809	0.372274	0.027454	0.435719	0.351897	0.079524	0.374792	0.298255	-0.111619	0.558878	0.419635	-0.138286	0.48749	0.425902	-0.165202	0.416274	0.432445	-0.190217	0.423874	0.48068	-0.214695	0.43089	0.529332	-0.238558	0.437455	0.57874	-0.247974	0.427965	0.613258	-0.100329	0.532206	0.29396	-0.088527
18.24	-0.218462	0.564466	0.408312	-0.187509	0.585881	0.38315	-0.201405	0.638851	0.391417	-0.171937	0.626823	0.368783	-0.141429	0.601267	0.36903	-0.048774	0.509479	0.369638	0.021472	0.4465	0.34807	0.06909	0.385266	0.29153	-0.121536	0.558483	0.422569	-0.133143	0.483284	0.429478	-0.145363	0.408227	0.435526	-0.17593	0.423083	0.478017	-0.205437	0.437764	0.521584	-0.233901	0.452477	0.565918	-0.234858	0.441889	0.601126	-0.116192	0.531332	0.295548	-0.099491
18.272	-0.222626	0.570363	0.413314	-0.19107	0.588699	0.386511	-0.202178	0.642584	0.391557	-0.17357	0.627807	0.369438	-0.144173	0.600674	0.369259	-0.054928	0.504665	0.369108	0.014189	0.440257	0.346966	0.063511	0.3812	0.28881	-0.121328	0.563828	0.418933	-0.130791	0.48903	0.431025	-0.140889	0.414293	0.442504	-0.176655	0.427575	0.481646	-0.212095	0.441014	0.521222	-0.247223	0.454696	0.561323	-0.245695	0.446328	0.597143	-0.118805	0.529435	0.293597	-0.099815
18.304	-0.224048	0.565898	0.419343	-0.194379	0.584465	0.39061	-0.208279	0.638019	0.393451	-0.17969	0.623649	0.371059	-0.14887	0.598443	0.37024	-0.054802	0.508121	0.368667	0.012758	0.441882	0.347995	0.061585	0.38299	0.289807	-0.123334	0.562218	0.421941	-0.131093	0.487588	0.435876	-0.139588	0.41294	0.448558	-0.181047	0.431567	0.478797	-0.221334	0.450021	0.510983	-0.260177	0.468715	0.545517	-0.252565	0.458691	0.580243	-0.125694	0.526456	0.296979	-0.10486
18.34	-0.222974	0.551277	0.419077	-0.195262	0.570231	0.3887	-0.209613	0.623796	0.392787	-0.182388	0.609798	0.368592	-0.150285	0.586782	0.368164	-0.052029	0.503801	0.368396	0.017644	0.442046	0.344222	0.061782	0.382527	0.284536	-0.120984	0.560397	0.419798	-0.12848	0.485311	0.431082	-0.136885	0.41033	0.440543	-0.179409	0.431885	0.467195	-0.221018	0.45224	0.496542	-0.261353	0.472255	0.528801	-0.256595	0.462578	0.564215	-0.119062	0.526835	0.29422	-0.100271
18.376	-0.224903	0.541769	0.423068	-0.202066	0.565232	0.391811	-0.21968	0.616985	0.401959	-0.194298	0.607195	0.37398	-0.16028	0.587391	0.370305	-0.054313	0.514598	0.360993	0.013778	0.449541	0.341391	0.060103	0.389172	0.284586	-0.119885	0.557484	0.426939	-0.115771	0.481642	0.43451	-0.112774	0.405577	0.438879	-0.16071	0.429475	0.450487	-0.208313	0.453154	0.463788	-0.255433	0.477	0.479314	-0.259339	0.471048	0.515481	-0.138704	0.523036	0.303007	-0.112641
18.408	-0.234948	0.539058	0.41062	-0.205786	0.559469	0.382631	-0.216541	0.612925	0.392789	-0.190082	0.599984	0.367177	-0.155655	0.580332	0.366455	-0.048619	0.507764	0.365126	0.022925	0.449524	0.335561	0.06713	0.389196	0.275301	-0.119257	0.545036	0.430107	-0.114852	0.468651	0.431604	-0.110846	0.39232	0.431166	-0.158971	0.416385	0.441312	-0.20724	0.439783	0.45224	-0.255333	0.462866	0.464315	-0.258592	0.467067	0.500717	-0.125901	0.530172	0.301123	-0.107306
18.44	-0.229036	0.535575	0.408904	-0.201473	0.556617	0.379781	-0.214021	0.60985	0.389311	-0.187789	0.597507	0.363173	-0.15346	0.577739	0.36462	-0.046698	0.504751	0.370103	0.025114	0.448558	0.337615	0.066926	0.388004	0.275696	-0.118213	0.542624	0.433921	-0.111959	0.466499	0.438397	-0.105584	0.390377	0.44204	-0.154319	0.41485	0.447204	-0.203087	0.439173	0.45261	-0.251841	0.463514	0.458441	-0.256902	0.467263	0.494665	-0.121962	0.529273	0.304594	-0.101819
18.476	-0.229988	0.528112	0.408029	-0.204014	0.550348	0.37836	-0.217275	0.602977	0.389638	-0.191824	0.59175	0.362258	-0.156851	0.572994	0.363001	-0.047486	0.503441	0.366455	0.024236	0.446847	0.335379	0.063898	0.385079	0.273805	-0.11887	0.54601	0.42677	-0.11072	0.470611	0.436855	-0.102342	0.395205	0.446691	-0.152254	0.417548	0.444211	-0.202041	0.440223	0.441759	-0.251828	0.463161	0.439532	-0.258036	0.468274	0.475403	-0.12106	0.525024	0.298486	-0.099693
18.508	-0.231119	0.519952	0.387534	-0.212078	0.547309	0.357178	-0.216783	0.59635	0.382646	-0.201095	0.590856	0.34731	-0.165002	0.575182	0.349669	-0.05115	0.51561	0.359815	0.019794	0.455862	0.335021	0.058769	0.390674	0.278248	-0.119147	0.555039	0.425905	-0.114836	0.479833	0.437597	-0.109954	0.404365	0.447156	-0.159648	0.419906	0.429403	-0.209485	0.435411	0.412652	-0.25962	0.451048	0.39728	-0.268668	0.458203	0.432282	-0.136731	0.520616	0.301548	-0.106824
18.54	-0.247882	0.528926	0.389163	-0.222529	0.547879	0.356853	-0.225073	0.601279	0.371068	-0.205683	0.587286	0.340204	-0.169011	0.572747	0.344444	-0.053208	0.516585	0.360302	0.022163	0.464528	0.32956	0.064664	0.397595	0.275993	-0.123514	0.555623	0.4251	-0.122346	0.480488	0.439334	-0.120966	0.405238	0.452595	-0.168552	0.421087	0.430062	-0.216495	0.436623	0.408363	-0.264833	0.452148	0.387572	-0.278215	0.456596	0.42157	-0.134687	0.526785	0.296754	-0.105392
18.576	-0.250807	0.528043	0.386673	-0.22665	0.546542	0.353163	-0.210849	0.594194	0.37628	-0.202043	0.582978	0.339923	-0.166035	0.567872	0.346135	-0.053045	0.509648	0.36833	0.021857	0.457901	0.337871	0.06236	0.393006	0.281984	-0.124265	0.54385	0.433641	-0.13078	0.468376	0.442571	-0.136568	0.392702	0.449952	-0.178176	0.414137	0.420839	-0.220156	0.435633	0.392742	-0.262612	0.457426	0.365561	-0.284273	0.450288	0.394424	-0.136667	0.514447	0.307614	-0.09898
18.608	-0.222951	0.536713	0.393869	-0.2155	0.541735	0.349503	-0.22657	0.595567	0.343342	-0.216097	0.5712	0.314838	-0.179848	0.559836	0.326355	-0.064937	0.511982	0.369535	0.015657	0.469214	0.339163	0.064148	0.411361	0.281006	-0.144899	0.531309	0.433404	-0.143365	0.454748	0.432547	-0.141541	0.378045	0.430878	-0.176358	0.402593	0.396497	-0.210848	0.427236	0.361876	-0.245142	0.451852	0.327	-0.279969	0.445528	0.336783	-0.141083	0.52831	0.303495	-0.102604
18.644	-0.239713	0.539849	0.385537	-0.227871	0.540693	0.341849	-0.236963	0.593887	0.329284	-0.224231	0.566837	0.304243	-0.188328	0.556887	0.317651	-0.073966	0.51384	0.364186	0.00865	0.468355	0.343735	0.063912	0.413534	0.287741	-0.15879	0.534073	0.420159	-0.153757	0.457784	0.423992	-0.148385	0.381413	0.427479	-0.180708	0.404372	0.389569	-0.213006	0.427399	0.351663	-0.245278	0.450509	0.3136	-0.278874	0.438908	0.322924	-0.145103	0.526538	0.291065	-0.102166
18.676	-0.240087	0.54088	0.373565	-0.22485	0.542304	0.330955	-0.235664	0.594936	0.317412	-0.219515	0.568588	0.293585	-0.184273	0.55888	0.308932	-0.071738	0.517225	0.359326	0.01165	0.472678	0.340503	0.067876	0.416785	0.28749	-0.156857	0.53332	0.415449	-0.16234	0.456992	0.417257	-0.167905	0.380557	0.419368	-0.197076	0.4001	0.377588	-0.226212	0.419776	0.335779	-0.256167	0.439031	0.294663	-0.283866	0.419035	0.308164	-0.14385	0.527622	0.286216	-0.101047
18.712	-0.234438	0.534737	0.354526	-0.219675	0.533155	0.311757	-0.227045	0.585731	0.295985	-0.213128	0.557234	0.273278	-0.180115	0.546657	0.292417	-0.075499	0.502074	0.355974	0.011137	0.46224	0.342768	0.074428	0.414072	0.289776	-0.169107	0.51895	0.396287	-0.1756	0.442729	0.399176	-0.182314	0.366391	0.402509	-0.205629	0.383537	0.356181	-0.229103	0.401066	0.310006	-0.253514	0.418379	0.264421	-0.282935	0.399524	0.275649	-0.131581	0.523248	0.272305	-0.088744
18.744	-0.259082	0.535647	0.344287	-0.240263	0.52547	0.304416	-0.238123	0.575274	0.281076	-0.226387	0.541934	0.264613	-0.192185	0.537121	0.283906	-0.082444	0.510629	0.349822	0.008282	0.479072	0.339782	0.079514	0.433019	0.294738	-0.177098	0.516764	0.392601	-0.186015	0.440955	0.385975	-0.19418	0.364984	0.379127	-0.211708	0.373533	0.327977	-0.229188	0.382827	0.276974	-0.247954	0.39239	0.226664	-0.281136	0.387247	0.241454	-0.14339	0.517823	0.267021	-0.096501
18.776	-0.282312	0.525039	0.31365	-0.247265	0.518934	0.28561	-0.242975	0.569127	0.262711	-0.220182	0.53858	0.254207	-0.187919	0.531331	0.276015	-0.085245	0.497769	0.347113	0.006548	0.468073	0.344644	0.083058	0.431141	0.299847	-0.183212	0.507756	0.37663	-0.190466	0.431624	0.375257	-0.196489	0.355261	0.373603	-0.210226	0.349931	0.320565	-0.223941	0.34568	0.267686	-0.237726	0.342015	0.214662	-0.27332	0.339315	0.223266	-0.134286	0.496098	0.256749	-0.079907
18.808	-0.280304	0.489573	0.237527	-0.249168	0.518265	0.253511	-0.266729	0.566158	0.232411	-0.235131	0.561906	0.254956	-0.201622	0.551083	0.273716	-0.096496	0.504713	0.335481	-0.003311	0.478918	0.341489	0.074653	0.428774	0.314351	-0.196297	0.515964	0.357375	-0.200894	0.439497	0.35439	-0.20328	0.363005	0.351456	-0.208277	0.347106	0.298823	-0.215126	0.331227	0.246846	-0.224674	0.3155	0.195276	-0.259833	0.309832	0.204582	-0.139981	0.489887	0.243145	-0.087477
18.84	-0.260563	0.480286	0.212017	-0.247395	0.513613	0.239657	-0.253027	0.557904	0.206961	-0.240677	0.559051	0.243988	-0.206879	0.550119	0.26313	-0.098987	0.511405	0.324852	-0.007647	0.481519	0.338042	0.072837	0.433575	0.314962	-0.19922	0.512569	0.34739	-0.209328	0.436953	0.340131	-0.219365	0.361383	0.333282	-0.207174	0.337602	0.285597	-0.195461	0.313679	0.237895	-0.185147	0.289816	0.190079	-0.21917	0.276152	0.191592	-0.141006	0.507461	0.231264	-0.095618
18.876	-0.257681	0.47811	0.191669	-0.245252	0.512645	0.218135	-0.241823	0.553963	0.181446	-0.234747	0.557556	0.219681	-0.203694	0.548482	0.242866	-0.105153	0.509626	0.317816	-0.013554	0.485409	0.338079	0.069076	0.43871	0.320884	-0.207866	0.513798	0.32389	-0.216811	0.438374	0.312356	-0.225352	0.362965	0.301246	-0.206818	0.336709	0.256323	-0.189468	0.310463	0.211332	-0.173225	0.284285	0.165793	-0.206502	0.268912	0.162267	-0.132267	0.502872	0.21864	-0.087613
18.908	-0.253362	0.470268	0.167757	-0.242167	0.502909	0.197046	-0.234595	0.545889	0.163273	-0.230524	0.547168	0.202091	-0.202326	0.539329	0.229354	-0.112297	0.503337	0.317457	-0.017289	0.491399	0.331847	0.06635	0.444551	0.326972	-0.214561	0.500208	0.327766	-0.220698	0.428843	0.299467	-0.228215	0.358322	0.270171	-0.209069	0.330377	0.226789	-0.19186	0.301444	0.183577	-0.175508	0.27213	0.140358	-0.204764	0.249821	0.143248	-0.143208	0.51219	0.219766	-0.098393
18.94	-0.216774	0.46705	0.13339	-0.228528	0.493809	0.167932	-0.227812	0.543643	0.143974	-0.236871	0.537121	0.181392	-0.210308	0.530569	0.210322	-0.124771	0.498812	0.303245	-0.031428	0.490354	0.329151	0.056037	0.44963	0.331489	-0.226885	0.4845	0.304516	-0.230582	0.414635	0.272752	-0.235283	0.344946	0.240419	-0.219297	0.314185	0.197089	-0.203654	0.283946	0.15357	-0.188365	0.253576	0.109142	-0.185203	0.236751	0.076134	-0.149155	0.509897	0.203486	-0.103564
18.976	-0.219142	0.465074	0.101048	-0.223117	0.491869	0.13731	-0.226167	0.541829	0.113784	-0.227539	0.535279	0.152256	-0.201877	0.532035	0.182607	-0.118652	0.51174	0.280342	-0.032742	0.495792	0.322665	0.052962	0.452646	0.333621	-0.219664	0.508429	0.260372	-0.224027	0.437674	0.230543	-0.227901	0.366768	0.200904	-0.215036	0.326483	0.164952	-0.202131	0.286041	0.129629	-0.188775	0.245101	0.094052	-0.170587	0.223841	0.069566	-0.120008	0.516685	0.177303	-0.090475
19.008	-0.206389	0.463988	0.08078	-0.211272	0.491204	0.116616	-0.210726	0.541063	0.092737	-0.214603	0.534868	0.131097	-0.191466	0.530998	0.163392	-0.117174	0.508643	0.267846	-0.033365	0.498142	0.316051	0.053842	0.460689	0.334779	-0.216741	0.508933	0.242099	-0.219197	0.436564	0.215679	-0.221098	0.364233	0.189351	-0.204751	0.32356	0.154757	-0.190324	0.28269	0.120404	-0.177478	0.241427	0.084839	-0.159625	0.222102	0.058653	-0.112442	0.506854	0.164527	-0.087378
19.044	-0.184737	0.447475	0.068632	-0.193588	0.475673	0.102949	-0.187492	0.52485	0.078977	-0.197261	0.519657	0.11644	-0.179719	0.518717	0.152544	-0.124221	0.50426	0.270638	-0.038242	0.503507	0.315537	0.050385	0.470734	0.334767	-0.223297	0.48726	0.249598	-0.233503	0.422492	0.209867	-0.243935	0.358497	0.169169	-0.219619	0.323908	0.13425	-0.196241	0.288337	0.100053	-0.173001	0.252099	0.066712	-0.154284	0.236979	0.039088	-0.126005	0.504163	0.167775	-0.089167
19.076	-0.172469	0.441117	0.039537	-0.186555	0.466586	0.074207	-0.18522	0.517068	0.052074	-0.196217	0.509192	0.088713	-0.177153	0.511063	0.123838	-0.114905	0.505833	0.23878	-0.035847	0.501144	0.295022	0.049642	0.467566	0.324755	-0.212662	0.48053	0.221078	-0.221463	0.412261	0.187797	-0.231061	0.345401	0.151952	-0.204724	0.308402	0.120973	-0.17953	0.270974	0.089643	-0.15453	0.233301	0.058039	-0.14708	0.225073	0.022903	-0.115065	0.49348	0.136163	-0.0803
19.108	-0.148844	0.444935	0.012312	-0.175504	0.464161	0.043375	-0.172441	0.517343	0.028948	-0.193451	0.503552	0.058813	-0.177486	0.504131	0.095323	-0.126805	0.494663	0.214975	-0.049981	0.500177	0.274626	0.034669	0.472073	0.313149	-0.22191	0.476778	0.179256	-0.231296	0.404924	0.153845	-0.240656	0.33304	0.127766	-0.212165	0.295055	0.098402	-0.183471	0.257716	0.069231	-0.154184	0.219821	0.040343	-0.155805	0.190542	0.017688	-0.108303	0.471176	0.116311	-0.080804
19.144	-0.143055	0.438799	-0.013605	-0.167751	0.452651	0.021683	-0.172817	0.506492	0.010864	-0.188118	0.488436	0.0419	-0.172114	0.492481	0.078149	-0.12132	0.493849	0.197863	-0.054362	0.49964	0.267005	0.022176	0.468832	0.315303	-0.211849	0.473203	0.152844	-0.223637	0.398611	0.140194	-0.236352	0.324196	0.126185	-0.207246	0.288546	0.095842	-0.17827	0.253087	0.065404	-0.149187	0.217413	0.035142	-0.154157	0.186723	0.015393	-0.091383	0.45827	0.106625	-0.071123
19.176	-0.105644	0.445466	-0.031064	-0.134942	0.456218	0.001703	-0.142878	0.509938	-0.007908	-0.160055	0.489704	0.020722	-0.149774	0.495221	0.058859	-0.118216	0.501135	0.185102	-0.063105	0.497438	0.263468	0.012691	0.469052	0.311531	-0.206495	0.477011	0.139204	-0.211708	0.40069	0.136483	-0.219271	0.324452	0.130968	-0.19451	0.290057	0.095258	-0.170482	0.255776	0.059367	-0.146497	0.221165	0.023529	-0.147971	0.18996	0.003859	-0.084697	0.464501	0.095568	-0.069396
19.212	-0.092014	0.45569	-0.037736	-0.12768	0.474802	-0.017618	-0.124807	0.526316	-0.037381	-0.152111	0.513248	-0.012779	-0.143476	0.51602	0.025921	-0.116136	0.513279	0.153099	-0.067953	0.517381	0.236521	-0.002985	0.483718	0.297173	-0.188403	0.492949	0.082263	-0.186454	0.416852	0.09131	-0.184359	0.340651	0.100755	-0.164559	0.293422	0.079534	-0.145736	0.246756	0.057189	-0.128091	0.199761	0.033505	-0.140935	0.189423	0.000431	-0.059464	0.477533	0.076164	-0.067508
19.244	-0.081638	0.45269	-0.050606	-0.114692	0.474108	-0.028394	-0.113631	0.523736	-0.052567	-0.138152	0.513326	-0.024043	-0.134038	0.514782	0.015571	-0.122178	0.507419	0.145111	-0.074061	0.514457	0.228175	-0.009322	0.483976	0.290163	-0.194147	0.488647	0.074097	-0.190837	0.412428	0.082157	-0.187518	0.336263	0.090581	-0.166758	0.288807	0.071925	-0.147251	0.24155	0.051981	-0.128682	0.19417	0.03084	-0.138654	0.1872	-0.003968	-0.065259	0.47276	0.068096	-0.072233
19.272	-0.09144	0.439437	-0.071443	-0.116386	0.468548	-0.047412	-0.100349	0.516963	-0.06882	-0.126775	0.51287	-0.040406	-0.123531	0.514909	-0.000743	-0.114961	0.511722	0.129139	-0.076212	0.515706	0.217582	-0.016362	0.485323	0.285193	-0.181599	0.498747	0.051501	-0.183262	0.42492	0.07165	-0.183299	0.351361	0.092512	-0.167202	0.303507	0.070746	-0.152197	0.255609	0.048673	-0.138499	0.207434	0.02595	-0.142283	0.197004	-0.009164	-0.053795	0.475499	0.055535	-0.056056
19.34	-0.053269	0.45801	-0.092712	-0.087735	0.479193	-0.07253	-0.082947	0.530155	-0.093475	-0.110425	0.518935	-0.068161	-0.11083	0.509448	-0.029506	-0.112473	0.467259	0.093489	-0.079462	0.485637	0.183037	-0.028173	0.471782	0.263549	-0.17872	0.464205	0.014414	-0.173286	0.400039	0.055946	-0.166686	0.336031	0.097874	-0.153261	0.289186	0.072975	-0.140425	0.242457	0.047551	-0.128139	0.195716	0.02182	-0.140872	0.194059	-0.012644	-0.047997	0.467106	0.01309	-0.053265
19.372	-0.050164	0.45709	-0.098981	-0.084378	0.477093	-0.077207	-0.081239	0.528676	-0.097049	-0.107659	0.516331	-0.071155	-0.10795	0.507189	-0.032449	-0.10928	0.466968	0.091073	-0.077451	0.487704	0.180215	-0.029019	0.472883	0.261596	-0.175919	0.465437	0.012831	-0.172321	0.401782	0.055693	-0.167967	0.337986	0.098637	-0.154099	0.290409	0.07438	-0.1408	0.243406	0.049157	-0.128008	0.196096	0.023318	-0.141488	0.194977	-0.011008	-0.044245	0.466498	0.011031	-0.048085
19.44	-0.016448	0.459529	-0.126138	-0.056941	0.475867	-0.114546	-0.04978	0.529687	-0.123826	-0.082843	0.513305	-0.111146	-0.074738	0.503428	-0.073697	-0.056056	0.45883	0.04643	-0.053301	0.492811	0.137114	-0.038626	0.48602	0.231546	-0.127912	0.490397	-0.019786	-0.144981	0.440547	0.035994	-0.160826	0.390801	0.09264	-0.149468	0.339155	0.078583	-0.139145	0.287734	0.063307	-0.130557	0.236574	0.046494	-0.147487	0.245817	0.015191	-0.022132	0.415975	-0.042216	0.001008
19.472	-0.005715	0.466924	-0.136224	-0.045325	0.482354	-0.120911	-0.041297	0.536019	-0.132806	-0.072153	0.519105	-0.115978	-0.066316	0.510414	-0.077744	-0.055478	0.469843	0.045065	-0.055133	0.503288	0.136136	-0.045087	0.4937	0.231383	-0.128822	0.497973	-0.021573	-0.14283	0.447986	0.034786	-0.155267	0.398155	0.091848	-0.143913	0.346427	0.077826	-0.133748	0.294761	0.063124	-0.12595	0.243128	0.047273	-0.15242	0.248044	0.022295	-0.020906	0.427147	-0.042808	0.020962
19.54	0.024533	0.454167	-0.151195	-0.01312	0.470973	-0.132693	-0.009616	0.52384	-0.147456	-0.03871	0.508255	-0.126577	-0.039422	0.505539	-0.08683	-0.047047	0.483113	0.041418	-0.046921	0.515966	0.133271	-0.059128	0.521287	0.229619	-0.105102	0.49893	-0.042551	-0.140642	0.447623	0.001855	-0.175691	0.396159	0.046758	-0.156426	0.345077	0.041208	-0.136911	0.294232	0.035223	-0.117312	0.243369	0.029042	-0.145972	0.223245	0.017865	0.013157	0.433182	-0.0282	0.060402
19.572	0.037814	0.448848	-0.162928	0.000391	0.466378	-0.144595	0.002287	0.518047	-0.163637	-0.025777	0.503678	-0.140613	-0.0294	0.502129	-0.100962	-0.045917	0.484376	0.027125	-0.051307	0.505691	0.121818	-0.065954	0.518496	0.216463	-0.099364	0.494759	-0.060316	-0.133435	0.443823	-0.01404	-0.167205	0.39272	0.032569	-0.148868	0.341084	0.029468	-0.129933	0.28979	0.026258	-0.110744	0.238561	0.02309	-0.141561	0.223181	0.010335	0.021258	0.438408	-0.038051	0.06767
19.64	0.064582	0.421126	-0.179075	0.033981	0.443611	-0.154398	0.036661	0.493905	-0.176428	0.012976	0.483904	-0.146962	0.005142	0.487369	-0.107664	-0.024985	0.486633	0.019801	-0.039509	0.501477	0.115729	-0.063255	0.507836	0.211109	-0.077629	0.483307	-0.068532	-0.117882	0.439386	-0.02019	-0.157631	0.395297	0.028743	-0.143793	0.342206	0.02762	-0.129947	0.289245	0.025885	-0.116173	0.236227	0.023878	-0.146784	0.222325	0.008982	0.047164	0.440155	-0.039214	0.087107
19.672	0.070636	0.417323	-0.177828	0.043425	0.441974	-0.151348	0.053301	0.492881	-0.169768	0.028358	0.484108	-0.140999	0.019402	0.487449	-0.102096	-0.014654	0.486273	0.024016	-0.032676	0.510666	0.117201	-0.066655	0.506681	0.209058	-0.065986	0.484882	-0.065613	-0.108176	0.441072	-0.01917	-0.149942	0.39724	0.027751	-0.137095	0.344072	0.025054	-0.12429	0.290879	0.022912	-0.111297	0.237729	0.021128	-0.143487	0.224612	0.009247	0.055326	0.438168	-0.036247	0.096329
19.74	0.05444	0.382942	-0.209272	0.045299	0.421865	-0.188	0.091799	0.450282	-0.196377	0.060917	0.463684	-0.176526	0.047426	0.471812	-0.139602	-0.000034	0.487745	-0.018617	-0.014104	0.495903	0.07794	-0.064712	0.497557	0.162222	-0.033102	0.469771	-0.114521	-0.072388	0.419464	-0.072186	-0.11132	0.369046	-0.02929	-0.113406	0.314523	-0.023802	-0.116667	0.260005	-0.019988	-0.120359	0.205459	-0.016841	-0.151255	0.188715	-0.027802	0.083671	0.44137	-0.05786	0.123851
19.772	0.074687	0.375568	-0.207722	0.063618	0.413456	-0.185481	0.10977	0.443325	-0.190261	0.077638	0.455357	-0.171456	0.061256	0.463787	-0.135564	0.00381	0.481803	-0.018512	-0.009806	0.491572	0.07822	-0.059928	0.49617	0.162984	-0.028898	0.469567	-0.115346	-0.069792	0.418781	-0.075663	-0.110438	0.368117	-0.035693	-0.112886	0.313697	-0.031621	-0.115118	0.259166	-0.027184	-0.117063	0.204668	-0.02246	-0.149653	0.193774	-0.035388	0.085171	0.436801	-0.061817	0.121879
19.808	0.084193	0.357485	-0.20846	0.074078	0.398718	-0.192708	0.122976	0.424164	-0.196027	0.09018	0.440827	-0.182874	0.073261	0.453651	-0.148897	0.014213	0.48628	-0.036971	-0.005718	0.503638	0.057097	-0.039882	0.500618	0.148416	-0.001498	0.466328	-0.1369	-0.051991	0.416427	-0.108402	-0.102415	0.366747	-0.079625	-0.10084	0.312433	-0.076131	-0.099702	0.25775	-0.07349	-0.097973	0.20322	-0.070907	-0.13432	0.203993	-0.07531	0.101525	0.437564	-0.061285	0.12874
19.84	0.064589	0.363358	-0.205619	0.068264	0.40512	-0.188527	0.118834	0.419605	-0.205283	0.095176	0.442363	-0.184085	0.080173	0.453588	-0.148614	0.026101	0.481078	-0.032452	-0.002757	0.492312	0.060419	-0.040237	0.487955	0.150762	0.021599	0.475021	-0.135087	-0.032161	0.420792	-0.13087	-0.085774	0.366792	-0.126276	-0.081085	0.312645	-0.126954	-0.077124	0.258051	-0.128483	-0.073715	0.203584	-0.128887	-0.104631	0.203953	-0.109167	0.107712	0.420786	-0.051637	0.132536
19.876	0.078553	0.367979	-0.221348	0.085084	0.401613	-0.191723	0.136665	0.417119	-0.203544	0.114455	0.433528	-0.175882	0.092629	0.447307	-0.145053	0.017581	0.483077	-0.043325	-0.004668	0.49982	0.050244	-0.040043	0.479305	0.138687	0.007129	0.461238	-0.143468	-0.011721	0.387387	-0.151121	-0.03067	0.313412	-0.158305	0.022686	0.306287	-0.16798	0.076209	0.29948	-0.177243	0.129746	0.292965	-0.186083	0.161446	0.302374	-0.170072	0.108944	0.443039	-0.063138	0.13005
19.908	0.087885	0.359795	-0.224325	0.092161	0.394607	-0.195663	0.143258	0.412056	-0.207075	0.119744	0.428215	-0.180401	0.098502	0.44258	-0.149654	0.025641	0.480236	-0.048049	0.005439	0.498397	0.045134	-0.036755	0.482159	0.129773	0.014458	0.458404	-0.148178	-0.010716	0.386366	-0.154916	-0.03574	0.314234	-0.16146	0.016706	0.302727	-0.172471	0.068911	0.291188	-0.18451	0.121076	0.279785	-0.197806	0.15117	0.290018	-0.17944	0.11413	0.434765	-0.067681	0.133409
19.94	0.122754	0.348387	-0.226222	0.115367	0.386487	-0.203063	0.164973	0.410363	-0.205439	0.133804	0.425507	-0.187465	0.11206	0.440242	-0.157341	0.037015	0.478372	-0.05787	0.001096	0.498402	0.031025	-0.035943	0.476978	0.118656	0.023035	0.448603	-0.155873	0.006956	0.375543	-0.172571	-0.009236	0.302244	-0.188999	0.042289	0.287415	-0.200153	0.094168	0.273463	-0.210769	0.146106	0.260435	-0.221113	0.160444	0.277192	-0.191602	0.120587	0.419897	-0.074603	0.134022
19.976	0.151416	0.338583	-0.207919	0.135039	0.380671	-0.206651	0.181577	0.410389	-0.20725	0.145535	0.425294	-0.206214	0.120986	0.437822	-0.177691	0.039291	0.46885	-0.082723	0.001676	0.507682	-0.001939	-0.039383	0.504801	0.085196	0.045874	0.430717	-0.178659	0.026656	0.35741	-0.189635	0.007271	0.284097	-0.201051	0.05805	0.269039	-0.215149	0.108953	0.254481	-0.229221	0.159954	0.240118	-0.243132	0.176923	0.257875	-0.215765	0.134085	0.427391	-0.082867	0.131807
20.008	0.169175	0.336316	-0.195414	0.145013	0.373534	-0.204001	0.184668	0.411678	-0.207118	0.146538	0.418637	-0.211782	0.123167	0.43308	-0.182984	0.044503	0.470481	-0.08648	-0.001822	0.505508	-0.00766	-0.036996	0.505499	0.083484	0.045529	0.426039	-0.179895	0.030631	0.351616	-0.19026	0.015332	0.277136	-0.200642	0.066658	0.263112	-0.213073	0.118351	0.249728	-0.225035	0.170166	0.236683	-0.235925	0.18013	0.252492	-0.20427	0.137956	0.426411	-0.088392	0.139146
20.044	0.171459	0.332471	-0.199073	0.146678	0.369584	-0.206182	0.18558	0.40858	-0.206563	0.147398	0.415008	-0.211529	0.123666	0.429957	-0.183251	0.044114	0.468109	-0.087574	-0.00452	0.503624	-0.010313	-0.037069	0.511572	0.081571	0.044285	0.419418	-0.178873	0.027811	0.345528	-0.190655	0.010948	0.271494	-0.202533	0.062533	0.257551	-0.214345	0.114341	0.244326	-0.226069	0.166209	0.23129	-0.237324	0.178712	0.24817	-0.207148	0.13883	0.426654	-0.089674	0.138839
20.076	0.176716	0.330281	-0.199454	0.151535	0.367586	-0.20434	0.190205	0.407014	-0.203942	0.15188	0.41344	-0.207796	0.127054	0.428108	-0.180355	0.044342	0.466489	-0.088191	-0.005862	0.507464	-0.015465	-0.035891	0.519405	0.075976	0.04117	0.421291	-0.181032	0.028033	0.346679	-0.192068	0.014855	0.272037	-0.203277	0.06576	0.25787	-0.217865	0.116748	0.2439	-0.232322	0.167962	0.229988	-0.246082	0.180423	0.246573	-0.215742	0.138724	0.424933	-0.094183	0.138874
20.14	0.177032	0.328389	-0.199315	0.152386	0.365662	-0.205948	0.191488	0.404535	-0.20628	0.153308	0.411212	-0.211005	0.129651	0.425949	-0.182613	0.050642	0.464712	-0.087282	-0.005301	0.506595	-0.019274	-0.035874	0.527199	0.070643	0.044879	0.418824	-0.179542	0.03087	0.343869	-0.186571	0.016783	0.268936	-0.193657	0.067356	0.256222	-0.210493	0.117662	0.243405	-0.228104	0.167874	0.230477	-0.246532	0.182825	0.245363	-0.216579	0.14457	0.422556	-0.096184	0.145666
20.172	0.178457	0.324968	-0.210392	0.153828	0.362082	-0.217728	0.193012	0.400621	-0.220073	0.154774	0.407265	-0.224253	0.132803	0.421269	-0.194211	0.059099	0.456231	-0.09315	0.002055	0.496614	-0.024646	-0.029884	0.528993	0.061964	0.043677	0.410246	-0.184607	0.028815	0.335533	-0.192678	0.013914	0.260619	-0.200551	0.065074	0.247944	-0.215574	0.115986	0.23614	-0.232131	0.166556	0.224833	-0.25092	0.180921	0.240691	-0.22124	0.151908	0.413743	-0.111097	0.148858
20.208	0.176756	0.322084	-0.215835	0.150838	0.358773	-0.221072	0.18881	0.398735	-0.222973	0.150289	0.40442	-0.225851	0.127663	0.417515	-0.195789	0.052513	0.450224	-0.094796	0.00015	0.495859	-0.025683	-0.031393	0.5286	0.061017	0.038478	0.403522	-0.185967	0.024756	0.328394	-0.191826	0.011036	0.253072	-0.197404	0.062292	0.239962	-0.211863	0.113239	0.228215	-0.228378	0.16395	0.217182	-0.246749	0.181983	0.237473	-0.22206	0.147066	0.413459	-0.114961	0.146402
20.24	0.175903	0.315376	-0.222417	0.149816	0.352093	-0.22582	0.187694	0.391812	-0.230558	0.149088	0.397606	-0.230655	0.128634	0.412609	-0.199942	0.060447	0.451982	-0.096423	0.007878	0.497073	-0.027074	-0.027405	0.527603	0.058982	0.043168	0.402084	-0.185368	0.027074	0.327517	-0.192497	0.010827	0.252824	-0.199204	0.06167	0.237029	-0.212001	0.112284	0.222261	-0.226838	0.162705	0.207938	-0.243208	0.184207	0.231023	-0.224486	0.153338	0.41128	-0.116835	0.150845
20.272	0.17401	0.311727	-0.231932	0.149392	0.349697	-0.230709	0.1888	0.388365	-0.231746	0.150472	0.395698	-0.230433	0.129774	0.409536	-0.199252	0.061441	0.445285	-0.094374	0.001856	0.487739	-0.029103	-0.025799	0.524425	0.057414	0.039125	0.39831	-0.1837	0.028751	0.322622	-0.188943	0.018236	0.246815	-0.193769	0.068895	0.229305	-0.204984	0.119407	0.212864	-0.218375	0.169693	0.19706	-0.233375	0.188265	0.228106	-0.226557	0.154229	0.410867	-0.124351	0.151515
20.308	0.176056	0.308509	-0.233106	0.152348	0.34707	-0.232149	0.192645	0.384795	-0.234109	0.154518	0.393053	-0.232517	0.13374	0.406662	-0.201309	0.065413	0.441272	-0.096185	0.010315	0.488756	-0.030612	-0.021302	0.524678	0.054549	0.040504	0.392431	-0.183913	0.029101	0.316981	-0.190603	0.01775	0.24134	-0.196827	0.069207	0.224483	-0.205582	0.120769	0.208645	-0.215173	0.17227	0.193349	-0.226082	0.190907	0.225131	-0.225864	0.157626	0.407953	-0.129079	0.152329
20.34	0.182087	0.303985	-0.230526	0.158608	0.342474	-0.229347	0.199207	0.379634	-0.227745	0.16109	0.388028	-0.227914	0.139495	0.401274	-0.197316	0.069102	0.435109	-0.094092	0.016992	0.492927	-0.035548	-0.018646	0.525044	0.048674	0.042734	0.389125	-0.182713	0.032961	0.31384	-0.192691	0.023293	0.238379	-0.201701	0.074776	0.222753	-0.211942	0.12623	0.207036	-0.22215	0.177742	0.191128	-0.232115	0.199154	0.220744	-0.229158	0.161077	0.404627	-0.130846	0.156339
20.376	0.193165	0.291872	-0.222934	0.165452	0.327555	-0.224278	0.201152	0.368766	-0.232879	0.162499	0.373088	-0.229485	0.142313	0.388609	-0.198841	0.076347	0.430033	-0.094921	0.025266	0.486012	-0.033579	-0.005368	0.524688	0.049987	0.053143	0.386761	-0.185695	0.052309	0.311253	-0.198384	0.051489	0.235465	-0.209469	0.105344	0.225457	-0.210815	0.159134	0.215233	-0.211708	0.212962	0.204792	-0.212167	0.243079	0.225048	-0.206479	0.169948	0.407205	-0.132415	0.164206
20.408	0.185362	0.291199	-0.234474	0.164896	0.330888	-0.227434	0.20675	0.366175	-0.233417	0.170015	0.376605	-0.225166	0.144269	0.389457	-0.1971	0.060723	0.422717	-0.101331	0.030334	0.484986	-0.032035	-0.002927	0.522624	0.051917	0.042316	0.36651	-0.185433	0.038631	0.291119	-0.19817	0.035131	0.215757	-0.210709	0.089785	0.217322	-0.215421	0.144249	0.217883	-0.221149	0.198845	0.217722	-0.227797	0.234761	0.223075	-0.222064	0.15606	0.410102	-0.138311	0.161847
20.44	0.182001	0.285109	-0.233256	0.165633	0.32694	-0.229665	0.210471	0.356922	-0.240505	0.175186	0.371457	-0.232404	0.151573	0.384415	-0.203034	0.075246	0.417588	-0.103198	0.02758	0.473829	-0.038907	-0.009497	0.51321	0.042555	0.049041	0.361291	-0.185966	0.043504	0.285664	-0.196584	0.038453	0.209881	-0.207023	0.092957	0.211532	-0.213423	0.14748	0.212716	-0.218075	0.202169	0.213911	-0.222001	0.236575	0.223321	-0.212561	0.168503	0.40261	-0.14566	0.175034
20.476	0.189019	0.284756	-0.243527	0.174063	0.326163	-0.233301	0.220051	0.355937	-0.238586	0.185202	0.37038	-0.22856	0.160411	0.384404	-0.200504	0.080035	0.420844	-0.104435	0.034889	0.474706	-0.036431	-0.000708	0.514651	0.045125	0.060883	0.359157	-0.184914	0.053696	0.28359	-0.194866	0.046653	0.20796	-0.204676	0.100335	0.209482	-0.215806	0.153943	0.210947	-0.226965	0.207642	0.212311	-0.238089	0.242731	0.220238	-0.2302	0.175833	0.400058	-0.13698	0.181661
20.508	0.194536	0.286228	-0.2436	0.184809	0.328175	-0.229975	0.232725	0.353815	-0.238554	0.200614	0.370824	-0.22425	0.173543	0.382056	-0.196885	0.085333	0.409596	-0.104101	0.035698	0.467362	-0.042484	0.002153	0.51446	0.036264	0.070766	0.358473	-0.192309	0.061073	0.282827	-0.198893	0.051596	0.207119	-0.204633	0.105414	0.210062	-0.214773	0.159046	0.212221	-0.225683	0.21276	0.213778	-0.236966	0.248497	0.221468	-0.232705	0.18232	0.396965	-0.136876	0.192845
20.544	0.209097	0.284008	-0.249799	0.202416	0.32447	-0.230787	0.252315	0.346922	-0.235336	0.221311	0.364424	-0.21935	0.193709	0.378413	-0.193943	0.101994	0.414231	-0.108378	0.04424	0.458706	-0.042938	0.005743	0.514666	0.027428	0.08548	0.363821	-0.196742	0.072992	0.288797	-0.205285	0.060656	0.213765	-0.21389	0.114801	0.213655	-0.222539	0.168989	0.212924	-0.230344	0.223268	0.211842	-0.237728	0.25916	0.217709	-0.232039	0.198614	0.393869	-0.139486	0.213264
20.576	0.217077	0.27967	-0.257997	0.208589	0.316427	-0.232999	0.256024	0.344009	-0.237497	0.225059	0.356301	-0.217104	0.197784	0.372732	-0.192697	0.10741	0.417413	-0.109189	0.051624	0.467092	-0.045968	0.011977	0.516567	0.028282	0.091154	0.365081	-0.196438	0.081562	0.289821	-0.206598	0.072186	0.214494	-0.216494	0.126133	0.212439	-0.225805	0.179993	0.210216	-0.235428	0.233898	0.207762	-0.244901	0.269139	0.215538	-0.237952	0.204255	0.395218	-0.136793	0.224335
20.644	0.28074	0.28964	-0.267795	0.256874	0.307153	-0.233417	0.292589	0.342649	-0.21134	0.256373	0.336632	-0.197993	0.227293	0.354384	-0.176757	0.129093	0.402986	-0.104938	0.061725	0.459833	-0.061622	0.01806	0.512201	0.008912	0.123876	0.36085	-0.199108	0.121056	0.287592	-0.221362	0.118456	0.214127	-0.243321	0.173231	0.214502	-0.243987	0.227855	0.215555	-0.244015	0.282709	0.217927	-0.243291	0.318029	0.221587	-0.233104	0.223494	0.362069	-0.112349	0.256959
20.676	0.295331	0.299964	-0.270431	0.271175	0.31865	-0.236978	0.308928	0.349687	-0.211575	0.271539	0.347283	-0.200467	0.240592	0.360617	-0.178056	0.135444	0.39392	-0.105416	0.059681	0.439549	-0.061924	0.00921	0.497401	0.000498	0.132687	0.366735	-0.204723	0.126717	0.290497	-0.208284	0.121614	0.214145	-0.211463	0.17479	0.219692	-0.223969	0.22806	0.224853	-0.235527	0.281522	0.229726	-0.246164	0.313727	0.22855	-0.228211	0.231371	0.357246	-0.114065	0.281507
20.74	0.354162	0.329773	-0.25449	0.313723	0.338782	-0.236036	0.326454	0.376985	-0.198053	0.290279	0.363623	-0.204143	0.258997	0.371746	-0.179806	0.154448	0.387342	-0.101114	0.073816	0.429604	-0.063518	0.00912	0.475185	-0.004203	0.150683	0.36317	-0.201128	0.157742	0.287465	-0.209903	0.165996	0.211969	-0.218756	0.219426	0.225582	-0.220304	0.272728	0.238435	-0.220666	0.326318	0.251015	-0.220538	0.363076	0.253872	-0.217279	0.25414	0.360254	-0.112573	0.314619
20.772	0.380662	0.344755	-0.242791	0.336221	0.348406	-0.234315	0.336046	0.3798	-0.188934	0.303838	0.366116	-0.20631	0.273116	0.372849	-0.181408	0.170995	0.382478	-0.10152	0.091171	0.425152	-0.06508	0.01661	0.461072	-0.014846	0.163687	0.35727	-0.201441	0.175431	0.283946	-0.219591	0.188852	0.211293	-0.238686	0.241221	0.228321	-0.233157	0.293496	0.244223	-0.227583	0.346275	0.259863	-0.221952	0.383448	0.261275	-0.220634	0.271839	0.356552	-0.115116	0.34006
20.808	0.418381	0.3634	-0.227899	0.373147	0.365186	-0.22608	0.364305	0.394659	-0.179884	0.335634	0.380837	-0.202465	0.300462	0.383149	-0.182458	0.185496	0.381047	-0.118974	0.113408	0.420677	-0.067624	0.028185	0.443289	-0.029288	0.197329	0.371243	-0.220564	0.2023	0.296941	-0.237694	0.208461	0.223273	-0.256251	0.259444	0.244028	-0.247946	0.310683	0.262013	-0.238762	0.362557	0.279144	-0.228882	0.397215	0.274568	-0.215634	0.28719	0.389472	-0.125014	0.351501
20.84	0.438557	0.351697	-0.221093	0.393667	0.35655	-0.217694	0.389534	0.391173	-0.174799	0.359162	0.376808	-0.194694	0.321637	0.378844	-0.1809	0.199269	0.375492	-0.135964	0.134448	0.411056	-0.073477	0.04567	0.431598	-0.044112	0.232725	0.372147	-0.23335	0.201234	0.302628	-0.236554	0.171451	0.232115	-0.239935	0.226005	0.241936	-0.235632	0.279944	0.251238	-0.230943	0.33378	0.261983	-0.226056	0.369986	0.2594	-0.219154	0.300938	0.373943	-0.118024	0.36163
20.876	0.456101	0.351168	-0.202748	0.411369	0.355317	-0.196644	0.409507	0.392754	-0.156174	0.378249	0.376297	-0.172851	0.339188	0.379604	-0.165564	0.21122	0.380583	-0.141673	0.137484	0.417007	-0.090998	0.049039	0.43382	-0.059325	0.261181	0.377856	-0.23185	0.219942	0.313709	-0.235845	0.180291	0.248158	-0.239857	0.235642	0.249629	-0.23671	0.290546	0.251442	-0.2334	0.345135	0.255386	-0.230204	0.380454	0.264473	-0.22478	0.308675	0.377918	-0.106168	0.368533
20.908	0.48625	0.335778	-0.176204	0.44816	0.359585	-0.181863	0.467328	0.411334	-0.1812	0.429764	0.401608	-0.185662	0.394337	0.397397	-0.167625	0.281317	0.373964	-0.107161	0.187124	0.388353	-0.08803	0.093597	0.401534	-0.066143	0.30819	0.350082	-0.203715	0.23852	0.319094	-0.211392	0.169265	0.284783	-0.220635	0.217344	0.261366	-0.237414	0.266205	0.239289	-0.253117	0.31396	0.220424	-0.26721	0.334237	0.247973	-0.252547	0.383439	0.390007	-0.099238	0.422527
20.94	0.496651	0.333897	-0.161831	0.462222	0.362361	-0.169151	0.487415	0.411269	-0.165419	0.449356	0.406351	-0.17272	0.413331	0.401187	-0.156202	0.298424	0.374576	-0.100719	0.205748	0.395954	-0.08018	0.109763	0.391863	-0.067063	0.329937	0.349244	-0.195331	0.257096	0.328081	-0.204189	0.184396	0.304464	-0.215419	0.228513	0.276348	-0.23455	0.273776	0.249106	-0.252743	0.318627	0.224501	-0.269218	0.340364	0.25127	-0.255485	0.399115	0.396323	-0.092943	0.433192
20.976	0.507175	0.336247	-0.14637	0.477349	0.367668	-0.159554	0.507857	0.413586	-0.157302	0.470348	0.41241	-0.168173	0.434146	0.407582	-0.152018	0.318465	0.382802	-0.097839	0.225223	0.393968	-0.072402	0.129805	0.376912	-0.07301	0.347803	0.354048	-0.192338	0.275254	0.331223	-0.199742	0.202438	0.306849	-0.208969	0.245195	0.279267	-0.230089	0.289581	0.252915	-0.250044	0.333885	0.229078	-0.268357	0.356845	0.253895	-0.253019	0.415326	0.419477	-0.09815	0.448286
21.008	0.527883	0.367907	-0.1004	0.499151	0.389995	-0.127591	0.53189	0.42972	-0.14857	0.494148	0.42514	-0.157568	0.458108	0.413161	-0.146024	0.344361	0.366972	-0.105934	0.250287	0.348597	-0.090492	0.15397	0.345733	-0.085429	0.393702	0.354189	-0.195727	0.318458	0.34018	-0.197249	0.243155	0.32615	-0.199736	0.27984	0.292603	-0.222993	0.317173	0.259478	-0.245971	0.354713	0.227343	-0.26857	0.381076	0.249685	-0.255724	0.425723	0.430801	-0.094948	0.462843
21.044	0.542593	0.400133	-0.090171	0.511795	0.412133	-0.121153	0.537816	0.453154	-0.147677	0.501918	0.440507	-0.156525	0.466982	0.4255	-0.144231	0.357026	0.369165	-0.103352	0.263565	0.34889	-0.084402	0.166911	0.339749	-0.084047	0.400176	0.357454	-0.196368	0.324688	0.34553	-0.200152	0.248814	0.333653	-0.204119	0.283935	0.298686	-0.226586	0.320678	0.264935	-0.248687	0.35817	0.232886	-0.270465	0.384033	0.256236	-0.258169	0.436586	0.435395	-0.095063	0.47518
21.076	0.557572	0.403805	-0.089104	0.525812	0.41556	-0.119194	0.549342	0.458809	-0.144298	0.513964	0.444816	-0.153277	0.478408	0.429841	-0.142485	0.366043	0.373912	-0.108049	0.27257	0.350656	-0.092515	0.176333	0.337686	-0.086717	0.411704	0.362616	-0.200022	0.336736	0.346716	-0.203438	0.261398	0.331749	-0.206943	0.295042	0.296716	-0.230526	0.330159	0.262554	-0.253722	0.365951	0.229673	-0.276052	0.391298	0.252949	-0.262809	0.444896	0.440854	-0.096579	0.47913
21.144	0.602346	0.41877	-0.08959	0.565104	0.428898	-0.113306	0.580745	0.474554	-0.140117	0.545443	0.458151	-0.143493	0.509196	0.443708	-0.133888	0.394804	0.389649	-0.1019	0.30196	0.36486	-0.081568	0.206197	0.341808	-0.081426	0.44445	0.38549	-0.192339	0.371256	0.362993	-0.195894	0.2979	0.340573	-0.198806	0.318369	0.297915	-0.225681	0.340146	0.256441	-0.253375	0.363131	0.216394	-0.281168	0.394904	0.233703	-0.274052	0.472583	0.455547	-0.084114	0.500047
21.176	0.617337	0.431909	-0.087539	0.581535	0.448544	-0.10977	0.603434	0.49255	-0.135213	0.566017	0.481786	-0.138251	0.530676	0.464224	-0.131592	0.41963	0.400869	-0.108298	0.336177	0.354987	-0.084024	0.240107	0.335308	-0.08516	0.479337	0.409289	-0.192422	0.406289	0.387121	-0.197131	0.333504	0.364318	-0.200748	0.341948	0.316311	-0.225634	0.350275	0.268314	-0.250622	0.358624	0.220352	-0.27572	0.394701	0.227215	-0.277133	0.486898	0.47453	-0.080231	0.520533
21.208	0.628253	0.441348	-0.091997	0.594335	0.463753	-0.11196	0.620854	0.507162	-0.133628	0.582454	0.500827	-0.136915	0.5484	0.480552	-0.131558	0.441855	0.407836	-0.112249	0.358797	0.362729	-0.086373	0.263257	0.342143	-0.08727	0.501524	0.415843	-0.195826	0.432714	0.388415	-0.176081	0.363772	0.361491	-0.156418	0.376275	0.319081	-0.188165	0.38875	0.276977	-0.220389	0.401762	0.235403	-0.252521	0.436582	0.246723	-0.249397	0.508046	0.48131	-0.083697	0.530485
21.24	0.631862	0.448153	-0.080497	0.605584	0.473882	-0.10695	0.642755	0.509004	-0.128878	0.604507	0.509502	-0.13681	0.568796	0.493235	-0.130779	0.456454	0.432416	-0.108117	0.377831	0.378752	-0.086105	0.284697	0.350473	-0.089679	0.519437	0.419717	-0.188911	0.453067	0.394288	-0.159887	0.386567	0.369263	-0.131052	0.414615	0.332117	-0.159054	0.442423	0.295363	-0.188013	0.470359	0.259382	-0.217211	0.497741	0.283805	-0.216253	0.535185	0.494733	-0.083911	0.546899
21.272	0.650204	0.462724	-0.092919	0.619259	0.488312	-0.113821	0.650409	0.529045	-0.134066	0.611723	0.52629	-0.138675	0.576681	0.507944	-0.131998	0.46707	0.439793	-0.106994	0.389789	0.382119	-0.090499	0.296757	0.352538	-0.09433	0.534883	0.428042	-0.183258	0.467805	0.399422	-0.159358	0.400559	0.3711	-0.135543	0.435003	0.336321	-0.159434	0.46962	0.301909	-0.183796	0.50434	0.26804	-0.208323	0.530652	0.293242	-0.203588	0.547857	0.490451	-0.069781	0.552184
21.308	0.66614	0.472612	-0.094702	0.635228	0.499548	-0.113877	0.666884	0.539922	-0.134197	0.628004	0.538316	-0.137539	0.593227	0.520293	-0.129174	0.484247	0.452497	-0.100091	0.404434	0.399547	-0.078816	0.311144	0.369437	-0.085394	0.547211	0.441571	-0.181063	0.485886	0.399525	-0.161841	0.424157	0.358035	-0.143459	0.466682	0.327441	-0.158525	0.509346	0.296692	-0.173124	0.551839	0.265891	-0.187594	0.577412	0.287464	-0.172536	0.56937	0.499039	-0.066579	0.578596
21.344	0.682426	0.477541	-0.097531	0.652682	0.509032	-0.11069	0.686283	0.549855	-0.126975	0.647275	0.551411	-0.128068	0.613549	0.530279	-0.124571	0.508382	0.452954	-0.11249	0.42014	0.411084	-0.105844	0.32762	0.379514	-0.101487	0.573191	0.461596	-0.192293	0.524273	0.406563	-0.170999	0.475146	0.351854	-0.149717	0.519084	0.324895	-0.16752	0.562907	0.297593	-0.185488	0.60691	0.270407	-0.202917	0.626283	0.289247	-0.178129	0.588564	0.500638	-0.069023	0.590092
21.376	0.700063	0.483744	-0.106496	0.67234	0.519368	-0.110226	0.705299	0.55642	-0.135367	0.668252	0.563116	-0.12494	0.633548	0.544028	-0.122906	0.524923	0.473494	-0.112969	0.447553	0.413622	-0.106981	0.354723	0.387071	-0.090083	0.610984	0.473515	-0.170563	0.572449	0.410102	-0.152223	0.533364	0.347131	-0.133934	0.575069	0.319191	-0.1545	0.616449	0.290808	-0.175282	0.658073	0.263243	-0.196066	0.67584	0.29536	-0.195867	0.595532	0.511737	-0.047322	0.593235
21.408	0.708175	0.482266	-0.116425	0.681428	0.518401	-0.111066	0.714782	0.559362	-0.127696	0.678144	0.564228	-0.115077	0.643969	0.543662	-0.115216	0.537074	0.467408	-0.112844	0.457803	0.417103	-0.086282	0.364429	0.390455	-0.079775	0.621022	0.47752	-0.17096	0.595388	0.405876	-0.162772	0.568894	0.334156	-0.155644	0.616839	0.313673	-0.171908	0.664412	0.292854	-0.189022	0.711779	0.271964	-0.206464	0.730364	0.300722	-0.193188	0.60485	0.501548	-0.044258	0.592912
21.444	0.711834	0.490933	-0.120748	0.683848	0.525174	-0.110989	0.708443	0.56732	-0.137308	0.67557	0.570257	-0.116413	0.642456	0.548217	-0.116562	0.539733	0.467201	-0.114582	0.460694	0.415865	-0.089036	0.367264	0.389055	-0.081023	0.623481	0.481741	-0.17245	0.600003	0.409405	-0.163172	0.575409	0.337074	-0.15518	0.62348	0.316839	-0.171409	0.671357	0.296801	-0.188669	0.71954	0.276736	-0.203929	0.739797	0.304307	-0.190347	0.60766	0.499552	-0.044631	0.596534
21.476	0.725658	0.496513	-0.134868	0.699961	0.532609	-0.125545	0.731774	0.573981	-0.143976	0.696633	0.578663	-0.127594	0.660729	0.561668	-0.123423	0.547424	0.497726	-0.109238	0.477851	0.433183	-0.085953	0.387713	0.398264	-0.073891	0.623958	0.531438	-0.16823	0.622861	0.454704	-0.165749	0.620614	0.377931	-0.163334	0.666332	0.35382	-0.180226	0.711829	0.329919	-0.198259	0.756633	0.306314	-0.217732	0.789914	0.303283	-0.232547	0.613267	0.532084	-0.03859	0.621843
21.508	0.7368	0.50636	-0.153126	0.713561	0.54146	-0.136457	0.744899	0.584254	-0.152675	0.711867	0.58752	-0.13212	0.675597	0.571946	-0.126863	0.560913	0.512301	-0.109725	0.488302	0.447239	-0.102872	0.401834	0.404345	-0.087512	0.639225	0.538933	-0.171189	0.633246	0.462624	-0.169115	0.627222	0.38641	-0.165892	0.67045	0.356628	-0.179655	0.713513	0.326373	-0.193512	0.756162	0.296224	-0.207535	0.789375	0.303718	-0.220918	0.634006	0.534688	-0.041371	0.631658
21.544	0.74492	0.505814	-0.16503	0.721714	0.54031	-0.147067	0.752717	0.58377	-0.16227	0.719887	0.586308	-0.141254	0.68331	0.57214	-0.134635	0.567781	0.51731	-0.112014	0.501791	0.448992	-0.089608	0.413265	0.410778	-0.076447	0.640543	0.552554	-0.175629	0.642973	0.476019	-0.172439	0.645243	0.399451	-0.169237	0.683682	0.362019	-0.180077	0.722206	0.324917	-0.192157	0.760676	0.288112	-0.205606	0.780935	0.314956	-0.220576	0.63996	0.548614	-0.045689	0.64037
21.576	0.753625	0.501213	-0.17154	0.733758	0.536832	-0.151867	0.765042	0.5789	-0.170673	0.734633	0.583057	-0.146521	0.698022	0.569206	-0.140635	0.582272	0.515751	-0.11928	0.51641	0.448454	-0.095859	0.427415	0.414824	-0.081233	0.659117	0.543898	-0.181022	0.661808	0.467614	-0.174113	0.663847	0.390669	-0.16872	0.708028	0.360144	-0.182385	0.752844	0.331757	-0.197698	0.797913	0.303956	-0.215027	0.828826	0.304631	-0.235769	0.650105	0.554218	-0.051746	0.64852
21.612	0.759373	0.498467	-0.174912	0.739786	0.533257	-0.153576	0.770011	0.576036	-0.171971	0.740254	0.579104	-0.146888	0.703435	0.565096	-0.141432	0.5868	0.510464	-0.122463	0.518494	0.442788	-0.106199	0.430115	0.409865	-0.082166	0.664719	0.53823	-0.18341	0.662872	0.462068	-0.175158	0.661244	0.385813	-0.166292	0.708421	0.360724	-0.180244	0.755987	0.337599	-0.195811	0.803848	0.315065	-0.213272	0.836923	0.310599	-0.22982	0.654367	0.546911	-0.054114	0.648888
21.644	0.755305	0.497879	-0.163336	0.738006	0.533664	-0.141673	0.764025	0.575643	-0.166952	0.738131	0.579847	-0.138036	0.701468	0.565035	-0.133576	0.585092	0.507947	-0.119339	0.515035	0.443172	-0.100777	0.428538	0.408616	-0.074328	0.661556	0.545377	-0.176341	0.673072	0.469639	-0.176128	0.684705	0.393849	-0.174758	0.730713	0.36584	-0.185084	0.776957	0.338588	-0.196596	0.823256	0.311497	-0.209073	0.851484	0.312251	-0.232878	0.654669	0.528445	-0.047635	0.648665
21.68	0.764099	0.497361	-0.169254	0.744614	0.532892	-0.149056	0.767697	0.575255	-0.176299	0.741699	0.579061	-0.147409	0.705225	0.564041	-0.141635	0.589521	0.506233	-0.123003	0.517256	0.442297	-0.108955	0.430115	0.407902	-0.082831	0.666577	0.540772	-0.181859	0.678051	0.464914	-0.179217	0.690072	0.3894	-0.17323	0.73769	0.363653	-0.181533	0.785135	0.338446	-0.192618	0.832169	0.313467	-0.206379	0.857187	0.308693	-0.233146	0.662611	0.522907	-0.053142	0.654587
21.712	0.771154	0.495786	-0.174767	0.75027	0.528997	-0.152181	0.779313	0.573297	-0.168144	0.74912	0.574353	-0.143389	0.712758	0.558461	-0.13895	0.597787	0.498174	-0.123766	0.524165	0.437547	-0.102633	0.435563	0.406813	-0.076354	0.674605	0.535975	-0.179643	0.68508	0.460127	-0.180082	0.695526	0.384149	-0.180106	0.745234	0.363445	-0.190399	0.794943	0.34339	-0.20188	0.844679	0.323649	-0.213778	0.867087	0.3295	-0.242434	0.666775	0.520506	-0.051509	0.65788
21.744	0.798417	0.507728	-0.182675	0.770883	0.537124	-0.16199	0.786512	0.584916	-0.184829	0.758454	0.581346	-0.157885	0.722322	0.566637	-0.148982	0.608041	0.50892	-0.120114	0.530525	0.458221	-0.089304	0.446532	0.416947	-0.061826	0.68101	0.531379	-0.188365	0.693776	0.455952	-0.183831	0.706859	0.380678	-0.175216	0.758941	0.364061	-0.18284	0.808684	0.347722	-0.200086	0.858103	0.331247	-0.220959	0.880554	0.322083	-0.249314	0.690379	0.518041	-0.060361	0.674724
21.776	0.811152	0.508225	-0.18168	0.783632	0.538824	-0.162813	0.797461	0.584551	-0.190384	0.770369	0.582863	-0.16228	0.734072	0.567777	-0.154628	0.619601	0.508097	-0.127922	0.539163	0.46661	-0.091214	0.458278	0.422517	-0.058475	0.696107	0.518684	-0.195285	0.704923	0.443332	-0.182951	0.714305	0.368357	-0.168373	0.765523	0.358373	-0.184673	0.816378	0.348937	-0.202788	0.866749	0.339435	-0.22309	0.88011	0.32546	-0.254539	0.699519	0.520144	-0.065338	0.680428
21.808	0.811205	0.50508	-0.183991	0.784366	0.53719	-0.166708	0.806165	0.58298	-0.188798	0.775395	0.582467	-0.164757	0.739504	0.567267	-0.155915	0.626122	0.5088	-0.126872	0.548212	0.461475	-0.090643	0.467113	0.417308	-0.056023	0.699039	0.519501	-0.198715	0.701135	0.443784	-0.186393	0.703535	0.368591	-0.170259	0.754741	0.355141	-0.185922	0.80549	0.342892	-0.203056	0.856323	0.330995	-0.221942	0.881413	0.329	-0.249252	0.708472	0.527218	-0.069282	0.689264
21.844	0.809328	0.491646	-0.194889	0.788817	0.528306	-0.178015	0.819383	0.569082	-0.199538	0.788628	0.574474	-0.176095	0.752544	0.560299	-0.166396	0.638477	0.50512	-0.13403	0.560916	0.461074	-0.09402	0.481358	0.42096	-0.05361	0.709439	0.50941	-0.208061	0.704822	0.434687	-0.190586	0.7007	0.360211	-0.171273	0.752848	0.350326	-0.184822	0.803926	0.340422	-0.202041	0.85472	0.330536	-0.220833	0.881208	0.318208	-0.243337	0.72249	0.524729	-0.07962	0.702889
21.876	0.825773	0.502443	-0.198993	0.80339	0.538043	-0.182245	0.828866	0.580082	-0.207795	0.799561	0.584025	-0.182284	0.763901	0.568971	-0.172897	0.651706	0.509409	-0.140556	0.575089	0.466602	-0.099568	0.501803	0.429308	-0.049153	0.723569	0.513554	-0.213544	0.711733	0.439925	-0.194471	0.700047	0.36675	-0.172568	0.750866	0.353119	-0.187692	0.801374	0.339587	-0.204025	0.851636	0.32594	-0.22188	0.87941	0.317923	-0.244781	0.735087	0.525105	-0.084571	0.705867
21.908	0.837855	0.50017	-0.188694	0.812202	0.536103	-0.178716	0.838354	0.576268	-0.206409	0.806288	0.581379	-0.184718	0.771266	0.565106	-0.174763	0.661436	0.502151	-0.140335	0.583048	0.471821	-0.090453	0.50487	0.425593	-0.054881	0.732594	0.506938	-0.214489	0.719467	0.434191	-0.193534	0.706756	0.361847	-0.17004	0.757754	0.356092	-0.189005	0.808361	0.350356	-0.209224	0.858692	0.344301	-0.23107	0.87791	0.339259	-0.262215	0.744976	0.524565	-0.086287	0.709371
21.944	0.829277	0.492831	-0.182495	0.813036	0.534309	-0.174456	0.843554	0.565103	-0.20928	0.816203	0.579234	-0.185287	0.780551	0.565585	-0.174535	0.668095	0.511283	-0.137309	0.590359	0.48145	-0.087281	0.517937	0.429559	-0.049885	0.737773	0.505297	-0.212751	0.717773	0.435196	-0.187813	0.698489	0.36541	-0.161466	0.748688	0.358351	-0.182513	0.798426	0.350857	-0.204482	0.848164	0.342852	-0.227698	0.872595	0.330164	-0.252526	0.754306	0.530558	-0.0863	0.710117
21.976	0.823935	0.489441	-0.185704	0.810801	0.531427	-0.175078	0.841498	0.561746	-0.209986	0.81628	0.5764	-0.184052	0.780361	0.562599	-0.174016	0.666937	0.507264	-0.138656	0.589124	0.477331	-0.088787	0.517369	0.424419	-0.05123	0.736589	0.501106	-0.213638	0.718203	0.431018	-0.18779	0.699771	0.361295	-0.159849	0.749637	0.356119	-0.181352	0.799553	0.351529	-0.203068	0.849221	0.346941	-0.225379	0.87466	0.332314	-0.247441	0.753092	0.525598	-0.087824	0.713571
22.012	0.82785	0.492835	-0.199259	0.812232	0.531313	-0.181285	0.841078	0.56907	-0.2096	0.814929	0.577182	-0.181783	0.779219	0.562292	-0.17196	0.666997	0.502555	-0.136545	0.590205	0.473833	-0.085458	0.524856	0.416157	-0.044819	0.73707	0.494279	-0.210441	0.714535	0.426082	-0.182711	0.692332	0.357902	-0.154211	0.742267	0.351147	-0.175796	0.792233	0.345018	-0.197521	0.842335	0.339018	-0.219584	0.870164	0.333655	-0.243284	0.750902	0.528664	-0.085871	0.718946
22.044	0.83052	0.496203	-0.20345	0.810913	0.531149	-0.182437	0.836023	0.574066	-0.206688	0.808845	0.577028	-0.178826	0.774296	0.56076	-0.167104	0.665976	0.4978	-0.127465	0.596004	0.464474	-0.069345	0.529993	0.401631	-0.037515	0.72703	0.495155	-0.210066	0.71139	0.425168	-0.182222	0.696059	0.355398	-0.153681	0.745651	0.349757	-0.176286	0.795553	0.345014	-0.198415	0.845361	0.34036	-0.221513	0.872089	0.344606	-0.246657	0.754608	0.525643	-0.086728	0.722156
22.076	0.824381	0.496189	-0.199978	0.801533	0.528956	-0.17874	0.824569	0.574167	-0.200622	0.796173	0.574245	-0.173825	0.761712	0.557274	-0.162903	0.654678	0.49159	-0.122644	0.58281	0.457547	-0.066896	0.529448	0.389273	-0.023234	0.72348	0.472133	-0.196429	0.705798	0.403749	-0.166015	0.687721	0.335147	-0.135469	0.736658	0.339563	-0.159399	0.785453	0.344559	-0.183848	0.834258	0.349507	-0.208875	0.85471	0.345951	-0.239368	0.737061	0.537608	-0.084932	0.713459
22.112	0.81939	0.49149	-0.192159	0.799522	0.528018	-0.174279	0.827371	0.569183	-0.199189	0.798674	0.574408	-0.173248	0.764494	0.557414	-0.162266	0.657966	0.494193	-0.122753	0.588018	0.459079	-0.066028	0.537839	0.392152	-0.019022	0.723643	0.477793	-0.199551	0.704646	0.411005	-0.166071	0.685345	0.343715	-0.132984	0.735047	0.344127	-0.156065	0.784401	0.346022	-0.17998	0.833743	0.34843	-0.204908	0.854059	0.344579	-0.235539	0.742495	0.536347	-0.085026	0.722369
22.144	0.820166	0.505006	-0.201252	0.797247	0.537718	-0.179995	0.82484	0.582899	-0.19643	0.79402	0.583104	-0.172494	0.761147	0.563972	-0.160747	0.65965	0.49297	-0.119747	0.593571	0.458175	-0.058185	0.538564	0.394349	-0.012176	0.721341	0.486852	-0.201467	0.69941	0.419005	-0.172735	0.677324	0.350924	-0.143997	0.726407	0.347575	-0.168137	0.775212	0.344508	-0.193023	0.824051	0.341328	-0.218539	0.847481	0.342014	-0.247105	0.743743	0.537276	-0.083718	0.725123
22.18	0.822467	0.501213	-0.204733	0.797685	0.53378	-0.185406	0.827639	0.578829	-0.197037	0.794137	0.57899	-0.176994	0.762836	0.560358	-0.160629	0.666362	0.490435	-0.106034	0.608583	0.446481	-0.04228	0.55887	0.373983	-0.003876	0.71477	0.480466	-0.195475	0.697185	0.410837	-0.167157	0.679198	0.340671	-0.139034	0.724667	0.337161	-0.169099	0.770352	0.335809	-0.199332	0.816383	0.335309	-0.229369	0.843618	0.34107	-0.253607	0.757956	0.527314	-0.082158	0.7377
22.212	0.813824	0.496173	-0.209126	0.791486	0.527691	-0.185577	0.821054	0.573053	-0.197232	0.789598	0.57227	-0.174158	0.759158	0.553225	-0.156939	0.666483	0.481774	-0.09918	0.611536	0.440649	-0.031597	0.555437	0.371617	0.001481	0.713194	0.466559	-0.189109	0.691522	0.398137	-0.160852	0.669253	0.328562	-0.132372	0.713816	0.331557	-0.164309	0.758389	0.335355	-0.196173	0.803234	0.339537	-0.228442	0.828296	0.343543	-0.255382	0.758039	0.521352	-0.080072	0.742164
22.244	0.819619	0.496556	-0.191647	0.787311	0.525474	-0.178637	0.811607	0.574251	-0.188387	0.77561	0.569838	-0.173944	0.74741	0.551477	-0.152559	0.661534	0.482277	-0.082744	0.613592	0.43261	-0.015674	0.562788	0.360559	0.020664	0.694199	0.472928	-0.179608	0.672614	0.402747	-0.156515	0.650113	0.331717	-0.13349	0.695288	0.333896	-0.164555	0.740335	0.337072	-0.195682	0.785654	0.340821	-0.226773	0.811905	0.349046	-0.251409	0.756102	0.518916	-0.074953	0.745188
22.308	0.816964	0.508018	-0.163179	0.779636	0.532999	-0.157582	0.798495	0.583556	-0.170073	0.761787	0.57527	-0.159757	0.738441	0.554103	-0.135704	0.669626	0.475142	-0.060325	0.633459	0.412319	0.002431	0.577254	0.340713	0.025132	0.68159	0.469127	-0.162885	0.649738	0.403278	-0.137112	0.616414	0.336253	-0.111971	0.663877	0.335266	-0.137755	0.711342	0.336704	-0.164705	0.758385	0.339303	-0.192847	0.759432	0.364991	-0.21941	0.761951	0.519863	-0.070815	0.75396
22.34	0.809244	0.503953	-0.160598	0.774761	0.532357	-0.15331	0.798313	0.58123	-0.164207	0.761119	0.57633	-0.153447	0.738042	0.554527	-0.129436	0.668741	0.473694	-0.054829	0.635302	0.407898	0.006244	0.581536	0.334066	0.028387	0.6749	0.469876	-0.157853	0.648559	0.402735	-0.129393	0.621359	0.334656	-0.100486	0.668321	0.331349	-0.126725	0.715189	0.331831	-0.154526	0.761687	0.333953	-0.182884	0.749947	0.358136	-0.208334	0.759977	0.520112	-0.066159	0.754031
22.408	0.793841	0.500935	-0.15638	0.762012	0.532216	-0.148651	0.790368	0.579321	-0.157192	0.75265	0.577712	-0.147328	0.732254	0.554866	-0.122177	0.671659	0.473021	-0.042732	0.639146	0.403098	0.01439	0.58292	0.330005	0.032094	0.665363	0.47097	-0.145901	0.641184	0.401323	-0.123661	0.616603	0.331138	-0.101442	0.665505	0.335989	-0.12496	0.714185	0.343153	-0.148993	0.762734	0.351403	-0.173664	0.751405	0.371956	-0.20217	0.759958	0.521475	-0.066135	0.757972
22.44	0.78862	0.500882	-0.156418	0.758142	0.533105	-0.147395	0.78879	0.579077	-0.15261	0.750816	0.578615	-0.143735	0.732867	0.555788	-0.116932	0.678846	0.472953	-0.035373	0.645885	0.401349	0.019258	0.587751	0.329392	0.035047	0.658074	0.476364	-0.136835	0.640598	0.404211	-0.116449	0.623137	0.330657	-0.095148	0.671592	0.336437	-0.118183	0.719536	0.347099	-0.141927	0.767218	0.357878	-0.165604	0.749213	0.376308	-0.191769	0.764845	0.522679	-0.067512	0.763324
22.472	0.784495	0.502474	-0.156365	0.751952	0.532332	-0.146396	0.779025	0.580586	-0.152003	0.741438	0.577348	-0.142106	0.72735	0.553486	-0.113843	0.685165	0.468703	-0.026276	0.653942	0.392685	0.022541	0.59363	0.322081	0.032716	0.643065	0.483171	-0.119279	0.635267	0.408796	-0.10218	0.628614	0.33383	-0.08469	0.671652	0.348735	-0.115006	0.714674	0.365353	-0.144672	0.757704	0.382607	-0.174667	0.745643	0.396821	-0.206468	0.76368	0.521375	-0.06839	0.762478
22.508	0.784474	0.508687	-0.155518	0.755354	0.541665	-0.144951	0.78553	0.587123	-0.156005	0.748809	0.587609	-0.142896	0.735821	0.564301	-0.113749	0.695851	0.482386	-0.023249	0.6674	0.399419	0.017268	0.609218	0.324635	0.018462	0.644103	0.517864	-0.104809	0.628032	0.444653	-0.088453	0.611582	0.370993	-0.071753	0.655016	0.376184	-0.104359	0.698421	0.382416	-0.137274	0.741908	0.390276	-0.169044	0.727036	0.416312	-0.190439	0.768437	0.543899	-0.068566	0.766341
22.54	0.783887	0.516384	-0.153176	0.756878	0.552656	-0.150647	0.793784	0.594338	-0.154098	0.75518	0.599221	-0.150892	0.739019	0.579842	-0.120695	0.69023	0.51011	-0.025183	0.65173	0.428857	0.011441	0.606343	0.343832	0.004975	0.655198	0.545952	-0.115362	0.632057	0.475062	-0.098429	0.608391	0.403852	-0.081149	0.656271	0.405074	-0.107594	0.704119	0.406357	-0.134357	0.751327	0.409159	-0.161198	0.738516	0.439653	-0.177104	0.769082	0.573088	-0.05886	0.775456
22.608	0.77735	0.520528	-0.15565	0.749413	0.55538	-0.148159	0.783904	0.598935	-0.15342	0.745797	0.60199	-0.145564	0.731701	0.582303	-0.114402	0.686544	0.513453	-0.01583	0.651952	0.428882	0.017226	0.602977	0.34561	0.009954	0.642539	0.561948	-0.095339	0.628628	0.487142	-0.087208	0.614385	0.412092	-0.079237	0.660836	0.407561	-0.10756	0.706819	0.404178	-0.136807	0.751691	0.401714	-0.1676	0.735213	0.424455	-0.191351	0.764258	0.575969	-0.051387	0.770518
22.64	0.775195	0.524056	-0.137703	0.745351	0.558165	-0.137068	0.778942	0.602697	-0.140011	0.739968	0.604677	-0.138448	0.727287	0.583156	-0.108056	0.687786	0.508215	-0.012132	0.65389	0.422728	0.019463	0.606253	0.338744	0.012196	0.64294	0.555031	-0.092696	0.631483	0.480104	-0.081784	0.619206	0.404974	-0.070989	0.662018	0.414139	-0.103539	0.70416	0.423567	-0.13691	0.744872	0.433994	-0.170973	0.719944	0.448379	-0.193641	0.762435	0.575558	-0.045623	0.769513
22.676	0.773991	0.539477	-0.154353	0.744106	0.570006	-0.13936	0.772081	0.617641	-0.146394	0.735882	0.615379	-0.132074	0.724183	0.592145	-0.102237	0.68653	0.51151	-0.008939	0.655357	0.425768	0.025368	0.611925	0.338993	0.020241	0.634137	0.556643	-0.084913	0.626214	0.480511	-0.08241	0.618188	0.404078	-0.079912	0.665841	0.40482	-0.106725	0.71383	0.406207	-0.132482	0.761581	0.4082	-0.158496	0.747177	0.433869	-0.180408	0.755449	0.58293	-0.046223	0.767304
22.708	0.769653	0.543553	-0.144522	0.737438	0.573034	-0.132486	0.766259	0.620744	-0.129664	0.727999	0.6178	-0.122737	0.718223	0.592074	-0.094615	0.687363	0.504154	-0.006727	0.64896	0.42023	0.024503	0.609811	0.331821	0.017383	0.633283	0.559617	-0.075144	0.629021	0.483217	-0.077506	0.624178	0.406844	-0.080261	0.669549	0.413791	-0.109725	0.71498	0.420562	-0.138983	0.759597	0.427395	-0.168768	0.738947	0.445832	-0.192746	0.755323	0.580415	-0.035355	0.765423
22.744	0.772549	0.54828	-0.132193	0.739977	0.577763	-0.121214	0.767915	0.626146	-0.122371	0.729953	0.622777	-0.114217	0.71955	0.5958	-0.087718	0.689277	0.502758	-0.006441	0.652252	0.417883	0.025195	0.608628	0.330279	0.018947	0.63806	0.557084	-0.078998	0.631573	0.480808	-0.078008	0.624548	0.404948	-0.077	0.669008	0.415748	-0.10638	0.712797	0.427351	-0.136415	0.754644	0.439769	-0.16822	0.731399	0.462029	-0.185808	0.757783	0.579158	-0.033396	0.767795
22.776	0.7665	0.542255	-0.12755	0.735255	0.573825	-0.118735	0.765489	0.620669	-0.122171	0.727292	0.619546	-0.114393	0.715899	0.594658	-0.086218	0.682514	0.507703	0.000833	0.650687	0.418818	0.028781	0.607987	0.330078	0.016866	0.64127	0.563385	-0.077226	0.632105	0.487658	-0.072291	0.622253	0.412443	-0.067068	0.665116	0.424574	-0.099059	0.708554	0.435998	-0.130464	0.752023	0.447089	-0.162024	0.734762	0.467599	-0.187137	0.758827	0.577826	-0.023527	0.763732
22.844	0.768144	0.556568	-0.132608	0.733981	0.581716	-0.116763	0.758266	0.631593	-0.111755	0.720969	0.62426	-0.103167	0.712954	0.59679	-0.076054	0.688455	0.502325	0.007176	0.655219	0.413854	0.032615	0.603343	0.33114	0.023573	0.63204	0.563836	-0.05443	0.622981	0.487868	-0.057602	0.614523	0.412099	-0.059965	0.655736	0.422779	-0.094368	0.697815	0.43349	-0.12765	0.740717	0.444288	-0.160013	0.732678	0.47224	-0.182446	0.757722	0.575989	-0.0235	0.759692
22.876	0.77012	0.563578	-0.132065	0.735111	0.584246	-0.112206	0.754149	0.636121	-0.107701	0.718949	0.624255	-0.095858	0.710349	0.596289	-0.069091	0.683982	0.499191	0.011893	0.647903	0.410906	0.035299	0.598501	0.326209	0.022666	0.633605	0.562134	-0.05264	0.625864	0.486057	-0.056314	0.617927	0.409984	-0.059622	0.660157	0.422867	-0.09199	0.702466	0.435698	-0.124593	0.744822	0.449306	-0.156281	0.736321	0.474597	-0.181538	0.759178	0.566571	-0.019189	0.759044
22.908	0.774312	0.573291	-0.131051	0.73777	0.589119	-0.109558	0.753216	0.641283	-0.09875	0.718801	0.625804	-0.089035	0.710372	0.597145	-0.063138	0.684727	0.498115	0.01478	0.650244	0.410298	0.041089	0.598373	0.32722	0.030747	0.630653	0.561394	-0.047419	0.623046	0.485319	-0.051332	0.615657	0.409411	-0.054891	0.655672	0.423667	-0.08971	0.696431	0.438082	-0.124003	0.738246	0.453333	-0.156118	0.738813	0.484394	-0.175907	0.758993	0.563745	-0.021224	0.75741
22.944	0.769143	0.571753	-0.12894	0.733046	0.589367	-0.108097	0.750343	0.641162	-0.098172	0.71527	0.627205	-0.088505	0.708808	0.598354	-0.062323	0.688055	0.498829	0.016217	0.655426	0.40943	0.039389	0.598598	0.329729	0.028961	0.632372	0.568839	-0.036247	0.626379	0.493168	-0.046271	0.620328	0.417547	-0.055936	0.661097	0.429947	-0.090312	0.702624	0.442463	-0.123831	0.744815	0.455523	-0.155619	0.752918	0.485262	-0.175582	0.761703	0.562468	-0.024427	0.757211
22.976	0.754651	0.5639	-0.129715	0.726267	0.586904	-0.103025	0.752009	0.636134	-0.099517	0.718182	0.627517	-0.082252	0.709914	0.599091	-0.056258	0.68332	0.501249	0.021668	0.647774	0.413172	0.04598	0.596243	0.330216	0.033703	0.632277	0.574637	-0.031857	0.625579	0.500006	-0.047723	0.618908	0.425569	-0.062712	0.664491	0.437323	-0.09053	0.710884	0.447765	-0.117553	0.757391	0.457732	-0.143056	0.75408	0.484994	-0.167136	0.760878	0.559632	-0.02016	0.75515
23.012	0.75198	0.561683	-0.129462	0.725907	0.584554	-0.100425	0.752299	0.633328	-0.098097	0.719755	0.624726	-0.07845	0.710322	0.59623	-0.052617	0.679771	0.497841	0.024928	0.644704	0.409114	0.046739	0.594918	0.325435	0.033206	0.62795	0.56942	-0.029204	0.624001	0.494881	-0.046175	0.620361	0.420327	-0.062242	0.666113	0.434408	-0.088661	0.712405	0.447859	-0.114498	0.758122	0.461635	-0.138273	0.736811	0.476392	-0.16386	0.756637	0.556049	-0.016471	0.754464
23.044	0.75148	0.561612	-0.129798	0.728004	0.583857	-0.098174	0.753616	0.633021	-0.098053	0.723323	0.62372	-0.075331	0.713885	0.595025	-0.049547	0.683106	0.495784	0.027607	0.646278	0.408171	0.050387	0.592935	0.327321	0.036921	0.630838	0.565984	-0.026802	0.628249	0.491609	-0.044766	0.626161	0.417108	-0.062082	0.672198	0.43295	-0.087251	0.718175	0.448721	-0.112246	0.763139	0.465093	-0.137339	0.741859	0.472416	-0.16621	0.759633	0.553479	-0.014279	0.755467
23.112	0.752925	0.563876	-0.133835	0.731181	0.583696	-0.099455	0.752539	0.634849	-0.100951	0.725719	0.62276	-0.075342	0.716611	0.593659	-0.049865	0.68712	0.493073	0.026128	0.64989	0.406314	0.049581	0.594908	0.327594	0.036558	0.631459	0.561833	-0.026087	0.631021	0.487846	-0.045797	0.631185	0.413681	-0.065162	0.676689	0.430839	-0.090424	0.722823	0.448025	-0.114225	0.768836	0.465439	-0.136319	0.7485	0.476134	-0.164693	0.760841	0.553733	-0.016097	0.75524
23.144	0.733979	0.562153	-0.129183	0.717474	0.585669	-0.094228	0.749204	0.631503	-0.095753	0.720885	0.625079	-0.069765	0.712489	0.594942	-0.045771	0.685437	0.491947	0.025429	0.646426	0.405219	0.048545	0.594487	0.323092	0.034299	0.635102	0.564871	-0.029056	0.629179	0.490514	-0.046445	0.62379	0.41604	-0.062464	0.668978	0.430878	-0.089395	0.714266	0.445831	-0.116151	0.757311	0.461914	-0.142361	0.733493	0.468524	-0.169153	0.763619	0.548416	-0.018443	0.756108
23.176	0.729132	0.559578	-0.129643	0.714686	0.583237	-0.093885	0.746447	0.62894	-0.097276	0.719609	0.622678	-0.069722	0.710573	0.593117	-0.045222	0.681417	0.491871	0.027715	0.642416	0.405847	0.052908	0.591464	0.323099	0.040176	0.633006	0.563827	-0.029767	0.627177	0.489281	-0.046263	0.622033	0.414595	-0.061219	0.666642	0.431968	-0.087718	0.710927	0.449102	-0.114773	0.7526	0.467186	-0.141577	0.727242	0.476041	-0.166164	0.760986	0.544841	-0.016879	0.755041
23.208	0.735101	0.565849	-0.132274	0.719539	0.586063	-0.094898	0.748965	0.633134	-0.094757	0.722452	0.623502	-0.06783	0.71311	0.594143	-0.04284	0.682594	0.493058	0.03155	0.645134	0.406879	0.057487	0.594384	0.324297	0.044787	0.632103	0.562879	-0.025205	0.627767	0.487998	-0.040593	0.624308	0.412909	-0.054932	0.668432	0.430542	-0.082399	0.71242	0.448279	-0.110253	0.755328	0.466811	-0.137183	0.73184	0.478624	-0.162646	0.760509	0.54537	-0.014955	0.754546
23.24	0.743289	0.572287	-0.131028	0.727791	0.588894	-0.091883	0.751888	0.638744	-0.090755	0.728153	0.624957	-0.063027	0.718231	0.594646	-0.039201	0.685828	0.490352	0.031059	0.652616	0.402527	0.055579	0.597528	0.324052	0.045028	0.630827	0.557811	-0.0234	0.627981	0.4836	-0.04206	0.625788	0.409115	-0.06037	0.672216	0.425006	-0.084897	0.718987	0.441233	-0.108532	0.765272	0.457785	-0.130656	0.744728	0.475011	-0.155488	0.760123	0.546553	-0.015736	0.754125
23.276	0.743835	0.573078	-0.131994	0.729539	0.588412	-0.091882	0.750296	0.639798	-0.091729	0.729191	0.624311	-0.062803	0.719571	0.59385	-0.039132	0.688106	0.489287	0.030572	0.650962	0.403816	0.058356	0.596704	0.324288	0.047023	0.6329	0.556148	-0.024354	0.62978	0.48199	-0.04313	0.62703	0.40762	-0.061729	0.674097	0.422659	-0.085542	0.721436	0.438077	-0.108244	0.768247	0.454278	-0.129255	0.74838	0.475098	-0.151783	0.762304	0.545133	-0.018294	0.755129
23.308	0.740594	0.568605	-0.132016	0.727781	0.585722	-0.092121	0.749999	0.636628	-0.094258	0.729257	0.622787	-0.064269	0.719193	0.592824	-0.040373	0.686728	0.49002	0.030068	0.649202	0.404481	0.057355	0.595118	0.324608	0.045226	0.632367	0.557264	-0.026048	0.629841	0.483111	-0.045015	0.627836	0.408734	-0.063426	0.674655	0.425336	-0.086741	0.721626	0.442074	-0.109475	0.768085	0.459575	-0.131183	0.748111	0.482077	-0.152089	0.761655	0.546104	-0.018056	0.755328
23.344	0.725819	0.572121	-0.128581	0.717414	0.589903	-0.087771	0.74471	0.638402	-0.09088	0.724594	0.626342	-0.059733	0.714987	0.595184	-0.037444	0.684202	0.489029	0.027666	0.649375	0.401147	0.050746	0.594155	0.322361	0.038226	0.633621	0.560711	-0.027655	0.628781	0.486172	-0.045013	0.62474	0.411354	-0.060675	0.667589	0.430602	-0.088304	0.709881	0.450287	-0.116693	0.750364	0.471015	-0.144729	0.725161	0.493002	-0.159641	0.762046	0.542589	-0.01872	0.757159
23.376	0.726437	0.576861	-0.130486	0.718846	0.590738	-0.088068	0.743328	0.640724	-0.088261	0.725241	0.625055	-0.057472	0.715401	0.594049	-0.035031	0.683614	0.488422	0.030581	0.647917	0.401206	0.055432	0.59577	0.320236	0.040244	0.63326	0.560368	-0.02508	0.626344	0.485894	-0.042057	0.620184	0.411179	-0.057044	0.662817	0.42988	-0.085136	0.704562	0.449205	-0.114428	0.743571	0.47001	-0.142965	0.71785	0.493211	-0.154542	0.761533	0.539944	-0.019241	0.756943
23.408	0.724876	0.573807	-0.130832	0.718191	0.587319	-0.088177	0.743175	0.637031	-0.088546	0.725491	0.621296	-0.057574	0.715444	0.590665	-0.034842	0.68365	0.486213	0.031639	0.647416	0.399533	0.057609	0.595636	0.31834	0.04391	0.631717	0.556337	-0.024969	0.626004	0.481752	-0.041555	0.620788	0.40697	-0.056549	0.663409	0.427141	-0.083505	0.704615	0.447845	-0.111762	0.743042	0.469444	-0.141422	0.716724	0.49211	-0.152826	0.760194	0.538255	-0.01898	0.756655
23.444	0.721748	0.577258	-0.126387	0.717403	0.591418	-0.083609	0.742167	0.641158	-0.085796	0.726259	0.625787	-0.053661	0.71587	0.594392	-0.031829	0.682399	0.487333	0.031687	0.649058	0.399042	0.055443	0.596656	0.318236	0.042223	0.632339	0.558105	-0.025461	0.623922	0.483752	-0.04206	0.615983	0.409132	-0.057541	0.658498	0.428807	-0.085418	0.700264	0.449564	-0.114112	0.740015	0.471863	-0.141597	0.715117	0.496692	-0.151887	0.760561	0.539228	-0.015312	0.757528
23.476	0.722923	0.575001	-0.127734	0.719619	0.58829	-0.084584	0.743633	0.638297	-0.086553	0.728837	0.622093	-0.054287	0.719198	0.59064	-0.032059	0.6876	0.483365	0.032705	0.649002	0.398028	0.059366	0.596968	0.317184	0.045347	0.632488	0.554031	-0.017921	0.626679	0.479548	-0.034833	0.621515	0.404946	-0.051275	0.662936	0.423979	-0.081701	0.704101	0.443863	-0.112248	0.745172	0.464801	-0.140401	0.723146	0.492892	-0.149005	0.761595	0.538842	-0.017361	0.756861
23.512	0.707158	0.577267	-0.123297	0.71257	0.590196	-0.08025	0.740084	0.638206	-0.086421	0.729854	0.62288	-0.052023	0.719277	0.591267	-0.030697	0.68525	0.48369	0.031206	0.650051	0.396116	0.056022	0.59899	0.314346	0.040808	0.631724	0.553528	-0.023995	0.62609	0.478564	-0.038782	0.62097	0.403519	-0.05245	0.661622	0.423362	-0.082829	0.701027	0.444579	-0.114482	0.738002	0.467658	-0.144877	0.714299	0.495558	-0.148073	0.760753	0.54032	-0.01642	0.756443
23.544	0.698859	0.582703	-0.122463	0.710443	0.593115	-0.080002	0.739941	0.639534	-0.087977	0.733119	0.623243	-0.05318	0.722183	0.591523	-0.03222	0.687191	0.48378	0.02875	0.650207	0.397342	0.054357	0.5982	0.316191	0.040897	0.635028	0.554017	-0.02694	0.627917	0.479193	-0.041749	0.621138	0.404398	-0.055771	0.660769	0.425201	-0.086597	0.698963	0.448005	-0.11817	0.733723	0.473649	-0.147844	0.709793	0.501294	-0.144261	0.763852	0.538275	-0.019362	0.758222
23.612	0.690637	0.588955	-0.122411	0.70742	0.596185	-0.080993	0.732691	0.645315	-0.087641	0.731865	0.625242	-0.054179	0.721696	0.593302	-0.033099	0.688866	0.484678	0.027842	0.651054	0.398367	0.052917	0.597904	0.317961	0.040282	0.636377	0.556458	-0.0256	0.62901	0.481479	-0.03937	0.622387	0.406381	-0.052261	0.660239	0.428221	-0.085441	0.696807	0.450918	-0.119808	0.731439	0.47518	-0.153478	0.709408	0.504643	-0.15214	0.765574	0.539053	-0.019033	0.759435
23.644	0.685439	0.593127	-0.121516	0.707696	0.595746	-0.082191	0.731339	0.645743	-0.086059	0.735276	0.621738	-0.055531	0.724392	0.590873	-0.032847	0.688734	0.485178	0.033067	0.651707	0.399547	0.061676	0.59955	0.318203	0.049031	0.635525	0.554635	-0.021214	0.625241	0.480189	-0.036045	0.61547	0.405541	-0.050247	0.649108	0.433558	-0.082496	0.6817	0.462043	-0.115541	0.712819	0.490871	-0.149105	0.684185	0.513049	-0.155098	0.764332	0.537482	-0.017164	0.758947
23.676	0.686296	0.595422	-0.121374	0.710585	0.597035	-0.083218	0.726573	0.650251	-0.082452	0.736004	0.623924	-0.055249	0.72575	0.592191	-0.033867	0.692787	0.484187	0.02833	0.653757	0.399036	0.055405	0.599428	0.318961	0.043121	0.639532	0.555592	-0.025174	0.627289	0.480912	-0.037144	0.61559	0.405966	-0.048529	0.647999	0.432288	-0.083999	0.678549	0.460363	-0.120739	0.710185	0.489034	-0.153417	0.684985	0.515866	-0.152865	0.768153	0.536738	-0.023985	0.759233
23.708	0.685048	0.597467	-0.120449	0.712159	0.596454	-0.084221	0.726841	0.649904	-0.079829	0.739006	0.62157	-0.055956	0.728602	0.589988	-0.034586	0.695112	0.482469	0.027426	0.655499	0.398026	0.054788	0.59977	0.319757	0.042361	0.641674	0.555012	-0.024055	0.627423	0.480777	-0.036698	0.61385	0.406342	-0.04884	0.645441	0.433485	-0.084767	0.676982	0.46129	-0.120926	0.709279	0.489446	-0.154415	0.687679	0.519136	-0.151445	0.770271	0.535962	-0.024144	0.759764
23.74	0.680177	0.595133	-0.118513	0.708941	0.594572	-0.08359	0.726488	0.647322	-0.082693	0.738383	0.619668	-0.057905	0.727202	0.589367	-0.035008	0.690963	0.4856	0.032068	0.654265	0.399497	0.058224	0.599865	0.320188	0.045428	0.637572	0.557221	-0.020536	0.627318	0.482104	-0.03199	0.617592	0.406829	-0.04279	0.648499	0.432809	-0.079491	0.678516	0.459702	-0.116853	0.708212	0.487039	-0.152261	0.685358	0.515566	-0.148222	0.766187	0.538317	-0.019299	0.758605
23.776	0.682787	0.59911	-0.113303	0.712995	0.595948	-0.079768	0.731695	0.648224	-0.076509	0.744067	0.618919	-0.053941	0.731346	0.58869	-0.031767	0.690398	0.485363	0.032922	0.653747	0.398119	0.056757	0.599908	0.318283	0.040517	0.636778	0.557097	-0.019557	0.625984	0.48236	-0.032582	0.615216	0.407406	-0.045015	0.646962	0.434433	-0.079981	0.676357	0.462982	-0.116429	0.705242	0.492602	-0.150499	0.679527	0.51875	-0.147598	0.766028	0.538616	-0.01884	0.758109
23.808	0.67848	0.603914	-0.113031	0.709154	0.59853	-0.080216	0.727161	0.650592	-0.073117	0.740193	0.61976	-0.053105	0.728579	0.589118	-0.030844	0.690946	0.4845	0.034069	0.653768	0.397812	0.058557	0.600766	0.317607	0.04195	0.636759	0.556588	-0.016514	0.627215	0.481794	-0.030055	0.618269	0.406812	-0.043104	0.648902	0.434173	-0.079095	0.678539	0.462728	-0.115513	0.707089	0.492632	-0.150078	0.68031	0.517889	-0.149072	0.765415	0.538051	-0.018548	0.758141
23.844	0.674328	0.596693	-0.114002	0.705921	0.596191	-0.081617	0.719569	0.649924	-0.078371	0.735545	0.621761	-0.056629	0.725135	0.590764	-0.034156	0.690969	0.484698	0.031557	0.652776	0.399416	0.058812	0.599359	0.319489	0.044445	0.636572	0.556129	-0.020571	0.621276	0.481943	-0.032148	0.606217	0.407527	-0.04315	0.636626	0.434815	-0.079392	0.665597	0.463682	-0.116464	0.692752	0.493428	-0.151183	0.66652	0.518992	-0.147274	0.765838	0.537744	-0.020895	0.758303
23.876	0.673568	0.600278	-0.116418	0.704663	0.596917	-0.083722	0.718119	0.650182	-0.075567	0.733812	0.620206	-0.056189	0.724171	0.588945	-0.033849	0.692761	0.482317	0.031296	0.653221	0.397499	0.058126	0.599274	0.317791	0.044102	0.637914	0.554908	-0.018226	0.625597	0.48016	-0.029756	0.61224	0.405773	-0.04162	0.640789	0.433017	-0.079232	0.668484	0.461781	-0.117009	0.697033	0.491148	-0.151701	0.673315	0.518865	-0.146842	0.766572	0.536522	-0.021261	0.759454
23.908	0.666425	0.599372	-0.110151	0.70004	0.59524	-0.080154	0.716371	0.647905	-0.074281	0.732382	0.617608	-0.055633	0.722633	0.5867	-0.032593	0.690258	0.480834	0.034883	0.652439	0.394766	0.060597	0.598839	0.314717	0.045992	0.633429	0.553176	-0.011471	0.624024	0.478426	-0.025601	0.615064	0.403573	-0.039497	0.645281	0.430275	-0.076539	0.675298	0.458012	-0.113685	0.705089	0.486524	-0.148258	0.681325	0.514398	-0.144677	0.76223	0.536747	-0.018503	0.75761
23.944	0.664868	0.594501	-0.115142	0.698683	0.590766	-0.085301	0.716022	0.643585	-0.081201	0.731714	0.613634	-0.061842	0.721241	0.584455	-0.037502	0.687521	0.484383	0.034423	0.652485	0.397517	0.061027	0.59956	0.317114	0.046674	0.633212	0.556267	-0.01787	0.620962	0.481907	-0.031859	0.608833	0.407437	-0.0449	0.640321	0.434793	-0.079337	0.670743	0.462572	-0.114725	0.699702	0.490702	-0.149242	0.673391	0.516057	-0.14675	0.761922	0.537951	-0.018775	0.758566
23.976	0.666269	0.592102	-0.113406	0.699842	0.588885	-0.083261	0.717054	0.64164	-0.079963	0.732627	0.612042	-0.059926	0.721778	0.58272	-0.035662	0.686387	0.481889	0.03625	0.650855	0.394511	0.060752	0.598957	0.313388	0.043982	0.631153	0.553927	-0.01422	0.620947	0.479093	-0.027423	0.611093	0.404067	-0.039892	0.641973	0.430745	-0.07608	0.67195	0.45864	-0.112928	0.700675	0.487258	-0.147441	0.67425	0.512721	-0.145511	0.760072	0.537303	-0.016223	0.756841
24.012	0.666189	0.590831	-0.109146	0.700521	0.589366	-0.079729	0.713526	0.643152	-0.075015	0.731798	0.614275	-0.056257	0.721439	0.585115	-0.031504	0.687374	0.48479	0.042175	0.651879	0.396678	0.063198	0.598782	0.316889	0.046031	0.628609	0.555805	-0.003664	0.625517	0.481883	-0.023482	0.623241	0.407721	-0.0428	0.665717	0.425403	-0.072823	0.708101	0.444464	-0.102576	0.749863	0.465497	-0.129319	0.735338	0.498868	-0.123359	0.757997	0.544352	-0.008932	0.757115
24.044	0.664717	0.584544	-0.114003	0.698484	0.585059	-0.083903	0.710468	0.639349	-0.081593	0.728796	0.611779	-0.061	0.719463	0.583049	-0.035366	0.687796	0.484399	0.041617	0.652323	0.396283	0.063242	0.598613	0.316825	0.046698	0.629514	0.556627	-0.003018	0.624045	0.482982	-0.023426	0.619242	0.409114	-0.043316	0.661431	0.426781	-0.073613	0.703299	0.445413	-0.104135	0.744385	0.465772	-0.131867	0.73139	0.499155	-0.123026	0.758803	0.544357	-0.008842	0.7582
24.112	0.653637	0.583606	-0.103801	0.691426	0.585603	-0.079029	0.703706	0.639817	-0.081708	0.724828	0.613292	-0.062523	0.717799	0.583569	-0.037446	0.694133	0.481711	0.03688	0.656328	0.394791	0.060196	0.60009	0.316594	0.04422	0.633851	0.556611	-0.000559	0.628901	0.482639	-0.019579	0.625231	0.408837	-0.038123	0.65335	0.437012	-0.075827	0.678949	0.46536	-0.114923	0.7031	0.493821	-0.154732	0.675423	0.517882	-0.153076	0.761754	0.541586	-0.018298	0.756327
24.144	0.657285	0.589809	-0.099252	0.695573	0.588447	-0.075137	0.71033	0.642086	-0.074348	0.730547	0.613415	-0.057368	0.721679	0.583528	-0.033047	0.692175	0.481386	0.038234	0.655184	0.394334	0.06208	0.599933	0.315742	0.045745	0.633268	0.555955	-0.002504	0.627679	0.482299	-0.022732	0.623643	0.408678	-0.041865	0.652297	0.435678	-0.079298	0.678981	0.463636	-0.117337	0.702469	0.492443	-0.156157	0.672512	0.513712	-0.156112	0.76177	0.541404	-0.015233	0.758018
24.176	0.65547	0.603436	-0.095455	0.693891	0.599649	-0.071909	0.709981	0.652656	-0.068208	0.729569	0.622481	-0.053177	0.721745	0.589779	-0.032128	0.695285	0.4787	0.02824	0.655852	0.393897	0.057118	0.598719	0.314525	0.047698	0.635266	0.553758	-0.008607	0.625282	0.479816	-0.025744	0.616277	0.40586	-0.042849	0.631936	0.434488	-0.086795	0.644994	0.463926	-0.131111	0.656014	0.493925	-0.175687	0.622234	0.506204	-0.184107	0.76326	0.53893	-0.025859	0.75852
24.212	0.659358	0.603206	-0.094578	0.697048	0.598008	-0.070118	0.717033	0.649827	-0.06922	0.734088	0.619246	-0.052035	0.724842	0.58765	-0.029871	0.693872	0.479926	0.034189	0.654837	0.394579	0.060895	0.598638	0.315965	0.047673	0.634911	0.553462	-0.006707	0.628073	0.479449	-0.025191	0.622586	0.405469	-0.043534	0.63798	0.433835	-0.087579	0.650615	0.463024	-0.132001	0.660029	0.492766	-0.176741	0.62523	0.50119	-0.185861	0.763202	0.537516	-0.020381	0.757345
24.244	0.660064	0.603002	-0.090526	0.698523	0.595597	-0.067949	0.721738	0.646154	-0.068505	0.737703	0.614676	-0.051969	0.727488	0.583651	-0.029653	0.693736	0.477907	0.035106	0.65653	0.391577	0.060323	0.599585	0.313938	0.048095	0.633477	0.550809	-0.004784	0.627764	0.477085	-0.025115	0.623681	0.403185	-0.045087	0.640769	0.431831	-0.088336	0.655082	0.461362	-0.132015	0.666606	0.491454	-0.176013	0.631058	0.49567	-0.185065	0.76207	0.537876	-0.018925	0.756576
24.308	0.650819	0.608333	-0.070504	0.69244	0.597997	-0.056228	0.718629	0.646688	-0.062043	0.735268	0.61402	-0.048776	0.725418	0.5825	-0.026851	0.692188	0.475225	0.036566	0.657529	0.38776	0.06275	0.607053	0.305538	0.047906	0.631151	0.547499	-0.003451	0.612786	0.480078	-0.035449	0.593742	0.412666	-0.067516	0.63874	0.428625	-0.092351	0.681839	0.446795	-0.118195	0.719024	0.467958	-0.147851	0.689688	0.483167	-0.163504	0.759594	0.535041	-0.019349	0.75286
24.34	0.643566	0.611739	-0.069858	0.685035	0.600771	-0.055558	0.711122	0.649786	-0.058262	0.727734	0.616482	-0.046595	0.721403	0.583409	-0.025646	0.698775	0.471274	0.034424	0.663729	0.383687	0.059046	0.609311	0.304738	0.044421	0.637177	0.548746	0.006376	0.614923	0.484761	-0.029826	0.592015	0.420911	-0.066134	0.630499	0.435732	-0.10117	0.667423	0.451935	-0.136861	0.699735	0.470549	-0.174381	0.669443	0.486233	-0.187761	0.760443	0.528005	-0.029542	0.754669
24.376	0.639462	0.615877	-0.063238	0.681205	0.605058	-0.049638	0.705225	0.655152	-0.046324	0.723101	0.621443	-0.03831	0.718976	0.586478	-0.020277	0.702499	0.469061	0.030266	0.665334	0.384288	0.059284	0.610382	0.306812	0.046509	0.64244	0.549069	0.006701	0.618874	0.483682	-0.025996	0.595099	0.418167	-0.058709	0.636274	0.429736	-0.092241	0.676029	0.442713	-0.12633	0.71138	0.458213	-0.162737	0.683065	0.476031	-0.177597	0.762799	0.524585	-0.036387	0.753335
24.408	0.64808	0.607367	-0.07529	0.688222	0.602369	-0.055058	0.704266	0.655175	-0.048919	0.725091	0.624231	-0.03755	0.720934	0.58914	-0.019503	0.704204	0.471306	0.031088	0.668182	0.386879	0.062276	0.614473	0.308783	0.048378	0.646098	0.550247	0.001087	0.618143	0.486231	-0.031129	0.589847	0.422234	-0.063583	0.633473	0.430631	-0.094542	0.67575	0.440671	-0.126342	0.713132	0.453992	-0.161213	0.685934	0.473593	-0.175915	0.765687	0.519304	-0.039515	0.752969
24.476	0.644474	0.611534	-0.080163	0.683848	0.606261	-0.058533	0.701303	0.658826	-0.05409	0.720867	0.627825	-0.040808	0.716989	0.593274	-0.021737	0.701045	0.477037	0.032269	0.668724	0.390732	0.06249	0.617511	0.310571	0.048938	0.639635	0.554736	0.005922	0.614138	0.491671	-0.029785	0.588416	0.42872	-0.065909	0.634129	0.434661	-0.09464	0.678694	0.441952	-0.124109	0.7188	0.452728	-0.15687	0.693696	0.474277	-0.172448	0.758799	0.528608	-0.039107	0.748203
24.508	0.638042	0.613956	-0.078377	0.676505	0.610269	-0.054839	0.687775	0.663198	-0.043547	0.709856	0.633	-0.032376	0.709219	0.596876	-0.0153	0.702747	0.475725	0.032277	0.67201	0.387561	0.060031	0.62102	0.306736	0.044331	0.642408	0.554441	0.010143	0.617587	0.489962	-0.023783	0.59198	0.42582	-0.058128	0.634673	0.432524	-0.090803	0.677023	0.439787	-0.123225	0.715704	0.4495	-0.157686	0.690674	0.471788	-0.17216	0.758245	0.525891	-0.041515	0.747744
24.544	0.624373	0.623693	-0.061442	0.666758	0.616715	-0.047255	0.684707	0.668614	-0.040088	0.706111	0.636632	-0.033674	0.707109	0.600524	-0.017083	0.706018	0.479205	0.027652	0.68082	0.390216	0.057118	0.628694	0.309746	0.050008	0.644366	0.55674	0.002652	0.618958	0.488648	-0.022866	0.593557	0.420215	-0.048056	0.633165	0.426625	-0.084744	0.673836	0.432926	-0.119863	0.712504	0.440745	-0.155796	0.691323	0.468239	-0.167233	0.759715	0.526497	-0.049123	0.747152
24.576	0.630322	0.630087	-0.06118	0.671491	0.613462	-0.052594	0.700056	0.659795	-0.042324	0.715016	0.623751	-0.041664	0.713007	0.589296	-0.022219	0.70246	0.472975	0.031731	0.67569	0.385898	0.065665	0.629706	0.30153	0.057519	0.645624	0.551871	-0.003534	0.616722	0.484364	-0.02631	0.588113	0.41637	-0.048329	0.631198	0.42258	-0.081285	0.674955	0.428104	-0.113362	0.717841	0.434746	-0.145586	0.705615	0.468946	-0.150139	0.761512	0.510619	-0.045586	0.746858
24.612	0.635293	0.621663	-0.066636	0.676308	0.607783	-0.053555	0.701433	0.655996	-0.042837	0.718146	0.620934	-0.039032	0.716041	0.586066	-0.020012	0.704691	0.468724	0.03379	0.679049	0.380935	0.06648	0.633363	0.296959	0.056303	0.644777	0.546894	0.004133	0.61336	0.484559	-0.028505	0.581886	0.421914	-0.060921	0.626252	0.429713	-0.091446	0.670329	0.438501	-0.121961	0.712542	0.449755	-0.153099	0.70072	0.484345	-0.14983	0.759843	0.510109	-0.043901	0.750164
24.644	0.636756	0.619618	-0.069985	0.677561	0.607339	-0.054825	0.700208	0.65659	-0.043097	0.718003	0.622198	-0.038351	0.717625	0.5872	-0.019682	0.711209	0.469688	0.033936	0.68518	0.382069	0.066593	0.638585	0.298645	0.057861	0.654222	0.551701	0.00877	0.618464	0.492494	-0.025464	0.582675	0.432885	-0.059498	0.625935	0.436503	-0.092589	0.668716	0.441943	-0.125575	0.709323	0.450901	-0.159205	0.699831	0.485902	-0.153288	0.76266	0.507637	-0.048066	0.748762
24.676	0.631689	0.623017	-0.063383	0.6738	0.610674	-0.052388	0.697354	0.659691	-0.041938	0.715668	0.62531	-0.039533	0.716459	0.590099	-0.021066	0.712807	0.47179	0.031276	0.689183	0.383797	0.065117	0.643268	0.299501	0.058753	0.655574	0.554586	0.010097	0.615754	0.499841	-0.026612	0.576124	0.444297	-0.06306	0.619648	0.444731	-0.096364	0.662982	0.446993	-0.129414	0.704834	0.45273	-0.163046	0.701376	0.488432	-0.154848	0.757644	0.507172	-0.055364	0.743283
24.712	0.634266	0.621622	-0.070673	0.675523	0.609326	-0.056762	0.699973	0.658522	-0.049495	0.717247	0.624084	-0.043275	0.717764	0.589429	-0.023706	0.71333	0.472822	0.032683	0.690265	0.385336	0.067216	0.64491	0.301402	0.060044	0.656041	0.554285	0.008225	0.615507	0.498126	-0.026002	0.574874	0.441699	-0.060582	0.616675	0.442908	-0.095916	0.658635	0.445635	-0.130708	0.699694	0.450715	-0.165509	0.698733	0.486269	-0.156174	0.75981	0.505805	-0.053638	0.742724
24.744	0.633876	0.615691	-0.07089	0.676149	0.607368	-0.057009	0.692395	0.657584	-0.04013	0.714615	0.625524	-0.038941	0.715649	0.590209	-0.020716	0.712621	0.471818	0.031511	0.689933	0.383602	0.065195	0.645214	0.299066	0.05764	0.655273	0.554979	0.011686	0.615002	0.501352	-0.026507	0.574632	0.44744	-0.06462	0.617328	0.447232	-0.098646	0.659824	0.448892	-0.132619	0.70116	0.453652	-0.166693	0.700664	0.488764	-0.155722	0.756986	0.50824	-0.054839	0.740184
24.78	0.632441	0.613802	-0.079616	0.673782	0.604265	-0.063909	0.694415	0.654971	-0.055305	0.713721	0.621756	-0.048466	0.714173	0.58806	-0.02727	0.709706	0.474314	0.03509	0.690406	0.385238	0.068337	0.649773	0.298742	0.058791	0.65756	0.558249	0.005441	0.613179	0.506985	-0.03142	0.568667	0.455352	-0.068183	0.610244	0.453158	-0.103462	0.652059	0.452795	-0.138448	0.693262	0.454816	-0.173363	0.696881	0.489886	-0.16279	0.76149	0.502557	-0.049305	0.740765
24.812	0.635535	0.612443	-0.076218	0.677046	0.605863	-0.059479	0.691326	0.657173	-0.044624	0.714079	0.625754	-0.040399	0.714935	0.591089	-0.020967	0.711736	0.47417	0.033505	0.687853	0.38663	0.068349	0.648869	0.298772	0.059808	0.658955	0.558608	0.007616	0.617154	0.502963	-0.026086	0.575305	0.447202	-0.059641	0.618108	0.445307	-0.093911	0.660836	0.443692	-0.127593	0.703078	0.44431	-0.1614	0.707775	0.478329	-0.148396	0.758524	0.502447	-0.054361	0.738372
24.88	0.630643	0.611228	-0.074491	0.673485	0.605213	-0.061271	0.687827	0.656597	-0.046564	0.711444	0.62559	-0.044846	0.713137	0.591254	-0.025053	0.712533	0.475389	0.031632	0.693937	0.386502	0.066407	0.65193	0.300156	0.060733	0.656525	0.557921	0.006709	0.615865	0.501367	-0.026732	0.5753	0.444413	-0.060111	0.616823	0.446704	-0.095835	0.658473	0.45021	-0.130948	0.69961	0.455785	-0.165431	0.703354	0.488948	-0.149576	0.754625	0.503569	-0.059052	0.735211
24.912	0.635046	0.607432	-0.079949	0.678035	0.603064	-0.066562	0.688855	0.653828	-0.04736	0.714413	0.624347	-0.047836	0.715246	0.589794	-0.028319	0.711699	0.473441	0.028011	0.688658	0.386218	0.064605	0.649156	0.298517	0.058091	0.65585	0.556226	0.004985	0.615919	0.499476	-0.029379	0.576011	0.442512	-0.063526	0.616834	0.44638	-0.099732	0.657497	0.451522	-0.135679	0.697507	0.458585	-0.171158	0.701295	0.491004	-0.154238	0.755347	0.504795	-0.061008	0.736469
24.976	0.629401	0.612476	-0.080036	0.671465	0.604942	-0.065185	0.686218	0.655209	-0.047792	0.709086	0.623605	-0.04629	0.711292	0.589007	-0.026808	0.712272	0.472052	0.027657	0.689947	0.385044	0.065038	0.649353	0.2979	0.05973	0.657505	0.55575	0.003606	0.615951	0.499449	-0.02945	0.574326	0.443083	-0.062416	0.613564	0.44604	-0.100203	0.652813	0.45054	-0.137677	0.691442	0.457219	-0.174531	0.696364	0.489267	-0.157139	0.755013	0.500389	-0.06218	0.736824
25.008	0.627562	0.618823	-0.084246	0.668747	0.606714	-0.069949	0.685796	0.652948	-0.044973	0.706819	0.620165	-0.04779	0.709774	0.585889	-0.027889	0.712624	0.47022	0.02938	0.691054	0.383625	0.067523	0.653598	0.295506	0.061201	0.658641	0.555098	0.007876	0.612706	0.50365	-0.026883	0.566801	0.452067	-0.061592	0.603989	0.452763	-0.101673	0.641523	0.454029	-0.141272	0.67881	0.456725	-0.180446	0.688343	0.488798	-0.16524	0.75193	0.497879	-0.062275	0.735215
25.044	0.627958	0.62114	-0.078936	0.669368	0.608457	-0.065816	0.68943	0.655828	-0.045587	0.708961	0.62205	-0.046754	0.711078	0.58779	-0.026717	0.71121	0.472489	0.031559	0.692237	0.384402	0.067703	0.654346	0.296528	0.060661	0.655639	0.556092	0.009392	0.612303	0.502498	-0.025937	0.568773	0.448866	-0.061294	0.60633	0.450564	-0.10089	0.64482	0.45249	-0.139449	0.683193	0.455923	-0.177293	0.692616	0.486973	-0.160021	0.752289	0.502369	-0.058912	0.733713
25.076	0.637049	0.61236	-0.072033	0.680494	0.603612	-0.062999	0.697333	0.65202	-0.041782	0.720076	0.620688	-0.046539	0.720031	0.586329	-0.027065	0.713428	0.471102	0.029794	0.68908	0.385562	0.068197	0.6528	0.297274	0.062238	0.658184	0.556016	0.010369	0.612935	0.504362	-0.025006	0.56779	0.452317	-0.060492	0.607083	0.454399	-0.098814	0.646801	0.457332	-0.136335	0.686523	0.461351	-0.17329	0.697342	0.491491	-0.155195	0.753229	0.503108	-0.060845	0.733972
25.112	0.631366	0.614039	-0.074972	0.674034	0.605161	-0.062828	0.692279	0.655524	-0.048592	0.713782	0.62298	-0.047287	0.715233	0.588568	-0.027371	0.712953	0.472935	0.031584	0.690445	0.385643	0.068153	0.653428	0.296966	0.061048	0.659984	0.559016	0.012773	0.614478	0.508081	-0.023189	0.56911	0.456848	-0.059241	0.608898	0.455702	-0.097129	0.648913	0.455579	-0.134437	0.688868	0.457072	-0.171247	0.700528	0.486845	-0.153082	0.751606	0.502253	-0.05991	0.731567
25.144	0.632666	0.611968	-0.079434	0.674717	0.601912	-0.066114	0.693465	0.651509	-0.049975	0.714263	0.618509	-0.048818	0.716457	0.584224	-0.028787	0.716383	0.468961	0.030804	0.693451	0.382599	0.068747	0.655509	0.294749	0.061124	0.662421	0.554516	0.012348	0.614847	0.505253	-0.023251	0.567356	0.45581	-0.059097	0.605955	0.456302	-0.098243	0.644911	0.457496	-0.136682	0.683879	0.459899	-0.174566	0.696613	0.489194	-0.156331	0.75262	0.497504	-0.061887	0.730834
25.176	0.631836	0.616491	-0.082272	0.674001	0.605667	-0.069961	0.690896	0.652357	-0.046046	0.712758	0.620201	-0.049797	0.715029	0.586094	-0.029456	0.715981	0.470784	0.028151	0.692947	0.384367	0.066586	0.654954	0.295924	0.061745	0.669878	0.559824	0.004382	0.617405	0.514955	-0.030449	0.564922	0.469736	-0.064793	0.59814	0.468037	-0.108308	0.631828	0.467796	-0.151292	0.665547	0.469621	-0.193564	0.681668	0.497029	-0.174935	0.754685	0.49046	-0.065766	0.729249
25.212	0.630547	0.616169	-0.078195	0.672779	0.604129	-0.067342	0.691674	0.650382	-0.043703	0.71246	0.617656	-0.048297	0.714126	0.583971	-0.027228	0.712786	0.470444	0.03506	0.69142	0.382661	0.071025	0.656307	0.293546	0.06185	0.665338	0.558677	0.010692	0.618889	0.507001	-0.022886	0.572781	0.454558	-0.056212	0.612476	0.451945	-0.094146	0.652463	0.450297	-0.131547	0.692543	0.449786	-0.168429	0.707694	0.47816	-0.150194	0.754291	0.492627	-0.057233	0.723485
25.244	0.634353	0.615861	-0.074475	0.676468	0.602305	-0.065025	0.698515	0.648566	-0.044127	0.717581	0.614754	-0.048295	0.71882	0.581047	-0.027247	0.715985	0.467612	0.035334	0.693171	0.380633	0.071747	0.656608	0.292459	0.06342	0.666795	0.554751	0.011111	0.620142	0.50198	-0.020632	0.573833	0.44877	-0.052304	0.613888	0.448197	-0.090181	0.653952	0.447857	-0.127724	0.693995	0.447655	-0.165287	0.709906	0.476572	-0.148814	0.757662	0.491064	-0.056493	0.72551
25.28	0.62472	0.629424	-0.069026	0.665502	0.609928	-0.067264	0.695711	0.649983	-0.044019	0.709495	0.615127	-0.055013	0.710991	0.582881	-0.03187	0.709688	0.473476	0.037796	0.688322	0.385265	0.07234	0.653641	0.295771	0.064319	0.66516	0.56159	0.006373	0.62212	0.501435	-0.014865	0.580013	0.440527	-0.035562	0.623581	0.437286	-0.069501	0.668005	0.431664	-0.101907	0.712873	0.426158	-0.133275	0.721592	0.460992	-0.141211	0.760902	0.493886	-0.049614	0.725071
25.312	0.639731	0.607207	-0.070376	0.682832	0.594152	-0.066244	0.706099	0.639682	-0.044761	0.725244	0.606732	-0.053252	0.72367	0.574952	-0.0299	0.712598	0.467849	0.040278	0.689143	0.380004	0.073689	0.653974	0.291559	0.062794	0.666968	0.556711	0.012511	0.622081	0.50211	-0.018542	0.577401	0.446957	-0.049053	0.619211	0.444597	-0.084331	0.660964	0.443157	-0.119447	0.702135	0.443277	-0.154591	0.704406	0.479334	-0.147923	0.762244	0.491705	-0.047462	0.724831
25.38	0.635912	0.613487	-0.084461	0.678594	0.603346	-0.073417	0.694345	0.649164	-0.046663	0.717155	0.61807	-0.052724	0.717862	0.584335	-0.031694	0.713134	0.470771	0.030731	0.690489	0.384645	0.06925	0.655541	0.295206	0.063999	0.661391	0.556454	0.007363	0.614087	0.505559	-0.026369	0.567139	0.454063	-0.060264	0.606738	0.457568	-0.098369	0.646623	0.461612	-0.135714	0.686352	0.466597	-0.172777	0.691167	0.500919	-0.160545	0.751826	0.494018	-0.062103	0.720462
25.412	0.635979	0.609795	-0.081475	0.679734	0.604364	-0.071302	0.690023	0.649956	-0.041646	0.716434	0.622417	-0.049831	0.717772	0.588441	-0.029233	0.714883	0.474215	0.03224	0.692058	0.387769	0.070863	0.655727	0.29838	0.067388	0.664298	0.561929	0.013133	0.614235	0.516177	-0.023623	0.564362	0.469925	-0.060184	0.601221	0.469438	-0.100776	0.638607	0.469727	-0.140586	0.675664	0.472105	-0.179979	0.684564	0.504762	-0.165507	0.751879	0.500504	-0.060736	0.718415
25.476	0.640503	0.607777	-0.084011	0.68348	0.601498	-0.071343	0.695367	0.650252	-0.047995	0.720352	0.620441	-0.051114	0.721272	0.586742	-0.030072	0.71705	0.47352	0.033112	0.691505	0.387582	0.071382	0.65552	0.298009	0.065417	0.668225	0.562313	0.014571	0.617193	0.516138	-0.02048	0.566383	0.469479	-0.055542	0.603639	0.469898	-0.096063	0.641284	0.47068	-0.135917	0.678859	0.472325	-0.175663	0.690615	0.504318	-0.161848	0.754606	0.499723	-0.059731	0.72116
25.508	0.638168	0.607466	-0.08037	0.68051	0.601683	-0.065546	0.692007	0.651737	-0.045431	0.716703	0.621494	-0.045334	0.717525	0.587239	-0.025024	0.71338	0.471921	0.033965	0.690942	0.384722	0.0708	0.654926	0.295425	0.063594	0.664771	0.559683	0.011644	0.613871	0.513758	-0.024073	0.563094	0.467369	-0.059761	0.602841	0.468669	-0.097807	0.642751	0.470205	-0.13536	0.682578	0.47229	-0.172884	0.693852	0.503989	-0.1581	0.752441	0.494583	-0.058994	0.719444
25.544	0.641124	0.606529	-0.074581	0.684336	0.599335	-0.063308	0.699043	0.649047	-0.04412	0.72266	0.618042	-0.046147	0.721813	0.584114	-0.02552	0.712459	0.470246	0.035205	0.686527	0.384224	0.072613	0.652317	0.294374	0.065405	0.667591	0.560307	0.011318	0.617973	0.509382	-0.01927	0.568756	0.458039	-0.049568	0.609145	0.460943	-0.086921	0.64936	0.464376	-0.1241	0.689302	0.468354	-0.161554	0.701219	0.500028	-0.147202	0.755299	0.492133	-0.056214	0.721584
25.576	0.640946	0.598113	-0.076078	0.683716	0.596017	-0.061465	0.693513	0.648813	-0.048414	0.719417	0.619829	-0.044701	0.720149	0.58555	-0.024253	0.715589	0.470305	0.03646	0.689706	0.383902	0.073492	0.653754	0.294399	0.065631	0.668426	0.558849	0.015078	0.620192	0.506213	-0.014444	0.572381	0.453131	-0.044033	0.611639	0.457207	-0.082718	0.650844	0.4615	-0.121017	0.690107	0.465913	-0.159314	0.701295	0.498469	-0.146151	0.755184	0.493459	-0.056175	0.723844
25.612	0.63884	0.604462	-0.085414	0.67915	0.597209	-0.0662	0.694992	0.64871	-0.053942	0.71602	0.616679	-0.046527	0.716716	0.582811	-0.025569	0.71192	0.46886	0.035588	0.687492	0.382907	0.073803	0.651884	0.293882	0.065773	0.665977	0.558231	0.012458	0.615735	0.506225	-0.014792	0.565745	0.45395	-0.041723	0.591218	0.459039	-0.089882	0.617211	0.464581	-0.13771	0.643368	0.47069	-0.185244	0.660852	0.499444	-0.170452	0.752629	0.490553	-0.056918	0.723645
25.644	0.635779	0.595579	-0.08831	0.67602	0.593724	-0.067694	0.686549	0.647329	-0.058952	0.710291	0.618125	-0.048584	0.71285	0.584698	-0.026911	0.713825	0.47198	0.038371	0.690886	0.385035	0.075433	0.654614	0.296098	0.068654	0.664621	0.560419	0.020762	0.615329	0.507928	-0.006613	0.566753	0.454679	-0.034168	0.591981	0.459149	-0.082953	0.61722	0.464222	-0.131414	0.642257	0.469796	-0.180054	0.660133	0.499541	-0.167892	0.751235	0.498588	-0.053983	0.724062
25.676	0.638232	0.597043	-0.088357	0.677716	0.595001	-0.066385	0.688647	0.648594	-0.058619	0.711538	0.619251	-0.046917	0.713977	0.585171	-0.026522	0.714944	0.470496	0.033602	0.69273	0.383861	0.071816	0.655696	0.295143	0.066686	0.666826	0.559264	0.013908	0.61718	0.503508	-0.0058	0.568282	0.446832	-0.025338	0.592985	0.453064	-0.074125	0.617893	0.460252	-0.12246	0.642795	0.468099	-0.170798	0.662142	0.498508	-0.163219	0.750819	0.493485	-0.06038	0.722415
25.712	0.647725	0.587608	-0.091463	0.685463	0.590124	-0.066636	0.691679	0.644825	-0.061479	0.71582	0.618215	-0.04624	0.717391	0.583898	-0.025956	0.715035	0.468845	0.034755	0.690961	0.382951	0.073844	0.65482	0.293519	0.068769	0.667991	0.558396	0.017137	0.618501	0.502058	-0.000539	0.56981	0.444946	-0.018412	0.593347	0.452489	-0.067739	0.616678	0.460686	-0.116749	0.63988	0.469303	-0.165923	0.65866	0.500496	-0.160593	0.749553	0.492266	-0.059509	0.721469
25.744	0.648324	0.586812	-0.092421	0.685761	0.589045	-0.067129	0.692357	0.643561	-0.06204	0.716092	0.616758	-0.046454	0.716737	0.582705	-0.025491	0.711536	0.468158	0.036491	0.687892	0.381094	0.074802	0.652881	0.290321	0.070345	0.670987	0.560497	0.015912	0.618215	0.506255	0.002105	0.566417	0.45094	-0.011316	0.588775	0.457307	-0.061163	0.610814	0.464475	-0.110855	0.632619	0.472186	-0.16069	0.649548	0.504848	-0.159573	0.750248	0.487433	-0.056844	0.721458
25.78	0.652041	0.580129	-0.094303	0.688562	0.586343	-0.068346	0.694685	0.64121	-0.070854	0.718007	0.617168	-0.050814	0.719005	0.583683	-0.029069	0.71449	0.471376	0.036762	0.688929	0.385781	0.077357	0.662352	0.291735	0.074889	0.680044	0.566659	0.017787	0.621834	0.518297	0.005122	0.564404	0.46891	-0.007301	0.587177	0.471024	-0.057349	0.609914	0.473699	-0.107174	0.632487	0.477019	-0.15715	0.647541	0.510584	-0.158727	0.749349	0.487773	-0.058922	0.720238
25.812	0.659754	0.580628	-0.095482	0.693791	0.587825	-0.066559	0.695043	0.643106	-0.064541	0.719048	0.619607	-0.044684	0.719723	0.585274	-0.024398	0.713945	0.470744	0.037446	0.685835	0.385092	0.076018	0.658676	0.291395	0.073591	0.679913	0.567128	0.023553	0.623185	0.517666	0.008257	0.567489	0.466967	-0.006828	0.590752	0.469047	-0.056739	0.613194	0.472259	-0.10668	0.634874	0.476637	-0.156989	0.647641	0.511176	-0.157015	0.748413	0.491794	-0.057391	0.717865
25.88	0.651167	0.586336	-0.09408	0.686896	0.588313	-0.066394	0.698833	0.642154	-0.067525	0.718568	0.615504	-0.046878	0.719245	0.581782	-0.02518	0.712991	0.468938	0.04131	0.688473	0.38075	0.077587	0.659453	0.287213	0.072332	0.686677	0.567309	0.02665	0.626535	0.519952	0.024864	0.566735	0.472132	0.023201	0.585992	0.476422	-0.027961	0.605078	0.481238	-0.079077	0.624083	0.486392	-0.130243	0.636549	0.517413	-0.145627	0.749136	0.486282	-0.05356	0.718833
25.912	0.651864	0.580589	-0.093764	0.687734	0.585703	-0.066665	0.695307	0.640413	-0.068534	0.717388	0.61565	-0.047951	0.717841	0.582533	-0.025541	0.710936	0.471797	0.043481	0.688803	0.381808	0.076593	0.659882	0.288373	0.070888	0.68606	0.570939	0.029647	0.62716	0.522173	0.02707	0.568614	0.473159	0.024649	0.588929	0.474533	-0.026267	0.608105	0.476003	-0.077532	0.626801	0.477316	-0.128973	0.637145	0.509888	-0.142304	0.749068	0.490454	-0.050666	0.719097
25.976	0.650835	0.576013	-0.092843	0.686261	0.584006	-0.065953	0.690944	0.638871	-0.070289	0.714175	0.616178	-0.04864	0.716384	0.582516	-0.027277	0.715626	0.469969	0.038479	0.686272	0.384703	0.077319	0.660677	0.29053	0.074891	0.6891	0.568844	0.02612	0.630402	0.519931	0.027902	0.572223	0.470625	0.029822	0.59242	0.473178	-0.021197	0.611872	0.475309	-0.072383	0.630733	0.477383	-0.12385	0.639291	0.507911	-0.14238	0.74863	0.487919	-0.057655	0.720268
26.008	0.646877	0.575735	-0.08987	0.683189	0.583948	-0.064306	0.688563	0.638717	-0.070084	0.712124	0.616233	-0.048596	0.714812	0.582491	-0.027506	0.715137	0.469933	0.038043	0.685087	0.385142	0.077178	0.658491	0.291656	0.073272	0.686827	0.568632	0.028532	0.629179	0.51821	0.028472	0.57201	0.467431	0.028361	0.591863	0.469628	-0.022867	0.610936	0.471939	-0.074179	0.629451	0.474545	-0.12574	0.634735	0.508084	-0.139871	0.744221	0.491123	-0.058715	0.717206
26.044	0.649231	0.580914	-0.097909	0.684468	0.585822	-0.069946	0.691966	0.640688	-0.071094	0.713627	0.615786	-0.050293	0.716288	0.582602	-0.028429	0.71641	0.471751	0.039466	0.688185	0.386532	0.078386	0.661397	0.293105	0.075955	0.686254	0.570078	0.030218	0.628297	0.52011	0.028451	0.570869	0.469616	0.026661	0.591204	0.471581	-0.02441	0.61127	0.473877	-0.075365	0.631209	0.476524	-0.126462	0.638375	0.508608	-0.143054	0.745754	0.493473	-0.057114	0.719033
26.076	0.665793	0.572236	-0.107804	0.693133	0.581771	-0.07318	0.691434	0.636965	-0.073273	0.712103	0.615283	-0.048265	0.713511	0.58242	-0.025722	0.710051	0.472567	0.044031	0.680333	0.386125	0.079509	0.655438	0.292282	0.073129	0.683247	0.571233	0.029627	0.626945	0.519324	0.027397	0.571382	0.466764	0.025487	0.589715	0.470338	-0.026116	0.60649	0.474072	-0.078118	0.622029	0.478155	-0.130501	0.628611	0.5088	-0.149584	0.749866	0.492138	-0.049217	0.720343
26.108	0.659963	0.574077	-0.105357	0.687165	0.58443	-0.070948	0.685132	0.63956	-0.072084	0.705922	0.618459	-0.04669	0.708945	0.585307	-0.024699	0.710704	0.474391	0.043635	0.685604	0.38716	0.080419	0.660701	0.293245	0.075704	0.681387	0.572433	0.030126	0.624056	0.521867	0.027319	0.567257	0.470901	0.024741	0.587519	0.473361	-0.02614	0.606663	0.475478	-0.077394	0.625288	0.477209	-0.128847	0.628722	0.507915	-0.148594	0.745318	0.493812	-0.051505	0.718155
26.144	0.657483	0.573229	-0.105028	0.684297	0.584388	-0.070536	0.683804	0.639395	-0.074099	0.703522	0.618883	-0.04738	0.707387	0.585099	-0.026337	0.712199	0.472052	0.038824	0.680676	0.387021	0.076882	0.655044	0.29285	0.072319	0.686136	0.57122	0.029645	0.626722	0.522912	0.027158	0.567763	0.474229	0.024902	0.588622	0.474086	-0.025864	0.608837	0.474248	-0.076773	0.628538	0.474824	-0.127923	0.631542	0.505044	-0.148675	0.743464	0.493275	-0.057177	0.718598
26.176	0.657828	0.580296	-0.104174	0.6853	0.587373	-0.069193	0.687969	0.642267	-0.069381	0.70644	0.618888	-0.044187	0.708462	0.585513	-0.022273	0.70756	0.473866	0.045848	0.682873	0.385636	0.080503	0.655819	0.292199	0.074764	0.677365	0.571292	0.030475	0.618443	0.522442	0.025806	0.559629	0.473287	0.021469	0.586404	0.476318	-0.026117	0.61412	0.478916	-0.073477	0.644093	0.480127	-0.118545	0.632342	0.507406	-0.1397	0.746624	0.493707	-0.047536	0.71993
26.212	0.650167	0.578402	-0.10925	0.680948	0.585404	-0.077025	0.682294	0.640427	-0.076022	0.703785	0.61696	-0.053448	0.706599	0.585192	-0.029498	0.70828	0.478322	0.045336	0.683459	0.391295	0.082484	0.658671	0.297565	0.077255	0.675313	0.574343	0.026458	0.617888	0.523783	0.019286	0.560657	0.472774	0.012405	0.590456	0.475555	-0.033484	0.621282	0.478706	-0.078904	0.65424	0.481073	-0.121963	0.636221	0.502712	-0.145169	0.747973	0.496569	-0.048261	0.722723
26.244	0.646701	0.57473	-0.108129	0.681501	0.582338	-0.080251	0.688371	0.636875	-0.085923	0.710015	0.614019	-0.062832	0.711815	0.583666	-0.036908	0.709794	0.481022	0.044155	0.68362	0.394695	0.082007	0.661314	0.300001	0.078761	0.672017	0.576349	0.032964	0.615254	0.526149	0.021142	0.559203	0.475024	0.009625	0.590485	0.479508	-0.035331	0.622543	0.484365	-0.079856	0.656492	0.488145	-0.122154	0.64125	0.502301	-0.152224	0.741886	0.505608	-0.050831	0.72006
26.276	0.646327	0.57534	-0.107633	0.680674	0.580868	-0.078693	0.69151	0.634721	-0.084469	0.710802	0.610688	-0.060484	0.713159	0.579102	-0.035991	0.712488	0.472783	0.040496	0.683197	0.388118	0.080203	0.656627	0.294652	0.075691	0.678034	0.568889	0.028472	0.619324	0.519848	0.020372	0.560802	0.470455	0.012386	0.590242	0.476171	-0.033704	0.620133	0.4828	-0.079394	0.651275	0.489445	-0.123517	0.654856	0.505921	-0.156071	0.743114	0.494292	-0.055791	0.71825
26.312	0.641085	0.575998	-0.09663	0.678606	0.580373	-0.071761	0.692966	0.632534	-0.082725	0.712687	0.608535	-0.059064	0.71411	0.576843	-0.034651	0.710721	0.470176	0.04152	0.67892	0.386631	0.0813	0.654739	0.29276	0.077293	0.678784	0.566806	0.025686	0.619767	0.518036	0.01871	0.560811	0.469115	0.011779	0.590087	0.47622	-0.03418	0.620385	0.483386	-0.079588	0.652788	0.489069	-0.122789	0.66056	0.512576	-0.14974	0.745451	0.488637	-0.053995	0.719204
26.344	0.636899	0.573462	-0.097115	0.674979	0.578426	-0.0732	0.68939	0.630203	-0.085998	0.709521	0.606879	-0.062001	0.7113	0.576188	-0.036355	0.708799	0.472462	0.043755	0.678111	0.386567	0.0797	0.653266	0.29246	0.073415	0.677143	0.570168	0.035466	0.618511	0.521948	0.025399	0.560652	0.472975	0.015217	0.589752	0.480147	-0.031306	0.619009	0.487407	-0.077559	0.649624	0.4937	-0.12303	0.666678	0.513335	-0.149282	0.74127	0.497168	-0.050916	0.718685
26.376	0.638733	0.576728	-0.098605	0.676392	0.580385	-0.073749	0.69516	0.629931	-0.089327	0.712729	0.60672	-0.063297	0.713271	0.576545	-0.036982	0.706746	0.474632	0.045136	0.676984	0.387764	0.079731	0.653221	0.29316	0.074899	0.675808	0.572617	0.037604	0.617888	0.523632	0.027219	0.560567	0.473978	0.016887	0.588909	0.480862	-0.029711	0.616958	0.488257	-0.076337	0.645929	0.494714	-0.122271	0.667017	0.512477	-0.146535	0.741	0.500185	-0.048599	0.720047
26.412	0.638786	0.574946	-0.095577	0.677584	0.579767	-0.072817	0.696159	0.627817	-0.092625	0.714642	0.606255	-0.0658	0.715019	0.576183	-0.039245	0.70796	0.474341	0.043646	0.670935	0.390332	0.078421	0.649661	0.295333	0.074272	0.679574	0.572882	0.036744	0.621549	0.523519	0.026469	0.563877	0.473718	0.016052	0.591167	0.478551	-0.031457	0.618742	0.48425	-0.078605	0.647321	0.489393	-0.124826	0.666209	0.512489	-0.146287	0.744933	0.500253	-0.049007	0.719257
26.444	0.639447	0.576113	-0.094862	0.678052	0.580007	-0.071594	0.698897	0.626777	-0.092414	0.716069	0.605263	-0.064712	0.715664	0.575867	-0.037538	0.706064	0.476337	0.04708	0.674451	0.388806	0.07833	0.652058	0.293895	0.073005	0.677392	0.57498	0.039984	0.620244	0.524903	0.030198	0.563511	0.474386	0.020418	0.589641	0.479808	-0.027643	0.615809	0.485948	-0.075432	0.641854	0.492343	-0.123356	0.660773	0.51207	-0.148036	0.746092	0.50248	-0.04405	0.721567
26.48	0.636459	0.574393	-0.099588	0.674788	0.578064	-0.075827	0.695631	0.625359	-0.095569	0.712597	0.603461	-0.068055	0.712944	0.574693	-0.040306	0.705908	0.477122	0.046261	0.67447	0.39066	0.079973	0.654806	0.295641	0.074539	0.672543	0.574377	0.040177	0.617005	0.522619	0.029355	0.561574	0.470717	0.018712	0.587834	0.476856	-0.028863	0.613834	0.483478	-0.076498	0.63938	0.490525	-0.124152	0.66064	0.50861	-0.14789	0.743558	0.50661	-0.045041	0.719343
26.512	0.636404	0.574975	-0.091858	0.675146	0.581652	-0.069413	0.693583	0.628326	-0.092678	0.712087	0.608857	-0.064332	0.713316	0.578548	-0.038253	0.709238	0.475969	0.042902	0.674182	0.391552	0.078628	0.65032	0.297176	0.073524	0.678312	0.573702	0.033376	0.621471	0.522311	0.025848	0.564733	0.470699	0.018465	0.590119	0.476867	-0.029642	0.615948	0.484069	-0.077366	0.641782	0.491953	-0.124933	0.666615	0.513234	-0.141838	0.743488	0.499724	-0.051377	0.719061
26.544	0.638047	0.580849	-0.096809	0.675762	0.584463	-0.071915	0.700557	0.627934	-0.09558	0.714965	0.607938	-0.065311	0.714845	0.578273	-0.038599	0.70638	0.478168	0.044497	0.675995	0.391884	0.079469	0.653843	0.297103	0.076374	0.674583	0.575747	0.034585	0.618615	0.524132	0.02679	0.563111	0.47217	0.018907	0.589429	0.478995	-0.028858	0.61544	0.485793	-0.076626	0.641333	0.492681	-0.124527	0.664972	0.514415	-0.142461	0.743858	0.503323	-0.048211	0.719861
26.58	0.638697	0.58183	-0.098258	0.675858	0.585557	-0.072614	0.7002	0.629849	-0.094727	0.714471	0.609371	-0.064688	0.714304	0.578933	-0.038577	0.705739	0.475792	0.042123	0.675587	0.390031	0.079655	0.653652	0.295037	0.074718	0.669178	0.571165	0.031136	0.613305	0.519251	0.023584	0.557412	0.467357	0.016219	0.584923	0.475579	-0.030369	0.612558	0.483423	-0.076972	0.640363	0.490866	-0.123517	0.668492	0.50984	-0.13752	0.740939	0.501075	-0.051651	0.717886
26.612	0.639102	0.585351	-0.09951	0.675024	0.588241	-0.072037	0.70006	0.633611	-0.091297	0.713079	0.612071	-0.06145	0.713689	0.580203	-0.037301	0.707517	0.473143	0.037269	0.679554	0.387358	0.07675	0.653641	0.293094	0.072155	0.673709	0.569579	0.022851	0.617436	0.517795	0.020058	0.5613	0.465912	0.017599	0.587003	0.475435	-0.029815	0.612582	0.484892	-0.077334	0.638386	0.494048	-0.12477	0.666892	0.513304	-0.137689	0.744617	0.495294	-0.056864	0.718094
26.648	0.640004	0.582594	-0.105178	0.672697	0.586611	-0.074053	0.700043	0.630961	-0.092248	0.709513	0.610678	-0.060249	0.709217	0.579345	-0.035297	0.70084	0.473273	0.040726	0.676022	0.387616	0.081254	0.649722	0.294168	0.076295	0.661676	0.564755	0.014	0.609256	0.508955	0.009368	0.556681	0.453248	0.005076	0.585004	0.468411	-0.038916	0.612797	0.483509	-0.083424	0.640116	0.49841	-0.128158	0.675411	0.506372	-0.133683	0.748643	0.491078	-0.04884	0.721087
26.68	0.637165	0.59183	-0.105789	0.670696	0.595437	-0.075572	0.704143	0.631965	-0.100427	0.711082	0.615642	-0.065649	0.711463	0.584477	-0.04082	0.705102	0.479447	0.035389	0.685686	0.393482	0.077817	0.660441	0.299589	0.08011	0.660406	0.570567	0.016166	0.609666	0.513684	0.00937	0.559424	0.456277	0.002779	0.584667	0.473229	-0.042791	0.609121	0.490737	-0.08854	0.633125	0.50854	-0.134391	0.669379	0.51469	-0.134552	0.7411	0.501605	-0.05895	0.71677
26.712	0.635861	0.591524	-0.106416	0.669699	0.595249	-0.076604	0.703917	0.629837	-0.102977	0.710658	0.614605	-0.067662	0.710969	0.583727	-0.042345	0.704368	0.479334	0.03547	0.681421	0.394152	0.078475	0.656302	0.299922	0.076772	0.662108	0.57097	0.013895	0.609764	0.515158	0.008746	0.557597	0.459105	0.004025	0.58141	0.4758	-0.042137	0.604858	0.492632	-0.088533	0.627908	0.509496	-0.134983	0.664328	0.513469	-0.136441	0.742533	0.498923	-0.058498	0.719224
26.748	0.63804	0.588822	-0.101805	0.672442	0.5949	-0.073049	0.705248	0.628656	-0.102231	0.713118	0.615591	-0.066284	0.712316	0.584736	-0.041114	0.702106	0.48103	0.036123	0.677583	0.395634	0.07682	0.654088	0.301392	0.074226	0.661386	0.574022	0.016236	0.610843	0.516581	0.011055	0.561134	0.45829	0.006255	0.582197	0.474269	-0.041645	0.602313	0.49097	-0.089687	0.621427	0.508283	-0.137827	0.657461	0.511772	-0.131987	0.741759	0.502554	-0.056788	0.718437
26.78	0.63124	0.587677	-0.101663	0.666737	0.592491	-0.073908	0.700308	0.624353	-0.104435	0.70853	0.611368	-0.068549	0.709358	0.582005	-0.041705	0.704643	0.48261	0.041494	0.684926	0.396865	0.084155	0.658078	0.303708	0.083461	0.657569	0.572562	0.022085	0.608771	0.514147	0.012471	0.560799	0.455065	0.003078	0.5822	0.472443	-0.044352	0.602316	0.490561	-0.091951	0.621769	0.509007	-0.139711	0.657436	0.511621	-0.131712	0.739685	0.505323	-0.053005	0.717177
26.812	0.631786	0.582701	-0.099807	0.667327	0.590707	-0.072998	0.698371	0.62355	-0.105344	0.707995	0.612459	-0.069174	0.707508	0.583678	-0.041863	0.699154	0.486138	0.042575	0.681602	0.397093	0.077741	0.656501	0.303731	0.080021	0.652225	0.576843	0.025548	0.607083	0.515944	0.013743	0.562682	0.454512	0.002232	0.582773	0.471903	-0.045518	0.602452	0.489541	-0.093402	0.621404	0.507611	-0.141349	0.656607	0.507624	-0.130991	0.739761	0.514521	-0.047746	0.719195
26.844	0.633231	0.57987	-0.104919	0.667427	0.588954	-0.076713	0.699682	0.621244	-0.108372	0.707734	0.611215	-0.071511	0.708571	0.58281	-0.043744	0.704319	0.48611	0.042223	0.685961	0.400011	0.085069	0.660012	0.306323	0.086713	0.651128	0.573145	0.024584	0.607085	0.511398	0.013311	0.564	0.449018	0.0023	0.585083	0.467027	-0.045098	0.605164	0.485756	-0.092507	0.624368	0.505154	-0.140034	0.66012	0.503634	-0.131903	0.740092	0.515013	-0.050499	0.720726
26.876	0.631321	0.585235	-0.105488	0.665557	0.592443	-0.076784	0.69897	0.624328	-0.107404	0.706421	0.613001	-0.070794	0.707323	0.583741	-0.043819	0.703303	0.484345	0.039462	0.6826	0.397847	0.079457	0.659846	0.303454	0.080251	0.65291	0.573024	0.02337	0.60977	0.510408	0.013462	0.567437	0.447209	0.003735	0.586666	0.467396	-0.043376	0.604956	0.487807	-0.090733	0.622228	0.508526	-0.138307	0.658057	0.508615	-0.130771	0.741577	0.513913	-0.051573	0.721945
26.912	0.628694	0.586721	-0.102055	0.66358	0.59385	-0.074037	0.698978	0.620724	-0.107193	0.705854	0.612022	-0.069756	0.707081	0.582775	-0.042747	0.703986	0.483223	0.040654	0.684847	0.395996	0.080734	0.656481	0.302765	0.080315	0.651455	0.571036	0.026476	0.607064	0.509729	0.014236	0.563684	0.447697	0.002217	0.583774	0.468491	-0.044378	0.603274	0.489584	-0.090994	0.622112	0.511052	-0.137714	0.657346	0.509618	-0.127575	0.739931	0.515026	-0.05076	0.721867
26.976	0.629341	0.586064	-0.107426	0.661571	0.592604	-0.076265	0.699232	0.621242	-0.10522	0.703013	0.611274	-0.067658	0.704467	0.581899	-0.04084	0.701918	0.48207	0.041982	0.676849	0.395775	0.080975	0.651288	0.301655	0.079884	0.652219	0.572287	0.033529	0.607146	0.512219	0.018241	0.562746	0.451646	0.003136	0.582734	0.471328	-0.043994	0.602362	0.491268	-0.091104	0.621755	0.511415	-0.13829	0.65795	0.509857	-0.132302	0.739086	0.518832	-0.047358	0.720744
27.008	0.628061	0.579062	-0.105534	0.659507	0.589315	-0.074653	0.696004	0.618143	-0.105083	0.699868	0.610816	-0.066923	0.701724	0.581577	-0.040174	0.700543	0.482435	0.042572	0.673446	0.396254	0.080176	0.648256	0.302301	0.079421	0.651674	0.573287	0.03351	0.607427	0.51274	0.017426	0.564355	0.451404	0.001611	0.585994	0.470225	-0.045321	0.607103	0.489197	-0.092214	0.62785	0.508366	-0.139231	0.663238	0.50484	-0.130055	0.738818	0.519221	-0.046384	0.719229
27.076	0.629119	0.577776	-0.103756	0.661948	0.589783	-0.075054	0.696036	0.618214	-0.108517	0.702133	0.612323	-0.070398	0.703509	0.583696	-0.042993	0.701192	0.48641	0.04194	0.680999	0.397703	0.07811	0.650714	0.305107	0.078945	0.649758	0.575517	0.029677	0.607112	0.513581	0.01497	0.565578	0.450935	0.000558	0.58834	0.469262	-0.046015	0.609568	0.48837	-0.09281	0.630101	0.507886	-0.139828	0.664865	0.504768	-0.128618	0.739668	0.521897	-0.047431	0.723258
27.108	0.626805	0.577701	-0.105458	0.659274	0.589664	-0.076278	0.692691	0.619743	-0.108611	0.698848	0.61285	-0.070671	0.700834	0.584493	-0.04273	0.700234	0.487449	0.043562	0.682541	0.400503	0.084869	0.654951	0.307164	0.086999	0.647498	0.575379	0.029814	0.603292	0.515	0.013593	0.559887	0.454089	-0.002444	0.583687	0.473082	-0.048155	0.607175	0.492048	-0.093919	0.630424	0.51115	-0.139831	0.666609	0.507792	-0.134431	0.7387	0.521392	-0.046181	0.722051
27.144	0.634885	0.569943	-0.099792	0.665358	0.586285	-0.070714	0.693276	0.621987	-0.102903	0.700842	0.615548	-0.065145	0.701562	0.586071	-0.038584	0.697492	0.485947	0.043192	0.672292	0.399064	0.081141	0.650355	0.303955	0.079567	0.645442	0.574539	0.028696	0.604698	0.511944	0.011893	0.565485	0.448619	-0.004503	0.589819	0.46873	-0.049623	0.612349	0.488379	-0.09563	0.633302	0.508297	-0.142476	0.66919	0.501287	-0.140773	0.738936	0.521779	-0.044619	0.722663
27.176	0.630836	0.56832	-0.103572	0.660844	0.585391	-0.074327	0.688219	0.621845	-0.106301	0.695794	0.615552	-0.068517	0.698137	0.58636	-0.041822	0.699266	0.486916	0.040369	0.676589	0.400547	0.079743	0.653681	0.306292	0.082034	0.643389	0.573039	0.02752	0.60334	0.509936	0.010515	0.564159	0.446302	-0.006211	0.587108	0.465035	-0.052334	0.609195	0.483793	-0.09878	0.630406	0.502824	-0.145525	0.664149	0.488419	-0.145111	0.738836	0.52573	-0.047048	0.721604
27.208	0.637769	0.573114	-0.103026	0.666639	0.588324	-0.071683	0.693421	0.628155	-0.099583	0.700455	0.618642	-0.062376	0.701668	0.587826	-0.037218	0.699116	0.483127	0.03955	0.675185	0.397148	0.080162	0.648255	0.303401	0.079629	0.64329	0.569456	0.028732	0.602833	0.506867	0.011099	0.563359	0.443671	-0.006418	0.586353	0.462879	-0.052461	0.608407	0.482475	-0.098712	0.629904	0.502485	-0.145204	0.663215	0.488246	-0.151261	0.738075	0.523013	-0.047466	0.721544
27.244	0.639432	0.573784	-0.106181	0.666369	0.587964	-0.07283	0.691542	0.631299	-0.09673	0.698021	0.619232	-0.060176	0.699673	0.589018	-0.034431	0.698688	0.486372	0.044423	0.683161	0.399012	0.085745	0.657544	0.305362	0.086547	0.640556	0.570623	0.028167	0.599929	0.508406	0.009764	0.560336	0.445681	-0.008395	0.584554	0.466823	-0.052963	0.607209	0.488163	-0.098106	0.62891	0.509749	-0.143756	0.660467	0.493246	-0.152757	0.736767	0.522057	-0.044922	0.721655
27.276	0.646192	0.578587	-0.108622	0.671681	0.590871	-0.073303	0.695634	0.637205	-0.092397	0.701709	0.6222	-0.056876	0.702538	0.590556	-0.03283	0.698673	0.483494	0.040004	0.674446	0.397219	0.079037	0.656257	0.301801	0.078005	0.6427	0.5699	0.031675	0.600972	0.509069	0.01089	0.559601	0.447962	-0.009809	0.583657	0.467375	-0.055117	0.607598	0.486988	-0.100335	0.631464	0.50674	-0.145579	0.66132	0.489141	-0.157813	0.737913	0.526347	-0.045563	0.72082
27.312	0.648726	0.570593	-0.105814	0.672914	0.588252	-0.071882	0.691498	0.635315	-0.094717	0.699395	0.6238	-0.058259	0.700548	0.592803	-0.033364	0.697936	0.487505	0.042195	0.680735	0.397038	0.075662	0.661046	0.301665	0.078394	0.639202	0.571653	0.027816	0.59972	0.509367	0.00711	0.561157	0.446523	-0.01316	0.586009	0.465338	-0.058259	0.609363	0.484806	-0.103789	0.631655	0.504864	-0.149596	0.656604	0.481323	-0.162571	0.737416	0.527065	-0.044754	0.720982
27.344	0.648396	0.575414	-0.106456	0.673804	0.590426	-0.072166	0.693074	0.638309	-0.092798	0.701485	0.624507	-0.057273	0.702295	0.592378	-0.033962	0.698642	0.483837	0.03654	0.675403	0.39818	0.078128	0.65801	0.302425	0.079173	0.641117	0.569145	0.025465	0.600439	0.50717	0.006254	0.560439	0.444813	-0.012766	0.585164	0.464908	-0.057081	0.609151	0.485328	-0.101793	0.632345	0.506236	-0.146702	0.654093	0.480614	-0.161394	0.73802	0.525821	-0.049588	0.721384
27.376	0.647799	0.578275	-0.102353	0.676576	0.59104	-0.069873	0.696709	0.638321	-0.090927	0.707116	0.623164	-0.056505	0.703879	0.591782	-0.032308	0.688721	0.48524	0.040013	0.675107	0.396706	0.080022	0.65656	0.301054	0.076456	0.63007	0.564426	0.007235	0.58955	0.5008	-0.005151	0.549301	0.43713	-0.017173	0.578967	0.459557	-0.057496	0.608265	0.481488	-0.098371	0.637036	0.503619	-0.13979	0.649809	0.473397	-0.156507	0.741828	0.519321	-0.042081	0.721461
27.412	0.652977	0.57625	-0.104217	0.681141	0.58926	-0.071306	0.700975	0.636998	-0.091957	0.711115	0.621862	-0.057452	0.706771	0.590923	-0.033077	0.688417	0.486002	0.039809	0.674773	0.396626	0.077603	0.656556	0.300732	0.072723	0.627305	0.565063	0.010543	0.588427	0.500567	-0.002393	0.550087	0.436079	-0.014851	0.58058	0.458671	-0.054555	0.610639	0.480853	-0.094851	0.640399	0.503116	-0.135656	0.651688	0.474298	-0.15564	0.740097	0.525661	-0.040895	0.72083
27.48	0.664321	0.573178	-0.105438	0.689318	0.589815	-0.071628	0.698667	0.641548	-0.089302	0.711928	0.626823	-0.055677	0.70718	0.595245	-0.031859	0.687406	0.487841	0.038736	0.672789	0.399412	0.078432	0.653469	0.3039	0.075181	0.62566	0.563432	0.004445	0.584906	0.499893	-0.007403	0.544677	0.436244	-0.01973	0.578275	0.458273	-0.057604	0.611459	0.48056	-0.095656	0.64423	0.503599	-0.13383	0.655375	0.478539	-0.158326	0.741763	0.525721	-0.040357	0.723162
27.512	0.664531	0.573072	-0.105701	0.690215	0.588109	-0.071642	0.703572	0.639063	-0.089492	0.715301	0.623698	-0.055602	0.70925	0.592975	-0.031246	0.685707	0.488608	0.041298	0.671773	0.399803	0.079907	0.654331	0.304232	0.076006	0.624443	0.564389	0.00573	0.584347	0.500333	-0.005933	0.544718	0.436281	-0.017751	0.577783	0.45765	-0.056232	0.611278	0.478262	-0.094722	0.645124	0.498747	-0.133456	0.658257	0.477538	-0.160648	0.74102	0.526633	-0.037644	0.722861
27.544	0.662535	0.570167	-0.103561	0.687922	0.58747	-0.070365	0.698695	0.638334	-0.089946	0.711553	0.624618	-0.055739	0.707022	0.593768	-0.031057	0.688385	0.488563	0.042523	0.678847	0.398455	0.079876	0.656487	0.303716	0.075273	0.622895	0.559842	0.005192	0.58195	0.496832	-0.008938	0.54142	0.43385	-0.022947	0.576038	0.455628	-0.059594	0.610532	0.476828	-0.096684	0.644982	0.49792	-0.134169	0.657209	0.475892	-0.161066	0.742277	0.528778	-0.036105	0.723393
27.58	0.664971	0.56816	-0.105659	0.686286	0.587876	-0.071019	0.692262	0.640047	-0.089818	0.704668	0.627535	-0.055011	0.702878	0.596068	-0.031174	0.692989	0.489474	0.040068	0.684996	0.400187	0.078888	0.658925	0.306847	0.079991	0.627222	0.564197	0.010044	0.586281	0.501659	-0.006439	0.545857	0.438921	-0.022304	0.582294	0.458485	-0.058	0.617751	0.47844	-0.094659	0.652078	0.499234	-0.132269	0.655183	0.474801	-0.159649	0.741883	0.531219	-0.041577	0.723264
27.612	0.666028	0.564298	-0.105818	0.682298	0.587364	-0.070598	0.691305	0.637406	-0.093306	0.69848	0.628402	-0.056002	0.698434	0.597019	-0.031809	0.693756	0.490476	0.040875	0.675943	0.40177	0.078748	0.653897	0.306665	0.078103	0.631851	0.569858	0.014295	0.592019	0.506283	-0.000532	0.552735	0.442509	-0.014652	0.58554	0.461288	-0.054081	0.617004	0.479933	-0.094697	0.647236	0.498399	-0.136305	0.628956	0.475815	-0.158752	0.74542	0.534012	-0.037829	0.725084
27.644	0.672719	0.563901	-0.108217	0.687676	0.586953	-0.072243	0.693614	0.637887	-0.093596	0.701379	0.628372	-0.056526	0.700253	0.596574	-0.032791	0.692231	0.488524	0.037526	0.675619	0.400622	0.07782	0.655222	0.305252	0.077147	0.629101	0.565603	0.007055	0.587962	0.502341	-0.00467	0.547259	0.43916	-0.016127	0.582576	0.457507	-0.054159	0.615992	0.476985	-0.093247	0.648999	0.496945	-0.132826	0.631319	0.477661	-0.158677	0.744821	0.531474	-0.041361	0.725645
27.68	0.678714	0.561866	-0.107204	0.690304	0.586285	-0.070934	0.69395	0.637463	-0.092578	0.700492	0.628866	-0.055061	0.698648	0.597367	-0.031041	0.688895	0.490187	0.040413	0.679314	0.400669	0.079731	0.657169	0.305336	0.077836	0.62381	0.561934	0.002212	0.582427	0.499105	-0.012114	0.541638	0.436029	-0.025197	0.578326	0.455845	-0.060961	0.614099	0.475311	-0.097543	0.649076	0.49454	-0.1355	0.631033	0.475268	-0.16115	0.743904	0.531702	-0.037334	0.723121
27.712	0.681058	0.558844	-0.111242	0.693008	0.581522	-0.073974	0.695226	0.633941	-0.09307	0.702768	0.623533	-0.05622	0.701053	0.59217	-0.032352	0.691838	0.485884	0.038844	0.6815	0.396219	0.07651	0.657388	0.302272	0.073222	0.624742	0.558419	0.006315	0.583552	0.496449	-0.011687	0.542737	0.43438	-0.029257	0.578991	0.455014	-0.06494	0.614772	0.475324	-0.101304	0.650421	0.495543	-0.138163	0.634173	0.476042	-0.164861	0.743389	0.531602	-0.039595	0.724851
27.748	0.67837	0.557184	-0.108888	0.694475	0.579439	-0.0733	0.693102	0.631599	-0.092152	0.705556	0.620881	-0.056764	0.703154	0.590031	-0.031923	0.691797	0.485212	0.042832	0.678123	0.395176	0.079867	0.65449	0.300278	0.075832	0.627386	0.560512	0.010899	0.586921	0.497134	-0.001134	0.54743	0.433545	-0.012422	0.581757	0.454329	-0.049949	0.615185	0.473724	-0.089009	0.647559	0.492677	-0.129579	0.62769	0.475897	-0.155525	0.746109	0.531034	-0.033144	0.726581
27.78	0.690902	0.556062	-0.106982	0.700844	0.581207	-0.070749	0.697213	0.632491	-0.091763	0.706311	0.624238	-0.054709	0.703929	0.59309	-0.030173	0.69249	0.487043	0.043274	0.680288	0.397143	0.080947	0.658674	0.301696	0.078345	0.62931	0.562232	0.008322	0.588445	0.498781	-0.002847	0.548193	0.435169	-0.013157	0.583636	0.454773	-0.050734	0.618762	0.474116	-0.08859	0.654652	0.493156	-0.125797	0.634328	0.48063	-0.153665	0.74813	0.529711	-0.03331	0.727568
27.816	0.681786	0.560555	-0.1084	0.690088	0.584937	-0.071391	0.687463	0.63663	-0.091701	0.694904	0.627741	-0.054423	0.696261	0.596705	-0.029785	0.695757	0.491269	0.044705	0.684371	0.401994	0.083571	0.661862	0.306956	0.08551	0.634931	0.57021	0.014731	0.596429	0.505309	0.001966	0.558169	0.440383	-0.010099	0.591164	0.458624	-0.049426	0.624185	0.476085	-0.089097	0.656828	0.492877	-0.128938	0.638047	0.4831	-0.158797	0.746738	0.529063	-0.037292	0.724161
27.848	0.674948	0.560555	-0.108081	0.684515	0.586341	-0.072107	0.684967	0.637527	-0.094485	0.691644	0.629968	-0.056768	0.694173	0.598629	-0.032838	0.697179	0.492261	0.039274	0.683077	0.403586	0.077337	0.663048	0.308786	0.082646	0.63434	0.570414	0.012875	0.595062	0.506477	-0.002552	0.555825	0.442413	-0.017669	0.591518	0.458181	-0.055945	0.627502	0.474128	-0.093884	0.663695	0.490221	-0.131577	0.639478	0.484392	-0.158578	0.745496	0.532824	-0.043105	0.723897
27.88	0.682353	0.555576	-0.108238	0.691075	0.580208	-0.071313	0.6936	0.631761	-0.092724	0.698601	0.623217	-0.054962	0.699239	0.591737	-0.031262	0.696949	0.485247	0.040212	0.683395	0.396376	0.078314	0.66316	0.30133	0.079309	0.631996	0.561954	0.011609	0.592074	0.498654	-0.003544	0.553236	0.435369	-0.018035	0.589396	0.452678	-0.055642	0.626143	0.469709	-0.092976	0.663526	0.485952	-0.128542	0.638708	0.478861	-0.154221	0.746387	0.528825	-0.04074	0.724898
27.912	0.676712	0.558334	-0.106881	0.686907	0.582764	-0.07036	0.693284	0.633361	-0.0925	0.697382	0.62504	-0.054575	0.698702	0.593851	-0.030069	0.69795	0.487895	0.04393	0.688753	0.395891	0.077299	0.665057	0.300764	0.077143	0.636524	0.568065	0.019187	0.598001	0.504035	0.002905	0.559815	0.439867	-0.01267	0.594393	0.456917	-0.051295	0.628981	0.473107	-0.090191	0.66314	0.488513	-0.129556	0.636543	0.483253	-0.154143	0.747287	0.529883	-0.037145	0.723726
27.944	0.671786	0.561323	-0.10191	0.683755	0.586367	-0.066343	0.697398	0.634407	-0.090729	0.698996	0.627811	-0.052276	0.699874	0.596035	-0.028403	0.697611	0.488197	0.043401	0.690647	0.395784	0.076217	0.659512	0.302756	0.076903	0.635298	0.567944	0.020792	0.594925	0.505785	0.001841	0.554954	0.443387	-0.016532	0.59171	0.459782	-0.053682	0.628375	0.475915	-0.09098	0.664798	0.491762	-0.128743	0.640029	0.485167	-0.154918	0.745434	0.531358	-0.037787	0.722701
27.98	0.670351	0.55866	-0.105714	0.685518	0.582699	-0.070555	0.697687	0.631605	-0.09479	0.702409	0.62404	-0.056781	0.701948	0.593276	-0.032163	0.695799	0.489066	0.042173	0.678193	0.40052	0.080295	0.654125	0.306114	0.077409	0.634641	0.569095	0.013401	0.593253	0.506853	-0.002067	0.552703	0.444292	-0.016619	0.589963	0.459643	-0.054194	0.627054	0.47426	-0.092204	0.664257	0.487852	-0.129679	0.638533	0.483916	-0.155394	0.748097	0.531511	-0.037789	0.726345
28.012	0.671179	0.562321	-0.10937	0.683991	0.584582	-0.072127	0.694622	0.635191	-0.092561	0.6984	0.625254	-0.054996	0.698804	0.594168	-0.030299	0.695483	0.488206	0.044074	0.682773	0.398173	0.080495	0.65517	0.30475	0.075924	0.634023	0.566473	0.013711	0.593074	0.504023	-0.001871	0.55317	0.441406	-0.016855	0.590828	0.457931	-0.053837	0.628424	0.47401	-0.091221	0.666444	0.489657	-0.128053	0.643546	0.484533	-0.156289	0.747661	0.528045	-0.036401	0.724569
28.044	0.670908	0.561752	-0.109372	0.683874	0.584954	-0.072722	0.698734	0.633576	-0.094908	0.700436	0.625244	-0.05679	0.700309	0.594478	-0.031538	0.694794	0.489355	0.044096	0.679564	0.398604	0.077262	0.655317	0.304456	0.073152	0.636153	0.570505	0.01746	0.596058	0.508368	-0.002551	0.556195	0.445933	-0.022167	0.594732	0.459764	-0.058418	0.633338	0.474024	-0.094507	0.671623	0.488746	-0.130704	0.648434	0.483535	-0.158687	0.748672	0.530592	-0.034099	0.727872
28.08	0.670163	0.562646	-0.105859	0.693821	0.582206	-0.072686	0.708186	0.630636	-0.096337	0.717912	0.619941	-0.060078	0.713712	0.590109	-0.034472	0.696308	0.488762	0.042893	0.678631	0.399442	0.078782	0.653446	0.305114	0.074279	0.637934	0.568563	0.009446	0.597486	0.505985	-0.007787	0.557438	0.443282	-0.024363	0.596167	0.459694	-0.060142	0.635476	0.475814	-0.095435	0.675949	0.491684	-0.128954	0.657725	0.488798	-0.16052	0.753665	0.528647	-0.034331	0.73252
28.112	0.666992	0.564861	-0.107915	0.689569	0.584185	-0.073773	0.70038	0.63479	-0.094643	0.711162	0.622833	-0.059099	0.709576	0.592283	-0.034076	0.699857	0.488534	0.041747	0.678482	0.399939	0.077335	0.653705	0.305677	0.077371	0.640902	0.570585	0.015444	0.599426	0.508281	-0.000644	0.558527	0.445488	-0.016097	0.593922	0.461426	-0.055186	0.631055	0.47761	-0.092972	0.670599	0.492534	-0.126456	0.651751	0.493045	-0.157499	0.74982	0.528021	-0.041205	0.728574
28.148	0.669647	0.562959	-0.107722	0.691334	0.582991	-0.073402	0.70087	0.633743	-0.09419	0.711674	0.622092	-0.058541	0.709576	0.591398	-0.033537	0.697486	0.487336	0.041859	0.677396	0.398075	0.076205	0.653627	0.303578	0.073513	0.639763	0.571313	0.022544	0.59979	0.509593	0.001412	0.560041	0.447736	-0.019425	0.597895	0.462701	-0.05619	0.636191	0.477234	-0.092652	0.675353	0.491079	-0.128386	0.657566	0.494666	-0.160302	0.746422	0.529622	-0.039296	0.726937
28.18	0.667748	0.561689	-0.109001	0.689076	0.581162	-0.074216	0.698445	0.632451	-0.094035	0.709069	0.620203	-0.058545	0.708374	0.590381	-0.032627	0.700595	0.489349	0.04632	0.685641	0.398171	0.078261	0.659911	0.304352	0.079185	0.641831	0.573441	0.029852	0.600163	0.514271	0.004956	0.558883	0.454804	-0.019412	0.598361	0.467029	-0.055512	0.638176	0.478611	-0.09149	0.678597	0.48969	-0.126952	0.661271	0.493257	-0.159061	0.746236	0.533147	-0.0363	0.72737
28.212	0.667239	0.56255	-0.109866	0.68665	0.582557	-0.074171	0.695695	0.634188	-0.093577	0.705106	0.622195	-0.057658	0.705629	0.591832	-0.032527	0.701601	0.489139	0.043947	0.686229	0.398566	0.077528	0.660487	0.304706	0.081164	0.642641	0.573465	0.027684	0.603044	0.51244	0.003858	0.563569	0.451268	-0.019318	0.6009	0.464965	-0.056853	0.639022	0.478259	-0.09378	0.677953	0.490931	-0.1294	0.656931	0.493636	-0.159215	0.745929	0.53273	-0.039936	0.72537
28.248	0.672239	0.561579	-0.10752	0.690018	0.583062	-0.072041	0.702861	0.63245	-0.094622	0.709086	0.622758	-0.057328	0.708648	0.59226	-0.03232	0.701669	0.489426	0.043971	0.678233	0.400694	0.078523	0.651601	0.306593	0.078591	0.644639	0.575617	0.030324	0.606338	0.514448	0.004937	0.568787	0.452845	-0.019609	0.606231	0.466764	-0.057335	0.64398	0.479408	-0.095011	0.682319	0.490926	-0.132266	0.65701	0.495351	-0.158538	0.747055	0.534609	-0.038449	0.725745
28.316	0.671039	0.559858	-0.10997	0.688889	0.580817	-0.074121	0.702678	0.630242	-0.095922	0.708494	0.62008	-0.058686	0.708116	0.589582	-0.033541	0.701352	0.486392	0.04292	0.678184	0.398419	0.079851	0.651078	0.304686	0.075731	0.643405	0.571426	0.026199	0.604256	0.510643	0.001231	0.565602	0.449841	-0.023096	0.604137	0.463928	-0.059849	0.642939	0.477	-0.096731	0.682541	0.489352	-0.132886	0.657139	0.492011	-0.159256	0.748102	0.530754	-0.039267	0.728033
28.348	0.66927	0.56204	-0.108805	0.687793	0.5828	-0.073127	0.701937	0.632105	-0.094953	0.708074	0.62184	-0.057786	0.706564	0.591616	-0.032286	0.696229	0.489084	0.045116	0.677375	0.398645	0.078191	0.651515	0.304291	0.075001	0.639163	0.574052	0.025193	0.601662	0.512207	0.000552	0.564787	0.450106	-0.023159	0.604112	0.462697	-0.059786	0.643475	0.475311	-0.096413	0.683442	0.487428	-0.131919	0.658274	0.488593	-0.158501	0.745359	0.531274	-0.036473	0.725138
28.38	0.672978	0.562679	-0.106268	0.691755	0.583233	-0.070621	0.706782	0.632	-0.092559	0.712619	0.621741	-0.055343	0.710214	0.590115	-0.031318	0.697595	0.48272	0.040494	0.677452	0.394087	0.077632	0.651186	0.300185	0.072533	0.635317	0.561971	0.017644	0.593016	0.502883	-0.006035	0.551097	0.443721	-0.029624	0.592716	0.458404	-0.06273	0.634363	0.472569	-0.095863	0.676692	0.486088	-0.12864	0.655355	0.487873	-0.15849	0.747336	0.527721	-0.038797	0.726973
28.444	0.671834	0.561802	-0.107974	0.688931	0.582702	-0.071672	0.704809	0.631343	-0.093255	0.708988	0.621388	-0.05573	0.708429	0.59076	-0.030331	0.701423	0.486281	0.046295	0.685207	0.39914	0.088031	0.658877	0.30533	0.088211	0.637148	0.563283	0.021681	0.594702	0.506191	-0.007172	0.552192	0.448919	-0.035567	0.594982	0.462417	-0.066242	0.637416	0.476185	-0.097348	0.678606	0.490225	-0.129341	0.655264	0.489299	-0.157644	0.747272	0.526226	-0.037614	0.728381
28.476	0.666649	0.558608	-0.108602	0.684123	0.580445	-0.07305	0.699796	0.628705	-0.096152	0.704334	0.61975	-0.058426	0.70508	0.589828	-0.032573	0.701918	0.488212	0.046291	0.682423	0.401894	0.088514	0.658111	0.307316	0.091001	0.642438	0.570577	0.023602	0.603639	0.508474	0.001421	0.56518	0.446245	-0.020155	0.603906	0.460482	-0.056332	0.642749	0.474482	-0.092441	0.682028	0.48807	-0.127906	0.658696	0.487628	-0.156197	0.747495	0.526641	-0.039107	0.728047
28.544	0.66576	0.563827	-0.108388	0.685356	0.584027	-0.072955	0.703758	0.631237	-0.095746	0.708442	0.621534	-0.058218	0.707856	0.590784	-0.033006	0.700204	0.486167	0.043436	0.676075	0.397565	0.077985	0.655716	0.301822	0.077085	0.642768	0.570922	0.027618	0.606542	0.508994	0.00055	0.571081	0.446499	-0.025904	0.610056	0.459919	-0.062204	0.648552	0.474189	-0.098662	0.686002	0.489145	-0.134643	0.658308	0.496226	-0.157427	0.747236	0.529968	-0.038026	0.730849
28.576	0.68081	0.572496	-0.126881	0.693516	0.586566	-0.085777	0.710996	0.638043	-0.096567	0.711147	0.62159	-0.061163	0.708859	0.590695	-0.036111	0.696788	0.48519	0.038679	0.677554	0.397554	0.078806	0.657199	0.301817	0.076674	0.632978	0.561456	0.010171	0.595219	0.503516	-0.022849	0.557482	0.445638	-0.055454	0.602515	0.461462	-0.082397	0.647204	0.477409	-0.109784	0.691487	0.493672	-0.137716	0.670935	0.496607	-0.168064	0.748305	0.528928	-0.040244	0.72772
28.608	0.691345	0.570848	-0.121976	0.702266	0.586859	-0.081078	0.713577	0.639757	-0.092626	0.715605	0.623899	-0.057004	0.711748	0.593235	-0.03169	0.69459	0.488329	0.043948	0.679077	0.398444	0.079503	0.660235	0.302962	0.076221	0.629977	0.564931	0.019661	0.594945	0.506782	-0.015869	0.559843	0.448588	-0.051313	0.603318	0.462676	-0.081383	0.646713	0.477001	-0.111495	0.68985	0.49162	-0.141817	0.667663	0.495943	-0.170795	0.74574	0.534025	-0.033068	0.72946
28.644	0.689837	0.56242	-0.114155	0.701509	0.583832	-0.07606	0.706517	0.636363	-0.094013	0.71242	0.624903	-0.057172	0.708467	0.594276	-0.032507	0.69124	0.490548	0.041662	0.673969	0.40069	0.078085	0.64987	0.30517	0.077348	0.634187	0.572733	0.01029	0.597113	0.509137	-0.009608	0.560498	0.445968	-0.028187	0.600781	0.458409	-0.064009	0.640694	0.471204	-0.100022	0.680743	0.484015	-0.13512	0.656321	0.492649	-0.16104	0.747584	0.530243	-0.037073	0.727994
28.676	0.688782	0.562208	-0.119079	0.704316	0.579847	-0.080417	0.714166	0.632283	-0.09544	0.720327	0.617916	-0.059671	0.716225	0.587527	-0.034253	0.697631	0.484093	0.042236	0.674457	0.395781	0.078309	0.652702	0.300562	0.073976	0.637014	0.565888	0.023907	0.597845	0.507788	-0.006857	0.558995	0.449398	-0.037164	0.601274	0.460218	-0.070225	0.643445	0.470959	-0.103447	0.685544	0.481699	-0.136747	0.662388	0.489423	-0.164219	0.746575	0.530345	-0.036373	0.727339
28.744	0.672361	0.561252	-0.107293	0.691674	0.58195	-0.07211	0.69936	0.633132	-0.092439	0.709382	0.621765	-0.056471	0.708155	0.590695	-0.031835	0.698783	0.485527	0.042847	0.674389	0.396567	0.077349	0.652595	0.3008	0.073633	0.6424	0.571606	0.026633	0.603645	0.512159	-0.001797	0.565779	0.452189	-0.029109	0.606654	0.4628	-0.064027	0.647103	0.473741	-0.099249	0.686389	0.485338	-0.134734	0.659782	0.494355	-0.1582	0.74631	0.528988	-0.03885	0.727129
28.776	0.669492	0.562717	-0.111551	0.68995	0.581167	-0.075627	0.701798	0.632043	-0.09442	0.71048	0.619111	-0.058626	0.709811	0.588465	-0.033242	0.701516	0.484378	0.044053	0.673944	0.396092	0.077791	0.649278	0.30102	0.073799	0.648273	0.572583	0.031933	0.609185	0.512258	0.00573	0.571448	0.451497	-0.01976	0.609156	0.461916	-0.058136	0.646573	0.472458	-0.096808	0.683173	0.483416	-0.135175	0.655085	0.49225	-0.156828	0.747564	0.527264	-0.03869	0.726602
28.812	0.666184	0.563919	-0.113545	0.686085	0.580929	-0.076628	0.70206	0.631112	-0.094622	0.708232	0.617576	-0.058536	0.708087	0.587428	-0.032802	0.701555	0.485119	0.045563	0.678245	0.396096	0.079886	0.652115	0.301815	0.076816	0.645277	0.571378	0.031966	0.605038	0.512892	0.003348	0.565646	0.453798	-0.024395	0.605796	0.466268	-0.059746	0.645433	0.477877	-0.095626	0.684272	0.489344	-0.132278	0.658011	0.491881	-0.157846	0.746446	0.528625	-0.037634	0.727327
28.844	0.669969	0.563045	-0.11608	0.688444	0.580128	-0.078445	0.705025	0.630536	-0.095851	0.709872	0.617045	-0.059554	0.709252	0.586491	-0.034622	0.701715	0.483129	0.040804	0.675331	0.396708	0.079191	0.652238	0.301861	0.075839	0.644678	0.568648	0.02228	0.604242	0.509446	-0.004071	0.564224	0.450517	-0.029715	0.604701	0.464384	-0.064468	0.644926	0.477719	-0.099726	0.685079	0.490465	-0.135175	0.66007	0.492414	-0.162018	0.748631	0.5257	-0.042904	0.727189
28.88	0.669935	0.56524	-0.109136	0.688591	0.585344	-0.07316	0.705038	0.633967	-0.094784	0.710077	0.623556	-0.057494	0.708473	0.591903	-0.033692	0.697738	0.4849	0.037856	0.674233	0.397585	0.076746	0.652504	0.301808	0.074724	0.642855	0.570154	0.014006	0.603586	0.509193	-0.009159	0.565157	0.448482	-0.031618	0.605544	0.458877	-0.067509	0.645621	0.469675	-0.103759	0.686081	0.480372	-0.139458	0.663324	0.484133	-0.168047	0.74891	0.52292	-0.044587	0.726508
28.912	0.673071	0.569307	-0.102968	0.693509	0.590185	-0.068453	0.710981	0.637085	-0.092628	0.716749	0.628052	-0.055083	0.713186	0.596216	-0.031512	0.696532	0.488567	0.038994	0.677367	0.400328	0.078301	0.653595	0.30492	0.076232	0.639257	0.570388	0.010365	0.600688	0.509272	-0.014878	0.562425	0.44815	-0.03924	0.605325	0.460332	-0.07076	0.647015	0.473386	-0.103557	0.687794	0.486701	-0.136642	0.663034	0.490213	-0.163403	0.748816	0.525007	-0.043085	0.726571
28.944	0.669789	0.570702	-0.102004	0.692541	0.591633	-0.069002	0.706541	0.639526	-0.093718	0.715811	0.630077	-0.056994	0.712221	0.59878	-0.032872	0.695731	0.492794	0.039579	0.682819	0.402842	0.077192	0.661805	0.306668	0.075274	0.639677	0.574702	0.006268	0.603565	0.509772	-0.0105	0.56924	0.444652	-0.026252	0.607612	0.456453	-0.063794	0.646256	0.468252	-0.101334	0.685572	0.480089	-0.13753	0.662875	0.484228	-0.165987	0.750192	0.525861	-0.042171	0.728185
28.98	0.666858	0.567829	-0.104969	0.689622	0.58791	-0.071432	0.706815	0.634883	-0.096056	0.714463	0.625346	-0.058985	0.711737	0.594679	-0.034088	0.697656	0.490837	0.041032	0.681141	0.401852	0.0792	0.66058	0.305966	0.08033	0.639595	0.573473	0.014925	0.603263	0.509218	-0.005006	0.567711	0.44466	-0.023821	0.606576	0.455682	-0.061433	0.644901	0.467484	-0.099233	0.683267	0.479825	-0.136768	0.662469	0.488056	-0.165943	0.746648	0.527616	-0.042905	0.726723
29.012	0.666289	0.564919	-0.104694	0.688252	0.585963	-0.071211	0.705675	0.632603	-0.096639	0.712646	0.624048	-0.059195	0.710042	0.59362	-0.034224	0.696536	0.490782	0.041097	0.678353	0.401956	0.078343	0.656426	0.306629	0.075707	0.638317	0.573666	0.016214	0.601813	0.511288	-0.008911	0.566003	0.448475	-0.03299	0.607002	0.461471	-0.067166	0.647641	0.474353	-0.10158	0.688177	0.487131	-0.136212	0.664113	0.493323	-0.163318	0.746648	0.530508	-0.041253	0.727088
29.044	0.666669	0.564275	-0.105746	0.686373	0.585574	-0.071065	0.702937	0.633222	-0.095032	0.708693	0.624247	-0.057478	0.707949	0.593477	-0.032749	0.700016	0.489599	0.042256	0.677947	0.401779	0.079564	0.656101	0.306573	0.080059	0.64279	0.574423	0.022064	0.606233	0.512184	-0.003257	0.570816	0.449327	-0.027474	0.6113	0.459909	-0.063444	0.650822	0.471008	-0.099997	0.689464	0.482912	-0.13707	0.663571	0.497871	-0.158473	0.745438	0.528248	-0.042989	0.725964
29.08	0.676134	0.564854	-0.108525	0.695785	0.585351	-0.073317	0.707425	0.635429	-0.094601	0.715655	0.624526	-0.058034	0.713102	0.592207	-0.035111	0.699365	0.483189	0.033295	0.67643	0.398523	0.077662	0.655573	0.302994	0.079712	0.638208	0.563894	0.011254	0.598957	0.504233	-0.016355	0.560128	0.444436	-0.043548	0.602876	0.456742	-0.075592	0.645505	0.468709	-0.107975	0.688269	0.480499	-0.140551	0.666789	0.49985	-0.163264	0.745546	0.524062	-0.050425	0.72652
29.112	0.658042	0.566386	-0.103349	0.686891	0.58347	-0.07316	0.701996	0.630794	-0.098064	0.715085	0.618777	-0.063323	0.712869	0.58866	-0.037536	0.700019	0.486601	0.041016	0.675902	0.399078	0.078569	0.653618	0.303773	0.077604	0.643982	0.572423	0.024796	0.604817	0.513838	-0.00514	0.566477	0.454665	-0.034469	0.607346	0.465973	-0.069598	0.647821	0.476685	-0.104919	0.687653	0.487556	-0.140832	0.662801	0.504764	-0.16167	0.745288	0.527215	-0.043063	0.726463
29.148	0.661043	0.569535	-0.099602	0.690202	0.587264	-0.070175	0.705651	0.633675	-0.096803	0.718771	0.622706	-0.061733	0.71552	0.592256	-0.036614	0.699332	0.489694	0.040064	0.675469	0.401558	0.077273	0.652263	0.3058	0.075144	0.646033	0.577404	0.020434	0.607582	0.516139	-0.00406	0.57095	0.454034	-0.027503	0.610229	0.465949	-0.065018	0.649256	0.477655	-0.102589	0.688626	0.489559	-0.139729	0.664122	0.508924	-0.159113	0.745143	0.52599	-0.046321	0.725133
29.18	0.662041	0.569731	-0.103414	0.691048	0.585879	-0.072782	0.705132	0.634734	-0.095424	0.718854	0.621283	-0.061469	0.716147	0.590961	-0.03605	0.701386	0.488486	0.04129	0.675351	0.401236	0.079087	0.655846	0.304871	0.077535	0.64392	0.57355	0.024477	0.60592	0.51295	-0.002498	0.569788	0.451555	-0.028383	0.610221	0.463847	-0.064382	0.65004	0.476047	-0.100879	0.689693	0.488404	-0.137454	0.669634	0.507967	-0.161323	0.744568	0.528698	-0.044498	0.72652
29.212	0.659342	0.57126	-0.106195	0.68749	0.587678	-0.074955	0.699097	0.637795	-0.095974	0.713474	0.623864	-0.062488	0.712718	0.593224	-0.037264	0.704354	0.489527	0.039813	0.6824	0.40158	0.076894	0.660716	0.306489	0.080689	0.64604	0.574266	0.025873	0.607699	0.514436	-0.002782	0.570899	0.453519	-0.030676	0.610965	0.467473	-0.066358	0.651112	0.48106	-0.101951	0.692502	0.49353	-0.135848	0.672732	0.509087	-0.162508	0.744266	0.530081	-0.047005	0.725523
29.248	0.662123	0.573793	-0.116939	0.689817	0.585278	-0.083057	0.71122	0.632755	-0.101851	0.72019	0.616467	-0.06752	0.71734	0.587226	-0.040468	0.701929	0.487222	0.041837	0.67489	0.400695	0.079482	0.650693	0.305905	0.076557	0.644481	0.572073	0.029849	0.605946	0.514402	-0.002822	0.568291	0.456046	-0.035178	0.610018	0.470716	-0.068262	0.651504	0.485292	-0.101323	0.693187	0.499855	-0.134457	0.680274	0.508219	-0.167895	0.745796	0.531193	-0.04061	0.727011
29.28	0.656967	0.572684	-0.112201	0.685313	0.584858	-0.079124	0.706875	0.631564	-0.099891	0.716184	0.616233	-0.065231	0.71386	0.586987	-0.038393	0.700649	0.487306	0.04391	0.678685	0.397278	0.076642	0.650841	0.303238	0.076686	0.642808	0.572658	0.030827	0.604632	0.513901	-0.00013	0.567531	0.454386	-0.030319	0.607461	0.47129	-0.064517	0.647881	0.487956	-0.098279	0.689033	0.503178	-0.12943	0.665757	0.501409	-0.157326	0.744181	0.531941	-0.039641	0.72791
29.312	0.654704	0.574339	-0.110187	0.684448	0.583719	-0.077289	0.71327	0.62515	-0.100072	0.719821	0.610409	-0.064521	0.715497	0.580733	-0.038232	0.695946	0.479316	0.041028	0.678487	0.390636	0.078912	0.652855	0.29691	0.074482	0.629504	0.554523	0.018045	0.589211	0.49956	-0.016703	0.548963	0.444914	-0.051701	0.593875	0.466227	-0.07523	0.638772	0.486709	-0.099255	0.683798	0.506475	-0.123473	0.667045	0.503773	-0.155934	0.74351	0.526973	-0.03802	0.727073
29.348	0.649659	0.578609	-0.105714	0.67992	0.589576	-0.073853	0.710203	0.627853	-0.10018	0.716376	0.615926	-0.063524	0.713288	0.58743	-0.035923	0.698179	0.489879	0.048645	0.685154	0.396967	0.076711	0.655839	0.303856	0.080998	0.640019	0.573831	0.031241	0.602686	0.512882	0.003515	0.565703	0.451612	-0.024016	0.602833	0.472407	-0.058919	0.641596	0.493396	-0.092035	0.682706	0.513059	-0.121147	0.664377	0.508996	-0.152223	0.744905	0.532776	-0.03367	0.730829
29.38	0.65116	0.576284	-0.101954	0.680805	0.58914	-0.070283	0.710445	0.62745	-0.097655	0.716563	0.617061	-0.060525	0.7137	0.586918	-0.034895	0.699457	0.484333	0.04316	0.675886	0.396449	0.080532	0.64734	0.302262	0.080211	0.639316	0.567588	0.02432	0.601231	0.507322	-0.002974	0.564262	0.447053	-0.029549	0.601531	0.469246	-0.063181	0.639993	0.49181	-0.096165	0.68121	0.511125	-0.123782	0.661452	0.503721	-0.153203	0.746277	0.529908	-0.039237	0.729465
29.412	0.657393	0.574548	-0.119639	0.685461	0.584558	-0.085485	0.716982	0.623976	-0.108241	0.72096	0.610712	-0.071734	0.715787	0.582779	-0.043686	0.693818	0.48648	0.041536	0.673657	0.396954	0.077522	0.649166	0.301568	0.075273	0.634258	0.568273	0.018673	0.598388	0.508152	-0.012074	0.562909	0.447871	-0.042355	0.604175	0.468479	-0.072609	0.64613	0.48834	-0.102432	0.68909	0.507143	-0.131238	0.670806	0.502455	-0.162619	0.74553	0.530586	-0.03699	0.728802
29.444	0.654397	0.568287	-0.108126	0.682575	0.581371	-0.075203	0.707977	0.624712	-0.098979	0.715212	0.611822	-0.062854	0.711364	0.582889	-0.035948	0.694198	0.483811	0.046147	0.676324	0.392617	0.07887	0.650277	0.297632	0.075482	0.634898	0.566775	0.021871	0.598778	0.505727	-0.005601	0.564084	0.444981	-0.032173	0.604125	0.464911	-0.064769	0.644854	0.484937	-0.097259	0.687427	0.502694	-0.125084	0.673239	0.502515	-0.158539	0.746614	0.528965	-0.03281	0.727757
29.476	0.661948	0.571297	-0.120307	0.688437	0.58432	-0.086038	0.716017	0.6269	-0.108902	0.720953	0.614415	-0.07225	0.715623	0.586302	-0.044808	0.693783	0.490118	0.038384	0.677401	0.402157	0.078254	0.65711	0.306635	0.081517	0.630212	0.566616	0.008577	0.596353	0.505076	-0.02204	0.562805	0.443197	-0.052221	0.605765	0.46363	-0.07945	0.649019	0.483927	-0.10637	0.692823	0.503994	-0.132367	0.681387	0.503084	-0.167229	0.744756	0.53182	-0.042108	0.725896
29.544	0.661133	0.571754	-0.112158	0.687361	0.58612	-0.078219	0.713592	0.629064	-0.101881	0.719033	0.617355	-0.065042	0.713364	0.589053	-0.03778	0.690739	0.491982	0.045006	0.675696	0.401115	0.080662	0.659437	0.303571	0.079208	0.631151	0.572177	0.012993	0.59865	0.507871	-0.011843	0.567006	0.443439	-0.035819	0.607158	0.464648	-0.06754	0.64776	0.484939	-0.099301	0.689928	0.504166	-0.12829	0.682767	0.505719	-0.164166	0.744496	0.530698	-0.035471	0.725892
29.576	0.665853	0.568549	-0.111112	0.689805	0.585615	-0.076879	0.712837	0.630117	-0.100709	0.718293	0.619511	-0.06353	0.712932	0.589538	-0.037859	0.69131	0.487066	0.039064	0.678169	0.396806	0.075734	0.652418	0.302011	0.076611	0.626546	0.561865	0.008013	0.591158	0.502202	-0.024168	0.556212	0.44241	-0.055819	0.601121	0.462233	-0.080557	0.645899	0.481617	-0.105586	0.690756	0.500694	-0.131013	0.687637	0.506454	-0.167164	0.744004	0.530887	-0.038304	0.72663
29.644	0.656785	0.568018	-0.109504	0.682929	0.583009	-0.076032	0.708135	0.625734	-0.100286	0.714064	0.61436	-0.063406	0.711384	0.585104	-0.036223	0.697205	0.484633	0.046544	0.678263	0.393455	0.07895	0.65082	0.298975	0.074427	0.638968	0.569162	0.032374	0.602339	0.51108	-0.000922	0.566899	0.452178	-0.03304	0.607973	0.469882	-0.065107	0.648909	0.487665	-0.09727	0.69129	0.504073	-0.127329	0.693982	0.510663	-0.163279	0.743703	0.529977	-0.033916	0.726342
29.676	0.655704	0.568187	-0.108646	0.681308	0.582245	-0.074176	0.70864	0.624507	-0.097296	0.713012	0.612821	-0.060298	0.710855	0.58346	-0.033375	0.698254	0.48288	0.048653	0.669099	0.394416	0.08133	0.647337	0.298564	0.075657	0.642332	0.569488	0.035795	0.604779	0.51077	0.004476	0.568509	0.451399	-0.025891	0.607849	0.469577	-0.060043	0.647524	0.48706	-0.094216	0.688234	0.503142	-0.12697	0.691395	0.509113	-0.16301	0.746243	0.52906	-0.03105	0.726857
29.744	0.660173	0.572837	-0.118359	0.684165	0.580991	-0.080904	0.716078	0.623095	-0.097234	0.716897	0.607156	-0.061599	0.713253	0.576774	-0.035888	0.696374	0.472737	0.041143	0.676004	0.384214	0.078953	0.651712	0.289583	0.073379	0.630671	0.549928	0.022319	0.592239	0.494701	-0.014194	0.553922	0.439643	-0.050827	0.598278	0.460565	-0.075515	0.64231	0.481391	-0.100905	0.686331	0.502455	-0.126812	0.695637	0.509258	-0.161859	0.743528	0.522855	-0.036268	0.725311
29.776	0.65629	0.565481	-0.10361	0.683368	0.579487	-0.070285	0.70915	0.622172	-0.094355	0.715367	0.610161	-0.05773	0.712032	0.580596	-0.031136	0.696036	0.479455	0.04977	0.666519	0.390033	0.078559	0.642543	0.294764	0.073934	0.643209	0.56688	0.032442	0.605998	0.507553	0.001559	0.569747	0.447604	-0.028566	0.609506	0.465991	-0.061529	0.64939	0.484591	-0.094474	0.689989	0.502212	-0.125472	0.69601	0.508005	-0.161049	0.749806	0.522938	-0.027608	0.728413
29.844	0.655463	0.565666	-0.102514	0.6826	0.580872	-0.069677	0.709157	0.622196	-0.095534	0.715045	0.611859	-0.058345	0.712354	0.582283	-0.03186	0.698185	0.481353	0.04895	0.672569	0.391239	0.078941	0.649208	0.296003	0.075251	0.643487	0.56838	0.033905	0.606312	0.508618	0.003803	0.570067	0.448197	-0.025435	0.60853	0.466558	-0.059975	0.647614	0.484918	-0.093993	0.687605	0.501749	-0.124998	0.697724	0.51133	-0.158594	0.748129	0.526156	-0.030651	0.727683
29.876	0.659268	0.564364	-0.103365	0.684586	0.581789	-0.070186	0.7104	0.623193	-0.096641	0.715331	0.614448	-0.058907	0.712589	0.58492	-0.03237	0.698166	0.484106	0.048585	0.676386	0.392689	0.077724	0.652358	0.297467	0.076071	0.644004	0.571159	0.031879	0.606682	0.510226	0.004425	0.570187	0.4487	-0.022253	0.607886	0.466472	-0.05807	0.64583	0.484157	-0.093764	0.684528	0.500165	-0.127576	0.699157	0.509802	-0.159593	0.749323	0.527757	-0.030767	0.729249
29.944	0.666156	0.562791	-0.106816	0.687473	0.580842	-0.071351	0.715256	0.62257	-0.095323	0.716306	0.614204	-0.057198	0.713472	0.583797	-0.031804	0.699277	0.480409	0.044869	0.671315	0.393128	0.080675	0.649287	0.297734	0.076889	0.639423	0.563564	0.028886	0.602101	0.506604	-0.005212	0.566148	0.448747	-0.038088	0.607739	0.46635	-0.069415	0.648925	0.4823	-0.101888	0.69015	0.497386	-0.134803	0.701463	0.51312	-0.166046	0.748217	0.528779	-0.033191	0.729006
29.976	0.666304	0.56555	-0.101518	0.690098	0.58207	-0.067118	0.719703	0.621095	-0.092552	0.721554	0.612824	-0.054435	0.717498	0.581883	-0.029373	0.69935	0.476508	0.045978	0.670657	0.389625	0.081613	0.648612	0.294704	0.075533	0.63914	0.558455	0.031844	0.601323	0.504622	-0.007372	0.563563	0.450854	-0.04667	0.606208	0.468468	-0.076206	0.6486	0.485958	-0.106148	0.691281	0.503716	-0.135975	0.699886	0.522346	-0.166595	0.750073	0.52733	-0.028363	0.731425
30.012	0.664722	0.560676	-0.113205	0.684813	0.578279	-0.076657	0.712808	0.620984	-0.098585	0.71286	0.61166	-0.060666	0.712508	0.581865	-0.034332	0.705441	0.480206	0.04585	0.677673	0.391778	0.078696	0.651839	0.297222	0.076974	0.649116	0.566561	0.035305	0.608144	0.515749	-0.004483	0.56792	0.464219	-0.043547	0.611735	0.472055	-0.075883	0.655094	0.4797	-0.108661	0.698248	0.486973	-0.141584	0.70629	0.509496	-0.169453	0.750933	0.52745	-0.03451	0.730773
30.044	0.668796	0.56021	-0.11309	0.685306	0.579225	-0.07553	0.711311	0.623716	-0.096136	0.709751	0.614498	-0.058226	0.709628	0.584261	-0.032372	0.703369	0.481261	0.046367	0.672146	0.394016	0.07977	0.647601	0.298875	0.076974	0.649981	0.569297	0.034308	0.611266	0.515499	-0.003881	0.573456	0.461039	-0.041264	0.617799	0.470106	-0.072748	0.660844	0.479273	-0.105648	0.703574	0.48843	-0.139263	0.709732	0.510243	-0.168287	0.752746	0.52654	-0.032862	0.731425
30.08	0.671393	0.556417	-0.110215	0.685143	0.579229	-0.07373	0.710248	0.622875	-0.096877	0.707132	0.616862	-0.058418	0.707439	0.587145	-0.031859	0.702822	0.485418	0.04908	0.682474	0.396072	0.08504	0.655491	0.301658	0.081618	0.646066	0.57114	0.035303	0.611032	0.513354	-0.000629	0.577205	0.454822	-0.035658	0.620414	0.464616	-0.06869	0.662701	0.474409	-0.102521	0.704588	0.484888	-0.137265	0.710943	0.506508	-0.166526	0.751916	0.53192	-0.029178	0.732442
30.112	0.672087	0.563288	-0.112491	0.68594	0.584075	-0.074917	0.712753	0.627652	-0.095978	0.708823	0.620163	-0.057858	0.708519	0.589886	-0.031837	0.702003	0.486387	0.047268	0.675841	0.396402	0.077537	0.649706	0.301506	0.077464	0.64591	0.57187	0.031251	0.612124	0.512943	-0.003993	0.579378	0.45348	-0.038333	0.622197	0.463196	-0.07202	0.663814	0.473925	-0.106454	0.704692	0.486011	-0.141942	0.711276	0.511801	-0.167611	0.752689	0.531195	-0.030752	0.733861
30.144	0.673908	0.560866	-0.111187	0.693757	0.582686	-0.076991	0.718357	0.624763	-0.103558	0.719967	0.618899	-0.064981	0.717274	0.589256	-0.038526	0.703416	0.487909	0.041683	0.676701	0.399454	0.076542	0.65124	0.303898	0.074658	0.647571	0.572088	0.017387	0.61185	0.512436	-0.013995	0.576858	0.453082	-0.045057	0.62181	0.464763	-0.074052	0.665838	0.476517	-0.10444	0.709367	0.488749	-0.135898	0.715031	0.50999	-0.165468	0.758146	0.529441	-0.036043	0.737024
30.18	0.677484	0.562744	-0.109036	0.698398	0.582246	-0.073995	0.716821	0.629335	-0.096941	0.722426	0.619163	-0.059666	0.719773	0.588715	-0.034188	0.70608	0.485025	0.0427	0.678437	0.396756	0.075665	0.652261	0.302407	0.073036	0.650575	0.570229	0.023641	0.613024	0.513324	-0.011225	0.575816	0.45602	-0.045591	0.620636	0.466709	-0.075319	0.6653	0.477465	-0.105164	0.709844	0.488418	-0.135192	0.715412	0.509266	-0.164959	0.760006	0.529682	-0.033647	0.73734
30.212	0.676078	0.565026	-0.115553	0.696476	0.581593	-0.078717	0.713588	0.631239	-0.096859	0.719527	0.617632	-0.060757	0.718052	0.587197	-0.03525	0.708041	0.483525	0.041683	0.679904	0.396465	0.076631	0.653856	0.302446	0.076315	0.650694	0.567981	0.02493	0.612613	0.512224	-0.011217	0.574799	0.456145	-0.04705	0.620007	0.466104	-0.076477	0.665097	0.47607	-0.105981	0.710164	0.48613	-0.135613	0.716129	0.506198	-0.165849	0.760283	0.529759	-0.035157	0.737721
30.248	0.669262	0.56843	-0.109685	0.693716	0.583894	-0.074895	0.713924	0.6313	-0.09565	0.721196	0.618051	-0.059658	0.719889	0.587681	-0.034052	0.710426	0.484138	0.043187	0.68465	0.395584	0.075499	0.658209	0.302116	0.080295	0.652817	0.568473	0.027463	0.614169	0.513481	-0.009328	0.575583	0.458348	-0.045989	0.620496	0.466917	-0.076163	0.665415	0.475583	-0.106249	0.710327	0.484295	-0.136306	0.71601	0.504818	-0.166249	0.762191	0.530722	-0.03355	0.739192
30.28	0.659638	0.56559	-0.105294	0.68658	0.582093	-0.072904	0.698163	0.632699	-0.09267	0.711716	0.618542	-0.058918	0.71312	0.587642	-0.033926	0.712573	0.482099	0.041322	0.682362	0.396502	0.077976	0.65952	0.301632	0.081076	0.654029	0.565417	0.024514	0.617275	0.508643	-0.01181	0.580421	0.451725	-0.04804	0.624046	0.460781	-0.079712	0.667976	0.470246	-0.110827	0.711917	0.479721	-0.141549	0.713858	0.502652	-0.170113	0.765023	0.53007	-0.034261	0.742544
30.312	0.656293	0.57307	-0.100438	0.687099	0.585164	-0.069579	0.693665	0.639133	-0.080929	0.712618	0.620016	-0.052702	0.714096	0.588554	-0.028491	0.713826	0.481334	0.044075	0.684777	0.392783	0.074347	0.660687	0.297929	0.074386	0.657677	0.566837	0.027911	0.62326	0.508318	-0.007334	0.59002	0.448994	-0.041619	0.632536	0.457306	-0.075368	0.674479	0.466303	-0.109528	0.716194	0.47575	-0.144034	0.715205	0.499751	-0.171916	0.768014	0.52976	-0.030019	0.745206
30.348	0.652983	0.579174	-0.099572	0.68531	0.589645	-0.069694	0.685528	0.645001	-0.072505	0.708872	0.623912	-0.049434	0.71175	0.590885	-0.027391	0.715805	0.478726	0.038024	0.691153	0.390039	0.073696	0.663195	0.295007	0.071625	0.665296	0.564654	0.008269	0.625922	0.50435	-0.016868	0.587361	0.444462	-0.041479	0.626924	0.451113	-0.078489	0.666532	0.457945	-0.115564	0.706131	0.464756	-0.152605	0.700329	0.490194	-0.17844	0.774393	0.513343	-0.040521	0.745022
30.38	0.657607	0.582243	-0.09814	0.689419	0.590511	-0.067044	0.685725	0.645495	-0.061818	0.710708	0.622967	-0.042069	0.714589	0.588682	-0.022176	0.721539	0.472814	0.036329	0.692139	0.38723	0.075285	0.663618	0.293098	0.073401	0.668011	0.559321	0.016232	0.62789	0.501524	-0.013654	0.587794	0.444453	-0.043248	0.628903	0.451142	-0.079288	0.669477	0.457942	-0.115596	0.709881	0.46477	-0.152073	0.702699	0.492196	-0.17545	0.772224	0.511934	-0.045378	0.744879
30.416	0.652164	0.590521	-0.090535	0.688043	0.592979	-0.063079	0.691254	0.647518	-0.053973	0.715588	0.62103	-0.038908	0.718221	0.586736	-0.018977	0.721582	0.470796	0.039204	0.695159	0.382379	0.073138	0.6687	0.287873	0.072685	0.661028	0.553087	0.020134	0.623468	0.497273	-0.015958	0.586072	0.442288	-0.051742	0.627841	0.446308	-0.08675	0.669335	0.449981	-0.122131	0.710448	0.453773	-0.157814	0.695319	0.482605	-0.174847	0.77014	0.51638	-0.040277	0.745691
30.448	0.642495	0.594236	-0.088533	0.680861	0.592245	-0.064628	0.693115	0.645985	-0.058871	0.714559	0.616686	-0.044629	0.716653	0.583003	-0.023627	0.718001	0.469022	0.03814	0.693622	0.380861	0.073751	0.669783	0.28605	0.071949	0.662914	0.554144	0.016047	0.62216	0.499274	-0.018061	0.581741	0.44446	-0.051692	0.625098	0.447304	-0.085326	0.668108	0.450612	-0.119254	0.711039	0.454252	-0.153428	0.697485	0.483327	-0.171429	0.770416	0.509633	-0.041942	0.745009
30.48	0.635016	0.599953	-0.087045	0.675097	0.597819	-0.066159	0.682496	0.650493	-0.051056	0.707701	0.621582	-0.04386	0.712207	0.587566	-0.023587	0.720746	0.472409	0.036259	0.698813	0.38563	0.075222	0.675011	0.291645	0.072506	0.665941	0.557	0.014284	0.622624	0.503745	-0.019888	0.579501	0.450563	-0.054041	0.62236	0.453344	-0.088286	0.665119	0.456389	-0.122181	0.707118	0.46045	-0.156361	0.691976	0.4913	-0.169166	0.766312	0.505396	-0.050235	0.741148
30.516	0.637486	0.594308	-0.08434	0.679409	0.594318	-0.067326	0.68355	0.646183	-0.048376	0.711739	0.619323	-0.046088	0.715093	0.585645	-0.025389	0.720027	0.471764	0.036054	0.695886	0.384914	0.073777	0.673186	0.290432	0.070229	0.665798	0.557869	0.017751	0.622944	0.503471	-0.014264	0.580449	0.449747	-0.046719	0.622313	0.454436	-0.082143	0.663903	0.459011	-0.117699	0.705465	0.463647	-0.153492	0.692183	0.495161	-0.16695	0.76562	0.508807	-0.04955	0.74165
30.548	0.630373	0.600295	-0.085507	0.671604	0.597064	-0.067144	0.680615	0.649172	-0.050822	0.705847	0.619786	-0.046077	0.710982	0.585975	-0.025645	0.721139	0.47146	0.035035	0.697742	0.384957	0.073417	0.676162	0.290833	0.068582	0.666429	0.557039	0.01898	0.619655	0.50385	-0.010462	0.572852	0.450935	-0.040598	0.611454	0.451764	-0.0797	0.65019	0.452786	-0.118592	0.688954	0.453952	-0.157579	0.677602	0.487188	-0.168404	0.76479	0.508826	-0.051027	0.742383
30.58	0.625666	0.598357	-0.076964	0.668088	0.598313	-0.06123	0.672948	0.65031	-0.042795	0.701074	0.623353	-0.041172	0.707696	0.589174	-0.02224	0.722113	0.473869	0.034508	0.70659	0.384951	0.070954	0.683968	0.291119	0.067549	0.66203	0.558077	0.032543	0.615637	0.50715	-0.001324	0.56993	0.455484	-0.035305	0.606298	0.455075	-0.076837	0.642843	0.454813	-0.117867	0.679462	0.454737	-0.158899	0.671561	0.489877	-0.166281	0.748669	0.517597	-0.055521	0.734633
30.616	0.627155	0.602525	-0.09081	0.667831	0.603103	-0.070988	0.666971	0.652289	-0.045677	0.69684	0.627227	-0.044643	0.704643	0.593791	-0.024702	0.722983	0.480469	0.035268	0.705355	0.393005	0.074244	0.684459	0.298663	0.07236	0.662713	0.564205	0.03182	0.615471	0.512574	0.000194	0.568509	0.460584	-0.031491	0.60502	0.457852	-0.072532	0.641573	0.455367	-0.113387	0.67814	0.453082	-0.154356	0.672763	0.488303	-0.163447	0.752343	0.524535	-0.053578	0.738039
30.648	0.61689	0.601807	-0.079102	0.658176	0.60458	-0.060786	0.657566	0.655916	-0.040262	0.687721	0.631273	-0.037805	0.697326	0.596896	-0.020261	0.721586	0.480557	0.0321	0.704021	0.393257	0.072049	0.684192	0.298358	0.071018	0.661009	0.563901	0.033373	0.614421	0.511076	0.002564	0.568138	0.457984	-0.0284	0.602653	0.455938	-0.071242	0.637425	0.453767	-0.113647	0.672425	0.451349	-0.155913	0.667459	0.486848	-0.16396	0.747695	0.527445	-0.056405	0.735132
30.712	0.611092	0.600249	-0.080086	0.651604	0.6061	-0.06078	0.650259	0.660078	-0.048609	0.680256	0.636314	-0.041061	0.691968	0.602655	-0.023426	0.722756	0.488358	0.029737	0.703595	0.402039	0.070859	0.685215	0.30691	0.070426	0.664918	0.573321	0.033462	0.622976	0.511173	0.017005	0.580011	0.450173	0.000275	0.605772	0.454018	-0.04789	0.632183	0.45705	-0.095693	0.659184	0.459358	-0.143147	0.663074	0.493192	-0.156731	0.744806	0.533397	-0.060999	0.732562
30.744	0.608636	0.6034	-0.070012	0.651111	0.609795	-0.055729	0.650358	0.663613	-0.042711	0.681473	0.640335	-0.039244	0.692707	0.606231	-0.022162	0.721842	0.490646	0.029351	0.702952	0.404217	0.071094	0.680993	0.30916	0.072357	0.664794	0.576445	0.031954	0.626463	0.510858	0.021626	0.588767	0.444845	0.010976	0.604305	0.450382	-0.041561	0.619834	0.453332	-0.093911	0.636103	0.456553	-0.146188	0.645382	0.490545	-0.156559	0.744871	0.534422	-0.061439	0.733268
30.78	0.614577	0.599195	-0.072214	0.655985	0.608862	-0.056661	0.65033	0.66221	-0.042508	0.68324	0.641646	-0.038764	0.694078	0.607372	-0.022104	0.721979	0.491347	0.027225	0.706469	0.4044	0.0693	0.685118	0.309345	0.070229	0.663212	0.576289	0.023499	0.623899	0.510788	0.018076	0.585217	0.445116	0.013469	0.601675	0.452601	-0.038246	0.617528	0.456863	-0.090442	0.63382	0.460919	-0.142531	0.644444	0.493991	-0.15407	0.745663	0.531048	-0.066259	0.735443
30.812	0.609619	0.595414	-0.069762	0.651175	0.604716	-0.054394	0.647309	0.659083	-0.044327	0.679383	0.637659	-0.038535	0.691018	0.60369	-0.021521	0.721479	0.48848	0.029682	0.704699	0.401652	0.070957	0.682886	0.307048	0.070582	0.663281	0.573609	0.032006	0.62642	0.506772	0.025835	0.588516	0.441155	0.019142	0.602976	0.45129	-0.032846	0.617152	0.457349	-0.085261	0.631473	0.46374	-0.137706	0.643112	0.495729	-0.151259	0.743925	0.5325	-0.06117	0.733173
30.844	0.610513	0.593268	-0.071987	0.652304	0.601052	-0.056443	0.650752	0.655934	-0.048117	0.681672	0.633213	-0.04139	0.693116	0.599891	-0.023564	0.722615	0.486891	0.030452	0.704503	0.400526	0.071175	0.684579	0.30617	0.070189	0.66469	0.572414	0.03289	0.627425	0.505606	0.027354	0.589553	0.439122	0.021797	0.60243	0.450263	-0.030294	0.615067	0.458297	-0.082841	0.627939	0.466398	-0.135382	0.640366	0.497618	-0.149983	0.745098	0.531541	-0.060717	0.732872
30.908	0.608028	0.59946	-0.072562	0.649225	0.606201	-0.055055	0.645836	0.659209	-0.039051	0.677384	0.636723	-0.034923	0.687887	0.60257	-0.018104	0.714773	0.486845	0.030542	0.703746	0.399535	0.07213	0.686381	0.304572	0.072119	0.65144	0.568784	0.023992	0.620157	0.499028	0.026922	0.588853	0.42945	0.030476	0.598311	0.447052	-0.020634	0.608866	0.461759	-0.072303	0.620246	0.476411	-0.123824	0.636178	0.504189	-0.141775	0.740363	0.527675	-0.061612	0.731462
30.944	0.603119	0.594856	-0.072975	0.645452	0.604119	-0.059899	0.640125	0.656081	-0.041701	0.673499	0.6359	-0.04204	0.684599	0.602756	-0.023697	0.714711	0.489997	0.028771	0.704704	0.402775	0.070977	0.688131	0.307373	0.071167	0.650886	0.570457	0.014898	0.622116	0.500029	0.022989	0.592465	0.430024	0.032187	0.597646	0.447601	-0.019339	0.603689	0.463954	-0.071216	0.611635	0.480421	-0.122613	0.631674	0.508238	-0.135766	0.744366	0.526605	-0.064086	0.732069
31.012	0.603666	0.592441	-0.071925	0.646568	0.60281	-0.061844	0.64142	0.655106	-0.044564	0.67511	0.63554	-0.046592	0.685072	0.602722	-0.026995	0.711939	0.490798	0.029311	0.704605	0.403428	0.071314	0.688433	0.308105	0.072521	0.644897	0.567551	0.009335	0.619643	0.496312	0.021067	0.593966	0.425375	0.033319	0.597533	0.445206	-0.018054	0.601331	0.461572	-0.070218	0.607479	0.478674	-0.121902	0.631367	0.503568	-0.134724	0.744407	0.525348	-0.062878	0.731089
31.044	0.598134	0.58494	-0.072005	0.640667	0.595899	-0.060969	0.635404	0.649961	-0.049088	0.66885	0.630059	-0.047571	0.681545	0.598398	-0.027998	0.715937	0.49025	0.030466	0.703349	0.404275	0.073371	0.683383	0.310061	0.073816	0.652325	0.57102	0.016524	0.622686	0.500789	0.024047	0.592816	0.430584	0.032066	0.598596	0.445762	-0.02013	0.605014	0.460445	-0.07245	0.612019	0.474849	-0.124764	0.63768	0.496071	-0.140281	0.746535	0.527132	-0.061627	0.731701
31.076	0.604343	0.590962	-0.077276	0.646495	0.601356	-0.064433	0.639559	0.652544	-0.044477	0.673634	0.633653	-0.04591	0.684885	0.601432	-0.026251	0.716013	0.491501	0.030665	0.707185	0.403417	0.071116	0.687445	0.308648	0.070895	0.65103	0.570636	0.010985	0.623931	0.499938	0.021178	0.597374	0.429195	0.032134	0.602486	0.446041	-0.019747	0.606996	0.460439	-0.072274	0.611386	0.474889	-0.124845	0.63891	0.493047	-0.140822	0.752184	0.528852	-0.059262	0.736291
31.112	0.601664	0.588093	-0.074729	0.643904	0.60034	-0.063948	0.636918	0.653647	-0.050651	0.671136	0.634936	-0.050009	0.68311	0.602902	-0.030063	0.717036	0.493265	0.028213	0.70834	0.405867	0.070572	0.687796	0.310936	0.072595	0.649023	0.568933	0.007751	0.628622	0.496113	0.019426	0.605824	0.424081	0.03227	0.605778	0.443443	-0.018859	0.606657	0.462084	-0.070425	0.609936	0.480907	-0.121536	0.639567	0.496652	-0.136622	0.751119	0.52971	-0.06257	0.737591
31.144	0.598893	0.581301	-0.083441	0.639803	0.595019	-0.069724	0.629151	0.647003	-0.053773	0.66424	0.63004	-0.052325	0.678617	0.5993	-0.0319	0.718967	0.49363	0.030242	0.709254	0.40651	0.072072	0.689553	0.311879	0.074113	0.653796	0.572686	0.017524	0.63058	0.50052	0.027667	0.607232	0.428258	0.038018	0.605732	0.446865	-0.013559	0.604731	0.465083	-0.065346	0.606051	0.483312	-0.116895	0.636813	0.497376	-0.131501	0.748122	0.531282	-0.061812	0.735511
31.212	0.595653	0.581328	-0.075018	0.636636	0.595873	-0.062406	0.625257	0.647378	-0.045567	0.660774	0.631226	-0.045357	0.67565	0.600088	-0.025736	0.717529	0.493054	0.034256	0.711064	0.404139	0.073587	0.690629	0.309218	0.075707	0.650456	0.571461	0.034652	0.627178	0.498611	0.037737	0.604939	0.425366	0.040723	0.605453	0.44317	-0.011141	0.605289	0.461612	-0.062782	0.605812	0.480207	-0.114228	0.636652	0.495117	-0.127608	0.737002	0.537922	-0.056798	0.729115
31.244	0.592392	0.581043	-0.085092	0.632564	0.594645	-0.069256	0.621518	0.646872	-0.05465	0.656326	0.629637	-0.050889	0.672486	0.599304	-0.030843	0.718566	0.494591	0.030651	0.712808	0.406062	0.070618	0.689767	0.312074	0.073549	0.651867	0.572411	0.029771	0.626016	0.500597	0.036591	0.600563	0.428379	0.043672	0.601157	0.446771	-0.007603	0.601299	0.465282	-0.059087	0.601861	0.483925	-0.110379	0.633714	0.499367	-0.120059	0.738388	0.537631	-0.061192	0.73194
31.28	0.593351	0.578119	-0.07605	0.633962	0.592443	-0.062067	0.62305	0.64515	-0.048908	0.658054	0.628221	-0.045771	0.674262	0.597485	-0.026612	0.719831	0.49183	0.032758	0.712587	0.402412	0.070151	0.691124	0.308169	0.073365	0.658054	0.573675	0.043778	0.626575	0.504033	0.049481	0.595048	0.43426	0.055226	0.59388	0.451854	0.003386	0.593674	0.469722	-0.048469	0.595473	0.487486	-0.100158	0.627487	0.503968	-0.108046	0.732234	0.539026	-0.058649	0.727352
31.312	0.590415	0.578068	-0.072287	0.631425	0.589118	-0.05642	0.625943	0.643496	-0.048533	0.658461	0.623165	-0.041219	0.675183	0.591	-0.024493	0.722845	0.480831	0.026334	0.712616	0.394252	0.069197	0.690553	0.300735	0.072545	0.661564	0.559425	0.048019	0.632451	0.488403	0.048306	0.60174	0.417731	0.04898	0.596437	0.44155	0.000095	0.592243	0.465141	-0.049172	0.589469	0.488515	-0.09852	0.623312	0.501646	-0.104195	0.734179	0.538061	-0.059267	0.727598
31.348	0.58845	0.576649	-0.074113	0.628845	0.588738	-0.057658	0.620801	0.642683	-0.047434	0.654164	0.623576	-0.040918	0.671429	0.592156	-0.023943	0.720165	0.484186	0.027954	0.711558	0.396312	0.06912	0.68849	0.302297	0.075218	0.657571	0.56442	0.045016	0.628718	0.493545	0.048529	0.599754	0.422591	0.052208	0.594527	0.444537	0.002462	0.589688	0.466657	-0.04734	0.585624	0.488779	-0.097121	0.620588	0.499283	-0.101533	0.731428	0.538055	-0.059816	0.726556
31.38	0.590125	0.576966	-0.07461	0.630415	0.588555	-0.057396	0.623016	0.642532	-0.047606	0.65596	0.622938	-0.040324	0.672755	0.591523	-0.022632	0.720597	0.483539	0.031036	0.713348	0.395094	0.070828	0.68916	0.301614	0.072913	0.653949	0.560101	0.045035	0.628075	0.488043	0.048742	0.601203	0.416181	0.052798	0.595412	0.44103	0.004332	0.590467	0.465035	-0.044634	0.585876	0.489162	-0.093638	0.620575	0.498969	-0.100725	0.734213	0.538622	-0.055619	0.728824
31.412	0.591589	0.569603	-0.072473	0.630511	0.585899	-0.056042	0.618661	0.639924	-0.051172	0.652934	0.623797	-0.041925	0.669461	0.593177	-0.022984	0.716107	0.487745	0.035039	0.707997	0.398222	0.072649	0.68722	0.303512	0.072979	0.651223	0.567725	0.043288	0.626734	0.495221	0.045592	0.602295	0.422662	0.048173	0.59376	0.442205	-0.002114	0.585747	0.460749	-0.052927	0.578364	0.479372	-0.103683	0.614455	0.48564	-0.10567	0.733458	0.53866	-0.053554	0.72842
31.448	0.592444	0.575327	-0.074667	0.633301	0.588428	-0.060183	0.625801	0.643187	-0.054152	0.659179	0.624419	-0.046968	0.67484	0.594016	-0.027255	0.717942	0.489482	0.033545	0.712582	0.399809	0.070455	0.689443	0.306055	0.071091	0.652834	0.569229	0.04098	0.629752	0.496419	0.047107	0.606712	0.423405	0.053496	0.596405	0.44137	0.002928	0.586919	0.460197	-0.047537	0.578388	0.478973	-0.098188	0.61458	0.48422	-0.102385	0.731887	0.53779	-0.057318	0.726837
31.48	0.591092	0.573154	-0.074472	0.630961	0.588247	-0.059205	0.620382	0.642223	-0.052194	0.65471	0.625209	-0.044878	0.671764	0.594723	-0.025978	0.720007	0.489656	0.032465	0.714123	0.400294	0.070025	0.690255	0.306819	0.071976	0.657258	0.569637	0.045249	0.633708	0.496969	0.051542	0.609898	0.424134	0.057967	0.599194	0.440937	0.007123	0.589188	0.458351	-0.043763	0.579947	0.475793	-0.094703	0.616065	0.481071	-0.098991	0.730194	0.538781	-0.057867	0.726867
31.516	0.589356	0.575682	-0.073846	0.629319	0.590746	-0.058794	0.616683	0.642732	-0.044205	0.65212	0.62675	-0.041028	0.669814	0.595552	-0.024126	0.720046	0.488252	0.027878	0.714417	0.40005	0.067734	0.687864	0.307755	0.071384	0.655572	0.566063	0.04492	0.63245	0.493415	0.053176	0.609652	0.420423	0.061316	0.598809	0.437855	0.010572	0.588654	0.455427	-0.040437	0.580723	0.473028	-0.091569	0.617062	0.477182	-0.09596	0.726151	0.540373	-0.061234	0.725837
31.548	0.589243	0.568786	-0.074716	0.629819	0.5854	-0.06333	0.616817	0.637334	-0.04876	0.652909	0.622537	-0.048238	0.670913	0.592519	-0.029617	0.721713	0.488931	0.028814	0.712155	0.400905	0.068798	0.687571	0.307734	0.070665	0.667055	0.572254	0.052692	0.639027	0.500975	0.056775	0.610916	0.429528	0.060683	0.600015	0.440527	0.008122	0.589111	0.452388	-0.044167	0.577886	0.464399	-0.096384	0.613107	0.468577	-0.10596	0.723947	0.541844	-0.060176	0.723363
31.616	0.591387	0.561599	-0.069192	0.629642	0.581205	-0.054921	0.614087	0.634397	-0.051096	0.649826	0.621135	-0.042843	0.669028	0.59081	-0.025999	0.724135	0.486746	0.027241	0.714408	0.399483	0.068417	0.686921	0.307658	0.072003	0.67229	0.570486	0.054529	0.641035	0.500598	0.059432	0.609419	0.430521	0.0645	0.59664	0.441676	0.012614	0.58467	0.453569	-0.039412	0.573302	0.465272	-0.09149	0.60932	0.468537	-0.097734	0.723021	0.540611	-0.061363	0.722384
31.648	0.590136	0.567851	-0.072188	0.628342	0.585794	-0.055788	0.613772	0.638959	-0.049582	0.648951	0.624443	-0.041033	0.667965	0.594273	-0.023606	0.72201	0.490333	0.031435	0.716336	0.400154	0.067862	0.686791	0.307967	0.070276	0.666545	0.573616	0.055312	0.63924	0.502386	0.062676	0.612116	0.430885	0.069917	0.59981	0.440972	0.017411	0.588125	0.451041	-0.034935	0.576395	0.461295	-0.087329	0.612241	0.465394	-0.094242	0.720848	0.540416	-0.059569	0.72053
31.712	0.591238	0.570755	-0.063272	0.631324	0.58565	-0.048378	0.622832	0.640377	-0.046732	0.656223	0.622771	-0.03685	0.674634	0.591055	-0.021428	0.726179	0.482369	0.026729	0.719297	0.394405	0.066895	0.68902	0.303698	0.070794	0.672467	0.564346	0.055093	0.645839	0.493071	0.064916	0.61855	0.421629	0.075134	0.602838	0.434485	0.024518	0.588377	0.447943	-0.026527	0.576653	0.460537	-0.0782	0.612762	0.462437	-0.084808	0.723089	0.536768	-0.061456	0.721447
31.744	0.587982	0.57278	-0.061223	0.628271	0.587396	-0.046604	0.619119	0.641877	-0.041733	0.652983	0.624247	-0.033761	0.671793	0.593113	-0.017854	0.725125	0.486215	0.031959	0.722302	0.395263	0.066074	0.692684	0.303631	0.068813	0.667411	0.566955	0.05829	0.643882	0.494699	0.068373	0.61998	0.422295	0.078816	0.604082	0.43407	0.02794	0.589662	0.446337	-0.023418	0.578209	0.458146	-0.075426	0.614329	0.460004	-0.08221	0.722094	0.538262	-0.057682	0.721212
31.78	0.586799	0.570935	-0.06067	0.627602	0.583563	-0.045629	0.621509	0.638556	-0.041982	0.654182	0.619221	-0.033042	0.67371	0.587967	-0.018188	0.729237	0.480901	0.029098	0.721856	0.391916	0.066888	0.691555	0.301119	0.069758	0.681801	0.564599	0.066337	0.652216	0.494223	0.074328	0.621978	0.42381	0.08224	0.604579	0.434515	0.031549	0.590345	0.445123	-0.020254	0.58012	0.455058	-0.073007	0.616433	0.457069	-0.079216	0.721491	0.537869	-0.05789	0.721253
31.812	0.583985	0.574137	-0.055221	0.624939	0.588922	-0.042761	0.616057	0.643479	-0.038164	0.650273	0.625936	-0.031604	0.670159	0.594876	-0.016868	0.726755	0.48825	0.030239	0.733106	0.394465	0.054018	0.700062	0.304834	0.064372	0.670549	0.56849	0.061366	0.64761	0.496253	0.072557	0.624631	0.423793	0.08407	0.606635	0.432282	0.033303	0.591191	0.440836	-0.01851	0.580437	0.449017	-0.071247	0.616734	0.448899	-0.077461	0.709145	0.536072	-0.05975	0.715535
31.848	0.600405	0.58509	-0.07626	0.635836	0.598655	-0.051549	0.617188	0.646487	-0.030821	0.652523	0.631514	-0.023746	0.669659	0.598647	-0.009195	0.718958	0.486173	0.032799	0.729107	0.393325	0.058987	0.7004	0.3016	0.064993	0.638008	0.546178	0.051312	0.603381	0.478881	0.038242	0.568975	0.411189	0.02434	0.543197	0.363565	0.013209	0.518928	0.315976	0.00004	0.495351	0.268037	-0.013997	0.508756	0.235432	-0.024876	0.723563	0.549094	-0.049672	0.726106
31.88	0.602034	0.584134	-0.079787	0.636949	0.597995	-0.054513	0.617647	0.645982	-0.034436	0.652901	0.631247	-0.026657	0.670271	0.598756	-0.012001	0.720119	0.48744	0.030628	0.731462	0.393736	0.053575	0.702535	0.302087	0.06243	0.639747	0.54835	0.050934	0.603525	0.482455	0.035494	0.566894	0.41636	0.02087	0.540808	0.368844	0.01063	0.517535	0.320688	-0.001499	0.495005	0.272189	-0.014536	0.510917	0.241487	-0.027372	0.722029	0.552547	-0.050075	0.724895
31.912	0.5871	0.57417	-0.066636	0.624153	0.593277	-0.048955	0.606614	0.645204	-0.040077	0.642488	0.632216	-0.031993	0.661804	0.601489	-0.016078	0.717081	0.495591	0.033004	0.726335	0.402927	0.060849	0.699959	0.310069	0.066083	0.647892	0.566096	0.061464	0.621639	0.49413	0.060699	0.596173	0.421882	0.059663	0.561463	0.385312	0.038711	0.529714	0.346882	0.015844	0.499425	0.308255	-0.00828	0.520941	0.283928	-0.02581	0.707199	0.552175	-0.053379	0.717702
31.948	0.580939	0.582376	-0.064043	0.619636	0.597722	-0.046218	0.605629	0.649511	-0.032392	0.640891	0.633791	-0.02674	0.661328	0.602494	-0.01313	0.720339	0.494755	0.02882	0.733944	0.400121	0.046733	0.707055	0.307841	0.058605	0.655096	0.566298	0.063204	0.627254	0.494933	0.060745	0.599478	0.423425	0.058204	0.565789	0.385894	0.036302	0.533417	0.348145	0.012673	0.501576	0.310039	-0.011427	0.521216	0.284311	-0.029086	0.705006	0.551501	-0.055923	0.716772
31.98	0.583452	0.577658	-0.059308	0.623885	0.59767	-0.055008	0.609441	0.647487	-0.035248	0.646093	0.636294	-0.042656	0.663918	0.606257	-0.02419	0.7147	0.502533	0.032671	0.724611	0.412565	0.066278	0.699029	0.320556	0.072478	0.640648	0.57343	0.036857	0.619063	0.501323	0.051523	0.597387	0.42891	0.066648	0.560077	0.398836	0.03963	0.523876	0.368738	0.01086	0.488351	0.338223	-0.018712	0.511847	0.314321	-0.034084	0.719455	0.543251	-0.06227	0.725525
32.016	0.589491	0.584917	-0.05878	0.629355	0.603853	-0.048526	0.613653	0.654508	-0.032172	0.650616	0.642065	-0.033385	0.668308	0.609982	-0.018139	0.718024	0.500177	0.029346	0.731173	0.407024	0.052246	0.70239	0.315632	0.061014	0.65193	0.57397	0.056025	0.626773	0.501654	0.058741	0.602147	0.428955	0.061062	0.566207	0.396017	0.035379	0.530889	0.362874	0.00924	0.495453	0.329645	-0.016864	0.519064	0.304727	-0.030051	0.702337	0.54668	-0.06134	0.715558
32.048	0.584207	0.586827	-0.051172	0.625572	0.602676	-0.041675	0.614319	0.655127	-0.02749	0.650052	0.63949	-0.028097	0.669523	0.607919	-0.014007	0.724768	0.49952	0.030187	0.73472	0.405736	0.052468	0.703872	0.315073	0.061591	0.662443	0.57493	0.061197	0.634487	0.503597	0.062277	0.607111	0.431879	0.062644	0.57123	0.398538	0.036788	0.536711	0.364357	0.010471	0.502213	0.3298	-0.015985	0.51935	0.299556	-0.02852	0.706887	0.548566	-0.058692	0.717762
32.116	0.585663	0.58648	-0.048901	0.626981	0.601904	-0.038595	0.616677	0.655456	-0.028907	0.651919	0.638855	-0.026551	0.671187	0.607238	-0.01191	0.726216	0.498771	0.034043	0.736567	0.404327	0.05332	0.706277	0.31332	0.061867	0.665111	0.573987	0.067087	0.6345	0.503615	0.065838	0.603684	0.433002	0.064524	0.56665	0.399227	0.040753	0.529338	0.36636	0.017093	0.491857	0.333136	-0.006768	0.508179	0.303582	-0.021512	0.709401	0.549804	-0.054	0.719685
32.148	0.585077	0.582068	-0.062609	0.625764	0.594942	-0.047456	0.616854	0.64823	-0.035575	0.650985	0.62989	-0.030801	0.669107	0.597967	-0.015076	0.721802	0.488195	0.031777	0.729705	0.397588	0.064458	0.699727	0.306775	0.068464	0.644587	0.548425	0.054169	0.621556	0.477212	0.071732	0.597837	0.405868	0.090027	0.555766	0.383582	0.062834	0.516736	0.358727	0.033507	0.479482	0.333056	0.002989	0.505268	0.309439	-0.008943	0.717483	0.546626	-0.053464	0.726183
32.212	0.583991	0.591235	-0.055434	0.625604	0.602572	-0.041623	0.617768	0.654746	-0.024605	0.651935	0.635954	-0.023543	0.669105	0.603201	-0.009034	0.718899	0.491025	0.03258	0.72765	0.399409	0.062923	0.699936	0.307287	0.066363	0.636143	0.549845	0.042494	0.615903	0.480028	0.067283	0.595523	0.410024	0.092377	0.555702	0.383919	0.064714	0.516981	0.357377	0.036222	0.478704	0.330514	0.006973	0.503544	0.30717	-0.007023	0.726127	0.551232	-0.051327	0.72825
32.244	0.582387	0.57829	-0.067274	0.623779	0.589862	-0.05303	0.61617	0.642808	-0.038825	0.65009	0.62372	-0.035962	0.669066	0.593674	-0.017971	0.725323	0.489482	0.035486	0.731312	0.397329	0.064995	0.701317	0.305821	0.068503	0.644675	0.548957	0.051236	0.622454	0.480696	0.07868	0.599801	0.412428	0.107063	0.559167	0.3811	0.087911	0.521337	0.347825	0.066245	0.485487	0.313676	0.042749	0.51298	0.29655	0.02489	0.731137	0.553854	-0.045728	0.729041
32.28	0.596113	0.562056	-0.044316	0.635803	0.582738	-0.037238	0.620656	0.636289	-0.037801	0.657168	0.623657	-0.032534	0.675125	0.593633	-0.014103	0.726674	0.489871	0.042163	0.733696	0.394281	0.058185	0.700691	0.303656	0.064764	0.655833	0.559242	0.070421	0.622484	0.49134	0.083051	0.589676	0.423078	0.095505	0.55487	0.384403	0.078118	0.521828	0.344476	0.059383	0.489341	0.304154	0.040163	0.516573	0.285816	0.023455	0.72575	0.554398	-0.039076	0.721338
32.312	0.608624	0.57158	-0.050846	0.650305	0.588076	-0.044257	0.639979	0.642538	-0.039468	0.675403	0.626387	-0.037396	0.690143	0.594884	-0.018688	0.731422	0.48684	0.037554	0.7329	0.394373	0.066409	0.699857	0.304093	0.068739	0.654878	0.5523	0.055737	0.629494	0.482979	0.076133	0.603118	0.414156	0.098313	0.565092	0.378049	0.083741	0.529822	0.33953	0.066905	0.496623	0.300124	0.048477	0.52476	0.284713	0.030214	0.73799	0.55109	-0.044216	0.728498
32.348	0.603279	0.577248	-0.052544	0.646322	0.59006	-0.046583	0.64044	0.644362	-0.036914	0.674597	0.625545	-0.037779	0.689404	0.593574	-0.019554	0.731192	0.483877	0.034942	0.733291	0.391383	0.064257	0.700805	0.300679	0.067943	0.652827	0.546606	0.05382	0.632648	0.476802	0.078082	0.611402	0.407484	0.103854	0.570578	0.376054	0.085696	0.532842	0.341305	0.065595	0.49704	0.305585	0.044179	0.524515	0.287701	0.02713	0.736948	0.549714	-0.04523	0.728291
32.38	0.596957	0.58432	-0.05857	0.639896	0.591927	-0.046392	0.640785	0.647159	-0.043105	0.671391	0.623988	-0.036055	0.686094	0.592309	-0.016858	0.727755	0.483495	0.040809	0.730963	0.390575	0.068159	0.699765	0.299827	0.068658	0.652733	0.550039	0.057461	0.634197	0.478589	0.077468	0.613671	0.408051	0.10048	0.571838	0.376035	0.086185	0.533344	0.341583	0.068043	0.497197	0.305633	0.048342	0.524353	0.287554	0.030826	0.735295	0.543903	-0.042842	0.730246
32.412	0.602678	0.579582	-0.055676	0.64433	0.589064	-0.040687	0.644855	0.644371	-0.043875	0.674704	0.622551	-0.03142	0.687983	0.59006	-0.012658	0.724651	0.47904	0.043704	0.729627	0.385436	0.068658	0.699476	0.293935	0.069344	0.650532	0.545854	0.065237	0.62975	0.474141	0.081706	0.607956	0.403002	0.100487	0.567066	0.370488	0.08655	0.529295	0.334682	0.069773	0.493455	0.298283	0.051681	0.520142	0.281836	0.032267	0.72861	0.541477	-0.038689	0.722765
32.448	0.604247	0.576	-0.061436	0.643551	0.586528	-0.041581	0.644051	0.641629	-0.046422	0.672282	0.620633	-0.029475	0.686022	0.587724	-0.011427	0.724919	0.4752	0.041913	0.729624	0.38143	0.067294	0.698469	0.289822	0.068223	0.647051	0.537071	0.062891	0.628631	0.46522	0.081428	0.608517	0.394386	0.103477	0.563955	0.364749	0.093359	0.525409	0.329883	0.075937	0.489667	0.294141	0.056316	0.51747	0.278298	0.038108	0.730652	0.542148	-0.036535	0.724893
32.48	0.609035	0.569672	-0.056729	0.648848	0.581995	-0.039051	0.650554	0.635891	-0.05195	0.678512	0.6169	-0.032458	0.689836	0.584586	-0.012103	0.721983	0.473885	0.047849	0.728424	0.379164	0.069692	0.69969	0.286293	0.067567	0.638178	0.532536	0.057083	0.625133	0.46109	0.081134	0.611815	0.389944	0.106537	0.567965	0.360402	0.094268	0.527407	0.326405	0.079817	0.4897	0.290929	0.062541	0.516057	0.272111	0.044724	0.736887	0.543664	-0.026936	0.727214
32.516	0.609752	0.564365	-0.06263	0.643753	0.581144	-0.037897	0.645454	0.633765	-0.0555	0.669189	0.618725	-0.028427	0.683221	0.587133	-0.008777	0.72295	0.478729	0.049984	0.726357	0.384052	0.072638	0.698128	0.291249	0.068644	0.647018	0.546645	0.062059	0.622935	0.474618	0.071364	0.598629	0.40288	0.082951	0.560252	0.364237	0.08275	0.523024	0.324321	0.08075	0.486448	0.28434	0.077635	0.509854	0.265509	0.056486	0.738106	0.542321	-0.03066	0.724659
32.548	0.611139	0.563548	-0.065388	0.642937	0.581092	-0.038373	0.64454	0.633768	-0.05583	0.666696	0.619262	-0.027179	0.68126	0.587342	-0.008508	0.722875	0.477936	0.046949	0.724312	0.383012	0.070571	0.696441	0.289226	0.06837	0.647724	0.547061	0.062276	0.622038	0.475647	0.068165	0.596373	0.404787	0.077262	0.558122	0.367051	0.079685	0.522635	0.326261	0.081712	0.489137	0.284719	0.081385	0.514895	0.266587	0.062444	0.738945	0.545557	-0.030451	0.727285
32.616	0.626489	0.57448	-0.081985	0.652158	0.5937	-0.050066	0.650251	0.647096	-0.064914	0.669817	0.633396	-0.034047	0.680099	0.600704	-0.01371	0.707215	0.489421	0.047684	0.715567	0.394726	0.070613	0.692463	0.299657	0.068435	0.642229	0.569933	0.04304	0.619777	0.497449	0.052024	0.598332	0.425251	0.064616	0.56635	0.383071	0.077845	0.535427	0.340137	0.092058	0.504814	0.297424	0.107045	0.520214	0.271554	0.085969	0.735736	0.534849	-0.040184	0.733943
32.648	0.630617	0.573329	-0.075143	0.657395	0.595496	-0.046186	0.653322	0.647661	-0.064917	0.674788	0.636817	-0.034191	0.685788	0.603966	-0.014713	0.714346	0.492523	0.04489	0.724674	0.397118	0.062724	0.69863	0.303179	0.063875	0.647135	0.570532	0.055263	0.623609	0.497821	0.057999	0.601056	0.425082	0.063101	0.567095	0.383866	0.074466	0.534385	0.341609	0.087761	0.502129	0.299467	0.102385	0.519062	0.272535	0.083997	0.725964	0.542641	-0.044535	0.72823
32.712	0.623998	0.571288	-0.075403	0.651745	0.594476	-0.048212	0.649897	0.645219	-0.070975	0.670914	0.635905	-0.039457	0.681553	0.604271	-0.018006	0.70949	0.496408	0.047554	0.711813	0.402732	0.075044	0.692248	0.307326	0.070629	0.640239	0.573503	0.052948	0.621185	0.499437	0.054147	0.603093	0.425287	0.057248	0.568307	0.386431	0.074008	0.535692	0.345053	0.088742	0.503144	0.303804	0.103607	0.522817	0.278836	0.084777	0.726933	0.547373	-0.04044	0.730346
32.744	0.623542	0.579216	-0.081607	0.651939	0.600266	-0.053364	0.645548	0.653376	-0.068675	0.669396	0.641265	-0.040295	0.679025	0.609587	-0.01849	0.704243	0.501503	0.047513	0.710369	0.408045	0.075104	0.691986	0.312283	0.071773	0.63072	0.575032	0.04521	0.611986	0.501026	0.0487	0.593767	0.427178	0.052686	0.561625	0.386445	0.068297	0.530966	0.342872	0.081697	0.499912	0.299893	0.09421	0.516097	0.278401	0.068897	0.727159	0.552831	-0.039089	0.728475
32.78	0.623822	0.577965	-0.087795	0.651179	0.598366	-0.058079	0.644328	0.651914	-0.071572	0.667656	0.639118	-0.04307	0.677818	0.607921	-0.020863	0.704348	0.50138	0.046804	0.710189	0.408143	0.074971	0.691261	0.312456	0.072278	0.634205	0.577941	0.044329	0.615143	0.503897	0.049105	0.596024	0.430044	0.054204	0.564708	0.387397	0.068832	0.534618	0.343286	0.081663	0.504048	0.299394	0.093893	0.518245	0.279005	0.066645	0.725915	0.548128	-0.042853	0.729078
32.812	0.628877	0.573137	-0.082695	0.661111	0.594603	-0.059301	0.64985	0.647743	-0.071031	0.679039	0.635864	-0.048062	0.687389	0.605098	-0.02438	0.708151	0.499996	0.048301	0.712127	0.407041	0.076906	0.692584	0.311979	0.072317	0.641056	0.57824	0.043523	0.617894	0.505393	0.046839	0.595216	0.432507	0.051479	0.564035	0.389406	0.064931	0.534508	0.344594	0.076299	0.505061	0.299805	0.087885	0.518182	0.271444	0.068192	0.732053	0.542984	-0.042373	0.732256
32.844	0.625697	0.573093	-0.082805	0.656993	0.593911	-0.057609	0.646026	0.6473	-0.068145	0.67439	0.634788	-0.044467	0.683671	0.604196	-0.020825	0.707358	0.499506	0.051874	0.715652	0.404849	0.073618	0.692582	0.310286	0.070846	0.640015	0.57809	0.054148	0.615911	0.505537	0.051199	0.592911	0.432829	0.049695	0.56215	0.38902	0.059853	0.533465	0.343543	0.071496	0.505369	0.297929	0.083469	0.521572	0.268591	0.068104	0.726709	0.546522	-0.037494	0.727214
32.88	0.620839	0.575222	-0.08113	0.65344	0.595209	-0.056912	0.64683	0.648405	-0.071078	0.673882	0.635338	-0.046183	0.683549	0.604516	-0.022892	0.70807	0.499045	0.048692	0.711925	0.405437	0.075438	0.691501	0.310484	0.070784	0.641574	0.577828	0.052566	0.616329	0.505513	0.052712	0.591577	0.433104	0.05361	0.561762	0.388494	0.064841	0.532858	0.343086	0.074997	0.503727	0.297779	0.084966	0.521335	0.270115	0.068249	0.725113	0.545374	-0.041662	0.727074
32.912	0.623138	0.573686	-0.085506	0.654572	0.592195	-0.058725	0.648521	0.646199	-0.070175	0.674417	0.631711	-0.04487	0.684339	0.601444	-0.02115	0.709712	0.497901	0.052015	0.721364	0.403055	0.069083	0.696127	0.309883	0.067982	0.642855	0.576354	0.057514	0.614638	0.505225	0.053292	0.58788	0.433505	0.051026	0.558038	0.388277	0.060026	0.529691	0.342064	0.069059	0.501989	0.295496	0.078718	0.521482	0.266414	0.067085	0.726557	0.546083	-0.037248	0.728612
32.948	0.622822	0.568655	-0.079463	0.654392	0.59029	-0.055334	0.644151	0.643275	-0.068643	0.672302	0.631604	-0.044319	0.682438	0.601135	-0.021	0.708664	0.496976	0.050991	0.718531	0.402277	0.0711	0.695194	0.308174	0.069344	0.63999	0.573485	0.059778	0.612844	0.502021	0.055109	0.586495	0.430219	0.051611	0.557372	0.384239	0.058903	0.529686	0.337471	0.066718	0.503146	0.289873	0.073934	0.523175	0.260434	0.064028	0.721848	0.547595	-0.037892	0.727634
32.98	0.611986	0.56926	-0.070965	0.650403	0.587079	-0.054934	0.645614	0.640193	-0.070862	0.675898	0.625729	-0.051043	0.687767	0.595339	-0.028561	0.718615	0.491516	0.041648	0.716683	0.400004	0.073955	0.691581	0.306853	0.073314	0.655382	0.57092	0.057221	0.624694	0.500677	0.054959	0.593886	0.430387	0.052943	0.563319	0.385364	0.061195	0.534203	0.339627	0.069848	0.507825	0.292021	0.077952	0.524492	0.262638	0.062722	0.723096	0.539963	-0.049647	0.73035
33.012	0.606182	0.570161	-0.069113	0.644551	0.588676	-0.053809	0.639181	0.641267	-0.07094	0.66976	0.627509	-0.05102	0.679546	0.598023	-0.026239	0.704851	0.496641	0.050474	0.713613	0.402929	0.075291	0.69232	0.308108	0.073109	0.636773	0.574238	0.051556	0.611956	0.501807	0.050916	0.587698	0.429252	0.050882	0.55924	0.383818	0.062409	0.53252	0.337259	0.072883	0.507602	0.289592	0.08275	0.526424	0.261614	0.067417	0.722078	0.540929	-0.040726	0.728055
33.048	0.604438	0.569724	-0.067015	0.643898	0.584125	-0.05013	0.645321	0.636574	-0.068287	0.673154	0.61989	-0.046649	0.684587	0.588604	-0.024944	0.714338	0.481826	0.0422	0.714796	0.39022	0.07413	0.692951	0.296392	0.070407	0.64972	0.561262	0.048936	0.620086	0.490688	0.052498	0.590215	0.420209	0.056124	0.563057	0.373479	0.064811	0.536371	0.325777	0.071501	0.508487	0.278728	0.077251	0.529924	0.257276	0.05659	0.723901	0.524528	-0.051306	0.729484
[truncated: 3,464 more rows]
[truncated: 62 more columns]
